# Supplementary material for: High‐Performance Electrochemical Adhesives Enabled by Perfluorinated Sulfonic‐Acid Ionomers with Precise Adhesion Control and Long‐Term Switchability
Source: Adv Sci (Weinh). 2025 Aug 21;12(42):e10512. doi: 10.1002/advs.202510512 (PMC12622435; doi:10.1002/advs.202510512)
Supplement: Supplementary file 2 — Supporting Information 2 [file ADVS-12-e10512-s003.zip]

Archive with 25 entries (23 files):
- Data2/
- Data2/Best Result.opj
- Data2/CEM 10 week.opj
- Data2/CV Result.opj
- Data2/FTIR Data.opj
- Data2/Lab Shear Area vs Force.opj
- Data2/Lab Shear QI vs Force(main_Gc contained).opj
- Data2/Lab Shear Width vs Force.opj
- Data2/Nafion Modulus_2.opj
- Data2/O Fitting.opj
- Data2/O Fitting2.opj
- Data2/On off ratio.opj
- Data2/REAL Best Result .opj
- Data2/Repeatability Test.opj
- Data2/Revision Structural Relationship.opj
- Data1/
- Data1/240219_CEM_Au,Al,Cu.xlsx
- Data1/CV_FInal.xlsx
- Data1/Electrode_Universality.tab.xlsx
- Data1/Labshear Test(Area).xlsx
- Data1/Labshear Test(Width).xlsx
- Data1/Labshear Test.xlsx
- Data1/Long Term.xlsx
- Data1/Modulus.xlsx
- Data1/Repeatability Test.xlsx
