# Supplementary material for: High‐Performance Electrochemical Adhesives Enabled by Perfluorinated Sulfonic‐Acid Ionomers with Precise Adhesion Control and Long‐Term Switchability
Source: Adv Sci (Weinh). 2025 Aug 21;12(42):e10512. doi: 10.1002/advs.202510512 (PMC12622435; doi:10.1002/advs.202510512)
Supplement: Supplementary file 2 — Supporting Information 2 [file ADVS-12-e10512-s003.zip › Data1/240219_CEM_Au,Al,Cu.xlsx]

## Sheet: Off
240324_Lap_Au_-100uA_15			240324_Lap_Au_-100uA_17			240324_Lap_Au_-100uA_18			240324_Lap_Au_-100uA_19			240324_Lap_Au_-100uA_20			240324_Lap_Au_-100uA_21			240324_Lap_Au_-100uA_22			240324_Lap_Au_-100uA_23			240324_Lap_Au_-100uA_24			240324_Lap_Au_-100uA_25			240324_Lap_Au_100uA_26			240324_Lap_Cu_-100uA_27			240324_Lap_Cu_-100uA_28			240324_Lap_Cu_-100uA_29			240324_Lap_Cu_-100uA_30			240324_Lap_Cu_-100uA_31			240324_Lap_Cu_-100uA_32
Force	Distance	Time	Force	Distance	Time	Force	Distance	Time	Force	Distance	Time	Force	Distance	Time	Force	Distance	Time	Force	Distance	Time	Force	Distance	Time	Force	Distance	Time	Force	Distance	Time	Force	Distance	Time	Force	Distance	Time	Force	Distance	Time	Force	Distance	Time	Force	Distance	Time	Force	Distance	Time	Force	Distance
mN	mm	sec	mN	mm	sec	mN	mm	sec	mN	mm	sec	mN	mm	sec	mN	mm	sec	mN	mm	sec	mN	mm	sec	mN	mm	sec	mN	mm	sec	mN	mm	sec	mN	mm	sec	mN	mm	sec	mN	mm	sec	mN	mm	sec	mN	mm	sec	mN	mm
1738.97			1814.29			1695.4			1513.62			1608.18			1691.54			1467.91			1329.33			1493.17			1112.92			3433.88			1019.77			664.664			1030.11			104.232			1009.14			1018.94
80.6	0	0	139.66	0	0	107.09	0	0	116.14	0	0	110.56	0	0	121.6	0	0	129.08	0	0	81.52	0	0	105.51	0	0	125.38	0	0	132.49	0	0	127.31	0	0	92.1	0	0	113.97	0	0	77.34	0	0	134.42	0	0	139.12	0
181.22	0.002	0.1	271.04	0.002	0.1	248.89	0.002	0.1	240.02	0.002	0.1	256.27	0.002	0.1	267.56	0.002	0.1	260.43	0.002	0.1	215.11	0.002	0.1	240.27	0.002	0.1	239.64	0.002	0.1	271.11	0.002	0.1	301.54	0.002	0.1	259.3	0.002	0.1	299.65	0.002	0.1	133.11	0.002	0.1	287.75	0.002	0.1	301.99	0.002
256.29	0.004	0.2	385.07	0.004	0.2	355.3	0.004	0.2	340.49	0.004	0.2	368.48	0.004	0.2	384.52	0.004	0.2	370.33	0.004	0.2	305.58	0.004	0.2	342.17	0.004	0.2	334.59	0.004	0.2	388.67	0.004	0.2	428.3	0.004	0.2	367.2	0.004	0.2	429.15	0.004	0.2	169.86	0.004	0.2	415.72	0.004	0.2	432.1	0.004
320.55	0.006	0.3	483.34	0.006	0.3	443.9	0.006	0.3	423.79	0.006	0.3	462.11	0.006	0.3	484.77	0.006	0.3	465.84	0.006	0.3	384.72	0.006	0.3	424.3	0.006	0.3	414.35	0.006	0.3	491.56	0.006	0.3	537.75	0.006	0.3	460.71	0.006	0.3	540.56	0.006	0.3	193.21	0.006	0.3	524.33	0.006	0.3	541.8	0.006
393.82	0.008	0.4	592.45	0.008	0.4	548.41	0.008	0.4	521.51	0.008	0.4	565.97	0.008	0.4	599.96	0.008	0.4	569.45	0.008	0.4	473.08	0.008	0.4	518.28	0.008	0.4	500.3	0.008	0.4	608.58	0.008	0.4	662.62	0.008	0.4	565.04	0.008	0.4	666.11	0.008	0.4	208.13	0.008	0.4	647.27	0.008	0.4	659	0.008
459.61	0.01	0.5	701.18	0.01	0.5	647.81	0.01	0.5	613.39	0.01	0.5	666.32	0.01	0.5	710.27	0.01	0.5	673.68	0.01	0.5	558.61	0.01	0.5	607.95	0.01	0.5	582	0.01	0.5	725.25	0.01	0.5	782.11	0.01	0.5	665.37	0.01	0.5	784.9	0.01	0.5	219.14	0.01	0.5	765.73	0.01	0.5	766.61	0.01
513.99	0.012	0.6	788.88	0.012	0.6	732.51	0.012	0.6	691.16	0.012	0.6	749.13	0.012	0.6	803.41	0.012	0.6	760.5	0.012	0.6	634.17	0.012	0.6	684.43	0.012	0.6	653.18	0.012	0.6	823.93	0.012	0.6	881.39	0.012	0.6	746.9	0.012	0.6	879.83	0.012	0.6	227.97	0.012	0.6	863.3	0.012	0.6	841.83	0.012
569.23	0.014	0.7	878.55	0.014	0.7	822.65	0.014	0.7	776.91	0.014	0.7	834.7	0.014	0.7	900.76	0.014	0.7	851.6	0.014	0.7	711.07	0.014	0.7	765.24	0.014	0.7	728.34	0.014	0.7	928.99	0.014	0.7	983.48	0.014	0.7	828.04	0.014	0.7	977.22	0.014	0.7	233.4	0.014	0.7	960.07	0.014	0.7	917.49	0.014
626.16	0.016	0.8	973.62	0.016	0.8	916	0.016	0.8	865.22	0.016	0.8	924.19	0.016	0.8	1000.79	0.016	0.8	948.37	0.016	0.8	794.27	0.016	0.8	849.2	0.016	0.8	802.73	0.016	0.8	1042.29	0.016	0.8	1091.08	0.016	0.8	895.32	0.016	0.8	1078.92	0.016	0.8	234.49	0.016	0.8	1055.29	0.016	0.8	977.33	0.016
672.88	0.018	0.9	1055.11	0.018	0.9	995.67	0.018	0.9	942.76	0.018	0.9	995.43	0.018	0.9	1080.91	0.018	0.9	1029.41	0.018	0.9	866.84	0.018	0.9	923.41	0.018	0.9	869.43	0.018	0.9	1139.73	0.018	0.9	1180.49	0.018	0.9	901.84	0.018	0.9	1151.56	0.018	0.9	234.64	0.018	0.9	1122.06	0.018	0.9	943	0.018
717.71	0.02	1	1139.42	0.02	1	1072.34	0.02	1	1020.72	0.02	1	1064.34	0.02	1	1161.79	0.02	1	1111.95	0.02	1	941.54	0.02	1	1001.64	0.02	1	938.01	0.02	1	1241.71	0.02	1	1264.55	0.02	1	856.91	0.02	1	1204.74	0.02	1	242.03	0.02	1	1159.64	0.02	1	840.95	0.02
771.92	0.022	1.1	1236.85	0.022	1.1	1159.13	0.022	1.1	1108.34	0.022	1.1	1147.01	0.022	1.1	1245.78	0.022	1.1	1202.41	0.022	1.1	1025.31	0.022	1.1	1086.5	0.022	1.1	1014.08	0.022	1.1	1355.64	0.022	1.1	1337.02	0.022	1.1	818.22	0.022	1.1	1194.41	0.022	1.1	247.77	0.022	1.1	1132.59	0.022	1.1	739.41	0.022
815.75	0.024	1.2	1322.17	0.024	1.2	1232.46	0.024	1.2	1184.38	0.024	1.2	1210.96	0.024	1.2	1319.58	0.024	1.2	1279.76	0.024	1.2	1097.99	0.024	1.2	1164.62	0.024	1.2	1084.2	0.024	1.2	1459.03	0.024	1.2	1258.77	0.024	1.2	770.71	0.024	1.2	1077.15	0.024	1.2	250.68	0.024	1.2	1019.58	0.024	1.2	642.49	0.024
851.3	0.026	1.3	1395.94	0.026	1.3	1294.37	0.026	1.3	1245.76	0.026	1.3	1271.48	0.026	1.3	1373.5	0.026	1.3	1338.26	0.026	1.3	1157.13	0.026	1.3	1232.19	0.026	1.3	1144.6	0.026	1.3	1548.38	0.026	1.3	1098.58	0.026	1.3	722.52	0.026	1.3	954.37	0.026	1.3	255.93	0.026	1.3	891.46	0.026	1.3	536.78	0.026
892.5	0.028	1.4	1481.91	0.028	1.4	1366.4	0.028	1.4	1315.41	0.028	1.4	1338.48	0.028	1.4	1435.47	0.028	1.4	1404.25	0.028	1.4	1223.37	0.028	1.4	1308.91	0.028	1.4	1212.97	0.028	1.4	1651.61	0.028	1.4	996.54	0.028	1.4	685.29	0.028	1.4	843.27	0.028	1.4	266.36	0.028	1.4	779.55	0.028	1.4	447.04	0.028
931.99	0.03	1.5	1564.53	0.03	1.5	1429.88	0.03	1.5	1376.08	0.03	1.5	1399.87	0.03	1.5	1496.93	0.03	1.5	1467.04	0.03	1.5	1287.16	0.03	1.5	1381.69	0.03	1.5	1280.24	0.03	1.5	1743.85	0.03	1.5	919.02	0.03	1.5	651.69	0.03	1.5	743.39	0.03	1.5	275.56	0.03	1.5	678.72	0.03	1.5	373.47	0.03
961.16	0.032	1.6	1636.01	0.032	1.6	1479.43	0.032	1.6	1423.46	0.032	1.6	1448.67	0.032	1.6	1546.96	0.032	1.6	1516.44	0.032	1.6	1344.63	0.032	1.6	1447.56	0.032	1.6	1338.02	0.032	1.6	1821.75	0.032	1.6	854.18	0.032	1.6	620.84	0.032	1.6	659.17	0.032	1.6	282.96	0.032	1.6	592.39	0.032	1.6	316.98	0.032
995.71	0.034	1.7	1715.95	0.034	1.7	1535.36	0.034	1.7	1477.7	0.034	1.7	1500.4	0.034	1.7	1605.57	0.034	1.7	1570.66	0.034	1.7	1406.64	0.034	1.7	1515.74	0.034	1.7	1404.61	0.034	1.7	1913.68	0.034	1.7	808.66	0.034	1.7	599.02	0.034	1.7	607.04	0.034	1.7	285.5	0.034	1.7	531.85	0.034	1.7	276.8	0.034
1034.45	0.036	1.8	1804.3	0.036	1.8	1592.63	0.036	1.8	1529.81	0.036	1.8	1559.73	0.036	1.8	1663.06	0.036	1.8	1632.13	0.036	1.8	1470.77	0.036	1.8	1595.22	0.036	1.8	1478.01	0.036	1.8	2015.57	0.036	1.8	773.72	0.036	1.8	581.87	0.036	1.8	569.53	0.036	1.8	286.05	0.036	1.8	495.66	0.036	1.8	245	0.036
1052.7	0.038	1.9	1875.52	0.038	1.9	1621.77	0.038	1.9	1560.24	0.038	1.9	1601.78	0.038	1.9	1696.77	0.038	1.9	1671.72	0.038	1.9	1522.33	0.038	1.9	1655.88	0.038	1.9	1540.36	0.038	1.9	2102.88	0.038	1.9	737.22	0.038	1.9	560.36	0.038	1.9	529.94	0.038	1.9	286.03	0.038	1.9	462.78	0.038	1.9	218.53	0.038
1056.66	0.04	2	1939.49	0.04	2	1631.38	0.04	2	1575.17	0.04	2	1636	0.04	2	1716.96	0.04	2	1695.17	0.04	2	1566.27	0.04	2	1711.75	0.04	2	1600.96	0.04	2	2187.8	0.04	2	707.04	0.04	2	542.66	0.04	2	497.27	0.04	2	285.25	0.04	2	439.96	0.04	2	202.42	0.04
988.43	0.042	2.1	2005.65	0.042	2.1	1641.1	0.042	2.1	1577.38	0.042	2.1	1671.11	0.042	2.1	1739.21	0.042	2.1	1712.86	0.042	2.1	1611.6	0.042	2.1	1772.38	0.042	2.1	1668.29	0.042	2.1	2284.42	0.042	2.1	685.6	0.042	2.1	528.47	0.042	2.1	473.81	0.042	2.1	285.36	0.042	2.1	428.67	0.042	2.1	195.48	0.042
742.15	0.044	2.2	2057.33	0.044	2.2	1608.91	0.044	2.2	1516.14	0.044	2.2	1672.1	0.044	2.2	1741.12	0.044	2.2	1715.54	0.044	2.2	1642.48	0.044	2.2	1819.06	0.044	2.2	1728.34	0.044	2.2	2366.64	0.044	2.2	662.26	0.044	2.2	510.89	0.044	2.2	450.38	0.044	2.2	283.8	0.044	2.2	412.03	0.044	2.2	185.09	0.044
462.65	0.046	2.3	2092.32	0.046	2.3	1516.83	0.046	2.3	1414.1	0.046	2.3	1620.55	0.046	2.3	1703.89	0.046	2.3	1684.97	0.046	2.3	1653.47	0.046	2.3	1854.79	0.046	2.3	1781.6	0.046	2.3	2439.41	0.046	2.3	640.68	0.046	2.3	495.2	0.046	2.3	430.35	0.046	2.3	285.27	0.046	2.3	395.09	0.046	2.3	172.75	0.046
233.61	0.048	2.4	2128.01	0.048	2.4	1414.91	0.048	2.4	1306.49	0.048	2.4	1536.41	0.048	2.4	1602.3	0.048	2.4	1593.45	0.048	2.4	1663.51	0.048	2.4	1888.05	0.048	2.4	1843.78	0.048	2.4	2521.93	0.048	2.4	626.69	0.048	2.4	485.28	0.048	2.4	413.86	0.048	2.4	285.6	0.048	2.4	385.9	0.048	2.4	165.74	0.048
68.06	0.05	2.5	2144.05	0.05	2.5	1282.42	0.05	2.5	1189.22	0.05	2.5	1419.41	0.05	2.5	1452.42	0.05	2.5	1445.89	0.05	2.5	1602.14	0.05	2.5	1920.78	0.05	2.5	1907.12	0.05	2.5	2615.71	0.05	2.5	611.27	0.05	2.5	475.8	0.05	2.5	401.56	0.05	2.5	284.26	0.05	2.5	373.33	0.05	2.5	155.89	0.05
-54.21	0.052	2.6	2117.49	0.052	2.6	1126.77	0.052	2.6	1060.21	0.052	2.6	1272.06	0.052	2.6	1269.91	0.052	2.6	1279.03	0.052	2.6	1478.44	0.052	2.6	1933.49	0.052	2.6	1952.18	0.052	2.6	2693.65	0.052	2.6	595.39	0.052	2.6	463.08	0.052	2.6	386.83	0.052	2.6	283.02	0.052	2.6	360.47	0.052	2.6	145.54	0.052
-135.8	0.054	2.7	2040.91	0.054	2.7	971.57	0.054	2.7	940.98	0.054	2.7	1122.27	0.054	2.7	1088.74	0.054	2.7	1128.14	0.054	2.7	1354.03	0.054	2.7	1911.42	0.054	2.7	1990.84	0.054	2.7	2760.97	0.054	2.7	582.72	0.054	2.7	452.29	0.054	2.7	373.44	0.054	2.7	281.19	0.054	2.7	354.3	0.054	2.7	137.69	0.054
-193.14	0.056	2.8	1940.84	0.056	2.8	830.83	0.056	2.8	837.73	0.056	2.8	981.58	0.056	2.8	925.15	0.056	2.8	1002.83	0.056	2.8	1230.16	0.056	2.8	1837.43	0.056	2.8	2039.42	0.056	2.8	2840.82	0.056	2.8	573.32	0.056	2.8	444.19	0.056	2.8	362.78	0.056	2.8	280.33	0.056	2.8	347.57	0.056	2.8	130.97	0.056
-241.14	0.058	2.9	1810.04	0.058	2.9	701.8	0.058	2.9	738.58	0.058	2.9	840.85	0.058	2.9	776.04	0.058	2.9	888.31	0.058	2.9	1105.69	0.058	2.9	1718.88	0.058	2.9	2079.85	0.058	2.9	2918.19	0.058	2.9	559.5	0.058	2.9	433.63	0.058	2.9	354.16	0.058	2.9	279.25	0.058	2.9	336.87	0.058	2.9	124.66	0.058
-275.09	0.06	3	1672.86	0.06	3	595.87	0.06	3	656.01	0.06	3	722.64	0.06	3	656.3	0.06	3	798.1	0.06	3	995.62	0.06	3	1581.6	0.06	3	2117.2	0.06	3	2996.48	0.06	3	548.98	0.06	3	425.8	0.06	3	346.1	0.06	3	277.61	0.06	3	329.41	0.06	3	117.14	0.06
-298.12	0.062	3.1	1541.43	0.062	3.1	517.24	0.062	3.1	593.12	0.062	3.1	631.47	0.062	3.1	571.62	0.062	3.1	731	0.062	3.1	910.88	0.062	3.1	1444.08	0.062	3.1	2151.61	0.062	3.1	3094.44	0.062	3.1	540.27	0.062	3.1	420.74	0.062	3.1	340.85	0.062	3.1	278.52	0.062	3.1	323.44	0.062	3.1	113.99	0.062
-321.26	0.064	3.2	1403.16	0.064	3.2	444.75	0.064	3.2	534.3	0.064	3.2	554.4	0.064	3.2	498.95	0.064	3.2	670.53	0.064	3.2	833.24	0.064	3.2	1298.01	0.064	3.2	2149.4	0.064	3.2	3176.83	0.064	3.2	529.07	0.064	3.2	413.07	0.064	3.2	332.48	0.064	3.2	276.54	0.064	3.2	316.08	0.064	3.2	104.08	0.064
-342	0.066	3.3	1268.6	0.066	3.3	381.13	0.066	3.3	480.86	0.066	3.3	488.41	0.066	3.3	440.02	0.066	3.3	616.96	0.066	3.3	766.98	0.066	3.3	1162.88	0.066	3.3	2114.05	0.066	3.3	3245.25	0.066	3.3	517.35	0.066	3.3	404.51	0.066	3.3	323.91	0.066	3.3	273.95	0.066	3.3	308.52	0.066	3.3	98.05	0.066
-358.55	0.068	3.4	1158.8	0.068	3.4	339.55	0.068	3.4	445.41	0.068	3.4	443.54	0.068	3.4	399.67	0.068	3.4	582.41	0.068	3.4	721.61	0.068	3.4	1054.67	0.068	3.4	2068.86	0.068	3.4	3320.41	0.068	3.4	510.43	0.068	3.4	397.78	0.068	3.4	320.4	0.068	3.4	274.72	0.068	3.4	302.69	0.068	3.4	92.56	0.068
-374.66	0.07	3.5	1061.54	0.07	3.5	303.37	0.07	3.5	414.71	0.07	3.5	406.37	0.07	3.5	364.98	0.07	3.5	554.12	0.07	3.5	684.13	0.07	3.5	966.29	0.07	3.5	2012.05	0.07	3.5	3390.2	0.07	3.5	501.97	0.07	3.5	393	0.07	3.5	315.61	0.07	3.5	275.55	0.07	3.5	294.6	0.07	3.5	87.77	0.07
-389.35	0.072	3.6	973.07	0.072	3.6	269.77	0.072	3.6	385.16	0.072	3.6	372.53	0.072	3.6	334.61	0.072	3.6	527.1	0.072	3.6	649.83	0.072	3.6	892.43	0.072	3.6	1933.97	0.072	3.6	3448.62	0.072	3.6	493.8	0.072	3.6	386.69	0.072	3.6	309.37	0.072	3.6	273.05	0.072	3.6	290.28	0.072	3.6	81.13	0.072
-399.58	0.074	3.7	908.31	0.074	3.7	248.6	0.074	3.7	363.59	0.074	3.7	349.3	0.074	3.7	313.18	0.074	3.7	507.97	0.074	3.7	627.16	0.074	3.7	840.28	0.074	3.7	1857.48	0.074	3.7	3521.44	0.074	3.7	489.13	0.074	3.7	384.54	0.074	3.7	308.84	0.074	3.7	272.2	0.074	3.7	286.04	0.074	3.7	75.94	0.074
-407.67	0.076	3.8	858.87	0.076	3.8	231.72	0.076	3.8	349.34	0.076	3.8	331.82	0.076	3.8	298.72	0.076	3.8	495.06	0.076	3.8	610.51	0.076	3.8	804.73	0.076	3.8	1780.75	0.076	3.8	3601.89	0.076	3.8	486.09	0.076	3.8	382.68	0.076	3.8	305	0.076	3.8	272.52	0.076	3.8	281.54	0.076	3.8	75.76	0.076
-417.34	0.078	3.9	812.3	0.078	3.9	211.04	0.078	3.9	330.72	0.078	3.9	312.5	0.078	3.9	280.31	0.078	3.9	480.85	0.078	3.9	594.31	0.078	3.9	770.45	0.078	3.9	1695.89	0.078	3.9	3670.32	0.078	3.9	480.77	0.078	3.9	379.62	0.078	3.9	301.86	0.078	3.9	270.91	0.078	3.9	278.97	0.078	3.9	71	0.078
-426.39	0.08	4	771.13	0.08	4	194.44	0.08	4	313.09	0.08	4	296.85	0.08	4	265.47	0.08	4	466.08	0.08	4	578.47	0.08	4	742.28	0.08	4	1613.95	0.08	4	3734.12	0.08	4	476.52	0.08	4	375.36	0.08	4	297.82	0.08	4	270.17	0.08	4	272.91	0.08	4	67.5	0.08
-430.94	0.082	4.1	740.15	0.082	4.1	184.68	0.082	4.1	302.03	0.082	4.1	285.86	0.082	4.1	255.5	0.082	4.1	455.53	0.082	4.1	569.41	0.082	4.1	724.57	0.082	4.1	1548.45	0.082	4.1	3805.28	0.082	4.1	473.76	0.082	4.1	374.64	0.082	4.1	296.11	0.082	4.1	270.47	0.082	4.1	267.62	0.082	4.1	63.54	0.082
-439.65	0.084	4.2	709.58	0.084	4.2	170.62	0.084	4.2	289	0.084	4.2	272.53	0.084	4.2	245.28	0.084	4.2	445.16	0.084	4.2	556.4	0.084	4.2	705.19	0.084	4.2	1487.77	0.084	4.2	3869.77	0.084	4.2	467.65	0.084	4.2	368.76	0.084	4.2	292.51	0.084	4.2	268.82	0.084	4.2	262.4	0.084	4.2	59.28	0.084
-447.47	0.086	4.3	678.31	0.086	4.3	159.4	0.086	4.3	276.4	0.086	4.3	260.33	0.086	4.3	233.79	0.086	4.3	432.89	0.086	4.3	546.05	0.086	4.3	688.57	0.086	4.3	1436.16	0.086	4.3	3923.14	0.086	4.3	463.06	0.086	4.3	364.75	0.086	4.3	288.42	0.086	4.3	267.41	0.086	4.3	259.09	0.086	4.3	54.41	0.086
-454.99	0.088	4.4	658.05	0.088	4.4	152.77	0.088	4.4	271.48	0.088	4.4	254.69	0.088	4.4	231.07	0.088	4.4	429.92	0.088	4.4	541.85	0.088	4.4	678.21	0.088	4.4	1403.37	0.088	4.4	3984.41	0.088	4.4	460.1	0.088	4.4	364.17	0.088	4.4	286.5	0.088	4.4	267.5	0.088	4.4	254.44	0.088	4.4	52.24	0.088
-460.22	0.09	4.5	641.93	0.09	4.5	146.74	0.09	4.5	266.7	0.09	4.5	247.54	0.09	4.5	227.13	0.09	4.5	425.18	0.09	4.5	535.14	0.09	4.5	668.22	0.09	4.5	1375.09	0.09	4.5	4047.11	0.09	4.5	457.3	0.09	4.5	361.39	0.09	4.5	284.58	0.09	4.5	267.88	0.09	4.5	252.7	0.09	4.5	49.35	0.09
-468.05	0.092	4.6	620.03	0.092	4.6	137.31	0.092	4.6	257.38	0.092	4.6	237.39	0.092	4.6	218.69	0.092	4.6	416.34	0.092	4.6	526.51	0.092	4.6	654.99	0.092	4.6	1346.19	0.092	4.6	4091.81	0.092	4.6	451.9	0.092	4.6	359.28	0.092	4.6	279.82	0.092	4.6	266.99	0.092	4.6	248.34	0.092	4.6	46.49	0.092
-472.35	0.094	4.7	606.33	0.094	4.7	131.37	0.094	4.7	250.98	0.094	4.7	229.96	0.094	4.7	214.11	0.094	4.7	409.4	0.094	4.7	520.4	0.094	4.7	645.68	0.094	4.7	1324.82	0.094	4.7	4139.2	0.094	4.7	446.75	0.094	4.7	355.85	0.094	4.7	278.3	0.094	4.7	265.95	0.094	4.7	244.19	0.094	4.7	42.42	0.094
-477.92	0.096	4.8	594.6	0.096	4.8	128.02	0.096	4.8	247.98	0.096	4.8	225.31	0.096	4.8	210.66	0.096	4.8	407.7	0.096	4.8	517.05	0.096	4.8	639.65	0.096	4.8	1311.5	0.096	4.8	4202.62	0.096	4.8	444.05	0.096	4.8	354.02	0.096	4.8	275.7	0.096	4.8	266.37	0.096	4.8	241.74	0.096	4.8	40.76	0.096
-484.89	0.098	4.9	579.97	0.098	4.9	122.14	0.098	4.9	238.69	0.098	4.9	217.71	0.098	4.9	203.97	0.098	4.9	399.88	0.098	4.9	508.74	0.098	4.9	630.44	0.098	4.9	1293.92	0.098	4.9	4245.36	0.098	4.9	439.73	0.098	4.9	351.91	0.098	4.9	274.46	0.098	4.9	264.28	0.098	4.9	238.45	0.098	4.9	37.99	0.098
-488.17	0.1	5	571.34	0.1	5	117.45	0.1	5	233.4	0.1	5	211.95	0.1	5	200.92	0.1	5	396.87	0.1	5	503.67	0.1	5	623.55	0.1	5	1282.58	0.1	5	4287.76	0.1	5	437.47	0.1	5	348.81	0.1	5	271.18	0.1	5	265.15	0.1	5	235.98	0.1	5	36.84	0.1
-492.26	0.102	5.1	567.23	0.102	5.1	115.81	0.102	5.1	232.62	0.102	5.1	210.83	0.102	5.1	200.74	0.102	5.1	397.23	0.102	5.1	501.81	0.102	5.1	621.38	0.102	5.1	1275.85	0.102	5.1	4340.3	0.102	5.1	435.93	0.102	5.1	348.34	0.102	5.1	268.33	0.102	5.1	264.17	0.102	5.1	235.51	0.102	5.1	36.46	0.102
-497.69	0.104	5.2	555.53	0.104	5.2	110.37	0.104	5.2	225.85	0.104	5.2	204.23	0.104	5.2	195.2	0.104	5.2	392.46	0.104	5.2	495.67	0.104	5.2	613.57	0.104	5.2	1263.61	0.104	5.2	4351.96	0.104	5.2	432.6	0.104	5.2	344.97	0.104	5.2	267.33	0.104	5.2	263.49	0.104	5.2	235.56	0.104	5.2	35.63	0.104
-504.34	0.106	5.3	542.07	0.106	5.3	102.84	0.106	5.3	220.22	0.106	5.3	196.93	0.106	5.3	190.19	0.106	5.3	387.5	0.106	5.3	487.62	0.106	5.3	602.86	0.106	5.3	1250.32	0.106	5.3	4296.39	0.106	5.3	428	0.106	5.3	341.87	0.106	5.3	262.48	0.106	5.3	261.81	0.106	5.3	231.3	0.106	5.3	32.48	0.106
-510.29	0.108	5.4	536.93	0.108	5.4	100.22	0.108	5.4	218.55	0.108	5.4	193.99	0.108	5.4	186.42	0.108	5.4	385.61	0.108	5.4	482.57	0.108	5.4	599.42	0.108	5.4	1243.28	0.108	5.4	4228.1	0.108	5.4	423.02	0.108	5.4	338.15	0.108	5.4	259.31	0.108	5.4	259.58	0.108	5.4	229.67	0.108	5.4	30.8	0.108
-516.97	0.11	5.5	528.94	0.11	5.5	97.05	0.11	5.5	214.58	0.11	5.5	190.7	0.11	5.5	181.87	0.11	5.5	381.03	0.11	5.5	478.32	0.11	5.5	594.05	0.11	5.5	1236.38	0.11	5.5	4152.64	0.11	5.5	420.31	0.11	5.5	336.57	0.11	5.5	258.07	0.11	5.5	259.09	0.11	5.5	228.49	0.11	5.5	30.46	0.11
-518.99	0.112	5.6	520.57	0.112	5.6	91.72	0.112	5.6	209.39	0.112	5.6	184.34	0.112	5.6	177.46	0.112	5.6	376.63	0.112	5.6	471.22	0.112	5.6	586.61	0.112	5.6	1227.35	0.112	5.6	4086.72	0.112	5.6	416.74	0.112	5.6	333.07	0.112	5.6	254.23	0.112	5.6	256.55	0.112	5.6	225.88	0.112	5.6	27.74	0.112
-522.46	0.114	5.7	515.8	0.114	5.7	89.46	0.114	5.7	206.88	0.114	5.7	183.48	0.114	5.7	174.92	0.114	5.7	375.12	0.114	5.7	467.99	0.114	5.7	583.56	0.114	5.7	1222.61	0.114	5.7	3308.48	0.114	5.7	415.16	0.114	5.7	329.63	0.114	5.7	252.33	0.114	5.7	255.33	0.114	5.7	224.87	0.114	5.7	27.03	0.114
-525.45	0.116	5.8	513.7	0.116	5.8	86.46	0.116	5.8	207.05	0.116	5.8	182.42	0.116	5.8	173.16	0.116	5.8	375.18	0.116	5.8	468.01	0.116	5.8	581.95	0.116	5.8	1218.73	0.116	5.8	1995.5	0.116	5.8	414.24	0.116	5.8	329.27	0.116	5.8	251.02	0.116	5.8	254.95	0.116	5.8	225.15	0.116	5.8	27.28	0.116
-529.47	0.118	5.9	505.72	0.118	5.9	82.34	0.118	5.9	200.95	0.118	5.9	178.62	0.118	5.9	169.22	0.118	5.9	370.96	0.118	5.9	462.76	0.118	5.9	576.15	0.118	5.9	1213.39	0.118	5.9	1554.88	0.118	5.9	412.84	0.118	5.9	327.89	0.118	5.9	249.7	0.118	5.9	254.39	0.118	5.9	225.17	0.118	5.9	25.79	0.118
-532.57	0.12	6	501.07	0.12	6	77.8	0.12	6	196.87	0.12	6	175.86	0.12	6	165.65	0.12	6	368.31	0.12	6	457.26	0.12	6	571.47	0.12	6	1206.95	0.12	6	1348.5	0.12	6	411.02	0.12	6	324.99	0.12	6	247.39	0.12	6	252.4	0.12	6	222.78	0.12	6	24.97	0.12
-533.08	0.122	6.1	498.59	0.122	6.1	75	0.122	6.1	195.48	0.122	6.1	173.58	0.122	6.1	162.59	0.122	6.1	366.9	0.122	6.1	455.77	0.122	6.1	569.57	0.122	6.1	1205.38	0.122	6.1	1239.72	0.122	6.1	410.71	0.122	6.1	323.09	0.122	6.1	246.58	0.122	6.1	249.63	0.122	6.1	222.66	0.122	6.1	24.91	0.122
-536.96	0.124	6.2	493.65	0.124	6.2	71.35	0.124	6.2	189.87	0.124	6.2	171.72	0.124	6.2	158.82	0.124	6.2	362.43	0.124	6.2	451.59	0.124	6.2	566.23	0.124	6.2	1198.27	0.124	6.2	1175.03	0.124	6.2	409.67	0.124	6.2	322.16	0.124	6.2	243.77	0.124	6.2	249.33	0.124	6.2	221.41	0.124	6.2	23.18	0.124
-537.79	0.126	6.3	486.82	0.126	6.3	65.43	0.126	6.3	184.76	0.126	6.3	168.38	0.126	6.3	154.12	0.126	6.3	360.8	0.126	6.3	446.06	0.126	6.3	562.87	0.126	6.3	1192.42	0.126	6.3	1132.97	0.126	6.3	407.29	0.126	6.3	318.97	0.126	6.3	244.46	0.126	6.3	247.45	0.126	6.3	221.29	0.126	6.3	21.7	0.126
-540.85	0.128	6.4	483.93	0.128	6.4	64.7	0.128	6.4	183.5	0.128	6.4	167.42	0.128	6.4	152.89	0.128	6.4	358.92	0.128	6.4	446.16	0.128	6.4	562.85	0.128	6.4	1188.62	0.128	6.4	1106.43	0.128	6.4	406.9	0.128	6.4	319.22	0.128	6.4	243.73	0.128	6.4	245.74	0.128	6.4	220.27	0.128	6.4	22.06	0.128
-542.15	0.13	6.5	480.71	0.13	6.5	64.38	0.13	6.5	181.35	0.13	6.5	167.65	0.13	6.5	152.21	0.13	6.5	358.59	0.13	6.5	446.42	0.13	6.5	561.75	0.13	6.5	1185.99	0.13	6.5	1086.51	0.13	6.5	405.4	0.13	6.5	318.99	0.13	6.5	243	0.13	6.5	245.33	0.13	6.5	219.19	0.13	6.5	21.08	0.13
-546.25	0.132	6.6	474.37	0.132	6.6	58.82	0.132	6.6	175.93	0.132	6.6	164.36	0.132	6.6	147.34	0.132	6.6	353.9	0.132	6.6	441.52	0.132	6.6	556.98	0.132	6.6	1180.19	0.132	6.6	1069.68	0.132	6.6	403.21	0.132	6.6	316.7	0.132	6.6	241.27	0.132	6.6	245.13	0.132	6.6	218.53	0.132	6.6	19.87	0.132
-547.96	0.134	6.7	468.85	0.134	6.7	56.06	0.134	6.7	172.76	0.134	6.7	163.51	0.134	6.7	146.44	0.134	6.7	351.9	0.134	6.7	440.43	0.134	6.7	555.54	0.134	6.7	1176.14	0.134	6.7	1058.67	0.134	6.7	402.68	0.134	6.7	316.34	0.134	6.7	240.38	0.134	6.7	243.63	0.134	6.7	216.18	0.134	6.7	17.87	0.134
-547.67	0.136	6.8	466.48	0.136	6.8	55.67	0.136	6.8	171.97	0.136	6.8	163.12	0.136	6.8	145.43	0.136	6.8	349.7	0.136	6.8	440.5	0.136	6.8	555.8	0.136	6.8	1173.18	0.136	6.8	1049.96	0.136	6.8	401.45	0.136	6.8	314.61	0.136	6.8	239.35	0.136	6.8	244.05	0.136	6.8	216.77	0.136	6.8	16.24	0.136
-551.45	0.138	6.9	459.42	0.138	6.9	52.21	0.138	6.9	168.91	0.138	6.9	160.66	0.138	6.9	142.13	0.138	6.9	345.99	0.138	6.9	437.59	0.138	6.9	552.54	0.138	6.9	1168.54	0.138	6.9	1041.45	0.138	6.9	399.95	0.138	6.9	313.45	0.138	6.9	238.75	0.138	6.9	243.64	0.138	6.9	215.16	0.138	6.9	14.49	0.138
-551.32	0.14	7	453.51	0.14	7	49.53	0.14	7	164.91	0.14	7	159.27	0.14	7	139.36	0.14	7	344.71	0.14	7	436.85	0.14	7	551.74	0.14	7	1163.44	0.14	7	1033.83	0.14	7	399.89	0.14	7	313.21	0.14	7	238.24	0.14	7	242.83	0.14	7	213.14	0.14	7	12.91	0.14
-553.33	0.142	7.1	454.19	0.142	7.1	50.75	0.142	7.1	165.24	0.142	7.1	160.34	0.142	7.1	139.58	0.142	7.1	344.73	0.142	7.1	437.64	0.142	7.1	551.48	0.142	7.1	1163.68	0.142	7.1	1031.77	0.142	7.1	398.56	0.142	7.1	312.58	0.142	7.1	238.81	0.142	7.1	242.66	0.142	7.1	212.96	0.142	7.1	10.48	0.142
-554.25	0.144	7.2	452.47	0.144	7.2	49.26	0.144	7.2	161.51	0.144	7.2	155.63	0.144	7.2	138.31	0.144	7.2	342.55	0.144	7.2	435.09	0.144	7.2	549.02	0.144	7.2	1159.48	0.144	7.2	1025.66	0.144	7.2	396.82	0.144	7.2	311.18	0.144	7.2	237.13	0.144	7.2	242.55	0.144	7.2	212.47	0.144	7.2	9.08	0.144
-557.06	0.146	7.3	449.58	0.146	7.3	44.15	0.146	7.3	154.83	0.146	7.3	152.58	0.146	7.3	134.08	0.146	7.3	337.28	0.146	7.3	431.1	0.146	7.3	546.21	0.146	7.3	1154.01	0.146	7.3	1019.08	0.146	7.3	394.47	0.146	7.3	308.71	0.146	7.3	234.5	0.146	7.3	241.61	0.146	7.3	209.29	0.146	7.3	6.81	0.146
-560.42	0.148	7.4	451.46	0.148	7.4	42.24	0.148	7.4	154.26	0.148	7.4	150.04	0.148	7.4	132.8	0.148	7.4	335.77	0.148	7.4	430.08	0.148	7.4	544.67	0.148	7.4	1151.25	0.148	7.4	1016.29	0.148	7.4	391.66	0.148	7.4	307.49	0.148	7.4	233.49	0.148	7.4	240.33	0.148	7.4	206.86	0.148	7.4	4.77	0.148
-565.43	0.15	7.5	452.19	0.15	7.5	41.57	0.15	7.5	152.07	0.15	7.5	147.58	0.15	7.5	131.68	0.15	7.5	333.85	0.15	7.5	427.77	0.15	7.5	542.73	0.15	7.5	1148.62	0.15	7.5	1011.99	0.15	7.5	389.34	0.15	7.5	305.97	0.15	7.5	231.79	0.15	7.5	240.54	0.15	7.5	204.94	0.15	7.5	4.18	0.15
-568.55	0.152	7.6	448.72	0.152	7.6	36.56	0.152	7.6	148.91	0.152	7.6	144.1	0.152	7.6	126.9	0.152	7.6	329.21	0.152	7.6	424.24	0.152	7.6	538.19	0.152	7.6	1143.15	0.152	7.6	1007.18	0.152	7.6	386.42	0.152	7.6	304.22	0.152	7.6	230.05	0.152	7.6	238.75	0.152	7.6	203.14	0.152	7.6	1.25	0.152
-573.9	0.154	7.7	451.35	0.154	7.7	36.59	0.154	7.7	149.15	0.154	7.7	142.37	0.154	7.7	126.95	0.154	7.7	328.38	0.154	7.7	424.99	0.154	7.7	536.86	0.154	7.7	1141.5	0.154	7.7	1004.91	0.154	7.7	383.75	0.154	7.7	302.35	0.154	7.7	227.29	0.154	7.7	236.53	0.154	7.7	199.98	0.154	7.7	-1.17	0.154
-576.17	0.156	7.8	454.81	0.156	7.8	37.94	0.156	7.8	149.17	0.156	7.8	141.9	0.156	7.8	126.98	0.156	7.8	329.78	0.156	7.8	424.67	0.156	7.8	537.62	0.156	7.8	1142.04	0.156	7.8	1004.82	0.156	7.8	381.39	0.156	7.8	301.75	0.156	7.8	226.71	0.156	7.8	236.51	0.156	7.8	199.12	0.156	7.8	-1	0.156
-579.27	0.158	7.9	451.98	0.158	7.9	34.8	0.158	7.9	147.99	0.158	7.9	140.59	0.158	7.9	126.86	0.158	7.9	327.93	0.158	7.9	423.83	0.158	7.9	535.31	0.158	7.9	1140.12	0.158	7.9	1002.25	0.158	7.9	378.67	0.158	7.9	300.52	0.158	7.9	224.87	0.158	7.9	236.46	0.158	7.9	197.57	0.158	7.9	-2.08	0.158
-579.61	0.16	8	449.54	0.16	8	33.04	0.16	8	145.49	0.16	8	136.38	0.16	8	125.31	0.16	8	325.45	0.16	8	421.72	0.16	8	532.33	0.16	8	1136.64	0.16	8	999.54	0.16	8	375.51	0.16	8	298.23	0.16	8	222.59	0.16	8	235.54	0.16	8	195.5	0.16	8	-4.09	0.16
-583.7	0.162	8.1	449.66	0.162	8.1	32.75	0.162	8.1	146.41	0.162	8.1	137.08	0.162	8.1	125.79	0.162	8.1	325.71	0.162	8.1	420.34	0.162	8.1	531.9	0.162	8.1	1137.42	0.162	8.1	998.95	0.162	8.1	374.81	0.162	8.1	296.35	0.162	8.1	221.2	0.162	8.1	234.26	0.162	8.1	194.07	0.162	8.1	-5.29	0.162
-586.83	0.164	8.2	447	0.164	8.2	31.27	0.164	8.2	144.75	0.164	8.2	135.68	0.164	8.2	125.76	0.164	8.2	324.8	0.164	8.2	418.77	0.164	8.2	529.45	0.164	8.2	1134.52	0.164	8.2	996.83	0.164	8.2	374.78	0.164	8.2	294.63	0.164	8.2	219.5	0.164	8.2	232.56	0.164	8.2	194.54	0.164	8.2	-5.7	0.164
-587.93	0.166	8.3	443.63	0.166	8.3	27.78	0.166	8.3	142.57	0.166	8.3	131.82	0.166	8.3	123.65	0.166	8.3	321.87	0.166	8.3	415.84	0.166	8.3	525.5	0.166	8.3	1131.12	0.166	8.3	993.45	0.166	8.3	372.17	0.166	8.3	292.9	0.166	8.3	217.66	0.166	8.3	231.43	0.166	8.3	192.14	0.166	8.3	-6.21	0.166
-593.24	0.168	8.4	444.11	0.168	8.4	29.41	0.168	8.4	142.68	0.168	8.4	132.86	0.168	8.4	123.62	0.168	8.4	323.01	0.168	8.4	415.51	0.168	8.4	526.26	0.168	8.4	1133.14	0.168	8.4	994.65	0.168	8.4	370.02	0.168	8.4	290.33	0.168	8.4	216.27	0.168	8.4	229.67	0.168	8.4	190.47	0.168	8.4	-7.21	0.168
-596.14	0.17	8.5	443.67	0.17	8.5	28.01	0.17	8.5	142.56	0.17	8.5	132.56	0.17	8.5	125.07	0.17	8.5	323.63	0.17	8.5	415.47	0.17	8.5	525.11	0.17	8.5	1132.85	0.17	8.5	994.62	0.17	8.5	369.7	0.17	8.5	288.81	0.17	8.5	214.61	0.17	8.5	229.36	0.17	8.5	190.27	0.17	8.5	-7.38	0.17
-594.96	0.172	8.6	440.43	0.172	8.6	25.84	0.172	8.6	139.67	0.172	8.6	129.45	0.172	8.6	121.6	0.172	8.6	321.41	0.172	8.6	412.27	0.172	8.6	521.75	0.172	8.6	1128.92	0.172	8.6	992.59	0.172	8.6	368.4	0.172	8.6	286.2	0.172	8.6	213.55	0.172	8.6	227.46	0.172	8.6	188.83	0.172	8.6	-8.74	0.172
-596.41	0.174	8.7	438.18	0.174	8.7	24.61	0.174	8.7	138.75	0.174	8.7	128.38	0.174	8.7	121.27	0.174	8.7	320.2	0.174	8.7	410.77	0.174	8.7	519.2	0.174	8.7	1128.16	0.174	8.7	992.25	0.174	8.7	366.73	0.174	8.7	283.99	0.174	8.7	211.8	0.174	8.7	226.24	0.174	8.7	187.11	0.174	8.7	-9.33	0.174
-597.7	0.176	8.8	439.12	0.176	8.8	24.62	0.176	8.8	139.61	0.176	8.8	128.24	0.176	8.8	120.43	0.176	8.8	322.37	0.176	8.8	411.29	0.176	8.8	519.93	0.176	8.8	1128.34	0.176	8.8	992.9	0.176	8.8	366.24	0.176	8.8	282.47	0.176	8.8	210.89	0.176	8.8	224.9	0.176	8.8	186.93	0.176	8.8	-9.72	0.176
-597.9	0.178	8.9	435.9	0.178	8.9	22.33	0.178	8.9	136.21	0.178	8.9	126.38	0.178	8.9	117.98	0.178	8.9	319.17	0.178	8.9	407.54	0.178	8.9	516.94	0.178	8.9	1125.93	0.178	8.9	989.18	0.178	8.9	364.59	0.178	8.9	281.73	0.178	8.9	209.79	0.178	8.9	223.6	0.178	8.9	186.14	0.178	8.9	-11.27	0.178
-598.67	0.18	9	434.04	0.18	9	19.05	0.18	9	135.79	0.18	9	124.81	0.18	9	116.88	0.18	9	317.58	0.18	9	405.41	0.18	9	515.99	0.18	9	1124.53	0.18	9	988.74	0.18	9	362.26	0.18	9	279.12	0.18	9	208.4	0.18	9	221.75	0.18	9	184.87	0.18	9	-12.22	0.18
-598.28	0.182	9.1	434.54	0.182	9.1	20.24	0.182	9.1	136.12	0.182	9.1	124.84	0.182	9.1	115.52	0.182	9.1	319.11	0.182	9.1	405.84	0.182	9.1	516.31	0.182	9.1	1125.56	0.182	9.1	989.22	0.182	9.1	361.71	0.182	9.1	279.05	0.182	9.1	208.32	0.182	9.1	221.54	0.182	9.1	184.14	0.182	9.1	-12.23	0.182
-597.82	0.184	9.2	431.62	0.184	9.2	17.29	0.184	9.2	133.22	0.184	9.2	122.47	0.184	9.2	113.9	0.184	9.2	316.21	0.184	9.2	404.14	0.184	9.2	513.43	0.184	9.2	1121.83	0.184	9.2	987.56	0.184	9.2	360.45	0.184	9.2	277.72	0.184	9.2	207.5	0.184	9.2	220.21	0.184	9.2	183.88	0.184	9.2	-13.45	0.184
-599.09	0.186	9.3	425.21	0.186	9.3	14.08	0.186	9.3	129.83	0.186	9.3	120.03	0.186	9.3	110.89	0.186	9.3	313.67	0.186	9.3	399.83	0.186	9.3	510.12	0.186	9.3	1119.17	0.186	9.3	985.5	0.186	9.3	358.85	0.186	9.3	275.38	0.186	9.3	205.97	0.186	9.3	218.74	0.186	9.3	182.09	0.186	9.3	-14.39	0.186
-599.47	0.188	9.4	424.73	0.188	9.4	12.16	0.188	9.4	129.02	0.188	9.4	119.9	0.188	9.4	109.56	0.188	9.4	313.47	0.188	9.4	398.43	0.188	9.4	509.73	0.188	9.4	1118.43	0.188	9.4	983.62	0.188	9.4	357.37	0.188	9.4	275.34	0.188	9.4	205.09	0.188	9.4	217.86	0.188	9.4	181.14	0.188	9.4	-15.95	0.188
-600.53	0.19	9.5	422.41	0.19	9.5	11.2	0.19	9.5	127.2	0.19	9.5	118.95	0.19	9.5	108.2	0.19	9.5	310.76	0.19	9.5	397.71	0.19	9.5	508.56	0.19	9.5	1115.6	0.19	9.5	982.37	0.19	9.5	356.12	0.19	9.5	273.16	0.19	9.5	203.82	0.19	9.5	216.12	0.19	9.5	180.59	0.19	9.5	-16.31	0.19
-601.29	0.192	9.6	418.71	0.192	9.6	7.73	0.192	9.6	124.16	0.192	9.6	116.43	0.192	9.6	105.13	0.192	9.6	309.1	0.192	9.6	394.01	0.192	9.6	505.32	0.192	9.6	1112.77	0.192	9.6	979.69	0.192	9.6	354.27	0.192	9.6	272.51	0.192	9.6	203.06	0.192	9.6	214.97	0.192	9.6	178.59	0.192	9.6	-17.58	0.192
-601.5	0.194	9.7	416.99	0.194	9.7	6.14	0.194	9.7	123.16	0.194	9.7	116.75	0.194	9.7	104.08	0.194	9.7	308.13	0.194	9.7	393.54	0.194	9.7	505.5	0.194	9.7	1110.95	0.194	9.7	978.93	0.194	9.7	353.37	0.194	9.7	271.57	0.194	9.7	202	0.194	9.7	213.93	0.194	9.7	178.21	0.194	9.7	-18	0.194
-603.86	0.196	9.8	417.99	0.196	9.8	6.34	0.196	9.8	123.93	0.196	9.8	116.56	0.196	9.8	103.3	0.196	9.8	308	0.196	9.8	395.16	0.196	9.8	506.65	0.196	9.8	1110.29	0.196	9.8	980.45	0.196	9.8	352.86	0.196	9.8	271.61	0.196	9.8	201.49	0.196	9.8	213.64	0.196	9.8	178.32	0.196	9.8	-18.54	0.196
-604.07	0.198	9.9	415.16	0.198	9.9	5.33	0.198	9.9	122.87	0.198	9.9	116.12	0.198	9.9	102.1	0.198	9.9	306.5	0.198	9.9	392.9	0.198	9.9	505.58	0.198	9.9	1109.15	0.198	9.9	979.98	0.198	9.9	352.36	0.198	9.9	270.97	0.198	9.9	201.32	0.198	9.9	213.3	0.198	9.9	177.14	0.198	9.9	-19.21	0.198
-603.91	0.2	10	413.35	0.2	10	2.89	0.2	10	120.13	0.2	10	113.56	0.2	10	99.98	0.2	10	304.04	0.2	10	391.71	0.2	10	504.15	0.2	10	1107.1	0.2	10	977.25	0.2	10	351.27	0.2	10	269.55	0.2	10	200.12	0.2	10	212.53	0.2	10	176.9	0.2	10	-19.74	0.2
-605.86	0.202	10.1	412.43	0.202	10.1	3.37	0.202	10.1	120.35	0.202	10.1	113.37	0.202	10.1	99.52	0.202	10.1	303.62	0.202	10.1	392.43	0.202	10.1	503.86	0.202	10.1	1105.84	0.202	10.1	977.6	0.202	10.1	350.11	0.202	10.1	269.92	0.202	10.1	199.82	0.202	10.1	212.01	0.202	10.1	176.06	0.202	10.1	-19.77	0.202
-609.63	0.204	10.2	411.19	0.204	10.2	1.68	0.204	10.2	118.1	0.204	10.2	112.33	0.204	10.2	98.46	0.204	10.2	302.36	0.204	10.2	392.09	0.204	10.2	503.74	0.204	10.2	1105.14	0.204	10.2	975.78	0.204	10.2	349.63	0.204	10.2	268.99	0.204	10.2	199.36	0.204	10.2	211.33	0.204	10.2	175.59	0.204	10.2	-21.15	0.204
-609.08	0.206	10.3	407.66	0.206	10.3	-0.51	0.206	10.3	115.59	0.206	10.3	110.48	0.206	10.3	97.3	0.206	10.3	299.93	0.206	10.3	390.3	0.206	10.3	501.5	0.206	10.3	1101.84	0.206	10.3	973.02	0.206	10.3	348.75	0.206	10.3	268.34	0.206	10.3	198.2	0.206	10.3	210.85	0.206	10.3	174.49	0.206	10.3	-21.13	0.206
-612.9	0.208	10.4	407.97	0.208	10.4	-0.28	0.208	10.4	116.55	0.208	10.4	110.63	0.208	10.4	98.15	0.208	10.4	299.51	0.208	10.4	390.81	0.208	10.4	501.7	0.208	10.4	1101.37	0.208	10.4	973.83	0.208	10.4	348.69	0.208	10.4	268.31	0.208	10.4	197.78	0.208	10.4	210.4	0.208	10.4	174.33	0.208	10.4	-21.69	0.208
-614.72	0.21	10.5	407.97	0.21	10.5	0.45	0.21	10.5	116.98	0.21	10.5	110.72	0.21	10.5	97.4	0.21	10.5	299.36	0.21	10.5	391.33	0.21	10.5	502.13	0.21	10.5	1101.57	0.21	10.5	974.02	0.21	10.5	348.05	0.21	10.5	267.95	0.21	10.5	197.49	0.21	10.5	210.37	0.21	10.5	174.39	0.21	10.5	-22.23	0.21
-616.3	0.212	10.6	405.11	0.212	10.6	-1.62	0.212	10.6	113.64	0.212	10.6	107.78	0.212	10.6	95.44	0.212	10.6	296.49	0.212	10.6	388.5	0.212	10.6	500.46	0.212	10.6	1098.3	0.212	10.6	971.18	0.212	10.6	346.92	0.212	10.6	267.04	0.212	10.6	196.96	0.212	10.6	209.71	0.212	10.6	172.89	0.212	10.6	-22.74	0.212
-621.71	0.214	10.7	403.49	0.214	10.7	-3.34	0.214	10.7	112.72	0.214	10.7	106.36	0.214	10.7	94.71	0.214	10.7	295.3	0.214	10.7	388.74	0.214	10.7	499.27	0.214	10.7	1097.43	0.214	10.7	971.21	0.214	10.7	345.92	0.214	10.7	265.74	0.214	10.7	196.51	0.214	10.7	208.6	0.214	10.7	171.76	0.214	10.7	-23.52	0.214
-629.64	0.216	10.8	404.53	0.216	10.8	-2.35	0.216	10.8	112.72	0.216	10.8	106.22	0.216	10.8	94.83	0.216	10.8	295.65	0.216	10.8	388.47	0.216	10.8	499.37	0.216	10.8	1096.95	0.216	10.8	970.51	0.216	10.8	345.66	0.216	10.8	266	0.216	10.8	195.91	0.216	10.8	208.87	0.216	10.8	171.66	0.216	10.8	-23.58	0.216
-625.38	0.218	10.9	401.37	0.218	10.9	-4.47	0.218	10.9	110.87	0.218	10.9	103.26	0.218	10.9	92.86	0.218	10.9	294.02	0.218	10.9	386.95	0.218	10.9	496.83	0.218	10.9	1093.62	0.218	10.9	968.53	0.218	10.9	344.36	0.218	10.9	264.95	0.218	10.9	195.13	0.218	10.9	208.1	0.218	10.9	170.43	0.218	10.9	-24.53	0.218
-629.99	0.22	11	399.74	0.22	11	-5.93	0.22	11	109.99	0.22	11	102.81	0.22	11	91.97	0.22	11	292.47	0.22	11	386.02	0.22	11	495.15	0.22	11	1092.1	0.22	11	966.88	0.22	11	343.83	0.22	11	264.3	0.22	11	194.42	0.22	11	207.31	0.22	11	170.14	0.22	11	-25.21	0.22
-630.19	0.222	11.1	400.31	0.222	11.1	-5.42	0.222	11.1	110.03	0.222	11.1	102.98	0.222	11.1	91.34	0.222	11.1	292.81	0.222	11.1	386.15	0.222	11.1	495.4	0.222	11.1	1092.88	0.222	11.1	967.19	0.222	11.1	343.82	0.222	11.1	263.98	0.222	11.1	194.44	0.222	11.1	207.15	0.222	11.1	169.96	0.222	11.1	-24.87	0.222
-632.4	0.224	11.2	398.69	0.224	11.2	-7.29	0.224	11.2	108.58	0.224	11.2	100.08	0.224	11.2	90.49	0.224	11.2	291.39	0.224	11.2	383.77	0.224	11.2	494.23	0.224	11.2	1090.53	0.224	11.2	965.2	0.224	11.2	343.81	0.224	11.2	263.27	0.224	11.2	193.53	0.224	11.2	207.07	0.224	11.2	169.66	0.224	11.2	-25.9	0.224
-635.01	0.226	11.3	395.05	0.226	11.3	-8.5	0.226	11.3	106.07	0.226	11.3	98.6	0.226	11.3	88.1	0.226	11.3	290.58	0.226	11.3	381.82	0.226	11.3	492.11	0.226	11.3	1088.9	0.226	11.3	962.05	0.226	11.3	341.71	0.226	11.3	261.99	0.226	11.3	192.76	0.226	11.3	205.65	0.226	11.3	168.31	0.226	11.3	-26.66	0.226
-641	0.228	11.4	393.43	0.228	11.4	-9.89	0.228	11.4	105.72	0.228	11.4	96.76	0.228	11.4	88.84	0.228	11.4	289.14	0.228	11.4	380.91	0.228	11.4	490.86	0.228	11.4	1088.46	0.228	11.4	962.22	0.228	11.4	341.24	0.228	11.4	261.13	0.228	11.4	192.61	0.228	11.4	205.48	0.228	11.4	167.86	0.228	11.4	-27.22	0.228
-640.93	0.23	11.5	392.85	0.23	11.5	-10.28	0.23	11.5	105.11	0.23	11.5	95.28	0.23	11.5	87.32	0.23	11.5	288.32	0.23	11.5	379.86	0.23	11.5	488.98	0.23	11.5	1087.9	0.23	11.5	962.24	0.23	11.5	340.76	0.23	11.5	260.01	0.23	11.5	191.91	0.23	11.5	205.09	0.23	11.5	167.84	0.23	11.5	-27.45	0.23
-641.49	0.232	11.6	389.87	0.232	11.6	-12.61	0.232	11.6	103.46	0.232	11.6	93.79	0.232	11.6	85.35	0.232	11.6	287.38	0.232	11.6	377.42	0.232	11.6	486.43	0.232	11.6	1086.14	0.232	11.6	960.14	0.232	11.6	339.89	0.232	11.6	258.81	0.232	11.6	190.93	0.232	11.6	204.31	0.232	11.6	167.02	0.232	11.6	-28.22	0.232
-643.79	0.234	11.7	389.72	0.234	11.7	-13.75	0.234	11.7	103.18	0.234	11.7	93.1	0.234	11.7	84.99	0.234	11.7	286.16	0.234	11.7	375.76	0.234	11.7	485.33	0.234	11.7	1085.97	0.234	11.7	959.35	0.234	11.7	338.54	0.234	11.7	257.58	0.234	11.7	190.39	0.234	11.7	203.65	0.234	11.7	166.78	0.234	11.7	-28.5	0.234
-645.19	0.236	11.8	390.96	0.236	11.8	-12.34	0.236	11.8	104.55	0.236	11.8	92.78	0.236	11.8	84.66	0.236	11.8	287.12	0.236	11.8	376.76	0.236	11.8	486.22	0.236	11.8	1085.73	0.236	11.8	960.67	0.236	11.8	338.33	0.236	11.8	257.45	0.236	11.8	190.85	0.236	11.8	203.44	0.236	11.8	166.55	0.236	11.8	-28.34	0.236
-645.99	0.238	11.9	389.29	0.238	11.9	-13.6	0.238	11.9	103.33	0.238	11.9	92.73	0.238	11.9	83.8	0.238	11.9	286.78	0.238	11.9	374.59	0.238	11.9	484.89	0.238	11.9	1086.2	0.238	11.9	960.12	0.238	11.9	338.21	0.238	11.9	257.02	0.238	11.9	190.43	0.238	11.9	203.44	0.238	11.9	166	0.238	11.9	-28.24	0.238
-645.01	0.24	12	387.68	0.24	12	-14.51	0.24	12	102.38	0.24	12	90.45	0.24	12	83.43	0.24	12	285.78	0.24	12	373.89	0.24	12	483.57	0.24	12	1084.83	0.24	12	958.64	0.24	12	337.46	0.24	12	256.45	0.24	12	189.34	0.24	12	202.34	0.24	12	165.3	0.24	12	-29.41	0.24
-646.45	0.242	12.1	387.54	0.242	12.1	-15.54	0.242	12.1	103.3	0.242	12.1	90.93	0.242	12.1	81.92	0.242	12.1	284.59	0.242	12.1	373.47	0.242	12.1	483.27	0.242	12.1	1084.69	0.242	12.1	959.08	0.242	12.1	337.11	0.242	12.1	256.3	0.242	12.1	189.21	0.242	12.1	202.3	0.242	12.1	165.45	0.242	12.1	-29.3	0.242
-644.37	0.244	12.2	385.94	0.244	12.2	-16.04	0.244	12.2	101.95	0.244	12.2	90.17	0.244	12.2	80.54	0.244	12.2	283.96	0.244	12.2	372.53	0.244	12.2	482.64	0.244	12.2	1084.43	0.244	12.2	958.9	0.244	12.2	337.01	0.244	12.2	255.82	0.244	12.2	188.93	0.244	12.2	201.58	0.244	12.2	164.9	0.244	12.2	-29.8	0.244
-641	0.246	12.3	385.37	0.246	12.3	-18.7	0.246	12.3	101.13	0.246	12.3	89.08	0.246	12.3	79.18	0.246	12.3	283.26	0.246	12.3	371.03	0.246	12.3	481.5	0.246	12.3	1082.94	0.246	12.3	957.75	0.246	12.3	335.87	0.246	12.3	254.98	0.246	12.3	188.12	0.246	12.3	200.4	0.246	12.3	164.38	0.246	12.3	-30.26	0.246
-644.03	0.248	12.4	384.54	0.248	12.4	-18.31	0.248	12.4	101.12	0.248	12.4	89.46	0.248	12.4	78.96	0.248	12.4	282.24	0.248	12.4	370.04	0.248	12.4	481.44	0.248	12.4	1083.34	0.248	12.4	958.35	0.248	12.4	335.71	0.248	12.4	254.31	0.248	12.4	188.09	0.248	12.4	200.25	0.248	12.4	164.39	0.248	12.4	-29.89	0.248
-644.82	0.25	12.5	384.21	0.25	12.5	-18.81	0.25	12.5	100.48	0.25	12.5	88.98	0.25	12.5	78.12	0.25	12.5	282.7	0.25	12.5	369.67	0.25	12.5	482	0.25	12.5	1082.86	0.25	12.5	958.65	0.25	12.5	335.71	0.25	12.5	254.05	0.25	12.5	188.12	0.25	12.5	200.34	0.25	12.5	164.44	0.25	12.5	-29.99	0.25
-642.21	0.252	12.6	381.84	0.252	12.6	-21.79	0.252	12.6	98.49	0.252	12.6	87.95	0.252	12.6	77.25	0.252	12.6	281.01	0.252	12.6	367.5	0.252	12.6	480.73	0.252	12.6	1081.37	0.252	12.6	956.48	0.252	12.6	334.65	0.252	12.6	253.45	0.252	12.6	187.09	0.252	12.6	199.42	0.252	12.6	163.86	0.252	12.6	-30.53	0.252
-643.45	0.254	12.7	379.9	0.254	12.7	-22.77	0.254	12.7	97.29	0.254	12.7	86.83	0.254	12.7	76.97	0.254	12.7	280.03	0.254	12.7	366.72	0.254	12.7	478.65	0.254	12.7	1080.61	0.254	12.7	955.38	0.254	12.7	334.25	0.254	12.7	252.66	0.254	12.7	186.86	0.254	12.7	198.99	0.254	12.7	163.7	0.254	12.7	-30.41	0.254
-643.89	0.256	12.8	379.26	0.256	12.8	-23.05	0.256	12.8	96.76	0.256	12.8	87.14	0.256	12.8	75.6	0.256	12.8	278.94	0.256	12.8	366.93	0.256	12.8	479.12	0.256	12.8	1079.43	0.256	12.8	956.1	0.256	12.8	334.2	0.256	12.8	252.15	0.256	12.8	186.6	0.256	12.8	198.78	0.256	12.8	163.46	0.256	12.8	-30.87	0.256
-640.94	0.258	12.9	377.5	0.258	12.9	-25.33	0.258	12.9	95.21	0.258	12.9	85.68	0.258	12.9	74.48	0.258	12.9	277.75	0.258	12.9	364.99	0.258	12.9	477.88	0.258	12.9	1078.19	0.258	12.9	955.31	0.258	12.9	333.19	0.258	12.9	251.49	0.258	12.9	186.71	0.258	12.9	197.96	0.258	12.9	162.94	0.258	12.9	-30.92	0.258
-640.74	0.26	13	375.52	0.26	13	-26.69	0.26	13	93.63	0.26	13	84.51	0.26	13	72.75	0.26	13	274.87	0.26	13	364.43	0.26	13	476.56	0.26	13	1076.61	0.26	13	954.43	0.26	13	332.98	0.26	13	250.89	0.26	13	186.05	0.26	13	197.34	0.26	13	162.25	0.26	13	-31.77	0.26
-640.48	0.262	13.1	375.05	0.262	13.1	-26.87	0.262	13.1	93.09	0.262	13.1	85.22	0.262	13.1	73.57	0.262	13.1	275.35	0.262	13.1	362.97	0.262	13.1	477.04	0.262	13.1	1075.85	0.262	13.1	953.46	0.262	13.1	332.62	0.262	13.1	249.97	0.262	13.1	185.17	0.262	13.1	197.25	0.262	13.1	162.23	0.262	13.1	-31.39	0.262
-642.59	0.264	13.2	373.01	0.264	13.2	-27.46	0.264	13.2	91.45	0.264	13.2	84.71	0.264	13.2	72.5	0.264	13.2	274.66	0.264	13.2	363.57	0.264	13.2	475.86	0.264	13.2	1074.21	0.264	13.2	952.2	0.264	13.2	331.78	0.264	13.2	249.29	0.264	13.2	185.49	0.264	13.2	196.45	0.264	13.2	161.89	0.264	13.2	-32.21	0.264
-641.21	0.266	13.3	370.11	0.266	13.3	-29.28	0.266	13.3	89.11	0.266	13.3	82.95	0.266	13.3	71.49	0.266	13.3	272.64	0.266	13.3	361.23	0.266	13.3	473.68	0.266	13.3	1071.84	0.266	13.3	950.39	0.266	13.3	331.32	0.266	13.3	248.83	0.266	13.3	184.66	0.266	13.3	196.02	0.266	13.3	161.03	0.266	13.3	-32.37	0.266
-641.82	0.268	13.4	369.02	0.268	13.4	-30.28	0.268	13.4	87.58	0.268	13.4	83.09	0.268	13.4	71.15	0.268	13.4	271.8	0.268	13.4	360.42	0.268	13.4	472.89	0.268	13.4	1070.83	0.268	13.4	949.23	0.268	13.4	330.08	0.268	13.4	247.84	0.268	13.4	184.33	0.268	13.4	195.34	0.268	13.4	160.8	0.268	13.4	-33.01	0.268
-642.94	0.27	13.5	367.4	0.27	13.5	-30.35	0.27	13.5	87.41	0.27	13.5	81.33	0.27	13.5	70.66	0.27	13.5	270.6	0.27	13.5	360.04	0.27	13.5	471.75	0.27	13.5	1069.69	0.27	13.5	948.9	0.27	13.5	330.07	0.27	13.5	247.58	0.27	13.5	184.47	0.27	13.5	195.03	0.27	13.5	160.62	0.27	13.5	-33.02	0.27
-643.17	0.272	13.6	365.54	0.272	13.6	-32.59	0.272	13.6	85.52	0.272	13.6	80.61	0.272	13.6	68.43	0.272	13.6	268.68	0.272	13.6	358.05	0.272	13.6	470.48	0.272	13.6	1068.38	0.272	13.6	946.74	0.272	13.6	329.17	0.272	13.6	246.58	0.272	13.6	183.56	0.272	13.6	194.4	0.272	13.6	159.51	0.272	13.6	-33.77	0.272
-645.12	0.274	13.7	364.59	0.274	13.7	-33.52	0.274	13.7	84.66	0.274	13.7	80.3	0.274	13.7	68.74	0.274	13.7	268.06	0.274	13.7	357.39	0.274	13.7	470.16	0.274	13.7	1067.22	0.274	13.7	946.03	0.274	13.7	328.37	0.274	13.7	246.44	0.274	13.7	183.62	0.274	13.7	193.94	0.274	13.7	159.41	0.274	13.7	-33.63	0.274
-650.42	0.276	13.8	365.26	0.276	13.8	-32.87	0.276	13.8	84.86	0.276	13.8	79.8	0.276	13.8	68.19	0.276	13.8	267.23	0.276	13.8	358.29	0.276	13.8	468.56	0.276	13.8	1067.43	0.276	13.8	945.41	0.276	13.8	329.33	0.276	13.8	246.27	0.276	13.8	183.67	0.276	13.8	193.84	0.276	13.8	159.62	0.276	13.8	-33.75	0.276
-649.53	0.278	13.9	364.12	0.278	13.9	-32.3	0.278	13.9	84.55	0.278	13.9	79.89	0.278	13.9	68.91	0.278	13.9	268.31	0.278	13.9	357.56	0.278	13.9	468.25	0.278	13.9	1066.35	0.278	13.9	944.66	0.278	13.9	328.23	0.278	13.9	246.32	0.278	13.9	183.42	0.278	13.9	193.16	0.278	13.9	159.58	0.278	13.9	-33.79	0.278
-649.45	0.28	14	362.69	0.28	14	-33.81	0.28	14	83.12	0.28	14	78.53	0.28	14	67.61	0.28	14	266.03	0.28	14	356.05	0.28	14	467.48	0.28	14	1066.18	0.28	14	943.76	0.28	14	327.27	0.28	14	245.82	0.28	14	182.66	0.28	14	192.58	0.28	14	159.16	0.28	14	-33.99	0.28
-658.06	0.282	14.1	362.96	0.282	14.1	-33.03	0.282	14.1	83.2	0.282	14.1	78.46	0.282	14.1	67.35	0.282	14.1	266.37	0.282	14.1	355.62	0.282	14.1	466.43	0.282	14.1	1065.59	0.282	14.1	943.21	0.282	14.1	327.58	0.282	14.1	245.62	0.282	14.1	183.26	0.282	14.1	192.51	0.282	14.1	159.08	0.282	14.1	-34.36	0.282
-657.5	0.284	14.2	362.31	0.284	14.2	-33.99	0.284	14.2	83.14	0.284	14.2	77.98	0.284	14.2	67.18	0.284	14.2	265.47	0.284	14.2	355.06	0.284	14.2	465.37	0.284	14.2	1066.1	0.284	14.2	942.16	0.284	14.2	327.51	0.284	14.2	245.78	0.284	14.2	182.26	0.284	14.2	191.99	0.284	14.2	158.84	0.284	14.2	-34.34	0.284
-655.35	0.286	14.3	360.96	0.286	14.3	-34.53	0.286	14.3	81.04	0.286	14.3	76.59	0.286	14.3	65.97	0.286	14.3	265.4	0.286	14.3	354.24	0.286	14.3	463.83	0.286	14.3	1064.86	0.286	14.3	940.86	0.286	14.3	326.8	0.286	14.3	244.7	0.286	14.3	182.16	0.286	14.3	191.49	0.286	14.3	158.15	0.286	14.3	-35.13	0.286
-664.01	0.288	14.4	360.52	0.288	14.4	-35.54	0.288	14.4	81.35	0.288	14.4	76.66	0.288	14.4	65.42	0.288	14.4	263.72	0.288	14.4	353.94	0.288	14.4	462.66	0.288	14.4	1064.63	0.288	14.4	940.54	0.288	14.4	326.53	0.288	14.4	244.95	0.288	14.4	182.1	0.288	14.4	191.49	0.288	14.4	158.08	0.288	14.4	-34.74	0.288
-665.25	0.29	14.5	360.2	0.29	14.5	-35.65	0.29	14.5	81.4	0.29	14.5	76.54	0.29	14.5	64.7	0.29	14.5	264.62	0.29	14.5	352.82	0.29	14.5	462	0.29	14.5	1063.72	0.29	14.5	940.25	0.29	14.5	326.26	0.29	14.5	244.72	0.29	14.5	182.15	0.29	14.5	190.93	0.29	14.5	157.75	0.29	14.5	-35.32	0.29
-663.8	0.292	14.6	358.32	0.292	14.6	-37.08	0.292	14.6	80.72	0.292	14.6	75.33	0.292	14.6	63.73	0.292	14.6	263.41	0.292	14.6	351.68	0.292	14.6	460.44	0.292	14.6	1060.39	0.292	14.6	938.97	0.292	14.6	325.58	0.292	14.6	244.46	0.292	14.6	181.21	0.292	14.6	190.47	0.292	14.6	157.26	0.292	14.6	-35.6	0.292
-670.46	0.294	14.7	355.69	0.294	14.7	-37.31	0.294	14.7	79.93	0.294	14.7	75.42	0.294	14.7	62.98	0.294	14.7	262.11	0.294	14.7	350.79	0.294	14.7	459.71	0.294	14.7	1059.18	0.294	14.7	938.12	0.294	14.7	325.11	0.294	14.7	244.09	0.294	14.7	181.02	0.294	14.7	189.81	0.294	14.7	156.44	0.294	14.7	-35.5	0.294
-670.02	0.296	14.8	356.78	0.296	14.8	-38.08	0.296	14.8	79.9	0.296	14.8	74.77	0.296	14.8	63.34	0.296	14.8	262.7	0.296	14.8	350.33	0.296	14.8	459.59	0.296	14.8	1059.11	0.296	14.8	936.67	0.296	14.8	325.36	0.296	14.8	243.49	0.296	14.8	181.04	0.296	14.8	189.79	0.296	14.8	157.12	0.296	14.8	-36.04	0.296
-667.21	0.298	14.9	354.31	0.298	14.9	-39.04	0.298	14.9	78.52	0.298	14.9	73.65	0.298	14.9	62.32	0.298	14.9	261.11	0.298	14.9	348.11	0.298	14.9	457.73	0.298	14.9	1057.26	0.298	14.9	935.5	0.298	14.9	324.52	0.298	14.9	243.53	0.298	14.9	180.22	0.298	14.9	189.49	0.298	14.9	156.14	0.298	14.9	-36.31	0.298
-669.24	0.3	15	352.73	0.3	15	-39.69	0.3	15	78.02	0.3	15	73.31	0.3	15	61.59	0.3	15	260.63	0.3	15	347.33	0.3	15	456.4	0.3	15	1056.31	0.3	15	935.37	0.3	15	324.69	0.3	15	242.69	0.3	15	180.65	0.3	15	188.63	0.3	15	155.93	0.3	15	-36.6	0.3
-667.3	0.302	15.1	352.8	0.302	15.1	-40.21	0.302	15.1	77.09	0.302	15.1	72.96	0.302	15.1	60.61	0.302	15.1	260.9	0.302	15.1	346.67	0.302	15.1	456.42	0.302	15.1	1056.31	0.302	15.1	934.37	0.302	15.1	323.85	0.302	15.1	243.36	0.302	15.1	179.85	0.302	15.1	189.38	0.302	15.1	155.67	0.302	15.1	-36.45	0.302
-665.8	0.304	15.2	352.08	0.304	15.2	-41.74	0.304	15.2	77.46	0.304	15.2	73.44	0.304	15.2	60.37	0.304	15.2	260.17	0.304	15.2	345.9	0.304	15.2	455.57	0.304	15.2	1055.11	0.304	15.2	933.98	0.304	15.2	324.16	0.304	15.2	242.89	0.304	15.2	179.9	0.304	15.2	188.69	0.304	15.2	155.93	0.304	15.2	-37.05	0.304
-661.53	0.306	15.3	349.82	0.306	15.3	-42.24	0.306	15.3	75.17	0.306	15.3	71.71	0.306	15.3	59.77	0.306	15.3	259.22	0.306	15.3	344.78	0.306	15.3	453.49	0.306	15.3	1053.48	0.306	15.3	931.68	0.306	15.3	324.06	0.306	15.3	242.22	0.306	15.3	179.3	0.306	15.3	187.59	0.306	15.3	155.16	0.306	15.3	-37.15	0.306
-664.68	0.308	15.4	348.28	0.308	15.4	-42.31	0.308	15.4	74.89	0.308	15.4	71.7	0.308	15.4	58.95	0.308	15.4	258.6	0.308	15.4	343.91	0.308	15.4	453.18	0.308	15.4	1052.81	0.308	15.4	931.45	0.308	15.4	322.66	0.308	15.4	241.98	0.308	15.4	179.23	0.308	15.4	186.87	0.308	15.4	154.76	0.308	15.4	-37.49	0.308
-667.13	0.31	15.5	346.76	0.31	15.5	-43.51	0.31	15.5	73.76	0.31	15.5	70.64	0.31	15.5	58.6	0.31	15.5	258.17	0.31	15.5	343.52	0.31	15.5	452.59	0.31	15.5	1052.03	0.31	15.5	930.6	0.31	15.5	322.58	0.31	15.5	241.5	0.31	15.5	178.99	0.31	15.5	186.74	0.31	15.5	154.78	0.31	15.5	-37.62	0.31
-663.01	0.312	15.6	345.61	0.312	15.6	-45.1	0.312	15.6	73.68	0.312	15.6	70.51	0.312	15.6	57.9	0.312	15.6	256.45	0.312	15.6	342.62	0.312	15.6	450.52	0.312	15.6	1051.03	0.312	15.6	929.88	0.312	15.6	322.47	0.312	15.6	241.53	0.312	15.6	178.4	0.312	15.6	185.91	0.312	15.6	154.55	0.312	15.6	-38.08	0.312
-665.4	0.314	15.7	344.78	0.314	15.7	-46.16	0.314	15.7	72.48	0.314	15.7	69.6	0.314	15.7	56.55	0.314	15.7	255.56	0.314	15.7	341.9	0.314	15.7	449.29	0.314	15.7	1050.49	0.314	15.7	929.55	0.314	15.7	322	0.314	15.7	241.21	0.314	15.7	177.95	0.314	15.7	186.18	0.314	15.7	154.1	0.314	15.7	-37.68	0.314
-666.63	0.316	15.8	345.02	0.316	15.8	-47.01	0.316	15.8	72.43	0.316	15.8	69.94	0.316	15.8	56.76	0.316	15.8	256.09	0.316	15.8	341.56	0.316	15.8	450.4	0.316	15.8	1050.49	0.316	15.8	930.04	0.316	15.8	322.23	0.316	15.8	241.32	0.316	15.8	178.48	0.316	15.8	186	0.316	15.8	154.17	0.316	15.8	-38.24	0.316
-663.78	0.318	15.9	343.58	0.318	15.9	-47	0.318	15.9	72.07	0.318	15.9	69.76	0.318	15.9	56.1	0.318	15.9	254.49	0.318	15.9	341.89	0.318	15.9	449.75	0.318	15.9	1048.92	0.318	15.9	929.05	0.318	15.9	321.34	0.318	15.9	240.76	0.318	15.9	177.95	0.318	15.9	185.56	0.318	15.9	154.26	0.318	15.9	-38.56	0.318
-663.13	0.32	16	341.99	0.32	16	-48.25	0.32	16	70.21	0.32	16	69.19	0.32	16	55.5	0.32	16	255.35	0.32	16	340.41	0.32	16	448.64	0.32	16	1048.16	0.32	16	927.64	0.32	16	321.97	0.32	16	240.38	0.32	16	177.95	0.32	16	185.43	0.32	16	153.3	0.32	16	-38.82	0.32
-662.62	0.322	16.1	341.76	0.322	16.1	-48.6	0.322	16.1	70.51	0.322	16.1	68.82	0.322	16.1	54.97	0.322	16.1	253.52	0.322	16.1	340.26	0.322	16.1	448.84	0.322	16.1	1047.59	0.322	16.1	927.71	0.322	16.1	320.86	0.322	16.1	240.36	0.322	16.1	177.79	0.322	16.1	185	0.322	16.1	153.73	0.322	16.1	-38.51	0.322
-663.03	0.324	16.2	341.3	0.324	16.2	-49.07	0.324	16.2	69.54	0.324	16.2	68.37	0.324	16.2	54.58	0.324	16.2	253.65	0.324	16.2	339.61	0.324	16.2	448	0.324	16.2	1047.17	0.324	16.2	926.83	0.324	16.2	320.7	0.324	16.2	240.34	0.324	16.2	177.57	0.324	16.2	185.12	0.324	16.2	153.46	0.324	16.2	-38.84	0.324
-662.62	0.326	16.3	339	0.326	16.3	-49.99	0.326	16.3	68.85	0.326	16.3	68.6	0.326	16.3	54.01	0.326	16.3	253	0.326	16.3	339.46	0.326	16.3	448.06	0.326	16.3	1045.74	0.326	16.3	926.48	0.326	16.3	320.64	0.326	16.3	239.83	0.326	16.3	176.75	0.326	16.3	184.22	0.326	16.3	153.07	0.326	16.3	-39.41	0.326
-664.54	0.328	16.4	338.4	0.328	16.4	-49.92	0.328	16.4	69.03	0.328	16.4	67.98	0.328	16.4	53.35	0.328	16.4	252.25	0.328	16.4	338.15	0.328	16.4	447.42	0.328	16.4	1045.36	0.328	16.4	925.37	0.328	16.4	320.26	0.328	16.4	239.87	0.328	16.4	177.1	0.328	16.4	184	0.328	16.4	152.82	0.328	16.4	-39.65	0.328
-663.49	0.33	16.5	337.32	0.33	16.5	-50.19	0.33	16.5	68.29	0.33	16.5	67.84	0.33	16.5	53.12	0.33	16.5	251.87	0.33	16.5	339.42	0.33	16.5	446.16	0.33	16.5	1045.06	0.33	16.5	924.56	0.33	16.5	319.89	0.33	16.5	239.59	0.33	16.5	176.42	0.33	16.5	184.48	0.33	16.5	152.7	0.33	16.5	-39.21	0.33
-664.53	0.332	16.6	335.64	0.332	16.6	-51.19	0.332	16.6	67.19	0.332	16.6	66.95	0.332	16.6	52.44	0.332	16.6	251.44	0.332	16.6	338.77	0.332	16.6	445.89	0.332	16.6	1043.49	0.332	16.6	923.46	0.332	16.6	319.88	0.332	16.6	239.56	0.332	16.6	176.47	0.332	16.6	183.93	0.332	16.6	152.15	0.332	16.6	-39.72	0.332
-663.88	0.334	16.7	334.46	0.334	16.7	-51.69	0.334	16.7	67.12	0.334	16.7	66.58	0.334	16.7	52.19	0.334	16.7	251.05	0.334	16.7	337.12	0.334	16.7	444.29	0.334	16.7	1042.78	0.334	16.7	921.82	0.334	16.7	319.44	0.334	16.7	239.09	0.334	16.7	175.93	0.334	16.7	183.48	0.334	16.7	152.06	0.334	16.7	-40.66	0.334
-668.01	0.336	16.8	333.98	0.336	16.8	-52.57	0.336	16.8	67.1	0.336	16.8	66.27	0.336	16.8	52.19	0.336	16.8	250.84	0.336	16.8	338.29	0.336	16.8	443.66	0.336	16.8	1042.19	0.336	16.8	920.81	0.336	16.8	319.01	0.336	16.8	239.09	0.336	16.8	175.67	0.336	16.8	183.21	0.336	16.8	151.86	0.336	16.8	-39.85	0.336
-670.57	0.338	16.9	333.9	0.338	16.9	-53.06	0.338	16.9	65.64	0.338	16.9	65.96	0.338	16.9	51.86	0.338	16.9	250.07	0.338	16.9	337.19	0.338	16.9	443.5	0.338	16.9	1040.67	0.338	16.9	920.64	0.338	16.9	318.89	0.338	16.9	238.97	0.338	16.9	175.59	0.338	16.9	183.05	0.338	16.9	151.38	0.338	16.9	-40.6	0.338
-671.01	0.34	17	332.13	0.34	17	-53.74	0.34	17	64.91	0.34	17	65.68	0.34	17	51.54	0.34	17	248.81	0.34	17	336.83	0.34	17	443.06	0.34	17	1040.71	0.34	17	919.82	0.34	17	318.17	0.34	17	238.15	0.34	17	174.96	0.34	17	182.7	0.34	17	151.43	0.34	17	-40.64	0.34
-678.04	0.342	17.1	332.18	0.342	17.1	-52.68	0.342	17.1	64.93	0.342	17.1	64.97	0.342	17.1	50.78	0.342	17.1	248.69	0.342	17.1	336.3	0.342	17.1	442.13	0.342	17.1	1039.69	0.342	17.1	917.93	0.342	17.1	318.3	0.342	17.1	238.64	0.342	17.1	175.17	0.342	17.1	182.81	0.342	17.1	151.33	0.342	17.1	-41.07	0.342
-676.24	0.344	17.2	331.52	0.344	17.2	-53.73	0.344	17.2	64.19	0.344	17.2	65.31	0.344	17.2	50.35	0.344	17.2	248.32	0.344	17.2	335.64	0.344	17.2	441.81	0.344	17.2	1039.43	0.344	17.2	918.87	0.344	17.2	318.1	0.344	17.2	237.97	0.344	17.2	175.24	0.344	17.2	182.44	0.344	17.2	151.02	0.344	17.2	-41.5	0.344
-676.61	0.346	17.3	330.54	0.346	17.3	-53.96	0.346	17.3	63.62	0.346	17.3	64.03	0.346	17.3	50.19	0.346	17.3	246.98	0.346	17.3	335.09	0.346	17.3	440.66	0.346	17.3	1037.25	0.346	17.3	916.96	0.346	17.3	317.47	0.346	17.3	237.43	0.346	17.3	174.62	0.346	17.3	182.25	0.346	17.3	151.11	0.346	17.3	-41.4	0.346
-684.15	0.348	17.4	328.78	0.348	17.4	-54.96	0.348	17.4	62.44	0.348	17.4	63.69	0.348	17.4	49.67	0.348	17.4	246.96	0.348	17.4	334.89	0.348	17.4	439.86	0.348	17.4	1037.49	0.348	17.4	915.79	0.348	17.4	317.08	0.348	17.4	237.13	0.348	17.4	174.6	0.348	17.4	181.7	0.348	17.4	150.41	0.348	17.4	-41.81	0.348
-687.31	0.35	17.5	328.38	0.35	17.5	-54.94	0.35	17.5	62.54	0.35	17.5	63.9	0.35	17.5	48.9	0.35	17.5	246.24	0.35	17.5	334.05	0.35	17.5	439.86	0.35	17.5	1036.38	0.35	17.5	916.13	0.35	17.5	317.12	0.35	17.5	236.95	0.35	17.5	174.55	0.35	17.5	181.81	0.35	17.5	150.61	0.35	17.5	-41.78	0.35
-686.13	0.352	17.6	327.32	0.352	17.6	-55.67	0.352	17.6	61.47	0.352	17.6	62.67	0.352	17.6	48.52	0.352	17.6	245.17	0.352	17.6	333.61	0.352	17.6	438.14	0.352	17.6	1036.12	0.352	17.6	915.14	0.352	17.6	316.05	0.352	17.6	236.64	0.352	17.6	173.92	0.352	17.6	181.1	0.352	17.6	149.55	0.352	17.6	-42.05	0.352
-691.01	0.354	17.7	327.6	0.354	17.7	-56.05	0.354	17.7	60.55	0.354	17.7	62.29	0.354	17.7	48.37	0.354	17.7	245.54	0.354	17.7	333.27	0.354	17.7	437.61	0.354	17.7	1035.03	0.354	17.7	914.12	0.354	17.7	316	0.354	17.7	236.67	0.354	17.7	173.78	0.354	17.7	181.2	0.354	17.7	149.43	0.354	17.7	-42.54	0.354
-690	0.356	17.8	327.01	0.356	17.8	-56.2	0.356	17.8	61.07	0.356	17.8	62.22	0.356	17.8	47.35	0.356	17.8	245.05	0.356	17.8	331.87	0.356	17.8	436.56	0.356	17.8	1035.22	0.356	17.8	914.34	0.356	17.8	315.88	0.356	17.8	235.88	0.356	17.8	173.65	0.356	17.8	181.14	0.356	17.8	149.8	0.356	17.8	-42.52	0.356
-691.38	0.358	17.9	327.09	0.358	17.9	-56.16	0.358	17.9	61.46	0.358	17.9	61.52	0.358	17.9	46.95	0.358	17.9	245.11	0.358	17.9	331.76	0.358	17.9	436.54	0.358	17.9	1034.64	0.358	17.9	913.85	0.358	17.9	315.74	0.358	17.9	235.97	0.358	17.9	173.41	0.358	17.9	180.6	0.358	17.9	149.42	0.358	17.9	-43.11	0.358
-691.34	0.36	18	324.98	0.36	18	-56.64	0.36	18	60.52	0.36	18	61.56	0.36	18	47.37	0.36	18	244.57	0.36	18	331.39	0.36	18	435.9	0.36	18	1034.26	0.36	18	913.47	0.36	18	315.13	0.36	18	236.12	0.36	18	173.07	0.36	18	180.42	0.36	18	149.25	0.36	18	-42.79	0.36
-692.9	0.362	18.1	324.9	0.362	18.1	-56.86	0.362	18.1	60.49	0.362	18.1	61.3	0.362	18.1	46.53	0.362	18.1	244.38	0.362	18.1	330.49	0.362	18.1	434.93	0.362	18.1	1033.57	0.362	18.1	913.39	0.362	18.1	315.2	0.362	18.1	234.92	0.362	18.1	173.05	0.362	18.1	179.71	0.362	18.1	148.8	0.362	18.1	-43.51	0.362
-693.28	0.364	18.2	324.55	0.364	18.2	-58.16	0.364	18.2	59.78	0.364	18.2	60.75	0.364	18.2	46.19	0.364	18.2	243.75	0.364	18.2	330.16	0.364	18.2	434.99	0.364	18.2	1033.75	0.364	18.2	912.61	0.364	18.2	314.97	0.364	18.2	235.48	0.364	18.2	172.87	0.364	18.2	180.08	0.364	18.2	148.74	0.364	18.2	-43.25	0.364
-693.66	0.366	18.3	322.82	0.366	18.3	-58.32	0.366	18.3	58.86	0.366	18.3	60.45	0.366	18.3	45.88	0.366	18.3	243.45	0.366	18.3	329.83	0.366	18.3	434.67	0.366	18.3	1033.41	0.366	18.3	912.13	0.366	18.3	314.06	0.366	18.3	234.7	0.366	18.3	172.6	0.366	18.3	179.16	0.366	18.3	148.12	0.366	18.3	-43.54	0.366
-693.87	0.368	18.4	322.77	0.368	18.4	-58.63	0.368	18.4	58.73	0.368	18.4	60.19	0.368	18.4	44.67	0.368	18.4	242.96	0.368	18.4	328.65	0.368	18.4	432.97	0.368	18.4	1032.85	0.368	18.4	911.62	0.368	18.4	314.71	0.368	18.4	234.86	0.368	18.4	172.39	0.368	18.4	179.82	0.368	18.4	148.4	0.368	18.4	-43.63	0.368
-692.43	0.37	18.5	321.49	0.37	18.5	-59.27	0.37	18.5	58.42	0.37	18.5	59.96	0.37	18.5	44.86	0.37	18.5	242.36	0.37	18.5	329.45	0.37	18.5	433.39	0.37	18.5	1032.22	0.37	18.5	911.93	0.37	18.5	314.49	0.37	18.5	234.6	0.37	18.5	172.34	0.37	18.5	179.4	0.37	18.5	148.21	0.37	18.5	-43.9	0.37
-690.06	0.372	18.6	319.2	0.372	18.6	-58.99	0.372	18.6	58.23	0.372	18.6	59.85	0.372	18.6	44.42	0.372	18.6	241.78	0.372	18.6	328.1	0.372	18.6	432.99	0.372	18.6	1032.17	0.372	18.6	910.68	0.372	18.6	314.13	0.372	18.6	234.06	0.372	18.6	172.74	0.372	18.6	178.82	0.372	18.6	147.83	0.372	18.6	-43.8	0.372
-690.24	0.374	18.7	318.21	0.374	18.7	-60.27	0.374	18.7	57.98	0.374	18.7	59.28	0.374	18.7	43.63	0.374	18.7	242.16	0.374	18.7	328.38	0.374	18.7	432.09	0.374	18.7	1030.73	0.374	18.7	910.36	0.374	18.7	313.53	0.374	18.7	234.28	0.374	18.7	171.46	0.374	18.7	178.49	0.374	18.7	148.06	0.374	18.7	-44.11	0.374
-692.19	0.376	18.8	317.2	0.376	18.8	-60.51	0.376	18.8	57.07	0.376	18.8	58.95	0.376	18.8	43.6	0.376	18.8	240.23	0.376	18.8	327.69	0.376	18.8	432.03	0.376	18.8	1030.53	0.376	18.8	910.19	0.376	18.8	314.02	0.376	18.8	234.1	0.376	18.8	172.01	0.376	18.8	178.58	0.376	18.8	147.57	0.376	18.8	-44.45	0.376
-690.46	0.378	18.9	316.95	0.378	18.9	-61.23	0.378	18.9	56.73	0.378	18.9	58.72	0.378	18.9	43.31	0.378	18.9	241	0.378	18.9	326.37	0.378	18.9	431.32	0.378	18.9	1029.72	0.378	18.9	909.14	0.378	18.9	312.85	0.378	18.9	233.48	0.378	18.9	171.42	0.378	18.9	178.25	0.378	18.9	147.49	0.378	18.9	-44.26	0.378
-690.98	0.38	19	316.06	0.38	19	-61.36	0.38	19	56.15	0.38	19	58.83	0.38	19	42.44	0.38	19	239.64	0.38	19	326.62	0.38	19	431.09	0.38	19	1029.22	0.38	19	908.46	0.38	19	312.76	0.38	19	233.36	0.38	19	171.25	0.38	19	177.73	0.38	19	146.83	0.38	19	-44.63	0.38
-695.3	0.382	19.1	315.31	0.382	19.1	-62.63	0.382	19.1	55.88	0.382	19.1	58.18	0.382	19.1	42.24	0.382	19.1	239.91	0.382	19.1	325.92	0.382	19.1	430.13	0.382	19.1	1027.98	0.382	19.1	908.04	0.382	19.1	312.42	0.382	19.1	233.22	0.382	19.1	171.37	0.382	19.1	177.43	0.382	19.1	146.81	0.382	19.1	-44.75	0.382
-696.03	0.384	19.2	314.98	0.384	19.2	-62.68	0.384	19.2	55.35	0.384	19.2	57.98	0.384	19.2	42.27	0.384	19.2	239.54	0.384	19.2	325.83	0.384	19.2	430.49	0.384	19.2	1028.17	0.384	19.2	907.72	0.384	19.2	312.38	0.384	19.2	232.81	0.384	19.2	171.19	0.384	19.2	177.64	0.384	19.2	147.19	0.384	19.2	-44.6	0.384
-695.54	0.386	19.3	313.37	0.386	19.3	-62.78	0.386	19.3	55.46	0.386	19.3	57.83	0.386	19.3	42.01	0.386	19.3	238.87	0.386	19.3	325.45	0.386	19.3	429.55	0.386	19.3	1027.37	0.386	19.3	906.8	0.386	19.3	312.32	0.386	19.3	232.71	0.386	19.3	171.19	0.386	19.3	177.05	0.386	19.3	145.99	0.386	19.3	-45.13	0.386
-700.28	0.388	19.4	312.31	0.388	19.4	-64.14	0.388	19.4	54.31	0.388	19.4	56.72	0.388	19.4	41.32	0.388	19.4	238.79	0.388	19.4	323.68	0.388	19.4	429.62	0.388	19.4	1027.04	0.388	19.4	906.48	0.388	19.4	311.85	0.388	19.4	232.34	0.388	19.4	170.51	0.388	19.4	176.96	0.388	19.4	146.52	0.388	19.4	-45.48	0.388
-707.15	0.39	19.5	312.08	0.39	19.5	-64	0.39	19.5	54.23	0.39	19.5	56.34	0.39	19.5	41.76	0.39	19.5	238.88	0.39	19.5	324.56	0.39	19.5	428.85	0.39	19.5	1026.55	0.39	19.5	906.42	0.39	19.5	311.78	0.39	19.5	232.46	0.39	19.5	170.46	0.39	19.5	176.19	0.39	19.5	146.3	0.39	19.5	-45.52	0.39
-716.55	0.392	19.6	310.55	0.392	19.6	-64.51	0.392	19.6	53.8	0.392	19.6	56.6	0.392	19.6	40.81	0.392	19.6	238.02	0.392	19.6	324.19	0.392	19.6	429.15	0.392	19.6	1025.4	0.392	19.6	905.7	0.392	19.6	311.18	0.392	19.6	231.89	0.392	19.6	169.93	0.392	19.6	176.17	0.392	19.6	145.97	0.392	19.6	-45.83	0.392
-718.25	0.394	19.7	309.77	0.394	19.7	-65.18	0.394	19.7	53.08	0.394	19.7	55.71	0.394	19.7	41.12	0.394	19.7	237.7	0.394	19.7	323.79	0.394	19.7	427.88	0.394	19.7	1024.16	0.394	19.7	905.55	0.394	19.7	310.92	0.394	19.7	231.8	0.394	19.7	170.05	0.394	19.7	176.09	0.394	19.7	145.78	0.394	19.7	-46.08	0.394
-720.37	0.396	19.8	309.43	0.396	19.8	-65.55	0.396	19.8	52.51	0.396	19.8	55.21	0.396	19.8	40.23	0.396	19.8	236.89	0.396	19.8	323.39	0.396	19.8	427.51	0.396	19.8	1024.24	0.396	19.8	904.67	0.396	19.8	311.28	0.396	19.8	232.13	0.396	19.8	169.88	0.396	19.8	175.78	0.396	19.8	145.61	0.396	19.8	-46.1	0.396
-721.61	0.398	19.9	309.09	0.398	19.9	-65.6	0.398	19.9	52.85	0.398	19.9	55.41	0.398	19.9	40.38	0.398	19.9	236.34	0.398	19.9	322.87	0.398	19.9	427.91	0.398	19.9	1024.25	0.398	19.9	904.54	0.398	19.9	310.83	0.398	19.9	231.5	0.398	19.9	169.85	0.398	19.9	175.9	0.398	19.9	145.47	0.398	19.9	-46.65	0.398
-733.04	0.396	20	304.76	0.396	20	-69.06	0.396	20	49.62	0.396	20	53.06	0.396	20	37.97	0.396	20	234.69	0.396	20	320.6	0.396	20	425.22	0.396	20	1021.5	0.396	20	902.71	0.396	20	309.79	0.396	20	230.25	0.396	20	168.41	0.396	20	175.15	0.396	20	144.34	0.396	20	-47.29	0.396
-785.96	0.386	20.1	281.42	0.386	20.1	-81.06	0.386	20.1	38.69	0.386	20.1	46.53	0.386	20.1	33.16	0.386	20.1	228.04	0.386	20.1	313.25	0.386	20.1	416.92	0.386	20.1	1012.19	0.386	20.1	894.21	0.386	20.1	308.11	0.386	20.1	227.19	0.386	20.1	166.82	0.386	20.1	170.94	0.386	20.1	141.95	0.386	20.1	-50.19	0.386
-790.62	0.376	20.2	267.1	0.376	20.2	-90.58	0.376	20.2	28.78	0.376	20.2	41.14	0.376	20.2	27.38	0.376	20.2	222.4	0.376	20.2	306.48	0.376	20.2	411.32	0.376	20.2	1005.38	0.376	20.2	887.79	0.376	20.2	304.36	0.376	20.2	223.59	0.376	20.2	163.23	0.376	20.2	167.84	0.376	20.2	137.68	0.376	20.2	-53.67	0.376
-792.53	0.366	20.3	259.01	0.366	20.3	-94.65	0.366	20.3	25.19	0.366	20.3	37.45	0.366	20.3	25.22	0.366	20.3	219.43	0.366	20.3	303.59	0.366	20.3	406.81	0.366	20.3	1001.35	0.366	20.3	883.95	0.366	20.3	302.51	0.366	20.3	220.88	0.366	20.3	160.85	0.366	20.3	164.94	0.366	20.3	135.79	0.366	20.3	-56.11	0.366
-791.61	0.356	20.4	255.13	0.356	20.4	-97.32	0.356	20.4	21.91	0.356	20.4	35.16	0.356	20.4	23.25	0.356	20.4	217.78	0.356	20.4	301.53	0.356	20.4	404.71	0.356	20.4	998.84	0.356	20.4	881.16	0.356	20.4	301.03	0.356	20.4	219.8	0.356	20.4	159.8	0.356	20.4	163.01	0.356	20.4	133.76	0.356	20.4	-57.94	0.356
-788.95	0.346	20.5	251.24	0.346	20.5	-100.09	0.346	20.5	19.02	0.346	20.5	33.6	0.346	20.5	21.21	0.346	20.5	214.93	0.346	20.5	299.3	0.346	20.5	402.79	0.346	20.5	996.38	0.346	20.5	879.65	0.346	20.5	299.02	0.346	20.5	218.03	0.346	20.5	158.16	0.346	20.5	161.43	0.346	20.5	132.03	0.346	20.5	-59.56	0.346
-791.59	0.336	20.6	247.9	0.336	20.6	-102.71	0.336	20.6	18.24	0.336	20.6	32.39	0.336	20.6	20.56	0.336	20.6	214.33	0.336	20.6	298.42	0.336	20.6	401.33	0.336	20.6	994.6	0.336	20.6	878.33	0.336	20.6	297.91	0.336	20.6	216.46	0.336	20.6	157.39	0.336	20.6	160.34	0.336	20.6	131.53	0.336	20.6	-60.4	0.336
-791.41	0.326	20.7	246.3	0.326	20.7	-103.83	0.326	20.7	16.44	0.326	20.7	31.53	0.326	20.7	19.74	0.326	20.7	213.46	0.326	20.7	297.2	0.326	20.7	400.67	0.326	20.7	993.68	0.326	20.7	877.22	0.326	20.7	297.19	0.326	20.7	215.52	0.326	20.7	156.07	0.326	20.7	158.95	0.326	20.7	129.46	0.326	20.7	-61.68	0.326
-790.68	0.316	20.8	244.11	0.316	20.8	-104.4	0.316	20.8	15.01	0.316	20.8	30.8	0.316	20.8	18.78	0.316	20.8	212.01	0.316	20.8	296.35	0.316	20.8	399.35	0.316	20.8	992.97	0.316	20.8	876.31	0.316	20.8	296.17	0.316	20.8	214.57	0.316	20.8	155.73	0.316	20.8	158.26	0.316	20.8	129.24	0.316	20.8	-62.44	0.316
-790.87	0.306	20.9	242.84	0.306	20.9	-105.64	0.306	20.9	14.73	0.306	20.9	29.78	0.306	20.9	17.75	0.306	20.9	211.89	0.306	20.9	295.02	0.306	20.9	398.11	0.306	20.9	991.6	0.306	20.9	875.51	0.306	20.9	295.57	0.306	20.9	213.53	0.306	20.9	154.68	0.306	20.9	157.37	0.306	20.9	128.38	0.306	20.9	-63.06	0.306
-793.24	0.296	21	242.58	0.296	21	-106	0.296	21	13.74	0.296	21	29.3	0.296	21	18.21	0.296	21	211.57	0.296	21	294.98	0.296	21	398.24	0.296	21	990.94	0.296	21	874.22	0.296	21	294.74	0.296	21	213.41	0.296	21	153.89	0.296	21	156.54	0.296	21	127.56	0.296	21	-63.48	0.296
-792.53	0.286	21.1	241.06	0.286	21.1	-106.78	0.286	21.1	13.38	0.286	21.1	29.01	0.286	21.1	16.89	0.286	21.1	210.69	0.286	21.1	294.4	0.286	21.1	397.32	0.286	21.1	990.83	0.286	21.1	874.44	0.286	21.1	294.42	0.286	21.1	212.42	0.286	21.1	153.59	0.286	21.1	156.15	0.286	21.1	127.45	0.286	21.1	-64.56	0.286
-793.71	0.276	21.2	240.25	0.276	21.2	-107.36	0.276	21.2	12.14	0.276	21.2	28.01	0.276	21.2	16.43	0.276	21.2	210	0.276	21.2	293.97	0.276	21.2	396.52	0.276	21.2	990.37	0.276	21.2	873.44	0.276	21.2	293.76	0.276	21.2	212.56	0.276	21.2	152.83	0.276	21.2	155.66	0.276	21.2	126.7	0.276	21.2	-64.64	0.276
-793.82	0.266	21.3	238.52	0.266	21.3	-108.22	0.266	21.3	11.27	0.266	21.3	27.2	0.266	21.3	15.43	0.266	21.3	209.07	0.266	21.3	292.39	0.266	21.3	396.02	0.266	21.3	989.33	0.266	21.3	872.45	0.266	21.3	292.99	0.266	21.3	211.7	0.266	21.3	152.85	0.266	21.3	155.17	0.266	21.3	126.65	0.266	21.3	-65.47	0.266
-791.96	0.256	21.4	237.55	0.256	21.4	-109.23	0.256	21.4	11.07	0.256	21.4	27.16	0.256	21.4	15.57	0.256	21.4	208.38	0.256	21.4	292.36	0.256	21.4	395.04	0.256	21.4	988.79	0.256	21.4	872.56	0.256	21.4	292.66	0.256	21.4	211.12	0.256	21.4	152.47	0.256	21.4	155.07	0.256	21.4	126.26	0.256	21.4	-65.02	0.256
-792.49	0.246	21.5	236	0.246	21.5	-110.36	0.246	21.5	10.13	0.246	21.5	26.92	0.246	21.5	14.86	0.246	21.5	208.24	0.246	21.5	292.08	0.246	21.5	395.63	0.246	21.5	988.35	0.246	21.5	871.75	0.246	21.5	292.5	0.246	21.5	210.73	0.246	21.5	151.65	0.246	21.5	154.22	0.246	21.5	125.51	0.246	21.5	-66.54	0.246
-793.84	0.236	21.6	235.53	0.236	21.6	-110.14	0.236	21.6	10.27	0.236	21.6	26.36	0.236	21.6	14.42	0.236	21.6	208.1	0.236	21.6	291.59	0.236	21.6	394.83	0.236	21.6	988.09	0.236	21.6	871.21	0.236	21.6	291.97	0.236	21.6	211.18	0.236	21.6	151.72	0.236	21.6	154.44	0.236	21.6	125.83	0.236	21.6	-66.11	0.236
-794.05	0.226	21.7	235.02	0.226	21.7	-110.76	0.226	21.7	9.34	0.226	21.7	25.83	0.226	21.7	14.33	0.226	21.7	207.7	0.226	21.7	291.36	0.226	21.7	394.5	0.226	21.7	987.06	0.226	21.7	870.95	0.226	21.7	291.48	0.226	21.7	209.02	0.226	21.7	151.11	0.226	21.7	153.17	0.226	21.7	124.78	0.226	21.7	-66.09	0.226
-793.57	0.216	21.8	234.31	0.216	21.8	-111.73	0.216	21.8	9.59	0.216	21.8	25.8	0.216	21.8	14.56	0.216	21.8	207.35	0.216	21.8	291.03	0.216	21.8	393.66	0.216	21.8	987.86	0.216	21.8	870.98	0.216	21.8	291.62	0.216	21.8	209.85	0.216	21.8	150.81	0.216	21.8	153.44	0.216	21.8	124.68	0.216	21.8	-66.81	0.216
-793.06	0.206	21.9	233.04	0.206	21.9	-111.57	0.206	21.9	9.03	0.206	21.9	25.77	0.206	21.9	13.68	0.206	21.9	206.75	0.206	21.9	291.05	0.206	21.9	393.95	0.206	21.9	986.99	0.206	21.9	870.31	0.206	21.9	291.05	0.206	21.9	209.1	0.206	21.9	150.75	0.206	21.9	153.08	0.206	21.9	124.11	0.206	21.9	-67.18	0.206
-797.74	0.196	22	232.83	0.196	22	-112.12	0.196	22	8.78	0.196	22	25.7	0.196	22	14.69	0.196	22	207.31	0.196	22	290.58	0.196	22	394.21	0.196	22	987.03	0.196	22	870.46	0.196	22	290.79	0.196	22	208.48	0.196	22	150.56	0.196	22	152.7	0.196	22	124.2	0.196	22	-67.45	0.196
-796.4	0.186	22.1	231.94	0.186	22.1	-112.28	0.186	22.1	8.3	0.186	22.1	25.72	0.186	22.1	13.95	0.186	22.1	206.83	0.186	22.1	291.03	0.186	22.1	393.7	0.186	22.1	986.4	0.186	22.1	870.29	0.186	22.1	290.62	0.186	22.1	209.02	0.186	22.1	150.27	0.186	22.1	152.32	0.186	22.1	123.53	0.186	22.1	-67.1	0.186
-796.44	0.176	22.2	231.8	0.176	22.2	-113.31	0.176	22.2	8.61	0.176	22.2	25.7	0.176	22.2	14	0.176	22.2	207.42	0.176	22.2	290.57	0.176	22.2	393.66	0.176	22.2	986.03	0.176	22.2	869.82	0.176	22.2	290.24	0.176	22.2	209.26	0.176	22.2	150.08	0.176	22.2	151.91	0.176	22.2	123.86	0.176	22.2	-68.06	0.176
-792.8	0.166	22.3	231.29	0.166	22.3	-113.33	0.166	22.3	7.66	0.166	22.3	25.41	0.166	22.3	13.91	0.166	22.3	206.77	0.166	22.3	290.84	0.166	22.3	393.5	0.166	22.3	986.25	0.166	22.3	870.12	0.166	22.3	290.25	0.166	22.3	208.15	0.166	22.3	149.86	0.166	22.3	151.36	0.166	22.3	123.39	0.166	22.3	-68.33	0.166
-797.66	0.156	22.4	230.16	0.156	22.4	-113.28	0.156	22.4	7.86	0.156	22.4	25.29	0.156	22.4	13.74	0.156	22.4	206.88	0.156	22.4	290.43	0.156	22.4	393.08	0.156	22.4	985.6	0.156	22.4	869.81	0.156	22.4	289.57	0.156	22.4	208.27	0.156	22.4	149.72	0.156	22.4	151.94	0.156	22.4	123.28	0.156	22.4	-68.22	0.156
-798.59	0.146	22.5	229.53	0.146	22.5	-113.49	0.146	22.5	7.22	0.146	22.5	24.61	0.146	22.5	12.95	0.146	22.5	206.42	0.146	22.5	290.12	0.146	22.5	392.39	0.146	22.5	985.59	0.146	22.5	869.34	0.146	22.5	289.72	0.146	22.5	207.95	0.146	22.5	149.39	0.146	22.5	151.22	0.146	22.5	123.38	0.146	22.5	-68.41	0.146
-800.47	0.136	22.6	229.3	0.136	22.6	-113.4	0.136	22.6	6.48	0.136	22.6	24.8	0.136	22.6	13.47	0.136	22.6	206.16	0.136	22.6	289.7	0.136	22.6	392.25	0.136	22.6	984.87	0.136	22.6	869.32	0.136	22.6	289.26	0.136	22.6	207.53	0.136	22.6	149.29	0.136	22.6	151.13	0.136	22.6	122.99	0.136	22.6	-68.35	0.136
-800.33	0.126	22.7	227.68	0.126	22.7	-114.43	0.126	22.7	6.02	0.126	22.7	24.27	0.126	22.7	12.51	0.126	22.7	205.57	0.126	22.7	289.43	0.126	22.7	392.15	0.126	22.7	984.44	0.126	22.7	868.75	0.126	22.7	289.04	0.126	22.7	207.39	0.126	22.7	148.86	0.126	22.7	150.71	0.126	22.7	122.44	0.126	22.7	-69.25	0.126
-799.38	0.116	22.8	226.98	0.116	22.8	-115.46	0.116	22.8	5.28	0.116	22.8	24.2	0.116	22.8	13.17	0.116	22.8	205.37	0.116	22.8	288.94	0.116	22.8	391.69	0.116	22.8	984.15	0.116	22.8	868.52	0.116	22.8	289.14	0.116	22.8	207.43	0.116	22.8	149.05	0.116	22.8	151.09	0.116	22.8	122.9	0.116	22.8	-68.94	0.116
-800.38	0.106	22.9	226.25	0.106	22.9	-115.79	0.106	22.9	4.78	0.106	22.9	23.87	0.106	22.9	12.29	0.106	22.9	205.33	0.106	22.9	288.61	0.106	22.9	391.43	0.106	22.9	984.07	0.106	22.9	867.32	0.106	22.9	288.86	0.106	22.9	206.73	0.106	22.9	148.51	0.106	22.9	150.53	0.106	22.9	122.1	0.106	22.9	-69.07	0.106
-799.01	0.096	23	224.24	0.096	23	-116.82	0.096	23	4.56	0.096	23	23.84	0.096	23	11.86	0.096	23	205.09	0.096	23	288.65	0.096	23	391.04	0.096	23	983.12	0.096	23	867.48	0.096	23	288.07	0.096	23	207.17	0.096	23	148.65	0.096	23	149.9	0.096	23	122.02	0.096	23	-69.18	0.096
-800.47	0.086	23.1	224.24	0.086	23.1	-116.93	0.086	23.1	3.98	0.086	23.1	23.47	0.086	23.1	12.34	0.086	23.1	204.43	0.086	23.1	288.51	0.086	23.1	390.42	0.086	23.1	982.84	0.086	23.1	867.14	0.086	23.1	288.26	0.086	23.1	206.19	0.086	23.1	148.18	0.086	23.1	150.28	0.086	23.1	121.66	0.086	23.1	-69.99	0.086
-801.18	0.076	23.2	222.7	0.076	23.2	-117.07	0.076	23.2	3.34	0.076	23.2	22.89	0.076	23.2	12	0.076	23.2	204.54	0.076	23.2	287.81	0.076	23.2	390.46	0.076	23.2	982.38	0.076	23.2	866.7	0.076	23.2	288.1	0.076	23.2	206.35	0.076	23.2	148.27	0.076	23.2	150.12	0.076	23.2	122.12	0.076	23.2	-69.47	0.076
-800.13	0.066	23.3	222.15	0.066	23.3	-118.48	0.066	23.3	2.93	0.066	23.3	22.88	0.066	23.3	12.22	0.066	23.3	204.05	0.066	23.3	287.66	0.066	23.3	390.14	0.066	23.3	982.33	0.066	23.3	865.99	0.066	23.3	288	0.066	23.3	206.03	0.066	23.3	148.05	0.066	23.3	149.58	0.066	23.3	121.16	0.066	23.3	-69.81	0.066
-800.94	0.056	23.4	218.82	0.056	23.4	-120.31	0.056	23.4	2.64	0.056	23.4	22.72	0.056	23.4	11.91	0.056	23.4	203.68	0.056	23.4	287.63	0.056	23.4	389.49	0.056	23.4	981.88	0.056	23.4	866.02	0.056	23.4	288.01	0.056	23.4	206.01	0.056	23.4	147.8	0.056	23.4	149.43	0.056	23.4	121.44	0.056	23.4	-70.06	0.056
-798.4	0.046	23.5	217.5	0.046	23.5	-119.92	0.046	23.5	1.99	0.046	23.5	22.22	0.046	23.5	11.88	0.046	23.5	203.66	0.046	23.5	286.87	0.046	23.5	389.17	0.046	23.5	980.89	0.046	23.5	865.17	0.046	23.5	287.31	0.046	23.5	205.47	0.046	23.5	147.07	0.046	23.5	148.98	0.046	23.5	121.06	0.046	23.5	-70.65	0.046
-799.41	0.036	23.6	215.92	0.036	23.6	-119.95	0.036	23.6	2.06	0.036	23.6	22.42	0.036	23.6	11.21	0.036	23.6	203.74	0.036	23.6	286.48	0.036	23.6	388.87	0.036	23.6	981.33	0.036	23.6	865.1	0.036	23.6	287.22	0.036	23.6	205.78	0.036	23.6	147.65	0.036	23.6	148.72	0.036	23.6	120.89	0.036	23.6	-70.35	0.036
-800.13	0.026	23.7	214.43	0.026	23.7	-120.89	0.026	23.7	1.05	0.026	23.7	22.01	0.026	23.7	11.52	0.026	23.7	203.69	0.026	23.7	286.02	0.026	23.7	388.45	0.026	23.7	979.98	0.026	23.7	865.11	0.026	23.7	286.94	0.026	23.7	205.43	0.026	23.7	146.94	0.026	23.7	148.46	0.026	23.7	120.47	0.026	23.7	-70.89	0.026
-801.23	0.016	23.8	213.49	0.016	23.8	-120.96	0.016	23.8	0.26	0.016	23.8	21.95	0.016	23.8	11.28	0.016	23.8	203.15	0.016	23.8	286.11	0.016	23.8	388.7	0.016	23.8	979.05	0.016	23.8	864.38	0.016	23.8	287.13	0.016	23.8	205.14	0.016	23.8	147.12	0.016	23.8	148.32	0.016	23.8	120.29	0.016	23.8	-70.91	0.016
-801.86	0.006	23.9	211.57	0.006	23.9	-121.83	0.006	23.9	0	0.006	23.9	21.65	0.006	23.9	11.05	0.006	23.9	202.54	0.006	23.9	285.43	0.006	23.9	388.27	0.006	23.9	978.86	0.006	23.9	864	0.006	23.9	286.6	0.006	23.9	204.67	0.006	23.9	146.35	0.006	23.9	147.76	0.006	23.9	120.22	0.006	23.9	-70.67	0.006
-801.86	0.006	24	211.57	0.006	24	-121.83	0.006	24	0	0.006	24	21.65	0.006	24	11.05	0.006	24	202.54	0.006	24	285.43	0.006	24	388.27	0.006	24	978.86	0.006	24	864	0.006	24	286.6	0.006	24	204.67	0.006	24	146.35	0.006	24	147.76	0.006	24	120.22	0.006	24	-70.67	0.006
-801.86	0.006	24.1	211.57	0.006	24.1	-121.83	0.006	24.1	0	0.006	24.1	21.65	0.006	24.1	11.05	0.006	24.1	202.54	0.006	24.1	285.43	0.006	24.1	388.27	0.006	24.1	978.86	0.006	24.1	864	0.006	24.1	286.6	0.006	24.1	204.67	0.006	24.1	146.35	0.006	24.1	147.76	0.006	24.1	120.22	0.006	24.1	-70.67	0.006
-801.86	0.006	24.2	211.57	0.006	24.2	-121.83	0.006	24.2	0	0.006	24.2	21.65	0.006	24.2	11.05	0.006	24.2	202.54	0.006	24.2	285.43	0.006	24.2	388.27	0.006	24.2	978.86	0.006	24.2	864	0.006	24.2	286.6	0.006	24.2	204.67	0.006	24.2	146.35	0.006	24.2	147.76	0.006	24.2	120.22	0.006	24.2	-70.67	0.006
-801.86	0.006	24.3	211.57	0.006	24.3	-121.83	0.006	24.3	0	0.006	24.3	21.65	0.006	24.3	11.05	0.006	24.3	202.54	0.006	24.3	285.43	0.006	24.3	388.27	0.006	24.3	978.86	0.006	24.3	864	0.006	24.3	286.6	0.006	24.3	204.67	0.006	24.3	146.35	0.006	24.3	147.76	0.006	24.3	120.22	0.006	24.3	-70.67	0.006
-801.86	0.006	24.4	211.57	0.006	24.4	-121.83	0.006	24.4	0	0.006	24.4	21.65	0.006	24.4	11.05	0.006	24.4	202.54	0.006	24.4	285.43	0.006	24.4	388.27	0.006	24.4	978.86	0.006	24.4	864	0.006	24.4	286.6	0.006	24.4	204.67	0.006	24.4	146.35	0.006	24.4	147.76	0.006	24.4	120.22	0.006	24.4	-70.67	0.006
-801.86	0.006	24.5	211.57	0.006	24.5	-121.83	0.006	24.5	0	0.006	24.5	21.65	0.006	24.5	11.05	0.006	24.5	202.54	0.006	24.5	285.43	0.006	24.5	388.27	0.006	24.5	978.86	0.006	24.5	864	0.006	24.5	286.6	0.006	24.5	204.67	0.006	24.5	146.35	0.006	24.5	147.76	0.006	24.5	120.22	0.006	24.5	-70.67	0.006
-801.86	0.006	24.6	211.57	0.006	24.6	-121.83	0.006	24.6	0	0.006	24.6	21.65	0.006	24.6	11.05	0.006	24.6	202.54	0.006	24.6	285.43	0.006	24.6	388.27	0.006	24.6	978.86	0.006	24.6	864	0.006	24.6	286.6	0.006	24.6	204.67	0.006	24.6	146.35	0.006	24.6	147.76	0.006	24.6	120.22	0.006	24.6	-70.67	0.006
-801.86	0.006	24.7	211.57	0.006	24.7	-121.83	0.006	24.7	0	0.006	24.7	21.65	0.006	24.7	11.05	0.006	24.7	202.54	0.006	24.7	285.43	0.006	24.7	388.27	0.006	24.7	978.86	0.006	24.7	864	0.006	24.7	286.6	0.006	24.7	204.67	0.006	24.7	146.35	0.006	24.7	147.76	0.006	24.7	120.22	0.006	24.7	-70.67	0.006
-801.86	0.006	24.8	211.57	0.006	24.8	-121.83	0.006	24.8	0	0.006	24.8	21.65	0.006	24.8	11.05	0.006	24.8	202.54	0.006	24.8	285.43	0.006	24.8	388.27	0.006	24.8	978.86	0.006	24.8	864	0.006	24.8	286.6	0.006	24.8	204.67	0.006	24.8	146.35	0.006	24.8	147.76	0.006	24.8	120.22	0.006	24.8	-70.67	0.006
-801.86	0.006	24.9	211.57	0.006	24.9	-121.83	0.006	24.9	0	0.006	24.9	21.65	0.006	24.9	11.05	0.006	24.9	202.54	0.006	24.9	285.43	0.006	24.9	388.27	0.006	24.9	978.86	0.006	24.9	864	0.006	24.9	286.6	0.006	24.9	204.67	0.006	24.9	146.35	0.006	24.9	147.76	0.006	24.9	120.22	0.006	24.9	-70.67	0.006
-801.86	0.006	25	211.57	0.006	25	-121.83	0.006	25	0	0.006	25	21.65	0.006	25	11.05	0.006	25	202.54	0.006	25	285.43	0.006	25	388.27	0.006	25	978.86	0.006	25	864	0.006	25	286.6	0.006	25	204.67	0.006	25	146.35	0.006	25	147.76	0.006	25	120.22	0.006	25	-70.67	0.006
[truncated: 82 more columns]

## Sheet: Cu
240318_Lap_100uA_60s_110			240318_Lap_100uA_60s_111	240318_Lap_100uA_60s_111	240318_Lap_100uA_60s_111	240318_Lap_100uA_60s_112	240318_Lap_100uA_60s_112	240318_Lap_100uA_60s_112	240318_Lap_100uA_60s_113	240318_Lap_100uA_60s_113	240318_Lap_100uA_60s_113	240318_Lap_100uA_60s_114	240318_Lap_100uA_60s_114	240318_Lap_100uA_60s_114	240318_Lap_100uA_60s_115	240318_Lap_100uA_60s_115	240318_Lap_100uA_60s_115	240318_Lap_100uA_60s_116	240318_Lap_100uA_60s_116	240318_Lap_100uA_60s_116	240318_Lap_100uA_60s_117	240318_Lap_100uA_60s_117	240318_Lap_100uA_60s_117	240318_Lap_100uA_60s_118	240318_Lap_100uA_60s_118	240318_Lap_100uA_60s_118	240318_Lap_100uA_60s_119	240318_Lap_100uA_60s_119	240318_Lap_100uA_60s_119
Force	Distance	Time	Force	Distance	Time	Force	Distance	Time	Force	Distance	Time	Force	Distance	Time	Force	Distance	Time	Force	Distance	Time	Force	Distance	Time	Force	Distance	Time	Force	Distance	Time
mN	mm	sec	mN	mm	sec	mN	mm	sec	mN	mm	sec	mN	mm	sec	mN	mm	sec	mN	mm	sec	mN	mm	sec	mN	mm	sec	mN	mm	sec
6817.06			8203.76			8028.89			7963.38			7799.94			8639.04			8815.79			8462.86			7188.52			6029.57
159.58	0	0	117.62	0	0	143.92	0	0	130.16	0	0	153.98	0	0	154.02	0	0	122.72	0	0	156.92	0	0	162.33	0	0	102.44	0	0
302.94	0.002	0.1	256.4	0.002	0.1	320.65	0.002	0.1	338.1	0.002	0.1	297.57	0.002	0.1	315.52	0.002	0.1	306.63	0.002	0.1	335.65	0.002	0.1	323.27	0.002	0.1	283.24	0.002	0.1
431.05	0.004	0.2	388.62	0.004	0.2	463.16	0.004	0.2	485.72	0.004	0.2	436.61	0.004	0.2	466.89	0.004	0.2	446.22	0.004	0.2	467.88	0.004	0.2	461.68	0.004	0.2	431.66	0.004	0.2
565.03	0.006	0.3	504.35	0.006	0.3	584.97	0.006	0.3	609.12	0.006	0.3	584.62	0.006	0.3	592.82	0.006	0.3	573.29	0.006	0.3	609.09	0.006	0.3	598.88	0.006	0.3	565.22	0.006	0.3
700.8	0.008	0.4	603.35	0.008	0.4	714.47	0.008	0.4	748.34	0.008	0.4	714.52	0.008	0.4	726.58	0.008	0.4	710.91	0.008	0.4	738.25	0.008	0.4	746.54	0.008	0.4	687.83	0.008	0.4
809.05	0.01	0.5	718.89	0.01	0.5	844.16	0.01	0.5	881.04	0.01	0.5	838.55	0.01	0.5	863.6	0.01	0.5	845.26	0.01	0.5	856.1	0.01	0.5	880.49	0.01	0.5	819.57	0.01	0.5
924.99	0.012	0.6	827.29	0.012	0.6	953.11	0.012	0.6	996.2	0.012	0.6	973.65	0.012	0.6	979.7	0.012	0.6	965.5	0.012	0.6	985.33	0.012	0.6	1004.65	0.012	0.6	953.5	0.012	0.6
1044.86	0.014	0.7	925.89	0.014	0.7	1080.85	0.014	0.7	1126.5	0.014	0.7	1104.79	0.014	0.7	1104.53	0.014	0.7	1078.83	0.014	0.7	1127.18	0.014	0.7	1144.32	0.014	0.7	1069.55	0.014	0.7
1152.53	0.016	0.8	1037.49	0.016	0.8	1219.86	0.016	0.8	1268.2	0.016	0.8	1223.19	0.016	0.8	1243.54	0.016	0.8	1207.03	0.016	0.8	1255.34	0.016	0.8	1282.81	0.016	0.8	1203.61	0.016	0.8
1263.15	0.018	0.9	1161.23	0.018	0.9	1345.03	0.018	0.9	1394.7	0.018	0.9	1358.68	0.018	0.9	1364.36	0.018	0.9	1321.16	0.018	0.9	1378.44	0.018	0.9	1405.93	0.018	0.9	1344.44	0.018	0.9
1387.03	0.02	1	1274.91	0.02	1	1467.61	0.02	1	1517.43	0.02	1	1498.28	0.02	1	1482.29	0.02	1	1429.48	0.02	1	1514.65	0.02	1	1548.09	0.02	1	1457.45	0.02	1
1515.2	0.022	1.1	1386.81	0.022	1.1	1602.14	0.022	1.1	1655.22	0.022	1.1	1613.55	0.022	1.1	1611.06	0.022	1.1	1563.05	0.022	1.1	1640.45	0.022	1.1	1692.64	0.022	1.1	1575.51	0.022	1.1
1627.01	0.024	1.2	1506.63	0.024	1.2	1727.76	0.024	1.2	1777.68	0.024	1.2	1731.53	0.024	1.2	1736.06	0.024	1.2	1693.04	0.024	1.2	1758.63	0.024	1.2	1810.1	0.024	1.2	1707.79	0.024	1.2
1741.16	0.026	1.3	1624.29	0.026	1.3	1845.98	0.026	1.3	1897.42	0.026	1.3	1861.11	0.026	1.3	1849.89	0.026	1.3	1806.73	0.026	1.3	1897.62	0.026	1.3	1932.19	0.026	1.3	1819.91	0.026	1.3
1870.28	0.028	1.4	1731.42	0.028	1.4	1982.35	0.028	1.4	2031.41	0.028	1.4	1977.68	0.028	1.4	1981.26	0.028	1.4	1929.66	0.028	1.4	2038.81	0.028	1.4	2066.44	0.028	1.4	1933.77	0.028	1.4
1975.73	0.03	1.5	1856.01	0.03	1.5	2118.83	0.03	1.5	2171	0.03	1.5	2090.37	0.03	1.5	2117.59	0.03	1.5	2063.71	0.03	1.5	2160.72	0.03	1.5	2180.79	0.03	1.5	2067.43	0.03	1.5
2094.26	0.032	1.6	1980.88	0.032	1.6	2236.23	0.032	1.6	2292.2	0.032	1.6	2225.15	0.032	1.6	2231.51	0.032	1.6	2174.36	0.032	1.6	2289.03	0.032	1.6	2299.97	0.032	1.6	2192.54	0.032	1.6
2229.1	0.034	1.7	2087.81	0.034	1.7	2357.08	0.034	1.7	2419.66	0.034	1.7	2356.91	0.034	1.7	2347.17	0.034	1.7	2295.97	0.034	1.7	2430.29	0.034	1.7	2436.77	0.034	1.7	2309.67	0.034	1.7
2344.55	0.036	1.8	2200.81	0.036	1.8	2491.9	0.036	1.8	2564.82	0.036	1.8	2472.19	0.036	1.8	2476.75	0.036	1.8	2433.79	0.036	1.8	2554.03	0.036	1.8	2570.19	0.036	1.8	2429.82	0.036	1.8
2452.68	0.038	1.9	2325.13	0.038	1.9	2607.18	0.038	1.9	2687.99	0.038	1.9	2598.92	0.038	1.9	2590.62	0.038	1.9	2553.9	0.038	1.9	2678.22	0.038	1.9	2694.9	0.038	1.9	2558.55	0.038	1.9
2579.64	0.04	2	2433.18	0.04	2	2723.61	0.04	2	2815.95	0.04	2	2728.08	0.04	2	2705.61	0.04	2	2667.15	0.04	2	2822.72	0.04	2	2818.34	0.04	2	2668.52	0.04	2
2697.34	0.042	2.1	2542.34	0.042	2.1	2863.02	0.042	2.1	2961.8	0.042	2.1	2840.79	0.042	2.1	2837.3	0.042	2.1	2797.98	0.042	2.1	2948.01	0.042	2.1	2957.99	0.042	2.1	2783.37	0.042	2.1
2804.97	0.044	2.2	2670.16	0.044	2.2	2983.78	0.044	2.2	3089.16	0.044	2.2	2962.49	0.044	2.2	2970.48	0.044	2.2	2918.95	0.044	2.2	3058.45	0.044	2.2	3072.95	0.044	2.2	2923.24	0.044	2.2
2925.51	0.046	2.3	2784.34	0.046	2.3	3088.97	0.046	2.3	3202.9	0.046	2.3	3101.46	0.046	2.3	3088.41	0.046	2.3	3029.01	0.046	2.3	3184.13	0.046	2.3	3197.44	0.046	2.3	3041.8	0.046	2.3
3052.59	0.048	2.4	2884.65	0.048	2.4	3214.34	0.048	2.4	3328.5	0.048	2.4	3225.15	0.048	2.4	3210.1	0.048	2.4	3157.28	0.048	2.4	3305.49	0.048	2.4	3344.99	0.048	2.4	3152.41	0.048	2.4
3154.58	0.05	2.5	2998.02	0.05	2.5	3332.17	0.05	2.5	3453.4	0.05	2.5	3339.22	0.05	2.5	3345.83	0.05	2.5	3287.99	0.05	2.5	3414.17	0.05	2.5	3470.7	0.05	2.5	3283.72	0.05	2.5
3261.67	0.052	2.6	3110.83	0.052	2.6	3440.11	0.052	2.6	3564	0.052	2.6	3471.78	0.052	2.6	3454.82	0.052	2.6	3397.51	0.052	2.6	3536.13	0.052	2.6	3593.48	0.052	2.6	3406.75	0.052	2.6
3380.53	0.054	2.7	3209.51	0.054	2.7	3560.72	0.054	2.7	3683.52	0.054	2.7	3598.85	0.054	2.7	3571.41	0.054	2.7	3510.78	0.054	2.7	3673.96	0.054	2.7	3728.96	0.054	2.7	3521.83	0.054	2.7
3480.46	0.056	2.8	3324.26	0.056	2.8	3698.68	0.056	2.8	3828.63	0.056	2.8	3715.72	0.056	2.8	3713.2	0.056	2.8	3634.66	0.056	2.8	3798.91	0.056	2.8	3862.82	0.056	2.8	3654.46	0.056	2.8
3584.06	0.058	2.9	3449.46	0.058	2.9	3822.99	0.058	2.9	3948.12	0.058	2.9	3848.08	0.058	2.9	3829.6	0.058	2.9	3743.98	0.058	2.9	3917.16	0.058	2.9	3980.66	0.058	2.9	3793.22	0.058	2.9
3706.74	0.06	3	3568.58	0.06	3	3939.83	0.06	3	4069.31	0.06	3	3990.56	0.06	3	3942.72	0.06	3	3854.72	0.06	3	4044.61	0.06	3	4113.93	0.06	3	3901.66	0.06	3
3830.84	0.062	3.1	3675.66	0.062	3.1	4073.35	0.062	3.1	4197.76	0.062	3.1	4102.07	0.062	3.1	4070.51	0.062	3.1	3984.73	0.062	3.1	4171.3	0.062	3.1	4254.96	0.062	3.1	4019.05	0.062	3.1
3936.67	0.064	3.2	3799.02	0.064	3.2	4198.92	0.064	3.2	4326.68	0.064	3.2	4220.65	0.064	3.2	4193.1	0.064	3.2	4118.02	0.064	3.2	4282.69	0.064	3.2	4365.36	0.064	3.2	4145.51	0.064	3.2
4053.42	0.066	3.3	3919.76	0.066	3.3	4312.75	0.066	3.3	4436.61	0.066	3.3	4350.06	0.066	3.3	4307.14	0.066	3.3	4232.01	0.066	3.3	4418.8	0.066	3.3	4479.26	0.066	3.3	4256.81	0.066	3.3
4179.39	0.068	3.4	4024.18	0.068	3.4	4446.55	0.068	3.4	4568.21	0.068	3.4	4464.4	0.068	3.4	4436.79	0.068	3.4	4356.23	0.068	3.4	4558.84	0.068	3.4	4609.02	0.068	3.4	4363.97	0.068	3.4
4282.15	0.07	3.5	4151.05	0.07	3.5	4577.33	0.07	3.5	4713.18	0.07	3.5	4573.53	0.07	3.5	4576.5	0.07	3.5	4490.1	0.07	3.5	4668.51	0.07	3.5	4715.3	0.07	3.5	4496.63	0.07	3.5
4396.87	0.072	3.6	4278.11	0.072	3.6	4692.33	0.072	3.6	4818.81	0.072	3.6	4706.58	0.072	3.6	4686.72	0.072	3.6	4602.64	0.072	3.6	4791.35	0.072	3.6	4825.69	0.072	3.6	4622.45	0.072	3.6
4524.37	0.074	3.7	4385.59	0.074	3.7	4809.66	0.074	3.7	4946.25	0.074	3.7	4837.69	0.074	3.7	4800.03	0.074	3.7	4724.58	0.074	3.7	4926.31	0.074	3.7	4957.84	0.074	3.7	4736.23	0.074	3.7
4635.96	0.076	3.8	4498.49	0.076	3.8	4941.84	0.076	3.8	5085.35	0.076	3.8	4951.37	0.076	3.8	4929.86	0.076	3.8	4861.46	0.076	3.8	5037.61	0.076	3.8	5091.2	0.076	3.8	4854.44	0.076	3.8
4739.29	0.078	3.9	4628.2	0.078	3.9	5054.08	0.078	3.9	5198.72	0.078	3.9	5073.78	0.078	3.9	5038.41	0.078	3.9	4980.09	0.078	3.9	5152.86	0.078	3.9	5202.45	0.078	3.9	4984.04	0.078	3.9
4858.73	0.08	4	4731.78	0.08	4	5166.54	0.08	4	5321.49	0.08	4	5203.03	0.08	4	5147.12	0.08	4	5091.4	0.08	4	5287.64	0.08	4	5327.22	0.08	4	5090.5	0.08	4
4971.46	0.082	4.1	4843.28	0.082	4.1	5302.35	0.082	4.1	5455.96	0.082	4.1	5313.59	0.082	4.1	5276.37	0.082	4.1	5221.33	0.082	4.1	5404.08	0.082	4.1	5457.83	0.082	4.1	5207.97	0.082	4.1
5071.47	0.084	4.2	4973.84	0.084	4.2	5421.52	0.084	4.2	5576.76	0.084	4.2	5430.36	0.084	4.2	5403.27	0.084	4.2	5337.2	0.084	4.2	5503.99	0.084	4.2	5568	0.084	4.2	5342.91	0.084	4.2
5189.22	0.086	4.3	5087.09	0.086	4.3	5519.53	0.086	4.3	5675.7	0.086	4.3	5569.67	0.086	4.3	5514.79	0.086	4.3	5446.66	0.086	4.3	5621.69	0.086	4.3	5690.98	0.086	4.3	5458.24	0.086	4.3
5310.48	0.088	4.4	5186.97	0.088	4.4	5636.7	0.088	4.4	5798.49	0.088	4.4	5691.41	0.088	4.4	5632.22	0.088	4.4	5569.74	0.088	4.4	5738.82	0.088	4.4	5834.35	0.088	4.4	5570.42	0.088	4.4
5406.77	0.09	4.5	5301.67	0.09	4.5	5755.49	0.09	4.5	5908.86	0.09	4.5	5800.55	0.09	4.5	5760.1	0.09	4.5	5703.17	0.09	4.5	5837.66	0.09	4.5	5953.39	0.09	4.5	5698.47	0.09	4.5
5506.3	0.092	4.6	5414.88	0.092	4.6	5854.43	0.092	4.6	6007.08	0.092	4.6	5937.04	0.092	4.6	5864.71	0.092	4.6	5806.23	0.092	4.6	5948.46	0.092	4.6	6064.23	0.092	4.6	5822.8	0.092	4.6
5615.66	0.094	4.7	5516.67	0.094	4.7	5973.18	0.094	4.7	6123.1	0.094	4.7	6062.73	0.094	4.7	5976.03	0.094	4.7	5916.84	0.094	4.7	6083.45	0.094	4.7	6193.26	0.094	4.7	5932.81	0.094	4.7
5715.76	0.096	4.8	5630.33	0.096	4.8	6107.33	0.096	4.8	6248.58	0.096	4.8	6175.26	0.096	4.8	6111.15	0.096	4.8	6030.87	0.096	4.8	6197.81	0.096	4.8	6313.15	0.096	4.8	6057.3	0.096	4.8
5808.33	0.098	4.9	5763.72	0.098	4.9	6225.57	0.098	4.9	6363.41	0.098	4.9	6308.9	0.098	4.9	6224.74	0.098	4.9	6140.98	0.098	4.9	6308.7	0.098	4.9	6419.14	0.098	4.9	6186.14	0.098	4.9
5928.18	0.1	5	5879.78	0.1	5	6328.39	0.1	5	6468.22	0.1	5	6437.42	0.1	5	6331.49	0.1	5	6243.06	0.1	5	6434.42	0.1	5	6538.88	0.1	5	6281.57	0.1	5
6045.01	0.102	5.1	5986.92	0.102	5.1	6453.94	0.102	5.1	6583.31	0.102	5.1	6547.84	0.102	5.1	6457.18	0.102	5.1	6373.98	0.102	5.1	6549.82	0.102	5.1	6664.54	0.102	5.1	6354.9	0.102	5.1
6145.61	0.104	5.2	6111.89	0.104	5.2	6556.04	0.104	5.2	6699.63	0.104	5.2	6653.15	0.104	5.2	6578.8	0.104	5.2	6500.62	0.104	5.2	6652.09	0.104	5.2	6761.32	0.104	5.2	6435.94	0.104	5.2
6254.96	0.106	5.3	6228.03	0.106	5.3	6616.44	0.106	5.3	6793.47	0.106	5.3	6777.05	0.106	5.3	6683.54	0.106	5.3	6608.76	0.106	5.3	6777	0.106	5.3	6830.24	0.106	5.3	6485.64	0.106	5.3
6374.2	0.108	5.4	6326.66	0.108	5.4	6672.94	0.108	5.4	6919.4	0.108	5.4	6878.27	0.108	5.4	6810.25	0.108	5.4	6725.21	0.108	5.4	6904.45	0.108	5.4	6911.27	0.108	5.4	6537.15	0.108	5.4
6472.94	0.11	5.5	6453	0.11	5.5	6769.41	0.11	5.5	7043.52	0.11	5.5	6967.73	0.11	5.5	6941.28	0.11	5.5	6853.47	0.11	5.5	7003.59	0.11	5.5	6935.15	0.11	5.5	6631.62	0.11	5.5
6578.95	0.112	5.6	6572.62	0.112	5.6	6853.8	0.112	5.6	7140.34	0.112	5.6	7093.35	0.112	5.6	7039.35	0.112	5.6	6953.65	0.112	5.6	7113.38	0.112	5.6	6950.74	0.112	5.6	6712.01	0.112	5.6
6698.03	0.114	5.7	6672.47	0.114	5.7	6941.72	0.114	5.7	7246.99	0.114	5.7	7216.69	0.114	5.7	7146.73	0.114	5.7	7064.62	0.114	5.7	7232.62	0.114	5.7	6986.63	0.114	5.7	6769.5	0.114	5.7
6799.67	0.116	5.8	6784.87	0.116	5.8	7039.93	0.116	5.8	7365.32	0.116	5.8	7321.53	0.116	5.8	7262.41	0.116	5.8	7192.76	0.116	5.8	7330.37	0.116	5.8	7031.47	0.116	5.8	6839.12	0.116	5.8
6887.94	0.118	5.9	6902.23	0.118	5.9	7123.31	0.118	5.9	7457	0.118	5.9	7436.59	0.118	5.9	7360.53	0.118	5.9	7297.83	0.118	5.9	7430.46	0.118	5.9	7059.98	0.118	5.9	6913.72	0.118	5.9
6994.47	0.12	6	7002.46	0.12	6	7204.83	0.12	6	7540.01	0.12	6	7556.09	0.12	6	7454.35	0.12	6	7392.15	0.12	6	7551.59	0.12	6	7091.92	0.12	6	6950.03	0.12	6
7080.7	0.122	6.1	7108.01	0.122	6.1	7306.09	0.122	6.1	7656.52	0.122	6.1	7652.68	0.122	6.1	7575.71	0.122	6.1	7508.85	0.122	6.1	7654.09	0.122	6.1	7113.89	0.122	6.1	6983.32	0.122	6.1
7161.27	0.124	6.2	7229.91	0.124	6.2	7389.54	0.124	6.2	7746.74	0.124	6.2	7761.79	0.124	6.2	7693.67	0.124	6.2	7617.55	0.124	6.2	7738.36	0.124	6.2	7115.35	0.124	6.2	7046.64	0.124	6.2
7264.41	0.126	6.3	7341.87	0.126	6.3	7461.28	0.126	6.3	7823.52	0.126	6.3	7882.63	0.126	6.3	7794.63	0.126	6.3	7710.44	0.126	6.3	7840.16	0.126	6.3	7119.83	0.126	6.3	7092.74	0.126	6.3
7355.27	0.128	6.4	7437.39	0.128	6.4	7545.65	0.128	6.4	7914.13	0.128	6.4	7989.79	0.128	6.4	7900.55	0.128	6.4	7817.05	0.128	6.4	7936.56	0.128	6.4	7135.3	0.128	6.4	7115.73	0.128	6.4
7402.4	0.13	6.5	7543.95	0.13	6.5	7628.52	0.13	6.5	7964.81	0.13	6.5	8091.95	0.13	6.5	8021.17	0.13	6.5	7902.75	0.13	6.5	8006.38	0.13	6.5	7083.37	0.13	6.5	7148.07	0.13	6.5
7459.72	0.132	6.6	7658.58	0.132	6.6	7695.33	0.132	6.6	7913.22	0.132	6.6	8211.5	0.132	6.6	8115.31	0.132	6.6	7993.92	0.132	6.6	8030.11	0.132	6.6	6930.47	0.132	6.6	7153.09	0.132	6.6
7526.92	0.134	6.7	7750.18	0.134	6.7	7771.46	0.134	6.7	7949.11	0.134	6.7	8329.53	0.134	6.7	8220.72	0.134	6.7	8088.55	0.134	6.7	8111.08	0.134	6.7	6777.54	0.134	6.7	7121.25	0.134	6.7
7597.58	0.136	6.8	7858.05	0.136	6.8	7869.6	0.136	6.8	8001.81	0.136	6.8	8423.36	0.136	6.8	8345.97	0.136	6.8	8201.15	0.136	6.8	8164.93	0.136	6.8	6507.79	0.136	6.8	7050.59	0.136	6.8
7667.87	0.138	6.9	7989.68	0.138	6.9	7926.33	0.138	6.9	8034.29	0.138	6.9	8531	0.138	6.9	8449.87	0.138	6.9	8294.81	0.138	6.9	8165.22	0.138	6.9	5805.71	0.138	6.9	6997.89	0.138	6.9
7757.67	0.14	7	8091.15	0.14	7	7994.75	0.14	7	8009.85	0.14	7	8641.46	0.14	7	8547.65	0.14	7	8386.61	0.14	7	8219.49	0.14	7	4049.16	0.14	7	6823.51	0.14	7
7758.84	0.142	7.1	8196.64	0.142	7.1	8081.96	0.142	7.1	7940.26	0.142	7.1	8714.53	0.142	7.1	8658.66	0.142	7.1	8506.28	0.142	7.1	8263.06	0.142	7.1	2278.97	0.142	7.1	6505.69	0.142	7.1
7726.67	0.144	7.2	8312.96	0.144	7.2	8117.03	0.144	7.2	7726.53	0.144	7.2	8674.27	0.144	7.2	8771.11	0.144	7.2	8617.65	0.144	7.2	8265.34	0.144	7.2	1413.95	0.144	7.2	6247.42	0.144	7.2
7786.79	0.146	7.3	8416.38	0.146	7.3	8137.97	0.146	7.3	7434.75	0.146	7.3	8649.69	0.146	7.3	8863.1	0.146	7.3	8711.91	0.146	7.3	8145.91	0.146	7.3	977.96	0.146	7.3	5335.91	0.146	7.3
7860.52	0.148	7.4	8509.82	0.148	7.4	8181.08	0.148	7.4	7247.28	0.148	7.4	8606.05	0.148	7.4	8962.49	0.148	7.4	8816.39	0.148	7.4	8063.44	0.148	7.4	723.21	0.148	7.4	4190.27	0.148	7.4
7911.17	0.15	7.5	8625.67	0.15	7.5	8234.44	0.15	7.5	7126.59	0.15	7.5	8525.62	0.15	7.5	9031.34	0.15	7.5	8923.8	0.15	7.5	7978.43	0.15	7.5	556.1	0.15	7.5	3474.26	0.15	7.5
7968.46	0.152	7.6	8737.93	0.152	7.6	8263.65	0.152	7.6	6963.07	0.152	7.6	8416.57	0.152	7.6	9049.77	0.152	7.6	9009.08	0.152	7.6	7795.41	0.152	7.6	443.62	0.152	7.6	2954.31	0.152	7.6
8036.51	0.154	7.7	8832.07	0.154	7.7	8274.43	0.154	7.7	4475.58	0.154	7.7	8329.05	0.154	7.7	9109.14	0.154	7.7	9102.74	0.154	7.7	7349.7	0.154	7.7	370.79	0.154	7.7	2570.1	0.154	7.7
8071.13	0.156	7.8	8933.05	0.156	7.8	8122.5	0.156	7.8	2191.14	0.156	7.8	8245.74	0.156	7.8	9160.86	0.156	7.8	9212.63	0.156	7.8	4100.69	0.156	7.8	312.79	0.156	7.8	2296.2	0.156	7.8
8094.31	0.158	7.9	9044.04	0.158	7.9	8047.86	0.158	7.9	1307.97	0.158	7.9	8160.89	0.158	7.9	9186.54	0.158	7.9	9306.71	0.158	7.9	1094.51	0.158	7.9	265.16	0.158	7.9	2101.78	0.158	7.9
8104.29	0.16	8	9139.3	0.16	8	7907.95	0.16	8	897.2	0.16	8	8000.27	0.16	8	9218.67	0.16	8	9389.81	0.16	8	539.58	0.16	8	229.81	0.16	8	1941.64	0.16	8
8083.47	0.162	8.1	9236.29	0.162	8.1	7783.42	0.162	8.1	674.38	0.162	8.1	7636.16	0.162	8.1	9279.74	0.162	8.1	9486.39	0.162	8.1	303.13	0.162	8.1	202.23	0.162	8.1	1824.46	0.162	8.1
8043.92	0.164	8.2	9354.8	0.164	8.2	7507.01	0.164	8.2	533.3	0.164	8.2	6745.56	0.164	8.2	9336.93	0.164	8.2	9563.02	0.164	8.2	168.05	0.164	8.2	173.38	0.164	8.2	1738.57	0.164	8.2
8035.25	0.166	8.3	9457.27	0.166	8.3	5772.23	0.166	8.3	433.99	0.166	8.3	3973.18	0.166	8.3	9373.72	0.166	8.3	9551.53	0.166	8.3	87.62	0.166	8.3	155.45	0.166	8.3	1656.2	0.166	8.3
8036.93	0.168	8.4	9537.41	0.168	8.4	1015.41	0.168	8.4	367.18	0.168	8.4	2569.2	0.168	8.4	9400.74	0.168	8.4	9462.11	0.168	8.4	31.79	0.168	8.4	142.04	0.168	8.4	1590.97	0.168	8.4
8004.05	0.17	8.5	9636.34	0.17	8.5	647.85	0.17	8.5	317.77	0.17	8.5	1981.92	0.17	8.5	9411.63	0.17	8.5	9468.05	0.17	8.5	-11.32	0.17	8.5	124.28	0.17	8.5	1544.51	0.17	8.5
7945.36	0.172	8.6	9735.29	0.172	8.6	527.02	0.172	8.6	276.9	0.172	8.6	1677.86	0.172	8.6	9380	0.172	8.6	9444.56	0.172	8.6	-39.9	0.172	8.6	111.82	0.172	8.6	1500.67	0.172	8.6
7885.55	0.174	8.7	9814.39	0.174	8.7	462.09	0.174	8.7	247.94	0.174	8.7	1487.5	0.174	8.7	9334.26	0.174	8.7	9416.18	0.174	8.7	-60.65	0.174	8.7	103.59	0.174	8.7	1463.34	0.174	8.7
7714.07	0.176	8.8	9911.67	0.176	8.8	422.75	0.176	8.8	225.88	0.176	8.8	1361.36	0.176	8.8	9299.57	0.176	8.8	9348.71	0.176	8.8	-78.66	0.176	8.8	93.32	0.176	8.8	1433.81	0.176	8.8
7136.13	0.178	8.9	10019.3	0.178	8.9	392.12	0.178	8.9	206.31	0.178	8.9	1280.55	0.178	8.9	9097.59	0.178	8.9	9267.65	0.178	8.9	-91.51	0.178	8.9	82.99	0.178	8.9	1411.92	0.178	8.9
6425.26	0.18	9	10115.5	0.18	9	368.66	0.18	9	193.63	0.18	9	1219.41	0.18	9	8954.34	0.18	9	9163.42	0.18	9	-104.78	0.18	9	78.34	0.18	9	1381	0.18	9
5006.92	0.182	9.1	10201.8	0.182	9.1	350.57	0.182	9.1	180.98	0.182	9.1	1169.62	0.182	9.1	6737.36	0.182	9.1	9017.14	0.182	9.1	-113.29	0.182	9.1	70.78	0.182	9.1	1358.38	0.182	9.1
2549.32	0.184	9.2	10299.5	0.184	9.2	337.61	0.184	9.2	170.05	0.184	9.2	1129.77	0.184	9.2	1065.11	0.184	9.2	8550.61	0.184	9.2	-120.99	0.184	9.2	61.61	0.184	9.2	1343.11	0.184	9.2
1956.72	0.186	9.3	10381.6	0.186	9.3	326.02	0.186	9.3	159.74	0.186	9.3	1103.08	0.186	9.3	945.22	0.186	9.3	3178.72	0.186	9.3	-128.86	0.186	9.3	55.34	0.186	9.3	1323.04	0.186	9.3
1740.24	0.188	9.4	10383.8	0.188	9.4	314.51	0.188	9.4	154.43	0.188	9.4	1077.15	0.188	9.4	901.65	0.188	9.4	1238.97	0.188	9.4	-135.31	0.188	9.4	49.55	0.188	9.4	1308.3	0.188	9.4
1624.87	0.19	9.5	10363.2	0.19	9.5	305.77	0.19	9.5	148.29	0.19	9.5	1053.5	0.19	9.5	874.24	0.19	9.5	1072.01	0.19	9.5	-139.69	0.19	9.5	42.55	0.19	9.5	1303.86	0.19	9.5
1553.42	0.192	9.6	10407.6	0.192	9.6	301.09	0.192	9.6	143.55	0.192	9.6	1039.73	0.192	9.6	855.18	0.192	9.6	992.35	0.192	9.6	-144.72	0.192	9.6	36.02	0.192	9.6	1293.73	0.192	9.6
1508.11	0.194	9.7	10425.8	0.194	9.7	295.13	0.194	9.7	138.98	0.194	9.7	1024.57	0.194	9.7	839.6	0.194	9.7	943.54	0.194	9.7	-150.68	0.194	9.7	34.3	0.194	9.7	1280.8	0.194	9.7
1472.25	0.196	9.8	10428.1	0.196	9.8	288.94	0.196	9.8	132.32	0.196	9.8	1009.03	0.196	9.8	823.14	0.196	9.8	910.59	0.196	9.8	-154.82	0.196	9.8	28.37	0.196	9.8	1272.3	0.196	9.8
1442.32	0.198	9.9	10441.4	0.198	9.9	285.34	0.198	9.9	129	0.198	9.9	998.48	0.198	9.9	815.45	0.198	9.9	887.72	0.198	9.9	-159.61	0.198	9.9	22.13	0.198	9.9	1266.65	0.198	9.9
1421.18	0.2	10	10412.4	0.2	10	282.51	0.2	10	123.86	0.2	10	990.6	0.2	10	807.29	0.2	10	867.93	0.2	10	-163.84	0.2	10	18.64	0.2	10	1256.58	0.2	10
1404.31	0.202	10.1	10416.1	0.202	10.1	278.44	0.202	10.1	121.37	0.202	10.1	980.47	0.202	10.1	799.97	0.202	10.1	850.09	0.202	10.1	-165.02	0.202	10.1	15.2	0.202	10.1	1252.12	0.202	10.1
1389.88	0.204	10.2	10445.6	0.204	10.2	275.39	0.204	10.2	118.19	0.204	10.2	973.63	0.204	10.2	794.57	0.204	10.2	836.72	0.204	10.2	-169.29	0.204	10.2	9.56	0.204	10.2	1252.74	0.204	10.2
1379.12	0.206	10.3	10364.6	0.206	10.3	276.16	0.206	10.3	115.38	0.206	10.3	969.12	0.206	10.3	791.28	0.206	10.3	827.85	0.206	10.3	-173.35	0.206	10.3	6.73	0.206	10.3	1246.18	0.206	10.3
1369.47	0.208	10.4	9941.85	0.208	10.4	272.01	0.208	10.4	110.49	0.208	10.4	963.43	0.208	10.4	786.81	0.208	10.4	818.91	0.208	10.4	-174.44	0.208	10.4	5.45	0.208	10.4	1239.55	0.208	10.4
1361.63	0.21	10.5	9694.22	0.21	10.5	270.36	0.21	10.5	107.47	0.21	10.5	957.5	0.21	10.5	785.1	0.21	10.5	810.7	0.21	10.5	-177.63	0.21	10.5	2.46	0.21	10.5	1238.11	0.21	10.5
1353.69	0.212	10.6	9520.66	0.212	10.6	270.42	0.212	10.6	103.08	0.212	10.6	952.87	0.212	10.6	785.5	0.212	10.6	807.92	0.212	10.6	-180.39	0.212	10.6	-1.2	0.212	10.6	1232.73	0.212	10.6
1347.56	0.214	10.7	9353.39	0.214	10.7	267.32	0.214	10.7	97.66	0.214	10.7	952.2	0.214	10.7	781.82	0.214	10.7	801.98	0.214	10.7	-185.26	0.214	10.7	-1.88	0.214	10.7	1226.58	0.214	10.7
1344.39	0.216	10.8	9152.11	0.216	10.8	263.32	0.216	10.8	95.02	0.216	10.8	949.47	0.216	10.8	779.2	0.216	10.8	795.03	0.216	10.8	-185.7	0.216	10.8	-3.25	0.216	10.8	1225.95	0.216	10.8
1339.64	0.218	10.9	7501.53	0.218	10.9	265.5	0.218	10.9	93.78	0.218	10.9	946.26	0.218	10.9	780.7	0.218	10.9	792.74	0.218	10.9	-187.21	0.218	10.9	-7.43	0.218	10.9	1225.8	0.218	10.9
1336.09	0.22	11	2941.92	0.22	11	266.19	0.22	11	89.4	0.22	11	947.58	0.22	11	782.25	0.22	11	788.8	0.22	11	-188.98	0.22	11	-5.07	0.22	11	1216.1	0.22	11
1334.02	0.222	11.1	2626.27	0.222	11.1	261.15	0.222	11.1	88.55	0.222	11.1	946.15	0.222	11.1	779.17	0.222	11.1	784.01	0.222	11.1	-189.98	0.222	11.1	-3.93	0.222	11.1	1212.86	0.222	11.1
1331.43	0.224	11.2	2516.57	0.224	11.2	261.83	0.224	11.2	88.53	0.224	11.2	943.47	0.224	11.2	781.83	0.224	11.2	782.48	0.224	11.2	-191.81	0.224	11.2	-6.19	0.224	11.2	1211.43	0.224	11.2
1330.61	0.226	11.3	2455.82	0.226	11.3	262.4	0.226	11.3	86.13	0.226	11.3	942.99	0.226	11.3	782.33	0.226	11.3	784.84	0.226	11.3	-193.6	0.226	11.3	-9.49	0.226	11.3	1203.93	0.226	11.3
1326.59	0.228	11.4	2414.98	0.228	11.4	259.83	0.228	11.4	85.26	0.228	11.4	942.43	0.228	11.4	780.71	0.228	11.4	780.4	0.228	11.4	-193.35	0.228	11.4	-10.34	0.228	11.4	1200.99	0.228	11.4
1326.16	0.23	11.5	2383.21	0.23	11.5	257.45	0.23	11.5	86.72	0.23	11.5	941.35	0.23	11.5	782.28	0.23	11.5	777.47	0.23	11.5	-193.52	0.23	11.5	-10.64	0.23	11.5	1202.84	0.23	11.5
1323.63	0.232	11.6	2362.12	0.232	11.6	258.71	0.232	11.6	83.41	0.232	11.6	939.5	0.232	11.6	782.93	0.232	11.6	779.38	0.232	11.6	-192.99	0.232	11.6	-15.12	0.232	11.6	1201.59	0.232	11.6
1320.5	0.234	11.7	2343.42	0.234	11.7	256.32	0.234	11.7	84.09	0.234	11.7	938.28	0.234	11.7	781.54	0.234	11.7	777.12	0.234	11.7	-195.85	0.234	11.7	-14.59	0.234	11.7	1196.71	0.234	11.7
1319.47	0.236	11.8	2330.24	0.236	11.8	255.66	0.236	11.8	84.1	0.236	11.8	940.02	0.236	11.8	779.47	0.236	11.8	775.66	0.236	11.8	-194.53	0.236	11.8	-15.85	0.236	11.8	1194.9	0.236	11.8
1315.75	0.238	11.9	2319.68	0.238	11.9	254.69	0.238	11.9	84.59	0.238	11.9	937.53	0.238	11.9	780.38	0.238	11.9	776.03	0.238	11.9	-194.01	0.238	11.9	-18.14	0.238	11.9	1195.08	0.238	11.9
1313.22	0.24	12	2311.15	0.24	12	253.2	0.24	12	84.06	0.24	12	937.02	0.24	12	780.62	0.24	12	765.09	0.24	12	-193.92	0.24	12	-21.85	0.24	12	1187.55	0.24	12
1309.67	0.242	12.1	2302.64	0.242	12.1	251.67	0.242	12.1	84.6	0.242	12.1	935.94	0.242	12.1	775.43	0.242	12.1	765.35	0.242	12.1	-191.77	0.242	12.1	-23.99	0.242	12.1	1186.28	0.242	12.1
1307.96	0.244	12.2	2299.56	0.244	12.2	251.44	0.244	12.2	85.82	0.244	12.2	935.16	0.244	12.2	774.55	0.244	12.2	765.73	0.244	12.2	-191.35	0.244	12.2	-25.23	0.244	12.2	1186.55	0.244	12.2
1304.48	0.246	12.3	2297.67	0.246	12.3	254.13	0.246	12.3	84.74	0.246	12.3	932.1	0.246	12.3	776.1	0.246	12.3	769.15	0.246	12.3	-189.79	0.246	12.3	-29.01	0.246	12.3	1181.26	0.246	12.3
1300.41	0.248	12.4	2291.97	0.248	12.4	252.22	0.248	12.4	84.75	0.248	12.4	931.66	0.248	12.4	773.08	0.248	12.4	769.53	0.248	12.4	-190.23	0.248	12.4	-28.64	0.248	12.4	1178.11	0.248	12.4
1300.52	0.25	12.5	2289.16	0.25	12.5	249.49	0.25	12.5	86.74	0.25	12.5	929.19	0.25	12.5	769.14	0.25	12.5	768.9	0.25	12.5	-190.32	0.25	12.5	-31.27	0.25	12.5	1176	0.25	12.5
1297.37	0.252	12.6	2284.23	0.252	12.6	252.24	0.252	12.6	87.06	0.252	12.6	926.07	0.252	12.6	771.96	0.252	12.6	769.09	0.252	12.6	-191.97	0.252	12.6	-34.14	0.252	12.6	1172	0.252	12.6
1295.73	0.254	12.7	2282.86	0.254	12.7	250.99	0.254	12.7	84.82	0.254	12.7	927.12	0.254	12.7	769.62	0.254	12.7	765.57	0.254	12.7	-192.6	0.254	12.7	-34.49	0.254	12.7	1169.15	0.254	12.7
1294.33	0.256	12.8	2277.9	0.256	12.8	249.27	0.256	12.8	84.98	0.256	12.8	922.82	0.256	12.8	768.21	0.256	12.8	763.08	0.256	12.8	-190.58	0.256	12.8	-36.33	0.256	12.8	1169.98	0.256	12.8
1289.5	0.258	12.9	2276.33	0.258	12.9	250.72	0.258	12.9	87.17	0.258	12.9	921.15	0.258	12.9	769.34	0.258	12.9	764.1	0.258	12.9	-193.43	0.258	12.9	-39.2	0.258	12.9	1170.67	0.258	12.9
1287.53	0.26	13	2275.49	0.26	13	253.79	0.26	13	86.9	0.26	13	921.31	0.26	13	772.21	0.26	13	764.59	0.26	13	-192.92	0.26	13	-39.38	0.26	13	1165.31	0.26	13
1287.44	0.262	13.1	2274.55	0.262	13.1	249.97	0.262	13.1	85.35	0.262	13.1	918.47	0.262	13.1	767.13	0.262	13.1	761.15	0.262	13.1	-191.92	0.262	13.1	-39.78	0.262	13.1	1162.52	0.262	13.1
1286.63	0.264	13.2	2272.15	0.264	13.2	251.9	0.264	13.2	86.85	0.264	13.2	916.83	0.264	13.2	766.6	0.264	13.2	763.45	0.264	13.2	-196.31	0.264	13.2	-39.25	0.264	13.2	1164.35	0.264	13.2
1287.33	0.266	13.3	2270.51	0.266	13.3	252.54	0.266	13.3	83.55	0.266	13.3	914.5	0.266	13.3	768.12	0.266	13.3	762.72	0.266	13.3	-196.66	0.266	13.3	-42.66	0.266	13.3	1161	0.266	13.3
1287.09	0.268	13.4	2268.55	0.268	13.4	251.08	0.268	13.4	83.79	0.268	13.4	912.37	0.268	13.4	763.51	0.268	13.4	764.35	0.268	13.4	-196.29	0.268	13.4	-42.87	0.268	13.4	1158.45	0.268	13.4
1290.12	0.27	13.5	2262.64	0.27	13.5	252.22	0.27	13.5	82.79	0.27	13.5	910.86	0.27	13.5	762.66	0.27	13.5	763.72	0.27	13.5	-196.48	0.27	13.5	-42.73	0.27	13.5	1164.53	0.27	13.5
1289.97	0.272	13.6	2261.46	0.272	13.6	252.02	0.272	13.6	82.89	0.272	13.6	910.7	0.272	13.6	767.76	0.272	13.6	765.71	0.272	13.6	-198.57	0.272	13.6	-45.24	0.272	13.6	1163.88	0.272	13.6
1290.49	0.274	13.7	2259.77	0.274	13.7	252.01	0.274	13.7	76.43	0.274	13.7	912.18	0.274	13.7	765.17	0.274	13.7	764.84	0.274	13.7	-203.31	0.274	13.7	-45	0.274	13.7	1161.05	0.274	13.7
1294.44	0.276	13.8	2254.13	0.276	13.8	249.02	0.276	13.8	76.13	0.276	13.8	910.93	0.276	13.8	762.89	0.276	13.8	761.4	0.276	13.8	-201.97	0.276	13.8	-45.09	0.276	13.8	1162.47	0.276	13.8
1294.01	0.278	13.9	2254.83	0.278	13.9	253.25	0.278	13.9	76.08	0.278	13.9	910.61	0.278	13.9	766.11	0.278	13.9	764.84	0.278	13.9	-201.25	0.278	13.9	-43.98	0.278	13.9	1163.34	0.278	13.9
1292.42	0.28	14	2253.15	0.28	14	250.77	0.28	14	75.49	0.28	14	911.74	0.28	14	761.96	0.28	14	764.19	0.28	14	-203.36	0.28	14	-43.54	0.28	14	1158.82	0.28	14
1292.71	0.282	14.1	2250.31	0.282	14.1	247.79	0.282	14.1	74.23	0.282	14.1	911.02	0.282	14.1	761.05	0.282	14.1	762.05	0.282	14.1	-201.78	0.282	14.1	-43.33	0.282	14.1	1157.35	0.282	14.1
1295.28	0.284	14.2	2246.03	0.284	14.2	250.07	0.284	14.2	73.04	0.284	14.2	911.56	0.284	14.2	764.92	0.284	14.2	763.62	0.284	14.2	-202.48	0.284	14.2	-43.12	0.284	14.2	1157.86	0.284	14.2
1290.86	0.286	14.3	2249.29	0.286	14.3	249.8	0.286	14.3	74.29	0.286	14.3	914.35	0.286	14.3	768.62	0.286	14.3	759.87	0.286	14.3	-203.48	0.286	14.3	-44.46	0.286	14.3	1153.4	0.286	14.3
1291.76	0.288	14.4	2245.39	0.288	14.4	247.42	0.288	14.4	71.75	0.288	14.4	914.85	0.288	14.4	770.67	0.288	14.4	759.69	0.288	14.4	-202.9	0.288	14.4	-44.03	0.288	14.4	1150.78	0.288	14.4
1291.51	0.29	14.5	2241.21	0.29	14.5	245.54	0.29	14.5	69.46	0.29	14.5	915.83	0.29	14.5	772.59	0.29	14.5	756.17	0.29	14.5	-204.92	0.29	14.5	-43.55	0.29	14.5	1149.82	0.29	14.5
1290.04	0.292	14.6	2242.87	0.292	14.6	245.54	0.29	14.6	73.38	0.292	14.6	917.86	0.292	14.6	772.59	0.29	14.6	755.85	0.292	14.6	-207.5	0.292	14.6	-42.18	0.292	14.6	1146.39	0.292	14.6
1287.38	0.294	14.7	2240.44	0.294	14.7	245.54	0.29	14.7	73.02	0.294	14.7	918.33	0.294	14.7	772.59	0.29	14.7	753.26	0.294	14.7	-204.16	0.294	14.7	-43.98	0.294	14.7	1141.97	0.294	14.7
1287.47	0.296	14.8	2241.17	0.296	14.8	245.54	0.29	14.8	71.39	0.296	14.8	918.96	0.296	14.8	772.59	0.29	14.8	751.91	0.296	14.8	-203.01	0.296	14.8	-43.95	0.296	14.8	1141.85	0.296	14.8
1287.23	0.298	14.9	2239	0.298	14.9	245.54	0.29	14.9	72.53	0.298	14.9	919.79	0.298	14.9	772.59	0.29	14.9	751.01	0.298	14.9	-202.57	0.298	14.9	-43.51	0.298	14.9	1140.24	0.298	14.9
1287.23	0.298	15	2238.41	0.3	15	245.54	0.29	15	72.52	0.3	15	921.48	0.3	15	772.59	0.29	15	751.45	0.3	15	-203.28	0.3	15	-45.44	0.3	15	1136.08	0.3	15
1287.23	0.298	15.1	2241.54	0.302	15.1	245.54	0.29	15.1	72.34	0.302	15.1	921.27	0.302	15.1	772.59	0.29	15.1	749.15	0.302	15.1	-199.88	0.302	15.1	-47.24	0.302	15.1	1133.01	0.302	15.1
1287.23	0.298	15.2	2239.97	0.304	15.2	245.54	0.29	15.2	70.94	0.304	15.2	921.03	0.304	15.2	772.59	0.29	15.2	746.47	0.304	15.2	-199.27	0.304	15.2	-44.03	0.304	15.2	1132.32	0.304	15.2
1287.23	0.298	15.3	2241.69	0.306	15.3	245.54	0.29	15.3	73.14	0.306	15.3	919.45	0.306	15.3	772.59	0.29	15.3	747.87	0.306	15.3	-198.82	0.306	15.3	-47.76	0.306	15.3	1126.84	0.306	15.3
1287.23	0.298	15.4	2243.68	0.308	15.4	245.54	0.29	15.4	70.39	0.308	15.4	919.5	0.308	15.4	772.59	0.29	15.4	746.24	0.308	15.4	-198.67	0.308	15.4	-50.55	0.308	15.4	1124.84	0.308	15.4
1287.23	0.298	15.5	2240.88	0.31	15.5	245.54	0.29	15.5	70.39	0.308	15.5	917.29	0.31	15.5	772.59	0.29	15.5	745.35	0.31	15.5	-196.98	0.31	15.5	-52.62	0.31	15.5	1125.11	0.31	15.5
1287.23	0.298	15.6	2239.96	0.312	15.6	245.54	0.29	15.6	70.39	0.308	15.6	912.22	0.312	15.6	772.59	0.29	15.6	746.86	0.312	15.6	-195.77	0.312	15.6	-53.67	0.312	15.6	1122.4	0.312	15.6
1287.23	0.298	15.7	2244.11	0.314	15.7				70.39	0.308	15.7	909.62	0.314	15.7				747.8	0.314	15.7	-197.25	0.314	15.7	-57.12	0.314	15.7	1119.35	0.314	15.7
1287.23	0.298	15.8	2243.38	0.316	15.8				70.39	0.308	15.8	910.48	0.316	15.8				746.32	0.316	15.8	-194.84	0.316	15.8	-58.25	0.316	15.8	1118.15	0.316	15.8
1287.23	0.298	15.9	2239.93	0.318	15.9				70.39	0.308	15.9	908.37	0.318	15.9				747.63	0.318	15.9	-197	0.318	15.9	-59.23	0.318	15.9	1117.01	0.318	15.9
1287.23	0.298	16	2243.8	0.32	16				70.39	0.308	16	906.65	0.32	16				748.57	0.32	16	-196.74	0.32	16	-61.77	0.32	16	1116.18	0.32	16
			2243.02	0.322	16.1				70.39	0.308	16.1	904.84	0.322	16.1				748.57	0.32	16.1	-197.35	0.322	16.1	-64	0.322	16.1	1114.02	0.322	16.1
			2241.38	0.324	16.2				70.39	0.308	16.2	901.9	0.324	16.2				748.57	0.32	16.2	-198.76	0.324	16.2	-64.79	0.324	16.2	1114.11	0.324	16.2
			2244.44	0.326	16.3				70.39	0.308	16.3	901.87	0.326	16.3				748.57	0.32	16.3	-198.38	0.326	16.3	-66.06	0.326	16.3	1114.88	0.326	16.3
			2245.77	0.328	16.4				70.39	0.308	16.4	901.34	0.328	16.4				748.57	0.32	16.4	-202.26	0.328	16.4	-67.84	0.328	16.4	1112.49	0.328	16.4
			2241.53	0.33	16.5				70.39	0.308	16.5	900.49	0.33	16.5				748.57	0.32	16.5	-202.26	0.328	16.5	-64.63	0.33	16.5	1113.21	0.33	16.5
			2240.52	0.332	16.6							899.06	0.332	16.6				748.57	0.32	16.6	-202.26	0.328	16.6	-64.91	0.332	16.6	1113.26	0.332	16.6
			2239.6	0.334	16.7							898.84	0.334	16.7				748.57	0.32	16.7	-202.26	0.328	16.7	-66.26	0.334	16.7	1112.89	0.334	16.7
			2233.54	0.336	16.8							900.39	0.336	16.8				748.57	0.32	16.8	-202.26	0.328	16.8	-64.2	0.336	16.8	1113.46	0.336	16.8
			2231.15	0.338	16.9							898.45	0.338	16.9				748.57	0.32	16.9	-202.26	0.328	16.9	-61.82	0.338	16.9	1113.18	0.338	16.9
			2230.03	0.34	17							899.71	0.34	17				748.57	0.32	17	-202.26	0.328	17	-63.62	0.34	17	1112.26	0.34	17
			2224.76	0.342	17.1							901.24	0.342	17.1				748.57	0.32	17.1	-202.26	0.328	17.1	-60.38	0.342	17.1	1110.67	0.342	17.1
			2222.71	0.344	17.2							900.71	0.344	17.2							-202.26	0.328	17.2	-56.62	0.344	17.2	1110.67	0.344	17.2
			2223.12	0.346	17.3							899.3	0.346	17.3							-202.26	0.328	17.3	-59.24	0.346	17.3	1106.75	0.346	17.3
			2226.61	0.348	17.4							904.39	0.348	17.4							-202.26	0.328	17.4	-60.61	0.348	17.4	1105.19	0.348	17.4
			2226.46	0.35	17.5							903.83	0.35	17.5							-202.26	0.328	17.5	-58.2	0.35	17.5	1102.81	0.35	17.5
			2225.61	0.352	17.6							903.25	0.352	17.6										-59.4	0.352	17.6	1101.16	0.352	17.6
			2228.87	0.354	17.7							905.44	0.354	17.7										-62.31	0.354	17.7	1099.16	0.354	17.7
			2227.11	0.356	17.8							907.25	0.356	17.8										-61.41	0.356	17.8	1097.84	0.356	17.8
			2222.68	0.358	17.9							905.75	0.358	17.9										-61.31	0.358	17.9	1094.61	0.358	17.9
			2225.45	0.36	18							908.03	0.36	18										-61.33	0.36	18	1093.88	0.36	18
			2222.29	0.362	18.1							907.07	0.362	18.1										-61.33	0.36	18.1	1089.06	0.362	18.1
			2221.39	0.364	18.2							905.16	0.364	18.2										-61.33	0.36	18.2	1089.81	0.364	18.2
			2224.99	0.366	18.3							905.36	0.366	18.3										-61.33	0.36	18.3	1088.77	0.366	18.3
			2228.7	0.368	18.4							905.66	0.368	18.4										-61.33	0.36	18.4	1082.67	0.368	18.4
			2223.28	0.37	18.5							903.89	0.37	18.5										-61.33	0.36	18.5	1084.93	0.37	18.5
			2225.46	0.372	18.6							902.14	0.372	18.6										-61.33	0.36	18.6	1083.72	0.372	18.6
			2225.46	0.372	18.7							901.72	0.374	18.7										-61.33	0.36	18.7	1083.23	0.374	18.7
			2225.46	0.372	18.8							899.14	0.376	18.8										-61.33	0.36	18.8	1083.25	0.376	18.8
			2225.46	0.372	18.9							896.71	0.378	18.9										-61.33	0.36	18.9	1082.56	0.378	18.9
			2225.46	0.372	19							893.06	0.38	19										-61.33	0.36	19	1085.49	0.38	19
			2225.46	0.372	19.1							896.68	0.382	19.1										-61.33	0.36	19.1	1081.5	0.382	19.1
			2225.46	0.372	19.2							894.21	0.384	19.2													1082.33	0.384	19.2
			2225.46	0.372	19.3							890.63	0.386	19.3													1085.01	0.386	19.3
			2225.46	0.372	19.4							893.69	0.388	19.4													1083.89	0.388	19.4
			2225.46	0.372	19.5							888.75	0.39	19.5													1083.69	0.39	19.5
			2225.46	0.372	19.6							886.72	0.392	19.6													1087.61	0.392	19.6
			2225.46	0.372	19.7							886.61	0.394	19.7													1088.63	0.394	19.7
												885.75	0.396	19.8													1088.63	0.394	19.8
												885.86	0.398	19.9													1088.63	0.394	19.9
												883.06	0.4	20													1088.63	0.394	20
												884.22	0.402	20.1													1088.63	0.394	20.1
												884.35	0.404	20.2													1088.63	0.394	20.2
												883.42	0.406	20.3													1088.63	0.394	20.3
												887.38	0.408	20.4													1088.63	0.394	20.4
												887.33	0.41	20.5													1088.63	0.394	20.5
												884.3	0.412	20.6													1088.63	0.394	20.6
												887.08	0.414	20.7													1088.63	0.394	20.7
												888.69	0.416	20.8													1088.63	0.394	20.8
												890.97	0.418	20.9
												890.8	0.42	21
												894.38	0.422	21.1
												893.27	0.424	21.2
												890.91	0.426	21.3
												895.25	0.428	21.4
												892.62	0.43	21.5
												892.32	0.432	21.6
												891.47	0.434	21.7
												891.03	0.436	21.8
												888.92	0.438	21.9
												889.49	0.44	22
												887.38	0.442	22.1
												884.32	0.444	22.2
												883.06	0.446	22.3
												880.17	0.448	22.4
												882.32	0.45	22.5
												876.99	0.452	22.6
												876.18	0.454	22.7
												872.74	0.456	22.8
												873.57	0.458	22.9
												870.47	0.46	23
												871.37	0.462	23.1
												870.7	0.464	23.2
												867.21	0.466	23.3
												870.34	0.468	23.4
												868.98	0.47	23.5
												868.67	0.472	23.6
												869.87	0.474	23.7
												872.58	0.476	23.8
												872.44	0.478	23.9
												873.25	0.48	24
												877.96	0.482	24.1
												874.73	0.484	24.2
												872.93	0.486	24.3
												875.99	0.488	24.4
												874.23	0.49	24.5
												873.04	0.492	24.6
												873.23	0.494	24.7
												874.85	0.496	24.8
												871.87	0.498	24.9
												871.64	0.5	25
												869.76	0.502	25.1
												866.01	0.504	25.2
												862.01	0.506	25.3
												862.01	0.506	25.4
												862.01	0.506	25.5
												862.01	0.506	25.6
												862.01	0.506	25.7
												862.01	0.506	25.8
												862.01	0.506	25.9
												862.01	0.506	26
												862.01	0.506	26.1
												862.01	0.506	26.2
												862.01	0.506	26.3
												862.01	0.506	26.4

## Sheet: Au
240315_Lap_Au_100uA_56	240315_Lap_Au_100uA_56	240315_Lap_Au_100uA_56	240315_Lap_Au_100uA_57	240315_Lap_Au_100uA_57	240315_Lap_Au_100uA_57	240315_Lap_Au_100uA_58	240315_Lap_Au_100uA_58	240315_Lap_Au_100uA_58	240315_Lap_Au_100uA_59	240315_Lap_Au_100uA_59	240315_Lap_Au_100uA_59	240315_Lap_Au_100uA_60	240315_Lap_Au_100uA_60	240315_Lap_Au_100uA_60	240315_Lap_Au_100uA_61	240315_Lap_Au_100uA_61	240315_Lap_Au_100uA_61	240315_Lap_Au_100uA_62	240315_Lap_Au_100uA_62	240315_Lap_Au_100uA_62	240315_Lap_Au_100uA_63	240315_Lap_Au_100uA_63	240315_Lap_Au_100uA_63	240315_Lap_Au_100uA_64	240315_Lap_Au_100uA_64	240315_Lap_Au_100uA_64	240315_Lap_Au_100uA_65	240315_Lap_Au_100uA_65	240315_Lap_Au_100uA_65
Force	Distance	Time	Force	Distance	Time	Force	Distance	Time	Force	Distance	Time	Force	Distance	Time	Force	Distance	Time	Force	Distance	Time	Force	Distance	Time	Force	Distance	Time	Force	Distance	Time
mN	mm	sec	mN	mm	sec	mN	mm	sec	mN	mm	sec	mN	mm	sec	mN	mm	sec	mN	mm	sec	mN	mm	sec	mN	mm	sec	mN	mm	sec
4916.08			4893.31			2705.57			2938.12			4221.41			4154.24			3018.31			3044.45			2728.97			3356.96
73.73	0	0	68.91	0	0	77.82	0	0	109.57	0	0	113.94	0	0	69.95	0	0	90.41	0	0	75.68	0	0	129.55	0	0	98.02	0	0
225.81	0.002	0.1	231.76	0.002	0.1	235.54	0.002	0.1	233.57	0.002	0.1	237.33	0.002	0.1	218.24	0.002	0.1	236.56	0.002	0.1	195.1	0.002	0.1	242.55	0.002	0.1	209.03	0.002	0.1
333.37	0.004	0.2	339.81	0.004	0.2	345.85	0.004	0.2	342.79	0.004	0.2	349.15	0.004	0.2	326.94	0.004	0.2	350.28	0.004	0.2	292.45	0.004	0.2	359.39	0.004	0.2	315.29	0.004	0.2
421.01	0.006	0.3	430.58	0.006	0.3	436.35	0.006	0.3	436.02	0.006	0.3	443.36	0.006	0.3	416.44	0.006	0.3	444.06	0.006	0.3	379.69	0.006	0.3	450.95	0.006	0.3	404.05	0.006	0.3
513.44	0.008	0.4	521.46	0.008	0.4	528.15	0.008	0.4	527.45	0.008	0.4	541.04	0.008	0.4	509.9	0.008	0.4	541.66	0.008	0.4	468.41	0.008	0.4	550.41	0.008	0.4	496.19	0.008	0.4
610.69	0.01	0.5	620.64	0.01	0.5	628.52	0.01	0.5	630.16	0.01	0.5	641.85	0.01	0.5	610.52	0.01	0.5	645.35	0.01	0.5	567.13	0.01	0.5	653.88	0.01	0.5	594.73	0.01	0.5
697.64	0.012	0.6	709.22	0.012	0.6	716.96	0.012	0.6	718.6	0.012	0.6	732.41	0.012	0.6	700.34	0.012	0.6	736.7	0.012	0.6	653.97	0.012	0.6	745.01	0.012	0.6	682.02	0.012	0.6
787.96	0.014	0.7	797.41	0.014	0.7	808.39	0.014	0.7	812.1	0.014	0.7	826.3	0.014	0.7	793.16	0.014	0.7	832.1	0.014	0.7	744.04	0.014	0.7	840.6	0.014	0.7	771.58	0.014	0.7
891.77	0.016	0.8	902.06	0.016	0.8	913.47	0.016	0.8	916.64	0.016	0.8	930.69	0.016	0.8	897.94	0.016	0.8	938.05	0.016	0.8	846.86	0.016	0.8	946.38	0.016	0.8	873.49	0.016	0.8
985.02	0.018	0.9	991.55	0.018	0.9	1005.85	0.018	0.9	1010.51	0.018	0.9	1023.68	0.018	0.9	990.1	0.018	0.9	1033.75	0.018	0.9	935.1	0.018	0.9	1040.45	0.018	0.9	962.84	0.018	0.9
1065.05	0.02	1	1071.52	0.02	1	1084.94	0.02	1	1090.62	0.02	1	1104.76	0.02	1	1070.68	0.02	1	1114.81	0.02	1	1014.57	0.02	1	1118.15	0.02	1	1043.98	0.02	1
1157.05	0.022	1.1	1163.3	0.022	1.1	1178.46	0.022	1.1	1183.72	0.022	1.1	1195.89	0.022	1.1	1163.68	0.022	1.1	1209.99	0.022	1.1	1103.9	0.022	1.1	1212.79	0.022	1.1	1133.64	0.022	1.1
1246.64	0.024	1.2	1252.7	0.024	1.2	1268.38	0.024	1.2	1273.72	0.024	1.2	1288.07	0.024	1.2	1253.71	0.024	1.2	1302.72	0.024	1.2	1191.19	0.024	1.2	1304.86	0.024	1.2	1222.92	0.024	1.2
1322.82	0.026	1.3	1329.77	0.026	1.3	1344.74	0.026	1.3	1351.9	0.026	1.3	1365.9	0.026	1.3	1332.6	0.026	1.3	1380.89	0.026	1.3	1266.35	0.026	1.3	1384.22	0.026	1.3	1301.79	0.026	1.3
1411.55	0.028	1.4	1418.17	0.028	1.4	1432.02	0.028	1.4	1438.42	0.028	1.4	1454.41	0.028	1.4	1420.49	0.028	1.4	1471.52	0.028	1.4	1352	0.028	1.4	1472.9	0.028	1.4	1387.94	0.028	1.4
1506.54	0.03	1.5	1516.79	0.03	1.5	1528.07	0.03	1.5	1538.15	0.03	1.5	1554.49	0.03	1.5	1517.13	0.03	1.5	1567.4	0.03	1.5	1445.77	0.03	1.5	1569.98	0.03	1.5	1485.3	0.03	1.5
1595.05	0.032	1.6	1604.6	0.032	1.6	1614.87	0.032	1.6	1623.91	0.032	1.6	1641.25	0.032	1.6	1606.4	0.032	1.6	1653.2	0.032	1.6	1528.5	0.032	1.6	1659.46	0.032	1.6	1572.56	0.032	1.6
1676.85	0.034	1.7	1687.8	0.034	1.7	1697.91	0.034	1.7	1709.16	0.034	1.7	1728.75	0.034	1.7	1689.07	0.034	1.7	1735.31	0.034	1.7	1610.64	0.034	1.7	1742.19	0.034	1.7	1655.19	0.034	1.7
1770.67	0.036	1.8	1784.4	0.036	1.8	1793.15	0.036	1.8	1804.98	0.036	1.8	1823.34	0.036	1.8	1783.41	0.036	1.8	1830.02	0.036	1.8	1699.68	0.036	1.8	1839.44	0.036	1.8	1748.34	0.036	1.8
1855.8	0.038	1.9	1868.6	0.038	1.9	1879.6	0.038	1.9	1892.42	0.038	1.9	1912.88	0.038	1.9	1870.83	0.038	1.9	1914.46	0.038	1.9	1786.59	0.038	1.9	1923.81	0.038	1.9	1832.18	0.038	1.9
1933.81	0.04	2	1950.47	0.04	2	1958.12	0.04	2	1970.26	0.04	2	1991.51	0.04	2	1948.98	0.04	2	1990.96	0.04	2	1861.09	0.04	2	2003.45	0.04	2	1909.46	0.04	2
2023.78	0.042	2.1	2042.84	0.042	2.1	2052.04	0.042	2.1	2061.93	0.042	2.1	2088.08	0.042	2.1	2043.34	0.042	2.1	2081.94	0.042	2.1	1953.91	0.042	2.1	2051.29	0.042	2.1	2001.67	0.042	2.1
2116.45	0.044	2.2	2139.19	0.044	2.2	2146.43	0.044	2.2	2155.48	0.044	2.2	2183.99	0.044	2.2	2137.68	0.044	2.2	2176.49	0.044	2.2	2043.84	0.044	2.2	2067.01	0.044	2.2	2093.85	0.044	2.2
2197.65	0.046	2.3	2220.7	0.046	2.3	2226.08	0.046	2.3	2237.51	0.046	2.3	2266.15	0.046	2.3	2218.41	0.046	2.3	2256.09	0.046	2.3	2120.58	0.046	2.3	2135.22	0.046	2.3	2171.66	0.046	2.3
2280.64	0.048	2.4	2308.11	0.048	2.4	2314.45	0.048	2.4	2321.54	0.048	2.4	2353.08	0.048	2.4	2303.82	0.048	2.4	2340.94	0.048	2.4	2204.68	0.048	2.4	2210.11	0.048	2.4	2255.41	0.048	2.4
2377.59	0.05	2.5	2406.65	0.05	2.5	2410.14	0.05	2.5	2419.82	0.05	2.5	2453.22	0.05	2.5	2403.14	0.05	2.5	2438.79	0.05	2.5	2298.94	0.05	2.5	2282.78	0.05	2.5	2350.13	0.05	2.5
2459.42	0.052	2.6	2489.6	0.052	2.6	2495.26	0.052	2.6	2500.33	0.052	2.6	2537.75	0.052	2.6	2483.92	0.052	2.6	2518	0.052	2.6	2375.95	0.052	2.6	2341.96	0.052	2.6	2429	0.052	2.6
2543.81	0.054	2.7	2578.35	0.054	2.7	2578.23	0.054	2.7	2585.07	0.054	2.7	2624.93	0.054	2.7	2572.19	0.054	2.7	2579.5	0.054	2.7	2432.36	0.054	2.7	2409.81	0.054	2.7	2514.75	0.054	2.7
2643.38	0.056	2.8	2675.39	0.056	2.8	2672.02	0.056	2.8	2683.12	0.056	2.8	2726.27	0.056	2.8	2671.27	0.056	2.8	2610.74	0.056	2.8	2514.96	0.056	2.8	2486.37	0.056	2.8	2610.49	0.056	2.8
2729.44	0.058	2.9	2761.78	0.058	2.9	2753.12	0.058	2.9	2766.07	0.058	2.9	2812.65	0.058	2.9	2755.85	0.058	2.9	2661.12	0.058	2.9	2584.3	0.058	2.9	2548.23	0.058	2.9	2689.47	0.058	2.9
2800.51	0.06	3	2833.94	0.06	3	2664.52	0.06	3	2838.05	0.06	3	2888.98	0.06	3	2828.3	0.06	3	2699.8	0.06	3	2649.45	0.06	3	2598.47	0.06	3	2763.36	0.06	3
2888.04	0.062	3.1	2917.33	0.062	3.1	2249.33	0.062	3.1	2883.03	0.062	3.1	2973.27	0.062	3.1	2910.37	0.062	3.1	2761.86	0.062	3.1	2724.82	0.062	3.1	2647.25	0.062	3.1	2844.53	0.062	3.1
2967.52	0.064	3.2	2999.09	0.064	3.2	2248.35	0.064	3.2	2802.58	0.064	3.2	3057.74	0.064	3.2	2995.48	0.064	3.2	2823.82	0.064	3.2	2777.28	0.064	3.2	2685.75	0.064	3.2	2917.96	0.064	3.2
3039.54	0.066	3.3	3067.7	0.066	3.3	2283.26	0.066	3.3	2805.63	0.066	3.3	3129.62	0.066	3.3	3066.13	0.066	3.3	2866.54	0.066	3.3	2841.03	0.066	3.3	2725.87	0.066	3.3	2979.15	0.066	3.3
3120.84	0.068	3.4	3149.49	0.068	3.4	2333.33	0.068	3.4	2839.53	0.068	3.4	3210.04	0.068	3.4	3148.99	0.068	3.4	2916.12	0.068	3.4	2901.51	0.068	3.4	2779.65	0.068	3.4	3057.04	0.068	3.4
3214.24	0.07	3.5	3242.17	0.07	3.5	2382.13	0.07	3.5	2877.09	0.07	3.5	3304.25	0.07	3.5	3243.25	0.07	3.5	2980.93	0.07	3.5	2980.22	0.07	3.5	2801.27	0.07	3.5	3143.13	0.07	3.5
3295.26	0.072	3.6	3322.26	0.072	3.6	2410.09	0.072	3.6	2768.6	0.072	3.6	3386.69	0.072	3.6	3325.31	0.072	3.6	3039.86	0.072	3.6	3047.72	0.072	3.6	2628.89	0.072	3.6	3215.47	0.072	3.6
3371.65	0.074	3.7	3399.9	0.074	3.7	2434.79	0.074	3.7	2542.08	0.074	3.7	3465.26	0.074	3.7	3404.49	0.074	3.7	3083.78	0.074	3.7	3100.14	0.074	3.7	2608.24	0.074	3.7	3284.11	0.074	3.7
3460.2	0.076	3.8	3487.48	0.076	3.8	2478.11	0.076	3.8	2527.96	0.076	3.8	3550.39	0.076	3.8	3488.95	0.076	3.8	3074.3	0.076	3.8	3156	0.076	3.8	2625.5	0.076	3.8	3367.05	0.076	3.8
3541.76	0.078	3.9	3566.49	0.078	3.9	2377.3	0.078	3.9	2535.29	0.078	3.9	3632.59	0.078	3.9	3569.35	0.078	3.9	2786.27	0.078	3.9	3215.57	0.078	3.9	2634.08	0.078	3.9	3442.97	0.078	3.9
3611.8	0.08	4	3639.38	0.08	4	508.61	0.08	4	282.75	0.08	4	3702.29	0.08	4	3640.59	0.08	4	884.07	0.08	4	3265.48	0.08	4	2527.91	0.08	4	3502.06	0.08	4
3701.4	0.082	4.1	3724.65	0.082	4.1	47.53	0.082	4.1	-54.86	0.082	4.1	3791.67	0.082	4.1	3731.68	0.082	4.1	65.72	0.082	4.1	3337.47	0.082	4.1	327.77	0.082	4.1	3585.17	0.082	4.1
3789.52	0.084	4.2	3813.89	0.084	4.2	47.78	0.084	4.2	-54.63	0.084	4.2	3876.7	0.084	4.2	3819.81	0.084	4.2	66.03	0.084	4.2	3406.22	0.084	4.2	72.57	0.084	4.2	3667.16	0.084	4.2
3862.36	0.086	4.3	3885.62	0.086	4.3	47.91	0.086	4.3	-54.88	0.086	4.3	3949.54	0.086	4.3	3894.62	0.086	4.3	65.99	0.086	4.3	3444.1	0.086	4.3	71.87	0.086	4.3	3732.79	0.086	4.3
3942.04	0.088	4.4	3962.2	0.088	4.4	48.11	0.088	4.4	-54.36	0.088	4.4	4030.18	0.088	4.4	3968.2	0.088	4.4	65.93	0.088	4.4	3461.92	0.088	4.4	72.32	0.088	4.4	3017.07	0.088	4.4
4030.75	0.09	4.5	4052.48	0.09	4.5	47.97	0.09	4.5	-54.84	0.09	4.5	4023.22	0.09	4.5	4045.54	0.09	4.5	65.98	0.09	4.5	3469.88	0.09	4.5	72.38	0.09	4.5	376.26	0.09	4.5
4105.51	0.092	4.6	4126.07	0.092	4.6	47.89	0.092	4.6	-54.46	0.092	4.6	886.22	0.092	4.6	4094.96	0.092	4.6	65.68	0.092	4.6	3286.36	0.092	4.6	72.35	0.092	4.6	376.13	0.092	4.6
4180.48	0.094	4.7	4197.37	0.094	4.7	47.86	0.094	4.7	-55.23	0.094	4.7	-191	0.094	4.7	4154.7	0.094	4.7	65.67	0.094	4.7	3230.98	0.094	4.7	72.31	0.094	4.7	375.46	0.094	4.7
4269.53	0.096	4.8	4283.06	0.096	4.8	47.64	0.096	4.8	-54.23	0.096	4.8	-191.09	0.096	4.8	4239.23	0.096	4.8	65.7	0.096	4.8	3264.2	0.096	4.8	72.07	0.096	4.8	376.29	0.096	4.8
4343.73	0.098	4.9	4354.94	0.098	4.9	47.75	0.098	4.9	-54.78	0.098	4.9	-190.98	0.098	4.9	4285.45	0.098	4.9	66.07	0.098	4.9	3297.4	0.098	4.9	72.48	0.098	4.9	375.62	0.098	4.9
4408.81	0.1	5	4409.36	0.1	5	47.86	0.1	5	-55.1	0.1	5	-190.98	0.1	5	4329.84	0.1	5	65.81	0.1	5	2258.87	0.1	5	72.74	0.1	5	376.24	0.1	5
4481.37	0.102	5.1	4478.97	0.102	5.1	47.58	0.102	5.1	-54.38	0.102	5.1	-190.9	0.102	5.1	4382.09	0.102	5.1	65.86	0.102	5.1	425.07	0.102	5.1	72.04	0.102	5.1	376.07	0.102	5.1
4555.82	0.104	5.2	4545.69	0.104	5.2	47.56	0.104	5.2	-54.87	0.104	5.2	-191.01	0.104	5.2	4421.58	0.104	5.2	65.87	0.104	5.2	425.91	0.104	5.2	72.58	0.104	5.2	375.95	0.104	5.2
4614.92	0.106	5.3	4587.36	0.106	5.3	47.86	0.106	5.3	-55.01	0.106	5.3	-190.79	0.106	5.3	4411.43	0.106	5.3	65.2	0.106	5.3	425.96	0.106	5.3	72.39	0.106	5.3	376.11	0.106	5.3
4687.14	0.108	5.4	4640.34	0.108	5.4	47.46	0.108	5.4	-54.82	0.108	5.4	-190.93	0.108	5.4	4422.24	0.108	5.4	65.7	0.108	5.4	425.73	0.108	5.4	72.18	0.108	5.4	375.96	0.108	5.4
4771.21	0.11	5.5	4688.84	0.11	5.5	47.87	0.11	5.5	-55.26	0.11	5.5	-190.78	0.11	5.5	1004.52	0.11	5.5	65.47	0.11	5.5	425.65	0.11	5.5	72.43	0.11	5.5	375.68	0.11	5.5
4843.45	0.112	5.6	4594.24	0.112	5.6	47.51	0.112	5.6	-54.3	0.112	5.6	-191.22	0.112	5.6	267.92	0.112	5.6	65.9	0.112	5.6	425.41	0.112	5.6	72.36	0.112	5.6	376.11	0.112	5.6
4909.2	0.114	5.7	3378.33	0.114	5.7	48.07	0.114	5.7	-55.27	0.114	5.7	-190.82	0.114	5.7	268.44	0.114	5.7	65.53	0.114	5.7	426.05	0.114	5.7	72.43	0.114	5.7	375.86	0.114	5.7
4986.05	0.116	5.8	-205.62	0.116	5.8	47.91	0.116	5.8	-54	0.116	5.8	-190.83	0.116	5.8	268.4	0.116	5.8	65.39	0.116	5.8	425.87	0.116	5.8	72.48	0.116	5.8	376.05	0.116	5.8
5056.4	0.118	5.9	-204.22	0.118	5.9	47.67	0.118	5.9	-54.93	0.118	5.9	-190.42	0.118	5.9	268.45	0.118	5.9	65.73	0.118	5.9	425.23	0.118	5.9	72.35	0.118	5.9	375.91	0.118	5.9
4341.85	0.12	6	-204.14	0.12	6	47.64	0.12	6	-54.69	0.12	6	-191.5	0.12	6	268.35	0.12	6	65.45	0.12	6	425.93	0.12	6	72.48	0.12	6	375.76	0.12	6
145.02	0.122	6.1	-204.16	0.122	6.1	47.34	0.122	6.1	-54.64	0.122	6.1	-190.87	0.122	6.1	268.31	0.122	6.1	65.43	0.122	6.1	425.4	0.122	6.1	72.36	0.122	6.1	376.08	0.122	6.1
140.59	0.124	6.2	-204.04	0.124	6.2	47.53	0.124	6.2	-54.59	0.124	6.2	-190.89	0.124	6.2	268.41	0.124	6.2	65.54	0.124	6.2	425.58	0.124	6.2	72.44	0.124	6.2	376.15	0.124	6.2
140.69	0.126	6.3	-204.26	0.126	6.3	48.18	0.126	6.3	-55.16	0.126	6.3	-191.15	0.126	6.3	267.91	0.126	6.3	66.08	0.126	6.3	425.44	0.126	6.3	72.4	0.126	6.3	376.05	0.126	6.3
140.55	0.128	6.4	-204.29	0.128	6.4	47.39	0.128	6.4	-54.62	0.128	6.4	-190.91	0.128	6.4	268.39	0.128	6.4	65.31	0.128	6.4	426.02	0.128	6.4	72.39	0.128	6.4	375.68	0.128	6.4
140.3	0.13	6.5	-204.24	0.13	6.5	48.05	0.13	6.5	-54.95	0.13	6.5	-191.39	0.13	6.5	268.73	0.13	6.5	66.04	0.13	6.5	425.51	0.13	6.5	72.16	0.13	6.5	376.19	0.13	6.5
140.43	0.132	6.6	-204.22	0.132	6.6	47.42	0.132	6.6	-54.84	0.132	6.6	-191.05	0.132	6.6	268.29	0.132	6.6	65.13	0.132	6.6	425.33	0.132	6.6	72.65	0.132	6.6	376.13	0.132	6.6
139.94	0.134	6.7	-203.95	0.134	6.7	47.42	0.134	6.7	-54.71	0.134	6.7	-191.53	0.134	6.7	268.34	0.134	6.7	65.96	0.134	6.7	425.55	0.134	6.7	72.14	0.134	6.7	375.53	0.134	6.7
140.57	0.136	6.8	-204.29	0.136	6.8	48.09	0.136	6.8	-55.46	0.136	6.8	-190.91	0.136	6.8	268.66	0.136	6.8	66.05	0.136	6.8	425.32	0.136	6.8	72.22	0.136	6.8	376.4	0.136	6.8
140.66	0.138	6.9	-204.34	0.138	6.9	47.86	0.138	6.9	-54.84	0.138	6.9	-190.73	0.138	6.9	268.27	0.138	6.9	65.44	0.138	6.9	425.73	0.138	6.9	72.51	0.138	6.9	376.32	0.138	6.9
140.38	0.14	7	-204.15	0.14	7	47.86	0.14	7	-54.57	0.14	7	-191.02	0.14	7	268.51	0.14	7	65.79	0.14	7	425.36	0.14	7	72.37	0.14	7	376.17	0.14	7
140.61	0.142	7.1	-203.88	0.142	7.1	48.17	0.142	7.1	-54.98	0.142	7.1	-191.1	0.142	7.1	268.35	0.142	7.1	65.89	0.142	7.1	425.46	0.142	7.1	72.08	0.142	7.1	375.67	0.142	7.1
140.29	0.144	7.2	-204.56	0.144	7.2	47.72	0.144	7.2	-55.14	0.144	7.2	-191.17	0.144	7.2	268.2	0.144	7.2	65.34	0.144	7.2	425.11	0.144	7.2	72.66	0.144	7.2	376.01	0.144	7.2
140.61	0.146	7.3	-203.75	0.146	7.3	47.69	0.146	7.3	-54.94	0.146	7.3	-191.12	0.146	7.3	268.19	0.146	7.3	65.7	0.146	7.3	425.49	0.146	7.3	72.25	0.146	7.3	376.18	0.146	7.3
140.43	0.148	7.4	-204	0.148	7.4	47.94	0.148	7.4	-54.7	0.148	7.4	-191.12	0.148	7.4	268.34	0.148	7.4	66.24	0.148	7.4	425.54	0.148	7.4	71.95	0.148	7.4	376.04	0.148	7.4
140.56	0.15	7.5	-204.18	0.15	7.5	47.62	0.15	7.5	-55.14	0.15	7.5	-191.37	0.15	7.5	268.51	0.15	7.5	65.5	0.15	7.5	425.42	0.15	7.5	72.57	0.15	7.5	376.25	0.15	7.5
140.68	0.152	7.6	-203.85	0.152	7.6	48.1	0.152	7.6	-54.94	0.152	7.6	-191.06	0.152	7.6	268.34	0.152	7.6	65.84	0.152	7.6	425.81	0.152	7.6	72.14	0.152	7.6	375.47	0.152	7.6
140.49	0.154	7.7	-204.07	0.154	7.7	47.87	0.154	7.7	-54.54	0.154	7.7	-190.89	0.154	7.7	268.6	0.154	7.7	65.62	0.154	7.7	425.43	0.154	7.7	72.11	0.154	7.7	375.96	0.154	7.7
140.82	0.156	7.8	-204.32	0.156	7.8	47.68	0.156	7.8	-55.07	0.156	7.8	-191.49	0.156	7.8	268.16	0.156	7.8	65.41	0.156	7.8	425.31	0.156	7.8	72.31	0.156	7.8	375.82	0.156	7.8
140.9	0.158	7.9	-204.47	0.158	7.9	48.23	0.158	7.9	-54.56	0.158	7.9	-191.17	0.158	7.9	268.03	0.158	7.9	65.58	0.158	7.9	426.06	0.158	7.9	72.41	0.158	7.9	375.69	0.158	7.9
140.56	0.16	8	-204.04	0.16	8	47.67	0.16	8	-54.93	0.16	8	-191.04	0.16	8	268.42	0.16	8	65.95	0.16	8	425.18	0.16	8	72.47	0.16	8	376.47	0.16	8
140.82	0.162	8.1	-204.48	0.162	8.1	47.49	0.162	8.1	-54.64	0.162	8.1	-191.49	0.162	8.1	267.92	0.162	8.1	65.21	0.162	8.1	425.71	0.162	8.1	72.6	0.162	8.1	375.98	0.162	8.1
140.54	0.164	8.2	-204.56	0.164	8.2	47.84	0.164	8.2	-54.56	0.164	8.2	-190.7	0.164	8.2	268.46	0.164	8.2	66.08	0.164	8.2	425.44	0.164	8.2	72.08	0.164	8.2	375.83	0.164	8.2
140.8	0.166	8.3	-204.1	0.166	8.3	47.92	0.166	8.3	-54.96	0.166	8.3	-191.28	0.166	8.3	268.23	0.166	8.3	65.45	0.166	8.3	425.89	0.166	8.3	72.25	0.166	8.3	375.44	0.166	8.3
140.7	0.168	8.4	-204.65	0.168	8.4	47.9	0.168	8.4	-55.06	0.168	8.4	-191.71	0.168	8.4	268.33	0.168	8.4	65.07	0.168	8.4	425.81	0.168	8.4	72.33	0.168	8.4	375.62	0.168	8.4
139.98	0.17	8.5	-204.07	0.17	8.5	47.34	0.17	8.5	-54.59	0.17	8.5	-191.54	0.17	8.5	267.94	0.17	8.5	65.33	0.17	8.5	425.61	0.17	8.5	72.6	0.17	8.5	376.28	0.17	8.5
140.71	0.172	8.6	-204.6	0.172	8.6	47.6	0.172	8.6	-54.96	0.172	8.6	-190.72	0.172	8.6	268.36	0.172	8.6	65.49	0.172	8.6	426.04	0.172	8.6	72.26	0.172	8.6	375.91	0.172	8.6
140.31	0.174	8.7	-204.13	0.174	8.7	47.72	0.174	8.7	-54.68	0.174	8.7	-191.36	0.174	8.7	268.75	0.174	8.7	65.73	0.174	8.7	425.41	0.174	8.7	72.98	0.174	8.7	375.45	0.174	8.7
140.27	0.176	8.8	-203.87	0.176	8.8	47.55	0.176	8.8	-54.79	0.176	8.8	-191.04	0.176	8.8	267.9	0.176	8.8	65.38	0.176	8.8	425.85	0.176	8.8	71.98	0.176	8.8	375.98	0.176	8.8
140.45	0.178	8.9	-204.61	0.178	8.9	47.95	0.178	8.9	-54.86	0.178	8.9	-191.37	0.178	8.9	268.21	0.178	8.9	65.61	0.178	8.9	425.63	0.178	8.9	72.96	0.178	8.9	375.57	0.178	8.9
140.58	0.18	9	-204.37	0.18	9	47.95	0.18	9	-54.8	0.18	9	-191.17	0.18	9	268.32	0.18	9	65.26	0.18	9	425.52	0.18	9	72.33	0.18	9	376.07	0.18	9
140.65	0.182	9.1	-204.54	0.182	9.1	47.3	0.182	9.1	-55.12	0.182	9.1	-190.99	0.182	9.1	268.38	0.182	9.1	65.62	0.182	9.1	425.34	0.182	9.1	72.22	0.182	9.1	376	0.182	9.1
140.21	0.184	9.2	-204.47	0.184	9.2	47.8	0.184	9.2	-54.75	0.184	9.2	-191.14	0.184	9.2	268.4	0.184	9.2	65.41	0.184	9.2	425.82	0.184	9.2	72.67	0.184	9.2	376.24	0.184	9.2
140.11	0.186	9.3	-204.52	0.186	9.3	47.5	0.186	9.3	-54.84	0.186	9.3	-190.97	0.186	9.3	268.23	0.186	9.3	65.87	0.186	9.3	425.8	0.186	9.3	72.18	0.186	9.3	375.91	0.186	9.3
140.42	0.188	9.4	-204.05	0.188	9.4	47.67	0.188	9.4	-54.79	0.188	9.4	-191.02	0.188	9.4	267.96	0.188	9.4	65.61	0.188	9.4	425.18	0.188	9.4	72.43	0.188	9.4	375.66	0.188	9.4
140.65	0.19	9.5	-204.38	0.19	9.5	47.36	0.19	9.5	-55.04	0.19	9.5	-191.19	0.19	9.5	268.19	0.19	9.5	65.48	0.19	9.5	425.57	0.19	9.5	72.49	0.19	9.5	376.46	0.19	9.5
140.29	0.192	9.6	-204.52	0.192	9.6	48	0.192	9.6	-54.88	0.192	9.6	-191.05	0.192	9.6	268.21	0.192	9.6	65.36	0.192	9.6	425.26	0.192	9.6	72.1	0.192	9.6	375.8	0.192	9.6
140.55	0.194	9.7	-204.52	0.194	9.7	47.74	0.194	9.7	-55.54	0.194	9.7	-191.02	0.194	9.7	268.11	0.194	9.7	65.38	0.194	9.7	425.43	0.194	9.7	72.58	0.194	9.7	375.75	0.194	9.7
140.27	0.196	9.8	-204.31	0.196	9.8	48	0.196	9.8	-54.81	0.196	9.8	-191.41	0.196	9.8	268.62	0.196	9.8	65.74	0.196	9.8	425.34	0.196	9.8	72.27	0.196	9.8	375.56	0.196	9.8
140.36	0.198	9.9	-203.86	0.198	9.9	47.57	0.198	9.9	-55.18	0.198	9.9	-191.1	0.198	9.9	267.96	0.198	9.9	65.78	0.198	9.9	425.51	0.198	9.9	72.09	0.198	9.9	375.46	0.198	9.9
140.13	0.2	10	-204.3	0.2	10	47.83	0.2	10	-54.76	0.2	10	-191.36	0.2	10	268.36	0.2	10	65.04	0.2	10	425.22	0.2	10	72.05	0.2	10	376.57	0.2	10
140.44	0.202	10.1	-204.32	0.202	10.1	47.89	0.202	10.1	-55.21	0.202	10.1	-190.98	0.202	10.1	268.52	0.202	10.1	65.5	0.202	10.1	425.45	0.202	10.1	72.58	0.202	10.1	376.22	0.202	10.1
140.27	0.204	10.2	-204	0.204	10.2	47.78	0.204	10.2	-54.89	0.204	10.2	-191.42	0.204	10.2	268.3	0.204	10.2	65.33	0.204	10.2	425.74	0.204	10.2	72.58	0.204	10.2	375.63	0.204	10.2
140.56	0.206	10.3	-203.98	0.206	10.3	47.4	0.206	10.3	-55.01	0.206	10.3	-191.14	0.206	10.3	268.55	0.206	10.3	65.81	0.206	10.3	425.42	0.206	10.3	72.38	0.206	10.3	375.96	0.206	10.3
140.31	0.208	10.4	-204.22	0.208	10.4	48.25	0.208	10.4	-55.27	0.208	10.4	-191.1	0.208	10.4	268.29	0.208	10.4	65.54	0.208	10.4	425.41	0.208	10.4	71.72	0.208	10.4	375.7	0.208	10.4
140.35	0.21	10.5	-204.6	0.21	10.5	47.83	0.21	10.5	-54.9	0.21	10.5	-191.36	0.21	10.5	268.02	0.21	10.5	65.77	0.21	10.5	424.92	0.21	10.5	72.5	0.21	10.5	375.67	0.21	10.5
140.1	0.212	10.6	-204.18	0.212	10.6	47.95	0.212	10.6	-54.91	0.212	10.6	-191.64	0.212	10.6	268.15	0.212	10.6	65.69	0.212	10.6	425.44	0.212	10.6	72.37	0.212	10.6	376.16	0.212	10.6
140.23	0.214	10.7	-203.98	0.214	10.7	47.82	0.214	10.7	-55.07	0.214	10.7	-191.34	0.214	10.7	268.31	0.214	10.7	65.88	0.214	10.7	425.58	0.214	10.7	72.18	0.214	10.7	375.98	0.214	10.7
140.4	0.216	10.8	-204.63	0.216	10.8	47.95	0.216	10.8	-55.19	0.216	10.8	-191.09	0.216	10.8	268.25	0.216	10.8	65.48	0.216	10.8	425.41	0.216	10.8	72.34	0.216	10.8	375.79	0.216	10.8
140.62	0.218	10.9	-204.24	0.218	10.9	47.7	0.218	10.9	-54.47	0.218	10.9	-191.73	0.218	10.9	268.53	0.218	10.9	65.83	0.218	10.9	425.32	0.218	10.9	72.25	0.218	10.9	376.07	0.218	10.9
140.33	0.22	11	-204.46	0.22	11	47.64	0.22	11	-54.65	0.22	11	-191.66	0.22	11	268.52	0.22	11	65.63	0.22	11	425.56	0.22	11	72.46	0.22	11	375.74	0.22	11
140.78	0.222	11.1	-204.14	0.222	11.1	47.71	0.222	11.1	-55.15	0.222	11.1	-191.36	0.222	11.1	268.59	0.222	11.1	65.43	0.222	11.1	425.61	0.222	11.1	72.52	0.222	11.1	375.59	0.222	11.1
140.26	0.224	11.2	-204.23	0.224	11.2	47.49	0.224	11.2	-54.52	0.224	11.2	-191.37	0.224	11.2	267.87	0.224	11.2	65.93	0.224	11.2	425.72	0.224	11.2	71.85	0.224	11.2	375.96	0.224	11.2
140.66	0.226	11.3	-204.11	0.226	11.3	47.97	0.226	11.3	-54.99	0.226	11.3	-191.45	0.226	11.3	268.2	0.226	11.3	65.71	0.226	11.3	425.46	0.226	11.3	72.13	0.226	11.3	375.87	0.226	11.3
140.54	0.228	11.4	-204.52	0.228	11.4	47.14	0.228	11.4	-55.05	0.228	11.4	-191.19	0.228	11.4	268.07	0.228	11.4	65.29	0.228	11.4	425.85	0.228	11.4	72.12	0.228	11.4	375.93	0.228	11.4
140.61	0.23	11.5	-204.14	0.23	11.5	47.65	0.23	11.5	-54.98	0.23	11.5	-190.88	0.23	11.5	268.07	0.23	11.5	65.73	0.23	11.5	426.02	0.23	11.5	72.5	0.23	11.5	375.79	0.23	11.5
140.3	0.232	11.6	-204.41	0.232	11.6	47.48	0.232	11.6	-54.41	0.232	11.6	-191.1	0.232	11.6	268.24	0.232	11.6	65.29	0.232	11.6	425.16	0.232	11.6	72.49	0.232	11.6	376.09	0.232	11.6
140.5	0.234	11.7	-204.33	0.234	11.7	47.48	0.234	11.7	-55.18	0.234	11.7	-191.2	0.234	11.7	268.39	0.234	11.7	65.49	0.234	11.7	425.86	0.234	11.7	72.15	0.234	11.7	375.38	0.234	11.7
140.25	0.236	11.8	-204.6	0.236	11.8	47.91	0.236	11.8	-54.58	0.236	11.8	-191.1	0.236	11.8	268.09	0.236	11.8	65.64	0.236	11.8	425.52	0.236	11.8	72.49	0.236	11.8	375.82	0.236	11.8
140.4	0.238	11.9	-204.81	0.238	11.9	46.84	0.238	11.9	-55.13	0.238	11.9	-190.98	0.238	11.9	268.19	0.238	11.9	65.29	0.238	11.9	425.73	0.238	11.9	72.27	0.238	11.9	375.59	0.238	11.9
140.18	0.24	12	-204.15	0.24	12	47.93	0.24	12	-54.68	0.24	12	-191.31	0.24	12	267.76	0.24	12	65.44	0.24	12	425.5	0.24	12	72.52	0.24	12	375.96	0.24	12
140.41	0.242	12.1	-204.8	0.242	12.1	47.25	0.242	12.1	-55.26	0.242	12.1	-191.21	0.242	12.1	268.07	0.242	12.1	65.26	0.242	12.1	425.78	0.242	12.1	72.62	0.242	12.1	375.92	0.242	12.1
140.44	0.244	12.2	-204.25	0.244	12.2	47.64	0.244	12.2	-54.79	0.244	12.2	-191.43	0.244	12.2	268.04	0.244	12.2	65.71	0.244	12.2	425.28	0.244	12.2	72.41	0.244	12.2	375.31	0.244	12.2
140.11	0.246	12.3	-204.46	0.246	12.3	47.46	0.246	12.3	-54.95	0.246	12.3	-190.98	0.246	12.3	268.33	0.246	12.3	65.71	0.246	12.3	425.7	0.246	12.3	72.37	0.246	12.3	375.85	0.246	12.3
140.43	0.248	12.4	-204.56	0.248	12.4	47.51	0.248	12.4	-55.16	0.248	12.4	-191.15	0.248	12.4	267.79	0.248	12.4	65.29	0.248	12.4	425.64	0.248	12.4	72.21	0.248	12.4	375.5	0.248	12.4
140.26	0.25	12.5	-204.65	0.25	12.5	47.36	0.25	12.5	-55.15	0.25	12.5	-191.1	0.25	12.5	268.16	0.25	12.5	65.33	0.25	12.5	425.35	0.25	12.5	72.65	0.25	12.5	375.78	0.25	12.5
140.02	0.252	12.6	-204.61	0.252	12.6	47.46	0.252	12.6	-54.98	0.252	12.6	-191.15	0.252	12.6	268.18	0.252	12.6	65.64	0.252	12.6	425.93	0.252	12.6	72.44	0.252	12.6	375.78	0.252	12.6
140.72	0.254	12.7	-204.3	0.254	12.7	47.62	0.254	12.7	-55.06	0.254	12.7	-191.47	0.254	12.7	268.34	0.254	12.7	65.98	0.254	12.7	425.31	0.254	12.7	72.37	0.254	12.7	375.21	0.254	12.7
139.81	0.256	12.8	-204.37	0.256	12.8	47.94	0.256	12.8	-55	0.256	12.8	-191.59	0.256	12.8	268.13	0.256	12.8	64.9	0.256	12.8	425.67	0.256	12.8	72.08	0.256	12.8	376.06	0.256	12.8
140.29	0.258	12.9	-204.14	0.258	12.9	47.18	0.258	12.9	-55.3	0.258	12.9	-191.3	0.258	12.9	267.95	0.258	12.9	65.49	0.258	12.9	425.1	0.258	12.9	72.28	0.258	12.9	375.25	0.258	12.9
140.29	0.26	13	-204.56	0.26	13	47.64	0.26	13	-55.05	0.26	13	-191.06	0.26	13	268.16	0.26	13	65.43	0.26	13	425.43	0.26	13	71.95	0.26	13	376.11	0.26	13
140.15	0.262	13.1	-204.29	0.262	13.1	47.75	0.262	13.1	-55.05	0.262	13.1	-191.66	0.262	13.1	268.36	0.262	13.1	65.3	0.262	13.1	425.45	0.262	13.1	72.03	0.262	13.1	375.42	0.262	13.1
140.31	0.264	13.2	-204.47	0.264	13.2	47.72	0.264	13.2	-54.96	0.264	13.2	-191.42	0.264	13.2	267.36	0.264	13.2	65.41	0.264	13.2	425.67	0.264	13.2	72.16	0.264	13.2	375.89	0.264	13.2
140.36	0.266	13.3	-204.21	0.266	13.3	47.57	0.266	13.3	-55.1	0.266	13.3	-191.42	0.266	13.3	268.58	0.266	13.3	65.63	0.266	13.3	425.34	0.266	13.3	72.1	0.266	13.3	376.15	0.266	13.3
140.03	0.268	13.4	-204.34	0.268	13.4	47.77	0.268	13.4	-55.5	0.268	13.4	-191.79	0.268	13.4	268.19	0.268	13.4	65.26	0.268	13.4	425.09	0.268	13.4	72.21	0.268	13.4	375.76	0.268	13.4
140.98	0.27	13.5	-204.28	0.27	13.5	47.54	0.27	13.5	-54.84	0.27	13.5	-191.04	0.27	13.5	268.71	0.27	13.5	65.48	0.27	13.5	425.55	0.27	13.5	72.36	0.27	13.5	375.77	0.27	13.5
140.26	0.272	13.6	-204.79	0.272	13.6	48.01	0.272	13.6	-55.37	0.272	13.6	-191.74	0.272	13.6	268.04	0.272	13.6	65.42	0.272	13.6	425.16	0.272	13.6	72.44	0.272	13.6	375.93	0.272	13.6
140.47	0.274	13.7	-204.08	0.274	13.7	47.37	0.274	13.7	-54.91	0.274	13.7	-191.04	0.274	13.7	268.52	0.274	13.7	65.72	0.274	13.7	425.88	0.274	13.7	71.99	0.274	13.7	375.76	0.274	13.7
140.18	0.276	13.8	-204.4	0.276	13.8	47.75	0.276	13.8	-54.95	0.276	13.8	-191.7	0.276	13.8	268	0.276	13.8	65.75	0.276	13.8	425.06	0.276	13.8	71.8	0.276	13.8	375.65	0.276	13.8
140.66	0.278	13.9	-204.21	0.278	13.9	47.35	0.278	13.9	-54.78	0.278	13.9	-191.54	0.278	13.9	268.08	0.278	13.9	65.59	0.278	13.9	425.56	0.278	13.9	72.15	0.278	13.9	376.18	0.278	13.9
140.17	0.28	14	-204.16	0.28	14	47.92	0.28	14	-55.11	0.28	14	-191.43	0.28	14	268.06	0.28	14	65.57	0.28	14	425.37	0.28	14	72.2	0.28	14	375.23	0.28	14
140.66	0.282	14.1	-204.08	0.282	14.1	47.36	0.282	14.1	-54.66	0.282	14.1	-191.44	0.282	14.1	268.3	0.282	14.1	65.48	0.282	14.1	425.76	0.282	14.1	72.1	0.282	14.1	375.85	0.282	14.1
140.35	0.284	14.2	-204.41	0.284	14.2	47.51	0.284	14.2	-55.55	0.284	14.2	-191.6	0.284	14.2	268.19	0.284	14.2	65.69	0.284	14.2	425.51	0.284	14.2	72.23	0.284	14.2	376.04	0.284	14.2
140.62	0.286	14.3	-204.35	0.286	14.3	47.55	0.286	14.3	-55.24	0.286	14.3	-191.16	0.286	14.3	268.06	0.286	14.3	65.98	0.286	14.3	425.5	0.286	14.3	72.05	0.286	14.3	375.92	0.286	14.3
140.77	0.288	14.4	-204.54	0.288	14.4	47.6	0.288	14.4	-55.15	0.288	14.4	-191.92	0.288	14.4	268.8	0.288	14.4	65.33	0.288	14.4	425.14	0.288	14.4	72.14	0.288	14.4	375.88	0.288	14.4
140.25	0.29	14.5	-204.31	0.29	14.5	47.75	0.29	14.5	-55.08	0.29	14.5	-191.29	0.29	14.5	267.78	0.29	14.5	65.62	0.29	14.5	426.3	0.29	14.5	72.34	0.29	14.5	375.67	0.29	14.5
140.58	0.292	14.6	-204.28	0.292	14.6	47.4	0.292	14.6	-54.64	0.292	14.6	-191.67	0.292	14.6	268.27	0.292	14.6	65.64	0.292	14.6	425.31	0.292	14.6	72.32	0.292	14.6	375.67	0.292	14.6
140.37	0.294	14.7	-204.71	0.294	14.7	47.59	0.294	14.7	-55.26	0.294	14.7	-190.99	0.294	14.7	267.95	0.294	14.7	65.27	0.294	14.7	425.33	0.294	14.7	72.11	0.294	14.7	375.55	0.294	14.7
140.76	0.296	14.8	-204.47	0.296	14.8	47.28	0.296	14.8	-55	0.296	14.8	-191.41	0.296	14.8	267.94	0.296	14.8	65.96	0.296	14.8	425.54	0.296	14.8	72.38	0.296	14.8	375.51	0.296	14.8
139.98	0.298	14.9	-204.5	0.298	14.9	47.82	0.298	14.9	-54.61	0.298	14.9	-191.02	0.298	14.9	268.1	0.298	14.9	65.34	0.298	14.9	425.6	0.298	14.9	72.29	0.298	14.9	375.79	0.298	14.9
140.62	0.3	15	-204.74	0.3	15	47.42	0.3	15	-55.24	0.3	15	-191.31	0.3	15	268.09	0.3	15	65.71	0.3	15	425.61	0.3	15	72.29	0.3	15	375.56	0.3	15
140.17	0.302	15.1	-204.39	0.302	15.1	47.68	0.302	15.1	-54.92	0.302	15.1	-191.02	0.302	15.1	267.89	0.302	15.1	65.4	0.302	15.1	425.52	0.302	15.1	72.44	0.302	15.1	376.1	0.302	15.1
140.33	0.304	15.2	-204.33	0.304	15.2	47.33	0.304	15.2	-55.36	0.304	15.2	-191.52	0.304	15.2	268.36	0.304	15.2	65.56	0.304	15.2	425.35	0.304	15.2	72.14	0.304	15.2	375.68	0.304	15.2
140.34	0.306	15.3	-204.62	0.306	15.3	47.55	0.306	15.3	-54.49	0.306	15.3	-190.85	0.306	15.3	268.15	0.306	15.3	65.12	0.306	15.3	426.02	0.306	15.3	72.46	0.306	15.3	375.75	0.306	15.3
140.38	0.308	15.4	-204.15	0.308	15.4	47.3	0.308	15.4	-54.8	0.308	15.4	-191.33	0.308	15.4	267.62	0.308	15.4	65.63	0.308	15.4	425.38	0.308	15.4	72.72	0.308	15.4	375.78	0.308	15.4
140.75	0.31	15.5	-204.62	0.31	15.5	47.49	0.31	15.5	-55.24	0.31	15.5	-191.05	0.31	15.5	268.07	0.31	15.5	65.74	0.31	15.5	425.36	0.31	15.5	72.3	0.31	15.5	375.86	0.31	15.5
140.21	0.312	15.6	-204.45	0.312	15.6	47.75	0.312	15.6	-55.22	0.312	15.6	-191.42	0.312	15.6	267.85	0.312	15.6	65.37	0.312	15.6	425.49	0.312	15.6	71.85	0.312	15.6	376.07	0.312	15.6
140.35	0.314	15.7	-204.56	0.314	15.7	47.64	0.314	15.7	-55.27	0.314	15.7	-191.02	0.314	15.7	267.81	0.314	15.7	65.72	0.314	15.7	425.32	0.314	15.7	72.61	0.314	15.7	375.76	0.314	15.7
139.94	0.316	15.8	-204.37	0.316	15.8	47.48	0.316	15.8	-55.55	0.316	15.8	-191.23	0.316	15.8	268.43	0.316	15.8	65.51	0.316	15.8	425.21	0.316	15.8	72.02	0.316	15.8	375.59	0.316	15.8
140.33	0.318	15.9	-204.4	0.318	15.9	47.79	0.318	15.9	-54.59	0.318	15.9	-191.61	0.318	15.9	267.95	0.318	15.9	65.17	0.318	15.9	425.42	0.318	15.9	72.49	0.318	15.9	376.12	0.318	15.9
140.44	0.32	16	-204.76	0.32	16	47.54	0.32	16	-55.42	0.32	16	-191.22	0.32	16	267.91	0.32	16	65.53	0.32	16	425.22	0.32	16	71.93	0.32	16	375.61	0.32	16
140.34	0.322	16.1	-204.13	0.322	16.1	47.64	0.322	16.1	-55.23	0.322	16.1	-191.41	0.322	16.1	268.01	0.322	16.1	65.17	0.322	16.1	425.3	0.322	16.1	72.36	0.322	16.1	375.55	0.322	16.1
140.02	0.324	16.2	-204.35	0.324	16.2	47.58	0.324	16.2	-55.1	0.324	16.2	-191.28	0.324	16.2	268.04	0.324	16.2	65.43	0.324	16.2	425.72	0.324	16.2	72.02	0.324	16.2	375.74	0.324	16.2
140.61	0.326	16.3	-204.45	0.326	16.3	47.59	0.326	16.3	-55.32	0.326	16.3	-191.11	0.326	16.3	268.27	0.326	16.3	65.65	0.326	16.3	425.51	0.326	16.3	71.89	0.326	16.3	375.85	0.326	16.3
140.21	0.328	16.4	-204.39	0.328	16.4	48.1	0.328	16.4	-54.82	0.328	16.4	-191.72	0.328	16.4	268.08	0.328	16.4	65.51	0.328	16.4	425.37	0.328	16.4	72.22	0.328	16.4	376.05	0.328	16.4
140.54	0.33	16.5	-204.35	0.33	16.5	47.8	0.33	16.5	-55.11	0.33	16.5	-191.57	0.33	16.5	268.26	0.33	16.5	65.24	0.33	16.5	425.39	0.33	16.5	72.06	0.33	16.5	375.76	0.33	16.5
140.37	0.332	16.6	-204.54	0.332	16.6	47.93	0.332	16.6	-55.39	0.332	16.6	-191.57	0.332	16.6	268.21	0.332	16.6	65.09	0.332	16.6	425.3	0.332	16.6	72.08	0.332	16.6	375.77	0.332	16.6
140.34	0.334	16.7	-204.06	0.334	16.7	47.44	0.334	16.7	-54.91	0.334	16.7	-191.41	0.334	16.7	268.23	0.334	16.7	65.65	0.334	16.7	425.64	0.334	16.7	71.99	0.334	16.7	376.22	0.334	16.7
140.59	0.336	16.8	-204.46	0.336	16.8	47.86	0.336	16.8	-55.24	0.336	16.8	-191.78	0.336	16.8	268.03	0.336	16.8	65.73	0.336	16.8	425.49	0.336	16.8	72.38	0.336	16.8	375.96	0.336	16.8
140.4	0.338	16.9	-204.66	0.338	16.9	47.2	0.338	16.9	-55.25	0.338	16.9	-191.69	0.338	16.9	268.02	0.338	16.9	65.65	0.338	16.9	425.56	0.338	16.9	72.13	0.338	16.9	375.93	0.338	16.9
140.41	0.34	17	-204.01	0.34	17	47.9	0.34	17	-55.05	0.34	17	-191.36	0.34	17	268.64	0.34	17	65.3	0.34	17	425.1	0.34	17	72.67	0.34	17	375.95	0.34	17
140.44	0.342	17.1	-204.56	0.342	17.1	47.25	0.342	17.1	-55.33	0.342	17.1	-191.28	0.342	17.1	267.76	0.342	17.1	65.58	0.342	17.1	425.58	0.342	17.1	71.73	0.342	17.1	375.93	0.342	17.1
140.27	0.344	17.2	-204.21	0.344	17.2	47.64	0.344	17.2	-54.97	0.344	17.2	-191.51	0.344	17.2	268.32	0.344	17.2	65.14	0.344	17.2	425.46	0.344	17.2	72.43	0.344	17.2	375.79	0.344	17.2
140.51	0.346	17.3	-204.67	0.346	17.3	47.81	0.346	17.3	-54.94	0.346	17.3	-191.34	0.346	17.3	268.22	0.346	17.3	65.73	0.346	17.3	425.24	0.346	17.3	72.31	0.346	17.3	375.89	0.346	17.3
140.68	0.348	17.4	-204.44	0.348	17.4	47.56	0.348	17.4	-54.74	0.348	17.4	-191.67	0.348	17.4	267.73	0.348	17.4	65.01	0.348	17.4	425.29	0.348	17.4	71.97	0.348	17.4	375.74	0.348	17.4
140.52	0.35	17.5	-204.41	0.35	17.5	47.31	0.35	17.5	-54.95	0.35	17.5	-191.38	0.35	17.5	268.27	0.35	17.5	65.5	0.35	17.5	425.78	0.35	17.5	72.35	0.35	17.5	375.7	0.35	17.5
140.11	0.352	17.6	-204.92	0.352	17.6	47.94	0.352	17.6	-54.93	0.352	17.6	-191.59	0.352	17.6	268.24	0.352	17.6	65.22	0.352	17.6	425.47	0.352	17.6	72.1	0.352	17.6	376.09	0.352	17.6
140.13	0.354	17.7	-204.07	0.354	17.7	47.16	0.354	17.7	-54.7	0.354	17.7	-191.08	0.354	17.7	267.93	0.354	17.7	65.43	0.354	17.7	425.8	0.354	17.7	72.23	0.354	17.7	375.72	0.354	17.7
140.31	0.356	17.8	-204.79	0.356	17.8	47.01	0.356	17.8	-55.17	0.356	17.8	-190.86	0.356	17.8	267.55	0.356	17.8	65.17	0.356	17.8	425.36	0.356	17.8	72	0.356	17.8	375.74	0.356	17.8
140.5	0.358	17.9	-204.44	0.358	17.9	47.9	0.358	17.9	-54.88	0.358	17.9	-191.44	0.358	17.9	267.71	0.358	17.9	65.41	0.358	17.9	426.08	0.358	17.9	72.36	0.358	17.9	375.67	0.358	17.9
140.28	0.36	18	-204.94	0.36	18	47.18	0.36	18	-55.06	0.36	18	-191.26	0.36	18	267.82	0.36	18	65.16	0.36	18	425.64	0.36	18	72.61	0.36	18	375.95	0.36	18
140.55	0.362	18.1	-204.06	0.362	18.1	47.32	0.362	18.1	-54.76	0.362	18.1	-191.21	0.362	18.1	268.08	0.362	18.1	65.23	0.362	18.1	425.77	0.362	18.1	71.92	0.362	18.1	375.8	0.362	18.1
140.26	0.364	18.2	-204.25	0.364	18.2	47.58	0.364	18.2	-54.86	0.364	18.2	-191.43	0.364	18.2	268.27	0.364	18.2	65.6	0.364	18.2	425.48	0.364	18.2	72.46	0.364	18.2	375.88	0.364	18.2
140.17	0.366	18.3	-204.57	0.366	18.3	47.5	0.366	18.3	-55.3	0.366	18.3	-191.56	0.366	18.3	268.2	0.366	18.3	65.38	0.366	18.3	425.81	0.366	18.3	72.31	0.366	18.3	375.76	0.366	18.3
140.72	0.368	18.4	-204.41	0.368	18.4	47.32	0.368	18.4	-54.91	0.368	18.4	-191.15	0.368	18.4	267.86	0.368	18.4	65.16	0.368	18.4	425.31	0.368	18.4	72.12	0.368	18.4	375.72	0.368	18.4
140.2	0.37	18.5	-204.25	0.37	18.5	47.78	0.37	18.5	-55.2	0.37	18.5	-191.44	0.37	18.5	268.04	0.37	18.5	65.84	0.37	18.5	425.17	0.37	18.5	72.16	0.37	18.5	375.64	0.37	18.5
140.15	0.372	18.6	-204.29	0.372	18.6	47.45	0.372	18.6	-55.25	0.372	18.6	-191.03	0.372	18.6	267.89	0.372	18.6	64.98	0.372	18.6	425.66	0.372	18.6	72.53	0.372	18.6	375.74	0.372	18.6
140.45	0.374	18.7	-204.74	0.374	18.7	48.04	0.374	18.7	-55.18	0.374	18.7	-191.34	0.374	18.7	267.99	0.374	18.7	65.28	0.374	18.7	425.14	0.374	18.7	71.96	0.374	18.7	375.74	0.374	18.7
140.35	0.376	18.8	-204.3	0.376	18.8	47.25	0.376	18.8	-55.31	0.376	18.8	-191.63	0.376	18.8	268.14	0.376	18.8	64.72	0.376	18.8	425.47	0.376	18.8	72	0.376	18.8	375.65	0.376	18.8
140	0.378	18.9	-203.89	0.378	18.9	47.63	0.378	18.9	-55.21	0.378	18.9	-191.2	0.378	18.9	267.93	0.378	18.9	65.25	0.378	18.9	425.27	0.378	18.9	72.3	0.378	18.9	375.67	0.378	18.9
140.66	0.38	19	-204.65	0.38	19	47.66	0.38	19	-55.09	0.38	19	-191.38	0.38	19	268.25	0.38	19	65.19	0.38	19	425.34	0.38	19	72.39	0.38	19	375.54	0.38	19
140.33	0.382	19.1	-204.35	0.382	19.1	47.62	0.382	19.1	-55.03	0.382	19.1	-191.25	0.382	19.1	268.12	0.382	19.1	65.53	0.382	19.1	425.33	0.382	19.1	72.52	0.382	19.1	375.6	0.382	19.1
140.63	0.384	19.2	-204.47	0.384	19.2	47.52	0.384	19.2	-55.46	0.384	19.2	-191.5	0.384	19.2	268.15	0.384	19.2	65.18	0.384	19.2	425.43	0.384	19.2	71.93	0.384	19.2	375.62	0.384	19.2
140.14	0.386	19.3	-204.28	0.386	19.3	47.69	0.386	19.3	-55.25	0.386	19.3	-191.41	0.386	19.3	268.17	0.386	19.3	65.16	0.386	19.3	425.04	0.386	19.3	72.22	0.386	19.3	375.46	0.386	19.3
140.47	0.388	19.4	-204.53	0.388	19.4	47.57	0.388	19.4	-55.4	0.388	19.4	-191.84	0.388	19.4	268.19	0.388	19.4	65.36	0.388	19.4	425.29	0.388	19.4	71.93	0.388	19.4	375.45	0.388	19.4
140	0.39	19.5	-204.19	0.39	19.5	48.09	0.39	19.5	-54.97	0.39	19.5	-191.58	0.39	19.5	268.28	0.39	19.5	65.69	0.39	19.5	425.04	0.39	19.5	71.99	0.39	19.5	375.46	0.39	19.5
140.39	0.392	19.6	-204.43	0.392	19.6	47.82	0.392	19.6	-55.51	0.392	19.6	-191.16	0.392	19.6	267.85	0.392	19.6	65.31	0.392	19.6	425.33	0.392	19.6	72.56	0.392	19.6	376.08	0.392	19.6
140.48	0.394	19.7	-204.5	0.394	19.7	47.57	0.394	19.7	-54.71	0.394	19.7	-191.35	0.394	19.7	268.07	0.394	19.7	65.37	0.394	19.7	425.41	0.394	19.7	72.04	0.394	19.7	375.58	0.394	19.7
140.29	0.396	19.8	-204.64	0.396	19.8	47.53	0.396	19.8	-55.1	0.396	19.8	-191.86	0.396	19.8	268.42	0.396	19.8	65.54	0.396	19.8	425.32	0.396	19.8	72.42	0.396	19.8	375.52	0.396	19.8
140.59	0.398	19.9	-204.27	0.398	19.9	47.57	0.398	19.9	-55.22	0.398	19.9	-191.28	0.398	19.9	268.16	0.398	19.9	65.14	0.398	19.9	425.76	0.398	19.9	71.86	0.398	19.9	375.9	0.398	19.9
140.26	0.4	20	-204.2	0.4	20	47.53	0.4	20	-55.08	0.4	20	-191.58	0.4	20	268.23	0.4	20	65.22	0.4	20	425.06	0.4	20	72.42	0.4	20	376.09	0.4	20
140.45	0.402	20.1	-204.4	0.402	20.1	47.58	0.402	20.1	-55.08	0.402	20.1	-191.52	0.402	20.1	267.95	0.402	20.1	65.62	0.402	20.1	424.96	0.402	20.1	71.97	0.402	20.1	375.59	0.402	20.1
140.59	0.404	20.2	-204.66	0.404	20.2	47.36	0.404	20.2	-55.28	0.404	20.2	-191.46	0.404	20.2	268.6	0.404	20.2	65.57	0.404	20.2	425.38	0.404	20.2	71.78	0.404	20.2	375.91	0.404	20.2
140.38	0.406	20.3	-204.18	0.406	20.3	47.21	0.406	20.3	-55.1	0.406	20.3	-191.06	0.406	20.3	267.92	0.406	20.3	65.3	0.406	20.3	425.17	0.406	20.3	72.13	0.406	20.3	375.53	0.406	20.3
140.51	0.408	20.4	-204.1	0.408	20.4	47.51	0.408	20.4	-55.37	0.408	20.4	-191.54	0.408	20.4	268.26	0.408	20.4	65.44	0.408	20.4	425.44	0.408	20.4	72.27	0.408	20.4	375.86	0.408	20.4
140.14	0.41	20.5	-204.66	0.41	20.5	47.39	0.41	20.5	-54.06	0.41	20.5	-191.49	0.41	20.5	268.04	0.41	20.5	65	0.41	20.5	425.69	0.41	20.5	71.89	0.41	20.5	375.6	0.41	20.5
140.51	0.412	20.6	-204.14	0.412	20.6	47.25	0.412	20.6	-55.52	0.412	20.6	-191.59	0.412	20.6	268.44	0.412	20.6	65.87	0.412	20.6	425.16	0.412	20.6	72.46	0.412	20.6	375.65	0.412	20.6
140.38	0.414	20.7	-204.71	0.414	20.7	47.61	0.414	20.7	-54.78	0.414	20.7	-191.54	0.414	20.7	267.82	0.414	20.7	65.13	0.414	20.7	425.25	0.414	20.7	71.9	0.414	20.7	375.75	0.414	20.7
140.6	0.416	20.8	-204.53	0.416	20.8	47.1	0.416	20.8	-55.35	0.416	20.8	-191.67	0.416	20.8	267.8	0.416	20.8	65.55	0.416	20.8	425.03	0.416	20.8	71.96	0.416	20.8	376.36	0.416	20.8
140.47	0.418	20.9	-204.25	0.418	20.9	47.34	0.418	20.9	-55.01	0.418	20.9	-191.39	0.418	20.9	268.32	0.418	20.9	65.62	0.418	20.9	425.69	0.418	20.9	72.2	0.418	20.9	375.58	0.418	20.9
140.42	0.42	21	-204.87	0.42	21	47.14	0.42	21	-55.01	0.42	21	-191.5	0.42	21	267.79	0.42	21	65.25	0.42	21	425.43	0.42	21	72.65	0.42	21	375.35	0.42	21
140.37	0.422	21.1	-204.55	0.422	21.1	47.63	0.422	21.1	-55.36	0.422	21.1	-191.29	0.422	21.1	268.14	0.422	21.1	65.38	0.422	21.1	425.78	0.422	21.1	72.15	0.422	21.1	375.84	0.422	21.1
140	0.424	21.2	-204.24	0.424	21.2	47.3	0.424	21.2	-55.43	0.424	21.2	-191.37	0.424	21.2	267.83	0.424	21.2	65.32	0.424	21.2	425.51	0.424	21.2	72.45	0.424	21.2	375.55	0.424	21.2
140.56	0.426	21.3	-204.73	0.426	21.3	47.92	0.426	21.3	-54.9	0.426	21.3	-191.54	0.426	21.3	268.22	0.426	21.3	65.65	0.426	21.3	425.69	0.426	21.3	72.57	0.426	21.3	375.59	0.426	21.3
140.14	0.428	21.4	-204.63	0.428	21.4	47.13	0.428	21.4	-55.06	0.428	21.4	-191.85	0.428	21.4	268.19	0.428	21.4	65.41	0.428	21.4	425.53	0.428	21.4	72.38	0.428	21.4	376.15	0.428	21.4
140.38	0.43	21.5	-204.7	0.43	21.5	47.63	0.43	21.5	-55.21	0.43	21.5	-191.32	0.43	21.5	268.02	0.43	21.5	65.31	0.43	21.5	425.53	0.43	21.5	71.92	0.43	21.5	375.14	0.43	21.5
140.43	0.432	21.6	-204.67	0.432	21.6	47.39	0.432	21.6	-55.07	0.432	21.6	-191.69	0.432	21.6	267.55	0.432	21.6	65.37	0.432	21.6	425.96	0.432	21.6	72.31	0.432	21.6	375.44	0.432	21.6
140.04	0.434	21.7	-204.55	0.434	21.7	47.64	0.434	21.7	-54.97	0.434	21.7	-191.16	0.434	21.7	267.61	0.434	21.7	65.54	0.434	21.7	425.27	0.434	21.7	72.47	0.434	21.7	376.01	0.434	21.7
140.43	0.436	21.8	-204.33	0.436	21.8	47.5	0.436	21.8	-55.35	0.436	21.8	-191.58	0.436	21.8	268.2	0.436	21.8	64.92	0.436	21.8	425.32	0.436	21.8	72.46	0.436	21.8	375.05	0.436	21.8
139.73	0.438	21.9	-204.56	0.438	21.9	47.27	0.438	21.9	-55.23	0.438	21.9	-191.56	0.438	21.9	267.81	0.438	21.9	65.34	0.438	21.9	425.35	0.438	21.9	72.27	0.438	21.9	376.31	0.438	21.9
140.42	0.44	22	-204.89	0.44	22	47.56	0.44	22	-55.25	0.44	22	-191.64	0.44	22	268.52	0.44	22	65.08	0.44	22	425.14	0.44	22	71.79	0.44	22	375.43	0.44	22
140.37	0.442	22.1	-204.4	0.442	22.1	47.21	0.442	22.1	-54.89	0.442	22.1	-191.5	0.442	22.1	267.7	0.442	22.1	65.1	0.442	22.1	425.19	0.442	22.1	71.62	0.442	22.1	375.98	0.442	22.1
140.58	0.444	22.2	-204.68	0.444	22.2	47.58	0.444	22.2	-54.97	0.444	22.2	-191.12	0.444	22.2	268.12	0.444	22.2	65.49	0.444	22.2	425.04	0.444	22.2	72.64	0.444	22.2	375.95	0.444	22.2
140.54	0.446	22.3	-204.33	0.446	22.3	47.9	0.446	22.3	-55.46	0.446	22.3	-191.58	0.446	22.3	268.43	0.446	22.3	65	0.446	22.3	425.57	0.446	22.3	72.08	0.446	22.3	375.8	0.446	22.3
139.83	0.448	22.4	-204.47	0.448	22.4	47.68	0.448	22.4	-55.4	0.448	22.4	-191.54	0.448	22.4	268.12	0.448	22.4	65.2	0.448	22.4	425.24	0.448	22.4	72.55	0.448	22.4	375.36	0.448	22.4
140.46	0.45	22.5	-204.57	0.45	22.5	47.65	0.45	22.5	-55.15	0.45	22.5	-191.49	0.45	22.5	268.15	0.45	22.5	65.37	0.45	22.5	425.35	0.45	22.5	71.91	0.45	22.5	376.24	0.45	22.5
140.18	0.452	22.6	-204.79	0.452	22.6	47.77	0.452	22.6	-55.5	0.452	22.6	-191.5	0.452	22.6	267.69	0.452	22.6	65.07	0.452	22.6	425.56	0.452	22.6	72.06	0.452	22.6	375.16	0.452	22.6
140.59	0.454	22.7	-204.31	0.454	22.7	47.59	0.454	22.7	-54.98	0.454	22.7	-191.83	0.454	22.7	268.3	0.454	22.7	65.24	0.454	22.7	425	0.454	22.7	71.96	0.454	22.7	375.38	0.454	22.7
140.3	0.456	22.8	-204.4	0.456	22.8	47.89	0.456	22.8	-55.03	0.456	22.8	-191.71	0.456	22.8	268.18	0.456	22.8	65.37	0.456	22.8	425.34	0.456	22.8	72.13	0.456	22.8	374.99	0.456	22.8
140.3	0.458	22.9	-204.2	0.458	22.9	47.82	0.458	22.9	-55.24	0.458	22.9	-191.75	0.458	22.9	268.14	0.458	22.9	65.43	0.458	22.9	425.36	0.458	22.9	72.05	0.458	22.9	375.74	0.458	22.9
140.48	0.46	23	-204.38	0.46	23	47.54	0.46	23	-55.57	0.46	23	-191.62	0.46	23	267.9	0.46	23	65.46	0.46	23	425.1	0.46	23	72.14	0.46	23	375.37	0.46	23
140.06	0.462	23.1	-204.47	0.462	23.1	47.66	0.462	23.1	-55.12	0.462	23.1	-191.95	0.462	23.1	268.09	0.462	23.1	64.85	0.462	23.1	425.24	0.462	23.1	71.86	0.462	23.1	375.9	0.462	23.1
140.32	0.464	23.2	-204.07	0.464	23.2	47.19	0.464	23.2	-55.16	0.464	23.2	-191.47	0.464	23.2	268.16	0.464	23.2	65.74	0.464	23.2	425.23	0.464	23.2	72.34	0.464	23.2	375.6	0.464	23.2
140.44	0.466	23.3	-204.51	0.466	23.3	47.77	0.466	23.3	-54.75	0.466	23.3	-191.47	0.466	23.3	267.95	0.466	23.3	65.26	0.466	23.3	425.56	0.466	23.3	71.89	0.466	23.3	375.81	0.466	23.3
140.18	0.468	23.4	-204.56	0.468	23.4	47.93	0.468	23.4	-55.17	0.468	23.4	-191.67	0.468	23.4	268.12	0.468	23.4	65.31	0.468	23.4	425.02	0.468	23.4	72.27	0.468	23.4	375.78	0.468	23.4
140.48	0.47	23.5	-204.18	0.47	23.5	47.52	0.47	23.5	-55.03	0.47	23.5	-191.94	0.47	23.5	268.09	0.47	23.5	65.34	0.47	23.5	425.6	0.47	23.5	71.91	0.47	23.5	375.5	0.47	23.5
140.38	0.472	23.6	-204.53	0.472	23.6	47.66	0.472	23.6	-55.05	0.472	23.6	-191.23	0.472	23.6	268.12	0.472	23.6	65.26	0.472	23.6	425.11	0.472	23.6	72.22	0.472	23.6	375.63	0.472	23.6
140.39	0.474	23.7	-204.55	0.474	23.7	47.48	0.474	23.7	-54.87	0.474	23.7	-191.5	0.474	23.7	267.89	0.474	23.7	65.44	0.474	23.7	425.41	0.474	23.7	72.35	0.474	23.7	376.26	0.474	23.7
140.43	0.476	23.8	-204.13	0.476	23.8	47.7	0.476	23.8	-55.3	0.476	23.8	-191.5	0.476	23.8	268.07	0.476	23.8	65.52	0.476	23.8	425.41	0.476	23.8	71.64	0.476	23.8	375.26	0.476	23.8
140.41	0.478	23.9	-204.57	0.478	23.9	47.61	0.478	23.9	-55.25	0.478	23.9	-191.58	0.478	23.9	267.91	0.478	23.9	65	0.478	23.9	425.57	0.478	23.9	72.19	0.478	23.9	375.69	0.478	23.9
140.43	0.48	24	-204.49	0.48	24	47.38	0.48	24	-54.96	0.48	24	-191.31	0.48	24	268.19	0.48	24	65.58	0.48	24	425.48	0.48	24	72.53	0.48	24	375.85	0.48	24
140.15	0.482	24.1	-204.27	0.482	24.1	47.21	0.482	24.1	-54.86	0.482	24.1	-191.75	0.482	24.1	268.16	0.482	24.1	65.05	0.482	24.1	425.54	0.482	24.1	71.97	0.482	24.1	375.97	0.482	24.1
140.21	0.484	24.2	-204.74	0.484	24.2	47.35	0.484	24.2	-55.69	0.484	24.2	-191.39	0.484	24.2	267.58	0.484	24.2	65.58	0.484	24.2	425.58	0.484	24.2	72.18	0.484	24.2	375.8	0.484	24.2
140.26	0.486	24.3	-204.36	0.486	24.3	47.26	0.486	24.3	-54.99	0.486	24.3	-191.49	0.486	24.3	267.92	0.486	24.3	64.99	0.486	24.3	425.73	0.486	24.3	72.02	0.486	24.3	375.38	0.486	24.3
140.17	0.488	24.4	-204.88	0.488	24.4	47.39	0.488	24.4	-55.37	0.488	24.4	-191.63	0.488	24.4	267.58	0.488	24.4	65.35	0.488	24.4	425.03	0.488	24.4	71.97	0.488	24.4	375.68	0.488	24.4
140.52	0.49	24.5	-204.28	0.49	24.5	47.37	0.49	24.5	-55.03	0.49	24.5	-191.26	0.49	24.5	268.05	0.49	24.5	64.96	0.49	24.5	425.68	0.49	24.5	72.19	0.49	24.5	375.7	0.49	24.5
140.23	0.492	24.6	-204.56	0.492	24.6	47.25	0.492	24.6	-55.03	0.492	24.6	-191.64	0.492	24.6	267.55	0.492	24.6	65.09	0.492	24.6	425.35	0.492	24.6	72.35	0.492	24.6	375.82	0.492	24.6
140.19	0.494	24.7	-204.8	0.494	24.7	47.49	0.494	24.7	-55.11	0.494	24.7	-191.4	0.494	24.7	268.28	0.494	24.7	65.35	0.494	24.7	425.41	0.494	24.7	72.48	0.494	24.7	375.53	0.494	24.7
140.22	0.496	24.8	-204.49	0.496	24.8	47.56	0.496	24.8	-55.67	0.496	24.8	-191.36	0.496	24.8	267.71	0.496	24.8	65.17	0.496	24.8	425.73	0.496	24.8	72.17	0.496	24.8	375.69	0.496	24.8
140.18	0.498	24.9	-204.26	0.498	24.9	47.02	0.498	24.9	-55.32	0.498	24.9	-191.83	0.498	24.9	267.72	0.498	24.9	65.08	0.498	24.9	425.15	0.498	24.9	71.68	0.498	24.9	375.95	0.498	24.9
140.09	0.5	25	-204.86	0.5	25	47.46	0.5	25	-55.67	0.5	25	-191.12	0.5	25	267.78	0.5	25	65.3	0.5	25	425.39	0.5	25	72.42	0.5	25	375.24	0.5	25
140.36	0.502	25.1	-204.05	0.502	25.1	47.71	0.502	25.1	-55.2	0.502	25.1	-191.69	0.502	25.1	268.18	0.502	25.1	65.33	0.502	25.1	425.65	0.502	25.1	71.82	0.502	25.1	375.76	0.502	25.1
140.12	0.504	25.2	-204.76	0.504	25.2	47.43	0.504	25.2	-55.35	0.504	25.2	-191.48	0.504	25.2	267.68	0.504	25.2	65.22	0.504	25.2	424.94	0.504	25.2	71.9	0.504	25.2	375.69	0.504	25.2
140.63	0.506	25.3	-204.54	0.506	25.3	47.81	0.506	25.3	-55.33	0.506	25.3	-191.31	0.506	25.3	267.84	0.506	25.3	64.68	0.506	25.3	425.45	0.506	25.3	72.43	0.506	25.3	375.41	0.506	25.3
139.87	0.508	25.4	-204.42	0.508	25.4	47.34	0.508	25.4	-55.09	0.508	25.4	-191.99	0.508	25.4	268.04	0.508	25.4	65.11	0.508	25.4	425	0.508	25.4	72.27	0.508	25.4	375.79	0.508	25.4
140.47	0.51	25.5	-204.43	0.51	25.5	47.91	0.51	25.5	-55.16	0.51	25.5	-191.48	0.51	25.5	268.06	0.51	25.5	64.94	0.51	25.5	425.51	0.51	25.5	72.01	0.51	25.5	375.41	0.51	25.5
140.45	0.512	25.6	-204.34	0.512	25.6	47.76	0.512	25.6	-55.08	0.512	25.6	-191.78	0.512	25.6	268.25	0.512	25.6	65.54	0.512	25.6	425.39	0.512	25.6	72.13	0.512	25.6	375.67	0.512	25.6
140.26	0.514	25.7	-204.58	0.514	25.7	47.55	0.514	25.7	-55.44	0.514	25.7	-191.5	0.514	25.7	267.87	0.514	25.7	65.1	0.514	25.7	425.64	0.514	25.7	72.01	0.514	25.7	375.64	0.514	25.7
140.32	0.516	25.8	-204.45	0.516	25.8	47.34	0.516	25.8	-55.57	0.516	25.8	-191.81	0.516	25.8	268.01	0.516	25.8	64.79	0.516	25.8	424.91	0.516	25.8	71.92	0.516	25.8	374.95	0.516	25.8
140.14	0.518	25.9	-204.58	0.518	25.9	47.78	0.518	25.9	-54.79	0.518	25.9	-191.59	0.518	25.9	268.26	0.518	25.9	65.76	0.518	25.9	425.46	0.518	25.9	71.71	0.518	25.9	376.26	0.518	25.9
140.36	0.52	26	-204.89	0.52	26	47.41	0.52	26	-54.97	0.52	26	-192.38	0.52	26	268.43	0.52	26	64.89	0.52	26	425.38	0.52	26	71.96	0.52	26	375.82	0.52	26
140.36	0.522	26.1	-204.22	0.522	26.1	47.68	0.522	26.1	-55.26	0.522	26.1	-191.52	0.522	26.1	267.61	0.522	26.1	65.58	0.522	26.1	425.48	0.522	26.1	71.73	0.522	26.1	375.32	0.522	26.1
140.27	0.524	26.2	-204.88	0.524	26.2	47.46	0.524	26.2	-55.1	0.524	26.2	-191.54	0.524	26.2	268.16	0.524	26.2	65.22	0.524	26.2	425.27	0.524	26.2	72.28	0.524	26.2	375.8	0.524	26.2
140.52	0.526	26.3	-204.12	0.526	26.3	47.74	0.526	26.3	-55	0.526	26.3	-191.84	0.526	26.3	267.88	0.526	26.3	65.52	0.526	26.3	425.11	0.526	26.3	72	0.526	26.3	375.6	0.526	26.3
140.51	0.528	26.4	-204.52	0.528	26.4	47.48	0.528	26.4	-55.67	0.528	26.4	-191.3	0.528	26.4	267.79	0.528	26.4	65.32	0.528	26.4	424.9	0.528	26.4	71.89	0.528	26.4	375.42	0.528	26.4
140.53	0.53	26.5	-204.51	0.53	26.5	47.5	0.53	26.5	-55.01	0.53	26.5	-191.87	0.53	26.5	268.21	0.53	26.5	65.4	0.53	26.5	425.71	0.53	26.5	72.11	0.53	26.5	375.79	0.53	26.5
139.99	0.532	26.6	-204.54	0.532	26.6	47.57	0.532	26.6	-55.22	0.532	26.6	-191.38	0.532	26.6	267.49	0.532	26.6	65.43	0.532	26.6	425.12	0.532	26.6	72.24	0.532	26.6	375.77	0.532	26.6
140.8	0.534	26.7	-204.45	0.534	26.7	47.05	0.534	26.7	-54.65	0.534	26.7	-191.56	0.534	26.7	268.34	0.534	26.7	65.07	0.534	26.7	425.14	0.534	26.7	72.18	0.534	26.7	375.59	0.534	26.7
139.86	0.536	26.8	-204.79	0.536	26.8	47.38	0.536	26.8	-55.27	0.536	26.8	-191.47	0.536	26.8	267.8	0.536	26.8	65.5	0.536	26.8	425.33	0.536	26.8	72.13	0.536	26.8	375.72	0.536	26.8
140.96	0.538	26.9	-204.01	0.538	26.9	47.7	0.538	26.9	-54.95	0.538	26.9	-191.61	0.538	26.9	267.66	0.538	26.9	65.56	0.538	26.9	425.3	0.538	26.9	71.98	0.538	26.9	375.75	0.538	26.9
140.16	0.54	27	-204.53	0.54	27	47.57	0.54	27	-55.42	0.54	27	-191.76	0.54	27	268.09	0.54	27	64.89	0.54	27	425.17	0.54	27	72.44	0.54	27	375.44	0.54	27
140.35	0.542	27.1	-204.55	0.542	27.1	47.61	0.542	27.1	-54.99	0.542	27.1	-191.53	0.542	27.1	267.72	0.542	27.1	65.83	0.542	27.1	425.61	0.542	27.1	72.47	0.542	27.1	375.71	0.542	27.1
140.35	0.544	27.2	-204.85	0.544	27.2	47.33	0.544	27.2	-55.04	0.544	27.2	-191.11	0.544	27.2	268.2	0.544	27.2	65.04	0.544	27.2	425.55	0.544	27.2	72.38	0.544	27.2	375.51	0.544	27.2
139.98	0.546	27.3	-204.36	0.546	27.3	47.68	0.546	27.3	-55.33	0.546	27.3	-192.13	0.546	27.3	267.88	0.546	27.3	65.47	0.546	27.3	425.34	0.546	27.3	72.2	0.546	27.3	376.06	0.546	27.3
140.52	0.548	27.4	-204.95	0.548	27.4	47.76	0.548	27.4	-54.98	0.548	27.4	-191.46	0.548	27.4	267.86	0.548	27.4	65.22	0.548	27.4	425.32	0.548	27.4	72	0.548	27.4	375.39	0.548	27.4
140.64	0.55	27.5	-204.45	0.55	27.5	47.79	0.55	27.5	-55.4	0.55	27.5	-191.55	0.55	27.5	267.75	0.55	27.5	65.18	0.55	27.5	425.51	0.55	27.5	72.47	0.55	27.5	375.83	0.55	27.5
140.25	0.552	27.6	-204.67	0.552	27.6	47.55	0.552	27.6	-54.79	0.552	27.6	-191.36	0.552	27.6	267.7	0.552	27.6	65.54	0.552	27.6	425.04	0.552	27.6	72.5	0.552	27.6	376.01	0.552	27.6
140.14	0.554	27.7	-204.38	0.554	27.7	47.67	0.554	27.7	-55.21	0.554	27.7	-191.3	0.554	27.7	268.09	0.554	27.7	65.13	0.554	27.7	425.12	0.554	27.7	72.14	0.554	27.7	375.86	0.554	27.7
140.63	0.556	27.8	-204.82	0.556	27.8	47.39	0.556	27.8	-55.54	0.556	27.8	-191.67	0.556	27.8	267.76	0.556	27.8	65.21	0.556	27.8	425.63	0.556	27.8	72.41	0.556	27.8	375.5	0.556	27.8
140.16	0.558	27.9	-204.02	0.558	27.9	47.44	0.558	27.9	-54.8	0.558	27.9	-191.23	0.558	27.9	268.03	0.558	27.9	65.18	0.558	27.9	425.62	0.558	27.9	72.15	0.558	27.9	375.58	0.558	27.9
139.92	0.56	28	-204.8	0.56	28	47.44	0.56	28	-55.25	0.56	28	-191.36	0.56	28	268.14	0.56	28	64.96	0.56	28	425.19	0.56	28	72.22	0.56	28	375.93	0.56	28
140.42	0.562	28.1	-204.5	0.562	28.1	47.23	0.562	28.1	-55.35	0.562	28.1	-191.61	0.562	28.1	267.74	0.562	28.1	65.12	0.562	28.1	425.66	0.562	28.1	71.7	0.562	28.1	375.32	0.562	28.1
140.03	0.564	28.2	-204.74	0.564	28.2	47.6	0.564	28.2	-54.78	0.564	28.2	-191.19	0.564	28.2	267.69	0.564	28.2	65.47	0.564	28.2	425.49	0.564	28.2	72.33	0.564	28.2	375.67	0.564	28.2
140.2	0.566	28.3	-204.54	0.566	28.3	47.39	0.566	28.3	-55.89	0.566	28.3	-191.74	0.566	28.3	268.18	0.566	28.3	65.14	0.566	28.3	425.1	0.566	28.3	71.84	0.566	28.3	375.85	0.566	28.3
140.57	0.568	28.4	-204.53	0.568	28.4	47.52	0.568	28.4	-55.09	0.568	28.4	-191.69	0.568	28.4	267.98	0.568	28.4	64.6	0.568	28.4	425.54	0.568	28.4	72.09	0.568	28.4	375.41	0.568	28.4
140.25	0.57	28.5	-204.29	0.57	28.5	47.57	0.57	28.5	-55.62	0.57	28.5	-191.29	0.57	28.5	267.91	0.57	28.5	65.35	0.57	28.5	424.87	0.57	28.5	72.13	0.57	28.5	375.74	0.57	28.5
140.4	0.572	28.6	-204.91	0.572	28.6	47.32	0.572	28.6	-55.53	0.572	28.6	-191.32	0.572	28.6	268.1	0.572	28.6	65.1	0.572	28.6	425.38	0.572	28.6	72.35	0.572	28.6	375.47	0.572	28.6
140.06	0.574	28.7	-204.27	0.574	28.7	47.88	0.574	28.7	-55.03	0.574	28.7	-191.67	0.574	28.7	267.95	0.574	28.7	65.11	0.574	28.7	425.03	0.574	28.7	71.9	0.574	28.7	375.74	0.574	28.7
140.53	0.576	28.8	-204.51	0.576	28.8	47.44	0.576	28.8	-55.19	0.576	28.8	-191.53	0.576	28.8	267.78	0.576	28.8	65.02	0.576	28.8	425.17	0.576	28.8	72.06	0.576	28.8	375.4	0.576	28.8
140.44	0.578	28.9	-204.69	0.578	28.9	47.76	0.578	28.9	-55.46	0.578	28.9	-191.83	0.578	28.9	268.17	0.578	28.9	65.01	0.578	28.9	425.21	0.578	28.9	71.78	0.578	28.9	375.78	0.578	28.9
140.12	0.58	29	-204.45	0.58	29	47.85	0.58	29	-55.21	0.58	29	-191.3	0.58	29	267.95	0.58	29	65.03	0.58	29	425.43	0.58	29	72.02	0.58	29	375.4	0.58	29
140.75	0.582	29.1	-204.76	0.582	29.1	47.39	0.582	29.1	-55.03	0.582	29.1	-191.98	0.582	29.1	267.81	0.582	29.1	65.03	0.582	29.1	424.92	0.582	29.1	72.16	0.582	29.1	375.57	0.582	29.1
140.45	0.584	29.2	-204.32	0.584	29.2	47.81	0.584	29.2	-55.34	0.584	29.2	-191.84	0.584	29.2	268.22	0.584	29.2	65.3	0.584	29.2	425.94	0.584	29.2	72.01	0.584	29.2	375.28	0.584	29.2
140.12	0.586	29.3	-204.52	0.586	29.3	47.62	0.586	29.3	-55.5	0.586	29.3	-191.5	0.586	29.3	267.67	0.586	29.3	64.93	0.586	29.3	424.94	0.586	29.3	72.21	0.586	29.3	376.4	0.586	29.3
140.42	0.588	29.4	-204.7	0.588	29.4	47.81	0.588	29.4	-55.22	0.588	29.4	-191.9	0.588	29.4	267.91	0.588	29.4	65.37	0.588	29.4	425.16	0.588	29.4	72.08	0.588	29.4	374.95	0.588	29.4
140.28	0.59	29.5	-204.55	0.59	29.5	47.42	0.59	29.5	-55.3	0.59	29.5	-191.28	0.59	29.5	267.97	0.59	29.5	65.42	0.59	29.5	424.95	0.59	29.5	71.91	0.59	29.5	375.85	0.59	29.5
140.57	0.592	29.6	-204.38	0.592	29.6	47.33	0.592	29.6	-55.13	0.592	29.6	-191.95	0.592	29.6	267.58	0.592	29.6	65.01	0.592	29.6	425.1	0.592	29.6	72.3	0.592	29.6	375.58	0.592	29.6
140.37	0.594	29.7	-204.36	0.594	29.7	47.45	0.594	29.7	-55.5	0.594	29.7	-191.64	0.594	29.7	267.96	0.594	29.7	65.14	0.594	29.7	424.75	0.594	29.7	72.19	0.594	29.7	375.37	0.594	29.7
140.3	0.596	29.8	-204.7	0.596	29.8	47.26	0.596	29.8	-54.69	0.596	29.8	-192.08	0.596	29.8	267.93	0.596	29.8	65.21	0.596	29.8	425.56	0.596	29.8	72.16	0.596	29.8	375.99	0.596	29.8
140.51	0.598	29.9	-204.19	0.598	29.9	47.53	0.598	29.9	-55.24	0.598	29.9	-191.5	0.598	29.9	267.91	0.598	29.9	65.7	0.598	29.9	425.17	0.598	29.9	72.22	0.598	29.9	375.5	0.598	29.9
140.29	0.6	30	-204.97	0.6	30	47.7	0.6	30	-55.14	0.6	30	-191.41	0.6	30	267.77	0.6	30	64.97	0.6	30	425.38	0.6	30	71.99	0.6	30	375.66	0.6	30
140.42	0.602	30.1	-204.35	0.602	30.1	47.32	0.602	30.1	-55.24	0.602	30.1	-191.74	0.602	30.1	268.13	0.602	30.1	65.86	0.602	30.1	424.9	0.602	30.1	72.25	0.602	30.1	376.03	0.602	30.1
139.9	0.604	30.2	-204.6	0.604	30.2	46.95	0.604	30.2	-55.11	0.604	30.2	-191.45	0.604	30.2	268.02	0.604	30.2	65.36	0.604	30.2	425.25	0.604	30.2	72.22	0.604	30.2	375.56	0.604	30.2
140.46	0.606	30.3	-204.66	0.606	30.3	47.7	0.606	30.3	-55.02	0.606	30.3	-191.28	0.606	30.3	268.11	0.606	30.3	65.12	0.606	30.3	425.16	0.606	30.3	72.28	0.606	30.3	376.05	0.606	30.3
140.45	0.608	30.4	-204.72	0.608	30.4	46.85	0.608	30.4	-55.09	0.608	30.4	-191.82	0.608	30.4	267.63	0.608	30.4	65.38	0.608	30.4	425.33	0.608	30.4	72.46	0.608	30.4	375.09	0.608	30.4
140.07	0.61	30.5	-204.61	0.61	30.5	47.57	0.61	30.5	-55.32	0.61	30.5	-191.06	0.61	30.5	268.12	0.61	30.5	65.2	0.61	30.5	425.27	0.61	30.5	72.64	0.61	30.5	376.03	0.61	30.5
140.61	0.612	30.6	-204.43	0.612	30.6	47.53	0.612	30.6	-55.34	0.612	30.6	-191.44	0.612	30.6	267.65	0.612	30.6	65.36	0.612	30.6	425.44	0.612	30.6	72.04	0.612	30.6	375.61	0.612	30.6
140.28	0.614	30.7	-204.22	0.614	30.7	47.53	0.614	30.7	-55.41	0.614	30.7	-191.53	0.614	30.7	267.55	0.614	30.7	65	0.614	30.7	425.2	0.614	30.7	72.43	0.614	30.7	375.64	0.614	30.7
140.57	0.616	30.8	-204.56	0.616	30.8	47.36	0.616	30.8	-55.04	0.616	30.8	-191.35	0.616	30.8	267.78	0.616	30.8	65.29	0.616	30.8	425.2	0.616	30.8	72.23	0.616	30.8	375.42	0.616	30.8
140.76	0.618	30.9	-204.69	0.618	30.9	47.22	0.618	30.9	-55.89	0.618	30.9	-191.66	0.618	30.9	267.87	0.618	30.9	64.8	0.618	30.9	425.6	0.618	30.9	72.5	0.618	30.9	376.05	0.618	30.9
140.32	0.62	31	-204.51	0.62	31	47.7	0.62	31	-54.97	0.62	31	-191.34	0.62	31	268.24	0.62	31	65.14	0.62	31	426.06	0.62	31	72.1	0.62	31	375.53	0.62	31
140.17	0.622	31.1	-204.69	0.622	31.1	47.17	0.622	31.1	-55.69	0.622	31.1	-191.31	0.622	31.1	267.61	0.622	31.1	65.19	0.622	31.1	425.18	0.622	31.1	72.13	0.622	31.1	375.59	0.622	31.1
140.29	0.624	31.2	-204.62	0.624	31.2	47.64	0.624	31.2	-54.93	0.624	31.2	-191.44	0.624	31.2	268.12	0.624	31.2	65.21	0.624	31.2	425.62	0.624	31.2	72.14	0.624	31.2	375.36	0.624	31.2
140.1	0.626	31.3	-204.36	0.626	31.3	47.47	0.626	31.3	-55.37	0.626	31.3	-191.81	0.626	31.3	267.91	0.626	31.3	65.16	0.626	31.3	425.2	0.626	31.3	71.92	0.626	31.3	375.43	0.626	31.3
140.18	0.628	31.4	-204.69	0.628	31.4	47.58	0.628	31.4	-55.55	0.628	31.4	-191.22	0.628	31.4	267.94	0.628	31.4	65.07	0.628	31.4	425.31	0.628	31.4	72	0.628	31.4	375.62	0.628	31.4
140.13	0.63	31.5	-204.36	0.63	31.5	47.19	0.63	31.5	-55.46	0.63	31.5	-191.72	0.63	31.5	267.98	0.63	31.5	65.26	0.63	31.5	425.05	0.63	31.5	72.15	0.63	31.5	375.44	0.63	31.5
140.28	0.632	31.6	-204.44	0.632	31.6	47.51	0.632	31.6	-55.18	0.632	31.6	-191.87	0.632	31.6	267.66	0.632	31.6	65.35	0.632	31.6	425.48	0.632	31.6	72.12	0.632	31.6	375.54	0.632	31.6
140.52	0.634	31.7	-204.46	0.634	31.7	47.59	0.634	31.7	-55.26	0.634	31.7	-191.39	0.634	31.7	268.02	0.634	31.7	64.92	0.634	31.7	425.38	0.634	31.7	71.65	0.634	31.7	375.3	0.634	31.7
139.94	0.636	31.8	-204.78	0.636	31.8	47.34	0.636	31.8	-55.56	0.636	31.8	-192.04	0.636	31.8	267.81	0.636	31.8	64.91	0.636	31.8	425.1	0.636	31.8	72.37	0.636	31.8	375.51	0.636	31.8
140.34	0.638	31.9	-204.24	0.638	31.9	47.66	0.638	31.9	-55.05	0.638	31.9	-191.55	0.638	31.9	268.21	0.638	31.9	65.36	0.638	31.9	425.08	0.638	31.9	72.02	0.638	31.9	375.41	0.638	31.9
140.46	0.64	32	-204.44	0.64	32	47.87	0.64	32	-55.37	0.64	32	-191.6	0.64	32	268.04	0.64	32	64.89	0.64	32	425.22	0.64	32	71.99	0.64	32	375.12	0.64	32
140.4	0.642	32.1	-204.44	0.642	32.1	47.58	0.642	32.1	-55.45	0.642	32.1	-192.13	0.642	32.1	267.85	0.642	32.1	65.03	0.642	32.1	425.05	0.642	32.1	71.86	0.642	32.1	375.84	0.642	32.1
140.5	0.644	32.2	-204.58	0.644	32.2	47.52	0.644	32.2	-55.3	0.644	32.2	-191.12	0.644	32.2	268.09	0.644	32.2	65.21	0.644	32.2	425.16	0.644	32.2	72.23	0.644	32.2	375.29	0.644	32.2
140.04	0.646	32.3	-204.51	0.646	32.3	47.22	0.646	32.3	-55.15	0.646	32.3	-192.06	0.646	32.3	267.93	0.646	32.3	65.2	0.646	32.3	425.18	0.646	32.3	71.53	0.646	32.3	375.75	0.646	32.3
140.52	0.648	32.4	-204.52	0.648	32.4	47.62	0.648	32.4	-55.65	0.648	32.4	-191.5	0.648	32.4	267.6	0.648	32.4	64.79	0.648	32.4	425.09	0.648	32.4	71.96	0.648	32.4	375.3	0.648	32.4
140.48	0.65	32.5	-204.58	0.65	32.5	47.43	0.65	32.5	-55.23	0.65	32.5	-191.45	0.65	32.5	267.69	0.65	32.5	65.01	0.65	32.5	425.09	0.65	32.5	71.44	0.65	32.5	375.47	0.65	32.5
140.12	0.652	32.6	-204.76	0.652	32.6	47.2	0.652	32.6	-55.17	0.652	32.6	-191.65	0.652	32.6	268.37	0.652	32.6	65.04	0.652	32.6	425.36	0.652	32.6	72.08	0.652	32.6	375.73	0.652	32.6
140.38	0.654	32.7	-204.45	0.654	32.7	47.45	0.654	32.7	-56.03	0.654	32.7	-191.68	0.654	32.7	268	0.654	32.7	65.09	0.654	32.7	424.7	0.654	32.7	71.99	0.654	32.7	375.51	0.654	32.7
140.21	0.656	32.8	-204.51	0.656	32.8	47.75	0.656	32.8	-54.75	0.656	32.8	-191.96	0.656	32.8	268.09	0.656	32.8	64.97	0.656	32.8	425.35	0.656	32.8	72.09	0.656	32.8	375.9	0.656	32.8
140.28	0.658	32.9	-204.01	0.658	32.9	47.12	0.658	32.9	-55.64	0.658	32.9	-191.36	0.658	32.9	268.3	0.658	32.9	65.09	0.658	32.9	425.2	0.658	32.9	72.61	0.658	32.9	375.65	0.658	32.9
140.09	0.66	33	-204.48	0.66	33	47.75	0.66	33	-55.13	0.66	33	-191.58	0.66	33	267.77	0.66	33	64.93	0.66	33	425.14	0.66	33	72.21	0.66	33	375.79	0.66	33
140.53	0.662	33.1	-204.79	0.662	33.1	47.58	0.662	33.1	-55.31	0.662	33.1	-191.86	0.662	33.1	268.12	0.662	33.1	65.21	0.662	33.1	425.31	0.662	33.1	71.87	0.662	33.1	375.74	0.662	33.1
140.44	0.664	33.2	-204.32	0.664	33.2	47.27	0.664	33.2	-54.52	0.664	33.2	-191.65	0.664	33.2	267.92	0.664	33.2	65.14	0.664	33.2	425.18	0.664	33.2	72.39	0.664	33.2	375.42	0.664	33.2
140.55	0.666	33.3	-204.75	0.666	33.3	47.59	0.666	33.3	-55.36	0.666	33.3	-191.97	0.666	33.3	267.66	0.666	33.3	65.06	0.666	33.3	425.31	0.666	33.3	71.98	0.666	33.3	375.87	0.666	33.3
140.63	0.668	33.4	-204.52	0.668	33.4	46.77	0.668	33.4	-55.32	0.668	33.4	-191.47	0.668	33.4	268.26	0.668	33.4	65.35	0.668	33.4	425.25	0.668	33.4	72.31	0.668	33.4	375.54	0.668	33.4
140.24	0.67	33.5	-204.71	0.67	33.5	47.84	0.67	33.5	-55.37	0.67	33.5	-191.58	0.67	33.5	267.3	0.67	33.5	65.12	0.67	33.5	425.17	0.67	33.5	72.14	0.67	33.5	375.37	0.67	33.5
140.38	0.672	33.6	-204.35	0.672	33.6	47.38	0.672	33.6	-54.82	0.672	33.6	-191.37	0.672	33.6	267.76	0.672	33.6	65.28	0.672	33.6	425.56	0.672	33.6	72.12	0.672	33.6	375.69	0.672	33.6
140.39	0.674	33.7	-204.81	0.674	33.7	47.19	0.674	33.7	-55.73	0.674	33.7	-191.48	0.674	33.7	267.68	0.674	33.7	64.87	0.674	33.7	425.32	0.674	33.7	72.2	0.674	33.7	375.36	0.674	33.7
140.26	0.676	33.8	-204.31	0.676	33.8	47.37	0.676	33.8	-55.47	0.676	33.8	-191.46	0.676	33.8	267.7	0.676	33.8	65.16	0.676	33.8	425.52	0.676	33.8	71.8	0.676	33.8	375.7	0.676	33.8
140.45	0.678	33.9	-204.91	0.678	33.9	47.27	0.678	33.9	-55.29	0.678	33.9	-191.94	0.678	33.9	268.01	0.678	33.9	64.93	0.678	33.9	425.33	0.678	33.9	72.64	0.678	33.9	375.56	0.678	33.9
140.05	0.68	34	-204.85	0.68	34	47.38	0.68	34	-55.3	0.68	34	-191.16	0.68	34	267.35	0.68	34	65.38	0.68	34	425.39	0.68	34	71.99	0.68	34	375.78	0.68	34
140.42	0.682	34.1	-204.76	0.682	34.1	47.35	0.682	34.1	-55.31	0.682	34.1	-191.66	0.682	34.1	267.72	0.682	34.1	64.87	0.682	34.1	425.46	0.682	34.1	71.94	0.682	34.1	375.11	0.682	34.1
140.14	0.684	34.2	-204.77	0.684	34.2	47.74	0.684	34.2	-54.95	0.684	34.2	-191.12	0.684	34.2	267.92	0.684	34.2	64.95	0.684	34.2	425.38	0.684	34.2	72.49	0.684	34.2	375.99	0.684	34.2
139.97	0.686	34.3	-204.51	0.686	34.3	47.47	0.686	34.3	-55.47	0.686	34.3	-191.33	0.686	34.3	267.79	0.686	34.3	65.05	0.686	34.3	425.04	0.686	34.3	71.97	0.686	34.3	375.3	0.686	34.3
140.06	0.688	34.4	-204.58	0.688	34.4	47.75	0.688	34.4	-55.33	0.688	34.4	-191.63	0.688	34.4	267.73	0.688	34.4	64.98	0.688	34.4	425.36	0.688	34.4	72	0.688	34.4	375.74	0.688	34.4
140.31	0.69	34.5	-204.83	0.69	34.5	47.06	0.69	34.5	-55.39	0.69	34.5	-191.47	0.69	34.5	268.1	0.69	34.5	65.22	0.69	34.5	425.11	0.69	34.5	71.8	0.69	34.5	375.12	0.69	34.5
140.27	0.692	34.6	-204.94	0.692	34.6	47.92	0.692	34.6	-55.22	0.692	34.6	-191.53	0.692	34.6	268.19	0.692	34.6	64.74	0.692	34.6	425.55	0.692	34.6	72.22	0.692	34.6	375.93	0.692	34.6
139.99	0.694	34.7	-204.35	0.694	34.7	47.03	0.694	34.7	-55.11	0.694	34.7	-191.7	0.694	34.7	267.94	0.694	34.7	65.43	0.694	34.7	425.12	0.694	34.7	72.08	0.694	34.7	375.1	0.694	34.7
140.42	0.696	34.8	-204.7	0.696	34.8	47.87	0.696	34.8	-55.64	0.696	34.8	-191.27	0.696	34.8	267.9	0.696	34.8	64.42	0.696	34.8	425.11	0.696	34.8	72.04	0.696	34.8	375.42	0.696	34.8
140.11	0.698	34.9	-204.14	0.698	34.9	47.43	0.698	34.9	-55.16	0.698	34.9	-192.02	0.698	34.9	268.28	0.698	34.9	64.78	0.698	34.9	425.07	0.698	34.9	72.34	0.698	34.9	375.61	0.698	34.9
140.51	0.7	35	-205.05	0.7	35	47.43	0.7	35	-55.16	0.7	35	-191.4	0.7	35	268.06	0.7	35	65.12	0.7	35	425	0.7	35	71.69	0.7	35	375.14	0.7	35
140.14	0.702	35.1	-204.63	0.702	35.1	47.93	0.702	35.1	-55.69	0.702	35.1	-192.01	0.702	35.1	267.91	0.702	35.1	64.93	0.702	35.1	425	0.702	35.1	71.57	0.702	35.1	375.35	0.702	35.1
140.56	0.704	35.2	-204.9	0.704	35.2	47.38	0.704	35.2	-55.19	0.704	35.2	-191.72	0.704	35.2	267.91	0.704	35.2	65.32	0.704	35.2	425.29	0.704	35.2	72.39	0.704	35.2	375.66	0.704	35.2
140.42	0.706	35.3	-204.59	0.706	35.3	47.35	0.706	35.3	-55.41	0.706	35.3	-191.49	0.706	35.3	267.92	0.706	35.3	64.87	0.706	35.3	425.21	0.706	35.3	72.04	0.706	35.3	375.04	0.706	35.3
140.24	0.708	35.4	-204.95	0.708	35.4	47.16	0.708	35.4	-55.3	0.708	35.4	-191.94	0.708	35.4	267.94	0.708	35.4	65	0.708	35.4	425.36	0.708	35.4	72.07	0.708	35.4	375.59	0.708	35.4
140.22	0.71	35.5	-204.47	0.71	35.5	47.2	0.71	35.5	-55.47	0.71	35.5	-191.69	0.71	35.5	268.29	0.71	35.5	65.24	0.71	35.5	424.83	0.71	35.5	72.04	0.71	35.5	375.17	0.71	35.5
140.5	0.712	35.6	-204.4	0.712	35.6	47.35	0.712	35.6	-55.3	0.712	35.6	-191.47	0.712	35.6	267.74	0.712	35.6	64.58	0.712	35.6	425.08	0.712	35.6	71.56	0.712	35.6	375.44	0.712	35.6
140.15	0.714	35.7	-204.19	0.714	35.7	47.24	0.714	35.7	-55.76	0.714	35.7	-191.96	0.714	35.7	268.43	0.714	35.7	65.21	0.714	35.7	425.16	0.714	35.7	72.48	0.714	35.7	375.64	0.714	35.7
140.7	0.716	35.8	-204.94	0.716	35.8	47.38	0.716	35.8	-55.45	0.716	35.8	-191.84	0.716	35.8	267.82	0.716	35.8	64.82	0.716	35.8	424.8	0.716	35.8	71.94	0.716	35.8	375.32	0.716	35.8
140.3	0.718	35.9	-204.37	0.718	35.9	47.07	0.718	35.9	-55.5	0.718	35.9	-191.52	0.718	35.9	267.82	0.718	35.9	65.55	0.718	35.9	425.23	0.718	35.9	72.28	0.718	35.9	375.83	0.718	35.9
139.89	0.72	36	-204.56	0.72	36	47.46	0.72	36	-55.1	0.72	36	-191.91	0.72	36	267.77	0.72	36	65.41	0.72	36	425.53	0.72	36	71.95	0.72	36	375.32	0.72	36
140.41	0.722	36.1	-204.68	0.722	36.1	47.17	0.722	36.1	-54.76	0.722	36.1	-191.66	0.722	36.1	267.98	0.722	36.1	64.99	0.722	36.1	425	0.722	36.1	72.26	0.722	36.1	375.16	0.722	36.1
140.07	0.724	36.2	-204.4	0.724	36.2	47.13	0.724	36.2	-55.02	0.724	36.2	-191.63	0.724	36.2	267.9	0.724	36.2	65.13	0.724	36.2	425.35	0.724	36.2	72.15	0.724	36.2	375.62	0.724	36.2
140.01	0.726	36.3	-204.36	0.726	36.3	47.34	0.726	36.3	-55.27	0.726	36.3	-191.4	0.726	36.3	267.93	0.726	36.3	64.87	0.726	36.3	424.89	0.726	36.3	72.09	0.726	36.3	375.38	0.726	36.3
140.55	0.728	36.4	-204.95	0.728	36.4	47.21	0.728	36.4	-55.2	0.728	36.4	-191.9	0.728	36.4	267.66	0.728	36.4	64.91	0.728	36.4	425.15	0.728	36.4	72.01	0.728	36.4	375.38	0.728	36.4
140.2	0.73	36.5	-204.21	0.73	36.5	46.97	0.73	36.5	-54.97	0.73	36.5	-191.83	0.73	36.5	267.95	0.73	36.5	65.48	0.73	36.5	425.15	0.73	36.5	72.32	0.73	36.5	375.76	0.73	36.5
140.2	0.732	36.6	-204.6	0.732	36.6	47.51	0.732	36.6	-55.06	0.732	36.6	-191.31	0.732	36.6	267.76	0.732	36.6	64.94	0.732	36.6	425.04	0.732	36.6	72.4	0.732	36.6	375.69	0.732	36.6
140.48	0.734	36.7	-204.76	0.734	36.7	46.92	0.734	36.7	-55.58	0.734	36.7	-191.72	0.734	36.7	267.77	0.734	36.7	65.46	0.734	36.7	425.31	0.734	36.7	71.83	0.734	36.7	375.45	0.734	36.7
139.92	0.736	36.8	-204.56	0.736	36.8	47.36	0.736	36.8	-55.46	0.736	36.8	-191.91	0.736	36.8	267.46	0.736	36.8	65.14	0.736	36.8	425.23	0.736	36.8	72.28	0.736	36.8	375.54	0.736	36.8
140.18	0.738	36.9	-204.04	0.738	36.9	47.55	0.738	36.9	-54.89	0.738	36.9	-191.78	0.738	36.9	267.64	0.738	36.9	65.21	0.738	36.9	425.29	0.738	36.9	72.04	0.738	36.9	375.68	0.738	36.9
140.07	0.74	37	-204.87	0.74	37	46.94	0.74	37	-55.63	0.74	37	-191.73	0.74	37	268.15	0.74	37	64.94	0.74	37	425.37	0.74	37	71.94	0.74	37	375.6	0.74	37
140.24	0.742	37.1	-204.46	0.742	37.1	47.12	0.742	37.1	-55.19	0.742	37.1	-191.58	0.742	37.1	267.43	0.742	37.1	65.48	0.742	37.1	425.11	0.742	37.1	72.15	0.742	37.1	375.23	0.742	37.1
140.37	0.744	37.2	-204.64	0.744	37.2	47.46	0.744	37.2	-55.34	0.744	37.2	-191.58	0.744	37.2	268.03	0.744	37.2	64.9	0.744	37.2	425.22	0.744	37.2	71.92	0.744	37.2	376.16	0.744	37.2
140.17	0.746	37.3	-204.45	0.746	37.3	47.24	0.746	37.3	-55.42	0.746	37.3	-191.55	0.746	37.3	267.41	0.746	37.3	65.08	0.746	37.3	425.45	0.746	37.3	72.15	0.746	37.3	375.63	0.746	37.3
140.3	0.748	37.4	-204.45	0.748	37.4	48.1	0.748	37.4	-55.3	0.748	37.4	-191.53	0.748	37.4	267.75	0.748	37.4	64.97	0.748	37.4	425.5	0.748	37.4	71.44	0.748	37.4	375.48	0.748	37.4
140.24	0.75	37.5	-204.48	0.75	37.5	47.13	0.75	37.5	-55.41	0.75	37.5	-191.78	0.75	37.5	268.21	0.75	37.5	65	0.75	37.5	425.02	0.75	37.5	72.26	0.75	37.5	375.45	0.75	37.5
140.12	0.752	37.6	-204.76	0.752	37.6	47.13	0.752	37.6	-55.06	0.752	37.6	-191.59	0.752	37.6	267.43	0.752	37.6	65.14	0.752	37.6	424.93	0.752	37.6	71.89	0.752	37.6	375.53	0.752	37.6
140.25	0.754	37.7	-204.67	0.754	37.7	47.62	0.754	37.7	-55.4	0.754	37.7	-191.9	0.754	37.7	268.18	0.754	37.7	65.32	0.754	37.7	425.54	0.754	37.7	72.32	0.754	37.7	375.33	0.754	37.7
140.06	0.756	37.8	-204.67	0.756	37.8	47.09	0.756	37.8	-55.26	0.756	37.8	-191.75	0.756	37.8	267.68	0.756	37.8	64.9	0.756	37.8	424.97	0.756	37.8	72.22	0.756	37.8	375.74	0.756	37.8
140.14	0.758	37.9	-204.7	0.758	37.9	47.67	0.758	37.9	-55.48	0.758	37.9	-191.76	0.758	37.9	267.93	0.758	37.9	65.13	0.758	37.9	425.21	0.758	37.9	72.08	0.758	37.9	375.41	0.758	37.9
140.38	0.76	38	-204.82	0.76	38	47.48	0.76	38	-55.65	0.76	38	-191.86	0.76	38	268.12	0.76	38	64.58	0.76	38	425.04	0.76	38	72.13	0.76	38	375.7	0.76	38
140.01	0.762	38.1	-204.55	0.762	38.1	47.34	0.762	38.1	-55.73	0.762	38.1	-191.76	0.762	38.1	268.21	0.762	38.1	64.76	0.762	38.1	424.96	0.762	38.1	71.77	0.762	38.1	375.38	0.762	38.1
140.34	0.764	38.2	-204.62	0.764	38.2	47.51	0.764	38.2	-55.14	0.764	38.2	-191.99	0.764	38.2	267.83	0.764	38.2	65.26	0.764	38.2	425.42	0.764	38.2	71.43	0.764	38.2	375.3	0.764	38.2
140.04	0.766	38.3	-204.72	0.766	38.3	47.35	0.766	38.3	-55.24	0.766	38.3	-191.85	0.766	38.3	268.49	0.766	38.3	64.75	0.766	38.3	425.72	0.766	38.3	72.37	0.766	38.3	375.35	0.766	38.3
140.26	0.768	38.4	-204.95	0.768	38.4	47.57	0.768	38.4	-55.33	0.768	38.4	-192.01	0.768	38.4	267.94	0.768	38.4	64.68	0.768	38.4	425.33	0.768	38.4	71.95	0.768	38.4	376	0.768	38.4
140.26	0.77	38.5	-204.55	0.77	38.5	47.18	0.77	38.5	-55.73	0.77	38.5	-191.67	0.77	38.5	267.91	0.77	38.5	65.33	0.77	38.5	425.14	0.77	38.5	72.29	0.77	38.5	375.74	0.77	38.5
140.26	0.772	38.6	-204.66	0.772	38.6	47.26	0.772	38.6	-54.88	0.772	38.6	-191.77	0.772	38.6	267.96	0.772	38.6	64.68	0.772	38.6	424.91	0.772	38.6	71.91	0.772	38.6	375.04	0.772	38.6
140.3	0.774	38.7	-204.39	0.774	38.7	47.19	0.774	38.7	-55.21	0.774	38.7	-191.66	0.774	38.7	268	0.774	38.7	65.43	0.774	38.7	425.32	0.774	38.7	71.56	0.774	38.7	375.48	0.774	38.7
140.21	0.776	38.8	-204.7	0.776	38.8	47.13	0.776	38.8	-55.42	0.776	38.8	-191.84	0.776	38.8	268.02	0.776	38.8	65.62	0.776	38.8	424.95	0.776	38.8	71.96	0.776	38.8	375.2	0.776	38.8
140.49	0.778	38.9	-204.56	0.778	38.9	47.47	0.778	38.9	-55.26	0.778	38.9	-191.77	0.778	38.9	267.9	0.778	38.9	64.83	0.778	38.9	425.01	0.778	38.9	72.15	0.778	38.9	375.22	0.778	38.9
140.26	0.78	39	-204.46	0.78	39	47.28	0.78	39	-54.85	0.78	39	-192.06	0.78	39	268.07	0.78	39	65.37	0.78	39	425.53	0.78	39	72.05	0.78	39	375.58	0.78	39
140.28	0.782	39.1	-204.45	0.782	39.1	47.45	0.782	39.1	-54.96	0.782	39.1	-191.82	0.782	39.1	267.68	0.782	39.1	64.88	0.782	39.1	425.05	0.782	39.1	71.79	0.782	39.1	375.17	0.782	39.1
140.23	0.784	39.2	-204.85	0.784	39.2	46.92	0.784	39.2	-55.32	0.784	39.2	-191.62	0.784	39.2	267.8	0.784	39.2	65.37	0.784	39.2	425.05	0.784	39.2	72.25	0.784	39.2	375.64	0.784	39.2
140.25	0.786	39.3	-204.32	0.786	39.3	47.22	0.786	39.3	-55.28	0.786	39.3	-191.7	0.786	39.3	267.98	0.786	39.3	65.39	0.786	39.3	424.97	0.786	39.3	71.85	0.786	39.3	375.62	0.786	39.3
140.43	0.788	39.4	-204.51	0.788	39.4	47.38	0.788	39.4	-55.13	0.788	39.4	-191.69	0.788	39.4	267.75	0.788	39.4	65	0.788	39.4	425.11	0.788	39.4	72.22	0.788	39.4	375.24	0.788	39.4
139.94	0.79	39.5	-204.62	0.79	39.5	46.89	0.79	39.5	-54.85	0.79	39.5	-192.11	0.79	39.5	267.83	0.79	39.5	65.22	0.79	39.5	424.81	0.79	39.5	71.71	0.79	39.5	375.65	0.79	39.5
140.33	0.792	39.6	-204.77	0.792	39.6	47.36	0.792	39.6	-55.39	0.792	39.6	-191.9	0.792	39.6	267.83	0.792	39.6	65.18	0.792	39.6	425.36	0.792	39.6	72.21	0.792	39.6	375.52	0.792	39.6
140.47	0.794	39.7	-204.21	0.794	39.7	46.95	0.794	39.7	-55.34	0.794	39.7	-191.65	0.794	39.7	267.82	0.794	39.7	65.24	0.794	39.7	424.81	0.794	39.7	71.97	0.794	39.7	375.13	0.794	39.7
140.03	0.796	39.8	-204.88	0.796	39.8	47.18	0.796	39.8	-55.14	0.796	39.8	-192.1	0.796	39.8	268.01	0.796	39.8	64.84	0.796	39.8	424.95	0.796	39.8	72.01	0.796	39.8	375.31	0.796	39.8
140.32	0.798	39.9	-204.39	0.798	39.9	47.32	0.798	39.9	-55.2	0.798	39.9	-191.65	0.798	39.9	267.94	0.798	39.9	65.28	0.798	39.9	424.74	0.798	39.9	71.72	0.798	39.9	375.09	0.798	39.9
140.09	0.8	40	-204.98	0.8	40	46.78	0.8	40	-55.44	0.8	40	-191.6	0.8	40	267.88	0.8	40	65.02	0.8	40	425.64	0.8	40	72.07	0.8	40	375.89	0.8	40
140.54	0.802	40.1	-204.65	0.802	40.1	47.78	0.802	40.1	-55.56	0.802	40.1	-192.21	0.802	40.1	267.81	0.802	40.1	65.1	0.802	40.1	424.71	0.802	40.1	71.95	0.802	40.1	375.5	0.802	40.1
140.11	0.804	40.2	-204.92	0.804	40.2	47.18	0.804	40.2	-55.21	0.804	40.2	-191.63	0.804	40.2	267.86	0.804	40.2	65.17	0.804	40.2	425.6	0.804	40.2	71.38	0.804	40.2	375.5	0.804	40.2
140.2	0.806	40.3	-204.65	0.806	40.3	47.52	0.806	40.3	-55.3	0.806	40.3	-191.49	0.806	40.3	267.44	0.806	40.3	64.82	0.806	40.3	425.32	0.806	40.3	72.31	0.806	40.3	375.24	0.806	40.3
139.92	0.808	40.4	-204.81	0.808	40.4	47.32	0.808	40.4	-55.48	0.808	40.4	-192.11	0.808	40.4	267.84	0.808	40.4	65.11	0.808	40.4	425.46	0.808	40.4	72.08	0.808	40.4	375.64	0.808	40.4
140.05	0.81	40.5	-204.49	0.81	40.5	47.27	0.81	40.5	-55.27	0.81	40.5	-191.64	0.81	40.5	267.81	0.81	40.5	64.73	0.81	40.5	425.23	0.81	40.5	72.09	0.81	40.5	375.41	0.81	40.5
140.54	0.812	40.6	-204.81	0.812	40.6	47.47	0.812	40.6	-55.43	0.812	40.6	-191.79	0.812	40.6	267.89	0.812	40.6	64.85	0.812	40.6	425.41	0.812	40.6	71.86	0.812	40.6	375.47	0.812	40.6
139.82	0.814	40.7	-205.04	0.814	40.7	47.26	0.814	40.7	-55.15	0.814	40.7	-191.7	0.814	40.7	267.8	0.814	40.7	65.29	0.814	40.7	425.11	0.814	40.7	71.71	0.814	40.7	375.46	0.814	40.7
140.22	0.816	40.8	-204.44	0.816	40.8	47.37	0.816	40.8	-55.57	0.816	40.8	-191.56	0.816	40.8	267.89	0.816	40.8	64.76	0.816	40.8	425.37	0.816	40.8	71.78	0.816	40.8	375.44	0.816	40.8
140.26	0.818	40.9	-204.91	0.818	40.9	47.74	0.818	40.9	-55.54	0.818	40.9	-192.06	0.818	40.9	268.19	0.818	40.9	64.76	0.818	40.9	425.45	0.818	40.9	71.78	0.818	40.9	375.25	0.818	40.9
140.42	0.82	41	-204.35	0.82	41	47.43	0.82	41	-55.4	0.82	41	-191.77	0.82	41	267.51	0.82	41	64.79	0.82	41	425.15	0.82	41	71.79	0.82	41	375.5	0.82	41
140.23	0.822	41.1	-204.62	0.822	41.1	47.6	0.822	41.1	-55.16	0.822	41.1	-191.96	0.822	41.1	268.03	0.822	41.1	64.73	0.822	41.1	425.41	0.822	41.1	72.02	0.822	41.1	375.1	0.822	41.1
140.58	0.824	41.2	-204.93	0.824	41.2	47	0.824	41.2	-55.31	0.824	41.2	-191.76	0.824	41.2	268.1	0.824	41.2	65.18	0.824	41.2	425.07	0.824	41.2	71.87	0.824	41.2	375.43	0.824	41.2
139.95	0.826	41.3	-204.43	0.826	41.3	47.63	0.826	41.3	-55.47	0.826	41.3	-191.84	0.826	41.3	267.65	0.826	41.3	64.87	0.826	41.3	425.67	0.826	41.3	71.86	0.826	41.3	375.22	0.826	41.3
140.28	0.828	41.4	-204.64	0.828	41.4	47.59	0.828	41.4	-55.39	0.828	41.4	-191.75	0.828	41.4	267.9	0.828	41.4	65.17	0.828	41.4	424.45	0.828	41.4	72.18	0.828	41.4	375.57	0.828	41.4
140.13	0.83	41.5	-205.01	0.83	41.5	46.95	0.83	41.5	-55.4	0.83	41.5	-191.67	0.83	41.5	268.32	0.83	41.5	64.75	0.83	41.5	425.15	0.83	41.5	71.77	0.83	41.5	374.76	0.83	41.5
140.33	0.832	41.6	-204.5	0.832	41.6	47.66	0.832	41.6	-54.64	0.832	41.6	-192.19	0.832	41.6	267.41	0.832	41.6	65.03	0.832	41.6	425.09	0.832	41.6	71.91	0.832	41.6	375.56	0.832	41.6
140.07	0.834	41.7	-204.99	0.834	41.7	47.25	0.834	41.7	-55.34	0.834	41.7	-191.89	0.834	41.7	268.02	0.834	41.7	64.84	0.834	41.7	424.79	0.834	41.7	72.14	0.834	41.7	375.07	0.834	41.7
140.5	0.836	41.8	-204.75	0.836	41.8	47.42	0.836	41.8	-55.33	0.836	41.8	-191.85	0.836	41.8	267.83	0.836	41.8	65.07	0.836	41.8	425.59	0.836	41.8	71.71	0.836	41.8	375.84	0.836	41.8
140.28	0.838	41.9	-204.39	0.838	41.9	47.27	0.838	41.9	-55.14	0.838	41.9	-191.84	0.838	41.9	268.14	0.838	41.9	64.73	0.838	41.9	424.72	0.838	41.9	72.19	0.838	41.9	374.97	0.838	41.9
140.38	0.84	42	-204.73	0.84	42	47.01	0.84	42	-55.22	0.84	42	-191.98	0.84	42	267.66	0.84	42	65.21	0.84	42	425.12	0.84	42	71.65	0.84	42	375.34	0.84	42
139.97	0.842	42.1	-204.29	0.842	42.1	47.4	0.842	42.1	-55.58	0.842	42.1	-192.21	0.842	42.1	268.23	0.842	42.1	65.21	0.842	42.1	424.97	0.842	42.1	72.24	0.842	42.1	375.54	0.842	42.1
140.83	0.844	42.2	-204.9	0.844	42.2	47.37	0.844	42.2	-54.86	0.844	42.2	-191.8	0.844	42.2	267.2	0.844	42.2	65	0.844	42.2	425.19	0.844	42.2	71.8	0.844	42.2	375.44	0.844	42.2
139.84	0.846	42.3	-204.52	0.846	42.3	47.26	0.846	42.3	-55.87	0.846	42.3	-191.83	0.846	42.3	267.95	0.846	42.3	64.99	0.846	42.3	425.12	0.846	42.3	71.89	0.846	42.3	375.3	0.846	42.3
140.37	0.848	42.4	-204.56	0.848	42.4	47.53	0.848	42.4	-55.05	0.848	42.4	-191.98	0.848	42.4	267.56	0.848	42.4	65.25	0.848	42.4	425.26	0.848	42.4	72.3	0.848	42.4	375.55	0.848	42.4
140.2	0.85	42.5	-204.78	0.85	42.5	47.14	0.85	42.5	-55.43	0.85	42.5	-191.82	0.85	42.5	267.48	0.85	42.5	65.2	0.85	42.5	425.04	0.85	42.5	72.37	0.85	42.5	375.5	0.85	42.5
140.36	0.852	42.6	-204.31	0.852	42.6	47.27	0.852	42.6	-54.75	0.852	42.6	-191.67	0.852	42.6	267.69	0.852	42.6	65.01	0.852	42.6	425.14	0.852	42.6	72.2	0.852	42.6	375.83	0.852	42.6
139.99	0.854	42.7	-204.69	0.854	42.7	47.32	0.854	42.7	-55.26	0.854	42.7	-192.14	0.854	42.7	268.04	0.854	42.7	65.07	0.854	42.7	424.71	0.854	42.7	72.31	0.854	42.7	375.19	0.854	42.7
140.18	0.856	42.8	-204.87	0.856	42.8	47.43	0.856	42.8	-55.19	0.856	42.8	-191.96	0.856	42.8	268.02	0.856	42.8	64.6	0.856	42.8	425.48	0.856	42.8	71.87	0.856	42.8	375.48	0.856	42.8
139.87	0.858	42.9	-204.19	0.858	42.9	46.97	0.858	42.9	-55.64	0.858	42.9	-191.46	0.858	42.9	267.58	0.858	42.9	65	0.858	42.9	425	0.858	42.9	72.36	0.858	42.9	375.55	0.858	42.9
140.04	0.86	43	-205.14	0.86	43	47.29	0.86	43	-55.26	0.86	43	-191.74	0.86	43	267.97	0.86	43	65.06	0.86	43	425.2	0.86	43	71.92	0.86	43	375.28	0.86	43
140.2	0.862	43.1	-204.43	0.862	43.1	47.01	0.862	43.1	-55.34	0.862	43.1	-191.9	0.862	43.1	267.69	0.862	43.1	64.52	0.862	43.1	425.41	0.862	43.1	71.87	0.862	43.1	375.57	0.862	43.1
140.83	0.864	43.2	-204.98	0.864	43.2	47.59	0.864	43.2	-55.31	0.864	43.2	-191.83	0.864	43.2	267.91	0.864	43.2	65.27	0.864	43.2	425.11	0.864	43.2	72.43	0.864	43.2	375.61	0.864	43.2
139.9	0.866	43.3	-204.53	0.866	43.3	47.16	0.866	43.3	-55.2	0.866	43.3	-191.44	0.866	43.3	267.55	0.866	43.3	65.06	0.866	43.3	425.26	0.866	43.3	71.94	0.866	43.3	375.59	0.866	43.3
140.3	0.868	43.4	-204.63	0.868	43.4	47.05	0.868	43.4	-55.59	0.868	43.4	-191.7	0.868	43.4	267.91	0.868	43.4	64.56	0.868	43.4	424.95	0.868	43.4	72.22	0.868	43.4	375.6	0.868	43.4
140.13	0.87	43.5	-204.58	0.87	43.5	47.4	0.87	43.5	-55.38	0.87	43.5	-191.61	0.87	43.5	267.86	0.87	43.5	65.11	0.87	43.5	425.38	0.87	43.5	72.11	0.87	43.5	375.25	0.87	43.5
139.99	0.872	43.6	-204.72	0.872	43.6	47.28	0.872	43.6	-55.45	0.872	43.6	-191.93	0.872	43.6	268.03	0.872	43.6	64.75	0.872	43.6	425.29	0.872	43.6	71.85	0.872	43.6	375.74	0.872	43.6
139.73	0.874	43.7	-204.4	0.874	43.7	47.55	0.874	43.7	-55.46	0.874	43.7	-191.86	0.874	43.7	267.82	0.874	43.7	64.87	0.874	43.7	425.19	0.874	43.7	72.21	0.874	43.7	375.29	0.874	43.7
140.16	0.876	43.8	-204.91	0.876	43.8	47.4	0.876	43.8	-55.08	0.876	43.8	-191.64	0.876	43.8	267.62	0.876	43.8	65.13	0.876	43.8	425.55	0.876	43.8	71.92	0.876	43.8	375.53	0.876	43.8
139.96	0.878	43.9	-204.76	0.878	43.9	47.3	0.878	43.9	-55.72	0.878	43.9	-192.35	0.878	43.9	267.78	0.878	43.9	64.87	0.878	43.9	425.12	0.878	43.9	71.65	0.878	43.9	375.21	0.878	43.9
140.34	0.88	44	-205	0.88	44	47.52	0.88	44	-55.43	0.88	44	-191.79	0.88	44	267.82	0.88	44	64.92	0.88	44	425.24	0.88	44	72.05	0.88	44	375.59	0.88	44
140.27	0.882	44.1	-204.75	0.882	44.1	47.47	0.882	44.1	-55.44	0.882	44.1	-191.81	0.882	44.1	268.22	0.882	44.1	65.21	0.882	44.1	425.09	0.882	44.1	71.77	0.882	44.1	375.43	0.882	44.1
140.17	0.884	44.2	-205	0.884	44.2	47.07	0.884	44.2	-55.54	0.884	44.2	-191.75	0.884	44.2	267.74	0.884	44.2	65.24	0.884	44.2	425.21	0.884	44.2	71.41	0.884	44.2	375.32	0.884	44.2
139.83	0.886	44.3	-204.91	0.886	44.3	47.45	0.886	44.3	-55.38	0.886	44.3	-191.81	0.886	44.3	268.22	0.886	44.3	65.07	0.886	44.3	425.25	0.886	44.3	72.27	0.886	44.3	375.09	0.886	44.3
140.39	0.888	44.4	-204.94	0.888	44.4	47.37	0.888	44.4	-55.46	0.888	44.4	-192.21	0.888	44.4	267.71	0.888	44.4	64.72	0.888	44.4	425.12	0.888	44.4	71.69	0.888	44.4	375.45	0.888	44.4
140.38	0.89	44.5	-204.8	0.89	44.5	47.72	0.89	44.5	-55.15	0.89	44.5	-192.07	0.89	44.5	267.94	0.89	44.5	64.62	0.89	44.5	425.11	0.89	44.5	71.81	0.89	44.5	375.39	0.89	44.5
140.36	0.892	44.6	-204.57	0.892	44.6	47.36	0.892	44.6	-55.49	0.892	44.6	-191.96	0.892	44.6	267.95	0.892	44.6	65.34	0.892	44.6	424.73	0.892	44.6	72.19	0.892	44.6	375.14	0.892	44.6
140.39	0.894	44.7	-205.08	0.894	44.7	47.19	0.894	44.7	-55.03	0.894	44.7	-191.86	0.894	44.7	267.58	0.894	44.7	64.7	0.894	44.7	425.13	0.894	44.7	71.26	0.894	44.7	375.74	0.894	44.7
140.21	0.896	44.8	-204.69	0.896	44.8	47.74	0.896	44.8	-55.9	0.896	44.8	-192.07	0.896	44.8	267.98	0.896	44.8	65.27	0.896	44.8	425.16	0.896	44.8	72.11	0.896	44.8	375.41	0.896	44.8
140.56	0.898	44.9	-204.64	0.898	44.9	47.54	0.898	44.9	-55.53	0.898	44.9	-191.87	0.898	44.9	267.94	0.898	44.9	64.86	0.898	44.9	425.02	0.898	44.9	72.03	0.898	44.9	375.35	0.898	44.9
140.41	0.9	45	-205.03	0.9	45	47.14	0.9	45	-55.21	0.9	45	-192.31	0.9	45	267.58	0.9	45	64.94	0.9	45	425.4	0.9	45	71.81	0.9	45	375.38	0.9	45
140.4	0.902	45.1	-204.64	0.902	45.1	47.55	0.902	45.1	-55.45	0.902	45.1	-192.12	0.902	45.1	267.73	0.902	45.1	64.86	0.902	45.1	424.25	0.902	45.1	71.89	0.902	45.1	375.38	0.902	45.1
140.49	0.904	45.2	-204.46	0.904	45.2	47.18	0.904	45.2	-55.17	0.904	45.2	-191.5	0.904	45.2	267.93	0.904	45.2	65.43	0.904	45.2	425.14	0.904	45.2	72.33	0.904	45.2	375.5	0.904	45.2
140.35	0.906	45.3	-204.92	0.906	45.3	46.85	0.906	45.3	-55.27	0.906	45.3	-192.07	0.906	45.3	267.98	0.906	45.3	64.75	0.906	45.3	424.9	0.906	45.3	72.05	0.906	45.3	375.47	0.906	45.3
140.31	0.908	45.4	-203.99	0.908	45.4	47.76	0.908	45.4	-55.21	0.908	45.4	-192.09	0.908	45.4	267.95	0.908	45.4	64.9	0.908	45.4	425.07	0.908	45.4	72.24	0.908	45.4	375.33	0.908	45.4
140.17	0.91	45.5	-205.02	0.91	45.5	47.13	0.91	45.5	-55.43	0.91	45.5	-191.69	0.91	45.5	267.83	0.91	45.5	64.92	0.91	45.5	425.3	0.91	45.5	71.69	0.91	45.5	375.28	0.91	45.5
140.24	0.912	45.6	-204.4	0.912	45.6	47.22	0.912	45.6	-55.01	0.912	45.6	-191.83	0.912	45.6	267.51	0.912	45.6	65.39	0.912	45.6	424.62	0.912	45.6	72.12	0.912	45.6	375.25	0.912	45.6
139.85	0.914	45.7	-204.36	0.914	45.7	46.83	0.914	45.7	-55.49	0.914	45.7	-191.62	0.914	45.7	267.81	0.914	45.7	65.11	0.914	45.7	425.41	0.914	45.7	72.04	0.914	45.7	374.74	0.914	45.7
139.99	0.916	45.8	-205.18	0.916	45.8	47.5	0.916	45.8	-55.19	0.916	45.8	-191.42	0.916	45.8	267.35	0.916	45.8	65.11	0.916	45.8	424.73	0.916	45.8	72.04	0.916	45.8	375.51	0.916	45.8
140.38	0.918	45.9	-204.05	0.918	45.9	47.34	0.918	45.9	-55.38	0.918	45.9	-192.41	0.918	45.9	267.82	0.918	45.9	65.27	0.918	45.9	424.95	0.918	45.9	71.95	0.918	45.9	375.3	0.918	45.9
140.45	0.92	46	-204.63	0.92	46	47.05	0.92	46	-55.58	0.92	46	-191.44	0.92	46	267.59	0.92	46	64.59	0.92	46	425.31	0.92	46	72.13	0.92	46	375.41	0.92	46
139.88	0.922	46.1	-204.67	0.922	46.1	47.11	0.922	46.1	-55.24	0.922	46.1	-191.82	0.922	46.1	267.73	0.922	46.1	65.15	0.922	46.1	425.47	0.922	46.1	71.97	0.922	46.1	375	0.922	46.1
140.2	0.924	46.2	-204.73	0.924	46.2	47.39	0.924	46.2	-55.43	0.924	46.2	-191.98	0.924	46.2	268.07	0.924	46.2	64.72	0.924	46.2	424.73	0.924	46.2	71.57	0.924	46.2	375.35	0.924	46.2
139.86	0.926	46.3	-204.58	0.926	46.3	47.43	0.926	46.3	-55.23	0.926	46.3	-191.83	0.926	46.3	267.32	0.926	46.3	64.9	0.926	46.3	425.11	0.926	46.3	72.52	0.926	46.3	375.74	0.926	46.3
140.41	0.928	46.4	-204.18	0.928	46.4	46.91	0.928	46.4	-55.31	0.928	46.4	-192.07	0.928	46.4	268.06	0.928	46.4	64.96	0.928	46.4	424.99	0.928	46.4	71.58	0.928	46.4	374.88	0.928	46.4
140.08	0.93	46.5	-204.6	0.93	46.5	47.39	0.93	46.5	-55.51	0.93	46.5	-191.68	0.93	46.5	267.84	0.93	46.5	64.85	0.93	46.5	425.31	0.93	46.5	72.24	0.93	46.5	375.42	0.93	46.5
140.38	0.932	46.6	-204.81	0.932	46.6	47.11	0.932	46.6	-55.55	0.932	46.6	-191.81	0.932	46.6	267.78	0.932	46.6	64.83	0.932	46.6	424.84	0.932	46.6	71.77	0.932	46.6	375.39	0.932	46.6
140.18	0.934	46.7	-204.57	0.934	46.7	47.4	0.934	46.7	-55.78	0.934	46.7	-191.62	0.934	46.7	267.68	0.934	46.7	64.79	0.934	46.7	425.22	0.934	46.7	71.64	0.934	46.7	375.59	0.934	46.7
140.39	0.936	46.8	-204.65	0.936	46.8	47.24	0.936	46.8	-55.22	0.936	46.8	-192.33	0.936	46.8	267.99	0.936	46.8	65	0.936	46.8	425.18	0.936	46.8	71.87	0.936	46.8	375.03	0.936	46.8
140.03	0.938	46.9	-205.08	0.938	46.9	47.12	0.938	46.9	-55.74	0.938	46.9	-191.55	0.938	46.9	267.79	0.938	46.9	64.7	0.938	46.9	424.82	0.938	46.9	71.75	0.938	46.9	375.6	0.938	46.9
140.07	0.94	47	-205.06	0.94	47	47.53	0.94	47	-55.45	0.94	47	-191.95	0.94	47	268.12	0.94	47	65.14	0.94	47	424.96	0.94	47	71.81	0.94	47	375.04	0.94	47
140.18	0.942	47.1	-204.69	0.942	47.1	47.53	0.942	47.1	-55.64	0.942	47.1	-191.86	0.942	47.1	268.3	0.942	47.1	64.43	0.942	47.1	425.44	0.942	47.1	71.7	0.942	47.1	375.56	0.942	47.1
140.22	0.944	47.2	-204.89	0.944	47.2	47.45	0.944	47.2	-55.21	0.944	47.2	-192.25	0.944	47.2	267.77	0.944	47.2	64.8	0.944	47.2	425.15	0.944	47.2	71.66	0.944	47.2	375.51	0.944	47.2
140.35	0.946	47.3	-204.49	0.946	47.3	47.28	0.946	47.3	-55.94	0.946	47.3	-191.81	0.946	47.3	268.11	0.946	47.3	64.86	0.946	47.3	425.41	0.946	47.3	72.02	0.946	47.3	375.23	0.946	47.3
140.36	0.948	47.4	-204.95	0.948	47.4	47.23	0.948	47.4	-55.53	0.948	47.4	-192.24	0.948	47.4	267.82	0.948	47.4	64.9	0.948	47.4	424.89	0.948	47.4	71.67	0.948	47.4	375.55	0.948	47.4
140.2	0.95	47.5	-204.49	0.95	47.5	47.49	0.95	47.5	-55.16	0.95	47.5	-191.88	0.95	47.5	268.02	0.95	47.5	64.9	0.95	47.5	425.15	0.95	47.5	71.62	0.95	47.5	374.9	0.95	47.5
140.23	0.952	47.6	-204.61	0.952	47.6	47.71	0.952	47.6	-55.58	0.952	47.6	-192.16	0.952	47.6	268.16	0.952	47.6	64.98	0.952	47.6	424.85	0.952	47.6	72.19	0.952	47.6	375.51	0.952	47.6
139.91	0.954	47.7	-204.76	0.954	47.7	47.6	0.954	47.7	-55.18	0.954	47.7	-191.98	0.954	47.7	268.09	0.954	47.7	64.72	0.954	47.7	425.11	0.954	47.7	71.66	0.954	47.7	375.57	0.954	47.7
140.1	0.956	47.8	-204.55	0.956	47.8	46.98	0.956	47.8	-55.49	0.956	47.8	-191.64	0.956	47.8	267.76	0.956	47.8	64.75	0.956	47.8	425.43	0.956	47.8	71.96	0.956	47.8	375.17	0.956	47.8
140.82	0.958	47.9	-204.61	0.958	47.9	47.7	0.958	47.9	-55.44	0.958	47.9	-191.61	0.958	47.9	267.28	0.958	47.9	64.63	0.958	47.9	425.05	0.958	47.9	71.68	0.958	47.9	375.07	0.958	47.9
140.49	0.96	48	-204.58	0.96	48	47.26	0.96	48	-55.35	0.96	48	-192.71	0.96	48	267.82	0.96	48	64.92	0.96	48	425.2	0.96	48	71.97	0.96	48	375.08	0.96	48
140	0.962	48.1	-204.67	0.962	48.1	47.19	0.962	48.1	-55.47	0.962	48.1	-191.73	0.962	48.1	268.23	0.962	48.1	64.82	0.962	48.1	424.78	0.962	48.1	71.89	0.962	48.1	375.24	0.962	48.1
140.31	0.964	48.2	-204.7	0.964	48.2	47.15	0.964	48.2	-55.16	0.964	48.2	-192.16	0.964	48.2	267.8	0.964	48.2	65.16	0.964	48.2	425.02	0.964	48.2	71.61	0.964	48.2	375.41	0.964	48.2
140.55	0.966	48.3	-205.1	0.966	48.3	47.57	0.966	48.3	-55.01	0.966	48.3	-192.08	0.966	48.3	267.68	0.966	48.3	65.4	0.966	48.3	425.04	0.966	48.3	72.27	0.966	48.3	375.25	0.966	48.3
139.93	0.968	48.4	-205.02	0.968	48.4	46.98	0.968	48.4	-55.55	0.968	48.4	-192.15	0.968	48.4	267.38	0.968	48.4	65.06	0.968	48.4	424.97	0.968	48.4	71.96	0.968	48.4	375.13	0.968	48.4
140.02	0.97	48.5	-204.7	0.97	48.5	47.21	0.97	48.5	-55.27	0.97	48.5	-192	0.97	48.5	268.17	0.97	48.5	65.09	0.97	48.5	424.81	0.97	48.5	72.22	0.97	48.5	375.22	0.97	48.5
140.27	0.972	48.6	-204.57	0.972	48.6	47.55	0.972	48.6	-55.07	0.972	48.6	-191.95	0.972	48.6	267.69	0.972	48.6	64.95	0.972	48.6	424.77	0.972	48.6	72.09	0.972	48.6	375.27	0.972	48.6
140.49	0.974	48.7	-204.65	0.974	48.7	47.05	0.974	48.7	-55.69	0.974	48.7	-191.91	0.974	48.7	267.5	0.974	48.7	65	0.974	48.7	425.27	0.974	48.7	72.06	0.974	48.7	375.06	0.974	48.7
140.47	0.976	48.8	-204.76	0.976	48.8	47.26	0.976	48.8	-54.72	0.976	48.8	-192.11	0.976	48.8	267.81	0.976	48.8	64.83	0.976	48.8	424.93	0.976	48.8	72.08	0.976	48.8	375.35	0.976	48.8
140.14	0.978	48.9	-204.35	0.978	48.9	47.21	0.978	48.9	-55.63	0.978	48.9	-191.73	0.978	48.9	267.95	0.978	48.9	64.97	0.978	48.9	424.92	0.978	48.9	72.29	0.978	48.9	375.47	0.978	48.9
140.03	0.98	49	-204.37	0.98	49	47.16	0.98	49	-55.62	0.98	49	-191.81	0.98	49	267.36	0.98	49	65.01	0.98	49	425.1	0.98	49	71.49	0.98	49	375.44	0.98	49
140.32	0.982	49.1	-204.85	0.982	49.1	46.98	0.982	49.1	-54.87	0.982	49.1	-192.25	0.982	49.1	267.64	0.982	49.1	64.87	0.982	49.1	424.73	0.982	49.1	72.1	0.982	49.1	375.38	0.982	49.1
139.97	0.984	49.2	-204.55	0.984	49.2	47.39	0.984	49.2	-55.7	0.984	49.2	-191.88	0.984	49.2	267.49	0.984	49.2	64.88	0.984	49.2	424.96	0.984	49.2	72.14	0.984	49.2	375.21	0.984	49.2
140.46	0.986	49.3	-204.43	0.986	49.3	47.03	0.986	49.3	-55.34	0.986	49.3	-191.86	0.986	49.3	268.19	0.986	49.3	65.21	0.986	49.3	425.21	0.986	49.3	71.77	0.986	49.3	375.21	0.986	49.3
139.88	0.988	49.4	-204.59	0.988	49.4	47.56	0.988	49.4	-55.76	0.988	49.4	-192.2	0.988	49.4	267.73	0.988	49.4	64.61	0.988	49.4	424.63	0.988	49.4	72.26	0.988	49.4	375.55	0.988	49.4
139.95	0.99	49.5	-204.64	0.99	49.5	46.99	0.99	49.5	-55.11	0.99	49.5	-191.5	0.99	49.5	268.04	0.99	49.5	64.76	0.99	49.5	425.32	0.99	49.5	71.51	0.99	49.5	375.01	0.99	49.5
139.99	0.992	49.6	-204.58	0.992	49.6	47.36	0.992	49.6	-55.31	0.992	49.6	-191.69	0.992	49.6	267.94	0.992	49.6	64.7	0.992	49.6	424.99	0.992	49.6	71.87	0.992	49.6	375.66	0.992	49.6
140.05	0.994	49.7	-204.27	0.994	49.7	46.8	0.994	49.7	-55.49	0.994	49.7	-192.15	0.994	49.7	267.88	0.994	49.7	64.95	0.994	49.7	425.18	0.994	49.7	72.12	0.994	49.7	375.02	0.994	49.7
140.42	0.996	49.8	-204.84	0.996	49.8	47.86	0.996	49.8	-55.69	0.996	49.8	-192.22	0.996	49.8	267.61	0.996	49.8	64.55	0.996	49.8	424.7	0.996	49.8	71.85	0.996	49.8	375.37	0.996	49.8
139.72	0.998	49.9	-204.57	0.998	49.9	47.11	0.998	49.9	-55.5	0.998	49.9	-192.07	0.998	49.9	267.77	0.998	49.9	64.77	0.998	49.9	425.51	0.998	49.9	71.91	0.998	49.9	375.72	0.998	49.9
140.11	1	50	-204.85	1	50	47.59	1	50	-55.38	1	50	-191.62	1	50	268.21	1	50	64.69	1	50	424.82	1	50	72.02	1	50	375.44	1	50
140.54	1.002	50.1	-204.3	1.002	50.1	47.31	1.002	50.1	-55.53	1.002	50.1	-191.96	1.002	50.1	267.89	1.002	50.1	64.51	1.002	50.1	425.19	1.002	50.1	71.54	1.002	50.1	374.93	1.002	50.1
139.76	1.004	50.2	-204.66	1.004	50.2	47.13	1.004	50.2	-55.61	1.004	50.2	-191.83	1.004	50.2	267.92	1.004	50.2	65.02	1.004	50.2	425.2	1.004	50.2	71.93	1.004	50.2	375.68	1.004	50.2
140.49	1.006	50.3	-204.86	1.006	50.3	47.46	1.006	50.3	-55.38	1.006	50.3	-191.56	1.006	50.3	267.86	1.006	50.3	64.44	1.006	50.3	425.13	1.006	50.3	71.83	1.006	50.3	375.16	1.006	50.3
140.07	1.008	50.4	-204.96	1.008	50.4	47.13	1.008	50.4	-55.61	1.008	50.4	-192.19	1.008	50.4	267.73	1.008	50.4	64.71	1.008	50.4	425.12	1.008	50.4	71.39	1.008	50.4	375.52	1.008	50.4
140.41	1.01	50.5	-205.01	1.01	50.5	47.6	1.01	50.5	-55.4	1.01	50.5	-191.5	1.01	50.5	267.48	1.01	50.5	64.92	1.01	50.5	424.85	1.01	50.5	71.97	1.01	50.5	375.1	1.01	50.5
140.24	1.012	50.6	-204.63	1.012	50.6	47.27	1.012	50.6	-55.26	1.012	50.6	-192.19	1.012	50.6	268.25	1.012	50.6	65.18	1.012	50.6	425.34	1.012	50.6	71.56	1.012	50.6	375.81	1.012	50.6
140.04	1.014	50.7	-205.23	1.014	50.7	47.22	1.014	50.7	-55.62	1.014	50.7	-192.01	1.014	50.7	267.93	1.014	50.7	64.99	1.014	50.7	424.85	1.014	50.7	71.91	1.014	50.7	375.34	1.014	50.7
140.29	1.016	50.8	-204.93	1.016	50.8	47.57	1.016	50.8	-55.67	1.016	50.8	-192.16	1.016	50.8	267.76	1.016	50.8	65.07	1.016	50.8	424.91	1.016	50.8	71.79	1.016	50.8	375.1	1.016	50.8
140.48	1.018	50.9	-204.71	1.018	50.9	47.58	1.018	50.9	-55.74	1.018	50.9	-191.75	1.018	50.9	268.03	1.018	50.9	64.55	1.018	50.9	424.88	1.018	50.9	72.13	1.018	50.9	375.16	1.018	50.9
140.08	1.02	51	-204.94	1.02	51	47.15	1.02	51	-55.14	1.02	51	-192.09	1.02	51	267.64	1.02	51	65.27	1.02	51	424.73	1.02	51	72.03	1.02	51	375.21	1.02	51
140.47	1.022	51.1	-204.7	1.022	51.1	47.29	1.022	51.1	-55.05	1.022	51.1	-192.16	1.022	51.1	267.9	1.022	51.1	65.06	1.022	51.1	425.09	1.022	51.1	71.77	1.022	51.1	375.44	1.022	51.1
140.2	1.024	51.2	-204.74	1.024	51.2	47.41	1.024	51.2	-55.6	1.024	51.2	-192.45	1.024	51.2	268.02	1.024	51.2	64.53	1.024	51.2	424.81	1.024	51.2	71.79	1.024	51.2	374.9	1.024	51.2
140.86	1.026	51.3	-204.78	1.026	51.3	47.61	1.026	51.3	-55.06	1.026	51.3	-192.08	1.026	51.3	267.67	1.026	51.3	64.79	1.026	51.3	425.04	1.026	51.3	72.2	1.026	51.3	375.24	1.026	51.3
139.9	1.028	51.4	-204.91	1.028	51.4	47.05	1.028	51.4	-55.1	1.028	51.4	-191.9	1.028	51.4	267.27	1.028	51.4	64.79	1.028	51.4	425.12	1.028	51.4	71.66	1.028	51.4	375.44	1.028	51.4
140.71	1.03	51.5	-204.79	1.03	51.5	47.23	1.03	51.5	-55.45	1.03	51.5	-192.08	1.03	51.5	267.69	1.03	51.5	64.98	1.03	51.5	424.79	1.03	51.5	72.43	1.03	51.5	375.26	1.03	51.5
140.54	1.032	51.6	-204.8	1.032	51.6	47.3	1.032	51.6	-54.97	1.032	51.6	-192.05	1.032	51.6	267.81	1.032	51.6	64.89	1.032	51.6	424.81	1.032	51.6	71.95	1.032	51.6	375.82	1.032	51.6
140.34	1.034	51.7	-205	1.034	51.7	46.87	1.034	51.7	-55.65	1.034	51.7	-191.98	1.034	51.7	267.63	1.034	51.7	64.9	1.034	51.7	424.85	1.034	51.7	71.74	1.034	51.7	374.99	1.034	51.7
140.5	1.036	51.8	-204.76	1.036	51.8	47.58	1.036	51.8	-55.01	1.036	51.8	-191.87	1.036	51.8	267.7	1.036	51.8	65.18	1.036	51.8	425.42	1.036	51.8	72.11	1.036	51.8	375.39	1.036	51.8
140.13	1.038	51.9	-204.29	1.038	51.9	47.01	1.038	51.9	-54.89	1.038	51.9	-192	1.038	51.9	267.68	1.038	51.9	64.59	1.038	51.9	424.81	1.038	51.9	72.08	1.038	51.9	375.12	1.038	51.9
140.35	1.04	52	-204.55	1.04	52	47.44	1.04	52	-55.49	1.04	52	-191.85	1.04	52	267.61	1.04	52	65.13	1.04	52	425.07	1.04	52	72.14	1.04	52	375.28	1.04	52
139.95	1.042	52.1	-204.71	1.042	52.1	46.78	1.042	52.1	-55.43	1.042	52.1	-192.2	1.042	52.1	267.93	1.042	52.1	64.74	1.042	52.1	424.66	1.042	52.1	71.73	1.042	52.1	375.3	1.042	52.1
140.37	1.044	52.2	-204.67	1.044	52.2	47.24	1.044	52.2	-55.49	1.044	52.2	-192.24	1.044	52.2	268.08	1.044	52.2	65.02	1.044	52.2	425.48	1.044	52.2	71.77	1.044	52.2	375.18	1.044	52.2
140.37	1.046	52.3	-204.72	1.046	52.3	47.56	1.046	52.3	-55.51	1.046	52.3	-191.65	1.046	52.3	267.76	1.046	52.3	65.15	1.046	52.3	424.72	1.046	52.3	72.32	1.046	52.3	375.46	1.046	52.3
140.3	1.048	52.4	-204.51	1.048	52.4	47.15	1.048	52.4	-55.48	1.048	52.4	-192.08	1.048	52.4	268.02	1.048	52.4	64.43	1.048	52.4	425.21	1.048	52.4	71.3	1.048	52.4	374.74	1.048	52.4
139.81	1.05	52.5	-204.4	1.05	52.5	47.15	1.05	52.5	-55.26	1.05	52.5	-191.69	1.05	52.5	267.53	1.05	52.5	64.81	1.05	52.5	425.05	1.05	52.5	72.03	1.05	52.5	375.74	1.05	52.5
140.3	1.052	52.6	-204.86	1.052	52.6	47.3	1.052	52.6	-55.57	1.052	52.6	-192.2	1.052	52.6	268.14	1.052	52.6	65.15	1.052	52.6	425	1.052	52.6	71.56	1.052	52.6	374.91	1.052	52.6
140.07	1.054	52.7	-204.78	1.054	52.7	47.14	1.054	52.7	-55.4	1.054	52.7	-191.86	1.054	52.7	267.36	1.054	52.7	64.76	1.054	52.7	424.83	1.054	52.7	71.53	1.054	52.7	375.49	1.054	52.7
140.19	1.056	52.8	-204.33	1.056	52.8	47.41	1.056	52.8	-55.75	1.056	52.8	-192.25	1.056	52.8	267.79	1.056	52.8	64.61	1.056	52.8	425.12	1.056	52.8	71.45	1.056	52.8	375.69	1.056	52.8
139.8	1.058	52.9	-204.87	1.058	52.9	47.21	1.058	52.9	-55.37	1.058	52.9	-192.09	1.058	52.9	267.64	1.058	52.9	65	1.058	52.9	425.07	1.058	52.9	71.9	1.058	52.9	375.17	1.058	52.9
140.23	1.06	53	-204.77	1.06	53	47.28	1.06	53	-55.39	1.06	53	-191.84	1.06	53	267.16	1.06	53	64.92	1.06	53	425.38	1.06	53	71.86	1.06	53	375.23	1.06	53
140.16	1.062	53.1	-204.87	1.062	53.1	47.35	1.062	53.1	-55.58	1.062	53.1	-192.39	1.062	53.1	267.93	1.062	53.1	64.52	1.062	53.1	425.01	1.062	53.1	71.81	1.062	53.1	375.24	1.062	53.1
140.16	1.064	53.2	-204.65	1.064	53.2	47.36	1.064	53.2	-55.15	1.064	53.2	-191.73	1.064	53.2	267.53	1.064	53.2	64.9	1.064	53.2	425.18	1.064	53.2	71.9	1.064	53.2	375.44	1.064	53.2
140.35	1.066	53.3	-204.7	1.066	53.3	47.37	1.066	53.3	-55.37	1.066	53.3	-192.24	1.066	53.3	267.32	1.066	53.3	64.67	1.066	53.3	424.9	1.066	53.3	71.9	1.066	53.3	375.16	1.066	53.3
140.33	1.068	53.4	-204.91	1.068	53.4	47.45	1.068	53.4	-55.41	1.068	53.4	-191.89	1.068	53.4	268.34	1.068	53.4	64.96	1.068	53.4	425.07	1.068	53.4	71.67	1.068	53.4	374.94	1.068	53.4
140.4	1.07	53.5	-204.86	1.07	53.5	47.2	1.07	53.5	-55.71	1.07	53.5	-192.08	1.07	53.5	267.52	1.07	53.5	64.66	1.07	53.5	425.49	1.07	53.5	71.82	1.07	53.5	375.78	1.07	53.5
140.35	1.072	53.6	-204.46	1.072	53.6	47.65	1.072	53.6	-55.37	1.072	53.6	-191.95	1.072	53.6	267.86	1.072	53.6	64.77	1.072	53.6	424.93	1.072	53.6	71.66	1.072	53.6	375.19	1.072	53.6
140.09	1.074	53.7	-204.75	1.074	53.7	46.81	1.074	53.7	-55.76	1.074	53.7	-191.78	1.074	53.7	267.74	1.074	53.7	64.67	1.074	53.7	425.31	1.074	53.7	72.01	1.074	53.7	375.3	1.074	53.7
140.12	1.076	53.8	-204.79	1.076	53.8	47.73	1.076	53.8	-55.6	1.076	53.8	-191.85	1.076	53.8	267.82	1.076	53.8	64.45	1.076	53.8	424.79	1.076	53.8	71.43	1.076	53.8	375.31	1.076	53.8
140.37	1.078	53.9	-204.36	1.078	53.9	46.92	1.078	53.9	-55.44	1.078	53.9	-191.96	1.078	53.9	267.3	1.078	53.9	65.06	1.078	53.9	424.98	1.078	53.9	72.06	1.078	53.9	375.31	1.078	53.9
140.5	1.08	54	-205.29	1.08	54	47.41	1.08	54	-55.4	1.08	54	-192.52	1.08	54	268.21	1.08	54	64.69	1.08	54	424.63	1.08	54	71.65	1.08	54	375.23	1.08	54
140.29	1.082	54.1	-204.93	1.082	54.1	47.2	1.082	54.1	-55.52	1.082	54.1	-192	1.082	54.1	267.59	1.082	54.1	64.83	1.082	54.1	425.08	1.082	54.1	71.8	1.082	54.1	375.58	1.082	54.1
140.42	1.084	54.2	-204.8	1.084	54.2	47.23	1.084	54.2	-55.47	1.084	54.2	-191.93	1.084	54.2	267.81	1.084	54.2	64.89	1.084	54.2	425.13	1.084	54.2	71.97	1.084	54.2	374.82	1.084	54.2
140.43	1.086	54.3	-204.77	1.086	54.3	47.35	1.086	54.3	-55.17	1.086	54.3	-191.95	1.086	54.3	267.68	1.086	54.3	64.84	1.086	54.3	424.96	1.086	54.3	71.5	1.086	54.3	375.61	1.086	54.3
140.22	1.088	54.4	-205.11	1.088	54.4	47.09	1.088	54.4	-55.22	1.088	54.4	-191.9	1.088	54.4	267.26	1.088	54.4	64.74	1.088	54.4	424.9	1.088	54.4	71.8	1.088	54.4	374.78	1.088	54.4
139.99	1.09	54.5	-204.31	1.09	54.5	47.11	1.09	54.5	-55.37	1.09	54.5	-192.14	1.09	54.5	267.81	1.09	54.5	65.13	1.09	54.5	424.86	1.09	54.5	71.61	1.09	54.5	375.57	1.09	54.5
140.8	1.092	54.6	-204.6	1.092	54.6	46.7	1.092	54.6	-55.02	1.092	54.6	-192.19	1.092	54.6	267.38	1.092	54.6	64.68	1.092	54.6	425.07	1.092	54.6	72.19	1.092	54.6	374.9	1.092	54.6
139.77	1.094	54.7	-204.86	1.094	54.7	47.78	1.094	54.7	-55.79	1.094	54.7	-192.06	1.094	54.7	267.71	1.094	54.7	65.13	1.094	54.7	425.35	1.094	54.7	71.38	1.094	54.7	375.12	1.094	54.7
140.84	1.096	54.8	-204.7	1.096	54.8	46.99	1.096	54.8	-55.21	1.096	54.8	-192.12	1.096	54.8	267.65	1.096	54.8	64.95	1.096	54.8	424.58	1.096	54.8	72.12	1.096	54.8	375.52	1.096	54.8
140.33	1.098	54.9	-204.81	1.098	54.9	47.27	1.098	54.9	-55.33	1.098	54.9	-191.63	1.098	54.9	267.54	1.098	54.9	64.89	1.098	54.9	424.9	1.098	54.9	71.81	1.098	54.9	375.26	1.098	54.9
140.29	1.1	55	-204.63	1.1	55	47.24	1.1	55	-55.27	1.1	55	-191.93	1.1	55	267.84	1.1	55	64.91	1.1	55	424.79	1.1	55	71.78	1.1	55	375.25	1.1	55
140.05	1.102	55.1	-204.96	1.102	55.1	47.12	1.102	55.1	-55.31	1.102	55.1	-191.5	1.102	55.1	267.54	1.102	55.1	64.86	1.102	55.1	425.37	1.102	55.1	72.15	1.102	55.1	375.71	1.102	55.1
140.08	1.104	55.2	-204.76	1.104	55.2	46.91	1.104	55.2	-55.19	1.104	55.2	-192.18	1.104	55.2	267.7	1.104	55.2	65.09	1.104	55.2	424.56	1.104	55.2	72.42	1.104	55.2	375.05	1.104	55.2
140.06	1.106	55.3	-204.39	1.106	55.3	47.06	1.106	55.3	-55	1.106	55.3	-191.88	1.106	55.3	267.35	1.106	55.3	64.85	1.106	55.3	424.93	1.106	55.3	71.64	1.106	55.3	375.19	1.106	55.3
140.53	1.108	55.4	-204.85	1.108	55.4	47.09	1.108	55.4	-55.77	1.108	55.4	-192	1.108	55.4	267.87	1.108	55.4	65.13	1.108	55.4	424.76	1.108	55.4	72.06	1.108	55.4	375.1	1.108	55.4
140.48	1.11	55.5	-204.45	1.11	55.5	46.96	1.11	55.5	-55.22	1.11	55.5	-191.77	1.11	55.5	267.37	1.11	55.5	64.73	1.11	55.5	425.25	1.11	55.5	71.77	1.11	55.5	375.92	1.11	55.5
139.92	1.112	55.6	-204.91	1.112	55.6	46.77	1.112	55.6	-55.5	1.112	55.6	-191.98	1.112	55.6	267.68	1.112	55.6	64.59	1.112	55.6	425.23	1.112	55.6	71.87	1.112	55.6	375.08	1.112	55.6
140.05	1.114	55.7	-204.79	1.114	55.7	47.4	1.114	55.7	-55.53	1.114	55.7	-192.13	1.114	55.7	268.08	1.114	55.7	64.93	1.114	55.7	425.1	1.114	55.7	71.94	1.114	55.7	375.47	1.114	55.7
140.31	1.116	55.8	-204.15	1.116	55.8	47.44	1.116	55.8	-55.61	1.116	55.8	-191.89	1.116	55.8	267.51	1.116	55.8	64.5	1.116	55.8	425.71	1.116	55.8	71.35	1.116	55.8	375.05	1.116	55.8
140.06	1.118	55.9	-205	1.118	55.9	47.44	1.118	55.9	-55.69	1.118	55.9	-191.77	1.118	55.9	267.38	1.118	55.9	65.04	1.118	55.9	425.18	1.118	55.9	72.04	1.118	55.9	375.79	1.118	55.9
140.16	1.12	56	-204.68	1.12	56	47.18	1.12	56	-55.55	1.12	56	-192.14	1.12	56	267.91	1.12	56	64.6	1.12	56	424.95	1.12	56	71.54	1.12	56	375.57	1.12	56
140.25	1.122	56.1	-204.83	1.122	56.1	47.13	1.122	56.1	-55.13	1.122	56.1	-192.14	1.122	56.1	267.5	1.122	56.1	64.6	1.122	56.1	425.03	1.122	56.1	72.02	1.122	56.1	375.15	1.122	56.1
139.84	1.124	56.2	-204.73	1.124	56.2	47.19	1.124	56.2	-56.35	1.124	56.2	-191.86	1.124	56.2	267.54	1.124	56.2	64.39	1.124	56.2	425.16	1.124	56.2	71.59	1.124	56.2	375.35	1.124	56.2
139.88	1.126	56.3	-204.75	1.126	56.3	47.57	1.126	56.3	-54.92	1.126	56.3	-191.97	1.126	56.3	268.28	1.126	56.3	64.97	1.126	56.3	425.44	1.126	56.3	71.81	1.126	56.3	375.06	1.126	56.3
139.89	1.128	56.4	-204.6	1.128	56.4	47.33	1.128	56.4	-55.67	1.128	56.4	-191.49	1.128	56.4	267.61	1.128	56.4	64.69	1.128	56.4	425	1.128	56.4	72.1	1.128	56.4	375.53	1.128	56.4
140.11	1.13	56.5	-204.69	1.13	56.5	47.26	1.13	56.5	-55.67	1.13	56.5	-191.96	1.13	56.5	268.04	1.13	56.5	65.07	1.13	56.5	425.2	1.13	56.5	71.79	1.13	56.5	375.38	1.13	56.5
140.34	1.132	56.6	-204.93	1.132	56.6	46.65	1.132	56.6	-55.63	1.132	56.6	-191.63	1.132	56.6	267.62	1.132	56.6	64.8	1.132	56.6	425	1.132	56.6	71.68	1.132	56.6	375.12	1.132	56.6
139.96	1.134	56.7	-204.66	1.134	56.7	47.58	1.134	56.7	-55.8	1.134	56.7	-192.44	1.134	56.7	267.72	1.134	56.7	64.93	1.134	56.7	425.16	1.134	56.7	71.8	1.134	56.7	375.71	1.134	56.7
140.14	1.136	56.8	-205.53	1.136	56.8	47.63	1.136	56.8	-55.69	1.136	56.8	-191.76	1.136	56.8	267.72	1.136	56.8	64.41	1.136	56.8	424.96	1.136	56.8	71.87	1.136	56.8	375.16	1.136	56.8
140.25	1.138	56.9	-204.66	1.138	56.9	47.22	1.138	56.9	-55.74	1.138	56.9	-192.13	1.138	56.9	267.6	1.138	56.9	64.82	1.138	56.9	425.14	1.138	56.9	71.32	1.138	56.9	375.37	1.138	56.9
140.26	1.14	57	-204.74	1.14	57	47.76	1.14	57	-55.49	1.14	57	-192.16	1.14	57	267.8	1.14	57	64.85	1.14	57	425.06	1.14	57	71.72	1.14	57	375.51	1.14	57
140.56	1.142	57.1	-205.17	1.142	57.1	46.95	1.142	57.1	-55.7	1.142	57.1	-192.13	1.142	57.1	267.86	1.142	57.1	65.04	1.142	57.1	425.04	1.142	57.1	71.48	1.142	57.1	374.84	1.142	57.1
140.33	1.144	57.2	-205.05	1.144	57.2	47.26	1.144	57.2	-55.32	1.144	57.2	-192.28	1.144	57.2	267.79	1.144	57.2	64.78	1.144	57.2	424.97	1.144	57.2	71.84	1.144	57.2	375.61	1.144	57.2
140.45	1.146	57.3	-204.68	1.146	57.3	46.92	1.146	57.3	-55.2	1.146	57.3	-191.93	1.146	57.3	267.64	1.146	57.3	64.97	1.146	57.3	425.09	1.146	57.3	71.71	1.146	57.3	375.14	1.146	57.3
140.17	1.148	57.4	-205.17	1.148	57.4	47.58	1.148	57.4	-55.3	1.148	57.4	-192.36	1.148	57.4	267.49	1.148	57.4	64.61	1.148	57.4	425.16	1.148	57.4	71.75	1.148	57.4	375.25	1.148	57.4
140.03	1.15	57.5	-204.7	1.15	57.5	46.69	1.15	57.5	-55.4	1.15	57.5	-192.09	1.15	57.5	267.54	1.15	57.5	65.45	1.15	57.5	425.09	1.15	57.5	71.34	1.15	57.5	375.35	1.15	57.5
140.22	1.152	57.6	-204.91	1.152	57.6	46.68	1.152	57.6	-55.5	1.152	57.6	-192.14	1.152	57.6	267.63	1.152	57.6	64.86	1.152	57.6	425.14	1.152	57.6	71.91	1.152	57.6	374.95	1.152	57.6
140.43	1.154	57.7	-205.15	1.154	57.7	47.53	1.154	57.7	-55.34	1.154	57.7	-192.02	1.154	57.7	267.63	1.154	57.7	65.09	1.154	57.7	424.73	1.154	57.7	72.02	1.154	57.7	375.25	1.154	57.7
140.33	1.156	57.8	-205.12	1.156	57.8	47.07	1.156	57.8	-55.52	1.156	57.8	-192.29	1.156	57.8	267.72	1.156	57.8	64.56	1.156	57.8	425.05	1.156	57.8	71.93	1.156	57.8	375.42	1.156	57.8
140.28	1.158	57.9	-204.41	1.158	57.9	47.32	1.158	57.9	-55.26	1.158	57.9	-191.99	1.158	57.9	267.7	1.158	57.9	64.99	1.158	57.9	425.41	1.158	57.9	71.91	1.158	57.9	375.14	1.158	57.9
140.47	1.16	58	-204.79	1.16	58	47.05	1.16	58	-55.43	1.16	58	-191.89	1.16	58	267.37	1.16	58	64.85	1.16	58	424.88	1.16	58	71.84	1.16	58	374.74	1.16	58
140.02	1.162	58.1	-204.89	1.162	58.1	47.01	1.162	58.1	-55.72	1.162	58.1	-191.98	1.162	58.1	267.64	1.162	58.1	64.62	1.162	58.1	424.97	1.162	58.1	71.62	1.162	58.1	375.07	1.162	58.1
140.18	1.164	58.2	-204.94	1.164	58.2	47.38	1.164	58.2	-55.11	1.164	58.2	-191.96	1.164	58.2	267.21	1.164	58.2	64.74	1.164	58.2	424.8	1.164	58.2	71.67	1.164	58.2	375.26	1.164	58.2
140.01	1.166	58.3	-204.58	1.166	58.3	46.69	1.166	58.3	-55.51	1.166	58.3	-191.35	1.166	58.3	267.67	1.166	58.3	64.79	1.166	58.3	424.83	1.166	58.3	71.88	1.166	58.3	375.5	1.166	58.3
140.46	1.168	58.4	-204.63	1.168	58.4	46.93	1.168	58.4	-55.74	1.168	58.4	-192.11	1.168	58.4	267.66	1.168	58.4	64.8	1.168	58.4	424.96	1.168	58.4	71.76	1.168	58.4	375.34	1.168	58.4
139.66	1.17	58.5	-204.76	1.17	58.5	46.98	1.17	58.5	-55.26	1.17	58.5	-192.46	1.17	58.5	267.1	1.17	58.5	65.16	1.17	58.5	424.63	1.17	58.5	72.18	1.17	58.5	375.6	1.17	58.5
140.36	1.172	58.6	-204.55	1.172	58.6	46.85	1.172	58.6	-55.43	1.172	58.6	-191.66	1.172	58.6	267.51	1.172	58.6	64.8	1.172	58.6	424.55	1.172	58.6	71.53	1.172	58.6	375.12	1.172	58.6
139.91	1.174	58.7	-204.59	1.174	58.7	47.05	1.174	58.7	-55.3	1.174	58.7	-192.31	1.174	58.7	267.74	1.174	58.7	64.82	1.174	58.7	424.87	1.174	58.7	71.76	1.174	58.7	375.66	1.174	58.7
139.83	1.176	58.8	-204.55	1.176	58.8	47.26	1.176	58.8	-55.37	1.176	58.8	-191.45	1.176	58.8	267.45	1.176	58.8	64.59	1.176	58.8	425.07	1.176	58.8	71.51	1.176	58.8	375.11	1.176	58.8
140.78	1.178	58.9	-204.68	1.178	58.9	47.16	1.178	58.9	-55.53	1.178	58.9	-191.68	1.178	58.9	267.71	1.178	58.9	65.26	1.178	58.9	425.06	1.178	58.9	71.8	1.178	58.9	375.67	1.178	58.9
140.21	1.18	59	-204.7	1.18	59	47.23	1.18	59	-55.77	1.18	59	-192.07	1.18	59	267.78	1.18	59	64.64	1.18	59	424.75	1.18	59	71.83	1.18	59	374.88	1.18	59
140.12	1.182	59.1	-204.69	1.182	59.1	47.47	1.182	59.1	-55.57	1.182	59.1	-191.73	1.182	59.1	267.83	1.182	59.1	64.93	1.182	59.1	425.33	1.182	59.1	71.59	1.182	59.1	375.8	1.182	59.1
140.37	1.184	59.2	-204.95	1.184	59.2	46.94	1.184	59.2	-55.73	1.184	59.2	-191.8	1.184	59.2	267.93	1.184	59.2	64.94	1.184	59.2	424.87	1.184	59.2	71.35	1.184	59.2	375.08	1.184	59.2
140.27	1.186	59.3	-204.61	1.186	59.3	47.77	1.186	59.3	-55.41	1.186	59.3	-191.85	1.186	59.3	267.11	1.186	59.3	64.51	1.186	59.3	424.79	1.186	59.3	71.85	1.186	59.3	375.18	1.186	59.3
140.21	1.188	59.4	-204.76	1.188	59.4	46.88	1.188	59.4	-55.81	1.188	59.4	-192.34	1.188	59.4	268.09	1.188	59.4	64.84	1.188	59.4	425.13	1.188	59.4	71.56	1.188	59.4	375.42	1.188	59.4
140.29	1.19	59.5	-204.75	1.19	59.5	47.12	1.19	59.5	-55.85	1.19	59.5	-191.92	1.19	59.5	267.59	1.19	59.5	64.52	1.19	59.5	425.31	1.19	59.5	71.73	1.19	59.5	375.41	1.19	59.5
140.09	1.192	59.6	-204.71	1.192	59.6	47.1	1.192	59.6	-55.65	1.192	59.6	-191.58	1.192	59.6	268.21	1.192	59.6	64.66	1.192	59.6	425.46	1.192	59.6	71.77	1.192	59.6	375.4	1.192	59.6
140.26	1.194	59.7	-205.19	1.194	59.7	47.21	1.194	59.7	-55.44	1.194	59.7	-192.11	1.194	59.7	267.86	1.194	59.7	65.11	1.194	59.7	424.87	1.194	59.7	71.82	1.194	59.7	375.18	1.194	59.7
140.09	1.196	59.8	-204.97	1.196	59.8	47.62	1.196	59.8	-55.95	1.196	59.8	-191.71	1.196	59.8	268.01	1.196	59.8	64.25	1.196	59.8	425.1	1.196	59.8	71.44	1.196	59.8	375.36	1.196	59.8
140.31	1.198	59.9	-204.45	1.198	59.9	47.52	1.198	59.9	-55.3	1.198	59.9	-192.24	1.198	59.9	268.01	1.198	59.9	64.93	1.198	59.9	425.11	1.198	59.9	71.94	1.198	59.9	375.02	1.198	59.9
140	1.2	60	-204.81	1.2	60	47.27	1.2	60	-55.74	1.2	60	-192.09	1.2	60	267.3	1.2	60	64.62	1.2	60	424.89	1.2	60	71.7	1.2	60	375.56	1.2	60
139.73	1.202	60.1	-205.02	1.202	60.1	47.14	1.202	60.1	-55.22	1.202	60.1	-192.22	1.202	60.1	268.05	1.202	60.1	65.08	1.202	60.1	425.14	1.202	60.1	71.72	1.202	60.1	375.23	1.202	60.1
140.7	1.204	60.2	-205.13	1.204	60.2	47.11	1.204	60.2	-55.72	1.204	60.2	-191.72	1.204	60.2	267.78	1.204	60.2	64.9	1.204	60.2	425.04	1.204	60.2	71.32	1.204	60.2	375.3	1.204	60.2
140.17	1.206	60.3	-204.47	1.206	60.3	47.42	1.206	60.3	-55.39	1.206	60.3	-192	1.206	60.3	267.71	1.206	60.3	64.93	1.206	60.3	425.08	1.206	60.3	71.8	1.206	60.3	375.41	1.206	60.3
140.25	1.208	60.4	-204.97	1.208	60.4	47.24	1.208	60.4	-55.26	1.208	60.4	-192.03	1.208	60.4	267.73	1.208	60.4	64.37	1.208	60.4	425.08	1.208	60.4	71.66	1.208	60.4	374.99	1.208	60.4
140.16	1.21	60.5	-204.68	1.21	60.5	47.52	1.21	60.5	-55.25	1.21	60.5	-191.96	1.21	60.5	267.77	1.21	60.5	65.32	1.21	60.5	425.13	1.21	60.5	71.68	1.21	60.5	375.36	1.21	60.5
140.42	1.212	60.6	-204.95	1.212	60.6	46.69	1.212	60.6	-55.68	1.212	60.6	-191.77	1.212	60.6	267.37	1.212	60.6	64.74	1.212	60.6	424.91	1.212	60.6	71.96	1.212	60.6	375.26	1.212	60.6
140.15	1.214	60.7	-204.7	1.214	60.7	47.53	1.214	60.7	-55.18	1.214	60.7	-192.2	1.214	60.7	267.45	1.214	60.7	64.9	1.214	60.7	424.65	1.214	60.7	71.24	1.214	60.7	375.17	1.214	60.7
140.28	1.216	60.8	-204.92	1.216	60.8	46.72	1.216	60.8	-55.58	1.216	60.8	-192.03	1.216	60.8	267.45	1.216	60.8	64.89	1.216	60.8	425.1	1.216	60.8	71.73	1.216	60.8	375.33	1.216	60.8
140.32	1.218	60.9	-204.72	1.218	60.9	47.53	1.218	60.9	-55.26	1.218	60.9	-191.98	1.218	60.9	267.84	1.218	60.9	64.84	1.218	60.9	424.83	1.218	60.9	71.79	1.218	60.9	375.32	1.218	60.9
140.13	1.22	61	-205.15	1.22	61	46.85	1.22	61	-55.79	1.22	61	-192.13	1.22	61	267.64	1.22	61	64.63	1.22	61	424.57	1.22	61	71.26	1.22	61	374.91	1.22	61
140.38	1.222	61.1	-204.13	1.222	61.1	47.43	1.222	61.1	-55.1	1.222	61.1	-191.97	1.222	61.1	267.31	1.222	61.1	65.24	1.222	61.1	425.11	1.222	61.1	71.89	1.222	61.1	375.13	1.222	61.1
140.4	1.224	61.2	-205.16	1.224	61.2	46.82	1.224	61.2	-55.23	1.224	61.2	-192.03	1.224	61.2	267.61	1.224	61.2	64.7	1.224	61.2	425.26	1.224	61.2	71.71	1.224	61.2	375.51	1.224	61.2
140.24	1.226	61.3	-204.64	1.226	61.3	46.85	1.226	61.3	-55.91	1.226	61.3	-191.68	1.226	61.3	267.05	1.226	61.3	64.75	1.226	61.3	424.74	1.226	61.3	71.65	1.226	61.3	375.05	1.226	61.3
140.56	1.228	61.4	-204.66	1.228	61.4	47.14	1.228	61.4	-55.43	1.228	61.4	-192.14	1.228	61.4	267.8	1.228	61.4	65.52	1.228	61.4	425.11	1.228	61.4	71.65	1.228	61.4	375.2	1.228	61.4
140.08	1.23	61.5	-204.74	1.23	61.5	47.03	1.23	61.5	-55.09	1.23	61.5	-192.23	1.23	61.5	267.66	1.23	61.5	64.95	1.23	61.5	424.68	1.23	61.5	71.74	1.23	61.5	375.1	1.23	61.5
140.05	1.232	61.6	-204.71	1.232	61.6	47.04	1.232	61.6	-55.75	1.232	61.6	-191.92	1.232	61.6	267.32	1.232	61.6	64.89	1.232	61.6	424.98	1.232	61.6	72.17	1.232	61.6	375.24	1.232	61.6
139.99	1.234	61.7	-204.79	1.234	61.7	46.79	1.234	61.7	-55.24	1.234	61.7	-192.12	1.234	61.7	267.81	1.234	61.7	64.88	1.234	61.7	424.76	1.234	61.7	71.89	1.234	61.7	375.14	1.234	61.7
140.4	1.236	61.8	-204.43	1.236	61.8	47.41	1.236	61.8	-55.71	1.236	61.8	-191.71	1.236	61.8	267.05	1.236	61.8	64.99	1.236	61.8	424.91	1.236	61.8	72.01	1.236	61.8	375.05	1.236	61.8
139.98	1.238	61.9	-204.89	1.238	61.9	47.36	1.238	61.9	-55.58	1.238	61.9	-191.94	1.238	61.9	268.14	1.238	61.9	64.8	1.238	61.9	424.92	1.238	61.9	71.78	1.238	61.9	375.41	1.238	61.9
140.1	1.24	62	-205.01	1.24	62	46.89	1.24	62	-55.5	1.24	62	-191.71	1.24	62	267.54	1.24	62	64.7	1.24	62	424.97	1.24	62	71.39	1.24	62	374.81	1.24	62
140.06	1.242	62.1	-204.76	1.242	62.1	47.08	1.242	62.1	-56.12	1.242	62.1	-191.97	1.242	62.1	267.77	1.242	62.1	64.54	1.242	62.1	425.06	1.242	62.1	71.9	1.242	62.1	375.15	1.242	62.1
139.88	1.244	62.2	-204.66	1.244	62.2	47.51	1.244	62.2	-55.16	1.244	62.2	-192.23	1.244	62.2	267.72	1.244	62.2	64.71	1.244	62.2	424.96	1.244	62.2	71.7	1.244	62.2	375.44	1.244	62.2
139.78	1.246	62.3	-204.67	1.246	62.3	47.38	1.246	62.3	-55.76	1.246	62.3	-191.8	1.246	62.3	267.29	1.246	62.3	64.5	1.246	62.3	425.02	1.246	62.3	72.15	1.246	62.3	375.2	1.246	62.3
140.26	1.248	62.4	-205.2	1.248	62.4	47.34	1.248	62.4	-55.85	1.248	62.4	-192.18	1.248	62.4	267.58	1.248	62.4	64.54	1.248	62.4	425	1.248	62.4	71.72	1.248	62.4	375.4	1.248	62.4
139.49	1.25	62.5	-204.71	1.25	62.5	47.45	1.25	62.5	-55.58	1.25	62.5	-191.52	1.25	62.5	267.9	1.25	62.5	64.68	1.25	62.5	424.9	1.25	62.5	71.57	1.25	62.5	375.18	1.25	62.5
140.38	1.252	62.6	-205.05	1.252	62.6	46.83	1.252	62.6	-55.78	1.252	62.6	-192.42	1.252	62.6	267.82	1.252	62.6	64.7	1.252	62.6	425.31	1.252	62.6	71.77	1.252	62.6	375.33	1.252	62.6
139.93	1.254	62.7	-205.02	1.254	62.7	47.45	1.254	62.7	-55.82	1.254	62.7	-191.36	1.254	62.7	267.51	1.254	62.7	64.27	1.254	62.7	425.17	1.254	62.7	71.63	1.254	62.7	375.33	1.254	62.7
140.25	1.256	62.8	-204.97	1.256	62.8	47.33	1.256	62.8	-55.69	1.256	62.8	-192.31	1.256	62.8	268.14	1.256	62.8	64.83	1.256	62.8	424.85	1.256	62.8	71.61	1.256	62.8	375.2	1.256	62.8
140.28	1.258	62.9	-205.09	1.258	62.9	46.97	1.258	62.9	-55.18	1.258	62.9	-191.65	1.258	62.9	267.46	1.258	62.9	64.48	1.258	62.9	425.08	1.258	62.9	71.43	1.258	62.9	375.51	1.258	62.9
140.01	1.26	63	-204.72	1.26	63	47.31	1.26	63	-55.65	1.26	63	-192.03	1.26	63	267.8	1.26	63	65.04	1.26	63	425.15	1.26	63	71.76	1.26	63	375.04	1.26	63
140.41	1.262	63.1	-204.81	1.262	63.1	47.24	1.262	63.1	-55.46	1.262	63.1	-192.17	1.262	63.1	267.63	1.262	63.1	65.23	1.262	63.1	425.39	1.262	63.1	71.91	1.262	63.1	375.52	1.262	63.1
140.27	1.264	63.2	-204.62	1.264	63.2	47.19	1.264	63.2	-55.62	1.264	63.2	-191.81	1.264	63.2	267.6	1.264	63.2	64.92	1.264	63.2	425.16	1.264	63.2	71.75	1.264	63.2	375.34	1.264	63.2
140.65	1.266	63.3	-205.3	1.266	63.3	47.79	1.266	63.3	-55.15	1.266	63.3	-191.95	1.266	63.3	267.91	1.266	63.3	64.96	1.266	63.3	425.24	1.266	63.3	71.11	1.266	63.3	374.96	1.266	63.3
140.28	1.268	63.4	-204.6	1.268	63.4	46.72	1.268	63.4	-55.52	1.268	63.4	-192.19	1.268	63.4	267.31	1.268	63.4	65.08	1.268	63.4	424.4	1.268	63.4	72.01	1.268	63.4	375.13	1.268	63.4
140.09	1.27	63.5	-204.7	1.27	63.5	47.48	1.27	63.5	-55.41	1.27	63.5	-192.03	1.27	63.5	267.84	1.27	63.5	65.06	1.27	63.5	424.99	1.27	63.5	71.72	1.27	63.5	375.29	1.27	63.5
140.24	1.272	63.6	-204.63	1.272	63.6	47.1	1.272	63.6	-55.67	1.272	63.6	-191.61	1.272	63.6	267.44	1.272	63.6	64.83	1.272	63.6	425.49	1.272	63.6	71.92	1.272	63.6	375.45	1.272	63.6
140.75	1.274	63.7	-205.47	1.274	63.7	47.59	1.274	63.7	-55.2	1.274	63.7	-192.34	1.274	63.7	267.95	1.274	63.7	65.09	1.274	63.7	424.53	1.274	63.7	71.8	1.274	63.7	375.28	1.274	63.7
140.11	1.276	63.8	-205.02	1.276	63.8	46.78	1.276	63.8	-55.9	1.276	63.8	-191.48	1.276	63.8	267.72	1.276	63.8	64.86	1.276	63.8	425.48	1.276	63.8	71.81	1.276	63.8	375.08	1.276	63.8
140.22	1.278	63.9	-204.86	1.278	63.9	47.16	1.278	63.9	-55.21	1.278	63.9	-192.44	1.278	63.9	267.16	1.278	63.9	64.87	1.278	63.9	425.06	1.278	63.9	71.71	1.278	63.9	375.25	1.278	63.9
139.94	1.28	64	-204.93	1.28	64	46.94	1.28	64	-55.69	1.28	64	-192.2	1.28	64	267.63	1.28	64	64.52	1.28	64	424.96	1.28	64	71.94	1.28	64	375.42	1.28	64
139.89	1.282	64.1	-204.33	1.282	64.1	47.26	1.282	64.1	-55.09	1.282	64.1	-192.18	1.282	64.1	267.53	1.282	64.1	64.79	1.282	64.1	424.94	1.282	64.1	71.75	1.282	64.1	375.23	1.282	64.1
140.39	1.284	64.2	-205.09	1.284	64.2	46.83	1.284	64.2	-55.71	1.284	64.2	-192.04	1.284	64.2	267.53	1.284	64.2	65.05	1.284	64.2	424.65	1.284	64.2	71.89	1.284	64.2	375.11	1.284	64.2
140.17	1.286	64.3	-204.63	1.286	64.3	47.73	1.286	64.3	-55.26	1.286	64.3	-192.24	1.286	64.3	267.65	1.286	64.3	64.62	1.286	64.3	425.16	1.286	64.3	71.65	1.286	64.3	375.22	1.286	64.3
140.24	1.288	64.4	-205.07	1.288	64.4	47.28	1.288	64.4	-55.35	1.288	64.4	-192.15	1.288	64.4	267.39	1.288	64.4	65.15	1.288	64.4	424.85	1.288	64.4	71.93	1.288	64.4	375.21	1.288	64.4
139.99	1.29	64.5	-204.67	1.29	64.5	46.82	1.29	64.5	-55.33	1.29	64.5	-192.24	1.29	64.5	267.61	1.29	64.5	64.64	1.29	64.5	424.37	1.29	64.5	71.93	1.29	64.5	375.72	1.29	64.5
139.95	1.292	64.6	-204.76	1.292	64.6	47.26	1.292	64.6	-55.61	1.292	64.6	-191.88	1.292	64.6	267.53	1.292	64.6	64.72	1.292	64.6	425.16	1.292	64.6	71.72	1.292	64.6	375.16	1.292	64.6
140.34	1.294	64.7	-204.66	1.294	64.7	47.08	1.294	64.7	-55.2	1.294	64.7	-191.87	1.294	64.7	267.48	1.294	64.7	65.23	1.294	64.7	424.75	1.294	64.7	72.16	1.294	64.7	375.24	1.294	64.7
139.69	1.296	64.8	-204.87	1.296	64.8	46.78	1.296	64.8	-55.99	1.296	64.8	-191.95	1.296	64.8	267.87	1.296	64.8	64.68	1.296	64.8	424.79	1.296	64.8	71.4	1.296	64.8	375.19	1.296	64.8
140.08	1.298	64.9	-204.85	1.298	64.9	47.38	1.298	64.9	-55.16	1.298	64.9	-191.73	1.298	64.9	267.64	1.298	64.9	65.16	1.298	64.9	425.23	1.298	64.9	71.75	1.298	64.9	374.99	1.298	64.9
139.97	1.3	65	-204.78	1.3	65	46.74	1.3	65	-55.11	1.3	65	-192.08	1.3	65	267.35	1.3	65	64.55	1.3	65	425.23	1.3	65	71.81	1.3	65	374.85	1.3	65
139.98	1.302	65.1	-204.59	1.302	65.1	47.24	1.302	65.1	-56.1	1.302	65.1	-192.03	1.302	65.1	267.75	1.302	65.1	64.59	1.302	65.1	425.02	1.302	65.1	72.06	1.302	65.1	375.54	1.302	65.1
140.42	1.304	65.2	-204.71	1.304	65.2	47.15	1.304	65.2	-56.18	1.304	65.2	-191.64	1.304	65.2	267.49	1.304	65.2	65.07	1.304	65.2	424.71	1.304	65.2	71.38	1.304	65.2	374.77	1.304	65.2
140	1.306	65.3	-205.27	1.306	65.3	47.12	1.306	65.3	-54.75	1.306	65.3	-191.94	1.306	65.3	267.51	1.306	65.3	64.72	1.306	65.3	424.76	1.306	65.3	72.16	1.306	65.3	375.57	1.306	65.3
140.44	1.308	65.4	-204.85	1.308	65.4	47.22	1.308	65.4	-55.18	1.308	65.4	-192.27	1.308	65.4	267.66	1.308	65.4	64.73	1.308	65.4	424.81	1.308	65.4	71.16	1.308	65.4	375.12	1.308	65.4
140.03	1.31	65.5	-204.64	1.31	65.5	47.13	1.31	65.5	-55.81	1.31	65.5	-191.54	1.31	65.5	267.42	1.31	65.5	64.56	1.31	65.5	424.88	1.31	65.5	72.1	1.31	65.5	374.95	1.31	65.5
140.14	1.312	65.6	-205.12	1.312	65.6	47.3	1.312	65.6	-55.75	1.312	65.6	-192.19	1.312	65.6	267.47	1.312	65.6	64.66	1.312	65.6	424.72	1.312	65.6	71.24	1.312	65.6	375.05	1.312	65.6
139.8	1.314	65.7	-204.73	1.314	65.7	46.9	1.314	65.7	-55.59	1.314	65.7	-191.81	1.314	65.7	267.8	1.314	65.7	64.55	1.314	65.7	425.17	1.314	65.7	71.76	1.314	65.7	374.9	1.314	65.7
140.2	1.316	65.8	-204.76	1.316	65.8	47.26	1.316	65.8	-55.75	1.316	65.8	-192.22	1.316	65.8	267.47	1.316	65.8	64.48	1.316	65.8	425.05	1.316	65.8	71.76	1.316	65.8	375.32	1.316	65.8
140.14	1.318	65.9	-205.18	1.318	65.9	47.19	1.318	65.9	-55.71	1.318	65.9	-191.85	1.318	65.9	267.6	1.318	65.9	64.86	1.318	65.9	424.98	1.318	65.9	71.75	1.318	65.9	375.12	1.318	65.9
139.99	1.32	66	-204.71	1.32	66	47.04	1.32	66	-56.11	1.32	66	-192.1	1.32	66	267.7	1.32	66	64.89	1.32	66	424.73	1.32	66	71.48	1.32	66	375.79	1.32	66
140.61	1.322	66.1	-204.69	1.322	66.1	47.64	1.322	66.1	-56.03	1.322	66.1	-192.14	1.322	66.1	267.45	1.322	66.1	64.91	1.322	66.1	424.85	1.322	66.1	71.54	1.322	66.1	374.59	1.322	66.1
139.86	1.324	66.2	-204.81	1.324	66.2	47.08	1.324	66.2	-55.16	1.324	66.2	-191.72	1.324	66.2	267.83	1.324	66.2	64.83	1.324	66.2	425.16	1.324	66.2	71.6	1.324	66.2	375.26	1.324	66.2
140.07	1.326	66.3	-205.13	1.326	66.3	47.26	1.326	66.3	-55.02	1.326	66.3	-192.16	1.326	66.3	267.3	1.326	66.3	64.48	1.326	66.3	424.99	1.326	66.3	72.08	1.326	66.3	375.23	1.326	66.3
140.36	1.328	66.4	-204.74	1.328	66.4	47.39	1.328	66.4	-55.54	1.328	66.4	-191.68	1.328	66.4	267.66	1.328	66.4	64.18	1.328	66.4	425.55	1.328	66.4	71.68	1.328	66.4	374.78	1.328	66.4
140.1	1.33	66.5	-204.87	1.33	66.5	46.88	1.33	66.5	-55.68	1.33	66.5	-192.17	1.33	66.5	267.9	1.33	66.5	65.27	1.33	66.5	424.63	1.33	66.5	72	1.33	66.5	375.15	1.33	66.5
140.15	1.332	66.6	-204.6	1.332	66.6	47.59	1.332	66.6	-55.59	1.332	66.6	-191.96	1.332	66.6	267.81	1.332	66.6	64.53	1.332	66.6	425.21	1.332	66.6	71.74	1.332	66.6	374.98	1.332	66.6
139.82	1.334	66.7	-205.2	1.334	66.7	46.71	1.334	66.7	-55.49	1.334	66.7	-192.53	1.334	66.7	267.55	1.334	66.7	65.27	1.334	66.7	424.9	1.334	66.7	72.19	1.334	66.7	375.09	1.334	66.7
140.26	1.336	66.8	-204.66	1.336	66.8	47.06	1.336	66.8	-55.64	1.336	66.8	-192.32	1.336	66.8	266.84	1.336	66.8	64.71	1.336	66.8	424.81	1.336	66.8	71.11	1.336	66.8	375.34	1.336	66.8
140.32	1.338	66.9	-205.13	1.338	66.9	47.04	1.338	66.9	-55.21	1.338	66.9	-192.14	1.338	66.9	267.77	1.338	66.9	65.06	1.338	66.9	424.88	1.338	66.9	71.88	1.338	66.9	374.84	1.338	66.9
139.81	1.34	67	-204.74	1.34	67	47.11	1.34	67	-55.45	1.34	67	-192.03	1.34	67	267.58	1.34	67	64.69	1.34	67	424.94	1.34	67	71.61	1.34	67	375.43	1.34	67
140.11	1.342	67.1	-204.77	1.342	67.1	47.09	1.342	67.1	-55.45	1.342	67.1	-192.36	1.342	67.1	267.61	1.342	67.1	64.59	1.342	67.1	425.12	1.342	67.1	71.58	1.342	67.1	375.05	1.342	67.1
140.27	1.344	67.2	-205	1.344	67.2	47.36	1.344	67.2	-55.53	1.344	67.2	-191.79	1.344	67.2	267.68	1.344	67.2	65.22	1.344	67.2	424.8	1.344	67.2	71.8	1.344	67.2	375	1.344	67.2
140.16	1.346	67.3	-204.64	1.346	67.3	47.4	1.346	67.3	-55.62	1.346	67.3	-192.02	1.346	67.3	267.52	1.346	67.3	64.92	1.346	67.3	424.58	1.346	67.3	71.87	1.346	67.3	375.43	1.346	67.3
140.21	1.348	67.4	-204.89	1.348	67.4	46.59	1.348	67.4	-55.57	1.348	67.4	-192.25	1.348	67.4	267.61	1.348	67.4	64.8	1.348	67.4	424.91	1.348	67.4	71.97	1.348	67.4	374.98	1.348	67.4
140.23	1.35	67.5	-204.61	1.35	67.5	46.98	1.35	67.5	-55.8	1.35	67.5	-191.93	1.35	67.5	267.46	1.35	67.5	65.16	1.35	67.5	424.59	1.35	67.5	71.58	1.35	67.5	375.17	1.35	67.5
139.99	1.352	67.6	-204.59	1.352	67.6	47.11	1.352	67.6	-55.62	1.352	67.6	-192.33	1.352	67.6	267.42	1.352	67.6	64.63	1.352	67.6	424.79	1.352	67.6	71.97	1.352	67.6	374.93	1.352	67.6
140.17	1.354	67.7	-204.56	1.354	67.7	46.83	1.354	67.7	-55.37	1.354	67.7	-191.98	1.354	67.7	267.6	1.354	67.7	64.91	1.354	67.7	424.98	1.354	67.7	71.87	1.354	67.7	375.02	1.354	67.7
140.29	1.356	67.8	-204.95	1.356	67.8	46.99	1.356	67.8	-55.39	1.356	67.8	-192.17	1.356	67.8	267.27	1.356	67.8	65.13	1.356	67.8	424.44	1.356	67.8	71.66	1.356	67.8	375.52	1.356	67.8
139.5	1.358	67.9	-204.57	1.358	67.9	47.22	1.358	67.9	-55.08	1.358	67.9	-191.56	1.358	67.9	267.61	1.358	67.9	64.33	1.358	67.9	424.92	1.358	67.9	72.16	1.358	67.9	374.9	1.358	67.9
140.01	1.36	68	-204.94	1.36	68	47.14	1.36	68	-56.03	1.36	68	-192.34	1.36	68	267.53	1.36	68	64.68	1.36	68	424.7	1.36	68	71.87	1.36	68	375.03	1.36	68
140.02	1.362	68.1	-204.81	1.362	68.1	47.29	1.362	68.1	-55.34	1.362	68.1	-192.39	1.362	68.1	267.7	1.362	68.1	64.35	1.362	68.1	424.98	1.362	68.1	71.65	1.362	68.1	375.2	1.362	68.1
140.13	1.364	68.2	-204.74	1.364	68.2	47.35	1.364	68.2	-55.86	1.364	68.2	-191.55	1.364	68.2	267.55	1.364	68.2	64.85	1.364	68.2	424.84	1.364	68.2	71.63	1.364	68.2	375.02	1.364	68.2
140.01	1.366	68.3	-204.87	1.366	68.3	47.26	1.366	68.3	-55.44	1.366	68.3	-192.13	1.366	68.3	267.16	1.366	68.3	64.62	1.366	68.3	424.95	1.366	68.3	71.72	1.366	68.3	374.93	1.366	68.3
139.93	1.368	68.4	-204.97	1.368	68.4	46.8	1.368	68.4	-55.46	1.368	68.4	-191.98	1.368	68.4	267.95	1.368	68.4	64.69	1.368	68.4	424.73	1.368	68.4	71.96	1.368	68.4	375.44	1.368	68.4
140.05	1.37	68.5	-204.66	1.37	68.5	47.22	1.37	68.5	-55.59	1.37	68.5	-191.86	1.37	68.5	267.47	1.37	68.5	64.45	1.37	68.5	424.86	1.37	68.5	71.32	1.37	68.5	374.66	1.37	68.5
140.15	1.372	68.6	-204.94	1.372	68.6	46.75	1.372	68.6	-56.02	1.372	68.6	-192.06	1.372	68.6	268.19	1.372	68.6	64.95	1.372	68.6	424.88	1.372	68.6	71.57	1.372	68.6	374.98	1.372	68.6
140.14	1.374	68.7	-204.8	1.374	68.7	47.82	1.374	68.7	-55.55	1.374	68.7	-192.43	1.374	68.7	267.64	1.374	68.7	64.59	1.374	68.7	424.77	1.374	68.7	71.56	1.374	68.7	375.44	1.374	68.7
140.04	1.376	68.8	-204.92	1.376	68.8	46.79	1.376	68.8	-55.95	1.376	68.8	-191.78	1.376	68.8	267.6	1.376	68.8	64.24	1.376	68.8	424.45	1.376	68.8	71.62	1.376	68.8	375.11	1.376	68.8
139.84	1.378	68.9	-204.6	1.378	68.9	47.35	1.378	68.9	-55.7	1.378	68.9	-192.13	1.378	68.9	267.75	1.378	68.9	65.01	1.378	68.9	425.05	1.378	68.9	71.45	1.378	68.9	375.5	1.378	68.9
140.05	1.38	69	-204.72	1.38	69	47.24	1.38	69	-55.67	1.38	69	-191.63	1.38	69	267.6	1.38	69	64.82	1.38	69	425.25	1.38	69	71.68	1.38	69	375.2	1.38	69
140.4	1.382	69.1	-205.01	1.382	69.1	46.89	1.382	69.1	-55.86	1.382	69.1	-192.03	1.382	69.1	267.64	1.382	69.1	64.51	1.382	69.1	425.19	1.382	69.1	71.75	1.382	69.1	375.16	1.382	69.1
140.3	1.384	69.2	-204.58	1.384	69.2	47.3	1.384	69.2	-56.11	1.384	69.2	-192.16	1.384	69.2	268.01	1.384	69.2	64.65	1.384	69.2	424.92	1.384	69.2	71.87	1.384	69.2	375.04	1.384	69.2
140	1.386	69.3	-205.18	1.386	69.3	47.22	1.386	69.3	-55.24	1.386	69.3	-192.08	1.386	69.3	267.04	1.386	69.3	64.9	1.386	69.3	425.26	1.386	69.3	71.28	1.386	69.3	375.25	1.386	69.3
140.48	1.388	69.4	-204.88	1.388	69.4	47.29	1.388	69.4	-55.94	1.388	69.4	-192.06	1.388	69.4	267.71	1.388	69.4	64.43	1.388	69.4	425.07	1.388	69.4	71.62	1.388	69.4	375.01	1.388	69.4
140.59	1.39	69.5	-205.11	1.39	69.5	47.11	1.39	69.5	-55.7	1.39	69.5	-192.27	1.39	69.5	266.95	1.39	69.5	64.71	1.39	69.5	425.21	1.39	69.5	71.68	1.39	69.5	375.79	1.39	69.5
140.16	1.392	69.6	-205.27	1.392	69.6	47.18	1.392	69.6	-55.95	1.392	69.6	-192.03	1.392	69.6	268.15	1.392	69.6	64.89	1.392	69.6	424.7	1.392	69.6	71.94	1.392	69.6	375.32	1.392	69.6
140.14	1.394	69.7	-204.5	1.394	69.7	47.08	1.394	69.7	-55.48	1.394	69.7	-192.29	1.394	69.7	267.77	1.394	69.7	64.5	1.394	69.7	424.84	1.394	69.7	71.41	1.394	69.7	375.22	1.394	69.7
140.62	1.396	69.8	-205.32	1.396	69.8	47.29	1.396	69.8	-55.85	1.396	69.8	-192.06	1.396	69.8	267.08	1.396	69.8	65.08	1.396	69.8	425.18	1.396	69.8	71.62	1.396	69.8	375.04	1.396	69.8
139.95	1.398	69.9	-204.82	1.398	69.9	46.69	1.398	69.9	-55.64	1.398	69.9	-192.31	1.398	69.9	267.58	1.398	69.9	64.91	1.398	69.9	424.87	1.398	69.9	71.46	1.398	69.9	374.96	1.398	69.9
140.18	1.4	70	-204.73	1.4	70	47.05	1.4	70	-55.07	1.4	70	-191.98	1.4	70	266.73	1.4	70	64.68	1.4	70	424.68	1.4	70	71.72	1.4	70	374.94	1.4	70
139.96	1.402	70.1	-204.93	1.402	70.1	47.03	1.402	70.1	-56	1.402	70.1	-192.47	1.402	70.1	267.72	1.402	70.1	64.95	1.402	70.1	425.15	1.402	70.1	71.46	1.402	70.1	374.92	1.402	70.1
140.19	1.404	70.2	-204.81	1.404	70.2	46.7	1.404	70.2	-55.43	1.404	70.2	-192.01	1.404	70.2	268.11	1.404	70.2	64.45	1.404	70.2	424.58	1.404	70.2	71.89	1.404	70.2	375.14	1.404	70.2
140.24	1.406	70.3	-204.8	1.406	70.3	47.15	1.406	70.3	-55.51	1.406	70.3	-192.34	1.406	70.3	267.59	1.406	70.3	65.06	1.406	70.3	424.85	1.406	70.3	71.6	1.406	70.3	375.63	1.406	70.3
140.22	1.408	70.4	-205.13	1.408	70.4	46.59	1.408	70.4	-55.64	1.408	70.4	-192.2	1.408	70.4	267.76	1.408	70.4	64.75	1.408	70.4	424.73	1.408	70.4	71.66	1.408	70.4	374.6	1.408	70.4
139.93	1.41	70.5	-204.6	1.41	70.5	47.19	1.41	70.5	-55.43	1.41	70.5	-192.25	1.41	70.5	267.26	1.41	70.5	64.56	1.41	70.5	424.55	1.41	70.5	71.23	1.41	70.5	375.27	1.41	70.5
140.48	1.412	70.6	-204.42	1.412	70.6	47.16	1.412	70.6	-55.22	1.412	70.6	-191.99	1.412	70.6	267.77	1.412	70.6	64.78	1.412	70.6	425.07	1.412	70.6	72.13	1.412	70.6	375.31	1.412	70.6
139.79	1.414	70.7	-205.37	1.414	70.7	47.12	1.414	70.7	-55.9	1.414	70.7	-192.11	1.414	70.7	267.35	1.414	70.7	64.55	1.414	70.7	424.48	1.414	70.7	71.9	1.414	70.7	374.9	1.414	70.7
139.89	1.416	70.8	-204.85	1.416	70.8	47.25	1.416	70.8	-55.59	1.416	70.8	-191.83	1.416	70.8	267.84	1.416	70.8	65.29	1.416	70.8	424.69	1.416	70.8	71.77	1.416	70.8	375.01	1.416	70.8
140.09	1.418	70.9	-204.87	1.418	70.9	46.91	1.418	70.9	-55.38	1.418	70.9	-191.88	1.418	70.9	267.49	1.418	70.9	64.13	1.418	70.9	425.29	1.418	70.9	71.92	1.418	70.9	375.1	1.418	70.9
139.82	1.42	71	-204.85	1.42	71	46.96	1.42	71	-55.52	1.42	71	-192.19	1.42	71	267.34	1.42	71	65.05	1.42	71	424.46	1.42	71	71.51	1.42	71	374.74	1.42	71
140.16	1.422	71.1	-204.34	1.422	71.1	47.05	1.422	71.1	-55.31	1.422	71.1	-192.09	1.422	71.1	267.89	1.422	71.1	64.5	1.422	71.1	424.79	1.422	71.1	71.56	1.422	71.1	375.11	1.422	71.1
139.52	1.424	71.2	-204.91	1.424	71.2	46.97	1.424	71.2	-55.65	1.424	71.2	-192.24	1.424	71.2	267.31	1.424	71.2	64.38	1.424	71.2	424.97	1.424	71.2	71.25	1.424	71.2	375.04	1.424	71.2
139.9	1.426	71.3	-204.87	1.426	71.3	47.26	1.426	71.3	-55.84	1.426	71.3	-191.84	1.426	71.3	267.76	1.426	71.3	64.68	1.426	71.3	424.92	1.426	71.3	71.98	1.426	71.3	375.07	1.426	71.3
140.06	1.428	71.4	-204.5	1.428	71.4	46.51	1.428	71.4	-55.53	1.428	71.4	-191.78	1.428	71.4	267.2	1.428	71.4	64.39	1.428	71.4	425.1	1.428	71.4	71.46	1.428	71.4	375.24	1.428	71.4
140.03	1.43	71.5	-204.88	1.43	71.5	47.93	1.43	71.5	-55.91	1.43	71.5	-192.05	1.43	71.5	267.75	1.43	71.5	64.51	1.43	71.5	424.86	1.43	71.5	71.7	1.43	71.5	374.68	1.43	71.5
140.36	1.432	71.6	-204.59	1.432	71.6	47.1	1.432	71.6	-55.57	1.432	71.6	-191.94	1.432	71.6	267.59	1.432	71.6	64.8	1.432	71.6	424.71	1.432	71.6	71.81	1.432	71.6	375.2	1.432	71.6
139.59	1.434	71.7	-204.84	1.434	71.7	47.43	1.434	71.7	-55.62	1.434	71.7	-192.1	1.434	71.7	267.63	1.434	71.7	64.25	1.434	71.7	424.65	1.434	71.7	71.53	1.434	71.7	375.29	1.434	71.7
139.91	1.436	71.8	-204.95	1.436	71.8	47	1.436	71.8	-55.29	1.436	71.8	-192.16	1.436	71.8	267.7	1.436	71.8	64.53	1.436	71.8	425.02	1.436	71.8	71.46	1.436	71.8	374.97	1.436	71.8
140.05	1.438	71.9	-204.75	1.438	71.9	47.53	1.438	71.9	-55.81	1.438	71.9	-191.88	1.438	71.9	267.19	1.438	71.9	64.65	1.438	71.9	424.98	1.438	71.9	71.43	1.438	71.9	375.27	1.438	71.9
140.55	1.44	72	-205.1	1.44	72	47.51	1.44	72	-55.59	1.44	72	-191.95	1.44	72	267.52	1.44	72	64.18	1.44	72	424.72	1.44	72	71.23	1.44	72	375.14	1.44	72
140.07	1.442	72.1	-204.76	1.442	72.1	46.74	1.442	72.1	-55.24	1.442	72.1	-192.16	1.442	72.1	267.79	1.442	72.1	65.04	1.442	72.1	425.02	1.442	72.1	71.69	1.442	72.1	375.21	1.442	72.1
140.1	1.444	72.2	-204.99	1.444	72.2	47.32	1.444	72.2	-55.81	1.444	72.2	-191.94	1.444	72.2	267.63	1.444	72.2	64.4	1.444	72.2	424.93	1.444	72.2	71.82	1.444	72.2	375.29	1.444	72.2
140.22	1.446	72.3	-205.1	1.446	72.3	47.21	1.446	72.3	-55.64	1.446	72.3	-192.09	1.446	72.3	267.92	1.446	72.3	65	1.446	72.3	424.88	1.446	72.3	71.06	1.446	72.3	375.16	1.446	72.3
140.5	1.448	72.4	-205.05	1.448	72.4	46.96	1.448	72.4	-55.71	1.448	72.4	-192.34	1.448	72.4	267.79	1.448	72.4	64.58	1.448	72.4	425.32	1.448	72.4	71.37	1.448	72.4	374.67	1.448	72.4
140.11	1.45	72.5	-204.77	1.45	72.5	47.42	1.45	72.5	-56.18	1.45	72.5	-191.81	1.45	72.5	267.64	1.45	72.5	64.59	1.45	72.5	425	1.45	72.5	72.13	1.45	72.5	375.62	1.45	72.5
140.26	1.452	72.6	-205.07	1.452	72.6	47.69	1.452	72.6	-55.06	1.452	72.6	-192.37	1.452	72.6	267.56	1.452	72.6	65.02	1.452	72.6	425.11	1.452	72.6	71.05	1.452	72.6	375.07	1.452	72.6
140.27	1.454	72.7	-204.98	1.454	72.7	47.52	1.454	72.7	-55.81	1.454	72.7	-192.28	1.454	72.7	267.78	1.454	72.7	64.39	1.454	72.7	424.57	1.454	72.7	71.51	1.454	72.7	375.21	1.454	72.7
140.42	1.456	72.8	-205.11	1.456	72.8	46.84	1.456	72.8	-55.5	1.456	72.8	-192.32	1.456	72.8	266.91	1.456	72.8	64.68	1.456	72.8	424.89	1.456	72.8	71.8	1.456	72.8	375.39	1.456	72.8
140.28	1.458	72.9	-204.91	1.458	72.9	47.52	1.458	72.9	-55.42	1.458	72.9	-192.43	1.458	72.9	268.01	1.458	72.9	64.81	1.458	72.9	425.06	1.458	72.9	70.99	1.458	72.9	375.29	1.458	72.9
139.91	1.46	73	-204.94	1.46	73	46.76	1.46	73	-55.72	1.46	73	-192.29	1.46	73	267.11	1.46	73	64.95	1.46	73	424.8	1.46	73	71.45	1.46	73	375.29	1.46	73
139.96	1.462	73.1	-204.97	1.462	73.1	47.5	1.462	73.1	-54.97	1.462	73.1	-192.26	1.462	73.1	267.95	1.462	73.1	65.06	1.462	73.1	424.81	1.462	73.1	71.95	1.462	73.1	375.6	1.462	73.1
140.51	1.464	73.2	-205.05	1.464	73.2	46.86	1.464	73.2	-56	1.464	73.2	-192.17	1.464	73.2	267.2	1.464	73.2	64.61	1.464	73.2	424.78	1.464	73.2	71.44	1.464	73.2	374.73	1.464	73.2
140.15	1.466	73.3	-205.06	1.466	73.3	46.87	1.466	73.3	-54.94	1.466	73.3	-192.52	1.466	73.3	267.59	1.466	73.3	64.93	1.466	73.3	425.2	1.466	73.3	71.92	1.466	73.3	375.23	1.466	73.3
140.14	1.468	73.4	-204.81	1.468	73.4	47.07	1.468	73.4	-55.54	1.468	73.4	-192.12	1.468	73.4	267.43	1.468	73.4	64.45	1.468	73.4	424.89	1.468	73.4	71.26	1.468	73.4	375.04	1.468	73.4
140.23	1.47	73.5	-204.98	1.47	73.5	46.78	1.47	73.5	-55.39	1.47	73.5	-192.07	1.47	73.5	267.15	1.47	73.5	65.34	1.47	73.5	425.3	1.47	73.5	71.57	1.47	73.5	375.38	1.47	73.5
140.1	1.472	73.6	-204.73	1.472	73.6	47.14	1.472	73.6	-55.77	1.472	73.6	-192.18	1.472	73.6	267.62	1.472	73.6	64.5	1.472	73.6	424.61	1.472	73.6	71.88	1.472	73.6	374.88	1.472	73.6
140.09	1.474	73.7	-204.93	1.474	73.7	47.03	1.474	73.7	-55.33	1.474	73.7	-192.36	1.474	73.7	267.39	1.474	73.7	64.56	1.474	73.7	424.42	1.474	73.7	71.45	1.474	73.7	374.87	1.474	73.7
140.43	1.476	73.8	-204.76	1.476	73.8	46.72	1.476	73.8	-55.69	1.476	73.8	-192.17	1.476	73.8	267.53	1.476	73.8	64.71	1.476	73.8	424.92	1.476	73.8	71.58	1.476	73.8	375.05	1.476	73.8
139.89	1.478	73.9	-204.98	1.478	73.9	47.18	1.478	73.9	-55.22	1.478	73.9	-192.19	1.478	73.9	267.39	1.478	73.9	64.24	1.478	73.9	424.86	1.478	73.9	71.85	1.478	73.9	374.99	1.478	73.9
140.18	1.48	74	-205.06	1.48	74	46.92	1.48	74	-55.45	1.48	74	-191.75	1.48	74	267.54	1.48	74	64.84	1.48	74	424.43	1.48	74	72.07	1.48	74	375.31	1.48	74
140.01	1.482	74.1	-205.06	1.482	74.1	46.41	1.482	74.1	-55.52	1.482	74.1	-191.97	1.482	74.1	267.75	1.482	74.1	64.89	1.482	74.1	425.21	1.482	74.1	71.37	1.482	74.1	375.09	1.482	74.1
139.99	1.484	74.2	-204.81	1.484	74.2	47.64	1.484	74.2	-55.3	1.484	74.2	-192.13	1.484	74.2	267.41	1.484	74.2	64.69	1.484	74.2	424.7	1.484	74.2	71.73	1.484	74.2	375.45	1.484	74.2
140.14	1.486	74.3	-204.68	1.486	74.3	46.78	1.486	74.3	-56.08	1.486	74.3	-191.88	1.486	74.3	267.63	1.486	74.3	64.54	1.486	74.3	424.86	1.486	74.3	71.41	1.486	74.3	374.98	1.486	74.3
139.99	1.488	74.4	-204.66	1.488	74.4	47.61	1.488	74.4	-55.6	1.488	74.4	-192.26	1.488	74.4	267.33	1.488	74.4	64.76	1.488	74.4	424.98	1.488	74.4	71.7	1.488	74.4	374.43	1.488	74.4
139.78	1.49	74.5	-204.77	1.49	74.5	47.37	1.49	74.5	-55.54	1.49	74.5	-191.99	1.49	74.5	267.81	1.49	74.5	64.33	1.49	74.5	424.47	1.49	74.5	71.83	1.49	74.5	375.32	1.49	74.5
140.72	1.492	74.6	-204.84	1.492	74.6	46.95	1.492	74.6	-55.59	1.492	74.6	-191.9	1.492	74.6	267.48	1.492	74.6	64.74	1.492	74.6	424.69	1.492	74.6	71.62	1.492	74.6	374.88	1.492	74.6
139.49	1.494	74.7	-204.86	1.494	74.7	47.45	1.494	74.7	-55.07	1.494	74.7	-191.9	1.494	74.7	267.69	1.494	74.7	64.23	1.494	74.7	424.7	1.494	74.7	71.69	1.494	74.7	374.99	1.494	74.7
139.93	1.496	74.8	-205	1.496	74.8	46.65	1.496	74.8	-56	1.496	74.8	-192.11	1.496	74.8	267.69	1.496	74.8	64.64	1.496	74.8	424.79	1.496	74.8	71.85	1.496	74.8	375.08	1.496	74.8
140.05	1.498	74.9	-204.64	1.498	74.9	47.35	1.498	74.9	-55.42	1.498	74.9	-191.99	1.498	74.9	267.82	1.498	74.9	64.65	1.498	74.9	425.13	1.498	74.9	71.63	1.498	74.9	374.9	1.498	74.9
140.14	1.5	75	-205.01	1.5	75	47.08	1.5	75	-56.15	1.5	75	-192.09	1.5	75	267.36	1.5	75	64.55	1.5	75	424.66	1.5	75	71.68	1.5	75	375.34	1.5	75
140.22	1.502	75.1	-204.85	1.502	75.1	47.13	1.502	75.1	-55.34	1.502	75.1	-192.1	1.502	75.1	267.86	1.502	75.1	64.88	1.502	75.1	424.84	1.502	75.1	71.21	1.502	75.1	375.45	1.502	75.1
140.14	1.504	75.2	-204.56	1.504	75.2	47.35	1.504	75.2	-56.07	1.504	75.2	-191.86	1.504	75.2	267.7	1.504	75.2	64.41	1.504	75.2	424.91	1.504	75.2	71.54	1.504	75.2	375	1.504	75.2
140.13	1.506	75.3	-205.21	1.506	75.3	47.3	1.506	75.3	-56.07	1.506	75.3	-192.11	1.506	75.3	267.86	1.506	75.3	64.63	1.506	75.3	424.55	1.506	75.3	71.62	1.506	75.3	374.9	1.506	75.3
140.24	1.508	75.4	-205.22	1.508	75.4	47.33	1.508	75.4	-55.45	1.508	75.4	-192.11	1.508	75.4	267.67	1.508	75.4	64.34	1.508	75.4	424.7	1.508	75.4	71.83	1.508	75.4	374.98	1.508	75.4
140.41	1.51	75.5	-204.78	1.51	75.5	47.18	1.51	75.5	-55.7	1.51	75.5	-192.04	1.51	75.5	267.47	1.51	75.5	65.13	1.51	75.5	425.03	1.51	75.5	71.22	1.51	75.5	375.31	1.51	75.5
140.17	1.512	75.6	-205.35	1.512	75.6	47.07	1.512	75.6	-55.72	1.512	75.6	-192.26	1.512	75.6	267.33	1.512	75.6	64.58	1.512	75.6	425.27	1.512	75.6	72.01	1.512	75.6	375.48	1.512	75.6
140.15	1.514	75.7	-204.82	1.514	75.7	46.94	1.514	75.7	-55.73	1.514	75.7	-192.1	1.514	75.7	267.48	1.514	75.7	64.45	1.514	75.7	424.95	1.514	75.7	71.17	1.514	75.7	375.09	1.514	75.7
140.25	1.516	75.8	-204.93	1.516	75.8	46.66	1.516	75.8	-55.47	1.516	75.8	-192.54	1.516	75.8	267.73	1.516	75.8	65	1.516	75.8	425.34	1.516	75.8	71.77	1.516	75.8	374.79	1.516	75.8
139.99	1.518	75.9	-204.89	1.518	75.9	47.23	1.518	75.9	-55.87	1.518	75.9	-191.86	1.518	75.9	267.18	1.518	75.9	64.09	1.518	75.9	424.95	1.518	75.9	71.45	1.518	75.9	375.28	1.518	75.9
140.49	1.52	76	-204.84	1.52	76	46.96	1.52	76	-55.76	1.52	76	-192.56	1.52	76	268.34	1.52	76	64.54	1.52	76	425.08	1.52	76	71.43	1.52	76	375.01	1.52	76
140.37	1.522	76.1	-204.83	1.522	76.1	47	1.522	76.1	-55.71	1.522	76.1	-191.63	1.522	76.1	267.09	1.522	76.1	64.92	1.522	76.1	424.63	1.522	76.1	71.45	1.522	76.1	375.17	1.522	76.1
139.86	1.524	76.2	-205.1	1.524	76.2	46.9	1.524	76.2	-55.64	1.524	76.2	-191.92	1.524	76.2	267.66	1.524	76.2	64.04	1.524	76.2	424.44	1.524	76.2	71.38	1.524	76.2	374.89	1.524	76.2
140.53	1.526	76.3	-204.85	1.526	76.3	46.54	1.526	76.3	-55.37	1.526	76.3	-192.4	1.526	76.3	267.54	1.526	76.3	64.68	1.526	76.3	425	1.526	76.3	71.72	1.526	76.3	375.38	1.526	76.3
139.99	1.528	76.4	-205.2	1.528	76.4	47.27	1.528	76.4	-55.71	1.528	76.4	-191.88	1.528	76.4	267.47	1.528	76.4	64.31	1.528	76.4	424.94	1.528	76.4	71.5	1.528	76.4	375.19	1.528	76.4
140.28	1.53	76.5	-204.64	1.53	76.5	46.28	1.53	76.5	-55.62	1.53	76.5	-192.75	1.53	76.5	267.29	1.53	76.5	64.95	1.53	76.5	424.91	1.53	76.5	71.43	1.53	76.5	375.61	1.53	76.5
139.88	1.532	76.6	-205.31	1.532	76.6	47.36	1.532	76.6	-55.64	1.532	76.6	-191.84	1.532	76.6	267.64	1.532	76.6	64.91	1.532	76.6	424.77	1.532	76.6	71.39	1.532	76.6	374.64	1.532	76.6
140.08	1.534	76.7	-204.81	1.534	76.7	47.1	1.534	76.7	-55.18	1.534	76.7	-192.49	1.534	76.7	267.29	1.534	76.7	64.2	1.534	76.7	424.86	1.534	76.7	71.22	1.534	76.7	375.14	1.534	76.7
140.46	1.536	76.8	-204.76	1.536	76.8	47.1	1.536	76.8	-55.44	1.536	76.8	-192.06	1.536	76.8	267.78	1.536	76.8	65.05	1.536	76.8	425	1.536	76.8	71.97	1.536	76.8	375.22	1.536	76.8
140.15	1.538	76.9	-204.95	1.538	76.9	47.35	1.538	76.9	-55.56	1.538	76.9	-192.13	1.538	76.9	267.82	1.538	76.9	64.97	1.538	76.9	424.57	1.538	76.9	71.82	1.538	76.9	375.02	1.538	76.9
139.97	1.54	77	-204.6	1.54	77	46.53	1.54	77	-55.93	1.54	77	-191.97	1.54	77	267.04	1.54	77	64.52	1.54	77	424.78	1.54	77	71.64	1.54	77	375.27	1.54	77
139.88	1.542	77.1	-204.89	1.542	77.1	47.42	1.542	77.1	-55.29	1.542	77.1	-191.99	1.542	77.1	267.53	1.542	77.1	64.88	1.542	77.1	424.82	1.542	77.1	71.85	1.542	77.1	375.16	1.542	77.1
139.87	1.544	77.2	-204.73	1.544	77.2	46.83	1.544	77.2	-55.47	1.544	77.2	-192.68	1.544	77.2	267.73	1.544	77.2	64.46	1.544	77.2	424.59	1.544	77.2	71.35	1.544	77.2	374.81	1.544	77.2
140.12	1.546	77.3	-204.81	1.546	77.3	47.32	1.546	77.3	-55.57	1.546	77.3	-192.22	1.546	77.3	267.61	1.546	77.3	64.2	1.546	77.3	425.03	1.546	77.3	71.62	1.546	77.3	374.81	1.546	77.3
139.77	1.548	77.4	-204.8	1.548	77.4	46.8	1.548	77.4	-55.66	1.548	77.4	-191.87	1.548	77.4	267.7	1.548	77.4	64.74	1.548	77.4	424.26	1.548	77.4	71.73	1.548	77.4	374.86	1.548	77.4
140.68	1.55	77.5	-204.99	1.55	77.5	46.95	1.55	77.5	-55.59	1.55	77.5	-192.31	1.55	77.5	267.58	1.55	77.5	64.46	1.55	77.5	424.91	1.55	77.5	71.36	1.55	77.5	375.13	1.55	77.5
139.48	1.552	77.6	-204.75	1.552	77.6	46.92	1.552	77.6	-55.66	1.552	77.6	-191.98	1.552	77.6	267.46	1.552	77.6	64.81	1.552	77.6	424.5	1.552	77.6	71.79	1.552	77.6	374.9	1.552	77.6
140.4	1.554	77.7	-204.9	1.554	77.7	47.37	1.554	77.7	-56.02	1.554	77.7	-192.18	1.554	77.7	267.45	1.554	77.7	64.69	1.554	77.7	424.75	1.554	77.7	71.65	1.554	77.7	374.8	1.554	77.7
139.96	1.556	77.8	-204.67	1.556	77.8	46.94	1.556	77.8	-55.62	1.556	77.8	-191.95	1.556	77.8	267.5	1.556	77.8	64.54	1.556	77.8	424.84	1.556	77.8	71.76	1.556	77.8	374.73	1.556	77.8
139.78	1.558	77.9	-204.79	1.558	77.9	47.14	1.558	77.9	-55.93	1.558	77.9	-191.75	1.558	77.9	267.73	1.558	77.9	64.73	1.558	77.9	424.63	1.558	77.9	71.53	1.558	77.9	375.11	1.558	77.9
139.65	1.56	78	-204.76	1.56	78	47.11	1.56	78	-55.48	1.56	78	-192.01	1.56	78	267.87	1.56	78	64.26	1.56	78	424.46	1.56	78	71.85	1.56	78	374.99	1.56	78
140.23	1.562	78.1	-204.69	1.562	78.1	46.68	1.562	78.1	-56.03	1.562	78.1	-191.97	1.562	78.1	267.37	1.562	78.1	64.41	1.562	78.1	425.08	1.562	78.1	71.78	1.562	78.1	375.14	1.562	78.1
140.57	1.564	78.2	-204.87	1.564	78.2	47.62	1.564	78.2	-55.3	1.564	78.2	-191.97	1.564	78.2	267.57	1.564	78.2	64.96	1.564	78.2	424.63	1.564	78.2	71.36	1.564	78.2	375.1	1.564	78.2
139.63	1.566	78.3	-204.84	1.566	78.3	46.72	1.566	78.3	-55.84	1.566	78.3	-192.08	1.566	78.3	267.87	1.566	78.3	63.98	1.566	78.3	424.93	1.566	78.3	71.72	1.566	78.3	374.99	1.566	78.3
140.5	1.568	78.4	-205	1.568	78.4	47.67	1.568	78.4	-55.99	1.568	78.4	-192.22	1.568	78.4	267.77	1.568	78.4	64.82	1.568	78.4	424.61	1.568	78.4	71.65	1.568	78.4	375.22	1.568	78.4
139.8	1.57	78.5	-205.03	1.57	78.5	47.09	1.57	78.5	-55.63	1.57	78.5	-192.59	1.57	78.5	267.73	1.57	78.5	64.28	1.57	78.5	424.8	1.57	78.5	71.52	1.57	78.5	375.19	1.57	78.5
140.51	1.572	78.6	-204.82	1.572	78.6	47.57	1.572	78.6	-55.77	1.572	78.6	-191.88	1.572	78.6	267.64	1.572	78.6	64.6	1.572	78.6	425.1	1.572	78.6	71.13	1.572	78.6	375.18	1.572	78.6
140.01	1.574	78.7	-205.53	1.574	78.7	46.74	1.574	78.7	-55.86	1.574	78.7	-192.41	1.574	78.7	267.42	1.574	78.7	64.95	1.574	78.7	424.54	1.574	78.7	71.86	1.574	78.7	375.3	1.574	78.7
140.32	1.576	78.8	-204.5	1.576	78.8	47.36	1.576	78.8	-55.68	1.576	78.8	-192.24	1.576	78.8	267.62	1.576	78.8	64.5	1.576	78.8	424.87	1.576	78.8	71.64	1.576	78.8	374.79	1.576	78.8
140.13	1.578	78.9	-205.29	1.578	78.9	47.61	1.578	78.9	-55.62	1.578	78.9	-192.06	1.578	78.9	267.35	1.578	78.9	64.87	1.578	78.9	425	1.578	78.9	71.7	1.578	78.9	374.83	1.578	78.9
140.07	1.58	79	-204.71	1.58	79	46.7	1.58	79	-56.07	1.58	79	-192.22	1.58	79	267.46	1.58	79	64.36	1.58	79	425.25	1.58	79	71.66	1.58	79	375.5	1.58	79
140.47	1.582	79.1	-205.34	1.582	79.1	47.37	1.582	79.1	-55.63	1.582	79.1	-191.98	1.582	79.1	267.37	1.582	79.1	64.49	1.582	79.1	424.56	1.582	79.1	71.21	1.582	79.1	375.23	1.582	79.1
140.06	1.584	79.2	-204.95	1.584	79.2	47.04	1.584	79.2	-55.63	1.584	79.2	-192.54	1.584	79.2	267.3	1.584	79.2	64.84	1.584	79.2	424.79	1.584	79.2	71.25	1.584	79.2	374.83	1.584	79.2
140.26	1.586	79.3	-204.77	1.586	79.3	47.1	1.586	79.3	-55.55	1.586	79.3	-192.14	1.586	79.3	267.37	1.586	79.3	64.12	1.586	79.3	424.94	1.586	79.3	71.5	1.586	79.3	375.32	1.586	79.3
140.57	1.588	79.4	-205.14	1.588	79.4	47.36	1.588	79.4	-55.72	1.588	79.4	-192.29	1.588	79.4	267.39	1.588	79.4	64.94	1.588	79.4	424.8	1.588	79.4	71.76	1.588	79.4	374.86	1.588	79.4
140.15	1.59	79.5	-204.68	1.59	79.5	46.91	1.59	79.5	-55.55	1.59	79.5	-192.48	1.59	79.5	267.37	1.59	79.5	64.67	1.59	79.5	424.96	1.59	79.5	71.27	1.59	79.5	374.62	1.59	79.5
140.48	1.592	79.6	-204.89	1.592	79.6	47.44	1.592	79.6	-55.28	1.592	79.6	-192.06	1.592	79.6	267.64	1.592	79.6	65.22	1.592	79.6	425	1.592	79.6	71.62	1.592	79.6	374.92	1.592	79.6
140.35	1.594	79.7	-205.15	1.594	79.7	46.6	1.594	79.7	-55.43	1.594	79.7	-192.48	1.594	79.7	267.51	1.594	79.7	64.56	1.594	79.7	425.03	1.594	79.7	71.53	1.594	79.7	374.98	1.594	79.7
140.52	1.596	79.8	-205.27	1.596	79.8	47.16	1.596	79.8	-55.85	1.596	79.8	-191.86	1.596	79.8	267.64	1.596	79.8	64.61	1.596	79.8	425.09	1.596	79.8	71.97	1.596	79.8	375.22	1.596	79.8
140.2	1.598	79.9	-204.65	1.598	79.9	46.78	1.598	79.9	-55.47	1.598	79.9	-192.61	1.598	79.9	267.25	1.598	79.9	64.97	1.598	79.9	424.65	1.598	79.9	71.71	1.598	79.9	374.88	1.598	79.9
140.19	1.6	80	-204.76	1.6	80	47.07	1.6	80	-55.73	1.6	80	-192.13	1.6	80	267.39	1.6	80	64.75	1.6	80	424.56	1.6	80	71.53	1.6	80	375.16	1.6	80
139.91	1.602	80.1	-204.94	1.602	80.1	47.45	1.602	80.1	-55.52	1.602	80.1	-192.05	1.602	80.1	267.38	1.602	80.1	64.8	1.602	80.1	425.38	1.602	80.1	71.7	1.602	80.1	375.01	1.602	80.1
139.87	1.604	80.2	-205.19	1.604	80.2	46.66	1.604	80.2	-55.58	1.604	80.2	-192.02	1.604	80.2	267.68	1.604	80.2	64.61	1.604	80.2	424.71	1.604	80.2	71.22	1.604	80.2	375	1.604	80.2
139.81	1.606	80.3	-204.37	1.606	80.3	47.04	1.606	80.3	-55.53	1.606	80.3	-191.98	1.606	80.3	267.26	1.606	80.3	64.73	1.606	80.3	424.39	1.606	80.3	71.43	1.606	80.3	375.48	1.606	80.3
139.83	1.608	80.4	-204.95	1.608	80.4	47.06	1.608	80.4	-55.53	1.608	80.4	-192.34	1.608	80.4	267.21	1.608	80.4	64.66	1.608	80.4	424.77	1.608	80.4	72.03	1.608	80.4	374.74	1.608	80.4
140.06	1.61	80.5	-204.87	1.61	80.5	46.95	1.61	80.5	-55.84	1.61	80.5	-192.04	1.61	80.5	267.62	1.61	80.5	64.55	1.61	80.5	424.94	1.61	80.5	71.62	1.61	80.5	375.25	1.61	80.5
140.13	1.612	80.6	-205.1	1.612	80.6	47.2	1.612	80.6	-55.21	1.612	80.6	-192.22	1.612	80.6	267.74	1.612	80.6	64.88	1.612	80.6	424.57	1.612	80.6	72.34	1.612	80.6	374.88	1.612	80.6
140.23	1.614	80.7	-204.69	1.614	80.7	47.27	1.614	80.7	-55.55	1.614	80.7	-192.25	1.614	80.7	267.35	1.614	80.7	64.52	1.614	80.7	424.75	1.614	80.7	71.18	1.614	80.7	374.93	1.614	80.7
140.15	1.616	80.8	-204.8	1.616	80.8	47.45	1.616	80.8	-55.64	1.616	80.8	-191.77	1.616	80.8	267.6	1.616	80.8	64.52	1.616	80.8	424.34	1.616	80.8	71.56	1.616	80.8	375.45	1.616	80.8
140.06	1.618	80.9	-204.59	1.618	80.9	46.92	1.618	80.9	-55.32	1.618	80.9	-192.21	1.618	80.9	267.69	1.618	80.9	64.46	1.618	80.9	425.07	1.618	80.9	71.69	1.618	80.9	374.82	1.618	80.9
140.07	1.62	81	-204.98	1.62	81	46.85	1.62	81	-56.43	1.62	81	-192.23	1.62	81	267.74	1.62	81	64.47	1.62	81	424.05	1.62	81	71.18	1.62	81	374.78	1.62	81
140.14	1.622	81.1	-205.01	1.622	81.1	47.64	1.622	81.1	-55.3	1.622	81.1	-192.18	1.622	81.1	267.36	1.622	81.1	64.55	1.622	81.1	425.15	1.622	81.1	71.63	1.622	81.1	375.24	1.622	81.1
139.77	1.624	81.2	-204.82	1.624	81.2	47.15	1.624	81.2	-55.95	1.624	81.2	-192.18	1.624	81.2	267.93	1.624	81.2	64.38	1.624	81.2	424.89	1.624	81.2	71.57	1.624	81.2	374.37	1.624	81.2
140.1	1.626	81.3	-205.08	1.626	81.3	47.45	1.626	81.3	-55.38	1.626	81.3	-191.98	1.626	81.3	267.34	1.626	81.3	64.14	1.626	81.3	424.57	1.626	81.3	71.37	1.626	81.3	375.2	1.626	81.3
139.84	1.628	81.4	-204.71	1.628	81.4	47.41	1.628	81.4	-55.87	1.628	81.4	-191.92	1.628	81.4	268.01	1.628	81.4	65.04	1.628	81.4	424.94	1.628	81.4	71.48	1.628	81.4	374.97	1.628	81.4
140.37	1.63	81.5	-205.01	1.63	81.5	46.79	1.63	81.5	-55.86	1.63	81.5	-192.33	1.63	81.5	267.31	1.63	81.5	64.42	1.63	81.5	424.85	1.63	81.5	71.02	1.63	81.5	375.03	1.63	81.5
140.09	1.632	81.6	-204.43	1.632	81.6	47.23	1.632	81.6	-55.85	1.632	81.6	-192.29	1.632	81.6	267.85	1.632	81.6	64.27	1.632	81.6	424.89	1.632	81.6	71.32	1.632	81.6	375.1	1.632	81.6
140.26	1.634	81.7	-205.5	1.634	81.7	47.12	1.634	81.7	-55.94	1.634	81.7	-192.29	1.634	81.7	267.59	1.634	81.7	65.51	1.634	81.7	424.6	1.634	81.7	71.36	1.634	81.7	374.69	1.634	81.7
140.49	1.636	81.8	-204.39	1.636	81.8	46.76	1.636	81.8	-55.61	1.636	81.8	-192.12	1.636	81.8	267.6	1.636	81.8	64.1	1.636	81.8	424.59	1.636	81.8	71.83	1.636	81.8	374.76	1.636	81.8
139.99	1.638	81.9	-205.11	1.638	81.9	47.17	1.638	81.9	-56.15	1.638	81.9	-192	1.638	81.9	267.24	1.638	81.9	64.85	1.638	81.9	424.81	1.638	81.9	71.26	1.638	81.9	375.07	1.638	81.9
140.09	1.64	82	-204.91	1.64	82	47.38	1.64	82	-55.85	1.64	82	-192.17	1.64	82	267.76	1.64	82	64.49	1.64	82	425.08	1.64	82	71.2	1.64	82	375.28	1.64	82
139.99	1.642	82.1	-204.6	1.642	82.1	46.78	1.642	82.1	-55.35	1.642	82.1	-192.19	1.642	82.1	267.5	1.642	82.1	64.83	1.642	82.1	425.07	1.642	82.1	71.3	1.642	82.1	374.95	1.642	82.1
140.25	1.644	82.2	-205.15	1.644	82.2	47.37	1.644	82.2	-56	1.644	82.2	-192.32	1.644	82.2	267.39	1.644	82.2	64.4	1.644	82.2	424.64	1.644	82.2	71.8	1.644	82.2	374.76	1.644	82.2
140.36	1.646	82.3	-205.03	1.646	82.3	46.69	1.646	82.3	-55.66	1.646	82.3	-192.15	1.646	82.3	267.35	1.646	82.3	64.76	1.646	82.3	424.91	1.646	82.3	71.59	1.646	82.3	375.26	1.646	82.3
140.19	1.648	82.4	-204.76	1.648	82.4	46.67	1.648	82.4	-55.54	1.648	82.4	-192.09	1.648	82.4	267.25	1.648	82.4	64.49	1.648	82.4	425.01	1.648	82.4	71.59	1.648	82.4	374.74	1.648	82.4
140	1.65	82.5	-204.98	1.65	82.5	47.63	1.65	82.5	-55.41	1.65	82.5	-192.14	1.65	82.5	267.36	1.65	82.5	64.75	1.65	82.5	424.93	1.65	82.5	71.29	1.65	82.5	375.46	1.65	82.5
140.13	1.652	82.6	-205.43	1.652	82.6	46.66	1.652	82.6	-55.82	1.652	82.6	-192.25	1.652	82.6	267.22	1.652	82.6	64.52	1.652	82.6	424.72	1.652	82.6	71.46	1.652	82.6	374.93	1.652	82.6
139.97	1.654	82.7	-204.8	1.654	82.7	47.05	1.654	82.7	-55.39	1.654	82.7	-192.45	1.654	82.7	267.26	1.654	82.7	64.79	1.654	82.7	424.87	1.654	82.7	71.26	1.654	82.7	375.04	1.654	82.7
139.99	1.656	82.8	-205.12	1.656	82.8	46.7	1.656	82.8	-55.79	1.656	82.8	-192.08	1.656	82.8	267.32	1.656	82.8	64.54	1.656	82.8	424.76	1.656	82.8	71.09	1.656	82.8	374.79	1.656	82.8
140.09	1.658	82.9	-204.82	1.658	82.9	46.93	1.658	82.9	-55.44	1.658	82.9	-192.28	1.658	82.9	267.18	1.658	82.9	64.65	1.658	82.9	424.95	1.658	82.9	71.54	1.658	82.9	374.88	1.658	82.9
139.93	1.66	83	-205.14	1.66	83	47.19	1.66	83	-56.03	1.66	83	-192.25	1.66	83	267.48	1.66	83	65.02	1.66	83	424.72	1.66	83	71.56	1.66	83	375.32	1.66	83
140.1	1.662	83.1	-205.07	1.662	83.1	46.95	1.662	83.1	-55.76	1.662	83.1	-192.22	1.662	83.1	267.44	1.662	83.1	64.44	1.662	83.1	425.04	1.662	83.1	71.81	1.662	83.1	375.26	1.662	83.1
140.1	1.664	83.2	-204.85	1.664	83.2	47.06	1.664	83.2	-55.58	1.664	83.2	-192.05	1.664	83.2	267.11	1.664	83.2	64.84	1.664	83.2	425.13	1.664	83.2	71.6	1.664	83.2	375.05	1.664	83.2
139.97	1.666	83.3	-205.12	1.666	83.3	47.26	1.666	83.3	-55.5	1.666	83.3	-192.33	1.666	83.3	267.36	1.666	83.3	64.37	1.666	83.3	424.83	1.666	83.3	71.45	1.666	83.3	375.06	1.666	83.3
139.99	1.668	83.4	-205.08	1.668	83.4	46.95	1.668	83.4	-55.79	1.668	83.4	-191.88	1.668	83.4	267.46	1.668	83.4	64.91	1.668	83.4	424.71	1.668	83.4	71.89	1.668	83.4	374.85	1.668	83.4
140.34	1.67	83.5	-204.88	1.67	83.5	47.2	1.67	83.5	-55.81	1.67	83.5	-192.06	1.67	83.5	267.35	1.67	83.5	64.16	1.67	83.5	425.32	1.67	83.5	71.53	1.67	83.5	374.85	1.67	83.5
139.61	1.672	83.6	-204.97	1.672	83.6	47.25	1.672	83.6	-55.68	1.672	83.6	-191.93	1.672	83.6	267.67	1.672	83.6	64.42	1.672	83.6	424.49	1.672	83.6	71.99	1.672	83.6	375.01	1.672	83.6
140.32	1.674	83.7	-204.79	1.674	83.7	46.69	1.674	83.7	-55.76	1.674	83.7	-191.9	1.674	83.7	267.48	1.674	83.7	64.67	1.674	83.7	424.67	1.674	83.7	71.37	1.674	83.7	375.06	1.674	83.7
139.78	1.676	83.8	-205.21	1.676	83.8	47.24	1.676	83.8	-55.84	1.676	83.8	-192.09	1.676	83.8	267.36	1.676	83.8	64.46	1.676	83.8	424.47	1.676	83.8	71.97	1.676	83.8	374.99	1.676	83.8
139.95	1.678	83.9	-204.63	1.678	83.9	47.09	1.678	83.9	-55.38	1.678	83.9	-191.75	1.678	83.9	267.29	1.678	83.9	64.55	1.678	83.9	424.53	1.678	83.9	71.57	1.678	83.9	374.58	1.678	83.9
139.99	1.68	84	-205.02	1.68	84	47.32	1.68	84	-55.9	1.68	84	-192.18	1.68	84	267.45	1.68	84	64.58	1.68	84	424.9	1.68	84	71.85	1.68	84	375.06	1.68	84
139.83	1.682	84.1	-204.81	1.682	84.1	46.94	1.682	84.1	-55.41	1.682	84.1	-192.15	1.682	84.1	267.58	1.682	84.1	64.54	1.682	84.1	424.73	1.682	84.1	71.64	1.682	84.1	374.62	1.682	84.1
139.91	1.684	84.2	-204.83	1.684	84.2	47.24	1.684	84.2	-56.24	1.684	84.2	-192.12	1.684	84.2	267.59	1.684	84.2	64.38	1.684	84.2	424.58	1.684	84.2	71.35	1.684	84.2	375.15	1.684	84.2
139.97	1.686	84.3	-204.85	1.686	84.3	46.91	1.686	84.3	-55.71	1.686	84.3	-191.97	1.686	84.3	267.45	1.686	84.3	64.37	1.686	84.3	424.9	1.686	84.3	71.65	1.686	84.3	374.76	1.686	84.3
139.61	1.688	84.4	-204.67	1.688	84.4	47.51	1.688	84.4	-55.77	1.688	84.4	-192.44	1.688	84.4	267.58	1.688	84.4	64.45	1.688	84.4	424.53	1.688	84.4	71.71	1.688	84.4	374.77	1.688	84.4
140.65	1.69	84.5	-204.52	1.69	84.5	46.73	1.69	84.5	-55.71	1.69	84.5	-191.54	1.69	84.5	267.75	1.69	84.5	64.29	1.69	84.5	424.84	1.69	84.5	71.48	1.69	84.5	375.14	1.69	84.5
139.94	1.692	84.6	-205.09	1.692	84.6	47.06	1.692	84.6	-55.87	1.692	84.6	-192.34	1.692	84.6	267.43	1.692	84.6	64.36	1.692	84.6	424.6	1.692	84.6	71.46	1.692	84.6	375.01	1.692	84.6
139.7	1.694	84.7	-204.79	1.694	84.7	47.42	1.694	84.7	-55.93	1.694	84.7	-191.79	1.694	84.7	267.09	1.694	84.7	64.71	1.694	84.7	424.76	1.694	84.7	71.6	1.694	84.7	375.03	1.694	84.7
140.3	1.696	84.8	-204.9	1.696	84.8	46.98	1.696	84.8	-55.64	1.696	84.8	-191.81	1.696	84.8	267.74	1.696	84.8	64.14	1.696	84.8	424.82	1.696	84.8	71.39	1.696	84.8	374.8	1.696	84.8
139.91	1.698	84.9	-204.41	1.698	84.9	46.97	1.698	84.9	-55.91	1.698	84.9	-192.44	1.698	84.9	267.67	1.698	84.9	64.71	1.698	84.9	425.06	1.698	84.9	71.22	1.698	84.9	374.93	1.698	84.9
140.43	1.7	85	-205.29	1.7	85	47.21	1.7	85	-55.61	1.7	85	-191.92	1.7	85	267.32	1.7	85	64.29	1.7	85	424.66	1.7	85	71.6	1.7	85	374.8	1.7	85
140.22	1.702	85.1	-204.68	1.702	85.1	47.19	1.702	85.1	-55.64	1.702	85.1	-192.38	1.702	85.1	267.79	1.702	85.1	64.57	1.702	85.1	424.75	1.702	85.1	71.42	1.702	85.1	375.07	1.702	85.1
140.06	1.704	85.2	-205.14	1.704	85.2	47.07	1.704	85.2	-55.81	1.704	85.2	-192.73	1.704	85.2	267.35	1.704	85.2	64.75	1.704	85.2	424.87	1.704	85.2	71.48	1.704	85.2	374.79	1.704	85.2
140.35	1.706	85.3	-205.06	1.706	85.3	47.14	1.706	85.3	-55.96	1.706	85.3	-192.04	1.706	85.3	267.5	1.706	85.3	64.26	1.706	85.3	425.26	1.706	85.3	71.62	1.706	85.3	375.24	1.706	85.3
139.91	1.708	85.4	-204.86	1.708	85.4	47.33	1.708	85.4	-55.52	1.708	85.4	-192.57	1.708	85.4	267.75	1.708	85.4	64.65	1.708	85.4	425.16	1.708	85.4	71.48	1.708	85.4	375.28	1.708	85.4
140.01	1.71	85.5	-205.4	1.71	85.5	47.26	1.71	85.5	-56.09	1.71	85.5	-192.3	1.71	85.5	267.07	1.71	85.5	64.97	1.71	85.5	424.77	1.71	85.5	71.29	1.71	85.5	374.7	1.71	85.5
140.62	1.712	85.6	-204.82	1.712	85.6	46.79	1.712	85.6	-55.49	1.712	85.6	-191.85	1.712	85.6	267.4	1.712	85.6	64.68	1.712	85.6	424.58	1.712	85.6	71.51	1.712	85.6	375.32	1.712	85.6
139.81	1.714	85.7	-205.03	1.714	85.7	46.91	1.714	85.7	-55.57	1.714	85.7	-192.64	1.714	85.7	267.45	1.714	85.7	64.47	1.714	85.7	424.71	1.714	85.7	71.42	1.714	85.7	375.17	1.714	85.7
140.21	1.716	85.8	-205.21	1.716	85.8	46.57	1.716	85.8	-55.92	1.716	85.8	-192.43	1.716	85.8	267.54	1.716	85.8	64.33	1.716	85.8	424.65	1.716	85.8	71.57	1.716	85.8	374.77	1.716	85.8
140.31	1.718	85.9	-204.95	1.718	85.9	47.16	1.718	85.9	-55.53	1.718	85.9	-192.34	1.718	85.9	267.5	1.718	85.9	64.7	1.718	85.9	424.79	1.718	85.9	71.45	1.718	85.9	375.45	1.718	85.9
139.88	1.72	86	-205.35	1.72	86	47.28	1.72	86	-55.65	1.72	86	-192.53	1.72	86	267.56	1.72	86	64.71	1.72	86	425.12	1.72	86	71.48	1.72	86	374.64	1.72	86
140.5	1.722	86.1	-204.55	1.722	86.1	46.76	1.722	86.1	-55.35	1.722	86.1	-192.41	1.722	86.1	267.33	1.722	86.1	64.54	1.722	86.1	424.28	1.722	86.1	71.45	1.722	86.1	375.21	1.722	86.1
140.05	1.724	86.2	-205.3	1.724	86.2	47.42	1.724	86.2	-55.68	1.724	86.2	-192.21	1.724	86.2	266.98	1.724	86.2	64.74	1.724	86.2	424.61	1.724	86.2	71.76	1.724	86.2	374.98	1.724	86.2
139.9	1.726	86.3	-205.45	1.726	86.3	47.17	1.726	86.3	-55.62	1.726	86.3	-191.91	1.726	86.3	267.66	1.726	86.3	64.76	1.726	86.3	424.89	1.726	86.3	71.85	1.726	86.3	374.86	1.726	86.3
140.25	1.728	86.4	-204.83	1.728	86.4	46.95	1.728	86.4	-55.51	1.728	86.4	-192.28	1.728	86.4	267.05	1.728	86.4	64.63	1.728	86.4	424.95	1.728	86.4	71.56	1.728	86.4	374.93	1.728	86.4
139.97	1.73	86.5	-204.96	1.73	86.5	47.35	1.73	86.5	-55.58	1.73	86.5	-192.47	1.73	86.5	267.54	1.73	86.5	65.1	1.73	86.5	424.56	1.73	86.5	71.94	1.73	86.5	375.28	1.73	86.5
140.37	1.732	86.6	-205.37	1.732	86.6	46.62	1.732	86.6	-55.54	1.732	86.6	-192.29	1.732	86.6	267.54	1.732	86.6	64.08	1.732	86.6	424.58	1.732	86.6	71.89	1.732	86.6	374.87	1.732	86.6
139.99	1.734	86.7	-204.76	1.734	86.7	47.06	1.734	86.7	-55.32	1.734	86.7	-192.35	1.734	86.7	268.03	1.734	86.7	64.58	1.734	86.7	424.68	1.734	86.7	71.62	1.734	86.7	374.85	1.734	86.7
139.89	1.736	86.8	-204.8	1.736	86.8	47.37	1.736	86.8	-56.12	1.736	86.8	-192.03	1.736	86.8	267.35	1.736	86.8	64.58	1.736	86.8	424.89	1.736	86.8	71.62	1.736	86.8	374.88	1.736	86.8
140.64	1.738	86.9	-204.81	1.738	86.9	46.74	1.738	86.9	-55.46	1.738	86.9	-192.2	1.738	86.9	267.54	1.738	86.9	64.3	1.738	86.9	424.44	1.738	86.9	71.43	1.738	86.9	374.89	1.738	86.9
139.51	1.74	87	-204.85	1.74	87	47.62	1.74	87	-55.93	1.74	87	-191.9	1.74	87	267.73	1.74	87	64.6	1.74	87	424.96	1.74	87	71.52	1.74	87	375.4	1.74	87
140.03	1.742	87.1	-205	1.742	87.1	46.71	1.742	87.1	-55.58	1.742	87.1	-192.53	1.742	87.1	267.42	1.742	87.1	64.35	1.742	87.1	423.98	1.742	87.1	71.84	1.742	87.1	374.46	1.742	87.1
139.91	1.744	87.2	-204.65	1.744	87.2	47.72	1.744	87.2	-55.92	1.744	87.2	-191.88	1.744	87.2	267.27	1.744	87.2	64.39	1.744	87.2	424.85	1.744	87.2	71.58	1.744	87.2	375.22	1.744	87.2
140.23	1.746	87.3	-204.72	1.746	87.3	46.88	1.746	87.3	-55.26	1.746	87.3	-192.41	1.746	87.3	267.6	1.746	87.3	64.21	1.746	87.3	424.59	1.746	87.3	71.65	1.746	87.3	374.63	1.746	87.3
139.82	1.748	87.4	-205.09	1.748	87.4	46.8	1.748	87.4	-55.52	1.748	87.4	-192.05	1.748	87.4	267.51	1.748	87.4	64.35	1.748	87.4	424.46	1.748	87.4	71.37	1.748	87.4	374.63	1.748	87.4
139.74	1.75	87.5	-204.76	1.75	87.5	47.51	1.75	87.5	-55.99	1.75	87.5	-192.13	1.75	87.5	267.25	1.75	87.5	64.5	1.75	87.5	425.11	1.75	87.5	71.28	1.75	87.5	374.72	1.75	87.5
140.15	1.752	87.6	-204.69	1.752	87.6	46.58	1.752	87.6	-55.88	1.752	87.6	-192.51	1.752	87.6	267.9	1.752	87.6	64.45	1.752	87.6	424.49	1.752	87.6	71.32	1.752	87.6	375.26	1.752	87.6
139.71	1.754	87.7	-205	1.754	87.7	47.55	1.754	87.7	-55.92	1.754	87.7	-192.27	1.754	87.7	267.33	1.754	87.7	64.74	1.754	87.7	425.46	1.754	87.7	71.71	1.754	87.7	374.73	1.754	87.7
140.41	1.756	87.8	-205.06	1.756	87.8	47.18	1.756	87.8	-55.63	1.756	87.8	-192.25	1.756	87.8	267.59	1.756	87.8	64.61	1.756	87.8	424.78	1.756	87.8	71.41	1.756	87.8	375.2	1.756	87.8
140.24	1.758	87.9	-205.05	1.758	87.9	46.98	1.758	87.9	-55.95	1.758	87.9	-192.37	1.758	87.9	267.42	1.758	87.9	64.52	1.758	87.9	425.01	1.758	87.9	70.99	1.758	87.9	374.58	1.758	87.9
140.15	1.76	88	-205.16	1.76	88	47.16	1.76	88	-55.72	1.76	88	-191.9	1.76	88	267.18	1.76	88	64.34	1.76	88	424.59	1.76	88	71.72	1.76	88	375.03	1.76	88
140.44	1.762	88.1	-205.28	1.762	88.1	46.75	1.762	88.1	-55.75	1.762	88.1	-192.32	1.762	88.1	267.32	1.762	88.1	64.35	1.762	88.1	424.89	1.762	88.1	71.67	1.762	88.1	374.73	1.762	88.1
140.27	1.764	88.2	-204.89	1.764	88.2	47.37	1.764	88.2	-56.18	1.764	88.2	-192.44	1.764	88.2	267.19	1.764	88.2	64.45	1.764	88.2	424.8	1.764	88.2	71.38	1.764	88.2	374.6	1.764	88.2
140.1	1.766	88.3	-205.27	1.766	88.3	46.94	1.766	88.3	-55.35	1.766	88.3	-192.36	1.766	88.3	267.74	1.766	88.3	64.61	1.766	88.3	424.99	1.766	88.3	71.56	1.766	88.3	375.32	1.766	88.3
140.5	1.768	88.4	-205.18	1.768	88.4	47.15	1.768	88.4	-56.12	1.768	88.4	-192.39	1.768	88.4	267.1	1.768	88.4	64.4	1.768	88.4	424.87	1.768	88.4	71.24	1.768	88.4	374.79	1.768	88.4
140	1.77	88.5	-204.91	1.77	88.5	47.35	1.77	88.5	-55.72	1.77	88.5	-192.14	1.77	88.5	267.49	1.77	88.5	64.68	1.77	88.5	425.19	1.77	88.5	71.72	1.77	88.5	374.5	1.77	88.5
139.91	1.772	88.6	-205.14	1.772	88.6	47.16	1.772	88.6	-55.72	1.772	88.6	-192.71	1.772	88.6	267.46	1.772	88.6	64.39	1.772	88.6	424.48	1.772	88.6	71.41	1.772	88.6	375.17	1.772	88.6
140.41	1.774	88.7	-205.59	1.774	88.7	46.56	1.774	88.7	-55.96	1.774	88.7	-191.92	1.774	88.7	267.43	1.774	88.7	64.86	1.774	88.7	424.86	1.774	88.7	72.26	1.774	88.7	375.03	1.774	88.7
140.13	1.776	88.8	-205.02	1.776	88.8	47.03	1.776	88.8	-55.42	1.776	88.8	-192.64	1.776	88.8	267.34	1.776	88.8	64.6	1.776	88.8	424.77	1.776	88.8	71.03	1.776	88.8	374.88	1.776	88.8
140.19	1.778	88.9	-205.42	1.778	88.9	47.63	1.778	88.9	-55.69	1.778	88.9	-191.83	1.778	88.9	267.33	1.778	88.9	64.81	1.778	88.9	425.23	1.778	88.9	71.72	1.778	88.9	375.06	1.778	88.9
139.85	1.78	89	-205.17	1.78	89	46.52	1.78	89	-55.97	1.78	89	-192.61	1.78	89	267.31	1.78	89	64.89	1.78	89	424.88	1.78	89	71.43	1.78	89	375.29	1.78	89
140.35	1.782	89.1	-205.07	1.782	89.1	46.86	1.782	89.1	-55.75	1.782	89.1	-192.45	1.782	89.1	267.39	1.782	89.1	64.38	1.782	89.1	424.78	1.782	89.1	71.64	1.782	89.1	374.73	1.782	89.1
139.68	1.784	89.2	-204.96	1.784	89.2	47.05	1.784	89.2	-55.78	1.784	89.2	-192.2	1.784	89.2	267.46	1.784	89.2	64.67	1.784	89.2	424.69	1.784	89.2	71.59	1.784	89.2	374.91	1.784	89.2
140.26	1.786	89.3	-204.96	1.786	89.3	46.9	1.786	89.3	-55.51	1.786	89.3	-192.34	1.786	89.3	267.08	1.786	89.3	64.77	1.786	89.3	424.61	1.786	89.3	71.3	1.786	89.3	375.04	1.786	89.3
140.1	1.788	89.4	-205.09	1.788	89.4	47.47	1.788	89.4	-55.93	1.788	89.4	-192.05	1.788	89.4	267.47	1.788	89.4	64.6	1.788	89.4	424.25	1.788	89.4	71.49	1.788	89.4	375.16	1.788	89.4
140.26	1.79	89.5	-204.52	1.79	89.5	46.35	1.79	89.5	-55.6	1.79	89.5	-192.34	1.79	89.5	267.22	1.79	89.5	64.57	1.79	89.5	424.82	1.79	89.5	71.28	1.79	89.5	375.03	1.79	89.5
140.05	1.792	89.6	-205.06	1.792	89.6	47.06	1.792	89.6	-56.01	1.792	89.6	-192.02	1.792	89.6	267.32	1.792	89.6	64.62	1.792	89.6	424.64	1.792	89.6	71.54	1.792	89.6	374.95	1.792	89.6
139.95	1.794	89.7	-204.97	1.794	89.7	47.16	1.794	89.7	-55.62	1.794	89.7	-192	1.794	89.7	267.35	1.794	89.7	64.76	1.794	89.7	424.97	1.794	89.7	71.41	1.794	89.7	374.99	1.794	89.7
140.49	1.796	89.8	-204.78	1.796	89.8	46.66	1.796	89.8	-55.87	1.796	89.8	-192.32	1.796	89.8	267.25	1.796	89.8	64.44	1.796	89.8	424.17	1.796	89.8	71.58	1.796	89.8	374.75	1.796	89.8
139.85	1.798	89.9	-204.7	1.798	89.9	47.23	1.798	89.9	-55.52	1.798	89.9	-192.14	1.798	89.9	267.3	1.798	89.9	64.43	1.798	89.9	425.24	1.798	89.9	71.69	1.798	89.9	374.98	1.798	89.9
140.04	1.8	90	-204.85	1.8	90	46.61	1.8	90	-55.65	1.8	90	-192.2	1.8	90	267.8	1.8	90	64.78	1.8	90	424.38	1.8	90	71.6	1.8	90	375.14	1.8	90
140.31	1.802	90.1	-205.14	1.802	90.1	47.16	1.802	90.1	-55.52	1.802	90.1	-192.01	1.802	90.1	267.64	1.802	90.1	64.68	1.802	90.1	424.74	1.802	90.1	72.05	1.802	90.1	374.92	1.802	90.1
139.86	1.804	90.2	-204.75	1.804	90.2	47.31	1.804	90.2	-55.56	1.804	90.2	-192.3	1.804	90.2	267.61	1.804	90.2	64.76	1.804	90.2	424.38	1.804	90.2	71.26	1.804	90.2	374.88	1.804	90.2
139.86	1.806	90.3	-204.44	1.806	90.3	46.77	1.806	90.3	-55.83	1.806	90.3	-191.9	1.806	90.3	267.61	1.806	90.3	64.5	1.806	90.3	425.23	1.806	90.3	71.85	1.806	90.3	374.69	1.806	90.3
139.79	1.808	90.4	-204.67	1.808	90.4	47.04	1.808	90.4	-55.54	1.808	90.4	-192.35	1.808	90.4	267.43	1.808	90.4	64.64	1.808	90.4	424.53	1.808	90.4	71.52	1.808	90.4	374.38	1.808	90.4
139.98	1.81	90.5	-204.88	1.81	90.5	46.92	1.81	90.5	-55.89	1.81	90.5	-192	1.81	90.5	267.92	1.81	90.5	64.31	1.81	90.5	424.88	1.81	90.5	71.58	1.81	90.5	374.62	1.81	90.5
140.28	1.812	90.6	-205.1	1.812	90.6	47.09	1.812	90.6	-55.78	1.812	90.6	-192.1	1.812	90.6	267.56	1.812	90.6	64.37	1.812	90.6	424.78	1.812	90.6	72.12	1.812	90.6	374.88	1.812	90.6
140.52	1.814	90.7	-205.1	1.814	90.7	47.03	1.814	90.7	-55.39	1.814	90.7	-192.24	1.814	90.7	267.24	1.814	90.7	64.37	1.814	90.7	424.62	1.814	90.7	71.24	1.814	90.7	375.11	1.814	90.7
140.17	1.816	90.8	-205.08	1.816	90.8	47.04	1.816	90.8	-55.89	1.816	90.8	-192.07	1.816	90.8	267.64	1.816	90.8	64.54	1.816	90.8	424.87	1.816	90.8	71.57	1.816	90.8	374.68	1.816	90.8
140.18	1.818	90.9	-204.85	1.818	90.9	47.12	1.818	90.9	-55.67	1.818	90.9	-192.51	1.818	90.9	267.24	1.818	90.9	64.69	1.818	90.9	424.74	1.818	90.9	71.72	1.818	90.9	374.72	1.818	90.9
140.4	1.82	91	-205.12	1.82	91	46.97	1.82	91	-55.75	1.82	91	-192.45	1.82	91	267.91	1.82	91	63.98	1.82	91	424.81	1.82	91	71.17	1.82	91	375.11	1.82	91
140.1	1.822	91.1	-205.34	1.822	91.1	47.15	1.822	91.1	-55.33	1.822	91.1	-192.06	1.822	91.1	267.17	1.822	91.1	64.62	1.822	91.1	424.78	1.822	91.1	71.35	1.822	91.1	374.23	1.822	91.1
140.36	1.824	91.2	-204.83	1.824	91.2	47.14	1.824	91.2	-55.77	1.824	91.2	-191.95	1.824	91.2	267.25	1.824	91.2	64.42	1.824	91.2	424.76	1.824	91.2	71.56	1.824	91.2	375.18	1.824	91.2
140.37	1.826	91.3	-205.19	1.826	91.3	47.17	1.826	91.3	-55.74	1.826	91.3	-192.28	1.826	91.3	267.19	1.826	91.3	64.64	1.826	91.3	424.78	1.826	91.3	71.49	1.826	91.3	374.7	1.826	91.3
140.27	1.828	91.4	-205.02	1.828	91.4	46.68	1.828	91.4	-56	1.828	91.4	-192.02	1.828	91.4	267.41	1.828	91.4	64.55	1.828	91.4	425.02	1.828	91.4	70.91	1.828	91.4	374.89	1.828	91.4
140.05	1.83	91.5	-205	1.83	91.5	47.06	1.83	91.5	-55.93	1.83	91.5	-192.49	1.83	91.5	267.35	1.83	91.5	64.43	1.83	91.5	424.59	1.83	91.5	71.33	1.83	91.5	374.94	1.83	91.5
140.35	1.832	91.6	-205.01	1.832	91.6	46.86	1.832	91.6	-56.05	1.832	91.6	-192.41	1.832	91.6	267.06	1.832	91.6	64.77	1.832	91.6	424.63	1.832	91.6	71.49	1.832	91.6	375.24	1.832	91.6
140.55	1.834	91.7	-204.87	1.834	91.7	46.85	1.834	91.7	-55.94	1.834	91.7	-192.19	1.834	91.7	267.24	1.834	91.7	64.41	1.834	91.7	424.78	1.834	91.7	71.05	1.834	91.7	374.7	1.834	91.7
139.95	1.836	91.8	-205.26	1.836	91.8	47.07	1.836	91.8	-55.77	1.836	91.8	-192.56	1.836	91.8	266.83	1.836	91.8	64.67	1.836	91.8	424.7	1.836	91.8	71.2	1.836	91.8	375.15	1.836	91.8
140.54	1.838	91.9	-204.93	1.838	91.9	46.46	1.838	91.9	-55.59	1.838	91.9	-192.03	1.838	91.9	267.6	1.838	91.9	64.73	1.838	91.9	424.87	1.838	91.9	71.7	1.838	91.9	375.04	1.838	91.9
140.05	1.84	92	-205.56	1.84	92	47.38	1.84	92	-55.88	1.84	92	-192.35	1.84	92	267.22	1.84	92	64.53	1.84	92	424.54	1.84	92	71.28	1.84	92	375.01	1.84	92
140.16	1.842	92.1	-204.77	1.842	92.1	46.64	1.842	92.1	-55.51	1.842	92.1	-192.42	1.842	92.1	267.51	1.842	92.1	64.56	1.842	92.1	424.95	1.842	92.1	71.66	1.842	92.1	375.07	1.842	92.1
139.97	1.844	92.2	-205.16	1.844	92.2	47.23	1.844	92.2	-55.6	1.844	92.2	-192.46	1.844	92.2	266.88	1.844	92.2	64.44	1.844	92.2	424.31	1.844	92.2	71.32	1.844	92.2	374.3	1.844	92.2
140.06	1.846	92.3	-204.8	1.846	92.3	46.95	1.846	92.3	-55.36	1.846	92.3	-192.3	1.846	92.3	267.58	1.846	92.3	64.39	1.846	92.3	424.65	1.846	92.3	71.74	1.846	92.3	375.47	1.846	92.3
139.88	1.848	92.4	-204.91	1.848	92.4	46.68	1.848	92.4	-55.83	1.848	92.4	-192.37	1.848	92.4	267.42	1.848	92.4	64.48	1.848	92.4	424.41	1.848	92.4	71.3	1.848	92.4	374.96	1.848	92.4
139.93	1.85	92.5	-205.36	1.85	92.5	47.31	1.85	92.5	-55.54	1.85	92.5	-193.04	1.85	92.5	267.14	1.85	92.5	64.76	1.85	92.5	425.01	1.85	92.5	71.83	1.85	92.5	374.98	1.85	92.5
140.06	1.852	92.6	-205.24	1.852	92.6	46.72	1.852	92.6	-55.81	1.852	92.6	-192.47	1.852	92.6	267.48	1.852	92.6	64.42	1.852	92.6	424.64	1.852	92.6	71.37	1.852	92.6	375.13	1.852	92.6
139.63	1.854	92.7	-205.24	1.854	92.7	46.47	1.854	92.7	-55.32	1.854	92.7	-192.28	1.854	92.7	267.13	1.854	92.7	64.81	1.854	92.7	424.73	1.854	92.7	71.42	1.854	92.7	375.31	1.854	92.7
140.03	1.856	92.8	-204.6	1.856	92.8	46.77	1.856	92.8	-55.77	1.856	92.8	-192.4	1.856	92.8	267.77	1.856	92.8	64.01	1.856	92.8	424.86	1.856	92.8	71.83	1.856	92.8	374.61	1.856	92.8
140.16	1.858	92.9	-205.15	1.858	92.9	47.26	1.858	92.9	-55.58	1.858	92.9	-192.72	1.858	92.9	267.29	1.858	92.9	64.57	1.858	92.9	424.42	1.858	92.9	71.27	1.858	92.9	374.97	1.858	92.9
139.53	1.86	93	-204.99	1.86	93	46.74	1.86	93	-55.28	1.86	93	-192.3	1.86	93	267.58	1.86	93	64.49	1.86	93	425.13	1.86	93	71.89	1.86	93	374.66	1.86	93
140.29	1.862	93.1	-204.76	1.862	93.1	46.76	1.862	93.1	-55.56	1.862	93.1	-191.91	1.862	93.1	267.22	1.862	93.1	64.84	1.862	93.1	424.52	1.862	93.1	71.16	1.862	93.1	374.91	1.862	93.1
140.15	1.864	93.2	-205.17	1.864	93.2	47.25	1.864	93.2	-55.85	1.864	93.2	-192.05	1.864	93.2	267.36	1.864	93.2	64.89	1.864	93.2	424.84	1.864	93.2	71.59	1.864	93.2	375.24	1.864	93.2
139.87	1.866	93.3	-204.91	1.866	93.3	47.18	1.866	93.3	-55.49	1.866	93.3	-192.08	1.866	93.3	267.5	1.866	93.3	64.47	1.866	93.3	424.53	1.866	93.3	71.44	1.866	93.3	374.52	1.866	93.3
139.29	1.868	93.4	-204.59	1.868	93.4	46.83	1.868	93.4	-55.63	1.868	93.4	-192.44	1.868	93.4	267.47	1.868	93.4	64.45	1.868	93.4	424.41	1.868	93.4	71.6	1.868	93.4	374.95	1.868	93.4
139.95	1.87	93.5	-204.82	1.87	93.5	47.16	1.87	93.5	-55.79	1.87	93.5	-192.42	1.87	93.5	267.6	1.87	93.5	64.13	1.87	93.5	425.05	1.87	93.5	71.37	1.87	93.5	375	1.87	93.5
139.82	1.872	93.6	-205.31	1.872	93.6	46.79	1.872	93.6	-56.04	1.872	93.6	-191.82	1.872	93.6	267.66	1.872	93.6	64.49	1.872	93.6	424.2	1.872	93.6	71.46	1.872	93.6	374.77	1.872	93.6
140.22	1.874	93.7	-204.79	1.874	93.7	47.24	1.874	93.7	-55.87	1.874	93.7	-192.49	1.874	93.7	266.86	1.874	93.7	64.4	1.874	93.7	425.05	1.874	93.7	71.47	1.874	93.7	375.17	1.874	93.7
140.03	1.876	93.8	-204.98	1.876	93.8	46.63	1.876	93.8	-55.47	1.876	93.8	-191.94	1.876	93.8	267.07	1.876	93.8	64.2	1.876	93.8	424.68	1.876	93.8	71.51	1.876	93.8	374.7	1.876	93.8
140.7	1.878	93.9	-205.11	1.878	93.9	47.18	1.878	93.9	-56.16	1.878	93.9	-192.2	1.878	93.9	267.27	1.878	93.9	64.41	1.878	93.9	424.38	1.878	93.9	71.31	1.878	93.9	375.14	1.878	93.9
140.06	1.88	94	-205.02	1.88	94	47.3	1.88	94	-55.79	1.88	94	-192.5	1.88	94	267.43	1.88	94	64.39	1.88	94	425.18	1.88	94	71.18	1.88	94	375.06	1.88	94
140.41	1.882	94.1	-205.22	1.882	94.1	46.6	1.882	94.1	-55.88	1.882	94.1	-191.93	1.882	94.1	267.36	1.882	94.1	64.34	1.882	94.1	424.56	1.882	94.1	71.1	1.882	94.1	374.98	1.882	94.1
139.93	1.884	94.2	-205.02	1.884	94.2	47.32	1.884	94.2	-55.46	1.884	94.2	-192.24	1.884	94.2	267.07	1.884	94.2	64.41	1.884	94.2	424.89	1.884	94.2	71.76	1.884	94.2	375.12	1.884	94.2
140.42	1.886	94.3	-205.01	1.886	94.3	47.17	1.886	94.3	-55.85	1.886	94.3	-192.23	1.886	94.3	267.48	1.886	94.3	64.28	1.886	94.3	424.75	1.886	94.3	71.33	1.886	94.3	374.96	1.886	94.3
139.65	1.888	94.4	-205.31	1.888	94.4	46.94	1.888	94.4	-55.91	1.888	94.4	-192.59	1.888	94.4	267.27	1.888	94.4	64.54	1.888	94.4	424.77	1.888	94.4	70.93	1.888	94.4	374.98	1.888	94.4
140.75	1.89	94.5	-205.08	1.89	94.5	47.29	1.89	94.5	-55.79	1.89	94.5	-192.56	1.89	94.5	267.43	1.89	94.5	64.4	1.89	94.5	424.47	1.89	94.5	71.62	1.89	94.5	374.91	1.89	94.5
139.74	1.892	94.6	-205.39	1.892	94.6	47.2	1.892	94.6	-56.03	1.892	94.6	-192.54	1.892	94.6	266.93	1.892	94.6	64.36	1.892	94.6	424.9	1.892	94.6	71.54	1.892	94.6	375.1	1.892	94.6
140.72	1.894	94.7	-205.14	1.894	94.7	47.11	1.894	94.7	-55.67	1.894	94.7	-192.48	1.894	94.7	267.31	1.894	94.7	64.11	1.894	94.7	425.17	1.894	94.7	71.72	1.894	94.7	374.84	1.894	94.7
139.9	1.896	94.8	-205.19	1.896	94.8	46.8	1.896	94.8	-56.21	1.896	94.8	-192.1	1.896	94.8	267.34	1.896	94.8	64.52	1.896	94.8	424.41	1.896	94.8	71.7	1.896	94.8	375.02	1.896	94.8
140.74	1.898	94.9	-204.98	1.898	94.9	46.76	1.898	94.9	-55.99	1.898	94.9	-192.5	1.898	94.9	267.28	1.898	94.9	64.5	1.898	94.9	425.08	1.898	94.9	71.42	1.898	94.9	374.87	1.898	94.9
139.7	1.9	95	-205.39	1.9	95	46.73	1.9	95	-55.84	1.9	95	-192.44	1.9	95	267.04	1.9	95	64.45	1.9	95	425.33	1.9	95	71.16	1.9	95	374.85	1.9	95
140.15	1.902	95.1	-205.13	1.902	95.1	46.66	1.902	95.1	-55.92	1.902	95.1	-192.48	1.902	95.1	267.31	1.902	95.1	64.71	1.902	95.1	424.68	1.902	95.1	71.42	1.902	95.1	375.01	1.902	95.1
140.47	1.904	95.2	-205.31	1.904	95.2	46.77	1.904	95.2	-55.66	1.904	95.2	-191.74	1.904	95.2	267.15	1.904	95.2	64.49	1.904	95.2	424.72	1.904	95.2	71.19	1.904	95.2	374.41	1.904	95.2
139.88	1.906	95.3	-205.42	1.906	95.3	47.19	1.906	95.3	-55.71	1.906	95.3	-192.76	1.906	95.3	267.65	1.906	95.3	64.36	1.906	95.3	424.57	1.906	95.3	71.34	1.906	95.3	375.24	1.906	95.3
140.21	1.908	95.4	-205.25	1.908	95.4	46.47	1.908	95.4	-55.65	1.908	95.4	-192.13	1.908	95.4	267.46	1.908	95.4	64.55	1.908	95.4	424.48	1.908	95.4	71.95	1.908	95.4	374.75	1.908	95.4
140.3	1.91	95.5	-205.12	1.91	95.5	47.14	1.91	95.5	-56.02	1.91	95.5	-192.1	1.91	95.5	267.12	1.91	95.5	64.79	1.91	95.5	424.62	1.91	95.5	71.1	1.91	95.5	374.82	1.91	95.5
140.21	1.912	95.6	-204.8	1.912	95.6	46.69	1.912	95.6	-55.87	1.912	95.6	-192.63	1.912	95.6	267.45	1.912	95.6	64.39	1.912	95.6	424.93	1.912	95.6	72.02	1.912	95.6	374.94	1.912	95.6
139.77	1.914	95.7	-204.97	1.914	95.7	47.15	1.914	95.7	-55.56	1.914	95.7	-192.49	1.914	95.7	267.72	1.914	95.7	64.82	1.914	95.7	424.37	1.914	95.7	71.19	1.914	95.7	374.83	1.914	95.7
140.23	1.916	95.8	-204.57	1.916	95.8	46.72	1.916	95.8	-55.51	1.916	95.8	-192.41	1.916	95.8	267.23	1.916	95.8	64.58	1.916	95.8	424.62	1.916	95.8	71.81	1.916	95.8	374.24	1.916	95.8
140.05	1.918	95.9	-205.16	1.918	95.9	46.57	1.918	95.9	-55.77	1.918	95.9	-192.21	1.918	95.9	267.4	1.918	95.9	64.56	1.918	95.9	424.7	1.918	95.9	71.67	1.918	95.9	374.89	1.918	95.9
139.96	1.92	96	-205.26	1.92	96	46.95	1.92	96	-55.21	1.92	96	-192.16	1.92	96	267.33	1.92	96	64.71	1.92	96	424.67	1.92	96	71.21	1.92	96	374.99	1.92	96
139.85	1.922	96.1	-204.83	1.922	96.1	46.75	1.922	96.1	-55.79	1.922	96.1	-192.28	1.922	96.1	267.46	1.922	96.1	64.46	1.922	96.1	424.44	1.922	96.1	71.18	1.922	96.1	375.15	1.922	96.1
139.99	1.924	96.2	-205.23	1.924	96.2	46.76	1.924	96.2	-55.8	1.924	96.2	-192.03	1.924	96.2	267.48	1.924	96.2	64.9	1.924	96.2	424.98	1.924	96.2	71.46	1.924	96.2	375.11	1.924	96.2
139.79	1.926	96.3	-204.83	1.926	96.3	46.9	1.926	96.3	-55.68	1.926	96.3	-192.92	1.926	96.3	267.41	1.926	96.3	64.36	1.926	96.3	424.16	1.926	96.3	71.69	1.926	96.3	374.5	1.926	96.3
140.1	1.928	96.4	-205.31	1.928	96.4	46.84	1.928	96.4	-56.01	1.928	96.4	-192.17	1.928	96.4	267.32	1.928	96.4	64.26	1.928	96.4	424.76	1.928	96.4	71.51	1.928	96.4	375.07	1.928	96.4
140.11	1.93	96.5	-204.89	1.93	96.5	46.88	1.93	96.5	-55.43	1.93	96.5	-192.6	1.93	96.5	267.69	1.93	96.5	64.48	1.93	96.5	425.18	1.93	96.5	71.74	1.93	96.5	374.93	1.93	96.5
140.33	1.932	96.6	-204.55	1.932	96.6	46.84	1.932	96.6	-55.8	1.932	96.6	-192.29	1.932	96.6	267.71	1.932	96.6	64.37	1.932	96.6	424.25	1.932	96.6	71.32	1.932	96.6	374.86	1.932	96.6
139.78	1.934	96.7	-205.01	1.934	96.7	47.3	1.934	96.7	-55.37	1.934	96.7	-192.45	1.934	96.7	267	1.934	96.7	64.41	1.934	96.7	424.98	1.934	96.7	71.3	1.934	96.7	375.03	1.934	96.7
139.81	1.936	96.8	-204.92	1.936	96.8	46.67	1.936	96.8	-55.97	1.936	96.8	-192.37	1.936	96.8	267.55	1.936	96.8	64.46	1.936	96.8	424.69	1.936	96.8	71.57	1.936	96.8	374.39	1.936	96.8
139.83	1.938	96.9	-205.28	1.938	96.9	47.47	1.938	96.9	-56.03	1.938	96.9	-192.29	1.938	96.9	267.67	1.938	96.9	64.24	1.938	96.9	424.67	1.938	96.9	71.12	1.938	96.9	375.1	1.938	96.9
139.71	1.94	97	-204.87	1.94	97	46.95	1.94	97	-55.74	1.94	97	-192.02	1.94	97	267.22	1.94	97	64.39	1.94	97	424.89	1.94	97	71.77	1.94	97	374.84	1.94	97
140.36	1.942	97.1	-204.89	1.942	97.1	47.5	1.942	97.1	-56.15	1.942	97.1	-192.09	1.942	97.1	267.51	1.942	97.1	64.57	1.942	97.1	424.58	1.942	97.1	70.97	1.942	97.1	374.29	1.942	97.1
140	1.944	97.2	-204.85	1.944	97.2	46.67	1.944	97.2	-55.39	1.944	97.2	-192.43	1.944	97.2	267.14	1.944	97.2	64.17	1.944	97.2	424.94	1.944	97.2	71.49	1.944	97.2	374.38	1.944	97.2
140.56	1.946	97.3	-204.98	1.946	97.3	47.34	1.946	97.3	-55.88	1.946	97.3	-192.25	1.946	97.3	267.41	1.946	97.3	64.58	1.946	97.3	424.62	1.946	97.3	71.59	1.946	97.3	374.69	1.946	97.3
139.95	1.948	97.4	-205.23	1.948	97.4	46.95	1.948	97.4	-56.17	1.948	97.4	-192.35	1.948	97.4	267.51	1.948	97.4	64.34	1.948	97.4	424.51	1.948	97.4	71.53	1.948	97.4	375.02	1.948	97.4
140.18	1.95	97.5	-205.25	1.95	97.5	46.95	1.95	97.5	-56.13	1.95	97.5	-191.8	1.95	97.5	267.27	1.95	97.5	64	1.95	97.5	424.65	1.95	97.5	71.52	1.95	97.5	374.5	1.95	97.5
139.78	1.952	97.6	-205.15	1.952	97.6	46.78	1.952	97.6	-55.79	1.952	97.6	-192.63	1.952	97.6	267.31	1.952	97.6	64.85	1.952	97.6	425.16	1.952	97.6	70.77	1.952	97.6	374.49	1.952	97.6
140.45	1.954	97.7	-205.38	1.954	97.7	47.08	1.954	97.7	-55.86	1.954	97.7	-192.38	1.954	97.7	267.26	1.954	97.7	64.31	1.954	97.7	424.71	1.954	97.7	71.42	1.954	97.7	374.64	1.954	97.7
140.54	1.956	97.8	-205.11	1.956	97.8	46.76	1.956	97.8	-56.01	1.956	97.8	-192.21	1.956	97.8	267.49	1.956	97.8	64.34	1.956	97.8	424.91	1.956	97.8	71.05	1.956	97.8	374.89	1.956	97.8
140.07	1.958	97.9	-204.9	1.958	97.9	47	1.958	97.9	-55.69	1.958	97.9	-192.09	1.958	97.9	266.94	1.958	97.9	64.38	1.958	97.9	424.55	1.958	97.9	71.65	1.958	97.9	375.39	1.958	97.9
140.23	1.96	98	-205.02	1.96	98	46.6	1.96	98	-56.2	1.96	98	-192.17	1.96	98	267.37	1.96	98	64.77	1.96	98	424.94	1.96	98	71.18	1.96	98	374.36	1.96	98
139.97	1.962	98.1	-204.97	1.962	98.1	47.27	1.962	98.1	-55.26	1.962	98.1	-192.3	1.962	98.1	267.01	1.962	98.1	64.29	1.962	98.1	424.83	1.962	98.1	70.94	1.962	98.1	375.3	1.962	98.1
140.03	1.964	98.2	-204.91	1.964	98.2	46.82	1.964	98.2	-56.19	1.964	98.2	-192.47	1.964	98.2	267.31	1.964	98.2	64.75	1.964	98.2	424.43	1.964	98.2	71.15	1.964	98.2	374.52	1.964	98.2
140.26	1.966	98.3	-204.91	1.966	98.3	46.54	1.966	98.3	-55.45	1.966	98.3	-192.24	1.966	98.3	267.34	1.966	98.3	64.38	1.966	98.3	424.83	1.966	98.3	71.13	1.966	98.3	374.97	1.966	98.3
140.4	1.968	98.4	-204.95	1.968	98.4	47.18	1.968	98.4	-56.14	1.968	98.4	-192.76	1.968	98.4	267.21	1.968	98.4	64.24	1.968	98.4	424.61	1.968	98.4	71.1	1.968	98.4	375.26	1.968	98.4
140	1.97	98.5	-204.98	1.97	98.5	46.75	1.97	98.5	-55.61	1.97	98.5	-192.19	1.97	98.5	267.35	1.97	98.5	64.85	1.97	98.5	424.63	1.97	98.5	71.04	1.97	98.5	374.55	1.97	98.5
139.85	1.972	98.6	-205.17	1.972	98.6	46.8	1.972	98.6	-55.51	1.972	98.6	-192.51	1.972	98.6	267.67	1.972	98.6	64.5	1.972	98.6	424.7	1.972	98.6	71.38	1.972	98.6	374.72	1.972	98.6
139.97	1.974	98.7	-205.39	1.974	98.7	47.05	1.974	98.7	-56.01	1.974	98.7	-192.29	1.974	98.7	267.25	1.974	98.7	64.19	1.974	98.7	424.86	1.974	98.7	71.65	1.974	98.7	374.92	1.974	98.7
140.04	1.976	98.8	-204.87	1.976	98.8	46.45	1.976	98.8	-55.73	1.976	98.8	-192.26	1.976	98.8	267.55	1.976	98.8	64.58	1.976	98.8	424.39	1.976	98.8	71.34	1.976	98.8	374.86	1.976	98.8
139.95	1.978	98.9	-205.16	1.978	98.9	47.08	1.978	98.9	-55.63	1.978	98.9	-192.22	1.978	98.9	267.16	1.978	98.9	64.66	1.978	98.9	424.74	1.978	98.9	71.29	1.978	98.9	374.73	1.978	98.9
140.07	1.98	99	-204.87	1.98	99	46.54	1.98	99	-55.84	1.98	99	-192.43	1.98	99	267.68	1.98	99	64.39	1.98	99	424.54	1.98	99	71.85	1.98	99	374.73	1.98	99
139.75	1.982	99.1	-205.29	1.982	99.1	46.55	1.982	99.1	-55.15	1.982	99.1	-192.44	1.982	99.1	267.57	1.982	99.1	64.53	1.982	99.1	424.64	1.982	99.1	71.03	1.982	99.1	374.96	1.982	99.1
139.96	1.984	99.2	-204.98	1.984	99.2	47.54	1.984	99.2	-55.72	1.984	99.2	-191.99	1.984	99.2	267.38	1.984	99.2	64.42	1.984	99.2	424.49	1.984	99.2	71.69	1.984	99.2	374.46	1.984	99.2
139.87	1.986	99.3	-204.72	1.986	99.3	46.79	1.986	99.3	-55.71	1.986	99.3	-192.32	1.986	99.3	267.67	1.986	99.3	64.69	1.986	99.3	424.64	1.986	99.3	71.71	1.986	99.3	375.25	1.986	99.3
139.96	1.988	99.4	-205.12	1.988	99.4	47.27	1.988	99.4	-55.72	1.988	99.4	-192.54	1.988	99.4	267.14	1.988	99.4	64.36	1.988	99.4	424.43	1.988	99.4	70.84	1.988	99.4	374.75	1.988	99.4
140.11	1.99	99.5	-205.3	1.99	99.5	46.72	1.99	99.5	-56.02	1.99	99.5	-192.26	1.99	99.5	267.45	1.99	99.5	64.33	1.99	99.5	424.41	1.99	99.5	71.58	1.99	99.5	374.95	1.99	99.5
140.59	1.992	99.6	-204.93	1.992	99.6	46.9	1.992	99.6	-55.44	1.992	99.6	-192.02	1.992	99.6	267.42	1.992	99.6	64.24	1.992	99.6	424.85	1.992	99.6	71.28	1.992	99.6	374.72	1.992	99.6
139.53	1.994	99.7	-204.94	1.994	99.7	46.68	1.994	99.7	-55.8	1.994	99.7	-192.52	1.994	99.7	267.14	1.994	99.7	63.96	1.994	99.7	424.39	1.994	99.7	71.6	1.994	99.7	374.84	1.994	99.7
139.78	1.996	99.8	-205.39	1.996	99.8	46.91	1.996	99.8	-56.2	1.996	99.8	-191.96	1.996	99.8	267.47	1.996	99.8	65.16	1.996	99.8	424.54	1.996	99.8	71.48	1.996	99.8	374.71	1.996	99.8
140.08	1.998	99.9	-205.24	1.998	99.9	47.49	1.998	99.9	-55.3	1.998	99.9	-192.43	1.998	99.9	267.22	1.998	99.9	64.12	1.998	99.9	424.65	1.998	99.9	71.66	1.998	99.9	374.77	1.998	99.9
139.28	1.996	100	-205.48	1.996	100	46.33	1.996	100	-56.14	1.996	100	-192.64	1.996	100	267.07	1.996	100	64.41	1.996	100	424.68	1.996	100	70.79	1.996	100	374.21	1.996	100
140.3	1.986	100.1	-204.61	1.986	100.1	47.04	1.986	100.1	-55.46	1.986	100.1	-191.71	1.986	100.1	267.72	1.986	100.1	64.29	1.986	100.1	424.56	1.986	100.1	71.54	1.986	100.1	375.3	1.986	100.1
140.11	1.976	100.2	-204.92	1.976	100.2	47.16	1.976	100.2	-55.86	1.976	100.2	-192.03	1.976	100.2	267.23	1.976	100.2	64.19	1.976	100.2	424.95	1.976	100.2	71.58	1.976	100.2	375.15	1.976	100.2
140.18	1.966	100.3	-205.15	1.966	100.3	46.96	1.966	100.3	-55.84	1.966	100.3	-192.09	1.966	100.3	267.39	1.966	100.3	64.57	1.966	100.3	424.83	1.966	100.3	71.37	1.966	100.3	375.17	1.966	100.3
140.04	1.956	100.4	-205.14	1.956	100.4	47.1	1.956	100.4	-56.11	1.956	100.4	-192.52	1.956	100.4	267.01	1.956	100.4	64.04	1.956	100.4	424.64	1.956	100.4	71.3	1.956	100.4	374.97	1.956	100.4
140.3	1.946	100.5	-204.76	1.946	100.5	46.85	1.946	100.5	-55.84	1.946	100.5	-192.34	1.946	100.5	267.56	1.946	100.5	64.37	1.946	100.5	424.94	1.946	100.5	72.01	1.946	100.5	375.02	1.946	100.5
139.87	1.936	100.6	-205.07	1.936	100.6	46.86	1.936	100.6	-55.79	1.936	100.6	-191.73	1.936	100.6	267.1	1.936	100.6	64.25	1.936	100.6	424.45	1.936	100.6	71.21	1.936	100.6	374.99	1.936	100.6
140.33	1.926	100.7	-205.1	1.926	100.7	46.95	1.926	100.7	-55.63	1.926	100.7	-192.76	1.926	100.7	267.07	1.926	100.7	64.64	1.926	100.7	425.03	1.926	100.7	71.6	1.926	100.7	374.63	1.926	100.7
139.97	1.916	100.8	-204.76	1.916	100.8	47.34	1.916	100.8	-55.84	1.916	100.8	-192.01	1.916	100.8	267.74	1.916	100.8	64.44	1.916	100.8	425	1.916	100.8	70.95	1.916	100.8	375.13	1.916	100.8
140.13	1.906	100.9	-205.07	1.906	100.9	46.9	1.906	100.9	-55.76	1.906	100.9	-192.17	1.906	100.9	266.95	1.906	100.9	63.91	1.906	100.9	424.42	1.906	100.9	71.68	1.906	100.9	374.79	1.906	100.9
139.99	1.896	101	-204.66	1.896	101	47.4	1.896	101	-55.73	1.896	101	-192.15	1.896	101	267.22	1.896	101	64.87	1.896	101	424.71	1.896	101	71.22	1.896	101	375.22	1.896	101
140.27	1.886	101.1	-205.07	1.886	101.1	46.78	1.886	101.1	-55.57	1.886	101.1	-192.21	1.886	101.1	267.41	1.886	101.1	64.68	1.886	101.1	425.08	1.886	101.1	71.38	1.886	101.1	374.8	1.886	101.1
140.03	1.876	101.2	-205.6	1.876	101.2	47.55	1.876	101.2	-55.35	1.876	101.2	-192.31	1.876	101.2	266.93	1.876	101.2	64.51	1.876	101.2	425.1	1.876	101.2	71.99	1.876	101.2	375.2	1.876	101.2
139.9	1.866	101.3	-204.84	1.866	101.3	46.32	1.866	101.3	-55.74	1.866	101.3	-192.35	1.866	101.3	267.54	1.866	101.3	64.94	1.866	101.3	424.51	1.866	101.3	71.3	1.866	101.3	374.55	1.866	101.3
140.08	1.856	101.4	-205.54	1.856	101.4	47	1.856	101.4	-55.47	1.856	101.4	-192.29	1.856	101.4	266.9	1.856	101.4	64.39	1.856	101.4	424.73	1.856	101.4	71.26	1.856	101.4	375.04	1.856	101.4
139.75	1.846	101.5	-204.88	1.846	101.5	46.54	1.846	101.5	-55.66	1.846	101.5	-192.1	1.846	101.5	267.31	1.846	101.5	64.86	1.846	101.5	425.01	1.846	101.5	71.67	1.846	101.5	375.16	1.846	101.5
140.48	1.836	101.6	-205.28	1.836	101.6	47.18	1.836	101.6	-55.61	1.836	101.6	-192.59	1.836	101.6	267.66	1.836	101.6	64.92	1.836	101.6	424.77	1.836	101.6	70.97	1.836	101.6	375.06	1.836	101.6
140.31	1.826	101.7	-204.81	1.826	101.7	46.4	1.826	101.7	-55.61	1.826	101.7	-192.46	1.826	101.7	267.64	1.826	101.7	64.24	1.826	101.7	424.7	1.826	101.7	71.4	1.826	101.7	375.18	1.826	101.7
139.84	1.816	101.8	-205.31	1.816	101.8	46.71	1.816	101.8	-55.52	1.816	101.8	-192.31	1.816	101.8	267.1	1.816	101.8	64.69	1.816	101.8	424.72	1.816	101.8	71.44	1.816	101.8	375.28	1.816	101.8
140.14	1.806	101.9	-204.58	1.806	101.9	46.93	1.806	101.9	-55.82	1.806	101.9	-192.33	1.806	101.9	267.53	1.806	101.9	64.82	1.806	101.9	424.55	1.806	101.9	71.74	1.806	101.9	374.78	1.806	101.9
140.3	1.796	102	-205.04	1.796	102	47.35	1.796	102	-55.15	1.796	102	-191.86	1.796	102	267.85	1.796	102	64.92	1.796	102	424.77	1.796	102	72.19	1.796	102	375.51	1.796	102
139.99	1.786	102.1	-204.66	1.786	102.1	46.57	1.786	102.1	-55.83	1.786	102.1	-192.01	1.786	102.1	267.44	1.786	102.1	64.21	1.786	102.1	424.63	1.786	102.1	71.25	1.786	102.1	374.87	1.786	102.1
140.48	1.776	102.2	-205.23	1.776	102.2	46.5	1.776	102.2	-55.63	1.776	102.2	-192.17	1.776	102.2	267.17	1.776	102.2	65.12	1.776	102.2	424.72	1.776	102.2	71.98	1.776	102.2	375.03	1.776	102.2
140.23	1.766	102.3	-204.69	1.766	102.3	46.98	1.766	102.3	-55.64	1.766	102.3	-191.89	1.766	102.3	267.77	1.766	102.3	64.4	1.766	102.3	424.61	1.766	102.3	71.56	1.766	102.3	374.81	1.766	102.3
140.53	1.756	102.4	-204.43	1.756	102.4	47.14	1.756	102.4	-55.73	1.756	102.4	-192.22	1.756	102.4	267.74	1.756	102.4	64.96	1.756	102.4	424.9	1.756	102.4	71.55	1.756	102.4	375.12	1.756	102.4
140.09	1.746	102.5	-205.1	1.746	102.5	47.25	1.746	102.5	-55.38	1.746	102.5	-192.55	1.746	102.5	267.04	1.746	102.5	64.64	1.746	102.5	424.44	1.746	102.5	71.68	1.746	102.5	374.69	1.746	102.5
140.1	1.736	102.6	-204.54	1.736	102.6	46.93	1.736	102.6	-55.93	1.736	102.6	-191.86	1.736	102.6	268.16	1.736	102.6	64.77	1.736	102.6	424.98	1.736	102.6	71.63	1.736	102.6	375.29	1.736	102.6
140.51	1.726	102.7	-204.99	1.726	102.7	46.68	1.726	102.7	-55.24	1.726	102.7	-191.99	1.726	102.7	267.35	1.726	102.7	64.51	1.726	102.7	424.56	1.726	102.7	71.7	1.726	102.7	375.19	1.726	102.7
139.96	1.716	102.8	-204.8	1.716	102.8	47.23	1.716	102.8	-55.73	1.716	102.8	-191.96	1.716	102.8	267.58	1.716	102.8	64.79	1.716	102.8	425.14	1.716	102.8	71.85	1.716	102.8	375.14	1.716	102.8
140.53	1.706	102.9	-204.85	1.706	102.9	46.97	1.706	102.9	-55.39	1.706	102.9	-192.21	1.706	102.9	267.61	1.706	102.9	64.1	1.706	102.9	424.43	1.706	102.9	71.57	1.706	102.9	375.02	1.706	102.9
140.16	1.696	103	-204.75	1.696	103	47.37	1.696	103	-55.4	1.696	103	-191.81	1.696	103	267.53	1.696	103	64.88	1.696	103	424.75	1.696	103	72.07	1.696	103	375.08	1.696	103
139.93	1.686	103.1	-204.94	1.686	103.1	47.25	1.686	103.1	-55.94	1.686	103.1	-192.35	1.686	103.1	267.58	1.686	103.1	64.68	1.686	103.1	424.57	1.686	103.1	71.16	1.686	103.1	375.22	1.686	103.1
140.4	1.676	103.2	-204.84	1.676	103.2	47.26	1.676	103.2	-55.55	1.676	103.2	-191.57	1.676	103.2	267.23	1.676	103.2	64.37	1.676	103.2	424.98	1.676	103.2	72.05	1.676	103.2	375	1.676	103.2
140.19	1.666	103.3	-205.02	1.666	103.3	47.09	1.666	103.3	-55.86	1.666	103.3	-192.11	1.666	103.3	267.25	1.666	103.3	64.64	1.666	103.3	425.08	1.666	103.3	71.69	1.666	103.3	375.26	1.666	103.3
140.58	1.656	103.4	-205.09	1.656	103.4	47.36	1.656	103.4	-55.48	1.656	103.4	-191.78	1.656	103.4	267.56	1.656	103.4	64.28	1.656	103.4	424.78	1.656	103.4	71.43	1.656	103.4	375.31	1.656	103.4
140.3	1.646	103.5	-204.6	1.646	103.5	47.61	1.646	103.5	-55.92	1.646	103.5	-192.11	1.646	103.5	267.49	1.646	103.5	64.8	1.646	103.5	424.71	1.646	103.5	71.75	1.646	103.5	375.15	1.646	103.5
140.36	1.636	103.6	-204.87	1.636	103.6	47.15	1.636	103.6	-55.48	1.636	103.6	-191.83	1.636	103.6	267.65	1.636	103.6	64.88	1.636	103.6	425.46	1.636	103.6	71.52	1.636	103.6	374.95	1.636	103.6
140.47	1.626	103.7	-204.94	1.626	103.7	47.61	1.626	103.7	-55.91	1.626	103.7	-191.72	1.626	103.7	267.67	1.626	103.7	64.43	1.626	103.7	424.71	1.626	103.7	71.38	1.626	103.7	375.34	1.626	103.7
140.28	1.616	103.8	-204.57	1.616	103.8	46.82	1.616	103.8	-55.23	1.616	103.8	-192.23	1.616	103.8	267.36	1.616	103.8	64.52	1.616	103.8	425.14	1.616	103.8	71.81	1.616	103.8	375.2	1.616	103.8
140.55	1.606	103.9	-204.74	1.606	103.9	47.14	1.606	103.9	-55.69	1.606	103.9	-191.68	1.606	103.9	267.53	1.606	103.9	64.76	1.606	103.9	424.81	1.606	103.9	71.73	1.606	103.9	375.59	1.606	103.9
140.48	1.596	104	-204.86	1.596	104	47.32	1.596	104	-55.48	1.596	104	-192.4	1.596	104	267.24	1.596	104	65	1.596	104	424.96	1.596	104	71.3	1.596	104	375.09	1.596	104
139.7	1.586	104.1	-204.93	1.586	104.1	47.17	1.586	104.1	-55.58	1.586	104.1	-192.05	1.586	104.1	267.63	1.586	104.1	64.77	1.586	104.1	424.82	1.586	104.1	71.92	1.586	104.1	375.43	1.586	104.1
140.66	1.576	104.2	-204.67	1.576	104.2	47.08	1.576	104.2	-55.75	1.576	104.2	-191.65	1.576	104.2	267.54	1.576	104.2	64.53	1.576	104.2	424.98	1.576	104.2	71.37	1.576	104.2	375.16	1.576	104.2
140.2	1.566	104.3	-204.85	1.566	104.3	47.03	1.566	104.3	-55.7	1.566	104.3	-192.16	1.566	104.3	267.87	1.566	104.3	64.76	1.566	104.3	424.92	1.566	104.3	71.46	1.566	104.3	375.41	1.566	104.3
140.31	1.556	104.4	-205.14	1.556	104.4	47.1	1.556	104.4	-55.36	1.556	104.4	-191.59	1.556	104.4	267.58	1.556	104.4	64.64	1.556	104.4	424.72	1.556	104.4	71.81	1.556	104.4	374.98	1.556	104.4
140.37	1.546	104.5	-204.81	1.546	104.5	47.08	1.546	104.5	-55.36	1.546	104.5	-192.29	1.546	104.5	267.45	1.546	104.5	64.51	1.546	104.5	425.16	1.546	104.5	71.98	1.546	104.5	375.28	1.546	104.5
140.55	1.536	104.6	-204.7	1.536	104.6	46.87	1.536	104.6	-55.6	1.536	104.6	-191.88	1.536	104.6	268.04	1.536	104.6	64.82	1.536	104.6	425.05	1.536	104.6	71.61	1.536	104.6	375.43	1.536	104.6
139.97	1.526	104.7	-204.87	1.526	104.7	47.26	1.526	104.7	-55.12	1.526	104.7	-191.98	1.526	104.7	267.44	1.526	104.7	64.93	1.526	104.7	424.89	1.526	104.7	71.7	1.526	104.7	375.39	1.526	104.7
140.75	1.516	104.8	-204.33	1.516	104.8	46.55	1.516	104.8	-55.59	1.516	104.8	-192.23	1.516	104.8	268.08	1.516	104.8	64.37	1.516	104.8	425.06	1.516	104.8	71.61	1.516	104.8	375.49	1.516	104.8
139.82	1.506	104.9	-205.22	1.506	104.9	47.37	1.506	104.9	-55.36	1.506	104.9	-192.4	1.506	104.9	267.65	1.506	104.9	65.02	1.506	104.9	424.78	1.506	104.9	72.05	1.506	104.9	375.63	1.506	104.9
140.47	1.496	105	-204.31	1.496	105	46.91	1.496	105	-55.34	1.496	105	-191.81	1.496	105	267.45	1.496	105	64.82	1.496	105	424.97	1.496	105	71.67	1.496	105	375.43	1.496	105
140.27	1.486	105.1	-204.58	1.486	105.1	47.01	1.486	105.1	-55.6	1.486	105.1	-192.05	1.486	105.1	268.06	1.486	105.1	64.86	1.486	105.1	425.24	1.486	105.1	71.72	1.486	105.1	375.31	1.486	105.1
140.18	1.476	105.2	-204.47	1.476	105.2	47.38	1.476	105.2	-55.38	1.476	105.2	-191.99	1.476	105.2	267.02	1.476	105.2	65.27	1.476	105.2	424.72	1.476	105.2	71.82	1.476	105.2	375.2	1.476	105.2
140.29	1.466	105.3	-204.9	1.466	105.3	47.16	1.466	105.3	-55.26	1.466	105.3	-191.93	1.466	105.3	268.08	1.466	105.3	65	1.466	105.3	424.92	1.466	105.3	71.73	1.466	105.3	375.77	1.466	105.3
140.27	1.456	105.4	-204.52	1.456	105.4	47.39	1.456	105.4	-55.11	1.456	105.4	-191.95	1.456	105.4	267.45	1.456	105.4	65.01	1.456	105.4	424.73	1.456	105.4	72.12	1.456	105.4	375.21	1.456	105.4
139.96	1.446	105.5	-204.69	1.446	105.5	47.05	1.446	105.5	-55.35	1.446	105.5	-192.19	1.446	105.5	267.77	1.446	105.5	65.08	1.446	105.5	424.96	1.446	105.5	72.02	1.446	105.5	375.78	1.446	105.5
140.33	1.436	105.6	-204.68	1.436	105.6	47.71	1.436	105.6	-55.22	1.436	105.6	-191.77	1.436	105.6	267.65	1.436	105.6	65.13	1.436	105.6	424.85	1.436	105.6	71.69	1.436	105.6	375.42	1.436	105.6
140.29	1.426	105.7	-204.45	1.426	105.7	46.72	1.426	105.7	-55.37	1.426	105.7	-192.21	1.426	105.7	267.11	1.426	105.7	64.66	1.426	105.7	424.84	1.426	105.7	71.86	1.426	105.7	375.3	1.426	105.7
140.31	1.416	105.8	-204.62	1.416	105.8	47.69	1.416	105.8	-54.95	1.416	105.8	-191.9	1.416	105.8	267.83	1.416	105.8	65.06	1.416	105.8	425.78	1.416	105.8	72.2	1.416	105.8	375.85	1.416	105.8
140.19	1.406	105.9	-204.33	1.406	105.9	47.34	1.406	105.9	-56.03	1.406	105.9	-191.35	1.406	105.9	267.93	1.406	105.9	64.75	1.406	105.9	424.78	1.406	105.9	71.83	1.406	105.9	375.52	1.406	105.9
140.23	1.396	106	-205.12	1.396	106	47.37	1.396	106	-54.76	1.396	106	-191.77	1.396	106	267.65	1.396	106	65.03	1.396	106	425.23	1.396	106	72.36	1.396	106	375.48	1.396	106
139.8	1.386	106.1	-204.66	1.386	106.1	47.55	1.386	106.1	-55.31	1.386	106.1	-191.67	1.386	106.1	267.69	1.386	106.1	64.74	1.386	106.1	425.16	1.386	106.1	71.61	1.386	106.1	375.36	1.386	106.1
140.77	1.376	106.2	-204.38	1.376	106.2	47.71	1.376	106.2	-55.23	1.376	106.2	-191.75	1.376	106.2	267.79	1.376	106.2	64.91	1.376	106.2	425.16	1.376	106.2	72.11	1.376	106.2	375.62	1.376	106.2
140.18	1.366	106.3	-204.86	1.366	106.3	47.29	1.366	106.3	-55.44	1.366	106.3	-191.85	1.366	106.3	267.94	1.366	106.3	64.44	1.366	106.3	425.34	1.366	106.3	71.53	1.366	106.3	375.24	1.366	106.3
140.24	1.356	106.4	-204.55	1.356	106.4	47.82	1.356	106.4	-55.68	1.356	106.4	-191.79	1.356	106.4	267.78	1.356	106.4	64.94	1.356	106.4	425.4	1.356	106.4	71.53	1.356	106.4	375.28	1.356	106.4
140.44	1.346	106.5	-204.84	1.346	106.5	47.73	1.346	106.5	-55.44	1.346	106.5	-191.93	1.346	106.5	267.49	1.346	106.5	64.76	1.346	106.5	424.97	1.346	106.5	71.83	1.346	106.5	375.84	1.346	106.5
140.18	1.336	106.6	-204.99	1.336	106.6	47.75	1.336	106.6	-55.12	1.336	106.6	-191.43	1.336	106.6	267.72	1.336	106.6	64.99	1.336	106.6	425.41	1.336	106.6	71.36	1.336	106.6	375.57	1.336	106.6
140.98	1.326	106.7	-204.53	1.326	106.7	47.73	1.326	106.7	-55.51	1.326	106.7	-191.93	1.326	106.7	268.19	1.326	106.7	64.87	1.326	106.7	425.5	1.326	106.7	72	1.326	106.7	375.47	1.326	106.7
140.33	1.316	106.8	-204.96	1.316	106.8	47.52	1.316	106.8	-55.31	1.316	106.8	-191.97	1.316	106.8	267.32	1.316	106.8	65.19	1.316	106.8	425.1	1.316	106.8	72.05	1.316	106.8	375.52	1.316	106.8
141.04	1.306	106.9	-204.91	1.306	106.9	47.19	1.306	106.9	-55.22	1.306	106.9	-191.79	1.306	106.9	267.74	1.306	106.9	64.78	1.306	106.9	425.15	1.306	106.9	71.55	1.306	106.9	375.39	1.306	106.9
140.75	1.296	107	-204.73	1.296	107	47.9	1.296	107	-55.36	1.296	107	-191.77	1.296	107	267.59	1.296	107	65.25	1.296	107	425.1	1.296	107	71.95	1.296	107	375.58	1.296	107
140.27	1.286	107.1	-204.48	1.286	107.1	47.34	1.286	107.1	-55.26	1.286	107.1	-192.11	1.286	107.1	267.64	1.286	107.1	64.54	1.286	107.1	425.63	1.286	107.1	71.77	1.286	107.1	375.34	1.286	107.1
140.81	1.276	107.2	-205.03	1.276	107.2	47.74	1.276	107.2	-55.13	1.276	107.2	-191.51	1.276	107.2	268.23	1.276	107.2	64.75	1.276	107.2	424.99	1.276	107.2	71.95	1.276	107.2	375.57	1.276	107.2
140.71	1.266	107.3	-204.49	1.266	107.3	47.03	1.266	107.3	-55.17	1.266	107.3	-192.19	1.266	107.3	267.63	1.266	107.3	64.76	1.266	107.3	425.26	1.266	107.3	71.89	1.266	107.3	375.62	1.266	107.3
140.74	1.256	107.4	-204.99	1.256	107.4	47.78	1.256	107.4	-55.66	1.256	107.4	-191.75	1.256	107.4	267.87	1.256	107.4	64.82	1.256	107.4	425.19	1.256	107.4	71.97	1.256	107.4	375.59	1.256	107.4
140.57	1.246	107.5	-204.64	1.246	107.5	46.97	1.246	107.5	-55.62	1.246	107.5	-191.81	1.246	107.5	267.64	1.246	107.5	64.52	1.246	107.5	425.16	1.246	107.5	72.49	1.246	107.5	375.68	1.246	107.5
140.62	1.236	107.6	-204.64	1.236	107.6	47.52	1.236	107.6	-54.82	1.236	107.6	-192.29	1.236	107.6	267.66	1.236	107.6	65.06	1.236	107.6	425.03	1.236	107.6	71.83	1.236	107.6	375.45	1.236	107.6
140.24	1.226	107.7	-204.66	1.226	107.7	46.94	1.226	107.7	-55.04	1.226	107.7	-191.7	1.226	107.7	267.66	1.226	107.7	64.71	1.226	107.7	425.06	1.226	107.7	72.13	1.226	107.7	376.11	1.226	107.7
140.7	1.216	107.8	-204.35	1.216	107.8	47.56	1.216	107.8	-55.22	1.216	107.8	-191.87	1.216	107.8	268.36	1.216	107.8	65.31	1.216	107.8	424.97	1.216	107.8	71.97	1.216	107.8	375.58	1.216	107.8
140.59	1.206	107.9	-205.26	1.206	107.9	47.72	1.206	107.9	-54.97	1.206	107.9	-191.89	1.206	107.9	267.51	1.206	107.9	65.42	1.206	107.9	425.23	1.206	107.9	71.92	1.206	107.9	375.78	1.206	107.9
140.59	1.196	108	-204.35	1.196	108	47.17	1.196	108	-55.16	1.196	108	-191.57	1.196	108	268.02	1.196	108	65.07	1.196	108	425.52	1.196	108	72.04	1.196	108	375.13	1.196	108
140.73	1.186	108.1	-204.59	1.186	108.1	47.43	1.186	108.1	-55.18	1.186	108.1	-191.7	1.186	108.1	267.92	1.186	108.1	64.98	1.186	108.1	425.1	1.186	108.1	71.33	1.186	108.1	375.95	1.186	108.1
140.34	1.176	108.2	-204.56	1.176	108.2	47.05	1.176	108.2	-54.54	1.176	108.2	-192.21	1.176	108.2	267.42	1.176	108.2	65.14	1.176	108.2	425.22	1.176	108.2	72.29	1.176	108.2	375.02	1.176	108.2
140.96	1.166	108.3	-204.52	1.166	108.3	47.69	1.166	108.3	-55.44	1.166	108.3	-191.76	1.166	108.3	267.72	1.166	108.3	65.05	1.166	108.3	425.41	1.166	108.3	72.37	1.166	108.3	375.82	1.166	108.3
140.28	1.156	108.4	-204.28	1.156	108.4	47.69	1.156	108.4	-54.8	1.156	108.4	-191.71	1.156	108.4	268.25	1.156	108.4	65.25	1.156	108.4	425.76	1.156	108.4	72.23	1.156	108.4	375.66	1.156	108.4
140.34	1.146	108.5	-204.43	1.146	108.5	46.79	1.146	108.5	-55.26	1.146	108.5	-191.84	1.146	108.5	268.06	1.146	108.5	65.62	1.146	108.5	425.14	1.146	108.5	72.05	1.146	108.5	375.89	1.146	108.5
140.36	1.136	108.6	-204.25	1.136	108.6	47.77	1.136	108.6	-55.09	1.136	108.6	-191.57	1.136	108.6	268.01	1.136	108.6	65.04	1.136	108.6	425.68	1.136	108.6	72.37	1.136	108.6	375.48	1.136	108.6
140.76	1.126	108.7	-204.41	1.126	108.7	47.39	1.126	108.7	-54.66	1.126	108.7	-191.96	1.126	108.7	267.86	1.126	108.7	65.26	1.126	108.7	424.87	1.126	108.7	72.11	1.126	108.7	375.5	1.126	108.7
140.18	1.116	108.8	-204.33	1.116	108.8	47.77	1.116	108.8	-55.07	1.116	108.8	-191.61	1.116	108.8	267.87	1.116	108.8	65.19	1.116	108.8	425.85	1.116	108.8	72.17	1.116	108.8	375.58	1.116	108.8
140.41	1.106	108.9	-204.55	1.106	108.9	47.39	1.106	108.9	-55.13	1.106	108.9	-191.35	1.106	108.9	268.14	1.106	108.9	64.9	1.106	108.9	424.79	1.106	108.9	72.21	1.106	108.9	375.76	1.106	108.9
140.73	1.096	109	-204.41	1.096	109	47.5	1.096	109	-55.15	1.096	109	-191.65	1.096	109	268.28	1.096	109	65.53	1.096	109	425.16	1.096	109	72.15	1.096	109	375.77	1.096	109
140.41	1.086	109.1	-204.2	1.086	109.1	47.51	1.086	109.1	-54.85	1.086	109.1	-191.5	1.086	109.1	267.65	1.086	109.1	65.09	1.086	109.1	425.11	1.086	109.1	71.88	1.086	109.1	375.36	1.086	109.1
140.75	1.076	109.2	-204.27	1.076	109.2	47.37	1.076	109.2	-54.99	1.076	109.2	-191.71	1.076	109.2	268.24	1.076	109.2	65.5	1.076	109.2	425.03	1.076	109.2	72.54	1.076	109.2	375.83	1.076	109.2
140.44	1.066	109.3	-204.71	1.066	109.3	47.87	1.066	109.3	-55.53	1.066	109.3	-191.76	1.066	109.3	268.03	1.066	109.3	65.11	1.066	109.3	425.54	1.066	109.3	72.29	1.066	109.3	375.32	1.066	109.3
140.59	1.056	109.4	-204.5	1.056	109.4	47.94	1.056	109.4	-55.35	1.056	109.4	-191.34	1.056	109.4	268.05	1.056	109.4	65.05	1.056	109.4	425.53	1.056	109.4	71.81	1.056	109.4	375.94	1.056	109.4
140.75	1.046	109.5	-204.33	1.046	109.5	47.21	1.046	109.5	-55.1	1.046	109.5	-191.57	1.046	109.5	267.64	1.046	109.5	65.5	1.046	109.5	425.46	1.046	109.5	72.49	1.046	109.5	375.8	1.046	109.5
140.61	1.036	109.6	-204.47	1.036	109.6	47.83	1.036	109.6	-54.92	1.036	109.6	-191.34	1.036	109.6	268.25	1.036	109.6	65.03	1.036	109.6	425.88	1.036	109.6	71.93	1.036	109.6	376.43	1.036	109.6
140.63	1.026	109.7	-204.62	1.026	109.7	47.71	1.026	109.7	-55.74	1.026	109.7	-191.98	1.026	109.7	267.91	1.026	109.7	64.5	1.026	109.7	425.43	1.026	109.7	72.34	1.026	109.7	375.27	1.026	109.7
140.41	1.016	109.8	-204.23	1.016	109.8	47.66	1.016	109.8	-54.94	1.016	109.8	-191.28	1.016	109.8	267.87	1.016	109.8	65.36	1.016	109.8	425.78	1.016	109.8	71.86	1.016	109.8	375.74	1.016	109.8
140.71	1.006	109.9	-204.52	1.006	109.9	47.61	1.006	109.9	-55.23	1.006	109.9	-191.61	1.006	109.9	267.52	1.006	109.9	65.06	1.006	109.9	425.35	1.006	109.9	72.2	1.006	109.9	375.64	1.006	109.9
140.89	0.996	110	-204.03	0.996	110	47.77	0.996	110	-55.28	0.996	110	-191.64	0.996	110	268.16	0.996	110	65.13	0.996	110	425.65	0.996	110	72.2	0.996	110	375.88	0.996	110
140.63	0.986	110.1	-204.85	0.986	110.1	47.46	0.986	110.1	-54.99	0.986	110.1	-191.65	0.986	110.1	267.51	0.986	110.1	65.03	0.986	110.1	425.27	0.986	110.1	71.98	0.986	110.1	376.03	0.986	110.1
140.76	0.976	110.2	-204.32	0.976	110.2	47.52	0.976	110.2	-55.24	0.976	110.2	-191.96	0.976	110.2	268.1	0.976	110.2	64.89	0.976	110.2	425.41	0.976	110.2	71.98	0.976	110.2	375.87	0.976	110.2
140.79	0.966	110.3	-204.39	0.966	110.3	47.41	0.966	110.3	-55.32	0.966	110.3	-192.32	0.966	110.3	267.9	0.966	110.3	65.52	0.966	110.3	425.39	0.966	110.3	71.97	0.966	110.3	376.02	0.966	110.3
140.56	0.956	110.4	-204.3	0.956	110.4	47.71	0.956	110.4	-54.64	0.956	110.4	-191.15	0.956	110.4	268.08	0.956	110.4	65.02	0.956	110.4	425.77	0.956	110.4	72.2	0.956	110.4	375.49	0.956	110.4
140.89	0.946	110.5	-204.51	0.946	110.5	47.48	0.946	110.5	-55.38	0.946	110.5	-191.93	0.946	110.5	267.74	0.946	110.5	65.19	0.946	110.5	425.57	0.946	110.5	71.95	0.946	110.5	375.66	0.946	110.5
140.87	0.936	110.6	-204.47	0.936	110.6	47.49	0.936	110.6	-54.65	0.936	110.6	-191.73	0.936	110.6	267.95	0.936	110.6	65.25	0.936	110.6	425.53	0.936	110.6	72.33	0.936	110.6	376.53	0.936	110.6
140.59	0.926	110.7	-204.33	0.926	110.7	47.93	0.926	110.7	-55.07	0.926	110.7	-191.73	0.926	110.7	268.36	0.926	110.7	65.36	0.926	110.7	425.58	0.926	110.7	71.87	0.926	110.7	375.67	0.926	110.7
140.83	0.916	110.8	-204.6	0.916	110.8	47.88	0.916	110.8	-55.04	0.916	110.8	-191.12	0.916	110.8	267.74	0.916	110.8	65.11	0.916	110.8	425.51	0.916	110.8	72.2	0.916	110.8	375.89	0.916	110.8
140.89	0.906	110.9	-204.09	0.906	110.9	47.64	0.906	110.9	-54.41	0.906	110.9	-191.89	0.906	110.9	268.39	0.906	110.9	65.13	0.906	110.9	425.54	0.906	110.9	71.79	0.906	110.9	376.04	0.906	110.9
140.58	0.896	111	-204.66	0.896	111	47.54	0.896	111	-54.98	0.896	111	-191.78	0.896	111	268.07	0.896	111	65.18	0.896	111	425.46	0.896	111	72.73	0.896	111	375.85	0.896	111
140.47	0.886	111.1	-204.24	0.886	111.1	47.9	0.886	111.1	-55.11	0.886	111.1	-191.83	0.886	111.1	268.38	0.886	111.1	65.63	0.886	111.1	425.58	0.886	111.1	71.88	0.886	111.1	376.34	0.886	111.1
140.96	0.876	111.2	-203.96	0.876	111.2	47.58	0.876	111.2	-54.47	0.876	111.2	-191.46	0.876	111.2	267.66	0.876	111.2	64.92	0.876	111.2	425.57	0.876	111.2	72.16	0.876	111.2	375.95	0.876	111.2
140.59	0.866	111.3	-204.58	0.866	111.3	47.65	0.866	111.3	-55.07	0.866	111.3	-191.6	0.866	111.3	268.09	0.866	111.3	65.5	0.866	111.3	425.6	0.866	111.3	72.17	0.866	111.3	375.84	0.866	111.3
140.44	0.856	111.4	-204	0.856	111.4	47.85	0.856	111.4	-54.48	0.856	111.4	-191.86	0.856	111.4	268.19	0.856	111.4	65.28	0.856	111.4	425.01	0.856	111.4	72.41	0.856	111.4	376.13	0.856	111.4
140.67	0.846	111.5	-204.66	0.846	111.5	47.65	0.846	111.5	-54.73	0.846	111.5	-192.02	0.846	111.5	268.13	0.846	111.5	65.45	0.846	111.5	425.83	0.846	111.5	72.34	0.846	111.5	375.86	0.846	111.5
140.7	0.836	111.6	-204.09	0.836	111.6	47.4	0.836	111.6	-54.73	0.836	111.6	-191.21	0.836	111.6	268.04	0.836	111.6	64.9	0.836	111.6	425.42	0.836	111.6	72.08	0.836	111.6	375.59	0.836	111.6
140.5	0.826	111.7	-204.48	0.826	111.7	47.6	0.826	111.7	-54.74	0.826	111.7	-192	0.826	111.7	267.91	0.826	111.7	65.25	0.826	111.7	425.64	0.826	111.7	72.3	0.826	111.7	376.32	0.826	111.7
140.97	0.816	111.8	-203.79	0.816	111.8	47.5	0.816	111.8	-54.76	0.816	111.8	-191.44	0.816	111.8	268.29	0.816	111.8	65.41	0.816	111.8	425.64	0.816	111.8	72.66	0.816	111.8	376.14	0.816	111.8
140.22	0.806	111.9	-204.53	0.806	111.9	47.58	0.806	111.9	-54.84	0.806	111.9	-191.55	0.806	111.9	268.16	0.806	111.9	65.42	0.806	111.9	425.32	0.806	111.9	71.99	0.806	111.9	375.97	0.806	111.9
140.75	0.796	112	-203.96	0.796	112	47.9	0.796	112	-54.61	0.796	112	-191.33	0.796	112	268.63	0.796	112	65.32	0.796	112	425.81	0.796	112	72.58	0.796	112	376.19	0.796	112
140.67	0.786	112.1	-203.85	0.786	112.1	47.33	0.786	112.1	-54.91	0.786	112.1	-191.4	0.786	112.1	267.57	0.786	112.1	65.56	0.786	112.1	425.11	0.786	112.1	72.34	0.786	112.1	375.81	0.786	112.1
140.4	0.776	112.2	-204.04	0.776	112.2	47.82	0.776	112.2	-55.05	0.776	112.2	-191.52	0.776	112.2	268.6	0.776	112.2	65.51	0.776	112.2	425.94	0.776	112.2	72.81	0.776	112.2	376.18	0.776	112.2
141.11	0.766	112.3	-204.17	0.766	112.3	47.95	0.766	112.3	-54.86	0.766	112.3	-191.12	0.766	112.3	268.1	0.766	112.3	65.26	0.766	112.3	425.47	0.766	112.3	72.18	0.766	112.3	375.98	0.766	112.3
140.94	0.756	112.4	-203.88	0.756	112.4	47.56	0.756	112.4	-55.17	0.756	112.4	-191.71	0.756	112.4	267.84	0.756	112.4	65.2	0.756	112.4	425.66	0.756	112.4	72.75	0.756	112.4	376.22	0.756	112.4
140.97	0.746	112.5	-204.41	0.746	112.5	47.73	0.746	112.5	-54.54	0.746	112.5	-191.79	0.746	112.5	268.11	0.746	112.5	64.72	0.746	112.5	425.66	0.746	112.5	72.51	0.746	112.5	376.28	0.746	112.5
140.77	0.736	112.6	-204.65	0.736	112.6	47.98	0.736	112.6	-55.37	0.736	112.6	-191.43	0.736	112.6	268.35	0.736	112.6	65.54	0.736	112.6	425.83	0.736	112.6	72.28	0.736	112.6	375.8	0.736	112.6
140.61	0.726	112.7	-203.96	0.726	112.7	47.71	0.726	112.7	-54.97	0.726	112.7	-191.12	0.726	112.7	268.18	0.726	112.7	64.86	0.726	112.7	425.85	0.726	112.7	72.28	0.726	112.7	376.1	0.726	112.7
140.93	0.716	112.8	-204.39	0.716	112.8	48.11	0.716	112.8	-54.49	0.716	112.8	-191.24	0.716	112.8	267.92	0.716	112.8	65.12	0.716	112.8	425.54	0.716	112.8	72.2	0.716	112.8	376.13	0.716	112.8
141.37	0.706	112.9	-204.2	0.706	112.9	47.85	0.706	112.9	-54.98	0.706	112.9	-191.56	0.706	112.9	268.29	0.706	112.9	65.3	0.706	112.9	425.59	0.706	112.9	72.4	0.706	112.9	376.08	0.706	112.9
140.85	0.696	113	-204.26	0.696	113	47.78	0.696	113	-55.07	0.696	113	-191.1	0.696	113	268.23	0.696	113	65.6	0.696	113	425.45	0.696	113	72.54	0.696	113	376.34	0.696	113
140.74	0.686	113.1	-204.18	0.686	113.1	48.26	0.686	113.1	-54.61	0.686	113.1	-191.48	0.686	113.1	268.04	0.686	113.1	65.23	0.686	113.1	425.75	0.686	113.1	71.99	0.686	113.1	375.97	0.686	113.1
141.22	0.676	113.2	-204.33	0.676	113.2	47.8	0.676	113.2	-54.71	0.676	113.2	-191.28	0.676	113.2	268.23	0.676	113.2	65.38	0.676	113.2	425.71	0.676	113.2	71.89	0.676	113.2	376.33	0.676	113.2
140.76	0.666	113.3	-204.55	0.666	113.3	47.93	0.666	113.3	-54.75	0.666	113.3	-191.45	0.666	113.3	268.09	0.666	113.3	65.14	0.666	113.3	425.28	0.666	113.3	72.47	0.666	113.3	375.62	0.666	113.3
140.9	0.656	113.4	-203.97	0.656	113.4	47.93	0.656	113.4	-54.92	0.656	113.4	-191.65	0.656	113.4	268.31	0.656	113.4	65.73	0.656	113.4	425.32	0.656	113.4	72.46	0.656	113.4	376.08	0.656	113.4
140.94	0.646	113.5	-204.56	0.646	113.5	48.02	0.646	113.5	-55	0.646	113.5	-191.69	0.646	113.5	267.93	0.646	113.5	65.12	0.646	113.5	426.19	0.646	113.5	72.1	0.646	113.5	375.83	0.646	113.5
141.1	0.636	113.6	-203.76	0.636	113.6	48.12	0.636	113.6	-55.22	0.636	113.6	-191.3	0.636	113.6	268.58	0.636	113.6	65.5	0.636	113.6	425.18	0.636	113.6	72.39	0.636	113.6	376.14	0.636	113.6
140.8	0.626	113.7	-204.59	0.626	113.7	47.78	0.626	113.7	-54.6	0.626	113.7	-191.56	0.626	113.7	268.31	0.626	113.7	65.18	0.626	113.7	426.04	0.626	113.7	72.29	0.626	113.7	376.05	0.626	113.7
141.18	0.616	113.8	-204.03	0.616	113.8	47.72	0.616	113.8	-54.89	0.616	113.8	-191.49	0.616	113.8	268.21	0.616	113.8	65.46	0.616	113.8	425.15	0.616	113.8	72.02	0.616	113.8	376.13	0.616	113.8
140.72	0.606	113.9	-204.26	0.606	113.9	47.73	0.606	113.9	-55.17	0.606	113.9	-192.06	0.606	113.9	268.57	0.606	113.9	65.36	0.606	113.9	425.64	0.606	113.9	72.79	0.606	113.9	375.96	0.606	113.9
141.14	0.596	114	-203.97	0.596	114	47.75	0.596	114	-54.77	0.596	114	-191.06	0.596	114	268.42	0.596	114	65.48	0.596	114	425.64	0.596	114	72.57	0.596	114	375.91	0.596	114
140.53	0.586	114.1	-204.19	0.586	114.1	47.81	0.586	114.1	-54.73	0.586	114.1	-191.84	0.586	114.1	268.27	0.586	114.1	65.44	0.586	114.1	425.64	0.586	114.1	72.13	0.586	114.1	376.34	0.586	114.1
140.96	0.576	114.2	-204.32	0.576	114.2	48.31	0.576	114.2	-54.38	0.576	114.2	-191.45	0.576	114.2	268.56	0.576	114.2	65.49	0.576	114.2	425.51	0.576	114.2	72.72	0.576	114.2	375.82	0.576	114.2
140.86	0.566	114.3	-203.89	0.566	114.3	47.47	0.566	114.3	-54.89	0.566	114.3	-191.2	0.566	114.3	268.53	0.566	114.3	65.72	0.566	114.3	425.19	0.566	114.3	72.6	0.566	114.3	376.2	0.566	114.3
141.37	0.556	114.4	-204.31	0.556	114.4	47.9	0.556	114.4	-54.17	0.556	114.4	-191.5	0.556	114.4	268.42	0.556	114.4	65.46	0.556	114.4	425.56	0.556	114.4	72.45	0.556	114.4	376.16	0.556	114.4
140.45	0.546	114.5	-204.25	0.546	114.5	47.76	0.546	114.5	-54.98	0.546	114.5	-191.47	0.546	114.5	268.31	0.546	114.5	65.63	0.546	114.5	425.41	0.546	114.5	72.16	0.546	114.5	375.95	0.546	114.5
141.04	0.536	114.6	-203.6	0.536	114.6	47.45	0.536	114.6	-54.87	0.536	114.6	-191.68	0.536	114.6	268.22	0.536	114.6	65.88	0.536	114.6	425.63	0.536	114.6	72.64	0.536	114.6	376.19	0.536	114.6
140.43	0.526	114.7	-204.26	0.526	114.7	48.14	0.526	114.7	-54.32	0.526	114.7	-191.58	0.526	114.7	268.41	0.526	114.7	65.17	0.526	114.7	425.89	0.526	114.7	72.81	0.526	114.7	376.04	0.526	114.7
141.31	0.516	114.8	-203.95	0.516	114.8	47.43	0.516	114.8	-54.76	0.516	114.8	-191.52	0.516	114.8	268.44	0.516	114.8	65.83	0.516	114.8	425.7	0.516	114.8	72.51	0.516	114.8	376.38	0.516	114.8
140.86	0.506	114.9	-204.16	0.506	114.9	47.74	0.506	114.9	-54.19	0.506	114.9	-191.51	0.506	114.9	268.17	0.506	114.9	65.29	0.506	114.9	425.6	0.506	114.9	72.45	0.506	114.9	376.08	0.506	114.9
140.64	0.496	115	-203.87	0.496	115	47.94	0.496	115	-54.93	0.496	115	-191.1	0.496	115	268.91	0.496	115	65.93	0.496	115	425.17	0.496	115	72.79	0.496	115	376.46	0.496	115
141.26	0.486	115.1	-204	0.486	115.1	47.96	0.486	115.1	-54.47	0.486	115.1	-191.35	0.486	115.1	267.96	0.486	115.1	65.26	0.486	115.1	425.74	0.486	115.1	72.54	0.486	115.1	375.98	0.486	115.1
140.55	0.476	115.2	-203.95	0.476	115.2	47.98	0.476	115.2	-54.94	0.476	115.2	-191.16	0.476	115.2	268.69	0.476	115.2	65.8	0.476	115.2	425.59	0.476	115.2	72.42	0.476	115.2	376.41	0.476	115.2
140.81	0.466	115.3	-203.81	0.466	115.3	47.89	0.466	115.3	-54.61	0.466	115.3	-191.15	0.466	115.3	268.25	0.466	115.3	65.61	0.466	115.3	425.49	0.466	115.3	72.57	0.466	115.3	375.99	0.466	115.3
140.86	0.456	115.4	-203.9	0.456	115.4	48.06	0.456	115.4	-54.62	0.456	115.4	-191.1	0.456	115.4	268.41	0.456	115.4	65.57	0.456	115.4	425.95	0.456	115.4	72.69	0.456	115.4	376.31	0.456	115.4
140.8	0.446	115.5	-204.24	0.446	115.5	48.26	0.446	115.5	-54.66	0.446	115.5	-191	0.446	115.5	268.57	0.446	115.5	65.79	0.446	115.5	425.9	0.446	115.5	72.54	0.446	115.5	376.13	0.446	115.5
141.03	0.436	115.6	-204.31	0.436	115.6	48.51	0.436	115.6	-54.58	0.436	115.6	-191.08	0.436	115.6	268.48	0.436	115.6	65.68	0.436	115.6	426.1	0.436	115.6	72.71	0.436	115.6	376.58	0.436	115.6
141.19	0.426	115.7	-203.9	0.426	115.7	47.98	0.426	115.7	-54.77	0.426	115.7	-191.28	0.426	115.7	268.41	0.426	115.7	65.57	0.426	115.7	425.69	0.426	115.7	72.47	0.426	115.7	376.01	0.426	115.7
141.05	0.416	115.8	-204.22	0.416	115.8	48.23	0.416	115.8	-55.04	0.416	115.8	-191.17	0.416	115.8	268.64	0.416	115.8	65.33	0.416	115.8	426.2	0.416	115.8	72.58	0.416	115.8	376.53	0.416	115.8
141.08	0.406	115.9	-204.14	0.406	115.9	48.06	0.406	115.9	-54.56	0.406	115.9	-191.18	0.406	115.9	267.88	0.406	115.9	65.27	0.406	115.9	425.72	0.406	115.9	72.58	0.406	115.9	376.12	0.406	115.9
141.14	0.396	116	-204.3	0.396	116	48.28	0.396	116	-54.4	0.396	116	-190.88	0.396	116	268.43	0.396	116	65.57	0.396	116	425.91	0.396	116	72.32	0.396	116	375.98	0.396	116
141.38	0.386	116.1	-203.95	0.386	116.1	47.54	0.386	116.1	-54.93	0.386	116.1	-191.65	0.386	116.1	268.46	0.386	116.1	65.29	0.386	116.1	426.01	0.386	116.1	72.79	0.386	116.1	376.33	0.386	116.1
140.98	0.376	116.2	-203.87	0.376	116.2	48.45	0.376	116.2	-54.6	0.376	116.2	-191.04	0.376	116.2	268.31	0.376	116.2	65.31	0.376	116.2	426.17	0.376	116.2	72.32	0.376	116.2	376.08	0.376	116.2
140.72	0.366	116.3	-204.63	0.366	116.3	48.2	0.366	116.3	-54.85	0.366	116.3	-191.28	0.366	116.3	268.1	0.366	116.3	65.21	0.366	116.3	425.9	0.366	116.3	72.46	0.366	116.3	376.32	0.366	116.3
141.04	0.356	116.4	-203.64	0.356	116.4	47.99	0.356	116.4	-54.95	0.356	116.4	-191.38	0.356	116.4	268.44	0.356	116.4	65.61	0.356	116.4	425.71	0.356	116.4	72.64	0.356	116.4	375.77	0.356	116.4
141.08	0.346	116.5	-204.26	0.346	116.5	48	0.346	116.5	-54.69	0.346	116.5	-191.24	0.346	116.5	268.12	0.346	116.5	65.28	0.346	116.5	426.13	0.346	116.5	72.6	0.346	116.5	376.35	0.346	116.5
141.12	0.336	116.6	-204.23	0.336	116.6	47.94	0.336	116.6	-54.71	0.336	116.6	-191.54	0.336	116.6	268.28	0.336	116.6	65.54	0.336	116.6	425.93	0.336	116.6	72.49	0.336	116.6	375.66	0.336	116.6
140.9	0.326	116.7	-203.85	0.326	116.7	48.31	0.326	116.7	-54.31	0.326	116.7	-191.19	0.326	116.7	268.3	0.326	116.7	65.29	0.326	116.7	425.64	0.326	116.7	72.51	0.326	116.7	376.31	0.326	116.7
140.91	0.316	116.8	-203.83	0.316	116.8	48.37	0.316	116.8	-54.29	0.316	116.8	-191.2	0.316	116.8	268	0.316	116.8	65.69	0.316	116.8	426.16	0.316	116.8	72.43	0.316	116.8	376.01	0.316	116.8
140.64	0.306	116.9	-204.08	0.306	116.9	47.93	0.306	116.9	-54.64	0.306	116.9	-191.29	0.306	116.9	268.59	0.306	116.9	65.43	0.306	116.9	426.15	0.306	116.9	72.29	0.306	116.9	376.02	0.306	116.9
141.12	0.296	117	-203.24	0.296	117	48.39	0.296	117	-54.57	0.296	117	-191.3	0.296	117	268.3	0.296	117	65.89	0.296	117	425.41	0.296	117	72.89	0.296	117	376.31	0.296	117
141.2	0.286	117.1	-204.24	0.286	117.1	47.44	0.286	117.1	-54.1	0.286	117.1	-191.55	0.286	117.1	268.12	0.286	117.1	65.71	0.286	117.1	425.96	0.286	117.1	72.26	0.286	117.1	376.56	0.286	117.1
141.11	0.276	117.2	-203.62	0.276	117.2	48.36	0.276	117.2	-54.37	0.276	117.2	-191.33	0.276	117.2	268.5	0.276	117.2	65.56	0.276	117.2	425.41	0.276	117.2	72.85	0.276	117.2	376.29	0.276	117.2
141.1	0.266	117.3	-203.7	0.266	117.3	47.75	0.266	117.3	-54.56	0.266	117.3	-191.07	0.266	117.3	268.61	0.266	117.3	65.57	0.266	117.3	426.06	0.266	117.3	72.54	0.266	117.3	376.16	0.266	117.3
141.1	0.256	117.4	-203.66	0.256	117.4	48.2	0.256	117.4	-54.13	0.256	117.4	-191.6	0.256	117.4	268.42	0.256	117.4	66.32	0.256	117.4	425.63	0.256	117.4	72.7	0.256	117.4	376.51	0.256	117.4
141.05	0.246	117.5	-203.76	0.246	117.5	47.55	0.246	117.5	-54.62	0.246	117.5	-191.66	0.246	117.5	268.5	0.246	117.5	65.37	0.246	117.5	425.69	0.246	117.5	72.96	0.246	117.5	376.29	0.246	117.5
141.36	0.236	117.6	-203.77	0.236	117.6	48.61	0.236	117.6	-54.48	0.236	117.6	-191.23	0.236	117.6	268.23	0.236	117.6	65.98	0.236	117.6	425.57	0.236	117.6	72.41	0.236	117.6	376.25	0.236	117.6
140.53	0.226	117.7	-203.72	0.226	117.7	48.18	0.226	117.7	-54.35	0.226	117.7	-191.49	0.226	117.7	268.72	0.226	117.7	65.62	0.226	117.7	425.83	0.226	117.7	73.03	0.226	117.7	376.64	0.226	117.7
141.36	0.216	117.8	-203.9	0.216	117.8	48.2	0.216	117.8	-54.27	0.216	117.8	-191.57	0.216	117.8	268.81	0.216	117.8	65.53	0.216	117.8	425.89	0.216	117.8	72.62	0.216	117.8	376.35	0.216	117.8
141.15	0.206	117.9	-203.54	0.206	117.9	47.87	0.206	117.9	-54.33	0.206	117.9	-191.44	0.206	117.9	268.25	0.206	117.9	65.4	0.206	117.9	425.86	0.206	117.9	72.86	0.206	117.9	376.45	0.206	117.9
141.21	0.196	118	-203.58	0.196	118	47.92	0.196	118	-54.52	0.196	118	-191.37	0.196	118	268.96	0.196	118	65.94	0.196	118	426.09	0.196	118	73.27	0.196	118	376.82	0.196	118
141.35	0.186	118.1	-203.74	0.186	118.1	47.79	0.186	118.1	-54.16	0.186	118.1	-191.53	0.186	118.1	267.97	0.186	118.1	65.86	0.186	118.1	425.63	0.186	118.1	72.71	0.186	118.1	376.37	0.186	118.1
141.21	0.176	118.2	-203.68	0.176	118.2	47.84	0.176	118.2	-54.55	0.176	118.2	-191.05	0.176	118.2	268.59	0.176	118.2	65.94	0.176	118.2	426.27	0.176	118.2	72.81	0.176	118.2	376.56	0.176	118.2
141.35	0.166	118.3	-204.18	0.166	118.3	48.24	0.166	118.3	-54.39	0.166	118.3	-191.14	0.166	118.3	268.49	0.166	118.3	65.41	0.166	118.3	425.83	0.166	118.3	72.54	0.166	118.3	376.43	0.166	118.3
141.26	0.156	118.4	-203.8	0.156	118.4	48.62	0.156	118.4	-54.59	0.156	118.4	-190.85	0.156	118.4	268.51	0.156	118.4	65.75	0.156	118.4	426.03	0.156	118.4	73.19	0.156	118.4	376.7	0.156	118.4
140.82	0.146	118.5	-203.84	0.146	118.5	48.61	0.146	118.5	-54.92	0.146	118.5	-191.42	0.146	118.5	268.43	0.146	118.5	65.79	0.146	118.5	426.21	0.146	118.5	72.4	0.146	118.5	376.55	0.146	118.5
141.28	0.136	118.6	-203.82	0.136	118.6	47.5	0.136	118.6	-53.99	0.136	118.6	-191.46	0.136	118.6	268.61	0.136	118.6	65.81	0.136	118.6	426.06	0.136	118.6	73.09	0.136	118.6	376.72	0.136	118.6
141.35	0.126	118.7	-203.99	0.126	118.7	48.77	0.126	118.7	-54.86	0.126	118.7	-191.06	0.126	118.7	268.35	0.126	118.7	65.5	0.126	118.7	425.97	0.126	118.7	73.04	0.126	118.7	376.6	0.126	118.7
141.41	0.116	118.8	-203.76	0.116	118.8	48.54	0.116	118.8	-54.28	0.116	118.8	-191.15	0.116	118.8	268.66	0.116	118.8	65.55	0.116	118.8	426	0.116	118.8	72.41	0.116	118.8	376.49	0.116	118.8
141.03	0.106	118.9	-203.69	0.106	118.9	48.06	0.106	118.9	-54.46	0.106	118.9	-191.21	0.106	118.9	268.56	0.106	118.9	65.75	0.106	118.9	426.31	0.106	118.9	73.19	0.106	118.9	376.33	0.106	118.9
141.42	0.096	119	-203.61	0.096	119	48.62	0.096	119	-54.47	0.096	119	-191.17	0.096	119	268.42	0.096	119	65.25	0.096	119	426.01	0.096	119	72.86	0.096	119	376.92	0.096	119
141.12	0.086	119.1	-203.98	0.086	119.1	48.06	0.086	119.1	-54.24	0.086	119.1	-191.33	0.086	119.1	268.87	0.086	119.1	65.56	0.086	119.1	426.06	0.086	119.1	72.72	0.086	119.1	376.3	0.086	119.1
141.37	0.076	119.2	-203.77	0.076	119.2	48.52	0.076	119.2	-54.36	0.076	119.2	-190.74	0.076	119.2	268.33	0.076	119.2	65.38	0.076	119.2	425.9	0.076	119.2	72.41	0.076	119.2	376.51	0.076	119.2
141.3	0.066	119.3	-204.04	0.066	119.3	48.56	0.066	119.3	-54.43	0.066	119.3	-191.12	0.066	119.3	268.6	0.066	119.3	65.52	0.066	119.3	426.07	0.066	119.3	72.63	0.066	119.3	376.14	0.066	119.3
141.62	0.056	119.4	-203.48	0.056	119.4	48.53	0.056	119.4	-54.42	0.056	119.4	-191.11	0.056	119.4	268.45	0.056	119.4	66.06	0.056	119.4	426.5	0.056	119.4	72.5	0.056	119.4	377.23	0.056	119.4
141.4	0.046	119.5	-203.92	0.046	119.5	48.22	0.046	119.5	-54.19	0.046	119.5	-191.1	0.046	119.5	268.64	0.046	119.5	65.62	0.046	119.5	425.92	0.046	119.5	73.17	0.046	119.5	376.19	0.046	119.5
141.56	0.036	119.6	-204.26	0.036	119.6	48.38	0.036	119.6	-54.3	0.036	119.6	-191	0.036	119.6	268.61	0.036	119.6	65.34	0.036	119.6	426.32	0.036	119.6	72.83	0.036	119.6	376.59	0.036	119.6
140.85	0.026	119.7	-203.52	0.026	119.7	48.47	0.026	119.7	-54.46	0.026	119.7	-191.51	0.026	119.7	268.42	0.026	119.7	65.94	0.026	119.7	425.79	0.026	119.7	72.55	0.026	119.7	376.6	0.026	119.7
141.55	0.016	119.8	-203.92	0.016	119.8	48.67	0.016	119.8	-54.71	0.016	119.8	-190.63	0.016	119.8	268.84	0.016	119.8	65.57	0.016	119.8	426.12	0.016	119.8	72.38	0.016	119.8	376.59	0.016	119.8
141.2	0.006	119.9	-204	0.006	119.9	48.27	0.006	119.9	-54.38	0.006	119.9	-191.06	0.006	119.9	268.18	0.006	119.9	65.63	0.006	119.9	425.95	0.006	119.9	72.65	0.006	119.9	376.45	0.006	119.9
141.2	0.006	120	-204	0.006	120	48.27	0.006	120	-54.38	0.006	120	-191.06	0.006	120	268.18	0.006	120	65.63	0.006	120	425.95	0.006	120	72.65	0.006	120	376.45	0.006	120
141.2	0.006	120.1	-204	0.006	120.1	48.27	0.006	120.1	-54.38	0.006	120.1	-191.06	0.006	120.1	268.18	0.006	120.1	65.63	0.006	120.1	425.95	0.006	120.1	72.65	0.006	120.1	376.45	0.006	120.1
141.2	0.006	120.2	-204	0.006	120.2	48.27	0.006	120.2	-54.38	0.006	120.2	-191.06	0.006	120.2	268.18	0.006	120.2	65.63	0.006	120.2	425.95	0.006	120.2	72.65	0.006	120.2	376.45	0.006	120.2
141.2	0.006	120.3	-204	0.006	120.3	48.27	0.006	120.3	-54.38	0.006	120.3	-191.06	0.006	120.3	268.18	0.006	120.3	65.63	0.006	120.3	425.95	0.006	120.3	72.65	0.006	120.3	376.45	0.006	120.3
141.2	0.006	120.4	-204	0.006	120.4	48.27	0.006	120.4	-54.38	0.006	120.4	-191.06	0.006	120.4	268.18	0.006	120.4	65.63	0.006	120.4	425.95	0.006	120.4	72.65	0.006	120.4	376.45	0.006	120.4
141.2	0.006	120.5	-204	0.006	120.5	48.27	0.006	120.5	-54.38	0.006	120.5	-191.06	0.006	120.5	268.18	0.006	120.5	65.63	0.006	120.5	425.95	0.006	120.5	72.65	0.006	120.5	376.45	0.006	120.5
141.2	0.006	120.6	-204	0.006	120.6	48.27	0.006	120.6	-54.38	0.006	120.6	-191.06	0.006	120.6	268.18	0.006	120.6	65.63	0.006	120.6	425.95	0.006	120.6	72.65	0.006	120.6	376.45	0.006	120.6
141.2	0.006	120.7	-204	0.006	120.7	48.27	0.006	120.7	-54.38	0.006	120.7	-191.06	0.006	120.7	268.18	0.006	120.7	65.63	0.006	120.7	425.95	0.006	120.7	72.65	0.006	120.7	376.45	0.006	120.7
141.2	0.006	120.8	-204	0.006	120.8	48.27	0.006	120.8	-54.38	0.006	120.8	-191.06	0.006	120.8	268.18	0.006	120.8	65.63	0.006	120.8	425.95	0.006	120.8	72.65	0.006	120.8	376.45	0.006	120.8
141.2	0.006	120.9	-204	0.006	120.9	48.27	0.006	120.9	-54.38	0.006	120.9	-191.06	0.006	120.9	268.18	0.006	120.9	65.63	0.006	120.9	425.95	0.006	120.9	72.65	0.006	120.9	376.45	0.006	120.9
141.2	0.006	121	-204	0.006	121	48.27	0.006	121	-54.38	0.006	121	-191.06	0.006	121	268.18	0.006	121	65.63	0.006	121	425.95	0.006	121	72.65	0.006	121	376.45	0.006	121

## Sheet: Al
240315_Lap_Al_100uA_38	240315_Lap_Al_100uA_38	240315_Lap_Al_100uA_38	240315_Lap_Al_100uA_41	240315_Lap_Al_100uA_41	240315_Lap_Al_100uA_41	240315_Lap_Al_100uA_42	240315_Lap_Al_100uA_42	240315_Lap_Al_100uA_42	240315_Lap_Al_100uA_43	240315_Lap_Al_100uA_43	240315_Lap_Al_100uA_43	240315_Lap_Al_100uA_44	240315_Lap_Al_100uA_44	240315_Lap_Al_100uA_44	240315_Lap_Al_100uA_46	240315_Lap_Al_100uA_46	240315_Lap_Al_100uA_46	240315_Lap_Al_100uA_47	240315_Lap_Al_100uA_47	240315_Lap_Al_100uA_47	240315_Lap_Al_100uA_48	240315_Lap_Al_100uA_48	240315_Lap_Al_100uA_48	240315_Lap_Al_100uA_49	240315_Lap_Al_100uA_49	240315_Lap_Al_100uA_49	240315_Lap_Al_100uA_50	240315_Lap_Al_100uA_50	240315_Lap_Al_100uA_50	240315_Lap_Al_100uA_51	240315_Lap_Al_100uA_51	240315_Lap_Al_100uA_51	240315_Lap_Al_100uA_52	240315_Lap_Al_100uA_52	240315_Lap_Al_100uA_52
Force	Distance	Time	Force	Distance	Time	Force	Distance	Time	Force	Distance	Time	Force	Distance	Time	Force	Distance	Time	Force	Distance	Time	Force	Distance	Time	Force	Distance	Time	Force	Distance	Time	Force	Distance	Time	Force	Distance	Time
mN	mm	sec	mN	mm	sec	mN	mm	sec	mN	mm	sec	mN	mm	sec	mN	mm	sec	mN	mm	sec	mN	mm	sec	mN	mm	sec	mN	mm	sec	mN	mm	sec	mN	mm	sec
3634.3			3795.08			4414.25			1763.22			2611.35			7749.13			7483.38			6387			6310.11			1517.73			3525.66			1140.37
166.09	0	0	150.83	0	0	134.47	0	0	93.76	0	0	116.03	0	0	111.7	0	0	90.81	0	0	159.68	0	0	164.25	0	0	98.39	0	0	146.57	0	0	155.97	0	0
383.79	0.002	0.1	295.66	0.002	0.1	302.78	0.002	0.1	292.97	0.002	0.1	266.59	0.002	0.1	296.71	0.002	0.1	219.88	0.002	0.1	266.62	0.002	0.1	293.06	0.002	0.1	212.07	0.002	0.1	346.16	0.002	0.1	301.59	0.002	0.1
567.44	0.004	0.2	447.38	0.004	0.2	457.96	0.004	0.2	443.83	0.004	0.2	400.51	0.004	0.2	452.65	0.004	0.2	344.43	0.004	0.2	383.82	0.004	0.2	427.89	0.004	0.2	272.29	0.004	0.2	483.12	0.004	0.2	415.52	0.004	0.2
746.86	0.006	0.3	576.66	0.006	0.3	588.22	0.006	0.3	567.26	0.006	0.3	505.31	0.006	0.3	586.3	0.006	0.3	450.98	0.006	0.3	512.38	0.006	0.3	571.87	0.006	0.3	353.25	0.006	0.3	617.36	0.006	0.3	529.39	0.006	0.3
889.6	0.008	0.4	708.25	0.008	0.4	723.43	0.008	0.4	694.94	0.008	0.4	610.11	0.008	0.4	699.46	0.008	0.4	545.98	0.008	0.4	622.75	0.008	0.4	695.61	0.008	0.4	428.12	0.008	0.4	759.22	0.008	0.4	640.91	0.008	0.4
1031	0.01	0.5	850.66	0.01	0.5	870.84	0.01	0.5	830.33	0.01	0.5	711.28	0.01	0.5	829.78	0.01	0.5	652.51	0.01	0.5	730	0.01	0.5	813.3	0.01	0.5	480.14	0.01	0.5	877.56	0.01	0.5	734.21	0.01	0.5
1184.23	0.012	0.6	981.33	0.012	0.6	1001.68	0.012	0.6	952.97	0.012	0.6	773.41	0.012	0.6	955.1	0.012	0.6	756.54	0.012	0.6	848.65	0.012	0.6	942.04	0.012	0.6	539.95	0.012	0.6	998.8	0.012	0.6	835.47	0.012	0.6
1315.1	0.014	0.7	1092.64	0.014	0.7	1114.85	0.014	0.7	1056.61	0.014	0.7	853.03	0.014	0.7	1064.21	0.014	0.7	848.42	0.014	0.7	959.23	0.014	0.7	1069.39	0.014	0.7	596.41	0.014	0.7	1136.76	0.014	0.7	946.55	0.014	0.7
1447.29	0.016	0.8	1217.29	0.016	0.8	1246.35	0.016	0.8	1172.47	0.016	0.8	946.94	0.016	0.8	1183.24	0.016	0.8	951.23	0.016	0.8	1055.27	0.016	0.8	1183.26	0.016	0.8	640.89	0.016	0.8	1257.76	0.016	0.8	1038.8	0.016	0.8
1601.96	0.018	0.9	1339.59	0.018	0.9	1368.85	0.018	0.9	1286.68	0.018	0.9	1037.37	0.018	0.9	1317.63	0.018	0.9	1063.06	0.018	0.9	1171.71	0.018	0.9	1315.96	0.018	0.9	690.03	0.018	0.9	1368.84	0.018	0.9	1100.53	0.018	0.9
1752.69	0.02	1	1444.82	0.02	1	1480.44	0.02	1	1378.88	0.02	1	1112.87	0.02	1	1438.73	0.02	1	1166.88	0.02	1	1295.16	0.02	1	1452.6	0.02	1	744.32	0.02	1	1494.27	0.02	1	1168.36	0.02	1
1888.9	0.022	1.1	1562.8	0.022	1.1	1601.19	0.022	1.1	1481.85	0.022	1.1	1204.09	0.022	1.1	1552.45	0.022	1.1	1264.04	0.022	1.1	1395.64	0.022	1.1	1562.59	0.022	1.1	792.65	0.022	1.1	1615.35	0.022	1.1	1216.45	0.022	1.1
2023.06	0.024	1.2	1696.13	0.024	1.2	1737.5	0.024	1.2	1601.37	0.024	1.2	1302.26	0.024	1.2	1681.89	0.024	1.2	1374.77	0.024	1.2	1501.24	0.024	1.2	1681.03	0.024	1.2	846.25	0.024	1.2	1723.36	0.024	1.2	1262.91	0.024	1.2
2173.77	0.026	1.3	1814.02	0.026	1.3	1858.69	0.026	1.3	1692.97	0.026	1.3	1388.41	0.026	1.3	1801.79	0.026	1.3	1477.48	0.026	1.3	1616.94	0.026	1.3	1808.2	0.026	1.3	905.41	0.026	1.3	1844.32	0.026	1.3	1290.02	0.026	1.3
2300.46	0.028	1.4	1923.24	0.028	1.4	1976.89	0.028	1.4	1782.76	0.028	1.4	1472.72	0.028	1.4	1910.19	0.028	1.4	1570.15	0.028	1.4	1718.69	0.028	1.4	1920.78	0.028	1.4	937.91	0.028	1.4	1975.9	0.028	1.4	1100.9	0.028	1.4
2434.66	0.03	1.5	2047.47	0.03	1.5	2105.23	0.03	1.5	1862.64	0.03	1.5	1566.13	0.03	1.5	2040.4	0.03	1.5	1681.72	0.03	1.5	1818.58	0.03	1.5	2031.18	0.03	1.5	852.68	0.03	1.5	2081.32	0.03	1.5	178.4	0.03	1.5
2584.18	0.032	1.6	2164.79	0.032	1.6	2228.54	0.032	1.6	1019.96	0.032	1.6	1652.29	0.032	1.6	2171.31	0.032	1.6	1793.44	0.032	1.6	1935.7	0.032	1.6	2163.72	0.032	1.6	691.98	0.032	1.6	2188.97	0.032	1.6	171.97	0.032	1.6
2715.69	0.034	1.7	2267.08	0.034	1.7	2338.61	0.034	1.7	118.47	0.034	1.7	1728.8	0.034	1.7	2282.91	0.034	1.7	1891.89	0.034	1.7	2050.89	0.034	1.7	2289.64	0.034	1.7	635.52	0.034	1.7	2311.23	0.034	1.7	170.12	0.034	1.7
2789.53	0.036	1.8	2394.58	0.036	1.8	2467.69	0.036	1.8	109.3	0.036	1.8	1811.2	0.036	1.8	2400.64	0.036	1.8	1994.91	0.036	1.8	2151.61	0.036	1.8	2403.3	0.036	1.8	-365.98	0.036	1.8	2408.62	0.036	1.8	169.97	0.036	1.8
2918.47	0.038	1.9	2517.96	0.038	1.9	2592.69	0.038	1.9	103.4	0.038	1.9	1789.49	0.038	1.9	2527.52	0.038	1.9	2111.39	0.038	1.9	2260.69	0.038	1.9	2524.43	0.038	1.9	-467.52	0.038	1.9	2499.85	0.038	1.9	169.29	0.038	1.9
3036.71	0.04	2	2606.01	0.04	2	2691.89	0.04	2	98.88	0.04	2	1826.74	0.04	2	2641.45	0.04	2	2212.16	0.04	2	2376.02	0.04	2	2651.68	0.04	2	-481.25	0.04	2	2624.99	0.04	2	169.98	0.04	2
3126.13	0.042	2.1	2715.23	0.042	2.1	2803.35	0.042	2.1	95.43	0.042	2.1	1895.57	0.042	2.1	2758.72	0.042	2.1	2317.3	0.042	2.1	2471.27	0.042	2.1	2759.48	0.042	2.1	-489.39	0.042	2.1	2745.92	0.042	2.1	169.93	0.042	2.1
3190.59	0.044	2.2	2835.59	0.044	2.2	2932.24	0.044	2.2	94.59	0.044	2.2	1970.89	0.044	2.2	2896.57	0.044	2.2	2438.39	0.044	2.2	2576.8	0.044	2.2	2875.7	0.044	2.2	-493.95	0.044	2.2	2844.71	0.044	2.2	169.98	0.044	2.2
3205.85	0.046	2.3	2924.32	0.046	2.3	3036.84	0.046	2.3	94.08	0.046	2.3	2032.95	0.046	2.3	3014.26	0.046	2.3	2546.14	0.046	2.3	2696.78	0.046	2.3	3012.58	0.046	2.3	-492.75	0.046	2.3	2949.97	0.046	2.3	169.85	0.046	2.3
3115.08	0.048	2.4	3030.14	0.048	2.4	3147.03	0.048	2.4	94.32	0.048	2.4	2097.7	0.048	2.4	3117.12	0.048	2.4	2639.66	0.048	2.4	2797.98	0.048	2.4	3128.08	0.048	2.4	-498.27	0.048	2.4	3041.94	0.048	2.4	170.2	0.048	2.4
83.21	0.05	2.5	3138.46	0.05	2.5	3267.2	0.05	2.5	93.88	0.05	2.5	2171.55	0.05	2.5	3237.98	0.05	2.5	2746.94	0.05	2.5	2894.83	0.05	2.5	3242.42	0.05	2.5	-499.83	0.05	2.5	3105.13	0.05	2.5	169.96	0.05	2.5
-382.62	0.052	2.6	3153.62	0.052	2.6	3361.3	0.052	2.6	92.38	0.052	2.6	2234.26	0.052	2.6	3352.44	0.052	2.6	2851.67	0.052	2.6	3005.66	0.052	2.6	3369.57	0.052	2.6	-499.51	0.052	2.6	3204.88	0.052	2.6	169.94	0.052	2.6
-396.43	0.054	2.7	3066.12	0.054	2.7	3438.49	0.054	2.7	92.17	0.054	2.7	2280.37	0.054	2.7	3452.77	0.054	2.7	2944.11	0.054	2.7	3112.85	0.054	2.7	3496.03	0.054	2.7	-499.4	0.054	2.7	3296.36	0.054	2.7	169.57	0.054	2.7
-402.43	0.056	2.8	3117.56	0.056	2.8	3533.33	0.056	2.8	92.03	0.056	2.8	2326.82	0.056	2.8	3567.84	0.056	2.8	3047.33	0.056	2.8	3202.71	0.056	2.8	3603.58	0.056	2.8	-505.88	0.056	2.8	3346.24	0.056	2.8	169.95	0.056	2.8
-409.1	0.058	2.9	3178.88	0.058	2.9	3627.66	0.058	2.9	91.23	0.058	2.9	2356.51	0.058	2.9	3696.49	0.058	2.9	3165.46	0.058	2.9	3288.98	0.058	2.9	3734.12	0.058	2.9	-505.81	0.058	2.9	3391.97	0.058	2.9	168.46	0.058	2.9
-412.76	0.06	3	3231.2	0.06	3	3707.24	0.06	3	90.2	0.06	3	2404.23	0.06	3	3811.88	0.06	3	3270.8	0.06	3	3393.61	0.06	3	3864.9	0.06	3	-508.22	0.06	3	3250.31	0.06	3	167.92	0.06	3
-415.45	0.062	3.1	3296.19	0.062	3.1	3795.73	0.062	3.1	88.14	0.062	3.1	2464.89	0.062	3.1	3919.53	0.062	3.1	3371.14	0.062	3.1	3478.88	0.062	3.1	3970.17	0.062	3.1	-511.5	0.062	3.1	1513.6	0.062	3.1	165.92	0.062	3.1
-420.61	0.064	3.2	3381.67	0.064	3.2	3910.21	0.064	3.2	87.67	0.064	3.2	2531.78	0.064	3.2	4040.16	0.064	3.2	3481.97	0.064	3.2	3572.2	0.064	3.2	4081.85	0.064	3.2	-512.34	0.064	3.2	-124.83	0.064	3.2	160.27	0.064	3.2
-421.86	0.066	3.3	3453.78	0.066	3.3	4001.56	0.066	3.3	87.76	0.066	3.3	2587.55	0.066	3.3	4156.15	0.066	3.3	3590.45	0.066	3.3	3679.51	0.066	3.3	4199.91	0.066	3.3	-513.53	0.066	3.3	-133.31	0.066	3.3	156.11	0.066	3.3
-423.11	0.068	3.4	3521.33	0.068	3.4	4092.48	0.068	3.4	87.63	0.068	3.4	2225.32	0.068	3.4	4253.33	0.068	3.4	3685.06	0.068	3.4	3770.08	0.068	3.4	4303.53	0.068	3.4	-517.56	0.068	3.4	-132.12	0.068	3.4	154.89	0.068	3.4
-422.49	0.07	3.5	3603.74	0.07	3.5	4203.76	0.07	3.5	87.75	0.07	3.5	1405.93	0.07	3.5	4379.76	0.07	3.5	3801.02	0.07	3.5	3861.32	0.07	3.5	4405.03	0.07	3.5	-517.6	0.07	3.5	-133.07	0.07	3.5	154.12	0.07	3.5
-423.13	0.072	3.6	3677.3	0.072	3.6	4303.39	0.072	3.6	88.05	0.072	3.6	1403.39	0.072	3.6	4501.19	0.072	3.6	3918.07	0.072	3.6	3973.51	0.072	3.6	4526.25	0.072	3.6	-517.34	0.072	3.6	-132.79	0.072	3.6	154.08	0.072	3.6
-422.85	0.074	3.7	3741.94	0.074	3.7	4391.57	0.074	3.7	88.75	0.074	3.7	1395.92	0.074	3.7	4606.01	0.074	3.7	4016.77	0.074	3.7	4080.07	0.074	3.7	4644.13	0.074	3.7	-516.27	0.074	3.7	-132.51	0.074	3.7	153.36	0.074	3.7
-424.96	0.076	3.8	3824.27	0.076	3.8	4500.45	0.076	3.8	88.2	0.076	3.8	1395.14	0.076	3.8	4714.14	0.076	3.8	4121.8	0.076	3.8	4176.12	0.076	3.8	4748.72	0.076	3.8	-518.25	0.076	3.8	-132.35	0.076	3.8	153.35	0.076	3.8
-426.1	0.078	3.9	3902.12	0.078	3.9	4608.78	0.078	3.9	88.31	0.078	3.9	1409.89	0.078	3.9	4840.66	0.078	3.9	4244.2	0.078	3.9	4277.05	0.078	3.9	4857.27	0.078	3.9	-517.02	0.078	3.9	-132.46	0.078	3.9	152.96	0.078	3.9
-422.85	0.08	4	3966.29	0.08	4	4695.47	0.08	4	89.25	0.08	4	1426.23	0.08	4	4941.24	0.08	4	4346.95	0.08	4	4380.35	0.08	4	4972.55	0.08	4	-514.15	0.08	4	-131.77	0.08	4	152.03	0.08	4
-421.53	0.082	4.1	4033.21	0.082	4.1	4793.02	0.082	4.1	89.04	0.082	4.1	1446.18	0.082	4.1	5047.57	0.082	4.1	4453.26	0.082	4.1	4473.72	0.082	4.1	5040	0.082	4.1	-514.4	0.082	4.1	-132.39	0.082	4.1	152	0.082	4.1
-418.48	0.084	4.2	4112.32	0.084	4.2	4900.69	0.084	4.2	89.28	0.084	4.2	1466.98	0.084	4.2	5171.12	0.084	4.2	4574.95	0.084	4.2	4567.44	0.084	4.2	5096.54	0.084	4.2	-511.44	0.084	4.2	-132	0.084	4.2	151.77	0.084	4.2
-422.36	0.086	4.3	4171.4	0.086	4.3	4991.4	0.086	4.3	89.42	0.086	4.3	1047.44	0.086	4.3	5282.59	0.086	4.3	4682.05	0.086	4.3	4681.36	0.086	4.3	5203.3	0.086	4.3	-509.16	0.086	4.3	-132.46	0.086	4.3	150.88	0.086	4.3
-420.03	0.088	4.4	4233.45	0.088	4.4	5067.55	0.088	4.4	89.99	0.088	4.4	-33.91	0.088	4.4	5372.47	0.088	4.4	4774.63	0.088	4.4	4777.33	0.088	4.4	5301.97	0.088	4.4	-509.03	0.088	4.4	-132.06	0.088	4.4	151.47	0.088	4.4
-419.59	0.09	4.5	4307.22	0.09	4.5	5151.83	0.09	4.5	89.5	0.09	4.5	-33.3	0.09	4.5	5478.87	0.09	4.5	4881.9	0.09	4.5	4837.97	0.09	4.5	5370.32	0.09	4.5	-507.72	0.09	4.5	-132.22	0.09	4.5	150.87	0.09	4.5
-420.63	0.092	4.6	4362.68	0.092	4.6	5207.34	0.092	4.6	90.28	0.092	4.6	-33.42	0.092	4.6	5576.85	0.092	4.6	4985.89	0.092	4.6	4920.75	0.092	4.6	5460.56	0.092	4.6	-504.83	0.092	4.6	-132.69	0.092	4.6	150.78	0.092	4.6
-417	0.094	4.7	4371.32	0.094	4.7	5244.71	0.094	4.7	90.32	0.094	4.7	-32.95	0.094	4.7	5660.29	0.094	4.7	5077.53	0.094	4.7	5010.26	0.094	4.7	5339.46	0.094	4.7	-504.03	0.094	4.7	-132.3	0.094	4.7	151.05	0.094	4.7
-415.53	0.096	4.8	4361.73	0.096	4.8	5273.29	0.096	4.8	90.48	0.096	4.8	-33.18	0.096	4.8	5764.24	0.096	4.8	5179.48	0.096	4.8	5010.57	0.096	4.8	4897.55	0.096	4.8	-500.06	0.096	4.8	-133.09	0.096	4.8	150.7	0.096	4.8
-416.28	0.098	4.9	4356.81	0.098	4.9	5342.85	0.098	4.9	90.52	0.098	4.9	-32.97	0.098	4.9	5884.15	0.098	4.9	5301.36	0.098	4.9	4962.95	0.098	4.9	4914.21	0.098	4.9	-496.62	0.098	4.9	-132.64	0.098	4.9	151.77	0.098	4.9
-415.12	0.1	5	4369.86	0.1	5	5394.69	0.1	5	90.43	0.1	5	-32.78	0.1	5	5989.96	0.1	5	5408.54	0.1	5	5058.49	0.1	5	4989.19	0.1	5	-495.58	0.1	5	-133.09	0.1	5	151.04	0.1	5
-416.33	0.102	5.1	4279.08	0.102	5.1	5465.02	0.102	5.1	90.69	0.102	5.1	-32.62	0.102	5.1	6086.7	0.102	5.1	5507.79	0.102	5.1	5132.39	0.102	5.1	5044.61	0.102	5.1	-495.21	0.102	5.1	-133.15	0.102	5.1	151.39	0.102	5.1
-416.27	0.104	5.2	3916.6	0.104	5.2	5516.44	0.104	5.2	90.81	0.104	5.2	-32.66	0.104	5.2	6199.89	0.104	5.2	5624.14	0.104	5.2	5214.15	0.104	5.2	4969.13	0.104	5.2	-496.16	0.104	5.2	-133.06	0.104	5.2	151.76	0.104	5.2
-415.5	0.106	5.3	3463.95	0.106	5.3	5519.76	0.106	5.3	90.71	0.106	5.3	-32.54	0.106	5.3	6306.66	0.106	5.3	5734.43	0.106	5.3	5300.63	0.106	5.3	3640.66	0.106	5.3	-496.48	0.106	5.3	-133.2	0.106	5.3	152	0.106	5.3
-416.12	0.108	5.4	1174.01	0.108	5.4	5536.47	0.108	5.4	90.35	0.108	5.4	-32.24	0.108	5.4	6395.96	0.108	5.4	5829.71	0.108	5.4	5379.04	0.108	5.4	336.87	0.108	5.4	-494.35	0.108	5.4	-133.59	0.108	5.4	152.37	0.108	5.4
-416.12	0.11	5.5	571.11	0.11	5.5	5381.01	0.11	5.5	90.69	0.11	5.5	-31.89	0.11	5.5	6515	0.11	5.5	5950.12	0.11	5.5	5455.18	0.11	5.5	-798.72	0.11	5.5	-495.55	0.11	5.5	-133.82	0.11	5.5	152.99	0.11	5.5
-419.92	0.112	5.6	570.93	0.112	5.6	4753.45	0.112	5.6	90.56	0.112	5.6	-32.12	0.112	5.6	6631.14	0.112	5.6	6070.02	0.112	5.6	5543.91	0.112	5.6	-808.21	0.112	5.6	-495.82	0.112	5.6	-133.63	0.112	5.6	153.81	0.112	5.6
-419.34	0.114	5.7	570.26	0.114	5.7	1971.97	0.114	5.7	90.24	0.114	5.7	-31.75	0.114	5.7	6724.77	0.114	5.7	6170.48	0.114	5.7	5619.53	0.114	5.7	-813.89	0.114	5.7	-492.49	0.114	5.7	-133.36	0.114	5.7	153.58	0.114	5.7
-422.37	0.116	5.8	570.59	0.116	5.8	1114.41	0.116	5.8	90.78	0.116	5.8	-31.19	0.116	5.8	6828.57	0.116	5.8	6277.25	0.116	5.8	5684.76	0.116	5.8	-816.89	0.116	5.8	-495.81	0.116	5.8	-133.77	0.116	5.8	153.33	0.116	5.8
-422.98	0.118	5.9	570.55	0.118	5.9	1115.73	0.118	5.9	90.66	0.118	5.9	-31.39	0.118	5.9	6945.04	0.118	5.9	6399.07	0.118	5.9	5749.94	0.118	5.9	-819.65	0.118	5.9	-494.4	0.118	5.9	-133.68	0.118	5.9	153.42	0.118	5.9
-424.41	0.12	6	570.66	0.12	6	1115.69	0.12	6	91	0.12	6	-30.99	0.12	6	7040.85	0.12	6	6500.87	0.12	6	5816.08	0.12	6	-821.26	0.12	6	-496.64	0.12	6	-133.84	0.12	6	154.09	0.12	6
-424.75	0.122	6.1	570.65	0.122	6.1	1115.66	0.122	6.1	90.73	0.122	6.1	-30.89	0.122	6.1	7137.45	0.122	6.1	6602.11	0.122	6.1	5877.75	0.122	6.1	-821.85	0.122	6.1	-499.72	0.122	6.1	-133.54	0.122	6.1	153.67	0.122	6.1
-427.31	0.124	6.2	570.59	0.124	6.2	1115.23	0.124	6.2	91.26	0.124	6.2	-31.07	0.124	6.2	7251.04	0.124	6.2	6721.59	0.124	6.2	5873.99	0.124	6.2	-823.59	0.124	6.2	-501.66	0.124	6.2	-133.1	0.124	6.2	153.89	0.124	6.2
-428.56	0.126	6.3	571.21	0.126	6.3	1115.81	0.126	6.3	90.35	0.126	6.3	-30.75	0.126	6.3	7350.27	0.126	6.3	6827.14	0.126	6.3	5900.76	0.126	6.3	-822.96	0.126	6.3	-504.7	0.126	6.3	-133.59	0.126	6.3	154.08	0.126	6.3
-429.72	0.128	6.4	570.76	0.128	6.4	1115.88	0.128	6.4	90.76	0.128	6.4	-30.61	0.128	6.4	7429.28	0.128	6.4	6912.15	0.128	6.4	5943.35	0.128	6.4	-824.16	0.128	6.4	-504.97	0.128	6.4	-133.11	0.128	6.4	153.97	0.128	6.4
-429.27	0.13	6.5	570.8	0.13	6.5	1115.39	0.13	6.5	91.16	0.13	6.5	-31.07	0.13	6.5	7525.7	0.13	6.5	7016.58	0.13	6.5	5946.13	0.13	6.5	-824.83	0.13	6.5	-508.44	0.13	6.5	-133.17	0.13	6.5	153.27	0.13	6.5
-431.43	0.132	6.6	571.41	0.132	6.6	1115.66	0.132	6.6	91.12	0.132	6.6	-30.95	0.132	6.6	7621.77	0.132	6.6	7119.71	0.132	6.6	5299.62	0.132	6.6	-825.69	0.132	6.6	-509.05	0.132	6.6	-132.91	0.132	6.6	153.52	0.132	6.6
-430.2	0.134	6.7	571.21	0.134	6.7	1116.31	0.134	6.7	91.78	0.134	6.7	-30.84	0.134	6.7	7695.65	0.134	6.7	7202.03	0.134	6.7	-412.19	0.134	6.7	-827.85	0.134	6.7	-512.09	0.134	6.7	-133.35	0.134	6.7	153.18	0.134	6.7
-429.93	0.136	6.8	571.04	0.136	6.8	1116.67	0.136	6.8	91.25	0.136	6.8	-30.41	0.136	6.8	7788.92	0.136	6.8	7302.59	0.136	6.8	-435.28	0.136	6.8	-826.87	0.136	6.8	-517.55	0.136	6.8	-133.28	0.136	6.8	153.12	0.136	6.8
-431.48	0.138	6.9	570.82	0.138	6.9	1116.31	0.138	6.9	91.56	0.138	6.9	-30.29	0.138	6.9	7898.6	0.138	6.9	7416.53	0.138	6.9	-433.99	0.138	6.9	-828.63	0.138	6.9	-516.74	0.138	6.9	-133.11	0.138	6.9	152.68	0.138	6.9
-430.55	0.14	7	570.77	0.14	7	1116.52	0.14	7	92.16	0.14	7	-30.63	0.14	7	7970.11	0.14	7	7520.78	0.14	7	-435.46	0.14	7	-829.24	0.14	7	-517.14	0.14	7	-132.32	0.14	7	152.49	0.14	7
-429.45	0.142	7.1	570.84	0.142	7.1	1116.03	0.142	7.1	92.09	0.142	7.1	-29.9	0.142	7.1	5922.89	0.142	7.1	7615.41	0.142	7.1	-435.1	0.142	7.1	-830.31	0.142	7.1	-521.27	0.142	7.1	-133.29	0.142	7.1	152.02	0.142	7.1
-430.97	0.144	7.2	570.76	0.144	7.2	1116.5	0.144	7.2	92.53	0.144	7.2	-30.33	0.144	7.2	220.02	0.144	7.2	7726.24	0.144	7.2	-434.62	0.144	7.2	-830.77	0.144	7.2	-522	0.144	7.2	-132.64	0.144	7.2	152.5	0.144	7.2
-429.49	0.146	7.3	571.27	0.146	7.3	1115.77	0.146	7.3	92.46	0.146	7.3	-30.2	0.146	7.3	225.09	0.146	7.3	7831.19	0.146	7.3	-435.32	0.146	7.3	-830.91	0.146	7.3	-522.9	0.146	7.3	-132.9	0.146	7.3	151.58	0.146	7.3
-428.34	0.148	7.4	570.89	0.148	7.4	1116.17	0.148	7.4	92.94	0.148	7.4	-29.76	0.148	7.4	229.23	0.148	7.4	7917.14	0.148	7.4	-435.26	0.148	7.4	-833.86	0.148	7.4	-524.73	0.148	7.4	-132.81	0.148	7.4	151.68	0.148	7.4
-427.61	0.15	7.5	571.52	0.15	7.5	1116.25	0.15	7.5	93.31	0.15	7.5	-29.91	0.15	7.5	227.78	0.15	7.5	8031.3	0.15	7.5	-435.71	0.15	7.5	-834.73	0.15	7.5	-524.78	0.15	7.5	-132.62	0.15	7.5	151.76	0.15	7.5
-428.89	0.152	7.6	571.13	0.152	7.6	1116.67	0.152	7.6	93.57	0.152	7.6	-29.29	0.152	7.6	227.4	0.152	7.6	8137.91	0.152	7.6	-436.2	0.152	7.6	-835	0.152	7.6	-522.97	0.152	7.6	-132.27	0.152	7.6	151.01	0.152	7.6
-424.55	0.154	7.7	571.08	0.154	7.7	1116.73	0.154	7.7	93.69	0.154	7.7	-29.59	0.154	7.7	223.86	0.154	7.7	8222.29	0.154	7.7	-436.21	0.154	7.7	-836.13	0.154	7.7	-519.73	0.154	7.7	-132.78	0.154	7.7	150.91	0.154	7.7
-425.08	0.156	7.8	571.18	0.156	7.8	1116.4	0.156	7.8	93.88	0.156	7.8	-29.31	0.156	7.8	221.97	0.156	7.8	8254.67	0.156	7.8	-437.79	0.156	7.8	-836.44	0.156	7.8	-518.24	0.156	7.8	-132.39	0.156	7.8	150.86	0.156	7.8
-426.54	0.158	7.9	571.01	0.158	7.9	1117.17	0.158	7.9	93.69	0.158	7.9	-28.03	0.158	7.9	219.95	0.158	7.9	7841.22	0.158	7.9	-437.04	0.158	7.9	-837.06	0.158	7.9	-516.78	0.158	7.9	-132.85	0.158	7.9	150.85	0.158	7.9
-425.69	0.16	8	571.31	0.16	8	1117.29	0.16	8	93.88	0.16	8	-31.47	0.16	8	218.47	0.16	8	7863.27	0.16	8	-437.34	0.16	8	-837.39	0.16	8	-515.53	0.16	8	-132.66	0.16	8	151.08	0.16	8
-424.87	0.162	8.1	571.34	0.162	8.1	1117.77	0.162	8.1	94.23	0.162	8.1	-30.83	0.162	8.1	216.13	0.162	8.1	7932.35	0.162	8.1	-439.06	0.162	8.1	-838.53	0.162	8.1	-512.36	0.162	8.1	-133.14	0.162	8.1	151.24	0.162	8.1
-422.99	0.164	8.2	570.94	0.164	8.2	1117.51	0.164	8.2	94.51	0.164	8.2	-29.72	0.164	8.2	216.55	0.164	8.2	8000.16	0.164	8.2	-439.18	0.164	8.2	-837.76	0.164	8.2	-511.92	0.164	8.2	-133.29	0.164	8.2	151.16	0.164	8.2
-422.74	0.166	8.3	571.24	0.166	8.3	1117.61	0.166	8.3	93.99	0.166	8.3	-29.34	0.166	8.3	215.08	0.166	8.3	8073	0.166	8.3	-438.38	0.166	8.3	-838.16	0.166	8.3	-509.7	0.166	8.3	-133.42	0.166	8.3	151.02	0.166	8.3
-421.94	0.168	8.4	571.7	0.168	8.4	1118.74	0.168	8.4	93.66	0.168	8.4	-29.06	0.168	8.4	213.29	0.168	8.4	8135.55	0.168	8.4	-440.21	0.168	8.4	-838.35	0.168	8.4	-504.57	0.168	8.4	-133.61	0.168	8.4	152.01	0.168	8.4
-422.65	0.17	8.5	571.13	0.17	8.5	1117.9	0.17	8.5	94.14	0.17	8.5	-29.72	0.17	8.5	211.02	0.17	8.5	8200.57	0.17	8.5	-440.6	0.17	8.5	-837.76	0.17	8.5	-504.74	0.17	8.5	-133.25	0.17	8.5	151.42	0.17	8.5
-423.92	0.172	8.6	571.33	0.172	8.6	1119.21	0.172	8.6	93.94	0.172	8.6	-29.42	0.172	8.6	209.9	0.172	8.6	8067.05	0.172	8.6	-440.27	0.172	8.6	-837.93	0.172	8.6	-505.44	0.172	8.6	-133.25	0.172	8.6	152.01	0.172	8.6
-421.58	0.174	8.7	571.2	0.174	8.7	1119.47	0.174	8.7	93.68	0.174	8.7	-29.44	0.174	8.7	209.28	0.174	8.7	2425.82	0.174	8.7	-440.45	0.174	8.7	-837.04	0.174	8.7	-508.12	0.174	8.7	-133.77	0.174	8.7	152.01	0.174	8.7
-424.29	0.176	8.8	571.66	0.176	8.8	1119.32	0.176	8.8	94.12	0.176	8.8	-29.34	0.176	8.8	210.31	0.176	8.8	772.51	0.176	8.8	-439.94	0.176	8.8	-836.32	0.176	8.8	-506	0.176	8.8	-133.39	0.176	8.8	152.09	0.176	8.8
-423.26	0.178	8.9	571.63	0.178	8.9	1119.25	0.178	8.9	93.69	0.178	8.9	-29.1	0.178	8.9	208	0.178	8.9	771.96	0.178	8.9	-440.79	0.178	8.9	-837.09	0.178	8.9	-506.02	0.178	8.9	-133.61	0.178	8.9	152.02	0.178	8.9
-423.3	0.18	9	571.81	0.18	9	1119.07	0.18	9	93.93	0.18	9	-29.34	0.18	9	210.9	0.18	9	771.07	0.18	9	-441.36	0.18	9	-835.99	0.18	9	-507	0.18	9	-133.47	0.18	9	152.35	0.18	9
-425.57	0.182	9.1	571.7	0.182	9.1	1119.63	0.182	9.1	94.42	0.182	9.1	-29.31	0.182	9.1	212	0.182	9.1	770.87	0.182	9.1	-440.33	0.182	9.1	-835.86	0.182	9.1	-509.57	0.182	9.1	-133.59	0.182	9.1	152.37	0.182	9.1
-428.04	0.184	9.2	572.43	0.184	9.2	1120.2	0.184	9.2	93.98	0.184	9.2	-28.84	0.184	9.2	211.18	0.184	9.2	770.96	0.184	9.2	-441.23	0.184	9.2	-836.29	0.184	9.2	-510.5	0.184	9.2	-133.66	0.184	9.2	152.3	0.184	9.2
-430.44	0.186	9.3	571.94	0.186	9.3	1120.08	0.186	9.3	94.7	0.186	9.3	-28.61	0.186	9.3	215.1	0.186	9.3	771.38	0.186	9.3	-440.59	0.186	9.3	-835.6	0.186	9.3	-512.39	0.186	9.3	-133.72	0.186	9.3	152.35	0.186	9.3
-430.86	0.188	9.4	572.47	0.188	9.4	1120.6	0.188	9.4	94.57	0.188	9.4	-28.64	0.188	9.4	215.28	0.188	9.4	771.45	0.188	9.4	-440.36	0.188	9.4	-834.3	0.188	9.4	-517.28	0.188	9.4	-133.24	0.188	9.4	153.06	0.188	9.4
-431.64	0.19	9.5	572.29	0.19	9.5	1120.67	0.19	9.5	94.43	0.19	9.5	-28.4	0.19	9.5	215.28	0.19	9.5	771.7	0.19	9.5	-440.49	0.19	9.5	-834.31	0.19	9.5	-521.44	0.19	9.5	-133.64	0.19	9.5	152.67	0.19	9.5
-432.46	0.192	9.6	572.82	0.192	9.6	1120.78	0.192	9.6	94.89	0.192	9.6	-27.81	0.192	9.6	217.82	0.192	9.6	771.56	0.192	9.6	-440.11	0.192	9.6	-834.82	0.192	9.6	-521.99	0.192	9.6	-133.45	0.192	9.6	152.87	0.192	9.6
-434.06	0.194	9.7	573.1	0.194	9.7	1120.92	0.194	9.7	94.57	0.194	9.7	-27.65	0.194	9.7	221.66	0.194	9.7	771.84	0.194	9.7	-440.2	0.194	9.7	-835.31	0.194	9.7	-524.22	0.194	9.7	-132.8	0.194	9.7	152.62	0.194	9.7
-435.15	0.196	9.8	572.85	0.196	9.8	1121.4	0.196	9.8	95.28	0.196	9.8	-27.16	0.196	9.8	221.18	0.196	9.8	773	0.196	9.8	-439.6	0.196	9.8	-834.82	0.196	9.8	-528.31	0.196	9.8	-133.3	0.196	9.8	152.58	0.196	9.8
-437.07	0.198	9.9	572.95	0.198	9.9	1120.93	0.198	9.9	95.22	0.198	9.9	-27.53	0.198	9.9	222.79	0.198	9.9	773.09	0.198	9.9	-438.76	0.198	9.9	-835.42	0.198	9.9	-530.72	0.198	9.9	-132.63	0.198	9.9	152.5	0.198	9.9
-436.72	0.2	10	573.43	0.2	10	1120.89	0.2	10	95.19	0.2	10	-27.75	0.2	10	225.41	0.2	10	773.27	0.2	10	-438.87	0.2	10	-835.66	0.2	10	-530.99	0.2	10	-132.73	0.2	10	151.83	0.2	10
-437.79	0.202	10.1	572.78	0.202	10.1	1121.22	0.202	10.1	95.42	0.202	10.1	-27.6	0.202	10.1	225.67	0.202	10.1	773.74	0.202	10.1	-437.28	0.202	10.1	-837.7	0.202	10.1	-533.58	0.202	10.1	-132.72	0.202	10.1	151.86	0.202	10.1
-438.22	0.204	10.2	573.12	0.204	10.2	1120.83	0.204	10.2	95.35	0.204	10.2	-26.77	0.204	10.2	225.58	0.204	10.2	772.81	0.204	10.2	-438.44	0.204	10.2	-838.11	0.204	10.2	-536.63	0.204	10.2	-132.86	0.204	10.2	151.25	0.204	10.2
-436.73	0.206	10.3	573.57	0.206	10.3	1121.09	0.206	10.3	95.79	0.206	10.3	-27.41	0.206	10.3	227.43	0.206	10.3	772.72	0.206	10.3	-438.36	0.206	10.3	-838.83	0.206	10.3	-536.19	0.206	10.3	-133.02	0.206	10.3	150.8	0.206	10.3
-434.68	0.208	10.4	572.79	0.208	10.4	1121.07	0.208	10.4	95.48	0.208	10.4	-27.2	0.208	10.4	226.04	0.208	10.4	772.64	0.208	10.4	-436.98	0.208	10.4	-841.31	0.208	10.4	-537.69	0.208	10.4	-133.38	0.208	10.4	151.05	0.208	10.4
-434.11	0.21	10.5	573.26	0.21	10.5	1120.7	0.21	10.5	96.15	0.21	10.5	-26.76	0.21	10.5	227.45	0.21	10.5	772.03	0.21	10.5	-436.3	0.21	10.5	-841.51	0.21	10.5	-539.84	0.21	10.5	-132.51	0.21	10.5	151.17	0.21	10.5
-434.33	0.212	10.6	573	0.212	10.6	1119.6	0.212	10.6	96.3	0.212	10.6	-26.86	0.212	10.6	225.7	0.212	10.6	771.62	0.212	10.6	-437.1	0.212	10.6	-842.28	0.212	10.6	-539.81	0.212	10.6	-132.88	0.212	10.6	150.87	0.212	10.6
-432.21	0.214	10.7	573.12	0.214	10.7	1119.91	0.214	10.7	96.12	0.214	10.7	-26.97	0.214	10.7	226.73	0.214	10.7	771.72	0.214	10.7	-436.16	0.214	10.7	-843.76	0.214	10.7	-536.76	0.214	10.7	-132.6	0.214	10.7	150.36	0.214	10.7
-428.97	0.216	10.8	573.25	0.216	10.8	1119.43	0.216	10.8	96.62	0.216	10.8	-26.92	0.216	10.8	223.51	0.216	10.8	770.79	0.216	10.8	-436.34	0.216	10.8	-843.89	0.216	10.8	-537.61	0.216	10.8	-132.66	0.216	10.8	150.57	0.216	10.8
-428.56	0.218	10.9	573.16	0.218	10.9	1118.49	0.218	10.9	96.81	0.218	10.9	-27.02	0.218	10.9	222.28	0.218	10.9	770.72	0.218	10.9	-436.62	0.218	10.9	-844.94	0.218	10.9	-536.53	0.218	10.9	-133.13	0.218	10.9	149.93	0.218	10.9
-428.15	0.22	11	573.04	0.22	11	1119.18	0.22	11	96.63	0.22	11	-26.5	0.22	11	220.73	0.22	11	770.07	0.22	11	-436.14	0.22	11	-845.39	0.22	11	-535.31	0.22	11	-133.24	0.22	11	149.76	0.22	11
-426.16	0.222	11.1	573.54	0.222	11.1	1118.67	0.222	11.1	97	0.222	11.1	-27.38	0.222	11.1	219.21	0.222	11.1	769.81	0.222	11.1	-437.04	0.222	11.1	-846.59	0.222	11.1	-532.25	0.222	11.1	-133.16	0.222	11.1	149.7	0.222	11.1
-424.04	0.224	11.2	573.27	0.224	11.2	1118.24	0.224	11.2	97.25	0.224	11.2	-26.81	0.224	11.2	219.43	0.224	11.2	769.67	0.224	11.2	-437.43	0.224	11.2	-846.9	0.224	11.2	-531.9	0.224	11.2	-133.4	0.224	11.2	149.55	0.224	11.2
-425.69	0.226	11.3	573.03	0.226	11.3	1117.62	0.226	11.3	96.63	0.226	11.3	-26.83	0.226	11.3	218.24	0.226	11.3	769.94	0.226	11.3	-437.96	0.226	11.3	-847.39	0.226	11.3	-532.91	0.226	11.3	-133.09	0.226	11.3	149.73	0.226	11.3
-424.41	0.228	11.4	573.31	0.228	11.4	1117.6	0.228	11.4	97.02	0.228	11.4	-27.16	0.228	11.4	215.96	0.228	11.4	769.5	0.228	11.4	-438.64	0.228	11.4	-846.73	0.228	11.4	-531.75	0.228	11.4	-133.72	0.228	11.4	149.52	0.228	11.4
-424.13	0.23	11.5	573	0.23	11.5	1117.65	0.23	11.5	96.83	0.23	11.5	-27.22	0.23	11.5	215.69	0.23	11.5	768.76	0.23	11.5	-437.93	0.23	11.5	-847.39	0.23	11.5	-528.48	0.23	11.5	-133.73	0.23	11.5	149.89	0.23	11.5
-425.42	0.232	11.6	573.25	0.232	11.6	1118.17	0.232	11.6	96.77	0.232	11.6	-27.08	0.232	11.6	214.47	0.232	11.6	768.82	0.232	11.6	-439.53	0.232	11.6	-846.33	0.232	11.6	-530.42	0.232	11.6	-133.61	0.232	11.6	149.81	0.232	11.6
-425.2	0.234	11.7	573.46	0.234	11.7	1118.06	0.234	11.7	96.91	0.234	11.7	-26.84	0.234	11.7	212.7	0.234	11.7	768.39	0.234	11.7	-438.8	0.234	11.7	-846.74	0.234	11.7	-528.78	0.234	11.7	-133.74	0.234	11.7	150.41	0.234	11.7
-422.8	0.236	11.8	573.49	0.236	11.8	1118.39	0.236	11.8	97.07	0.236	11.8	-26.81	0.236	11.8	213.83	0.236	11.8	769.14	0.236	11.8	-440.16	0.236	11.8	-844.93	0.236	11.8	-529.64	0.236	11.8	-133.91	0.236	11.8	150.21	0.236	11.8
-424.89	0.238	11.9	573.46	0.238	11.9	1118.76	0.238	11.9	96.92	0.238	11.9	-26.53	0.238	11.9	213.37	0.238	11.9	769.14	0.238	11.9	-440.5	0.238	11.9	-845.06	0.238	11.9	-529.1	0.238	11.9	-134.22	0.238	11.9	150.01	0.238	11.9
-425.42	0.24	12	574.1	0.24	12	1118.77	0.24	12	97.01	0.24	12	-26.51	0.24	12	214.49	0.24	12	770.05	0.24	12	-440.55	0.24	12	-844.81	0.24	12	-529.04	0.24	12	-134.24	0.24	12	151.06	0.24	12
-423.74	0.242	12.1	574	0.242	12.1	1119.19	0.242	12.1	97.22	0.242	12.1	-26.33	0.242	12.1	216.13	0.242	12.1	770.06	0.242	12.1	-441	0.242	12.1	-843.84	0.242	12.1	-530.35	0.242	12.1	-133.7	0.242	12.1	150.75	0.242	12.1
-426.64	0.244	12.2	574.19	0.244	12.2	1119.33	0.244	12.2	97.04	0.244	12.2	-26.56	0.244	12.2	211.88	0.244	12.2	770.23	0.244	12.2	-441.71	0.244	12.2	-843.85	0.244	12.2	-530.86	0.244	12.2	-134.06	0.244	12.2	150.81	0.244	12.2
-427.39	0.246	12.3	574.43	0.246	12.3	1119.35	0.246	12.3	97.19	0.246	12.3	-26.31	0.246	12.3	216.56	0.246	12.3	771.9	0.246	12.3	-441.72	0.246	12.3	-843.49	0.246	12.3	-531.36	0.246	12.3	-133.88	0.246	12.3	150.98	0.246	12.3
-428.78	0.248	12.4	574.28	0.248	12.4	1119.81	0.248	12.4	97.22	0.248	12.4	-26.38	0.248	12.4	219.71	0.248	12.4	771.57	0.248	12.4	-442.46	0.248	12.4	-842.4	0.248	12.4	-536.86	0.248	12.4	-133.9	0.248	12.4	151.08	0.248	12.4
-430.22	0.25	12.5	574.81	0.25	12.5	1120.37	0.25	12.5	97.58	0.25	12.5	-25.89	0.25	12.5	218.89	0.25	12.5	771.89	0.25	12.5	-441.75	0.25	12.5	-842.63	0.25	12.5	-534.79	0.25	12.5	-133.95	0.25	12.5	150.91	0.25	12.5
-431.18	0.252	12.6	574.82	0.252	12.6	1119.91	0.252	12.6	97.37	0.252	12.6	-25.72	0.252	12.6	219.91	0.252	12.6	771.99	0.252	12.6	-441.26	0.252	12.6	-842.92	0.252	12.6	-539.95	0.252	12.6	-133.61	0.252	12.6	150.88	0.252	12.6
-433.31	0.254	12.7	575	0.254	12.7	1120.38	0.254	12.7	97.32	0.254	12.7	-25.9	0.254	12.7	221.97	0.254	12.7	772.52	0.254	12.7	-441.15	0.254	12.7	-843.53	0.254	12.7	-541.85	0.254	12.7	-133.43	0.254	12.7	151.21	0.254	12.7
-433.95	0.256	12.8	574.82	0.256	12.8	1120.37	0.256	12.8	97.36	0.256	12.8	-25.89	0.256	12.8	222.7	0.256	12.8	773.23	0.256	12.8	-440.05	0.256	12.8	-844	0.256	12.8	-546.88	0.256	12.8	-132.97	0.256	12.8	151.43	0.256	12.8
-436.31	0.258	12.9	575.29	0.258	12.9	1120	0.258	12.9	97.86	0.258	12.9	-24.99	0.258	12.9	223.8	0.258	12.9	772.13	0.258	12.9	-440.48	0.258	12.9	-843.78	0.258	12.9	-548.2	0.258	12.9	-133.38	0.258	12.9	150.99	0.258	12.9
-435.62	0.26	13	575.13	0.26	13	1120.3	0.26	13	97.89	0.26	13	-24.98	0.26	13	225.82	0.26	13	772.33	0.26	13	-439.62	0.26	13	-843.36	0.26	13	-550.19	0.26	13	-133.01	0.26	13	151.49	0.26	13
-438.38	0.262	13.1	575.32	0.262	13.1	1120.27	0.262	13.1	97.73	0.262	13.1	-25	0.262	13.1	228.86	0.262	13.1	772.55	0.262	13.1	-438.62	0.262	13.1	-845.63	0.262	13.1	-555.71	0.262	13.1	-133.13	0.262	13.1	150.46	0.262	13.1
-437.02	0.264	13.2	575.09	0.264	13.2	1120.09	0.264	13.2	98.17	0.264	13.2	-25.29	0.264	13.2	226.59	0.264	13.2	773.31	0.264	13.2	-438.57	0.264	13.2	-845.68	0.264	13.2	-559.04	0.264	13.2	-132.8	0.264	13.2	150.6	0.264	13.2
-436.78	0.266	13.3	575.71	0.266	13.3	1119.89	0.266	13.3	98.27	0.266	13.3	-24.87	0.266	13.3	229.96	0.266	13.3	772.19	0.266	13.3	-438.48	0.266	13.3	-845.49	0.266	13.3	-562.57	0.266	13.3	-133.36	0.266	13.3	150.73	0.266	13.3
-436.08	0.268	13.4	575.51	0.268	13.4	1119.99	0.268	13.4	98.45	0.268	13.4	-24.76	0.268	13.4	228.14	0.268	13.4	771.69	0.268	13.4	-437.94	0.268	13.4	-847.3	0.268	13.4	-566.98	0.268	13.4	-133.06	0.268	13.4	150.59	0.268	13.4
-436.05	0.27	13.5	575.65	0.27	13.5	1119.94	0.27	13.5	98.26	0.27	13.5	-24.62	0.27	13.5	229.55	0.27	13.5	771.44	0.27	13.5	-438.05	0.27	13.5	-847.68	0.27	13.5	-569.19	0.27	13.5	-132.76	0.27	13.5	150.1	0.27	13.5
-437.13	0.272	13.6	575.64	0.272	13.6	1120.18	0.272	13.6	98.48	0.272	13.6	-24.69	0.272	13.6	228.65	0.272	13.6	770.68	0.272	13.6	-437.75	0.272	13.6	-847.31	0.272	13.6	-569.53	0.272	13.6	-132.9	0.272	13.6	149.91	0.272	13.6
-434.78	0.274	13.7	575.48	0.274	13.7	1119.86	0.274	13.7	98.71	0.274	13.7	-24.71	0.274	13.7	228.2	0.274	13.7	770.58	0.274	13.7	-437.01	0.274	13.7	-848.67	0.274	13.7	-568.03	0.274	13.7	-133.43	0.274	13.7	149.61	0.274	13.7
-434.36	0.276	13.8	575.31	0.276	13.8	1120.11	0.276	13.8	98.51	0.276	13.8	-24.51	0.276	13.8	229.45	0.276	13.8	770.36	0.276	13.8	-436.91	0.276	13.8	-849.47	0.276	13.8	-571.45	0.276	13.8	-132.54	0.276	13.8	149.29	0.276	13.8
-433.83	0.278	13.9	575.28	0.278	13.9	1120.72	0.278	13.9	98.59	0.278	13.9	-24.81	0.278	13.9	226.78	0.278	13.9	770.69	0.278	13.9	-436.36	0.278	13.9	-850.82	0.278	13.9	-572.3	0.278	13.9	-133.37	0.278	13.9	148.99	0.278	13.9
-433.19	0.28	14	575.23	0.28	14	1120.45	0.28	14	98.91	0.28	14	-24.65	0.28	14	225.04	0.28	14	769.6	0.28	14	-437.33	0.28	14	-850.42	0.28	14	-572.95	0.28	14	-133.53	0.28	14	149.13	0.28	14
-431.37	0.282	14.1	575.42	0.282	14.1	1120.45	0.282	14.1	98.91	0.282	14.1	-24.46	0.282	14.1	224.19	0.282	14.1	769.89	0.282	14.1	-436.77	0.282	14.1	-852.42	0.282	14.1	-574.84	0.282	14.1	-133.23	0.282	14.1	148.88	0.282	14.1
-429.76	0.284	14.2	575.33	0.284	14.2	1120.56	0.284	14.2	99.21	0.284	14.2	-24.56	0.284	14.2	224.83	0.284	14.2	769.5	0.284	14.2	-436.74	0.284	14.2	-850.97	0.284	14.2	-573.48	0.284	14.2	-133.77	0.284	14.2	148.47	0.284	14.2
-429.37	0.286	14.3	575.72	0.286	14.3	1120.74	0.286	14.3	99.14	0.286	14.3	-24.1	0.286	14.3	224.56	0.286	14.3	769.72	0.286	14.3	-437.21	0.286	14.3	-851.02	0.286	14.3	-572.4	0.286	14.3	-133.26	0.286	14.3	148.82	0.286	14.3
-427.5	0.288	14.4	575.48	0.288	14.4	1120.9	0.288	14.4	98.79	0.288	14.4	-24.77	0.288	14.4	221.73	0.288	14.4	769.4	0.288	14.4	-437.49	0.288	14.4	-852.21	0.288	14.4	-574.03	0.288	14.4	-133.69	0.288	14.4	148.73	0.288	14.4
-427.37	0.29	14.5	575.72	0.29	14.5	1121.61	0.29	14.5	99.55	0.29	14.5	-24.26	0.29	14.5	219.41	0.29	14.5	769.49	0.29	14.5	-437.24	0.29	14.5	-850.92	0.29	14.5	-572.83	0.29	14.5	-133.43	0.29	14.5	149.01	0.29	14.5
-428.47	0.292	14.6	575.68	0.292	14.6	1121.56	0.292	14.6	99.15	0.292	14.6	-24.43	0.292	14.6	222.06	0.292	14.6	769.43	0.292	14.6	-438.25	0.292	14.6	-851.58	0.292	14.6	-574.32	0.292	14.6	-134.02	0.292	14.6	149.27	0.292	14.6
-426.37	0.294	14.7	575.27	0.294	14.7	1121.22	0.294	14.7	98.97	0.294	14.7	-24.44	0.294	14.7	218.49	0.294	14.7	769.04	0.294	14.7	-438.1	0.294	14.7	-850.96	0.294	14.7	-572.85	0.294	14.7	-133.44	0.294	14.7	148.96	0.294	14.7
-425.06	0.296	14.8	575.96	0.296	14.8	1121.41	0.296	14.8	98.97	0.296	14.8	-24.27	0.296	14.8	217.56	0.296	14.8	769.25	0.296	14.8	-438.65	0.296	14.8	-850.69	0.296	14.8	-569.35	0.296	14.8	-133.76	0.296	14.8	148.87	0.296	14.8
-425.84	0.298	14.9	575.57	0.298	14.9	1121.77	0.298	14.9	99.07	0.298	14.9	-24.29	0.298	14.9	217.05	0.298	14.9	769.55	0.298	14.9	-439.04	0.298	14.9	-851.25	0.298	14.9	-571.07	0.298	14.9	-133.69	0.298	14.9	149.06	0.298	14.9
-425.76	0.3	15	576.23	0.3	15	1121.37	0.3	15	98.95	0.3	15	-24.58	0.3	15	215.71	0.3	15	770.36	0.3	15	-439.57	0.3	15	-850.48	0.3	15	-572.76	0.3	15	-133.72	0.3	15	149.05	0.3	15
-425.09	0.302	15.1	575.78	0.302	15.1	1121.87	0.302	15.1	99.25	0.302	15.1	-24.35	0.302	15.1	216.47	0.302	15.1	770.23	0.302	15.1	-440.12	0.302	15.1	-850.44	0.302	15.1	-571.23	0.302	15.1	-133.92	0.302	15.1	149.23	0.302	15.1
-425.11	0.304	15.2	575.95	0.304	15.2	1121.82	0.304	15.2	99.46	0.304	15.2	-24.18	0.304	15.2	218.08	0.304	15.2	769.96	0.304	15.2	-441.26	0.304	15.2	-849.91	0.304	15.2	-574.62	0.304	15.2	-133.56	0.304	15.2	149.41	0.304	15.2
-426	0.306	15.3	576.47	0.306	15.3	1121.68	0.306	15.3	99.05	0.306	15.3	-23.77	0.306	15.3	218.89	0.306	15.3	770	0.306	15.3	-440.71	0.306	15.3	-849.8	0.306	15.3	-573.41	0.306	15.3	-133.85	0.306	15.3	149.19	0.306	15.3
-424.59	0.308	15.4	575.8	0.308	15.4	1122	0.308	15.4	99.66	0.308	15.4	-24.01	0.308	15.4	221.97	0.308	15.4	771.42	0.308	15.4	-441.33	0.308	15.4	-849.32	0.308	15.4	-578.61	0.308	15.4	-134.14	0.308	15.4	150.28	0.308	15.4
-426.86	0.31	15.5	576.46	0.31	15.5	1122.43	0.31	15.5	99.14	0.31	15.5	-24.04	0.31	15.5	220.03	0.31	15.5	771.75	0.31	15.5	-441.24	0.31	15.5	-848.98	0.31	15.5	-578.45	0.31	15.5	-133.74	0.31	15.5	149.2	0.31	15.5
-428.51	0.312	15.6	576.44	0.312	15.6	1122.46	0.312	15.6	99.53	0.312	15.6	-23.95	0.312	15.6	220.8	0.312	15.6	772.08	0.312	15.6	-440.24	0.312	15.6	-849.45	0.312	15.6	-577.09	0.312	15.6	-133.36	0.312	15.6	149.79	0.312	15.6
-431.39	0.314	15.7	575.84	0.314	15.7	1122.38	0.314	15.7	99.35	0.314	15.7	-23.75	0.314	15.7	221.48	0.314	15.7	771.48	0.314	15.7	-440.46	0.314	15.7	-849.01	0.314	15.7	-582.97	0.314	15.7	-133.9	0.314	15.7	149.64	0.314	15.7
-431.52	0.316	15.8	576.42	0.316	15.8	1122.38	0.316	15.8	99.5	0.316	15.8	-23.6	0.316	15.8	222.38	0.316	15.8	771.93	0.316	15.8	-441.12	0.316	15.8	-848.41	0.316	15.8	-583.94	0.316	15.8	-133.36	0.316	15.8	149.97	0.316	15.8
-432.76	0.318	15.9	576.5	0.318	15.9	1122.63	0.318	15.9	99.56	0.318	15.9	-23.23	0.318	15.9	223.09	0.318	15.9	771.6	0.318	15.9	-441.15	0.318	15.9	-849.87	0.318	15.9	-587.83	0.318	15.9	-133.28	0.318	15.9	150.05	0.318	15.9
-432.7	0.32	16	576.69	0.32	16	1122.51	0.32	16	99.66	0.32	16	-23.11	0.32	16	226.62	0.32	16	772.47	0.32	16	-441.04	0.32	16	-850.31	0.32	16	-590.02	0.32	16	-133.83	0.32	16	149.79	0.32	16
-432.49	0.322	16.1	576.95	0.322	16.1	1122.77	0.322	16.1	99.75	0.322	16.1	-22.79	0.322	16.1	227.98	0.322	16.1	772.99	0.322	16.1	-441.18	0.322	16.1	-851.37	0.322	16.1	-594.44	0.322	16.1	-132.82	0.322	16.1	150.58	0.322	16.1
-432.61	0.324	16.2	576.9	0.324	16.2	1122.5	0.324	16.2	100.03	0.324	16.2	-22.86	0.324	16.2	228.25	0.324	16.2	772.31	0.324	16.2	-441.4	0.324	16.2	-850.55	0.324	16.2	-598.53	0.324	16.2	-133.1	0.324	16.2	150.31	0.324	16.2
-434.35	0.326	16.3	576.96	0.326	16.3	1122.01	0.326	16.3	100.18	0.326	16.3	-22.58	0.326	16.3	232.37	0.326	16.3	772.02	0.326	16.3	-440.92	0.326	16.3	-850.83	0.326	16.3	-601.64	0.326	16.3	-133.08	0.326	16.3	149.58	0.326	16.3
-434.69	0.328	16.4	576.69	0.328	16.4	1122.68	0.328	16.4	100.48	0.328	16.4	-22.45	0.328	16.4	234.21	0.328	16.4	772.18	0.328	16.4	-439.85	0.328	16.4	-853.51	0.328	16.4	-606.74	0.328	16.4	-133.17	0.328	16.4	149.67	0.328	16.4
-437.16	0.33	16.5	577.25	0.33	16.5	1122.6	0.33	16.5	100.4	0.33	16.5	-22.15	0.33	16.5	232.99	0.33	16.5	771.87	0.33	16.5	-439.88	0.33	16.5	-853.83	0.33	16.5	-609.42	0.33	16.5	-133.05	0.33	16.5	149.46	0.33	16.5
-437.74	0.332	16.6	576.79	0.332	16.6	1122.33	0.332	16.6	100.51	0.332	16.6	-22.18	0.332	16.6	235.09	0.332	16.6	771.41	0.332	16.6	-439.01	0.332	16.6	-854.02	0.332	16.6	-610.23	0.332	16.6	-132.53	0.332	16.6	149.19	0.332	16.6
-438.21	0.334	16.7	577.28	0.334	16.7	1122.93	0.334	16.7	100.47	0.334	16.7	-21.92	0.334	16.7	234.28	0.334	16.7	771.04	0.334	16.7	-438.84	0.334	16.7	-855.59	0.334	16.7	-610.76	0.334	16.7	-132.93	0.334	16.7	149.07	0.334	16.7
-439.21	0.336	16.8	576.94	0.336	16.8	1122.39	0.336	16.8	100.39	0.336	16.8	-22.26	0.336	16.8	233.63	0.336	16.8	771.28	0.336	16.8	-438.34	0.336	16.8	-855.88	0.336	16.8	-613.4	0.336	16.8	-132.99	0.336	16.8	148.75	0.336	16.8
-438.97	0.338	16.9	577.13	0.338	16.9	1122.66	0.338	16.9	101.01	0.338	16.9	-22.26	0.338	16.9	234.93	0.338	16.9	770.78	0.338	16.9	-438.57	0.338	16.9	-856.2	0.338	16.9	-616.32	0.338	16.9	-133	0.338	16.9	149.15	0.338	16.9
-438.72	0.34	17	577.2	0.34	17	1122.54	0.34	17	100.13	0.34	17	-22.07	0.34	17	233.71	0.34	17	770.39	0.34	17	-438.12	0.34	17	-857.78	0.34	17	-615.18	0.34	17	-132.98	0.34	17	148.68	0.34	17
-437.84	0.342	17.1	577.1	0.342	17.1	1122.65	0.342	17.1	100.63	0.342	17.1	-21.76	0.342	17.1	231.97	0.342	17.1	770.26	0.342	17.1	-438.33	0.342	17.1	-858.56	0.342	17.1	-616.58	0.342	17.1	-133.24	0.342	17.1	148.6	0.342	17.1
-436.22	0.344	17.2	577.09	0.344	17.2	1122.28	0.344	17.2	100.8	0.344	17.2	-22.51	0.344	17.2	232.53	0.344	17.2	770.02	0.344	17.2	-436.79	0.344	17.2	-860.17	0.344	17.2	-613.05	0.344	17.2	-133.14	0.344	17.2	147.67	0.344	17.2
-434.35	0.346	17.3	576.9	0.346	17.3	1122.69	0.346	17.3	100.21	0.346	17.3	-22.11	0.346	17.3	229.57	0.346	17.3	769.1	0.346	17.3	-437.14	0.346	17.3	-859.74	0.346	17.3	-617.77	0.346	17.3	-133.72	0.346	17.3	147.99	0.346	17.3
-431.65	0.348	17.4	577.07	0.348	17.4	1122.9	0.348	17.4	100.71	0.348	17.4	-21.95	0.348	17.4	228.03	0.348	17.4	769.75	0.348	17.4	-436.54	0.348	17.4	-860.34	0.348	17.4	-613.84	0.348	17.4	-133.89	0.348	17.4	147.78	0.348	17.4
-430	0.35	17.5	577.39	0.35	17.5	1122.75	0.35	17.5	100.93	0.35	17.5	-21.68	0.35	17.5	226.34	0.35	17.5	768.72	0.35	17.5	-436.8	0.35	17.5	-860.74	0.35	17.5	-613.58	0.35	17.5	-133.64	0.35	17.5	147.33	0.35	17.5
-430.2	0.352	17.6	577.08	0.352	17.6	1122.99	0.352	17.6	101.05	0.352	17.6	-21.8	0.352	17.6	224.51	0.352	17.6	769.18	0.352	17.6	-436.96	0.352	17.6	-860.78	0.352	17.6	-613.91	0.352	17.6	-133.88	0.352	17.6	147.56	0.352	17.6
-430.45	0.354	17.7	577.38	0.354	17.7	1122.89	0.354	17.7	100.91	0.354	17.7	-22.77	0.354	17.7	224.48	0.354	17.7	768.7	0.354	17.7	-437.52	0.354	17.7	-860.02	0.354	17.7	-612.91	0.354	17.7	-134.06	0.354	17.7	147.53	0.354	17.7
-428.64	0.356	17.8	577.18	0.356	17.8	1123.4	0.356	17.8	100.93	0.356	17.8	-21.72	0.356	17.8	223.66	0.356	17.8	769.07	0.356	17.8	-437.27	0.356	17.8	-860.37	0.356	17.8	-611.78	0.356	17.8	-134	0.356	17.8	147.9	0.356	17.8
-425.94	0.358	17.9	577.31	0.358	17.9	1123.02	0.358	17.9	100.78	0.358	17.9	-22.05	0.358	17.9	222.18	0.358	17.9	769.11	0.358	17.9	-438.15	0.358	17.9	-860.28	0.358	17.9	-610.32	0.358	17.9	-133.95	0.358	17.9	148.51	0.358	17.9
-430.01	0.36	18	577.33	0.36	18	1123.67	0.36	18	100.47	0.36	18	-22.31	0.36	18	222.77	0.36	18	769.35	0.36	18	-438.26	0.36	18	-859.61	0.36	18	-612.87	0.36	18	-134.13	0.36	18	148.15	0.36	18
-428.02	0.362	18.1	577.43	0.362	18.1	1123.3	0.362	18.1	100.63	0.362	18.1	-22.32	0.362	18.1	221.81	0.362	18.1	770.25	0.362	18.1	-439.46	0.362	18.1	-860.29	0.362	18.1	-613.32	0.362	18.1	-134.29	0.362	18.1	148.18	0.362	18.1
-425.09	0.364	18.2	577.74	0.364	18.2	1123.3	0.364	18.2	101.05	0.364	18.2	-22.27	0.364	18.2	222.49	0.364	18.2	770.49	0.364	18.2	-439.91	0.364	18.2	-858.5	0.364	18.2	-613.09	0.364	18.2	-134.11	0.364	18.2	148.36	0.364	18.2
-425.54	0.366	18.3	577.6	0.366	18.3	1123.8	0.366	18.3	101.48	0.366	18.3	-21.75	0.366	18.3	222.79	0.366	18.3	770.86	0.366	18.3	-439.82	0.366	18.3	-858.56	0.366	18.3	-611.27	0.366	18.3	-133.48	0.366	18.3	148.33	0.366	18.3
-426.41	0.368	18.4	577.46	0.368	18.4	1123.68	0.368	18.4	100.61	0.368	18.4	-21.46	0.368	18.4	222.74	0.368	18.4	771.04	0.368	18.4	-440.2	0.368	18.4	-858.69	0.368	18.4	-610.92	0.368	18.4	-134.1	0.368	18.4	148.56	0.368	18.4
-427.21	0.37	18.5	578.01	0.37	18.5	1124.4	0.37	18.5	101.05	0.37	18.5	-21.22	0.37	18.5	223.18	0.37	18.5	770.54	0.37	18.5	-440.54	0.37	18.5	-858.2	0.37	18.5	-612.57	0.37	18.5	-133.68	0.37	18.5	148.7	0.37	18.5
-428.49	0.372	18.6	578.11	0.372	18.6	1123.95	0.372	18.6	100.85	0.372	18.6	-21.3	0.372	18.6	224.79	0.372	18.6	771.3	0.372	18.6	-440.77	0.372	18.6	-859.32	0.372	18.6	-615.01	0.372	18.6	-133.22	0.372	18.6	148.78	0.372	18.6
-427.17	0.374	18.7	578.28	0.374	18.7	1124.26	0.374	18.7	101.14	0.374	18.7	-21.22	0.374	18.7	226.76	0.374	18.7	771.75	0.374	18.7	-440.93	0.374	18.7	-858.72	0.374	18.7	-615.48	0.374	18.7	-134.18	0.374	18.7	148.57	0.374	18.7
-429.32	0.376	18.8	578.59	0.376	18.8	1124.41	0.376	18.8	101.34	0.376	18.8	-21.58	0.376	18.8	226.86	0.376	18.8	771.55	0.376	18.8	-442.85	0.376	18.8	-858.99	0.376	18.8	-617.7	0.376	18.8	-133.45	0.376	18.8	149.06	0.376	18.8
-431.77	0.378	18.9	578.52	0.378	18.9	1124.63	0.378	18.9	101.3	0.378	18.9	-21.09	0.378	18.9	227.79	0.378	18.9	771.7	0.378	18.9	-441.68	0.378	18.9	-859.75	0.378	18.9	-618.2	0.378	18.9	-133.43	0.378	18.9	149.24	0.378	18.9
-432.1	0.38	19	578.75	0.38	19	1124.83	0.38	19	101.17	0.38	19	-21	0.38	19	231.37	0.38	19	772.5	0.38	19	-442.14	0.38	19	-860.22	0.38	19	-619.91	0.38	19	-133.24	0.38	19	149.4	0.38	19
-433.8	0.382	19.1	578.77	0.382	19.1	1124.79	0.382	19.1	101.33	0.382	19.1	-20.72	0.382	19.1	232.64	0.382	19.1	772.79	0.382	19.1	-442.34	0.382	19.1	-860.69	0.382	19.1	-622.41	0.382	19.1	-133.42	0.382	19.1	149.03	0.382	19.1
-434.54	0.384	19.2	579.04	0.384	19.2	1124.69	0.384	19.2	101.89	0.384	19.2	-20.2	0.384	19.2	232.57	0.384	19.2	772.56	0.384	19.2	-442	0.384	19.2	-860.31	0.384	19.2	-626.15	0.384	19.2	-133.2	0.384	19.2	149.32	0.384	19.2
-432.96	0.386	19.3	578.77	0.386	19.3	1124.72	0.386	19.3	101.62	0.386	19.3	-20.43	0.386	19.3	233.74	0.386	19.3	772.77	0.386	19.3	-441.69	0.386	19.3	-861.29	0.386	19.3	-627.95	0.386	19.3	-133.34	0.386	19.3	149.38	0.386	19.3
-435.87	0.388	19.4	578.73	0.388	19.4	1124.79	0.388	19.4	101.92	0.388	19.4	-20.32	0.388	19.4	236.23	0.388	19.4	772.52	0.388	19.4	-440.7	0.388	19.4	-861.98	0.388	19.4	-629.77	0.388	19.4	-133.01	0.388	19.4	149.22	0.388	19.4
-437.14	0.39	19.5	579.35	0.39	19.5	1124.75	0.39	19.5	102.23	0.39	19.5	-20.03	0.39	19.5	233.25	0.39	19.5	772.58	0.39	19.5	-440.71	0.39	19.5	-862.17	0.39	19.5	-632.1	0.39	19.5	-133.08	0.39	19.5	148.95	0.39	19.5
-435.61	0.392	19.6	578.93	0.392	19.6	1124.31	0.392	19.6	101.8	0.392	19.6	-20.2	0.392	19.6	234.76	0.392	19.6	772.47	0.392	19.6	-439.73	0.392	19.6	-862.73	0.392	19.6	-630.88	0.392	19.6	-133.47	0.392	19.6	148.73	0.392	19.6
-437.16	0.394	19.7	579.2	0.394	19.7	1124.73	0.394	19.7	101.74	0.394	19.7	-20.33	0.394	19.7	237.4	0.394	19.7	771.35	0.394	19.7	-440.41	0.394	19.7	-863.11	0.394	19.7	-633.78	0.394	19.7	-133.04	0.394	19.7	148.51	0.394	19.7
-435.98	0.396	19.8	579.59	0.396	19.8	1124.31	0.396	19.8	101.98	0.396	19.8	-20.02	0.396	19.8	235.03	0.396	19.8	771.73	0.396	19.8	-439.33	0.396	19.8	-864.82	0.396	19.8	-636.84	0.396	19.8	-133.36	0.396	19.8	148.55	0.396	19.8
-437.41	0.398	19.9	579.19	0.398	19.9	1125.09	0.398	19.9	102.49	0.398	19.9	-20.05	0.398	19.9	234.66	0.398	19.9	770.68	0.398	19.9	-440.08	0.398	19.9	-865.61	0.398	19.9	-635.69	0.398	19.9	-133.66	0.398	19.9	148.15	0.398	19.9
-436.94	0.4	20	579.55	0.4	20	1124.74	0.4	20	101.68	0.4	20	-19.81	0.4	20	237.14	0.4	20	769.99	0.4	20	-439.28	0.4	20	-865.48	0.4	20	-636.89	0.4	20	-133.34	0.4	20	147.84	0.4	20
-435.93	0.402	20.1	579.7	0.402	20.1	1124.41	0.402	20.1	102.58	0.402	20.1	-19.65	0.402	20.1	236.47	0.402	20.1	769.78	0.402	20.1	-438.83	0.402	20.1	-865.81	0.402	20.1	-638.04	0.402	20.1	-133.67	0.402	20.1	147.48	0.402	20.1
-436.58	0.404	20.2	579.49	0.404	20.2	1124.61	0.404	20.2	102.15	0.404	20.2	-19.51	0.404	20.2	234.11	0.404	20.2	769.78	0.404	20.2	-439.28	0.404	20.2	-866.44	0.404	20.2	-638.78	0.404	20.2	-133.76	0.404	20.2	147.55	0.404	20.2
-433.73	0.406	20.3	579.24	0.406	20.3	1124.67	0.406	20.3	102.6	0.406	20.3	-19.8	0.406	20.3	234.12	0.406	20.3	769.45	0.406	20.3	-437.46	0.406	20.3	-866.05	0.406	20.3	-638.59	0.406	20.3	-133.93	0.406	20.3	147.28	0.406	20.3
-436.17	0.408	20.4	579.48	0.408	20.4	1124.56	0.408	20.4	102.32	0.408	20.4	-19.53	0.408	20.4	233.01	0.408	20.4	770.39	0.408	20.4	-437.82	0.408	20.4	-866.04	0.408	20.4	-638.42	0.408	20.4	-133.7	0.408	20.4	147.13	0.408	20.4
-435.35	0.41	20.5	579.58	0.41	20.5	1124.61	0.41	20.5	102.63	0.41	20.5	-20.01	0.41	20.5	230.69	0.41	20.5	769.79	0.41	20.5	-436.42	0.41	20.5	-865.7	0.41	20.5	-639.77	0.41	20.5	-133.53	0.41	20.5	147.34	0.41	20.5
-432.31	0.412	20.6	579.44	0.412	20.6	1124.44	0.412	20.6	102.58	0.412	20.6	-19.59	0.412	20.6	230.82	0.412	20.6	769.68	0.412	20.6	-436.83	0.412	20.6	-865.29	0.412	20.6	-638.27	0.412	20.6	-134.1	0.412	20.6	147.18	0.412	20.6
-429.09	0.414	20.7	579.75	0.414	20.7	1124.71	0.414	20.7	102.42	0.414	20.7	-19.85	0.414	20.7	229.91	0.414	20.7	769.48	0.414	20.7	-437.2	0.414	20.7	-865.14	0.414	20.7	-637.7	0.414	20.7	-133.84	0.414	20.7	147.26	0.414	20.7
-428.65	0.416	20.8	579.91	0.416	20.8	1125.16	0.416	20.8	102.55	0.416	20.8	-19.96	0.416	20.8	228.81	0.416	20.8	769.04	0.416	20.8	-435.78	0.416	20.8	-864.61	0.416	20.8	-636.12	0.416	20.8	-133.89	0.416	20.8	147.38	0.416	20.8
-428.95	0.418	20.9	579.7	0.418	20.9	1124.99	0.418	20.9	102.64	0.418	20.9	-19.84	0.418	20.9	225.85	0.418	20.9	769.8	0.418	20.9	-437.38	0.418	20.9	-864.89	0.418	20.9	-633.3	0.418	20.9	-133.96	0.418	20.9	147.5	0.418	20.9
-429.8	0.42	21	579.49	0.42	21	1125.34	0.42	21	102.72	0.42	21	-19.88	0.42	21	225.5	0.42	21	770.19	0.42	21	-436.82	0.42	21	-863.23	0.42	21	-633.14	0.42	21	-134.13	0.42	21	147.16	0.42	21
-431.01	0.422	21.1	579.43	0.422	21.1	1124.89	0.422	21.1	102.67	0.422	21.1	-19.44	0.422	21.1	224.99	0.422	21.1	770.28	0.422	21.1	-437.93	0.422	21.1	-863.21	0.422	21.1	-630.81	0.422	21.1	-133.93	0.422	21.1	147.37	0.422	21.1
-429.78	0.424	21.2	579.95	0.424	21.2	1125.41	0.424	21.2	102.28	0.424	21.2	-19.76	0.424	21.2	225.27	0.424	21.2	770.83	0.424	21.2	-437.66	0.424	21.2	-862.64	0.424	21.2	-628.9	0.424	21.2	-134.22	0.424	21.2	147.57	0.424	21.2
-427.87	0.426	21.3	579.69	0.426	21.3	1125.79	0.426	21.3	102.53	0.426	21.3	-19.78	0.426	21.3	225.39	0.426	21.3	770.83	0.426	21.3	-438.2	0.426	21.3	-862.93	0.426	21.3	-627.23	0.426	21.3	-134.12	0.426	21.3	147.07	0.426	21.3
-427.43	0.428	21.4	580	0.428	21.4	1125.64	0.428	21.4	103.04	0.428	21.4	-19.67	0.428	21.4	224.99	0.428	21.4	771.61	0.428	21.4	-439.14	0.428	21.4	-862.21	0.428	21.4	-626.25	0.428	21.4	-133.35	0.428	21.4	147.86	0.428	21.4
-427.5	0.43	21.5	579.73	0.43	21.5	1126.12	0.43	21.5	102.69	0.43	21.5	-19.73	0.43	21.5	226.39	0.43	21.5	771.25	0.43	21.5	-438.9	0.43	21.5	-861.86	0.43	21.5	-624.17	0.43	21.5	-133.7	0.43	21.5	147.21	0.43	21.5
-428.09	0.432	21.6	580	0.432	21.6	1125.84	0.432	21.6	102.68	0.432	21.6	-19.96	0.432	21.6	225.07	0.432	21.6	772.13	0.432	21.6	-439.7	0.432	21.6	-861.66	0.432	21.6	-626.02	0.432	21.6	-133.93	0.432	21.6	148.32	0.432	21.6
-428.89	0.434	21.7	580.28	0.434	21.7	1125.71	0.434	21.7	102.88	0.434	21.7	-19.69	0.434	21.7	228	0.434	21.7	771.25	0.434	21.7	-440.5	0.434	21.7	-861.19	0.434	21.7	-626.62	0.434	21.7	-134.27	0.434	21.7	148.29	0.434	21.7
-427.4	0.436	21.8	580.31	0.436	21.8	1125.73	0.436	21.8	103.01	0.436	21.8	-20.05	0.436	21.8	228.4	0.436	21.8	771.75	0.436	21.8	-441.34	0.436	21.8	-861.04	0.436	21.8	-623.27	0.436	21.8	-133.47	0.436	21.8	148.56	0.436	21.8
-426.03	0.438	21.9	580.19	0.438	21.9	1126.18	0.438	21.9	102.72	0.438	21.9	-19.83	0.438	21.9	230.02	0.438	21.9	772.33	0.438	21.9	-441.37	0.438	21.9	-861.02	0.438	21.9	-621.38	0.438	21.9	-133.75	0.438	21.9	148.73	0.438	21.9
-427.43	0.44	22	581.06	0.44	22	1126.41	0.44	22	103.39	0.44	22	-19.95	0.44	22	231.6	0.44	22	772.37	0.44	22	-440.75	0.44	22	-861.39	0.44	22	-625.49	0.44	22	-133.5	0.44	22	148.18	0.44	22
-429.09	0.442	22.1	580.45	0.442	22.1	1126.51	0.442	22.1	102.89	0.442	22.1	-19.92	0.442	22.1	229.13	0.442	22.1	772.34	0.442	22.1	-441.6	0.442	22.1	-862.01	0.442	22.1	-624.54	0.442	22.1	-133.62	0.442	22.1	148.82	0.442	22.1
-431.04	0.444	22.2	580.78	0.444	22.2	1126.06	0.444	22.2	103.17	0.444	22.2	-19.79	0.444	22.2	230.79	0.444	22.2	772.32	0.444	22.2	-441.73	0.444	22.2	-861.49	0.444	22.2	-628.61	0.444	22.2	-133.33	0.444	22.2	148.82	0.444	22.2
-430.99	0.446	22.3	581.06	0.446	22.3	1126.27	0.446	22.3	103.64	0.446	22.3	-19.38	0.446	22.3	234.29	0.446	22.3	772.86	0.446	22.3	-441.33	0.446	22.3	-861.56	0.446	22.3	-626.54	0.446	22.3	-133.51	0.446	22.3	148.4	0.446	22.3
-432.1	0.448	22.4	580.89	0.448	22.4	1126.53	0.448	22.4	103.18	0.448	22.4	-19.69	0.448	22.4	235.87	0.448	22.4	772.88	0.448	22.4	-442.02	0.448	22.4	-863.96	0.448	22.4	-631.8	0.448	22.4	-133.26	0.448	22.4	148.95	0.448	22.4
-433.13	0.45	22.5	581.44	0.45	22.5	1126.29	0.45	22.5	103.24	0.45	22.5	-19.23	0.45	22.5	236.61	0.45	22.5	772.03	0.45	22.5	-442.1	0.45	22.5	-863.2	0.45	22.5	-633.31	0.45	22.5	-132.92	0.45	22.5	148.63	0.45	22.5
-433.55	0.452	22.6	581.12	0.452	22.6	1126.37	0.452	22.6	103.42	0.452	22.6	-18.92	0.452	22.6	236.41	0.452	22.6	771.8	0.452	22.6	-441.37	0.452	22.6	-862.07	0.452	22.6	-631.08	0.452	22.6	-133.43	0.452	22.6	148.46	0.452	22.6
-435.27	0.454	22.7	580.83	0.454	22.7	1125.81	0.454	22.7	103.58	0.454	22.7	-18.85	0.454	22.7	240.24	0.454	22.7	772.19	0.454	22.7	-440.87	0.454	22.7	-864.28	0.454	22.7	-635.76	0.454	22.7	-133.19	0.454	22.7	148.91	0.454	22.7
-438.6	0.456	22.8	581.58	0.456	22.8	1126.35	0.456	22.8	103.72	0.456	22.8	-18.93	0.456	22.8	240.2	0.456	22.8	772.16	0.456	22.8	-440.51	0.456	22.8	-864.66	0.456	22.8	-638.65	0.456	22.8	-133.03	0.456	22.8	148.06	0.456	22.8
-439.91	0.458	22.9	581.32	0.458	22.9	1126.57	0.458	22.9	103.96	0.458	22.9	-18.56	0.458	22.9	238.71	0.458	22.9	771.74	0.458	22.9	-440.35	0.458	22.9	-864.99	0.458	22.9	-639.3	0.458	22.9	-133.56	0.458	22.9	148.14	0.458	22.9
-439.91	0.46	23	581.77	0.46	23	1126.47	0.46	23	103.61	0.46	23	-18.1	0.46	23	239.22	0.46	23	770.91	0.46	23	-440.32	0.46	23	-865.35	0.46	23	-640.83	0.46	23	-133.58	0.46	23	147.5	0.46	23
-440.29	0.462	23.1	581.52	0.462	23.1	1126.39	0.462	23.1	103.53	0.462	23.1	-18.15	0.462	23.1	241.24	0.462	23.1	771.17	0.462	23.1	-438.98	0.462	23.1	-866.92	0.462	23.1	-644.64	0.462	23.1	-133.09	0.462	23.1	147.77	0.462	23.1
-441.7	0.464	23.2	581.13	0.464	23.2	1126.85	0.464	23.2	104.15	0.464	23.2	-18.28	0.464	23.2	238.37	0.464	23.2	770.58	0.464	23.2	-439.29	0.464	23.2	-867.12	0.464	23.2	-644.01	0.464	23.2	-133.62	0.464	23.2	147.74	0.464	23.2
-440.18	0.466	23.3	581.52	0.466	23.3	1126.52	0.466	23.3	103.96	0.466	23.3	-18.02	0.466	23.3	240	0.466	23.3	770.54	0.466	23.3	-439.6	0.466	23.3	-866.22	0.466	23.3	-644.63	0.466	23.3	-133.46	0.466	23.3	146.7	0.466	23.3
-441.53	0.468	23.4	581.28	0.468	23.4	1126.71	0.468	23.4	103.83	0.468	23.4	-17.88	0.468	23.4	239.29	0.468	23.4	770.1	0.468	23.4	-437.56	0.468	23.4	-868.41	0.468	23.4	-646.78	0.468	23.4	-133.57	0.468	23.4	147.71	0.468	23.4
-440.08	0.47	23.5	581.63	0.47	23.5	1126.7	0.47	23.5	103.95	0.47	23.5	-17.6	0.47	23.5	238.34	0.47	23.5	769.48	0.47	23.5	-437.75	0.47	23.5	-867.04	0.47	23.5	-642.64	0.47	23.5	-133.71	0.47	23.5	147.45	0.47	23.5
-440.6	0.472	23.6	582.04	0.472	23.6	1126.51	0.472	23.6	103.94	0.472	23.6	-18.01	0.472	23.6	237.37	0.472	23.6	768.87	0.472	23.6	-437.53	0.472	23.6	-866.72	0.472	23.6	-644.83	0.472	23.6	-134.06	0.472	23.6	147.4	0.472	23.6
-437.97	0.474	23.7	581.52	0.474	23.7	1126.45	0.474	23.7	104.26	0.474	23.7	-18.23	0.474	23.7	233.32	0.474	23.7	769.49	0.474	23.7	-436.92	0.474	23.7	-866.34	0.474	23.7	-642.49	0.474	23.7	-133.92	0.474	23.7	146.72	0.474	23.7
-436.65	0.476	23.8	582.12	0.476	23.8	1126.87	0.476	23.8	103.76	0.476	23.8	-18.23	0.476	23.8	233.34	0.476	23.8	768.43	0.476	23.8	-437.16	0.476	23.8	-866.79	0.476	23.8	-641.37	0.476	23.8	-134.32	0.476	23.8	147.03	0.476	23.8
-437.03	0.478	23.9	581.3	0.478	23.9	1126.39	0.478	23.9	104.4	0.478	23.9	-18.12	0.478	23.9	232.83	0.478	23.9	769.59	0.478	23.9	-436.95	0.478	23.9	-865.61	0.478	23.9	-641.61	0.478	23.9	-134.19	0.478	23.9	146.65	0.478	23.9
-434.43	0.48	24	582.06	0.48	24	1126.97	0.48	24	103.73	0.48	24	-18.04	0.48	24	230.58	0.48	24	769.76	0.48	24	-436.71	0.48	24	-865.92	0.48	24	-637.96	0.48	24	-133.75	0.48	24	147.06	0.48	24
-432.96	0.482	24.1	581.7	0.482	24.1	1126.86	0.482	24.1	103.89	0.482	24.1	-18.47	0.482	24.1	231.76	0.482	24.1	770.04	0.482	24.1	-437.32	0.482	24.1	-864.94	0.482	24.1	-635.4	0.482	24.1	-134.03	0.482	24.1	146.85	0.482	24.1
-431.55	0.484	24.2	581.96	0.484	24.2	1127.25	0.484	24.2	104.26	0.484	24.2	-18.76	0.484	24.2	230.87	0.484	24.2	770.21	0.484	24.2	-436.8	0.484	24.2	-865.38	0.484	24.2	-635.58	0.484	24.2	-134.39	0.484	24.2	146.82	0.484	24.2
-431.64	0.486	24.3	582.09	0.486	24.3	1126.58	0.486	24.3	103.63	0.486	24.3	-18.92	0.486	24.3	230.29	0.486	24.3	770.48	0.486	24.3	-437.62	0.486	24.3	-864.48	0.486	24.3	-635.03	0.486	24.3	-134.01	0.486	24.3	147.33	0.486	24.3
-427.59	0.488	24.4	582.13	0.488	24.4	1127.6	0.488	24.4	104.34	0.488	24.4	-19.15	0.488	24.4	231	0.488	24.4	770.93	0.488	24.4	-437.56	0.488	24.4	-863.79	0.488	24.4	-636.95	0.488	24.4	-134.28	0.488	24.4	147.3	0.488	24.4
-428.24	0.49	24.5	581.98	0.49	24.5	1127.43	0.49	24.5	104.32	0.49	24.5	-18.54	0.49	24.5	227.74	0.49	24.5	771.27	0.49	24.5	-437.47	0.49	24.5	-862.48	0.49	24.5	-633.21	0.49	24.5	-134.25	0.49	24.5	147.2	0.49	24.5
-428.18	0.492	24.6	582.15	0.492	24.6	1127.64	0.492	24.6	104.52	0.492	24.6	-18.1	0.492	24.6	229.93	0.492	24.6	771.29	0.492	24.6	-438.05	0.492	24.6	-863.14	0.492	24.6	-634.69	0.492	24.6	-134.06	0.492	24.6	147.61	0.492	24.6
-426.96	0.494	24.7	582.05	0.494	24.7	1128.08	0.494	24.7	104.24	0.494	24.7	-18.54	0.494	24.7	229.53	0.494	24.7	771.64	0.494	24.7	-437.68	0.494	24.7	-861.99	0.494	24.7	-633.38	0.494	24.7	-133.88	0.494	24.7	147.38	0.494	24.7
-425.21	0.496	24.8	582.6	0.496	24.8	1127.78	0.496	24.8	104.04	0.496	24.8	-18.12	0.496	24.8	229.12	0.496	24.8	771.49	0.496	24.8	-438.35	0.496	24.8	-862.97	0.496	24.8	-629.57	0.496	24.8	-133.43	0.496	24.8	147.89	0.496	24.8
-428.03	0.498	24.9	581.94	0.498	24.9	1127.85	0.498	24.9	104.41	0.498	24.9	-18.37	0.498	24.9	230.85	0.498	24.9	771.98	0.498	24.9	-438.57	0.498	24.9	-861.35	0.498	24.9	-631.25	0.498	24.9	-133.74	0.498	24.9	147.84	0.498	24.9
-428.57	0.5	25	582.39	0.5	25	1127.95	0.5	25	104.25	0.5	25	-18.25	0.5	25	231.66	0.5	25	772.21	0.5	25	-438.78	0.5	25	-861.7	0.5	25	-630.68	0.5	25	-133.18	0.5	25	148.3	0.5	25
-426.33	0.502	25.1	582.48	0.502	25.1	1127.93	0.502	25.1	104.45	0.502	25.1	-17.92	0.502	25.1	234.43	0.502	25.1	772.5	0.502	25.1	-440.01	0.502	25.1	-862.58	0.502	25.1	-631.42	0.502	25.1	-133.1	0.502	25.1	148.04	0.502	25.1
-427.99	0.504	25.2	582.21	0.504	25.2	1128.2	0.504	25.2	104.64	0.504	25.2	-17.99	0.504	25.2	233.3	0.504	25.2	772.51	0.504	25.2	-439.78	0.504	25.2	-861.04	0.504	25.2	-632.26	0.504	25.2	-133.35	0.504	25.2	148.5	0.504	25.2
-427.69	0.506	25.3	582.77	0.506	25.3	1128.41	0.506	25.3	104.41	0.506	25.3	-17.8	0.506	25.3	236.71	0.506	25.3	772.6	0.506	25.3	-441.11	0.506	25.3	-863.46	0.506	25.3	-630.66	0.506	25.3	-133.26	0.506	25.3	148.27	0.506	25.3
-430.38	0.508	25.4	582.94	0.508	25.4	1128.04	0.508	25.4	104.62	0.508	25.4	-17.62	0.508	25.4	240.4	0.508	25.4	772.79	0.508	25.4	-441.84	0.508	25.4	-864.12	0.508	25.4	-633.47	0.508	25.4	-133.55	0.508	25.4	148.41	0.508	25.4
-432.46	0.51	25.5	583.05	0.51	25.5	1128.46	0.51	25.5	105.07	0.51	25.5	-17.72	0.51	25.5	239.31	0.51	25.5	772.54	0.51	25.5	-441.93	0.51	25.5	-863.46	0.51	25.5	-633.36	0.51	25.5	-132.97	0.51	25.5	148.37	0.51	25.5
-432.63	0.512	25.6	582.77	0.512	25.6	1128.02	0.512	25.6	104.86	0.512	25.6	-17.69	0.512	25.6	239.92	0.512	25.6	771.97	0.512	25.6	-441.36	0.512	25.6	-864.82	0.512	25.6	-635.98	0.512	25.6	-133.23	0.512	25.6	148.88	0.512	25.6
-434.93	0.514	25.7	582.24	0.514	25.7	1128.78	0.514	25.7	104.95	0.514	25.7	-17.45	0.514	25.7	242.92	0.514	25.7	771.07	0.514	25.7	-441.21	0.514	25.7	-864.44	0.514	25.7	-638.71	0.514	25.7	-133.4	0.514	25.7	148.44	0.514	25.7
-436.24	0.516	25.8	582.55	0.516	25.8	1128.26	0.516	25.8	105.13	0.516	25.8	-17.59	0.516	25.8	241.76	0.516	25.8	771.8	0.516	25.8	-441.4	0.516	25.8	-865.66	0.516	25.8	-642.22	0.516	25.8	-133.41	0.516	25.8	148.5	0.516	25.8
-435.34	0.518	25.9	582.54	0.518	25.9	1128.43	0.518	25.9	104.9	0.518	25.9	-17.01	0.518	25.9	243.93	0.518	25.9	770.84	0.518	25.9	-442.36	0.518	25.9	-866.69	0.518	25.9	-641.01	0.518	25.9	-133.3	0.518	25.9	148.23	0.518	25.9
-437.66	0.52	26	582.75	0.52	26	1128.27	0.52	26	104.76	0.52	26	-17.2	0.52	26	244.25	0.52	26	770.86	0.52	26	-441.6	0.52	26	-865.94	0.52	26	-642.97	0.52	26	-133.34	0.52	26	147.92	0.52	26
-439.55	0.522	26.1	582.67	0.522	26.1	1128.52	0.522	26.1	104.89	0.522	26.1	-17.1	0.522	26.1	241.64	0.522	26.1	771.21	0.522	26.1	-441.89	0.522	26.1	-867.13	0.522	26.1	-646.12	0.522	26.1	-133.36	0.522	26.1	147.66	0.522	26.1
-438.69	0.524	26.2	583.3	0.524	26.2	1128.5	0.524	26.2	105.23	0.524	26.2	-16.99	0.524	26.2	241.74	0.524	26.2	770.71	0.524	26.2	-440.46	0.524	26.2	-866.21	0.524	26.2	-643.51	0.524	26.2	-133.59	0.524	26.2	147.51	0.524	26.2
-439.8	0.526	26.3	582.96	0.526	26.3	1128.83	0.526	26.3	105.59	0.526	26.3	-16.85	0.526	26.3	241.37	0.526	26.3	769.42	0.526	26.3	-441.2	0.526	26.3	-866.8	0.526	26.3	-646.55	0.526	26.3	-133.57	0.526	26.3	147.67	0.526	26.3
-437.4	0.528	26.4	583.19	0.528	26.4	1128.79	0.528	26.4	104.88	0.528	26.4	-16.56	0.528	26.4	241.56	0.528	26.4	769.77	0.528	26.4	-440.29	0.528	26.4	-867.63	0.528	26.4	-645.21	0.528	26.4	-133.75	0.528	26.4	146.95	0.528	26.4
-437.57	0.53	26.5	583.27	0.53	26.5	1128.5	0.53	26.5	105.85	0.53	26.5	-16.32	0.53	26.5	239.36	0.53	26.5	769.58	0.53	26.5	-439.1	0.53	26.5	-867.7	0.53	26.5	-649.28	0.53	26.5	-133.79	0.53	26.5	147.66	0.53	26.5
-437.76	0.532	26.6	583.67	0.532	26.6	1128.47	0.532	26.6	105.77	0.532	26.6	-16.89	0.532	26.6	237.93	0.532	26.6	769.51	0.532	26.6	-439.56	0.532	26.6	-865.92	0.532	26.6	-646.12	0.532	26.6	-134.43	0.532	26.6	147.25	0.532	26.6
-435.53	0.534	26.7	583.33	0.534	26.7	1128.34	0.534	26.7	105.67	0.534	26.7	-16.87	0.534	26.7	237.09	0.534	26.7	770.01	0.534	26.7	-438.81	0.534	26.7	-867.14	0.534	26.7	-647.46	0.534	26.7	-133.76	0.534	26.7	147.04	0.534	26.7
-436.74	0.536	26.8	583.7	0.536	26.8	1128.26	0.536	26.8	106.27	0.536	26.8	-16.8	0.536	26.8	236.01	0.536	26.8	769.36	0.536	26.8	-437.89	0.536	26.8	-866.26	0.536	26.8	-649.64	0.536	26.8	-134.32	0.536	26.8	146.35	0.536	26.8
-435.4	0.538	26.9	584.21	0.538	26.9	1128.95	0.538	26.9	105.91	0.538	26.9	-16.28	0.538	26.9	236.13	0.538	26.9	769.77	0.538	26.9	-438.27	0.538	26.9	-865.52	0.538	26.9	-649.23	0.538	26.9	-134.46	0.538	26.9	146.47	0.538	26.9
-434.72	0.54	27	583.91	0.54	27	1128.84	0.54	27	105.64	0.54	27	-16.58	0.54	27	234.87	0.54	27	770.23	0.54	27	-437.61	0.54	27	-866.44	0.54	27	-646.64	0.54	27	-133.88	0.54	27	146.7	0.54	27
-434.18	0.542	27.1	583.91	0.542	27.1	1128.83	0.542	27.1	105.85	0.542	27.1	-16.61	0.542	27.1	233.82	0.542	27.1	769.4	0.542	27.1	-437.29	0.542	27.1	-864.9	0.542	27.1	-648.05	0.542	27.1	-134.51	0.542	27.1	146.51	0.542	27.1
-432.62	0.544	27.2	583.94	0.544	27.2	1129.01	0.544	27.2	106.03	0.544	27.2	-16.54	0.544	27.2	233.86	0.544	27.2	769.18	0.544	27.2	-437.86	0.544	27.2	-865.2	0.544	27.2	-645.19	0.544	27.2	-133.63	0.544	27.2	146.66	0.544	27.2
-433.03	0.546	27.3	584	0.546	27.3	1129.02	0.546	27.3	106.14	0.546	27.3	-16.67	0.546	27.3	233.7	0.546	27.3	769.73	0.546	27.3	-436.24	0.546	27.3	-864.35	0.546	27.3	-647.11	0.546	27.3	-134.18	0.546	27.3	146.38	0.546	27.3
-431.14	0.548	27.4	584.06	0.548	27.4	1129.42	0.548	27.4	105.6	0.548	27.4	-16.33	0.548	27.4	232.38	0.548	27.4	770.76	0.548	27.4	-437.18	0.548	27.4	-863.48	0.548	27.4	-646.42	0.548	27.4	-133.87	0.548	27.4	146.83	0.548	27.4
-430	0.55	27.5	584.14	0.55	27.5	1129.5	0.55	27.5	106.22	0.55	27.5	-16.92	0.55	27.5	233.76	0.55	27.5	770.79	0.55	27.5	-436.72	0.55	27.5	-863.82	0.55	27.5	-644.46	0.55	27.5	-133.98	0.55	27.5	146.65	0.55	27.5
-429.08	0.552	27.6	584.15	0.552	27.6	1129.25	0.552	27.6	106.01	0.552	27.6	-16.56	0.552	27.6	232.52	0.552	27.6	770.9	0.552	27.6	-437.69	0.552	27.6	-864.33	0.552	27.6	-643.11	0.552	27.6	-134.21	0.552	27.6	146.97	0.552	27.6
-429.44	0.554	27.7	584.35	0.554	27.7	1129.73	0.554	27.7	105.85	0.554	27.7	-16.9	0.554	27.7	232.01	0.554	27.7	771.46	0.554	27.7	-437.75	0.554	27.7	-863.54	0.554	27.7	-639.97	0.554	27.7	-133.74	0.554	27.7	147.34	0.554	27.7
-427.45	0.556	27.8	584.26	0.556	27.8	1129.33	0.556	27.8	106.39	0.556	27.8	-16.69	0.556	27.8	234.22	0.556	27.8	771.77	0.556	27.8	-438.16	0.556	27.8	-863.4	0.556	27.8	-639.02	0.556	27.8	-133.94	0.556	27.8	147.26	0.556	27.8
-428.87	0.558	27.9	583.89	0.558	27.9	1130.18	0.558	27.9	106.26	0.558	27.9	-16.32	0.558	27.9	234.72	0.558	27.9	771.76	0.558	27.9	-437.5	0.558	27.9	-862.98	0.558	27.9	-638.1	0.558	27.9	-133.45	0.558	27.9	147.28	0.558	27.9
-429.17	0.56	28	584.52	0.56	28	1130.08	0.56	28	106	0.56	28	-16.48	0.56	28	235.09	0.56	28	772.54	0.56	28	-438.52	0.56	28	-862.96	0.56	28	-635.8	0.56	28	-133.53	0.56	28	147.69	0.56	28
-427.59	0.562	28.1	584.4	0.562	28.1	1129.66	0.562	28.1	106.32	0.562	28.1	-16.73	0.562	28.1	236.38	0.562	28.1	772.48	0.562	28.1	-439.45	0.562	28.1	-863.21	0.562	28.1	-636.53	0.562	28.1	-133.77	0.562	28.1	147.52	0.562	28.1
-425.73	0.564	28.2	584.6	0.564	28.2	1130.38	0.564	28.2	106.73	0.564	28.2	-16.1	0.564	28.2	238.02	0.564	28.2	772.29	0.564	28.2	-438.6	0.564	28.2	-862.38	0.564	28.2	-636.48	0.564	28.2	-133.37	0.564	28.2	147.93	0.564	28.2
-428.41	0.566	28.3	584.74	0.566	28.3	1129.8	0.566	28.3	106.61	0.566	28.3	-16.94	0.566	28.3	239.44	0.566	28.3	773.02	0.566	28.3	-439.56	0.566	28.3	-862.61	0.566	28.3	-634.38	0.566	28.3	-133.65	0.566	28.3	148.18	0.566	28.3
-427.61	0.568	28.4	584.41	0.568	28.4	1130.41	0.568	28.4	106.19	0.568	28.4	-16.58	0.568	28.4	239.14	0.568	28.4	772.3	0.568	28.4	-439.74	0.568	28.4	-864.73	0.568	28.4	-636.75	0.568	28.4	-133.8	0.568	28.4	148.53	0.568	28.4
-428.67	0.57	28.5	584.67	0.57	28.5	1130.92	0.57	28.5	106.31	0.57	28.5	-16.99	0.57	28.5	237.96	0.57	28.5	772.78	0.57	28.5	-440.53	0.57	28.5	-863.51	0.57	28.5	-634.62	0.57	28.5	-133.5	0.57	28.5	148.07	0.57	28.5
-430.16	0.572	28.6	584.82	0.572	28.6	1130.82	0.572	28.6	106.62	0.572	28.6	-16.42	0.572	28.6	240.97	0.572	28.6	772.04	0.572	28.6	-440.22	0.572	28.6	-863.4	0.572	28.6	-636.72	0.572	28.6	-133.56	0.572	28.6	148.57	0.572	28.6
-431.48	0.574	28.7	584.96	0.574	28.7	1130.9	0.574	28.7	106.65	0.574	28.7	-16.14	0.574	28.7	244.33	0.574	28.7	772.26	0.574	28.7	-441.36	0.574	28.7	-866.12	0.574	28.7	-637.07	0.574	28.7	-133.35	0.574	28.7	147.78	0.574	28.7
-430.81	0.576	28.8	584.97	0.576	28.8	1130.81	0.576	28.8	107.22	0.576	28.8	-16.38	0.576	28.8	243.54	0.576	28.8	771.97	0.576	28.8	-440.72	0.576	28.8	-865.6	0.576	28.8	-635.43	0.576	28.8	-133.69	0.576	28.8	148.34	0.576	28.8
-431.77	0.578	28.9	585.53	0.578	28.9	1130.57	0.578	28.9	106.81	0.578	28.9	-15.87	0.578	28.9	244.04	0.578	28.9	771.52	0.578	28.9	-441.42	0.578	28.9	-865.46	0.578	28.9	-640.27	0.578	28.9	-133.53	0.578	28.9	147.98	0.578	28.9
-433.04	0.58	29	584.8	0.58	29	1130.84	0.58	29	107.12	0.58	29	-15.92	0.58	29	245.56	0.58	29	771.66	0.58	29	-441.04	0.58	29	-866.57	0.58	29	-640.69	0.58	29	-133.82	0.58	29	147.73	0.58	29
-434.45	0.582	29.1	585.2	0.582	29.1	1130.61	0.582	29.1	107.09	0.582	29.1	-15.95	0.582	29.1	245.03	0.582	29.1	771.12	0.582	29.1	-441.97	0.582	29.1	-867.71	0.582	29.1	-644.99	0.582	29.1	-133.28	0.582	29.1	148.2	0.582	29.1
-436.52	0.584	29.2	584.97	0.584	29.2	1130.42	0.584	29.2	107.53	0.584	29.2	-15.44	0.584	29.2	243.95	0.584	29.2	770.86	0.584	29.2	-441.28	0.584	29.2	-867.43	0.584	29.2	-644.39	0.584	29.2	-133.67	0.584	29.2	147.81	0.584	29.2
-435.78	0.586	29.3	585.12	0.586	29.3	1130.52	0.586	29.3	107.16	0.586	29.3	-15.25	0.586	29.3	245.73	0.586	29.3	770.78	0.586	29.3	-441.28	0.586	29.3	-866.88	0.586	29.3	-646.94	0.586	29.3	-134	0.586	29.3	147.57	0.586	29.3
-438.93	0.588	29.4	585.45	0.588	29.4	1130.86	0.588	29.4	107.13	0.588	29.4	-15.1	0.588	29.4	246.39	0.588	29.4	770.06	0.588	29.4	-441.55	0.588	29.4	-869.43	0.588	29.4	-649.14	0.588	29.4	-133.72	0.588	29.4	148.07	0.588	29.4
-440.65	0.59	29.5	585.18	0.59	29.5	1130.64	0.59	29.5	107.76	0.59	29.5	-14.77	0.59	29.5	245.82	0.59	29.5	770.21	0.59	29.5	-440.63	0.59	29.5	-868.28	0.59	29.5	-649.71	0.59	29.5	-134.26	0.59	29.5	147.62	0.59	29.5
-440.76	0.592	29.6	585.42	0.592	29.6	1131.04	0.592	29.6	106.96	0.592	29.6	-14.99	0.592	29.6	244.27	0.592	29.6	769.73	0.592	29.6	-441.34	0.592	29.6	-868.49	0.592	29.6	-650.02	0.592	29.6	-133.96	0.592	29.6	147.33	0.592	29.6
-439.93	0.594	29.7	585.38	0.594	29.7	1130.79	0.594	29.7	107.57	0.594	29.7	-14.87	0.594	29.7	243.99	0.594	29.7	769.76	0.594	29.7	-440.17	0.594	29.7	-867.3	0.594	29.7	-652.02	0.594	29.7	-134.31	0.594	29.7	147.14	0.594	29.7
-439.43	0.596	29.8	585.59	0.596	29.8	1131.02	0.596	29.8	107.74	0.596	29.8	-14.95	0.596	29.8	243.34	0.596	29.8	770.19	0.596	29.8	-439.21	0.596	29.8	-866.66	0.596	29.8	-653.29	0.596	29.8	-133.66	0.596	29.8	147.31	0.596	29.8
-438.55	0.598	29.9	585.75	0.598	29.9	1131.03	0.598	29.9	107.73	0.598	29.9	-14.95	0.598	29.9	242.44	0.598	29.9	769.93	0.598	29.9	-438.71	0.598	29.9	-867.22	0.598	29.9	-654.5	0.598	29.9	-134.8	0.598	29.9	146.78	0.598	29.9
-438.7	0.6	30	585.96	0.6	30	1131.13	0.6	30	107.55	0.6	30	-14.49	0.6	30	240.99	0.6	30	770.25	0.6	30	-437.97	0.6	30	-867.39	0.6	30	-656.04	0.6	30	-134.29	0.6	30	146.75	0.6	30
-437.97	0.602	30.1	585.38	0.602	30.1	1131.11	0.602	30.1	107.61	0.602	30.1	-14.79	0.602	30.1	240.28	0.602	30.1	769.81	0.602	30.1	-437.87	0.602	30.1	-867.62	0.602	30.1	-653.68	0.602	30.1	-134.78	0.602	30.1	147.37	0.602	30.1
-436.49	0.604	30.2	585.96	0.604	30.2	1131.18	0.604	30.2	108.16	0.604	30.2	-14.6	0.604	30.2	238.91	0.604	30.2	769.75	0.604	30.2	-438.26	0.604	30.2	-866.4	0.604	30.2	-654.92	0.604	30.2	-134.73	0.604	30.2	146.26	0.604	30.2
-436.09	0.606	30.3	585.72	0.606	30.3	1131.37	0.606	30.3	107.65	0.606	30.3	-14.71	0.606	30.3	237.67	0.606	30.3	770.46	0.606	30.3	-437.63	0.606	30.3	-866.46	0.606	30.3	-656.06	0.606	30.3	-134.41	0.606	30.3	147.14	0.606	30.3
-434.62	0.608	30.4	585.82	0.608	30.4	1131.54	0.608	30.4	108.07	0.608	30.4	-14.41	0.608	30.4	237.23	0.608	30.4	769.98	0.608	30.4	-437.25	0.608	30.4	-865.32	0.608	30.4	-653.07	0.608	30.4	-134.29	0.608	30.4	146.94	0.608	30.4
-433.87	0.61	30.5	585.84	0.61	30.5	1130.8	0.61	30.5	107.93	0.61	30.5	-14.32	0.61	30.5	236.92	0.61	30.5	770.91	0.61	30.5	-436.58	0.61	30.5	-865.54	0.61	30.5	-653.73	0.61	30.5	-134.28	0.61	30.5	146.48	0.61	30.5
-432.68	0.612	30.6	585.84	0.612	30.6	1131.76	0.612	30.6	108.23	0.612	30.6	-14.81	0.612	30.6	235.09	0.612	30.6	770.89	0.612	30.6	-437.16	0.612	30.6	-864.58	0.612	30.6	-653.1	0.612	30.6	-134.01	0.612	30.6	146.52	0.612	30.6
-431.61	0.614	30.7	585.9	0.614	30.7	1131.38	0.614	30.7	107.54	0.614	30.7	-14.94	0.614	30.7	237.67	0.614	30.7	770.47	0.614	30.7	-437.05	0.614	30.7	-864.21	0.614	30.7	-648.55	0.614	30.7	-134.49	0.614	30.7	147.09	0.614	30.7
-428.09	0.616	30.8	586.05	0.616	30.8	1131.81	0.616	30.8	108.34	0.616	30.8	-15.15	0.616	30.8	234.75	0.616	30.8	770.88	0.616	30.8	-436.46	0.616	30.8	-863.69	0.616	30.8	-647	0.616	30.8	-133.78	0.616	30.8	146.73	0.616	30.8
-428.32	0.618	30.9	586.1	0.618	30.9	1131.49	0.618	30.9	108.15	0.618	30.9	-14.71	0.618	30.9	237.22	0.618	30.9	771.07	0.618	30.9	-436.57	0.618	30.9	-863.59	0.618	30.9	-647	0.618	30.9	-134.37	0.618	30.9	147.32	0.618	30.9
-426.73	0.62	31	586.26	0.62	31	1131.45	0.62	31	108.3	0.62	31	-14.63	0.62	31	238.03	0.62	31	771.06	0.62	31	-437.3	0.62	31	-863.67	0.62	31	-647.24	0.62	31	-133.27	0.62	31	146.78	0.62	31
-426.47	0.622	31.1	586.52	0.622	31.1	1132.04	0.622	31.1	107.88	0.622	31.1	-14.29	0.622	31.1	237.6	0.622	31.1	771.77	0.622	31.1	-438.24	0.622	31.1	-863.26	0.622	31.1	-646.5	0.622	31.1	-134.14	0.622	31.1	147.42	0.622	31.1
-425.37	0.624	31.2	586.13	0.624	31.2	1131.82	0.624	31.2	108.24	0.624	31.2	-14.65	0.624	31.2	240.08	0.624	31.2	771.34	0.624	31.2	-438.13	0.624	31.2	-863.46	0.624	31.2	-646.24	0.624	31.2	-133.6	0.624	31.2	147.29	0.624	31.2
-426.07	0.626	31.3	586.39	0.626	31.3	1132.23	0.626	31.3	108.4	0.626	31.3	-14.63	0.626	31.3	240.07	0.626	31.3	772.13	0.626	31.3	-438.42	0.626	31.3	-863.52	0.626	31.3	-643.62	0.626	31.3	-133.87	0.626	31.3	147.76	0.626	31.3
-426.54	0.628	31.4	586.34	0.628	31.4	1132.69	0.628	31.4	108.33	0.628	31.4	-14.58	0.628	31.4	240.86	0.628	31.4	773.04	0.628	31.4	-438.31	0.628	31.4	-864.32	0.628	31.4	-642.5	0.628	31.4	-133.39	0.628	31.4	147.78	0.628	31.4
-426.78	0.63	31.5	586.52	0.63	31.5	1132.21	0.63	31.5	109.16	0.63	31.5	-14.26	0.63	31.5	241.68	0.63	31.5	772	0.63	31.5	-438.97	0.63	31.5	-864.13	0.63	31.5	-641.41	0.63	31.5	-133.4	0.63	31.5	148.04	0.63	31.5
-426.45	0.632	31.6	586.48	0.632	31.6	1132.54	0.632	31.6	108.76	0.632	31.6	-14.27	0.632	31.6	243.64	0.632	31.6	772.18	0.632	31.6	-439.61	0.632	31.6	-864.94	0.632	31.6	-642.78	0.632	31.6	-133.32	0.632	31.6	148.06	0.632	31.6
-426.06	0.634	31.7	586.91	0.634	31.7	1132.47	0.634	31.7	108.88	0.634	31.7	-14.06	0.634	31.7	246.25	0.634	31.7	772.17	0.634	31.7	-440.1	0.634	31.7	-865.22	0.634	31.7	-642.34	0.634	31.7	-133.26	0.634	31.7	147.51	0.634	31.7
-429.38	0.636	31.8	586.45	0.636	31.8	1132.3	0.636	31.8	108.73	0.636	31.8	-13.98	0.636	31.8	246.07	0.636	31.8	772.47	0.636	31.8	-441.71	0.636	31.8	-865.43	0.636	31.8	-642.98	0.636	31.8	-133.24	0.636	31.8	148.53	0.636	31.8
-429.52	0.638	31.9	586.95	0.638	31.9	1132.52	0.638	31.9	108.74	0.638	31.9	-13.76	0.638	31.9	245.99	0.638	31.9	772.14	0.638	31.9	-441	0.638	31.9	-866.81	0.638	31.9	-643.47	0.638	31.9	-133.09	0.638	31.9	148.26	0.638	31.9
-431.75	0.64	32	587.15	0.64	32	1133.05	0.64	32	108.83	0.64	32	-13.9	0.64	32	247.89	0.64	32	771.86	0.64	32	-440.64	0.64	32	-866.11	0.64	32	-646.05	0.64	32	-133.72	0.64	32	148.1	0.64	32
-434.97	0.642	32.1	586.37	0.642	32.1	1132.43	0.642	32.1	108.68	0.642	32.1	-14.26	0.642	32.1	247.44	0.642	32.1	771.9	0.642	32.1	-442.21	0.642	32.1	-867.12	0.642	32.1	-645.91	0.642	32.1	-133.66	0.642	32.1	148	0.642	32.1
-435.34	0.644	32.2	586.67	0.644	32.2	1132.57	0.644	32.2	109.51	0.644	32.2	-13.88	0.644	32.2	247.95	0.644	32.2	771.5	0.644	32.2	-440.45	0.644	32.2	-867.74	0.644	32.2	-649.05	0.644	32.2	-133.78	0.644	32.2	148.72	0.644	32.2
-434.98	0.646	32.3	587.38	0.646	32.3	1132.22	0.646	32.3	109.28	0.646	32.3	-13.86	0.646	32.3	248.7	0.646	32.3	771.1	0.646	32.3	-441.19	0.646	32.3	-866.09	0.646	32.3	-648.6	0.646	32.3	-133.64	0.646	32.3	148.29	0.646	32.3
-436.13	0.648	32.4	587.15	0.648	32.4	1132.71	0.648	32.4	109.29	0.648	32.4	-13.66	0.648	32.4	247.67	0.648	32.4	770.23	0.648	32.4	-442.21	0.648	32.4	-868.46	0.648	32.4	-651.14	0.648	32.4	-134.03	0.648	32.4	148.28	0.648	32.4
-438.54	0.65	32.5	586.91	0.65	32.5	1132.66	0.65	32.5	109.08	0.65	32.5	-13.82	0.65	32.5	247.18	0.65	32.5	770.18	0.65	32.5	-441.51	0.65	32.5	-868.1	0.65	32.5	-653.83	0.65	32.5	-133.84	0.65	32.5	148.38	0.65	32.5
-438.61	0.652	32.6	587.23	0.652	32.6	1132.47	0.652	32.6	109.73	0.652	32.6	-13.12	0.652	32.6	247.17	0.652	32.6	769.98	0.652	32.6	-442.67	0.652	32.6	-867.5	0.652	32.6	-652.16	0.652	32.6	-133.97	0.652	32.6	147.61	0.652	32.6
-438.9	0.654	32.7	587.11	0.654	32.7	1132.57	0.654	32.7	109.43	0.654	32.7	-13.46	0.654	32.7	247	0.654	32.7	769.38	0.654	32.7	-442.68	0.654	32.7	-867.49	0.654	32.7	-655.9	0.654	32.7	-134.28	0.654	32.7	147.6	0.654	32.7
-439.44	0.656	32.8	587.1	0.656	32.8	1132.11	0.656	32.8	109.63	0.656	32.8	-13.84	0.656	32.8	246.09	0.656	32.8	769.29	0.656	32.8	-442.11	0.656	32.8	-868.24	0.656	32.8	-656.04	0.656	32.8	-134.52	0.656	32.8	147.22	0.656	32.8
-439.66	0.658	32.9	587.47	0.658	32.9	1132.61	0.658	32.9	109.36	0.658	32.9	-13.34	0.658	32.9	245.83	0.658	32.9	769.92	0.658	32.9	-442.26	0.658	32.9	-867.15	0.658	32.9	-657.35	0.658	32.9	-134.51	0.658	32.9	147.42	0.658	32.9
-441.26	0.66	33	587.63	0.66	33	1132.24	0.66	33	109.54	0.66	33	-12.88	0.66	33	244.99	0.66	33	769.64	0.66	33	-441.92	0.66	33	-867.53	0.66	33	-656.17	0.66	33	-134.51	0.66	33	146.95	0.66	33
-439.17	0.662	33.1	587.99	0.662	33.1	1132.66	0.662	33.1	109.96	0.662	33.1	-12.97	0.662	33.1	243.47	0.662	33.1	770.24	0.662	33.1	-440.36	0.662	33.1	-867.7	0.662	33.1	-658.17	0.662	33.1	-134.53	0.662	33.1	147.42	0.662	33.1
-438.74	0.664	33.2	587.4	0.664	33.2	1132.6	0.664	33.2	109.5	0.664	33.2	-13.26	0.664	33.2	241.92	0.664	33.2	769.74	0.664	33.2	-441.02	0.664	33.2	-866.68	0.664	33.2	-658.22	0.664	33.2	-134.75	0.664	33.2	146.99	0.664	33.2
-434.46	0.666	33.3	587.39	0.666	33.3	1132.26	0.666	33.3	109.95	0.666	33.3	-12.98	0.666	33.3	240.89	0.666	33.3	769.76	0.666	33.3	-439.58	0.666	33.3	-866.55	0.666	33.3	-658.34	0.666	33.3	-134.31	0.666	33.3	146.88	0.666	33.3
-434.59	0.668	33.4	587.83	0.668	33.4	1132.95	0.668	33.4	109.44	0.668	33.4	-12.62	0.668	33.4	240.4	0.668	33.4	770.2	0.668	33.4	-439.78	0.668	33.4	-865.02	0.668	33.4	-657.08	0.668	33.4	-133.99	0.668	33.4	146.73	0.668	33.4
-435.03	0.67	33.5	587.63	0.67	33.5	1132.73	0.67	33.5	109.77	0.67	33.5	-13.48	0.67	33.5	241.55	0.67	33.5	769.78	0.67	33.5	-439.12	0.67	33.5	-865.21	0.67	33.5	-657.33	0.67	33.5	-134.94	0.67	33.5	146.95	0.67	33.5
-432.83	0.672	33.6	587.73	0.672	33.6	1133.28	0.672	33.6	109.98	0.672	33.6	-12.96	0.672	33.6	239.08	0.672	33.6	770.8	0.672	33.6	-438.63	0.672	33.6	-865.53	0.672	33.6	-655.53	0.672	33.6	-133.88	0.672	33.6	146.35	0.672	33.6
-435.44	0.674	33.7	587.97	0.674	33.7	1132.75	0.674	33.7	109.63	0.674	33.7	-12.52	0.674	33.7	239.75	0.674	33.7	771.86	0.674	33.7	-438.33	0.674	33.7	-864.73	0.674	33.7	-657.69	0.674	33.7	-133.95	0.674	33.7	146.72	0.674	33.7
-431.89	0.676	33.8	587.98	0.676	33.8	1133.25	0.676	33.8	110.2	0.676	33.8	-12.94	0.676	33.8	239.19	0.676	33.8	771.19	0.676	33.8	-438.46	0.676	33.8	-864.98	0.676	33.8	-651.96	0.676	33.8	-134.06	0.676	33.8	146.4	0.676	33.8
-431.09	0.678	33.9	588.39	0.678	33.9	1133.07	0.678	33.9	109.66	0.678	33.9	-13.18	0.678	33.9	240.06	0.678	33.9	771.76	0.678	33.9	-437.36	0.678	33.9	-864.21	0.678	33.9	-655.07	0.678	33.9	-133.8	0.678	33.9	147.22	0.678	33.9
-430.68	0.68	34	588.01	0.68	34	1133.31	0.68	34	109.89	0.68	34	-12.33	0.68	34	240.92	0.68	34	771.72	0.68	34	-437.71	0.68	34	-863.91	0.68	34	-651.07	0.68	34	-133.82	0.68	34	146.89	0.68	34
-428.61	0.682	34.1	588.49	0.682	34.1	1133.55	0.682	34.1	109.7	0.682	34.1	-12.88	0.682	34.1	240.43	0.682	34.1	772.05	0.682	34.1	-437.45	0.682	34.1	-864.27	0.682	34.1	-648.79	0.682	34.1	-133.99	0.682	34.1	147.11	0.682	34.1
-428.96	0.684	34.2	588.59	0.684	34.2	1133.33	0.684	34.2	110.31	0.684	34.2	-12.53	0.684	34.2	241.09	0.684	34.2	772.3	0.684	34.2	-437.33	0.684	34.2	-863.77	0.684	34.2	-647.86	0.684	34.2	-133.65	0.684	34.2	147.53	0.684	34.2
-428.54	0.686	34.3	588.23	0.686	34.3	1133.47	0.686	34.3	110.16	0.686	34.3	-12.68	0.686	34.3	241.32	0.686	34.3	772.4	0.686	34.3	-437.55	0.686	34.3	-863.88	0.686	34.3	-649.32	0.686	34.3	-133.3	0.686	34.3	147.45	0.686	34.3
-428.05	0.688	34.4	588.62	0.688	34.4	1133.54	0.688	34.4	109.58	0.688	34.4	-12.14	0.688	34.4	243.61	0.688	34.4	772.41	0.688	34.4	-438.35	0.688	34.4	-864.86	0.688	34.4	-648.44	0.688	34.4	-133.94	0.688	34.4	147.97	0.688	34.4
[truncated: 866 more rows]

## Sheet: ITO
240315_Lap_ITO_100uA_66	240315_Lap_ITO_100uA_66	240315_Lap_ITO_100uA_66	240315_Lap_ITO_100uA_67	240315_Lap_ITO_100uA_67	240315_Lap_ITO_100uA_67	240315_Lap_ITO_100uA_68	240315_Lap_ITO_100uA_68	240315_Lap_ITO_100uA_68	240315_Lap_ITO_100uA_70	240315_Lap_ITO_100uA_70	240315_Lap_ITO_100uA_70	240315_Lap_ITO_100uA_73	240315_Lap_ITO_100uA_73	240315_Lap_ITO_100uA_73	240315_Lap_ITO_100uA_74	240315_Lap_ITO_100uA_74	240315_Lap_ITO_100uA_74	240315_Lap_ITO_100uA_75	240315_Lap_ITO_100uA_75	240315_Lap_ITO_100uA_75	240315_Lap_ITO_100uA_76	240315_Lap_ITO_100uA_76	240315_Lap_ITO_100uA_76	240315_Lap_ITO_100uA_77	240315_Lap_ITO_100uA_77	240315_Lap_ITO_100uA_77	240315_Lap_ITO_100uA_78	240315_Lap_ITO_100uA_78	240315_Lap_ITO_100uA_78	240315_Lap_ITO_100uA_79	240315_Lap_ITO_100uA_79	240315_Lap_ITO_100uA_79	240315_Lap_ITO_100uA_80	240315_Lap_ITO_100uA_80	240315_Lap_ITO_100uA_80
[truncated: 1,214 more rows]

[truncated: 1 more sheets: Master]
