# Supplementary material for: High‐Performance Electrochemical Adhesives Enabled by Perfluorinated Sulfonic‐Acid Ionomers with Precise Adhesion Control and Long‐Term Switchability
Source: Adv Sci (Weinh). 2025 Aug 21;12(42):e10512. doi: 10.1002/advs.202510512 (PMC12622435; doi:10.1002/advs.202510512)
Supplement: Supplementary file 2 — Supporting Information 2 [file ADVS-12-e10512-s003.zip › Data1/CV_FInal.xlsx]

## Sheet: Sheet1
XY
	CURVE3 (Carbon_ACNTBAPF6_EMIMOTF20ul_PT_100_Scan_2.DTA)		CURVE3 (Carbon_ACNTBAPF6_EMIMOTF40ul_PT_100_Scan_2.DTA)		CURVE3 (Carbon_ACNTBAPF6_EMIMOTF80ul_PT_100_Scan_2.DTA)		CURVE3 (Carbon_ACNTBAPF6_Nafion20ul_PT_100_Scan_2.DTA)		CURVE3 (Carbon_ACNTBAPF6_Nafion40ul_PT_100_Scan_2.DTA)		CURVE3 (Carbon_ACNTBAPF6_PT_100_Scan_1.DTA)
-4.998	-0.008112	-4.999	-0.008628	-4.999	-0.0097	-4.998	-0.007378	-4.998	-0.007662	-4.999	-0.007485
-4.998	-0.00811	-4.998	-0.008633	-4.998	-0.009685	-4.997	-0.007364	-4.997	-0.007652	-4.998	-0.007467
-4.997	-0.008107	-4.997	-0.008621	-4.997	-0.009682	-4.997	-0.007361	-4.997	-0.007659	-4.997	-0.007472
-4.996	-0.008097	-4.995	-0.008617	-4.996	-0.009678	-4.996	-0.007358	-4.995	-0.007642	-4.996	-0.007466
-4.995	-0.008102	-4.995	-0.008614	-4.995	-0.009665	-4.995	-0.007344	-4.995	-0.007643	-4.995	-0.007459
-4.994	-0.008089	-4.994	-0.008601	-4.994	-0.009671	-4.994	-0.007352	-4.993	-0.007639	-4.994	-0.007465
-4.992	-0.008087	-4.992	-0.008607	-4.993	-0.009656	-4.992	-0.007338	-4.992	-0.007629	-4.993	-0.007446
-4.992	-0.008083	-4.991	-0.008595	-4.992	-0.009653	-4.991	-0.007334	-4.992	-0.007636	-4.992	-0.007453
-4.991	-0.008072	-4.991	-0.008591	-4.991	-0.009649	-4.99	-0.007331	-4.991	-0.007618	-4.991	-0.007448
-4.99	-0.008078	-4.99	-0.008588	-4.99	-0.009636	-4.99	-0.007317	-4.99	-0.007619	-4.99	-0.007448
-4.989	-0.008064	-4.988	-0.008575	-4.989	-0.009642	-4.989	-0.007325	-4.989	-0.007615	-4.989	-0.007454
-4.988	-0.008062	-4.988	-0.00858	-4.988	-0.009627	-4.987	-0.00731	-4.988	-0.007605	-4.988	-0.007435
-4.987	-0.008059	-4.987	-0.008569	-4.987	-0.009625	-4.986	-0.007307	-4.986	-0.007612	-4.987	-0.007441
-4.986	-0.008049	-4.986	-0.008565	-4.985	-0.00962	-4.985	-0.007304	-4.985	-0.007595	-4.986	-0.007435
-4.985	-0.008054	-4.985	-0.008562	-4.985	-0.009607	-4.984	-0.007289	-4.985	-0.007595	-4.985	-0.007428
-4.984	-0.00804	-4.984	-0.008549	-4.984	-0.009612	-4.984	-0.007297	-4.984	-0.007591	-4.984	-0.007436
-4.983	-0.008038	-4.983	-0.008554	-4.982	-0.009598	-4.982	-0.007282	-4.982	-0.007581	-4.983	-0.007418
-4.982	-0.008035	-4.982	-0.008543	-4.981	-0.009595	-4.982	-0.007278	-4.981	-0.007588	-4.982	-0.007423
-4.981	-0.008025	-4.981	-0.008539	-4.981	-0.009591	-4.98	-0.007276	-4.981	-0.007571	-4.981	-0.007416
-4.98	-0.00803	-4.98	-0.008536	-4.979	-0.009577	-4.98	-0.007261	-4.98	-0.007572	-4.98	-0.007408
-4.979	-0.008017	-4.979	-0.008523	-4.979	-0.009583	-4.978	-0.007269	-4.978	-0.007567	-4.978	-0.007415
-4.978	-0.008015	-4.978	-0.008528	-4.978	-0.009568	-4.977	-0.007254	-4.978	-0.007557	-4.978	-0.007395
-4.977	-0.008011	-4.977	-0.008517	-4.976	-0.009565	-4.977	-0.00725	-4.977	-0.007564	-4.977	-0.007399
-4.975	-0.008	-4.976	-0.008513	-4.975	-0.009561	-4.975	-0.007247	-4.976	-0.007547	-4.976	-0.007395
-4.974	-0.008006	-4.975	-0.00851	-4.975	-0.009548	-4.975	-0.007233	-4.974	-0.007547	-4.975	-0.007387
-4.973	-0.007993	-4.974	-0.008497	-4.974	-0.009553	-4.974	-0.007241	-4.973	-0.007543	-4.974	-0.007394
-4.972	-0.007991	-4.973	-0.008502	-4.972	-0.009538	-4.973	-0.007226	-4.972	-0.007533	-4.973	-0.007377
-4.972	-0.007987	-4.971	-0.008491	-4.971	-0.009535	-4.972	-0.007222	-4.971	-0.007541	-4.972	-0.007382
-4.971	-0.007977	-4.971	-0.008487	-4.971	-0.009531	-4.97	-0.00722	-4.97	-0.007523	-4.971	-0.007376
-4.97	-0.007982	-4.97	-0.008484	-4.969	-0.009518	-4.969	-0.007205	-4.97	-0.007523	-4.97	-0.007368
-4.969	-0.007969	-4.969	-0.008471	-4.968	-0.009524	-4.968	-0.007213	-4.969	-0.007519	-4.969	-0.007374
-4.968	-0.007967	-4.968	-0.008476	-4.967	-0.009509	-4.967	-0.007198	-4.968	-0.007509	-4.968	-0.007354
-4.967	-0.007963	-4.966	-0.008465	-4.966	-0.009506	-4.966	-0.007195	-4.967	-0.007517	-4.966	-0.007357
-4.965	-0.007953	-4.966	-0.008461	-4.965	-0.009502	-4.966	-0.007192	-4.966	-0.007499	-4.966	-0.007354
-4.964	-0.007958	-4.965	-0.008458	-4.964	-0.009489	-4.965	-0.007176	-4.964	-0.0075	-4.964	-0.007345
-4.964	-0.007945	-4.964	-0.008445	-4.963	-0.009495	-4.964	-0.007184	-4.964	-0.007495	-4.964	-0.007351
-4.963	-0.007943	-4.963	-0.00845	-4.962	-0.00948	-4.962	-0.00717	-4.963	-0.007485	-4.963	-0.007337
-4.961	-0.007939	-4.962	-0.008438	-4.961	-0.009477	-4.962	-0.007166	-4.962	-0.007493	-4.962	-0.007339
-4.96	-0.007928	-4.961	-0.008434	-4.96	-0.009473	-4.96	-0.007163	-4.96	-0.007475	-4.961	-0.007331
-4.959	-0.007934	-4.96	-0.008432	-4.96	-0.00946	-4.959	-0.007148	-4.959	-0.007475	-4.959	-0.00732
-4.958	-0.007921	-4.958	-0.008418	-4.959	-0.009465	-4.958	-0.007156	-4.958	-0.007471	-4.959	-0.007324
-4.958	-0.007918	-4.957	-0.008423	-4.957	-0.00945	-4.957	-0.007141	-4.958	-0.007461	-4.958	-0.007302
-4.957	-0.007915	-4.957	-0.008412	-4.957	-0.009447	-4.956	-0.007137	-4.957	-0.007469	-4.957	-0.007304
-4.956	-0.007904	-4.956	-0.008408	-4.956	-0.009444	-4.955	-0.007134	-4.956	-0.007451	-4.956	-0.007296
-4.955	-0.007909	-4.955	-0.008405	-4.955	-0.009431	-4.954	-0.007119	-4.955	-0.007452	-4.955	-0.007287
-4.954	-0.007897	-4.954	-0.008392	-4.954	-0.009436	-4.953	-0.007126	-4.954	-0.007447	-4.954	-0.007293
-4.953	-0.007894	-4.953	-0.008398	-4.952	-0.009421	-4.952	-0.007112	-4.952	-0.007437	-4.953	-0.007272
-4.951	-0.00789	-4.952	-0.008386	-4.952	-0.009418	-4.952	-0.007107	-4.951	-0.007445	-4.952	-0.007274
-4.951	-0.00788	-4.951	-0.008382	-4.951	-0.009414	-4.95	-0.007104	-4.951	-0.007427	-4.951	-0.007266
-4.949	-0.007885	-4.95	-0.008379	-4.95	-0.009401	-4.95	-0.007088	-4.95	-0.007428	-4.95	-0.007264
-4.949	-0.007873	-4.949	-0.008366	-4.948	-0.009406	-4.949	-0.007095	-4.948	-0.007424	-4.949	-0.007271
-4.948	-0.007871	-4.947	-0.008371	-4.948	-0.009391	-4.948	-0.00708	-4.947	-0.007413	-4.948	-0.00725
-4.947	-0.007867	-4.947	-0.00836	-4.947	-0.009388	-4.947	-0.007076	-4.947	-0.007421	-4.947	-0.007252
-4.946	-0.007856	-4.946	-0.008356	-4.946	-0.009384	-4.946	-0.007073	-4.946	-0.007403	-4.946	-0.007246
-4.945	-0.007861	-4.945	-0.008353	-4.945	-0.00937	-4.945	-0.007057	-4.945	-0.007404	-4.945	-0.007239
-4.944	-0.007849	-4.944	-0.008339	-4.943	-0.009376	-4.944	-0.007065	-4.944	-0.0074	-4.944	-0.007246
-4.943	-0.007847	-4.942	-0.008345	-4.943	-0.009362	-4.943	-0.007051	-4.943	-0.007389	-4.943	-0.007226
-4.942	-0.007843	-4.941	-0.008333	-4.942	-0.009358	-4.942	-0.007047	-4.942	-0.007397	-4.942	-0.007229
-4.94	-0.007832	-4.94	-0.008329	-4.94	-0.009355	-4.94	-0.007044	-4.941	-0.007379	-4.941	-0.007222
-4.939	-0.007837	-4.939	-0.008327	-4.94	-0.009341	-4.94	-0.007028	-4.94	-0.007379	-4.94	-0.007214
-4.938	-0.007824	-4.939	-0.008313	-4.939	-0.009347	-4.938	-0.007035	-4.939	-0.007375	-4.939	-0.007219
-4.937	-0.007822	-4.938	-0.008319	-4.938	-0.009332	-4.937	-0.00702	-4.938	-0.007364	-4.938	-0.007196
-4.936	-0.007818	-4.937	-0.008307	-4.936	-0.009329	-4.937	-0.007015	-4.937	-0.007373	-4.937	-0.007197
-4.935	-0.007808	-4.936	-0.008303	-4.935	-0.009325	-4.935	-0.007011	-4.936	-0.007355	-4.935	-0.007188
-4.934	-0.007813	-4.934	-0.0083	-4.935	-0.009311	-4.934	-0.006995	-4.935	-0.007355	-4.935	-0.007178
-4.933	-0.007801	-4.934	-0.008287	-4.934	-0.009318	-4.933	-0.007	-4.934	-0.007351	-4.934	-0.007183
-4.933	-0.007798	-4.933	-0.008292	-4.933	-0.009303	-4.932	-0.006986	-4.933	-0.00734	-4.933	-0.007163
-4.932	-0.007794	-4.932	-0.008281	-4.932	-0.009299	-4.931	-0.006982	-4.931	-0.007349	-4.932	-0.007165
-4.931	-0.007783	-4.931	-0.008277	-4.931	-0.009296	-4.93	-0.006979	-4.931	-0.007331	-4.931	-0.00716
-4.93	-0.007788	-4.93	-0.008274	-4.929	-0.009282	-4.929	-0.006963	-4.93	-0.007331	-4.93	-0.00715
-4.929	-0.007776	-4.929	-0.00826	-4.929	-0.009288	-4.929	-0.006998	-4.929	-0.007327	-4.929	-0.00716
-4.928	-0.007774	-4.928	-0.008266	-4.928	-0.009274	-4.927	-0.006974	-4.928	-0.007316	-4.928	-0.007141
-4.927	-0.00777	-4.927	-0.008255	-4.927	-0.00927	-4.926	-0.00697	-4.926	-0.007325	-4.927	-0.007144
-4.926	-0.007759	-4.926	-0.008251	-4.926	-0.009266	-4.926	-0.006968	-4.925	-0.007307	-4.926	-0.007136
-4.925	-0.007764	-4.925	-0.008248	-4.925	-0.009253	-4.925	-0.006953	-4.924	-0.007307	-4.925	-0.007127
-4.924	-0.007751	-4.923	-0.008234	-4.924	-0.009258	-4.924	-0.006961	-4.923	-0.007303	-4.924	-0.007133
-4.923	-0.007749	-4.923	-0.008239	-4.923	-0.009244	-4.922	-0.006947	-4.922	-0.007292	-4.923	-0.007112
-4.922	-0.007745	-4.921	-0.008228	-4.921	-0.00924	-4.922	-0.006942	-4.921	-0.0073	-4.922	-0.007114
-4.92	-0.007734	-4.92	-0.008224	-4.92	-0.009236	-4.921	-0.00694	-4.92	-0.007283	-4.921	-0.007106
-4.919	-0.00774	-4.919	-0.008222	-4.92	-0.009222	-4.92	-0.006924	-4.919	-0.007283	-4.92	-0.007096
-4.919	-0.007727	-4.918	-0.008208	-4.919	-0.009228	-4.918	-0.006931	-4.918	-0.007279	-4.919	-0.007102
-4.918	-0.007724	-4.917	-0.008213	-4.918	-0.009215	-4.918	-0.006917	-4.917	-0.007268	-4.918	-0.007083
-4.917	-0.007721	-4.917	-0.008202	-4.917	-0.00921	-4.916	-0.006913	-4.916	-0.007276	-4.917	-0.007085
-4.915	-0.00771	-4.915	-0.008197	-4.916	-0.009207	-4.916	-0.006911	-4.915	-0.007259	-4.916	-0.007079
-4.915	-0.007716	-4.914	-0.008195	-4.915	-0.009193	-4.915	-0.006896	-4.915	-0.007259	-4.915	-0.00707
-4.914	-0.007704	-4.914	-0.008181	-4.914	-0.009198	-4.914	-0.006903	-4.914	-0.007255	-4.914	-0.007075
-4.912	-0.0077	-4.912	-0.008186	-4.913	-0.009184	-4.912	-0.00689	-4.913	-0.007244	-4.913	-0.007055
-4.912	-0.007697	-4.912	-0.008176	-4.912	-0.00918	-4.912	-0.006886	-4.912	-0.007252	-4.912	-0.00706
-4.911	-0.007686	-4.911	-0.008171	-4.911	-0.009177	-4.911	-0.006884	-4.91	-0.007235	-4.911	-0.007053
-4.91	-0.007691	-4.91	-0.008169	-4.91	-0.009163	-4.91	-0.006869	-4.91	-0.007234	-4.91	-0.007047
-4.909	-0.007679	-4.909	-0.008155	-4.909	-0.009169	-4.909	-0.006876	-4.908	-0.007231	-4.909	-0.007052
-4.908	-0.007676	-4.908	-0.00816	-4.907	-0.009155	-4.907	-0.006863	-4.908	-0.007219	-4.907	-0.007032
-4.907	-0.007673	-4.907	-0.008149	-4.906	-0.00915	-4.906	-0.006858	-4.906	-0.007228	-4.907	-0.007035
-4.906	-0.007661	-4.906	-0.008145	-4.905	-0.009147	-4.905	-0.006857	-4.905	-0.007211	-4.906	-0.007027
-4.904	-0.007667	-4.905	-0.008143	-4.904	-0.009133	-4.905	-0.006842	-4.905	-0.007211	-4.905	-0.007019
-4.904	-0.007655	-4.903	-0.008129	-4.904	-0.009139	-4.904	-0.00685	-4.904	-0.007207	-4.904	-0.007025
-4.902	-0.007651	-4.903	-0.008133	-4.902	-0.009125	-4.903	-0.006837	-4.903	-0.007195	-4.903	-0.007005
-4.901	-0.007648	-4.902	-0.008122	-4.902	-0.009121	-4.902	-0.006832	-4.902	-0.007204	-4.902	-0.007013
-4.901	-0.007636	-4.9	-0.008118	-4.9	-0.009117	-4.901	-0.006831	-4.901	-0.007187	-4.901	-0.007005
-4.9	-0.007642	-4.899	-0.008116	-4.9	-0.009103	-4.9	-0.006816	-4.9	-0.007186	-4.9	-0.006996
-4.899	-0.00763	-4.898	-0.008103	-4.898	-0.009109	-4.899	-0.006823	-4.899	-0.007183	-4.899	-0.007002
-4.898	-0.007627	-4.897	-0.008107	-4.897	-0.009096	-4.898	-0.006809	-4.898	-0.007171	-4.898	-0.006983
-4.896	-0.007624	-4.896	-0.008096	-4.896	-0.009091	-4.897	-0.006804	-4.897	-0.00718	-4.897	-0.006986
-4.895	-0.007612	-4.895	-0.008091	-4.896	-0.009088	-4.895	-0.006802	-4.896	-0.007163	-4.896	-0.006979
-4.894	-0.007617	-4.894	-0.008089	-4.894	-0.009074	-4.894	-0.006787	-4.894	-0.007162	-4.895	-0.006969
-4.893	-0.007606	-4.893	-0.008075	-4.893	-0.009079	-4.893	-0.006795	-4.893	-0.007158	-4.894	-0.006975
-4.892	-0.007603	-4.892	-0.00808	-4.892	-0.009066	-4.892	-0.006781	-4.893	-0.007146	-4.893	-0.006956
-4.892	-0.0076	-4.891	-0.008069	-4.892	-0.009061	-4.891	-0.006776	-4.892	-0.007156	-4.892	-0.006958
-4.891	-0.007588	-4.89	-0.008065	-4.891	-0.009058	-4.89	-0.006774	-4.891	-0.007139	-4.891	-0.006953
-4.89	-0.007594	-4.889	-0.008063	-4.89	-0.009044	-4.889	-0.006758	-4.889	-0.007138	-4.89	-0.006944
-4.889	-0.007581	-4.888	-0.008049	-4.889	-0.009049	-4.888	-0.006765	-4.889	-0.007134	-4.889	-0.006953
-4.888	-0.007578	-4.887	-0.008054	-4.888	-0.009036	-4.887	-0.006752	-4.888	-0.007122	-4.888	-0.006933
-4.887	-0.007575	-4.887	-0.008043	-4.887	-0.009031	-4.886	-0.006746	-4.887	-0.007132	-4.887	-0.006936
-4.886	-0.007564	-4.886	-0.008038	-4.886	-0.009028	-4.886	-0.006743	-4.886	-0.007115	-4.886	-0.00693
-4.884	-0.007569	-4.885	-0.008037	-4.885	-0.009014	-4.885	-0.006728	-4.884	-0.007114	-4.885	-0.006921
-4.884	-0.007557	-4.883	-0.008023	-4.884	-0.009019	-4.883	-0.006736	-4.884	-0.00711	-4.884	-0.006925
-4.883	-0.007554	-4.882	-0.008027	-4.883	-0.009006	-4.882	-0.006723	-4.883	-0.007098	-4.883	-0.006906
-4.882	-0.007551	-4.882	-0.008016	-4.882	-0.009001	-4.881	-0.006718	-4.882	-0.007107	-4.882	-0.00691
-4.881	-0.007539	-4.88	-0.008012	-4.881	-0.008998	-4.88	-0.006715	-4.88	-0.007091	-4.881	-0.006904
-4.879	-0.007545	-4.88	-0.00801	-4.88	-0.008984	-4.879	-0.006701	-4.88	-0.00709	-4.88	-0.006896
-4.879	-0.007533	-4.878	-0.007996	-4.879	-0.008989	-4.878	-0.006708	-4.879	-0.007086	-4.878	-0.006902
-4.878	-0.00753	-4.878	-0.008001	-4.878	-0.008976	-4.877	-0.006695	-4.878	-0.007074	-4.878	-0.006885
-4.877	-0.007527	-4.877	-0.007991	-4.877	-0.008972	-4.876	-0.00669	-4.877	-0.007084	-4.877	-0.006889
-4.876	-0.007514	-4.876	-0.007986	-4.876	-0.008969	-4.875	-0.006688	-4.876	-0.007067	-4.876	-0.006889
-4.875	-0.00752	-4.874	-0.007984	-4.875	-0.008954	-4.874	-0.006673	-4.875	-0.007065	-4.875	-0.006886
-4.873	-0.007508	-4.874	-0.00797	-4.874	-0.00896	-4.873	-0.006681	-4.874	-0.007062	-4.874	-0.006893
-4.872	-0.007505	-4.873	-0.007974	-4.873	-0.008947	-4.873	-0.006668	-4.873	-0.007049	-4.872	-0.006875
-4.871	-0.007501	-4.872	-0.007964	-4.871	-0.008942	-4.872	-0.006663	-4.872	-0.007059	-4.872	-0.006878
-4.871	-0.007489	-4.871	-0.007959	-4.871	-0.008939	-4.87	-0.006661	-4.871	-0.007043	-4.871	-0.006874
-4.869	-0.007495	-4.869	-0.007957	-4.87	-0.008925	-4.87	-0.006646	-4.87	-0.007041	-4.87	-0.006865
-4.868	-0.007483	-4.869	-0.007943	-4.869	-0.00893	-4.868	-0.006654	-4.869	-0.007037	-4.869	-0.006872
-4.867	-0.00748	-4.868	-0.007948	-4.868	-0.008917	-4.867	-0.006642	-4.868	-0.007025	-4.868	-0.006854
-4.866	-0.007477	-4.866	-0.007937	-4.867	-0.008912	-4.866	-0.006637	-4.867	-0.007034	-4.867	-0.006858
-4.866	-0.007465	-4.866	-0.007932	-4.866	-0.008909	-4.865	-0.006635	-4.865	-0.007018	-4.866	-0.006853
-4.865	-0.007471	-4.865	-0.007931	-4.865	-0.008895	-4.865	-0.00662	-4.864	-0.007017	-4.865	-0.006844
-4.864	-0.007459	-4.864	-0.007917	-4.864	-0.0089	-4.864	-0.006628	-4.864	-0.007013	-4.864	-0.006851
-4.863	-0.007456	-4.863	-0.007921	-4.863	-0.008887	-4.863	-0.006616	-4.862	-0.007001	-4.863	-0.00683
-4.862	-0.007453	-4.862	-0.00791	-4.862	-0.008882	-4.862	-0.006612	-4.862	-0.00701	-4.862	-0.006834
-4.861	-0.007441	-4.861	-0.007906	-4.861	-0.008879	-4.86	-0.00661	-4.86	-0.006994	-4.861	-0.006827
-4.86	-0.007446	-4.859	-0.007904	-4.86	-0.008864	-4.859	-0.006595	-4.859	-0.006992	-4.86	-0.006818
-4.859	-0.007435	-4.858	-0.00789	-4.859	-0.00887	-4.859	-0.006604	-4.858	-0.006989	-4.859	-0.006824
-4.858	-0.007432	-4.858	-0.007894	-4.858	-0.008857	-4.858	-0.006592	-4.858	-0.006976	-4.858	-0.006805
-4.857	-0.007428	-4.857	-0.007884	-4.857	-0.008852	-4.857	-0.006588	-4.857	-0.006986	-4.857	-0.006808
-4.855	-0.007416	-4.855	-0.007879	-4.856	-0.008849	-4.856	-0.006587	-4.855	-0.00697	-4.856	-0.006804
-4.855	-0.007422	-4.855	-0.007878	-4.855	-0.008834	-4.855	-0.006572	-4.855	-0.006968	-4.854	-0.006798
-4.854	-0.00741	-4.853	-0.007864	-4.854	-0.00884	-4.854	-0.00658	-4.854	-0.006965	-4.853	-0.006805
-4.853	-0.007407	-4.852	-0.007868	-4.852	-0.008827	-4.853	-0.006569	-4.853	-0.006952	-4.852	-0.006786
-4.852	-0.007404	-4.851	-0.007857	-4.852	-0.008822	-4.852	-0.006564	-4.852	-0.006961	-4.852	-0.00679
-4.851	-0.007392	-4.85	-0.007853	-4.851	-0.00882	-4.851	-0.006563	-4.851	-0.006946	-4.851	-0.006785
-4.85	-0.007397	-4.849	-0.007851	-4.85	-0.008805	-4.85	-0.006548	-4.85	-0.006944	-4.85	-0.006777
-4.848	-0.007386	-4.848	-0.007837	-4.849	-0.00881	-4.848	-0.006556	-4.849	-0.006941	-4.849	-0.006784
-4.847	-0.007382	-4.847	-0.007842	-4.848	-0.008798	-4.847	-0.006545	-4.847	-0.006927	-4.848	-0.00677
-4.846	-0.007379	-4.846	-0.007831	-4.847	-0.008793	-4.846	-0.006541	-4.846	-0.006937	-4.846	-0.006774
-4.845	-0.007367	-4.845	-0.007826	-4.846	-0.00879	-4.845	-0.00654	-4.845	-0.006921	-4.846	-0.00677
-4.845	-0.007372	-4.844	-0.007825	-4.845	-0.008775	-4.844	-0.006525	-4.845	-0.00692	-4.845	-0.006764
-4.843	-0.007361	-4.843	-0.007811	-4.844	-0.00878	-4.843	-0.006534	-4.844	-0.006917	-4.844	-0.006771
-4.843	-0.007358	-4.843	-0.007815	-4.843	-0.008768	-4.842	-0.006523	-4.843	-0.006903	-4.843	-0.006752
-4.841	-0.007355	-4.842	-0.007805	-4.842	-0.008763	-4.842	-0.006519	-4.842	-0.006913	-4.842	-0.006757
-4.84	-0.007342	-4.84	-0.007799	-4.84	-0.00876	-4.84	-0.006518	-4.841	-0.006898	-4.841	-0.006751
-4.839	-0.007347	-4.839	-0.007798	-4.84	-0.008745	-4.84	-0.006504	-4.84	-0.006896	-4.839	-0.006748
-4.839	-0.007336	-4.838	-0.007784	-4.839	-0.00875	-4.838	-0.006512	-4.838	-0.006892	-4.839	-0.006755
-4.838	-0.007333	-4.837	-0.007788	-4.838	-0.008738	-4.837	-0.006502	-4.838	-0.006879	-4.838	-0.006736
-4.837	-0.00733	-4.837	-0.007777	-4.837	-0.008733	-4.837	-0.006498	-4.837	-0.006888	-4.837	-0.00674
-4.835	-0.007318	-4.836	-0.007772	-4.835	-0.00873	-4.835	-0.006498	-4.835	-0.006873	-4.835	-0.006735
-4.834	-0.007323	-4.835	-0.007771	-4.835	-0.008715	-4.835	-0.006483	-4.834	-0.006871	-4.835	-0.006726
-4.834	-0.007312	-4.834	-0.007757	-4.834	-0.00872	-4.834	-0.006492	-4.834	-0.006868	-4.834	-0.006733
-4.832	-0.007308	-4.832	-0.007761	-4.833	-0.008708	-4.833	-0.006482	-4.833	-0.006854	-4.833	-0.006716
-4.832	-0.007306	-4.832	-0.007751	-4.832	-0.008702	-4.832	-0.006478	-4.832	-0.006864	-4.832	-0.006719
-4.831	-0.007293	-4.831	-0.007746	-4.831	-0.0087	-4.831	-0.006478	-4.831	-0.006849	-4.831	-0.006713
-4.83	-0.007299	-4.829	-0.007744	-4.83	-0.008685	-4.83	-0.006464	-4.83	-0.006847	-4.83	-0.006705
-4.829	-0.007287	-4.828	-0.007731	-4.829	-0.00869	-4.829	-0.006473	-4.829	-0.006844	-4.829	-0.006711
-4.828	-0.007284	-4.827	-0.007735	-4.828	-0.008678	-4.828	-0.006463	-4.828	-0.00683	-4.828	-0.006692
-4.827	-0.007281	-4.826	-0.007724	-4.827	-0.008672	-4.827	-0.006459	-4.827	-0.006839	-4.827	-0.006695
-4.826	-0.007269	-4.825	-0.007719	-4.826	-0.00867	-4.825	-0.006459	-4.826	-0.006824	-4.826	-0.006688
-4.825	-0.007274	-4.824	-0.007718	-4.825	-0.008655	-4.825	-0.006445	-4.825	-0.006822	-4.825	-0.00668
-4.824	-0.007263	-4.823	-0.007704	-4.824	-0.00866	-4.824	-0.006454	-4.824	-0.006819	-4.824	-0.006687
-4.823	-0.007259	-4.822	-0.007708	-4.823	-0.008648	-4.822	-0.006444	-4.823	-0.006806	-4.823	-0.006667
-4.821	-0.007257	-4.821	-0.007698	-4.822	-0.008643	-4.822	-0.00644	-4.822	-0.006815	-4.822	-0.006674
-4.82	-0.007244	-4.82	-0.007693	-4.821	-0.008641	-4.821	-0.00644	-4.82	-0.0068	-4.821	-0.00667
-4.819	-0.007249	-4.819	-0.007692	-4.82	-0.008626	-4.82	-0.006426	-4.819	-0.006798	-4.82	-0.006663
-4.818	-0.007238	-4.818	-0.007678	-4.819	-0.00863	-4.819	-0.006435	-4.818	-0.006795	-4.818	-0.00667
-4.817	-0.007234	-4.817	-0.007682	-4.818	-0.008618	-4.817	-0.006425	-4.817	-0.006781	-4.818	-0.006652
-4.816	-0.007232	-4.816	-0.007671	-4.817	-0.008613	-4.816	-0.006421	-4.816	-0.00679	-4.817	-0.006655
-4.815	-0.007219	-4.815	-0.007666	-4.816	-0.008611	-4.815	-0.006421	-4.815	-0.006776	-4.816	-0.006649
-4.815	-0.007224	-4.814	-0.007665	-4.815	-0.008596	-4.814	-0.006406	-4.814	-0.006773	-4.814	-0.006642
-4.814	-0.007213	-4.813	-0.007651	-4.813	-0.008601	-4.813	-0.006415	-4.814	-0.00677	-4.813	-0.006648
-4.813	-0.007209	-4.812	-0.007655	-4.813	-0.008589	-4.812	-0.006406	-4.813	-0.006757	-4.812	-0.006629
-4.812	-0.007207	-4.811	-0.007644	-4.811	-0.008583	-4.812	-0.006403	-4.811	-0.006766	-4.812	-0.006632
-4.811	-0.007195	-4.81	-0.007639	-4.811	-0.008581	-4.81	-0.006408	-4.81	-0.006752	-4.81	-0.006625
-4.809	-0.007199	-4.809	-0.007638	-4.809	-0.008566	-4.81	-0.006398	-4.81	-0.006749	-4.81	-0.006616
-4.808	-0.007188	-4.809	-0.007624	-4.808	-0.008571	-4.808	-0.006407	-4.808	-0.006746	-4.808	-0.006621
-4.807	-0.007185	-4.808	-0.007628	-4.807	-0.008558	-4.807	-0.006396	-4.808	-0.006733	-4.808	-0.006601
-4.806	-0.007182	-4.807	-0.007618	-4.806	-0.008552	-4.806	-0.006391	-4.807	-0.006741	-4.807	-0.006603
-4.805	-0.00717	-4.806	-0.007612	-4.805	-0.00855	-4.805	-0.00639	-4.806	-0.006727	-4.806	-0.006596
-4.804	-0.007175	-4.804	-0.007612	-4.804	-0.008535	-4.805	-0.006373	-4.804	-0.006725	-4.805	-0.006587
-4.804	-0.007164	-4.804	-0.007597	-4.804	-0.00854	-4.803	-0.006381	-4.803	-0.006722	-4.804	-0.006598
-4.803	-0.00716	-4.802	-0.007601	-4.802	-0.008528	-4.802	-0.00637	-4.802	-0.006708	-4.803	-0.006577
-4.801	-0.007158	-4.801	-0.007591	-4.802	-0.008522	-4.801	-0.006365	-4.801	-0.006717	-4.802	-0.00658
-4.8	-0.007145	-4.8	-0.007586	-4.8	-0.00852	-4.8	-0.006364	-4.801	-0.006703	-4.801	-0.006574
-4.799	-0.00715	-4.8	-0.007584	-4.8	-0.008505	-4.8	-0.006348	-4.799	-0.0067	-4.8	-0.006564
-4.798	-0.007139	-4.798	-0.00757	-4.799	-0.00851	-4.799	-0.006355	-4.799	-0.006698	-4.799	-0.00657
-4.798	-0.007136	-4.797	-0.007575	-4.798	-0.008499	-4.798	-0.006344	-4.798	-0.006684	-4.798	-0.00655
-4.796	-0.007133	-4.797	-0.007564	-4.797	-0.008493	-4.797	-0.006339	-4.796	-0.006693	-4.797	-0.006555
-4.796	-0.007121	-4.796	-0.007559	-4.796	-0.00849	-4.795	-0.006338	-4.795	-0.006678	-4.796	-0.00655
-4.795	-0.007125	-4.795	-0.007558	-4.795	-0.008475	-4.794	-0.006322	-4.794	-0.006676	-4.795	-0.006541
-4.794	-0.007114	-4.793	-0.007544	-4.794	-0.00848	-4.793	-0.006329	-4.794	-0.006673	-4.794	-0.006547
-4.793	-0.007111	-4.793	-0.007548	-4.793	-0.008469	-4.793	-0.006318	-4.793	-0.006659	-4.793	-0.006528
-4.792	-0.007108	-4.791	-0.007538	-4.792	-0.008463	-4.792	-0.006314	-4.792	-0.006668	-4.792	-0.00653
-4.79	-0.007096	-4.791	-0.007532	-4.791	-0.00846	-4.791	-0.006313	-4.79	-0.006654	-4.791	-0.006513
-4.789	-0.0071	-4.79	-0.007531	-4.79	-0.008445	-4.79	-0.006297	-4.789	-0.006651	-4.79	-0.006505
-4.788	-0.007089	-4.789	-0.007518	-4.789	-0.00845	-4.788	-0.006304	-4.788	-0.006649	-4.789	-0.006513
-4.787	-0.007085	-4.788	-0.007521	-4.788	-0.008439	-4.787	-0.006293	-4.787	-0.006635	-4.788	-0.006496
-4.787	-0.007084	-4.787	-0.007511	-4.787	-0.008433	-4.786	-0.006288	-4.786	-0.006644	-4.787	-0.006501
-4.785	-0.007071	-4.785	-0.007505	-4.786	-0.008431	-4.786	-0.006287	-4.785	-0.00663	-4.786	-0.006496
-4.784	-0.007076	-4.785	-0.007504	-4.785	-0.008416	-4.785	-0.006271	-4.785	-0.006627	-4.785	-0.006488
-4.784	-0.007065	-4.784	-0.00749	-4.784	-0.00842	-4.783	-0.006278	-4.783	-0.006625	-4.784	-0.006495
-4.783	-0.007061	-4.782	-0.007494	-4.783	-0.008409	-4.782	-0.006267	-4.782	-0.00661	-4.783	-0.006475
-4.781	-0.007059	-4.781	-0.007484	-4.782	-0.008403	-4.781	-0.006262	-4.781	-0.006619	-4.782	-0.006478
-4.78	-0.007046	-4.781	-0.007479	-4.78	-0.008401	-4.78	-0.006262	-4.78	-0.006605	-4.781	-0.006471
-4.779	-0.00705	-4.78	-0.007478	-4.78	-0.008385	-4.779	-0.006245	-4.779	-0.006603	-4.78	-0.006462
-4.778	-0.00704	-4.779	-0.007463	-4.779	-0.00839	-4.779	-0.006253	-4.778	-0.0066	-4.779	-0.006468
-4.777	-0.007036	-4.777	-0.007468	-4.778	-0.008379	-4.777	-0.006242	-4.777	-0.006586	-4.778	-0.006449
-4.777	-0.007034	-4.777	-0.007457	-4.777	-0.008373	-4.777	-0.006237	-4.776	-0.006595	-4.777	-0.006453
-4.776	-0.007021	-4.775	-0.007452	-4.776	-0.00837	-4.776	-0.006236	-4.775	-0.006581	-4.776	-0.006447
-4.774	-0.007026	-4.775	-0.007451	-4.775	-0.008355	-4.775	-0.00622	-4.775	-0.006578	-4.775	-0.006438
-4.773	-0.007015	-4.773	-0.007437	-4.774	-0.00836	-4.774	-0.006227	-4.774	-0.006576	-4.774	-0.006445
-4.773	-0.007011	-4.773	-0.007441	-4.773	-0.008349	-4.773	-0.006216	-4.773	-0.006562	-4.773	-0.006425
-4.771	-0.007009	-4.772	-0.00743	-4.772	-0.008342	-4.772	-0.006211	-4.771	-0.00657	-4.772	-0.006427
-4.771	-0.006997	-4.771	-0.007425	-4.771	-0.008341	-4.771	-0.00621	-4.771	-0.006557	-4.771	-0.006419
-4.769	-0.007002	-4.77	-0.007424	-4.77	-0.008325	-4.77	-0.006194	-4.769	-0.006554	-4.77	-0.00641
-4.768	-0.00699	-4.768	-0.00741	-4.769	-0.008329	-4.769	-0.006201	-4.768	-0.006551	-4.769	-0.006417
-4.768	-0.006986	-4.767	-0.007414	-4.767	-0.008318	-4.768	-0.006191	-4.768	-0.006537	-4.768	-0.006397
-4.766	-0.006985	-4.766	-0.007404	-4.767	-0.008313	-4.767	-0.006185	-4.767	-0.006546	-4.767	-0.0064
-4.765	-0.006972	-4.765	-0.007398	-4.765	-0.008311	-4.765	-0.006185	-4.766	-0.006532	-4.766	-0.006393
-4.764	-0.006976	-4.765	-0.007397	-4.765	-0.008295	-4.764	-0.006168	-4.765	-0.006529	-4.765	-0.006384
-4.763	-0.006966	-4.763	-0.007383	-4.763	-0.0083	-4.764	-0.006175	-4.763	-0.006527	-4.764	-0.006391
-4.763	-0.006962	-4.762	-0.007387	-4.763	-0.008288	-4.762	-0.006165	-4.762	-0.006512	-4.762	-0.006372
-4.762	-0.00696	-4.761	-0.007377	-4.761	-0.008282	-4.762	-0.006159	-4.761	-0.006521	-4.762	-0.006374
-4.76	-0.006947	-4.76	-0.007372	-4.761	-0.008281	-4.761	-0.006159	-4.76	-0.006508	-4.76	-0.006368
-4.759	-0.006952	-4.76	-0.007371	-4.76	-0.008265	-4.76	-0.006142	-4.759	-0.006505	-4.76	-0.00636
-4.759	-0.006941	-4.759	-0.007357	-4.758	-0.00827	-4.759	-0.006149	-4.758	-0.006503	-4.759	-0.006365
-4.757	-0.006937	-4.758	-0.007361	-4.757	-0.008259	-4.758	-0.006139	-4.757	-0.006488	-4.758	-0.006346
-4.756	-0.006935	-4.756	-0.00735	-4.756	-0.008253	-4.757	-0.006134	-4.757	-0.006497	-4.756	-0.006349
-4.755	-0.006922	-4.756	-0.007344	-4.755	-0.008251	-4.755	-0.006133	-4.756	-0.006484	-4.755	-0.006343
-4.755	-0.006927	-4.755	-0.007344	-4.754	-0.008235	-4.754	-0.006116	-4.755	-0.00648	-4.754	-0.006334
-4.753	-0.006916	-4.753	-0.00733	-4.753	-0.00824	-4.753	-0.006123	-4.753	-0.006478	-4.754	-0.00634
-4.752	-0.006912	-4.752	-0.007334	-4.752	-0.008229	-4.752	-0.006113	-4.752	-0.006464	-4.753	-0.006321
-4.751	-0.00691	-4.752	-0.007324	-4.751	-0.008222	-4.752	-0.006107	-4.752	-0.006472	-4.752	-0.006324
-4.75	-0.006897	-4.751	-0.007318	-4.751	-0.008221	-4.75	-0.006106	-4.75	-0.006459	-4.751	-0.006318
-4.75	-0.006902	-4.75	-0.007317	-4.75	-0.008205	-4.75	-0.00609	-4.749	-0.006456	-4.75	-0.006309
-4.748	-0.006891	-4.749	-0.007303	-4.748	-0.008209	-4.748	-0.006097	-4.748	-0.006454	-4.749	-0.006316
-4.747	-0.006887	-4.747	-0.007307	-4.747	-0.008198	-4.747	-0.006087	-4.747	-0.006439	-4.748	-0.006296
-4.746	-0.006885	-4.747	-0.007297	-4.746	-0.008192	-4.746	-0.006082	-4.746	-0.006448	-4.747	-0.006297
-4.746	-0.006872	-4.746	-0.007291	-4.746	-0.008191	-4.745	-0.006082	-4.745	-0.006435	-4.745	-0.006289
-4.745	-0.006877	-4.745	-0.00729	-4.744	-0.008175	-4.745	-0.006064	-4.745	-0.006431	-4.744	-0.00628
-4.744	-0.006866	-4.744	-0.007276	-4.744	-0.00818	-4.743	-0.006071	-4.743	-0.006429	-4.744	-0.006286
-4.742	-0.006862	-4.743	-0.00728	-4.742	-0.008169	-4.742	-0.006061	-4.742	-0.006414	-4.743	-0.006267
-4.741	-0.00686	-4.742	-0.00727	-4.742	-0.008162	-4.741	-0.006056	-4.741	-0.006423	-4.742	-0.006269
-4.74	-0.006848	-4.741	-0.007264	-4.741	-0.00816	-4.74	-0.006056	-4.74	-0.00641	-4.741	-0.006262
-4.74	-0.006853	-4.74	-0.007263	-4.74	-0.008144	-4.74	-0.006038	-4.739	-0.006407	-4.74	-0.006252
-4.739	-0.006842	-4.739	-0.007249	-4.739	-0.008149	-4.738	-0.006045	-4.738	-0.006405	-4.739	-0.006258
-4.738	-0.006837	-4.737	-0.007253	-4.737	-0.008138	-4.737	-0.006035	-4.737	-0.00639	-4.738	-0.006237
-4.736	-0.006836	-4.736	-0.007243	-4.737	-0.008132	-4.736	-0.00603	-4.736	-0.006399	-4.737	-0.006239
-4.736	-0.006823	-4.736	-0.007237	-4.736	-0.008131	-4.735	-0.00603	-4.735	-0.006386	-4.736	-0.006232
-4.734	-0.006827	-4.735	-0.007236	-4.734	-0.008114	-4.734	-0.006013	-4.735	-0.006382	-4.735	-0.006222
-4.733	-0.006817	-4.734	-0.007222	-4.734	-0.008119	-4.733	-0.006019	-4.733	-0.006381	-4.733	-0.00623
-4.732	-0.006812	-4.733	-0.007227	-4.733	-0.008108	-4.732	-0.006009	-4.732	-0.006366	-4.733	-0.006215
-4.731	-0.006811	-4.732	-0.007217	-4.732	-0.008102	-4.732	-0.006004	-4.731	-0.006374	-4.732	-0.006218
-4.73	-0.006798	-4.731	-0.007211	-4.73	-0.008101	-4.73	-0.006004	-4.73	-0.006361	-4.73	-0.006211
-4.729	-0.006803	-4.729	-0.007209	-4.729	-0.008085	-4.729	-0.005987	-4.729	-0.006358	-4.73	-0.006201
-4.728	-0.006792	-4.729	-0.007195	-4.728	-0.008089	-4.728	-0.005993	-4.728	-0.006356	-4.729	-0.006207
-4.727	-0.006787	-4.728	-0.0072	-4.728	-0.008078	-4.727	-0.005983	-4.727	-0.006341	-4.727	-0.006187
-4.726	-0.006786	-4.726	-0.00719	-4.727	-0.008072	-4.726	-0.005978	-4.726	-0.00635	-4.726	-0.006189
-4.726	-0.006773	-4.725	-0.007184	-4.725	-0.00807	-4.725	-0.005978	-4.725	-0.006336	-4.725	-0.006182
-4.724	-0.006778	-4.724	-0.007183	-4.725	-0.008054	-4.724	-0.005961	-4.724	-0.006333	-4.724	-0.006173
-4.723	-0.006767	-4.723	-0.007168	-4.723	-0.008059	-4.723	-0.005967	-4.723	-0.006331	-4.723	-0.006179
-4.722	-0.006762	-4.723	-0.007173	-4.722	-0.008048	-4.722	-0.005958	-4.722	-0.006316	-4.722	-0.00616
-4.721	-0.006761	-4.721	-0.007163	-4.721	-0.008042	-4.721	-0.005952	-4.721	-0.006325	-4.722	-0.006164
-4.72	-0.006748	-4.72	-0.007157	-4.72	-0.008041	-4.72	-0.005952	-4.72	-0.006312	-4.72	-0.006158
-4.719	-0.006752	-4.719	-0.007156	-4.72	-0.008024	-4.719	-0.005935	-4.72	-0.006309	-4.72	-0.006149
-4.718	-0.006742	-4.718	-0.007141	-4.719	-0.008028	-4.718	-0.005942	-4.718	-0.006307	-4.719	-0.006156
-4.717	-0.006737	-4.717	-0.007146	-4.718	-0.008018	-4.717	-0.005931	-4.717	-0.006292	-4.717	-0.006135
-4.716	-0.006736	-4.717	-0.007136	-4.717	-0.008012	-4.717	-0.005926	-4.716	-0.0063	-4.717	-0.006137
-4.716	-0.006723	-4.715	-0.00713	-4.715	-0.008011	-4.715	-0.005927	-4.716	-0.006288	-4.715	-0.00613
-4.715	-0.006727	-4.714	-0.007129	-4.714	-0.007994	-4.714	-0.005909	-4.714	-0.006284	-4.715	-0.006121
-4.714	-0.006717	-4.713	-0.007114	-4.714	-0.007998	-4.713	-0.005915	-4.714	-0.006283	-4.713	-0.006127
-4.713	-0.006712	-4.712	-0.007119	-4.712	-0.007987	-4.712	-0.005905	-4.712	-0.006267	-4.713	-0.006107
-4.711	-0.006711	-4.711	-0.007109	-4.711	-0.007981	-4.711	-0.0059	-4.711	-0.006276	-4.712	-0.006109
-4.71	-0.006698	-4.71	-0.007103	-4.71	-0.00798	-4.71	-0.005901	-4.71	-0.006263	-4.711	-0.006102
-4.709	-0.006702	-4.709	-0.007102	-4.71	-0.007964	-4.71	-0.005883	-4.709	-0.00626	-4.709	-0.006093
-4.708	-0.006693	-4.708	-0.007087	-4.709	-0.007968	-4.709	-0.005889	-4.709	-0.006258	-4.709	-0.0061
-4.708	-0.006688	-4.708	-0.007092	-4.708	-0.007958	-4.707	-0.005879	-4.708	-0.006243	-4.708	-0.006081
-4.706	-0.006686	-4.707	-0.007083	-4.707	-0.007951	-4.707	-0.005874	-4.707	-0.006251	-4.707	-0.006084
-4.705	-0.006673	-4.706	-0.007076	-4.706	-0.00795	-4.706	-0.005874	-4.706	-0.006238	-4.706	-0.006078
-4.705	-0.006678	-4.705	-0.007076	-4.704	-0.007933	-4.705	-0.005857	-4.704	-0.006235	-4.705	-0.006069
-4.704	-0.006668	-4.703	-0.007061	-4.703	-0.007938	-4.703	-0.005863	-4.703	-0.006233	-4.704	-0.006075
-4.702	-0.006663	-4.703	-0.007065	-4.702	-0.007927	-4.702	-0.005853	-4.702	-0.006218	-4.703	-0.006056
-4.702	-0.006662	-4.701	-0.007056	-4.701	-0.007921	-4.701	-0.005847	-4.701	-0.006227	-4.702	-0.006058
-4.7	-0.006649	-4.701	-0.007049	-4.7	-0.00792	-4.701	-0.005848	-4.7	-0.006214	-4.701	-0.006052
-4.699	-0.006653	-4.7	-0.007049	-4.7	-0.007903	-4.7	-0.00583	-4.699	-0.00621	-4.7	-0.006043
-4.698	-0.006643	-4.699	-0.007034	-4.699	-0.007908	-4.699	-0.005836	-4.698	-0.006209	-4.698	-0.006051
-4.698	-0.006638	-4.698	-0.007038	-4.698	-0.007897	-4.698	-0.005826	-4.697	-0.006194	-4.698	-0.006032
-4.696	-0.006636	-4.697	-0.007029	-4.697	-0.007891	-4.697	-0.00582	-4.696	-0.006202	-4.696	-0.006033
-4.695	-0.006624	-4.695	-0.007023	-4.696	-0.007891	-4.695	-0.005821	-4.695	-0.00619	-4.695	-0.006028
-4.694	-0.006628	-4.694	-0.007022	-4.695	-0.007873	-4.694	-0.005804	-4.694	-0.006186	-4.695	-0.006019
-4.693	-0.006617	-4.693	-0.007007	-4.693	-0.007878	-4.694	-0.00581	-4.693	-0.006185	-4.693	-0.006025
-4.692	-0.006612	-4.692	-0.007011	-4.692	-0.007867	-4.693	-0.0058	-4.692	-0.00617	-4.693	-0.006006
-4.691	-0.006611	-4.692	-0.007002	-4.691	-0.00786	-4.691	-0.005795	-4.692	-0.006178	-4.692	-0.006009
-4.69	-0.006598	-4.691	-0.006996	-4.69	-0.00786	-4.69	-0.005795	-4.69	-0.006165	-4.691	-0.006003
-4.689	-0.006603	-4.689	-0.006995	-4.689	-0.007843	-4.689	-0.005778	-4.689	-0.006161	-4.69	-0.005994
-4.688	-0.006593	-4.689	-0.00698	-4.689	-0.007848	-4.688	-0.005784	-4.688	-0.00616	-4.689	-0.006001
-4.687	-0.006588	-4.688	-0.006984	-4.687	-0.007837	-4.688	-0.005774	-4.687	-0.006145	-4.688	-0.005982
-4.686	-0.006586	-4.687	-0.006975	-4.687	-0.00783	-4.686	-0.005768	-4.686	-0.006153	-4.687	-0.005999
-4.685	-0.006573	-4.686	-0.006969	-4.685	-0.00783	-4.686	-0.005769	-4.685	-0.006141	-4.686	-0.00599
-4.684	-0.006578	-4.684	-0.006968	-4.685	-0.007813	-4.685	-0.005752	-4.684	-0.006137	-4.685	-0.005985
-4.683	-0.006568	-4.684	-0.006953	-4.683	-0.007817	-4.684	-0.005758	-4.683	-0.006135	-4.684	-0.005993
-4.682	-0.006563	-4.682	-0.006957	-4.682	-0.007807	-4.682	-0.005748	-4.683	-0.00612	-4.683	-0.005973
-4.681	-0.006561	-4.681	-0.006948	-4.682	-0.0078	-4.681	-0.005742	-4.681	-0.006128	-4.682	-0.005976
-4.681	-0.006549	-4.68	-0.006942	-4.681	-0.0078	-4.68	-0.005743	-4.68	-0.006116	-4.681	-0.00597
-4.679	-0.006553	-4.679	-0.006941	-4.68	-0.007783	-4.679	-0.005726	-4.679	-0.006112	-4.68	-0.005962
-4.678	-0.006543	-4.679	-0.006926	-4.679	-0.007786	-4.678	-0.005732	-4.678	-0.006111	-4.679	-0.005969
-4.677	-0.006538	-4.677	-0.00693	-4.678	-0.007776	-4.677	-0.005722	-4.677	-0.006096	-4.677	-0.00595
-4.676	-0.006536	-4.676	-0.006921	-4.677	-0.00777	-4.676	-0.005716	-4.676	-0.006104	-4.676	-0.005954
-4.675	-0.006524	-4.675	-0.006914	-4.675	-0.00777	-4.675	-0.005717	-4.675	-0.006091	-4.676	-0.005948
-4.674	-0.006528	-4.674	-0.006914	-4.674	-0.007753	-4.674	-0.0057	-4.675	-0.006087	-4.674	-0.00594
-4.673	-0.006518	-4.674	-0.006899	-4.673	-0.007756	-4.673	-0.005705	-4.673	-0.006086	-4.674	-0.005947
-4.672	-0.006513	-4.672	-0.006903	-4.672	-0.007747	-4.673	-0.005695	-4.673	-0.006071	-4.673	-0.005928
-4.672	-0.006511	-4.671	-0.006894	-4.672	-0.00774	-4.671	-0.00569	-4.672	-0.006079	-4.672	-0.005931
-4.671	-0.006499	-4.67	-0.006888	-4.67	-0.007739	-4.67	-0.005691	-4.671	-0.006067	-4.67	-0.005924
-4.669	-0.006503	-4.669	-0.006888	-4.669	-0.007723	-4.669	-0.005673	-4.669	-0.006063	-4.669	-0.005915
-4.668	-0.006493	-4.668	-0.006873	-4.669	-0.007726	-4.668	-0.005678	-4.668	-0.006062	-4.669	-0.005927
-4.668	-0.006488	-4.667	-0.006876	-4.667	-0.007717	-4.667	-0.005667	-4.668	-0.006047	-4.668	-0.005905
-4.666	-0.006487	-4.666	-0.006867	-4.666	-0.00771	-4.666	-0.00566	-4.667	-0.006055	-4.667	-0.005908
-4.665	-0.006473	-4.665	-0.006861	-4.665	-0.00771	-4.665	-0.005661	-4.666	-0.006043	-4.666	-0.005901
-4.665	-0.006478	-4.665	-0.006861	-4.665	-0.007693	-4.665	-0.005643	-4.665	-0.006038	-4.665	-0.00589
-4.664	-0.006468	-4.663	-0.006845	-4.664	-0.007696	-4.664	-0.005649	-4.663	-0.006037	-4.663	-0.005897
-4.663	-0.006463	-4.662	-0.006849	-4.663	-0.007686	-4.662	-0.005639	-4.662	-0.006022	-4.663	-0.005878
-4.662	-0.006461	-4.662	-0.00684	-4.662	-0.007679	-4.661	-0.005632	-4.661	-0.00603	-4.662	-0.005881
-4.661	-0.006449	-4.661	-0.006834	-4.66	-0.007679	-4.66	-0.005633	-4.66	-0.006018	-4.661	-0.005876
-4.66	-0.006453	-4.66	-0.006834	-4.66	-0.007662	-4.659	-0.005616	-4.659	-0.006014	-4.66	-0.005867
-4.659	-0.006443	-4.659	-0.006819	-4.659	-0.007666	-4.658	-0.005621	-4.659	-0.006013	-4.659	-0.005873
-4.657	-0.006438	-4.658	-0.006822	-4.658	-0.007656	-4.657	-0.005611	-4.657	-0.005998	-4.657	-0.005854
-4.656	-0.006436	-4.657	-0.006813	-4.656	-0.007649	-4.656	-0.005605	-4.656	-0.006006	-4.657	-0.005858
-4.655	-0.006423	-4.656	-0.006807	-4.656	-0.007649	-4.656	-0.005606	-4.656	-0.005994	-4.655	-0.005852
-4.654	-0.006428	-4.655	-0.006807	-4.655	-0.007632	-4.655	-0.005588	-4.655	-0.005989	-4.654	-0.005843
-4.653	-0.006418	-4.654	-0.006792	-4.653	-0.007635	-4.653	-0.005594	-4.654	-0.005989	-4.653	-0.00585
-4.652	-0.006413	-4.653	-0.006795	-4.652	-0.007626	-4.653	-0.005584	-4.652	-0.005973	-4.653	-0.005831
-4.652	-0.006412	-4.652	-0.006787	-4.652	-0.007619	-4.652	-0.005577	-4.652	-0.005981	-4.652	-0.005835
-4.65	-0.006399	-4.651	-0.00678	-4.651	-0.007619	-4.65	-0.005578	-4.651	-0.005969	-4.651	-0.005829
-4.65	-0.006403	-4.65	-0.00678	-4.65	-0.007602	-4.65	-0.00556	-4.65	-0.005965	-4.65	-0.005821
-4.648	-0.006393	-4.649	-0.006765	-4.649	-0.007605	-4.648	-0.005566	-4.649	-0.005964	-4.649	-0.005827
-4.647	-0.006388	-4.648	-0.006768	-4.648	-0.007596	-4.647	-0.005556	-4.648	-0.005949	-4.648	-0.005809
-4.646	-0.006386	-4.647	-0.00676	-4.646	-0.007589	-4.647	-0.005549	-4.646	-0.005957	-4.647	-0.005812
-4.645	-0.006373	-4.646	-0.006753	-4.645	-0.007589	-4.646	-0.005551	-4.645	-0.005945	-4.645	-0.005806
-4.644	-0.006378	-4.645	-0.006753	-4.644	-0.007572	-4.645	-0.005533	-4.644	-0.00594	-4.645	-0.005797
-4.644	-0.006368	-4.644	-0.006738	-4.644	-0.007575	-4.644	-0.005538	-4.643	-0.005939	-4.644	-0.005808
-4.642	-0.006363	-4.643	-0.006741	-4.642	-0.007566	-4.643	-0.005528	-4.642	-0.005924	-4.643	-0.005789
-4.642	-0.006361	-4.642	-0.006733	-4.642	-0.007559	-4.641	-0.005521	-4.641	-0.005932	-4.641	-0.005792
-4.641	-0.006348	-4.64	-0.006726	-4.641	-0.007559	-4.64	-0.005522	-4.641	-0.00592	-4.641	-0.005788
-4.64	-0.006353	-4.639	-0.006726	-4.64	-0.007542	-4.639	-0.005504	-4.639	-0.005915	-4.64	-0.005779
-4.638	-0.006343	-4.639	-0.006711	-4.638	-0.007545	-4.638	-0.005509	-4.639	-0.005914	-4.639	-0.005786
-4.637	-0.006338	-4.637	-0.006714	-4.638	-0.007536	-4.637	-0.0055	-4.637	-0.005899	-4.637	-0.005768
-4.636	-0.006336	-4.636	-0.006706	-4.637	-0.007528	-4.636	-0.005493	-4.636	-0.005907	-4.637	-0.005772
-4.635	-0.006323	-4.636	-0.006699	-4.635	-0.007529	-4.635	-0.005493	-4.636	-0.005895	-4.636	-0.005768
-4.634	-0.006328	-4.635	-0.0067	-4.634	-0.007511	-4.634	-0.005476	-4.635	-0.005891	-4.635	-0.00576
-4.633	-0.006318	-4.634	-0.006684	-4.633	-0.007515	-4.633	-0.005481	-4.634	-0.00589	-4.634	-0.005767
-4.632	-0.006312	-4.633	-0.006687	-4.632	-0.007505	-4.632	-0.005471	-4.633	-0.005875	-4.632	-0.005748
-4.631	-0.006311	-4.631	-0.006679	-4.631	-0.007498	-4.631	-0.005463	-4.631	-0.005883	-4.631	-0.005751
-4.63	-0.006298	-4.63	-0.006672	-4.631	-0.007499	-4.63	-0.005464	-4.63	-0.005871	-4.63	-0.005746
-4.629	-0.006302	-4.63	-0.006673	-4.629	-0.007481	-4.629	-0.005447	-4.629	-0.005866	-4.629	-0.005737
-4.628	-0.006293	-4.629	-0.006657	-4.628	-0.007484	-4.628	-0.005452	-4.628	-0.005866	-4.628	-0.005745
-4.627	-0.006288	-4.628	-0.006661	-4.627	-0.007475	-4.627	-0.005443	-4.627	-0.00585	-4.627	-0.005726
-4.626	-0.006286	-4.627	-0.006652	-4.627	-0.007467	-4.626	-0.005435	-4.626	-0.005858	-4.626	-0.00573
-4.625	-0.006273	-4.626	-0.006646	-4.625	-0.007468	-4.625	-0.005436	-4.625	-0.005846	-4.625	-0.005725
-4.624	-0.006277	-4.625	-0.006646	-4.624	-0.007451	-4.624	-0.005418	-4.624	-0.005842	-4.625	-0.005717
-4.623	-0.006268	-4.624	-0.006631	-4.623	-0.007454	-4.624	-0.005423	-4.623	-0.005841	-4.623	-0.005725
-4.622	-0.006263	-4.622	-0.006633	-4.623	-0.007445	-4.622	-0.005413	-4.622	-0.005826	-4.622	-0.005707
-4.622	-0.006262	-4.621	-0.006625	-4.622	-0.007437	-4.621	-0.005406	-4.622	-0.005834	-4.621	-0.00571
-4.621	-0.006248	-4.62	-0.006619	-4.621	-0.007438	-4.62	-0.005407	-4.62	-0.005822	-4.621	-0.005704
-4.619	-0.006252	-4.619	-0.006619	-4.62	-0.007421	-4.619	-0.005388	-4.62	-0.005817	-4.619	-0.005695
-4.619	-0.006243	-4.618	-0.006604	-4.619	-0.007424	-4.618	-0.005393	-4.619	-0.005817	-4.618	-0.005702
-4.617	-0.006237	-4.617	-0.006607	-4.618	-0.007415	-4.618	-0.005384	-4.617	-0.005801	-4.617	-0.005682
-4.617	-0.006236	-4.616	-0.006598	-4.617	-0.007407	-4.616	-0.005376	-4.616	-0.005809	-4.617	-0.005685
-4.615	-0.006223	-4.615	-0.006591	-4.616	-0.007408	-4.616	-0.005377	-4.615	-0.005798	-4.615	-0.005678
-4.614	-0.006227	-4.614	-0.006592	-4.615	-0.007391	-4.614	-0.005359	-4.614	-0.005793	-4.614	-0.005669
-4.613	-0.006218	-4.613	-0.006576	-4.614	-0.007394	-4.614	-0.005363	-4.613	-0.005792	-4.614	-0.005675
-4.613	-0.006213	-4.613	-0.006579	-4.613	-0.007385	-4.612	-0.005354	-4.612	-0.005776	-4.613	-0.005655
-4.611	-0.006211	-4.611	-0.006572	-4.611	-0.007377	-4.612	-0.005346	-4.611	-0.005784	-4.611	-0.005656
-4.61	-0.006198	-4.61	-0.006565	-4.61	-0.007378	-4.611	-0.005347	-4.61	-0.005773	-4.61	-0.00565
-4.609	-0.006202	-4.609	-0.006565	-4.609	-0.007361	-4.61	-0.00533	-4.609	-0.005768	-4.61	-0.00564
-4.609	-0.006193	-4.609	-0.00655	-4.608	-0.007363	-4.609	-0.005334	-4.608	-0.005767	-4.609	-0.005646
-4.607	-0.006188	-4.608	-0.006552	-4.608	-0.007354	-4.608	-0.005324	-4.608	-0.005751	-4.607	-0.005627
-4.607	-0.006186	-4.607	-0.006544	-4.606	-0.007347	-4.607	-0.005316	-4.606	-0.00576	-4.607	-0.005633
-4.606	-0.006173	-4.606	-0.006538	-4.605	-0.007348	-4.605	-0.005317	-4.605	-0.005748	-4.606	-0.005632
-4.605	-0.006177	-4.604	-0.006538	-4.605	-0.00733	-4.604	-0.005298	-4.604	-0.005743	-4.605	-0.005626
-4.604	-0.006168	-4.604	-0.006523	-4.603	-0.007333	-4.603	-0.005302	-4.603	-0.005743	-4.604	-0.005634
-4.602	-0.006163	-4.602	-0.006525	-4.602	-0.007324	-4.602	-0.005292	-4.603	-0.005727	-4.603	-0.005617
-4.602	-0.006162	-4.601	-0.006518	-4.602	-0.007316	-4.601	-0.005288	-4.602	-0.005735	-4.602	-0.005621
-4.6	-0.006148	-4.601	-0.006511	-4.601	-0.007318	-4.6	-0.00529	-4.601	-0.005724	-4.6	-0.005617
-4.599	-0.006152	-4.599	-0.006511	-4.6	-0.0073	-4.599	-0.005272	-4.6	-0.005719	-4.599	-0.005609
-4.598	-0.006143	-4.598	-0.006496	-4.599	-0.007302	-4.598	-0.005276	-4.598	-0.005718	-4.598	-0.005617
-4.597	-0.006137	-4.597	-0.006498	-4.597	-0.007294	-4.597	-0.005267	-4.597	-0.005703	-4.597	-0.0056
-4.596	-0.006136	-4.596	-0.006491	-4.596	-0.007286	-4.596	-0.005259	-4.596	-0.00571	-4.597	-0.005603
-4.595	-0.006123	-4.595	-0.006484	-4.595	-0.007287	-4.595	-0.00526	-4.595	-0.005699	-4.595	-0.005598
-4.594	-0.006127	-4.594	-0.006485	-4.594	-0.00727	-4.594	-0.005242	-4.594	-0.005694	-4.594	-0.00559
-4.593	-0.006118	-4.593	-0.006469	-4.594	-0.007272	-4.594	-0.005245	-4.594	-0.005694	-4.594	-0.005597
-4.592	-0.006113	-4.593	-0.006471	-4.593	-0.007263	-4.592	-0.005236	-4.593	-0.005678	-4.593	-0.005578
-4.591	-0.006111	-4.592	-0.006464	-4.591	-0.007255	-4.591	-0.005227	-4.591	-0.005686	-4.592	-0.005586
-4.59	-0.006097	-4.59	-0.006457	-4.59	-0.007258	-4.59	-0.005228	-4.59	-0.005675	-4.591	-0.005582
-4.589	-0.006102	-4.589	-0.006458	-4.589	-0.00724	-4.589	-0.00521	-4.589	-0.00567	-4.59	-0.005576
-4.588	-0.006092	-4.588	-0.006442	-4.589	-0.007242	-4.588	-0.005214	-4.588	-0.00567	-4.589	-0.005585
-4.587	-0.006087	-4.587	-0.006444	-4.587	-0.007234	-4.587	-0.005205	-4.587	-0.005654	-4.588	-0.005569
-4.586	-0.006086	-4.586	-0.006437	-4.587	-0.007225	-4.586	-0.005196	-4.586	-0.005661	-4.587	-0.005574
-4.586	-0.006073	-4.585	-0.00643	-4.585	-0.007227	-4.585	-0.005196	-4.586	-0.00565	-4.585	-0.005571
-4.585	-0.006076	-4.584	-0.006431	-4.584	-0.00721	-4.584	-0.005176	-4.584	-0.005645	-4.584	-0.005566
-4.584	-0.006067	-4.583	-0.006415	-4.584	-0.007212	-4.584	-0.005185	-4.583	-0.005645	-4.583	-0.005575
-4.582	-0.006062	-4.582	-0.006417	-4.583	-0.007203	-4.583	-0.005173	-4.583	-0.005629	-4.583	-0.00556
-4.581	-0.006061	-4.581	-0.00641	-4.582	-0.007195	-4.581	-0.005166	-4.582	-0.005637	-4.582	-0.005567
-4.58	-0.006048	-4.581	-0.006403	-4.581	-0.007197	-4.58	-0.005168	-4.58	-0.005626	-4.581	-0.005566
-4.579	-0.006052	-4.579	-0.006404	-4.58	-0.00718	-4.58	-0.005151	-4.579	-0.005621	-4.58	-0.005563
-4.578	-0.006042	-4.579	-0.006388	-4.579	-0.007182	-4.578	-0.005156	-4.579	-0.005621	-4.578	-0.005575
-4.577	-0.006037	-4.578	-0.00639	-4.578	-0.007173	-4.577	-0.005148	-4.578	-0.005604	-4.577	-0.005562
-4.576	-0.006036	-4.577	-0.006383	-4.576	-0.007165	-4.576	-0.005141	-4.576	-0.005612	-4.576	-0.00557
-4.575	-0.006023	-4.575	-0.006377	-4.575	-0.007167	-4.575	-0.005143	-4.575	-0.005601	-4.575	-0.00557
-4.575	-0.006026	-4.575	-0.006377	-4.574	-0.007149	-4.574	-0.00513	-4.574	-0.005596	-4.575	-0.005568
-4.574	-0.006017	-4.573	-0.006362	-4.573	-0.007151	-4.573	-0.005136	-4.573	-0.005596	-4.574	-0.00558
-4.573	-0.006012	-4.572	-0.006364	-4.572	-0.007142	-4.572	-0.005129	-4.573	-0.00558	-4.573	-0.005567
-4.571	-0.006011	-4.572	-0.006356	-4.571	-0.007134	-4.572	-0.005123	-4.571	-0.005587	-4.571	-0.005576
-4.571	-0.005997	-4.571	-0.00635	-4.57	-0.007136	-4.57	-0.005126	-4.571	-0.005576	-4.57	-0.005576
-4.57	-0.006001	-4.57	-0.006351	-4.569	-0.007119	-4.569	-0.005109	-4.569	-0.005571	-4.57	-0.005572
-4.569	-0.005992	-4.569	-0.006335	-4.568	-0.007121	-4.568	-0.005115	-4.569	-0.005571	-4.569	-0.005583
-4.568	-0.005987	-4.568	-0.006337	-4.567	-0.007113	-4.567	-0.005109	-4.568	-0.005555	-4.568	-0.005568
-4.567	-0.005986	-4.567	-0.00633	-4.566	-0.007104	-4.566	-0.005102	-4.566	-0.005563	-4.567	-0.005574
-4.565	-0.005972	-4.566	-0.006322	-4.565	-0.007106	-4.565	-0.005106	-4.566	-0.005552	-4.566	-0.005574
-4.564	-0.005976	-4.564	-0.006324	-4.564	-0.007089	-4.564	-0.00509	-4.565	-0.005547	-4.565	-0.00557
-4.564	-0.005967	-4.563	-0.006308	-4.563	-0.007091	-4.563	-0.005096	-4.563	-0.005547	-4.564	-0.005577
-4.562	-0.005961	-4.562	-0.006309	-4.562	-0.007082	-4.562	-0.00509	-4.563	-0.00553	-4.563	-0.005558
-4.561	-0.005961	-4.561	-0.006302	-4.561	-0.007074	-4.561	-0.005084	-4.561	-0.005538	-4.562	-0.00556
-4.561	-0.005947	-4.56	-0.006295	-4.56	-0.007076	-4.56	-0.005088	-4.561	-0.005528	-4.561	-0.005554
-4.559	-0.005951	-4.56	-0.006297	-4.559	-0.007059	-4.559	-0.005071	-4.559	-0.005522	-4.56	-0.005545
-4.558	-0.005942	-4.558	-0.006281	-4.558	-0.00706	-4.558	-0.005078	-4.558	-0.005523	-4.559	-0.005552
-4.558	-0.005936	-4.557	-0.006283	-4.557	-0.007052	-4.557	-0.005073	-4.557	-0.005506	-4.558	-0.005533
-4.556	-0.005935	-4.557	-0.006275	-4.557	-0.007044	-4.556	-0.005068	-4.556	-0.005514	-4.557	-0.005535
-4.555	-0.005922	-4.555	-0.006268	-4.556	-0.007046	-4.555	-0.005073	-4.555	-0.005503	-4.556	-0.005529
-4.554	-0.005926	-4.554	-0.00627	-4.554	-0.007028	-4.554	-0.005057	-4.554	-0.005498	-4.555	-0.005519
-4.553	-0.005917	-4.553	-0.006254	-4.554	-0.00703	-4.553	-0.005063	-4.553	-0.005498	-4.554	-0.005526
-4.552	-0.005911	-4.552	-0.006256	-4.552	-0.007022	-4.552	-0.005056	-4.552	-0.005481	-4.553	-0.005506
-4.551	-0.00591	-4.551	-0.006249	-4.551	-0.007013	-4.551	-0.005051	-4.551	-0.005489	-4.551	-0.005508
-4.55	-0.005897	-4.55	-0.006242	-4.55	-0.007016	-4.55	-0.005056	-4.55	-0.005478	-4.55	-0.005502
-4.549	-0.005901	-4.549	-0.006243	-4.549	-0.006998	-4.549	-0.005041	-4.549	-0.005473	-4.549	-0.005493
-4.548	-0.005892	-4.548	-0.006227	-4.548	-0.007	-4.548	-0.005047	-4.548	-0.005473	-4.548	-0.005499
-4.547	-0.005886	-4.547	-0.006229	-4.547	-0.006992	-4.548	-0.005042	-4.547	-0.005457	-4.548	-0.005479
-4.546	-0.005886	-4.546	-0.006222	-4.546	-0.006983	-4.546	-0.005037	-4.546	-0.005464	-4.547	-0.005482
-4.545	-0.005872	-4.546	-0.006215	-4.545	-0.006985	-4.545	-0.005052	-4.545	-0.005454	-4.545	-0.005476
-4.544	-0.005876	-4.544	-0.006217	-4.544	-0.006968	-4.544	-0.005036	-4.544	-0.005448	-4.544	-0.005466
-4.543	-0.005866	-4.543	-0.0062	-4.543	-0.006969	-4.543	-0.00504	-4.543	-0.005449	-4.543	-0.005473
-4.543	-0.005861	-4.542	-0.006202	-4.542	-0.006961	-4.542	-0.005037	-4.542	-0.005432	-4.542	-0.005454
-4.542	-0.00586	-4.541	-0.006195	-4.542	-0.006953	-4.541	-0.005032	-4.541	-0.00544	-4.542	-0.005456
-4.541	-0.005847	-4.54	-0.006188	-4.54	-0.006955	-4.54	-0.005038	-4.54	-0.005429	-4.54	-0.00545
-4.539	-0.005851	-4.539	-0.00619	-4.539	-0.006938	-4.539	-0.005027	-4.539	-0.005424	-4.539	-0.005441
-4.538	-0.005841	-4.538	-0.006174	-4.538	-0.006939	-4.538	-0.005038	-4.538	-0.005424	-4.539	-0.005448
-4.537	-0.005836	-4.538	-0.006175	-4.537	-0.006931	-4.537	-0.005031	-4.537	-0.005407	-4.538	-0.00543
-4.537	-0.005835	-4.536	-0.006168	-4.537	-0.006922	-4.536	-0.005022	-4.536	-0.005415	-4.537	-0.005433
-4.536	-0.005822	-4.536	-0.006161	-4.535	-0.006925	-4.535	-0.005024	-4.535	-0.005405	-4.536	-0.005427
-4.535	-0.005826	-4.534	-0.006163	-4.534	-0.006907	-4.534	-0.005005	-4.535	-0.005399	-4.535	-0.005418
-4.534	-0.005816	-4.533	-0.006147	-4.533	-0.006909	-4.533	-0.005008	-4.534	-0.005399	-4.534	-0.005425
-4.532	-0.005811	-4.532	-0.006148	-4.532	-0.006901	-4.533	-0.005	-4.532	-0.005383	-4.533	-0.005407
-4.531	-0.00581	-4.531	-0.006141	-4.531	-0.006892	-4.531	-0.004991	-4.531	-0.005391	-4.532	-0.005412
-4.53	-0.005796	-4.53	-0.006134	-4.53	-0.006895	-4.53	-0.004993	-4.53	-0.005381	-4.53	-0.005406
-4.529	-0.0058	-4.529	-0.006136	-4.529	-0.006877	-4.529	-0.004975	-4.529	-0.005375	-4.529	-0.005397
-4.528	-0.005791	-4.528	-0.00612	-4.529	-0.006878	-4.528	-0.004977	-4.528	-0.005375	-4.528	-0.005405
-4.527	-0.005785	-4.527	-0.006121	-4.527	-0.006871	-4.527	-0.004973	-4.528	-0.005358	-4.528	-0.005386
-4.526	-0.005785	-4.526	-0.006114	-4.526	-0.006862	-4.526	-0.004966	-4.527	-0.005366	-4.526	-0.00539
-4.525	-0.005771	-4.525	-0.006107	-4.525	-0.006865	-4.525	-0.004968	-4.525	-0.005356	-4.525	-0.005385
-4.524	-0.005775	-4.524	-0.006109	-4.525	-0.006847	-4.524	-0.004951	-4.524	-0.00535	-4.524	-0.005375
-4.523	-0.005766	-4.523	-0.006094	-4.523	-0.006848	-4.523	-0.004955	-4.523	-0.005351	-4.523	-0.005383
-4.522	-0.00576	-4.522	-0.006095	-4.522	-0.006841	-4.522	-0.004948	-4.522	-0.005334	-4.522	-0.005364
-4.521	-0.00576	-4.521	-0.006087	-4.521	-0.006832	-4.521	-0.004941	-4.521	-0.005341	-4.522	-0.005368
-4.52	-0.005746	-4.521	-0.00608	-4.52	-0.006834	-4.52	-0.004944	-4.52	-0.005331	-4.521	-0.005362
-4.519	-0.00575	-4.519	-0.006082	-4.519	-0.006817	-4.519	-0.004926	-4.519	-0.005325	-4.519	-0.005353
-4.518	-0.00574	-4.518	-0.006066	-4.518	-0.006818	-4.518	-0.00493	-4.518	-0.005326	-4.519	-0.00536
-4.517	-0.005735	-4.517	-0.006068	-4.517	-0.006811	-4.517	-0.004924	-4.517	-0.005309	-4.517	-0.005342
-4.516	-0.005734	-4.517	-0.006061	-4.516	-0.006801	-4.516	-0.004917	-4.516	-0.005317	-4.516	-0.005346
-4.516	-0.005721	-4.516	-0.006053	-4.516	-0.006804	-4.515	-0.004919	-4.515	-0.005307	-4.515	-0.00534
-4.514	-0.005725	-4.514	-0.006055	-4.514	-0.006787	-4.514	-0.004901	-4.514	-0.005301	-4.514	-0.005332
-4.513	-0.005716	-4.514	-0.00604	-4.513	-0.006787	-4.513	-0.004905	-4.513	-0.005302	-4.513	-0.005339
-4.512	-0.00571	-4.512	-0.006041	-4.512	-0.00678	-4.512	-0.004899	-4.512	-0.005284	-4.512	-0.00532
-4.511	-0.00571	-4.511	-0.006034	-4.511	-0.006771	-4.511	-0.004892	-4.511	-0.005292	-4.511	-0.005323
-4.51	-0.005696	-4.51	-0.006026	-4.51	-0.006774	-4.51	-0.004895	-4.51	-0.005282	-4.51	-0.005318
-4.51	-0.0057	-4.509	-0.006028	-4.509	-0.006756	-4.509	-0.004877	-4.509	-0.005277	-4.509	-0.005309
-4.509	-0.005691	-4.508	-0.006013	-4.508	-0.006757	-4.508	-0.00488	-4.509	-0.005277	-4.508	-0.005316
-4.508	-0.005685	-4.507	-0.006014	-4.507	-0.00675	-4.507	-0.004874	-4.507	-0.00526	-4.507	-0.005297
-4.506	-0.005685	-4.506	-0.006007	-4.506	-0.006741	-4.506	-0.004867	-4.506	-0.005267	-4.506	-0.0053
-4.505	-0.00567	-4.505	-0.005999	-4.505	-0.006743	-4.505	-0.004871	-4.505	-0.005258	-4.505	-0.005294
-4.504	-0.005674	-4.504	-0.006002	-4.504	-0.006726	-4.504	-0.004853	-4.504	-0.005252	-4.504	-0.005286
-4.504	-0.005666	-4.504	-0.005986	-4.503	-0.006727	-4.503	-0.004856	-4.503	-0.005253	-4.503	-0.005294
-4.503	-0.00566	-4.503	-0.005987	-4.502	-0.00672	-4.502	-0.00485	-4.502	-0.005236	-4.502	-0.005275
-4.502	-0.00566	-4.502	-0.00598	-4.501	-0.006711	-4.501	-0.004843	-4.501	-0.005243	-4.501	-0.005278
-4.501	-0.005645	-4.501	-0.005973	-4.5	-0.006714	-4.5	-0.004846	-4.501	-0.005233	-4.5	-0.005273
-4.5	-0.005649	-4.499	-0.005975	-4.499	-0.006697	-4.499	-0.004828	-4.499	-0.005228	-4.499	-0.005265
-4.499	-0.00564	-4.498	-0.00596	-4.498	-0.006697	-4.498	-0.004831	-4.498	-0.005229	-4.498	-0.005272
-4.498	-0.005635	-4.497	-0.00596	-4.497	-0.00669	-4.497	-0.004825	-4.497	-0.005211	-4.498	-0.005254
-4.496	-0.005634	-4.496	-0.005954	-4.497	-0.006681	-4.496	-0.004818	-4.496	-0.005218	-4.497	-0.005259
-4.495	-0.00562	-4.495	-0.005946	-4.495	-0.006683	-4.495	-0.004822	-4.495	-0.005209	-4.496	-0.005254
-4.495	-0.005624	-4.494	-0.005948	-4.494	-0.006666	-4.494	-0.004804	-4.494	-0.005203	-4.495	-0.005245
-4.493	-0.005615	-4.493	-0.005932	-4.494	-0.006667	-4.493	-0.004807	-4.493	-0.005204	-4.493	-0.005253
-4.492	-0.00561	-4.492	-0.005933	-4.492	-0.00666	-4.492	-0.0048	-4.492	-0.005187	-4.492	-0.005235
-4.491	-0.005609	-4.491	-0.005927	-4.492	-0.00665	-4.491	-0.004793	-4.491	-0.005193	-4.491	-0.005237
-4.491	-0.005595	-4.49	-0.005919	-4.491	-0.006653	-4.49	-0.004797	-4.49	-0.005184	-4.49	-0.005233
-4.49	-0.005599	-4.489	-0.005921	-4.49	-0.006636	-4.489	-0.004778	-4.489	-0.005178	-4.489	-0.005224
-4.489	-0.00559	-4.489	-0.005906	-4.489	-0.006637	-4.488	-0.004781	-4.488	-0.005179	-4.488	-0.005232
-4.488	-0.005584	-4.488	-0.005906	-4.487	-0.00663	-4.487	-0.004775	-4.487	-0.005162	-4.488	-0.005214
-4.486	-0.005584	-4.486	-0.0059	-4.486	-0.00662	-4.486	-0.004768	-4.487	-0.005169	-4.486	-0.005217
-4.485	-0.00557	-4.485	-0.005892	-4.485	-0.006623	-4.485	-0.004772	-4.485	-0.00516	-4.485	-0.005212
-4.485	-0.005574	-4.484	-0.005894	-4.484	-0.006606	-4.484	-0.004754	-4.484	-0.005154	-4.485	-0.005203
-4.484	-0.005565	-4.483	-0.005879	-4.483	-0.006606	-4.483	-0.004756	-4.483	-0.005155	-4.484	-0.00521
-4.482	-0.00556	-4.483	-0.00588	-4.482	-0.006599	-4.482	-0.00475	-4.482	-0.005138	-4.483	-0.005192
-4.481	-0.005559	-4.481	-0.005873	-4.481	-0.006589	-4.481	-0.004744	-4.481	-0.005144	-4.482	-0.005195
-4.48	-0.005545	-4.48	-0.005865	-4.48	-0.006592	-4.48	-0.004747	-4.48	-0.005135	-4.481	-0.00519
-4.479	-0.005549	-4.479	-0.005867	-4.479	-0.006576	-4.479	-0.004729	-4.479	-0.00513	-4.48	-0.005182
-4.478	-0.00554	-4.478	-0.005852	-4.478	-0.006576	-4.478	-0.004732	-4.478	-0.005131	-4.478	-0.005189
-4.478	-0.005534	-4.477	-0.005853	-4.477	-0.006569	-4.477	-0.004726	-4.477	-0.005113	-4.477	-0.00517
-4.477	-0.005534	-4.476	-0.005846	-4.477	-0.00656	-4.476	-0.004719	-4.476	-0.00512	-4.476	-0.005174
-4.476	-0.00552	-4.475	-0.005838	-4.476	-0.006562	-4.475	-0.004722	-4.475	-0.00511	-4.476	-0.005169
-4.475	-0.005524	-4.474	-0.005841	-4.474	-0.006545	-4.474	-0.004704	-4.474	-0.005105	-4.474	-0.005161
-4.473	-0.005515	-4.473	-0.005825	-4.473	-0.006546	-4.473	-0.004707	-4.473	-0.005106	-4.474	-0.005169
-4.472	-0.005509	-4.472	-0.005826	-4.472	-0.006539	-4.472	-0.004701	-4.472	-0.005089	-4.473	-0.00515
-4.471	-0.005509	-4.471	-0.00582	-4.471	-0.006529	-4.471	-0.004694	-4.471	-0.005095	-4.472	-0.005153
-4.47	-0.005495	-4.471	-0.005811	-4.47	-0.006532	-4.47	-0.004698	-4.47	-0.005086	-4.471	-0.005148
-4.469	-0.005498	-4.469	-0.005814	-4.47	-0.006516	-4.469	-0.00468	-4.469	-0.00508	-4.47	-0.005139
-4.468	-0.005489	-4.468	-0.005799	-4.469	-0.006516	-4.468	-0.004682	-4.468	-0.005081	-4.468	-0.005147
-4.467	-0.005484	-4.467	-0.005799	-4.467	-0.006509	-4.467	-0.004676	-4.467	-0.005064	-4.467	-0.005128
-4.466	-0.005483	-4.466	-0.005793	-4.466	-0.006499	-4.466	-0.004668	-4.466	-0.00507	-4.467	-0.005131
-4.465	-0.005469	-4.465	-0.005784	-4.465	-0.006502	-4.465	-0.004673	-4.465	-0.005061	-4.466	-0.005126
-4.464	-0.005473	-4.464	-0.005787	-4.464	-0.006486	-4.464	-0.004655	-4.464	-0.005056	-4.464	-0.005118
-4.463	-0.005464	-4.463	-0.005771	-4.463	-0.006485	-4.463	-0.004657	-4.463	-0.005057	-4.463	-0.005125
-4.462	-0.005458	-4.462	-0.005772	-4.462	-0.006479	-4.462	-0.00465	-4.462	-0.005039	-4.463	-0.005107
-4.461	-0.005458	-4.461	-0.005766	-4.461	-0.006469	-4.461	-0.004643	-4.461	-0.005046	-4.462	-0.00511
-4.46	-0.005444	-4.46	-0.005757	-4.46	-0.006472	-4.46	-0.004647	-4.46	-0.005037	-4.461	-0.005105
-4.459	-0.005448	-4.459	-0.00576	-4.459	-0.006455	-4.459	-0.004629	-4.459	-0.005031	-4.46	-0.005096
-4.459	-0.005439	-4.458	-0.005745	-4.458	-0.006455	-4.458	-0.004632	-4.458	-0.005033	-4.458	-0.005103
-4.457	-0.005433	-4.457	-0.005745	-4.457	-0.006449	-4.457	-0.004625	-4.457	-0.005015	-4.457	-0.005084
-4.456	-0.005433	-4.456	-0.005739	-4.457	-0.006439	-4.456	-0.004617	-4.456	-0.005021	-4.456	-0.005087
-4.455	-0.005419	-4.455	-0.00573	-4.456	-0.006442	-4.455	-0.004621	-4.455	-0.005012	-4.455	-0.005082
-4.454	-0.005423	-4.454	-0.005733	-4.454	-0.006425	-4.454	-0.004603	-4.455	-0.005006	-4.454	-0.005073
-4.453	-0.005414	-4.454	-0.005718	-4.454	-0.006425	-4.453	-0.004605	-4.453	-0.005008	-4.453	-0.005081
-4.452	-0.005408	-4.452	-0.005718	-4.452	-0.006419	-4.452	-0.004598	-4.452	-0.004991	-4.453	-0.005062
-4.451	-0.005408	-4.451	-0.005712	-4.451	-0.006408	-4.451	-0.004591	-4.451	-0.004997	-4.452	-0.005065
-4.45	-0.005394	-4.45	-0.005704	-4.45	-0.006412	-4.45	-0.004595	-4.45	-0.004988	-4.451	-0.00506
-4.449	-0.005398	-4.45	-0.005707	-4.45	-0.006395	-4.449	-0.004577	-4.449	-0.004982	-4.45	-0.005051
-4.448	-0.005389	-4.449	-0.005691	-4.448	-0.006394	-4.448	-0.004579	-4.448	-0.004984	-4.449	-0.005059
-4.447	-0.005383	-4.448	-0.005692	-4.447	-0.006389	-4.447	-0.004572	-4.447	-0.004966	-4.448	-0.005039
-4.446	-0.005383	-4.447	-0.005686	-4.446	-0.006378	-4.446	-0.004565	-4.446	-0.004972	-4.446	-0.005042
-4.445	-0.005369	-4.445	-0.005677	-4.445	-0.006381	-4.445	-0.00457	-4.445	-0.004964	-4.445	-0.005037
-4.445	-0.005373	-4.444	-0.00568	-4.444	-0.006365	-4.444	-0.004553	-4.444	-0.004958	-4.445	-0.005029
-4.443	-0.005364	-4.443	-0.005665	-4.443	-0.006364	-4.443	-0.004555	-4.443	-0.00496	-4.444	-0.005036
-4.442	-0.005358	-4.443	-0.005665	-4.442	-0.006358	-4.442	-0.004548	-4.442	-0.004942	-4.443	-0.005017
-4.441	-0.005358	-4.441	-0.005659	-4.441	-0.006348	-4.441	-0.004542	-4.441	-0.004948	-4.441	-0.00502
-4.44	-0.005344	-4.441	-0.00565	-4.44	-0.006351	-4.44	-0.004547	-4.44	-0.004939	-4.44	-0.005015
-4.439	-0.005347	-4.439	-0.005653	-4.439	-0.006335	-4.439	-0.00453	-4.439	-0.004933	-4.439	-0.005006
-4.438	-0.005339	-4.438	-0.005638	-4.438	-0.006334	-4.438	-0.004533	-4.438	-0.004936	-4.438	-0.005014
-4.437	-0.005333	-4.437	-0.005638	-4.437	-0.006328	-4.437	-0.004527	-4.437	-0.004917	-4.438	-0.004995
-4.436	-0.005333	-4.436	-0.005632	-4.436	-0.006318	-4.436	-0.004521	-4.437	-0.004924	-4.437	-0.004998
-4.435	-0.005319	-4.435	-0.005623	-4.435	-0.006322	-4.435	-0.004526	-4.435	-0.004915	-4.435	-0.004992
-4.434	-0.005322	-4.434	-0.005626	-4.434	-0.006305	-4.434	-0.004509	-4.434	-0.004908	-4.434	-0.004983
-4.433	-0.005313	-4.433	-0.005611	-4.433	-0.006304	-4.433	-0.004514	-4.433	-0.004911	-4.433	-0.004991
-4.432	-0.005307	-4.432	-0.005611	-4.432	-0.006298	-4.432	-0.004508	-4.432	-0.004893	-4.432	-0.004972
-4.431	-0.005308	-4.431	-0.005605	-4.432	-0.006288	-4.431	-0.004501	-4.431	-0.004899	-4.431	-0.004975
-4.43	-0.005293	-4.43	-0.005596	-4.43	-0.006291	-4.43	-0.004506	-4.43	-0.00489	-4.431	-0.00497
-4.429	-0.005297	-4.429	-0.005599	-4.429	-0.006275	-4.429	-0.00449	-4.429	-0.004884	-4.43	-0.004961
-4.428	-0.005288	-4.428	-0.005584	-4.428	-0.006274	-4.428	-0.004493	-4.429	-0.004886	-4.429	-0.004968
-4.427	-0.005282	-4.427	-0.005584	-4.427	-0.006268	-4.427	-0.004487	-4.427	-0.004868	-4.428	-0.00495
-4.426	-0.005282	-4.427	-0.005578	-4.427	-0.006258	-4.426	-0.004481	-4.426	-0.004875	-4.427	-0.004953
-4.425	-0.005268	-4.426	-0.00557	-4.425	-0.006261	-4.425	-0.004486	-4.425	-0.004867	-4.426	-0.004947
-4.424	-0.005272	-4.424	-0.005572	-4.424	-0.006244	-4.424	-0.004469	-4.424	-0.00486	-4.424	-0.004939
-4.423	-0.005263	-4.424	-0.005557	-4.424	-0.006244	-4.423	-0.004472	-4.423	-0.004863	-4.423	-0.004946
-4.422	-0.005258	-4.422	-0.005558	-4.423	-0.006238	-4.422	-0.004466	-4.422	-0.004845	-4.422	-0.004927
-4.421	-0.005258	-4.421	-0.005552	-4.422	-0.006228	-4.421	-0.00446	-4.421	-0.004851	-4.422	-0.00493
-4.42	-0.005243	-4.42	-0.005543	-4.42	-0.006231	-4.42	-0.004465	-4.42	-0.004842	-4.421	-0.004925
-4.419	-0.005247	-4.42	-0.005545	-4.42	-0.006215	-4.419	-0.004448	-4.419	-0.004836	-4.42	-0.004916
-4.418	-0.005238	-4.419	-0.005531	-4.418	-0.006213	-4.418	-0.004451	-4.418	-0.004838	-4.419	-0.004924
-4.417	-0.005232	-4.417	-0.005531	-4.417	-0.006208	-4.417	-0.004445	-4.417	-0.00482	-4.418	-0.004904
-4.416	-0.005232	-4.416	-0.005525	-4.416	-0.006197	-4.416	-0.004438	-4.416	-0.004826	-4.417	-0.004907
-4.415	-0.005218	-4.415	-0.005516	-4.415	-0.006201	-4.415	-0.004443	-4.415	-0.004818	-4.416	-0.004902
-4.414	-0.005222	-4.414	-0.005519	-4.414	-0.006184	-4.414	-0.004426	-4.414	-0.004812	-4.415	-0.004893
-4.413	-0.005213	-4.413	-0.005504	-4.413	-0.006183	-4.413	-0.004428	-4.413	-0.004814	-4.413	-0.0049
-4.412	-0.005207	-4.412	-0.005504	-4.412	-0.006178	-4.412	-0.004422	-4.412	-0.004796	-4.412	-0.004882
-4.411	-0.005207	-4.411	-0.005498	-4.411	-0.006167	-4.411	-0.004415	-4.411	-0.004802	-4.412	-0.004885
-4.41	-0.005193	-4.41	-0.005489	-4.411	-0.006171	-4.41	-0.00442	-4.41	-0.004794	-4.41	-0.004879
-4.409	-0.005196	-4.409	-0.005492	-4.41	-0.006154	-4.409	-0.004403	-4.409	-0.004788	-4.41	-0.00487
-4.408	-0.005188	-4.409	-0.005477	-4.409	-0.006153	-4.408	-0.004405	-4.408	-0.00479	-4.408	-0.004878
-4.407	-0.005182	-4.407	-0.005477	-4.407	-0.006148	-4.407	-0.004399	-4.407	-0.004772	-4.407	-0.004859
-4.406	-0.005182	-4.406	-0.005471	-4.406	-0.006137	-4.406	-0.004392	-4.406	-0.004778	-4.406	-0.004863
-4.405	-0.005168	-4.405	-0.005462	-4.405	-0.006141	-4.405	-0.004397	-4.405	-0.004769	-4.405	-0.004857
-4.404	-0.005171	-4.404	-0.005465	-4.404	-0.006124	-4.404	-0.00438	-4.404	-0.004763	-4.404	-0.004848
-4.403	-0.005163	-4.403	-0.00545	-4.403	-0.006123	-4.403	-0.004382	-4.403	-0.004766	-4.403	-0.004856
-4.402	-0.005157	-4.403	-0.00545	-4.402	-0.006118	-4.402	-0.004377	-4.402	-0.004748	-4.402	-0.004837
-4.401	-0.005157	-4.401	-0.005444	-4.401	-0.006107	-4.401	-0.00437	-4.401	-0.004753	-4.401	-0.00484
-4.401	-0.005143	-4.4	-0.005435	-4.4	-0.006111	-4.4	-0.004379	-4.4	-0.004745	-4.4	-0.004834
-4.399	-0.005146	-4.399	-0.005438	-4.399	-0.006094	-4.399	-0.004363	-4.399	-0.004739	-4.399	-0.004825
-4.399	-0.005138	-4.398	-0.005423	-4.398	-0.006093	-4.398	-0.004365	-4.398	-0.004741	-4.398	-0.004832
-4.397	-0.005132	-4.397	-0.005423	-4.397	-0.006088	-4.397	-0.004358	-4.397	-0.004723	-4.397	-0.004814
-4.396	-0.005132	-4.396	-0.005418	-4.396	-0.006077	-4.396	-0.00435	-4.396	-0.004728	-4.396	-0.004817
-4.395	-0.005118	-4.395	-0.005409	-4.395	-0.006081	-4.395	-0.004354	-4.395	-0.00472	-4.395	-0.004811
-4.394	-0.005121	-4.394	-0.005411	-4.394	-0.006064	-4.394	-0.004337	-4.394	-0.004714	-4.394	-0.004802
-4.393	-0.005113	-4.393	-0.005397	-4.393	-0.006063	-4.393	-0.004339	-4.393	-0.004716	-4.393	-0.004809
-4.392	-0.005107	-4.392	-0.005396	-4.392	-0.006058	-4.392	-0.004333	-4.392	-0.004699	-4.392	-0.00479
-4.391	-0.005107	-4.391	-0.005391	-4.391	-0.006046	-4.391	-0.004325	-4.391	-0.004704	-4.391	-0.004793
-4.39	-0.005092	-4.39	-0.005382	-4.39	-0.006051	-4.39	-0.00433	-4.39	-0.004696	-4.39	-0.004788
-4.389	-0.005096	-4.389	-0.005385	-4.389	-0.006035	-4.389	-0.004313	-4.389	-0.004689	-4.389	-0.004779
-4.388	-0.005088	-4.388	-0.00537	-4.388	-0.006033	-4.388	-0.004314	-4.388	-0.004692	-4.388	-0.004786
-4.387	-0.005082	-4.387	-0.00537	-4.388	-0.006027	-4.387	-0.004309	-4.387	-0.004674	-4.387	-0.004767
-4.386	-0.005082	-4.386	-0.005364	-4.386	-0.006016	-4.386	-0.004301	-4.386	-0.00468	-4.386	-0.00477
-4.385	-0.005067	-4.385	-0.005355	-4.385	-0.006021	-4.385	-0.004305	-4.385	-0.004672	-4.385	-0.004764
-4.384	-0.005071	-4.384	-0.005358	-4.384	-0.006004	-4.384	-0.004288	-4.384	-0.004665	-4.384	-0.004756
-4.383	-0.005062	-4.383	-0.005343	-4.383	-0.006003	-4.383	-0.00429	-4.383	-0.004668	-4.383	-0.004763
-4.382	-0.005056	-4.382	-0.005343	-4.383	-0.005998	-4.382	-0.004283	-4.382	-0.00465	-4.382	-0.004744
-4.381	-0.005056	-4.381	-0.005337	-4.381	-0.005986	-4.381	-0.004276	-4.381	-0.004655	-4.381	-0.004747
-4.38	-0.005042	-4.38	-0.005328	-4.38	-0.005991	-4.38	-0.004281	-4.38	-0.004648	-4.38	-0.004742
-4.379	-0.005045	-4.379	-0.005331	-4.379	-0.005974	-4.379	-0.004264	-4.379	-0.004641	-4.379	-0.004733
-4.378	-0.005037	-4.378	-0.005316	-4.378	-0.005972	-4.378	-0.004266	-4.378	-0.004644	-4.378	-0.00474
-4.378	-0.005031	-4.377	-0.005316	-4.377	-0.005967	-4.377	-0.00426	-4.377	-0.004626	-4.377	-0.004721
-4.376	-0.005031	-4.376	-0.00531	-4.377	-0.005956	-4.376	-0.004253	-4.376	-0.004631	-4.376	-0.004724
-4.375	-0.005017	-4.375	-0.005301	-4.375	-0.005961	-4.375	-0.004258	-4.375	-0.004623	-4.375	-0.004718
-4.374	-0.00502	-4.374	-0.005304	-4.374	-0.005945	-4.374	-0.004241	-4.374	-0.004617	-4.374	-0.00471
-4.373	-0.005012	-4.373	-0.00529	-4.373	-0.005942	-4.373	-0.004242	-4.373	-0.00462	-4.373	-0.004717
-4.372	-0.005006	-4.372	-0.005289	-4.372	-0.005937	-4.372	-0.004236	-4.372	-0.004601	-4.372	-0.004698
-4.371	-0.005006	-4.371	-0.005284	-4.371	-0.005926	-4.371	-0.004229	-4.371	-0.004606	-4.371	-0.004701
-4.37	-0.004992	-4.37	-0.005275	-4.37	-0.005931	-4.37	-0.004234	-4.37	-0.004598	-4.37	-0.004695
-4.37	-0.004995	-4.369	-0.005278	-4.369	-0.005915	-4.369	-0.004217	-4.369	-0.004592	-4.369	-0.004686
-4.369	-0.004987	-4.368	-0.005263	-4.368	-0.005913	-4.368	-0.004219	-4.368	-0.004595	-4.368	-0.004693
-4.368	-0.004981	-4.367	-0.005263	-4.367	-0.005907	-4.367	-0.004213	-4.367	-0.004577	-4.367	-0.004674
-4.366	-0.004982	-4.366	-0.005257	-4.366	-0.005896	-4.366	-0.004205	-4.366	-0.004582	-4.366	-0.004677
-4.365	-0.004967	-4.365	-0.005248	-4.365	-0.005901	-4.365	-0.004211	-4.365	-0.004574	-4.365	-0.004671
-4.364	-0.00497	-4.364	-0.005251	-4.364	-0.005884	-4.364	-0.004194	-4.364	-0.004567	-4.364	-0.004663
-4.363	-0.004962	-4.363	-0.005236	-4.363	-0.005882	-4.363	-0.004196	-4.363	-0.00457	-4.363	-0.004669
-4.362	-0.004956	-4.362	-0.005236	-4.362	-0.005877	-4.362	-0.00419	-4.362	-0.004552	-4.362	-0.00465
-4.361	-0.004956	-4.361	-0.00523	-4.361	-0.005866	-4.361	-0.004182	-4.361	-0.004557	-4.361	-0.004653
-4.36	-0.004942	-4.36	-0.005221	-4.36	-0.005871	-4.36	-0.004187	-4.36	-0.00455	-4.36	-0.004648
-4.359	-0.004945	-4.359	-0.005225	-4.359	-0.005854	-4.359	-0.004171	-4.359	-0.004543	-4.359	-0.004639
-4.358	-0.004937	-4.358	-0.005209	-4.359	-0.005852	-4.358	-0.004172	-4.358	-0.004546	-4.358	-0.004646
-4.357	-0.004931	-4.357	-0.005209	-4.357	-0.005847	-4.357	-0.004166	-4.357	-0.004528	-4.357	-0.004627
-4.356	-0.004931	-4.356	-0.005204	-4.356	-0.005836	-4.356	-0.004158	-4.356	-0.004532	-4.356	-0.004631
-4.355	-0.004916	-4.355	-0.005195	-4.355	-0.005841	-4.355	-0.004164	-4.355	-0.004525	-4.355	-0.004625
-4.354	-0.004919	-4.354	-0.005197	-4.354	-0.005825	-4.354	-0.004147	-4.354	-0.004519	-4.354	-0.004617
-4.353	-0.004912	-4.353	-0.005183	-4.353	-0.005822	-4.353	-0.004149	-4.353	-0.004522	-4.353	-0.004624
-4.352	-0.004906	-4.352	-0.005182	-4.352	-0.005817	-4.352	-0.004143	-4.352	-0.004504	-4.352	-0.004605
-4.351	-0.004906	-4.351	-0.005177	-4.351	-0.005805	-4.351	-0.004135	-4.351	-0.004508	-4.351	-0.004608
-4.35	-0.004891	-4.35	-0.005167	-4.35	-0.005811	-4.35	-0.00414	-4.35	-0.004501	-4.35	-0.004602
-4.349	-0.004894	-4.349	-0.005171	-4.349	-0.005795	-4.349	-0.004124	-4.349	-0.004494	-4.349	-0.004594
-4.348	-0.004887	-4.348	-0.005156	-4.348	-0.005792	-4.348	-0.004126	-4.348	-0.004498	-4.348	-0.004601
-4.347	-0.00488	-4.347	-0.005155	-4.347	-0.005787	-4.347	-0.004119	-4.347	-0.00448	-4.347	-0.004582
-4.346	-0.004881	-4.346	-0.00515	-4.347	-0.005775	-4.346	-0.004111	-4.346	-0.004484	-4.346	-0.004586
-4.345	-0.004867	-4.345	-0.005141	-4.345	-0.005781	-4.345	-0.004117	-4.345	-0.004477	-4.345	-0.00458
-4.344	-0.004871	-4.344	-0.005144	-4.344	-0.005764	-4.344	-0.004101	-4.344	-0.00447	-4.344	-0.004571
-4.343	-0.004863	-4.343	-0.005129	-4.343	-0.005762	-4.343	-0.004102	-4.343	-0.004473	-4.343	-0.004578
-4.342	-0.004856	-4.342	-0.005129	-4.342	-0.005757	-4.342	-0.004097	-4.342	-0.004455	-4.342	-0.004559
-4.341	-0.004857	-4.341	-0.005123	-4.341	-0.005745	-4.341	-0.004088	-4.341	-0.00446	-4.341	-0.004563
-4.34	-0.004842	-4.34	-0.005114	-4.34	-0.00575	-4.34	-0.004094	-4.34	-0.004452	-4.34	-0.004557
-4.339	-0.004845	-4.339	-0.005117	-4.339	-0.005734	-4.339	-0.004077	-4.339	-0.004446	-4.339	-0.004548
-4.338	-0.004838	-4.338	-0.005102	-4.338	-0.005732	-4.338	-0.004079	-4.338	-0.004449	-4.338	-0.004555
-4.337	-0.004832	-4.337	-0.005102	-4.337	-0.005727	-4.337	-0.004073	-4.337	-0.004431	-4.337	-0.004536
-4.336	-0.004832	-4.336	-0.005097	-4.336	-0.005715	-4.336	-0.004065	-4.336	-0.004435	-4.336	-0.00454
-4.335	-0.004817	-4.335	-0.005088	-4.335	-0.005721	-4.335	-0.00407	-4.335	-0.004428	-4.335	-0.004534
-4.334	-0.00482	-4.334	-0.005091	-4.334	-0.005705	-4.334	-0.004054	-4.334	-0.004421	-4.334	-0.004525
-4.333	-0.004813	-4.334	-0.005076	-4.333	-0.005702	-4.333	-0.004056	-4.333	-0.004425	-4.333	-0.004532
-4.332	-0.004806	-4.332	-0.005075	-4.332	-0.005697	-4.332	-0.00405	-4.332	-0.004407	-4.332	-0.004514
-4.331	-0.004807	-4.331	-0.00507	-4.331	-0.005685	-4.331	-0.004041	-4.331	-0.004411	-4.331	-0.004517
-4.33	-0.004792	-4.33	-0.005061	-4.33	-0.00569	-4.33	-0.004046	-4.33	-0.004404	-4.33	-0.004511
-4.329	-0.004795	-4.329	-0.005064	-4.329	-0.005675	-4.329	-0.00403	-4.329	-0.004397	-4.329	-0.004502
-4.328	-0.004787	-4.328	-0.005049	-4.328	-0.005672	-4.328	-0.004032	-4.328	-0.0044	-4.328	-0.004509
-4.327	-0.004781	-4.327	-0.005048	-4.327	-0.005667	-4.327	-0.004026	-4.327	-0.004382	-4.327	-0.00449
-4.326	-0.004781	-4.326	-0.005044	-4.326	-0.005655	-4.326	-0.004017	-4.326	-0.004386	-4.326	-0.004493
-4.325	-0.004767	-4.325	-0.005034	-4.325	-0.00566	-4.325	-0.004023	-4.325	-0.004379	-4.325	-0.004487
-4.324	-0.00477	-4.324	-0.005037	-4.324	-0.005645	-4.324	-0.004006	-4.324	-0.004372	-4.324	-0.004478
-4.323	-0.004763	-4.323	-0.005022	-4.323	-0.005642	-4.323	-0.004008	-4.323	-0.004376	-4.323	-0.004485
-4.322	-0.004756	-4.322	-0.005021	-4.322	-0.005637	-4.322	-0.004002	-4.322	-0.004358	-4.322	-0.004466
-4.321	-0.004756	-4.321	-0.005017	-4.321	-0.005624	-4.321	-0.003994	-4.321	-0.004362	-4.321	-0.004469
-4.32	-0.004742	-4.32	-0.005007	-4.32	-0.00563	-4.32	-0.003999	-4.32	-0.004355	-4.32	-0.004464
-4.319	-0.004744	-4.319	-0.005011	-4.319	-0.005615	-4.319	-0.003983	-4.319	-0.004348	-4.319	-0.004455
-4.318	-0.004737	-4.318	-0.004996	-4.318	-0.005611	-4.318	-0.003985	-4.318	-0.004352	-4.318	-0.004462
-4.317	-0.004731	-4.317	-0.004995	-4.317	-0.005607	-4.317	-0.003979	-4.317	-0.004334	-4.317	-0.004443
-4.316	-0.004732	-4.316	-0.00499	-4.316	-0.005594	-4.316	-0.00397	-4.316	-0.004338	-4.316	-0.004446
-4.315	-0.004717	-4.316	-0.00498	-4.315	-0.0056	-4.315	-0.003976	-4.315	-0.004331	-4.315	-0.00444
-4.314	-0.00472	-4.314	-0.004984	-4.314	-0.005585	-4.314	-0.00396	-4.314	-0.004324	-4.314	-0.004431
-4.313	-0.004712	-4.313	-0.004969	-4.313	-0.005581	-4.313	-0.003962	-4.313	-0.004328	-4.313	-0.004438
-4.312	-0.004706	-4.312	-0.004969	-4.312	-0.005577	-4.312	-0.003956	-4.312	-0.00431	-4.312	-0.004419
-4.311	-0.004707	-4.311	-0.004963	-4.311	-0.005564	-4.311	-0.003947	-4.311	-0.004314	-4.311	-0.004422
-4.31	-0.004692	-4.31	-0.004954	-4.31	-0.00557	-4.31	-0.003952	-4.31	-0.004307	-4.31	-0.004416
-4.309	-0.004695	-4.309	-0.004957	-4.309	-0.005555	-4.309	-0.003937	-4.309	-0.004299	-4.309	-0.004408
-4.308	-0.004687	-4.308	-0.004943	-4.308	-0.005552	-4.308	-0.003939	-4.308	-0.004303	-4.308	-0.004415
-4.307	-0.004681	-4.308	-0.004942	-4.307	-0.005547	-4.307	-0.003933	-4.307	-0.004285	-4.307	-0.004397
-4.306	-0.004682	-4.306	-0.004937	-4.306	-0.005534	-4.306	-0.003924	-4.306	-0.004289	-4.306	-0.0044
-4.305	-0.004667	-4.306	-0.004927	-4.305	-0.00554	-4.305	-0.00393	-4.305	-0.004282	-4.305	-0.004394
-4.304	-0.00467	-4.304	-0.004931	-4.305	-0.005525	-4.304	-0.003914	-4.304	-0.004275	-4.304	-0.004385
-4.303	-0.004663	-4.303	-0.004916	-4.303	-0.005521	-4.303	-0.003916	-4.303	-0.004279	-4.303	-0.004392
-4.302	-0.004656	-4.302	-0.004915	-4.302	-0.005517	-4.302	-0.003911	-4.302	-0.004261	-4.302	-0.004372
-4.301	-0.004657	-4.301	-0.00491	-4.301	-0.005504	-4.301	-0.003902	-4.301	-0.004265	-4.301	-0.004376
-4.3	-0.004642	-4.3	-0.004901	-4.3	-0.005509	-4.3	-0.003907	-4.3	-0.004258	-4.3	-0.004369
-4.299	-0.004645	-4.299	-0.004904	-4.299	-0.005495	-4.299	-0.003891	-4.299	-0.004251	-4.299	-0.004361
-4.298	-0.004637	-4.299	-0.004889	-4.299	-0.005491	-4.298	-0.003893	-4.298	-0.004255	-4.298	-0.004368
-4.297	-0.004631	-4.297	-0.004888	-4.298	-0.005487	-4.297	-0.003888	-4.297	-0.004237	-4.297	-0.004349
-4.296	-0.004632	-4.296	-0.004884	-4.296	-0.005474	-4.296	-0.003879	-4.296	-0.004241	-4.296	-0.004352
-4.295	-0.004617	-4.295	-0.004874	-4.296	-0.00548	-4.295	-0.003884	-4.295	-0.004234	-4.295	-0.004346
-4.294	-0.004619	-4.294	-0.004878	-4.295	-0.005465	-4.294	-0.003868	-4.294	-0.004227	-4.294	-0.004337
-4.293	-0.004612	-4.293	-0.004863	-4.294	-0.005461	-4.293	-0.00387	-4.293	-0.004231	-4.293	-0.004344
-4.292	-0.004606	-4.292	-0.004863	-4.292	-0.005457	-4.292	-0.003865	-4.292	-0.004213	-4.292	-0.004325
-4.291	-0.004607	-4.291	-0.004858	-4.291	-0.005443	-4.291	-0.003856	-4.291	-0.004216	-4.291	-0.004328
-4.29	-0.004592	-4.29	-0.004848	-4.29	-0.005449	-4.29	-0.003861	-4.29	-0.00421	-4.29	-0.004322
-4.289	-0.004595	-4.289	-0.004852	-4.289	-0.005434	-4.289	-0.003845	-4.289	-0.004202	-4.289	-0.004313
-4.288	-0.004587	-4.288	-0.004837	-4.288	-0.005431	-4.288	-0.003847	-4.288	-0.004206	-4.288	-0.004319
-4.287	-0.004581	-4.287	-0.004836	-4.287	-0.005427	-4.287	-0.003842	-4.287	-0.004188	-4.287	-0.0043
-4.286	-0.004582	-4.286	-0.004831	-4.286	-0.005413	-4.286	-0.003833	-4.286	-0.004192	-4.286	-0.004304
-4.285	-0.004567	-4.285	-0.004822	-4.285	-0.005419	-4.285	-0.003838	-4.285	-0.004185	-4.285	-0.004297
-4.284	-0.00457	-4.284	-0.004825	-4.284	-0.005405	-4.284	-0.003821	-4.284	-0.004178	-4.284	-0.004289
-4.283	-0.004562	-4.283	-0.004811	-4.283	-0.005401	-4.283	-0.003823	-4.283	-0.004182	-4.283	-0.004295
-4.282	-0.004556	-4.282	-0.00481	-4.282	-0.005397	-4.282	-0.003819	-4.282	-0.004164	-4.282	-0.004276
-4.281	-0.004557	-4.281	-0.004805	-4.281	-0.005383	-4.281	-0.00381	-4.281	-0.004168	-4.281	-0.00428
-4.28	-0.004542	-4.28	-0.004795	-4.28	-0.005389	-4.28	-0.003815	-4.28	-0.004161	-4.28	-0.004274
-4.279	-0.004544	-4.279	-0.004799	-4.279	-0.005374	-4.279	-0.003799	-4.279	-0.004154	-4.279	-0.004265
-4.278	-0.004538	-4.278	-0.004784	-4.278	-0.005371	-4.278	-0.0038	-4.278	-0.004158	-4.278	-0.004272
-4.277	-0.004531	-4.277	-0.004783	-4.277	-0.005367	-4.277	-0.003796	-4.277	-0.00414	-4.277	-0.004253
-4.276	-0.004532	-4.276	-0.004778	-4.276	-0.005353	-4.276	-0.003787	-4.276	-0.004143	-4.276	-0.004256
-4.275	-0.004517	-4.275	-0.004768	-4.275	-0.005359	-4.275	-0.003792	-4.275	-0.004137	-4.275	-0.00425
-4.274	-0.00452	-4.274	-0.004772	-4.274	-0.005345	-4.274	-0.003776	-4.274	-0.004129	-4.274	-0.004242
-4.273	-0.004512	-4.273	-0.004758	-4.273	-0.005341	-4.273	-0.003778	-4.273	-0.004134	-4.273	-0.004249
-4.272	-0.004506	-4.272	-0.004756	-4.272	-0.005337	-4.272	-0.003773	-4.272	-0.004116	-4.272	-0.00423
-4.271	-0.004507	-4.271	-0.004752	-4.272	-0.005323	-4.271	-0.003764	-4.271	-0.004119	-4.271	-0.004234
-4.27	-0.004492	-4.27	-0.004742	-4.271	-0.005329	-4.27	-0.003769	-4.27	-0.004113	-4.27	-0.004227
-4.269	-0.004495	-4.269	-0.004746	-4.27	-0.005315	-4.269	-0.003753	-4.269	-0.004105	-4.269	-0.004219
-4.268	-0.004487	-4.268	-0.004731	-4.268	-0.005311	-4.268	-0.003755	-4.268	-0.004109	-4.268	-0.004226
-4.267	-0.004481	-4.267	-0.00473	-4.267	-0.005307	-4.267	-0.00375	-4.267	-0.004091	-4.267	-0.004207
-4.266	-0.004482	-4.266	-0.004725	-4.266	-0.005293	-4.266	-0.003741	-4.266	-0.004095	-4.266	-0.00421
-4.265	-0.004467	-4.265	-0.004715	-4.265	-0.005299	-4.265	-0.003746	-4.265	-0.004088	-4.265	-0.004204
-4.264	-0.004469	-4.264	-0.004719	-4.264	-0.005284	-4.264	-0.00373	-4.264	-0.004081	-4.264	-0.004196
-4.263	-0.004462	-4.263	-0.004705	-4.263	-0.005281	-4.263	-0.003731	-4.263	-0.004085	-4.263	-0.004203
-4.262	-0.004456	-4.262	-0.004703	-4.262	-0.005277	-4.262	-0.003727	-4.262	-0.004067	-4.262	-0.004184
-4.261	-0.004457	-4.261	-0.004699	-4.261	-0.005263	-4.261	-0.003719	-4.261	-0.004071	-4.261	-0.004187
-4.26	-0.004442	-4.26	-0.004688	-4.26	-0.005269	-4.26	-0.003724	-4.26	-0.004064	-4.26	-0.004181
-4.259	-0.004444	-4.259	-0.004693	-4.259	-0.005255	-4.259	-0.003708	-4.259	-0.004057	-4.259	-0.004173
-4.258	-0.004437	-4.258	-0.004678	-4.258	-0.005251	-4.258	-0.003709	-4.258	-0.004061	-4.258	-0.00418
-4.257	-0.004431	-4.257	-0.004677	-4.257	-0.005247	-4.257	-0.003705	-4.257	-0.004043	-4.257	-0.00416
-4.256	-0.004432	-4.256	-0.004672	-4.256	-0.005233	-4.256	-0.003696	-4.256	-0.004047	-4.256	-0.004164
-4.255	-0.004417	-4.255	-0.004662	-4.255	-0.005238	-4.255	-0.003701	-4.255	-0.00404	-4.255	-0.004158
-4.254	-0.004419	-4.254	-0.004666	-4.254	-0.005224	-4.254	-0.003685	-4.254	-0.004033	-4.254	-0.00415
-4.253	-0.004412	-4.253	-0.004651	-4.253	-0.00522	-4.253	-0.003686	-4.253	-0.004037	-4.253	-0.004157
-4.252	-0.004406	-4.252	-0.00465	-4.252	-0.005217	-4.252	-0.003682	-4.252	-0.004019	-4.252	-0.004139
-4.251	-0.004407	-4.251	-0.004645	-4.251	-0.005203	-4.251	-0.003673	-4.251	-0.004022	-4.251	-0.004142
-4.25	-0.004393	-4.25	-0.004635	-4.25	-0.005208	-4.25	-0.003678	-4.25	-0.004016	-4.25	-0.004136
-4.249	-0.004394	-4.249	-0.00464	-4.249	-0.005195	-4.249	-0.003662	-4.249	-0.004008	-4.249	-0.004127
-4.248	-0.004388	-4.248	-0.004625	-4.248	-0.005191	-4.248	-0.003663	-4.248	-0.004013	-4.248	-0.004134
-4.247	-0.004381	-4.247	-0.004624	-4.247	-0.005187	-4.247	-0.003659	-4.247	-0.003995	-4.247	-0.004115
-4.246	-0.004382	-4.246	-0.004619	-4.246	-0.005173	-4.246	-0.00365	-4.246	-0.003998	-4.246	-0.004118
-4.245	-0.004367	-4.245	-0.004609	-4.245	-0.005178	-4.245	-0.003655	-4.245	-0.003992	-4.245	-0.004112
-4.244	-0.00437	-4.244	-0.004613	-4.244	-0.005165	-4.244	-0.003639	-4.244	-0.003984	-4.244	-0.004104
-4.243	-0.004363	-4.243	-0.004599	-4.243	-0.005161	-4.243	-0.00364	-4.243	-0.003989	-4.243	-0.004111
-4.242	-0.004356	-4.242	-0.004597	-4.242	-0.005157	-4.242	-0.003636	-4.242	-0.00397	-4.242	-0.004092
-4.241	-0.004357	-4.241	-0.004592	-4.241	-0.005143	-4.241	-0.003627	-4.241	-0.003974	-4.241	-0.004096
-4.24	-0.004342	-4.24	-0.004582	-4.24	-0.005148	-4.24	-0.003632	-4.24	-0.003967	-4.24	-0.004089
-4.239	-0.004344	-4.239	-0.004587	-4.239	-0.005135	-4.239	-0.003616	-4.239	-0.00396	-4.239	-0.004081
-4.238	-0.004338	-4.238	-0.004572	-4.238	-0.005131	-4.238	-0.003617	-4.238	-0.003965	-4.238	-0.004088
-4.237	-0.004331	-4.237	-0.004571	-4.237	-0.005127	-4.237	-0.003613	-4.237	-0.003947	-4.237	-0.004069
-4.236	-0.004332	-4.236	-0.004566	-4.236	-0.005113	-4.236	-0.003605	-4.236	-0.00395	-4.236	-0.004073
-4.235	-0.004318	-4.235	-0.004556	-4.235	-0.005119	-4.235	-0.00361	-4.235	-0.003943	-4.235	-0.004067
-4.234	-0.004319	-4.234	-0.00456	-4.234	-0.005105	-4.234	-0.003594	-4.234	-0.003936	-4.234	-0.004059
-4.233	-0.004312	-4.233	-0.004546	-4.233	-0.005101	-4.233	-0.003595	-4.233	-0.00394	-4.233	-0.004065
-4.232	-0.004306	-4.232	-0.004544	-4.232	-0.005097	-4.232	-0.003591	-4.232	-0.003923	-4.232	-0.004046
-4.231	-0.004307	-4.231	-0.004539	-4.231	-0.005082	-4.231	-0.003583	-4.231	-0.003926	-4.231	-0.004049
-4.23	-0.004293	-4.23	-0.004529	-4.23	-0.005088	-4.23	-0.003588	-4.23	-0.00392	-4.23	-0.004043
-4.229	-0.004295	-4.229	-0.004534	-4.229	-0.005075	-4.229	-0.003572	-4.229	-0.003912	-4.229	-0.004034
-4.228	-0.004288	-4.228	-0.004519	-4.228	-0.00507	-4.228	-0.003573	-4.228	-0.003917	-4.228	-0.00404
-4.227	-0.004281	-4.227	-0.004517	-4.227	-0.005067	-4.227	-0.003568	-4.227	-0.003899	-4.227	-0.004021
-4.226	-0.004283	-4.226	-0.004513	-4.227	-0.005053	-4.226	-0.00356	-4.226	-0.003901	-4.226	-0.004025
-4.225	-0.004268	-4.225	-0.004503	-4.226	-0.005058	-4.225	-0.003566	-4.225	-0.003895	-4.225	-0.004018
-4.224	-0.00427	-4.224	-0.004507	-4.225	-0.005045	-4.224	-0.003549	-4.224	-0.003888	-4.224	-0.00401
-4.223	-0.004263	-4.223	-0.004493	-4.224	-0.005041	-4.223	-0.00355	-4.223	-0.003892	-4.223	-0.004016
-4.222	-0.004256	-4.222	-0.004491	-4.223	-0.005037	-4.222	-0.003546	-4.222	-0.003874	-4.222	-0.003997
-4.221	-0.004258	-4.221	-0.004486	-4.221	-0.005023	-4.221	-0.003537	-4.221	-0.003877	-4.221	-0.004001
-4.22	-0.004243	-4.22	-0.004476	-4.22	-0.005028	-4.22	-0.003543	-4.22	-0.003871	-4.22	-0.003995
-4.219	-0.004244	-4.219	-0.004481	-4.22	-0.005015	-4.219	-0.003527	-4.219	-0.003863	-4.219	-0.003987
-4.218	-0.004238	-4.218	-0.004466	-4.218	-0.005011	-4.218	-0.003528	-4.218	-0.003868	-4.218	-0.003993
-4.217	-0.004232	-4.217	-0.004464	-4.217	-0.005007	-4.217	-0.003523	-4.217	-0.00385	-4.217	-0.003974
-4.216	-0.004233	-4.216	-0.00446	-4.216	-0.004993	-4.216	-0.003515	-4.216	-0.003853	-4.216	-0.003978
-4.215	-0.004218	-4.215	-0.00445	-4.215	-0.004998	-4.215	-0.00352	-4.215	-0.003847	-4.215	-0.003971
-4.214	-0.00422	-4.214	-0.004454	-4.214	-0.004985	-4.214	-0.003504	-4.214	-0.003839	-4.214	-0.003963
-4.213	-0.004213	-4.213	-0.00444	-4.213	-0.004981	-4.213	-0.003505	-4.213	-0.003844	-4.213	-0.00397
-4.212	-0.004206	-4.212	-0.004438	-4.212	-0.004978	-4.212	-0.0035	-4.212	-0.003826	-4.212	-0.003951
-4.211	-0.004208	-4.211	-0.004434	-4.211	-0.004963	-4.211	-0.003492	-4.211	-0.003829	-4.211	-0.003955
-4.21	-0.004193	-4.21	-0.004423	-4.21	-0.004968	-4.21	-0.003497	-4.21	-0.003823	-4.21	-0.003948
-4.209	-0.004195	-4.209	-0.004428	-4.209	-0.004955	-4.209	-0.003481	-4.209	-0.003815	-4.209	-0.003941
-4.208	-0.004188	-4.208	-0.004414	-4.208	-0.004951	-4.208	-0.003482	-4.208	-0.00382	-4.208	-0.003947
-4.207	-0.004181	-4.207	-0.004411	-4.207	-0.004948	-4.207	-0.003477	-4.207	-0.003802	-4.207	-0.003928
-4.206	-0.004183	-4.206	-0.004407	-4.206	-0.004933	-4.206	-0.003469	-4.206	-0.003805	-4.206	-0.003932
-4.205	-0.004168	-4.205	-0.004396	-4.205	-0.004938	-4.205	-0.003474	-4.205	-0.003799	-4.205	-0.003926
-4.204	-0.00417	-4.204	-0.004401	-4.204	-0.004926	-4.204	-0.003458	-4.204	-0.003791	-4.204	-0.003918
-4.203	-0.004163	-4.203	-0.004387	-4.203	-0.004921	-4.203	-0.003459	-4.203	-0.003796	-4.203	-0.003924
-4.202	-0.004156	-4.202	-0.004385	-4.202	-0.004918	-4.202	-0.003454	-4.202	-0.003778	-4.202	-0.003905
-4.201	-0.004158	-4.201	-0.00438	-4.201	-0.004903	-4.201	-0.003445	-4.201	-0.003781	-4.201	-0.003909
-4.2	-0.004143	-4.2	-0.00437	-4.2	-0.004908	-4.2	-0.003451	-4.2	-0.003775	-4.2	-0.003903
-4.199	-0.004145	-4.199	-0.004375	-4.199	-0.004896	-4.199	-0.003435	-4.199	-0.003767	-4.199	-0.003895
-4.198	-0.004138	-4.198	-0.004361	-4.198	-0.004891	-4.198	-0.003436	-4.198	-0.003772	-4.198	-0.003902
-4.197	-0.004132	-4.197	-0.004358	-4.197	-0.004888	-4.197	-0.003432	-4.197	-0.003754	-4.197	-0.003882
-4.196	-0.004133	-4.196	-0.004354	-4.196	-0.004873	-4.196	-0.003423	-4.196	-0.003757	-4.196	-0.003887
-4.195	-0.004119	-4.195	-0.004343	-4.195	-0.004878	-4.195	-0.003428	-4.195	-0.003751	-4.195	-0.00388
-4.194	-0.00412	-4.194	-0.004348	-4.194	-0.004865	-4.194	-0.003412	-4.194	-0.003743	-4.194	-0.003873
-4.193	-0.004113	-4.193	-0.004334	-4.193	-0.004862	-4.193	-0.003413	-4.193	-0.003748	-4.193	-0.003879
-4.192	-0.004107	-4.192	-0.004332	-4.192	-0.00486	-4.192	-0.003409	-4.192	-0.00373	-4.192	-0.00386
-4.191	-0.004108	-4.191	-0.004328	-4.191	-0.004845	-4.191	-0.0034	-4.191	-0.003732	-4.191	-0.003864
-4.19	-0.004094	-4.19	-0.004317	-4.19	-0.004849	-4.19	-0.003406	-4.19	-0.003726	-4.19	-0.003858
-4.189	-0.004095	-4.189	-0.004322	-4.189	-0.004837	-4.189	-0.003389	-4.189	-0.003718	-4.189	-0.00385
-4.188	-0.004089	-4.188	-0.004308	-4.188	-0.004832	-4.188	-0.00339	-4.188	-0.003724	-4.188	-0.003856
-4.187	-0.004082	-4.187	-0.004305	-4.187	-0.00483	-4.187	-0.003386	-4.187	-0.003706	-4.187	-0.003837
-4.186	-0.004084	-4.186	-0.004301	-4.186	-0.004815	-4.186	-0.003377	-4.186	-0.003708	-4.186	-0.003841
-4.185	-0.004069	-4.185	-0.00429	-4.185	-0.00482	-4.185	-0.003383	-4.185	-0.003702	-4.185	-0.003835
-4.184	-0.00407	-4.184	-0.004295	-4.184	-0.004807	-4.184	-0.003366	-4.184	-0.003694	-4.184	-0.003827
-4.183	-0.004064	-4.183	-0.004281	-4.183	-0.004802	-4.183	-0.003367	-4.183	-0.003699	-4.183	-0.003834
-4.182	-0.004057	-4.182	-0.004279	-4.182	-0.0048	-4.182	-0.003363	-4.182	-0.003682	-4.182	-0.003815
-4.181	-0.004058	-4.181	-0.004275	-4.181	-0.004785	-4.181	-0.003355	-4.181	-0.003684	-4.181	-0.003819
-4.18	-0.004044	-4.18	-0.004263	-4.18	-0.00479	-4.18	-0.00336	-4.18	-0.003678	-4.18	-0.003813
-4.179	-0.004045	-4.179	-0.004269	-4.179	-0.004777	-4.179	-0.003344	-4.179	-0.003671	-4.179	-0.003805
-4.178	-0.004039	-4.178	-0.004255	-4.178	-0.004772	-4.178	-0.003345	-4.178	-0.003676	-4.178	-0.003811
-4.177	-0.004032	-4.177	-0.004253	-4.177	-0.00477	-4.177	-0.003341	-4.177	-0.003658	-4.177	-0.003792
-4.176	-0.004034	-4.176	-0.004248	-4.176	-0.004755	-4.176	-0.003332	-4.176	-0.00366	-4.176	-0.003796
-4.175	-0.004019	-4.175	-0.004237	-4.175	-0.00476	-4.175	-0.003338	-4.175	-0.003654	-4.175	-0.00379
-4.174	-0.004021	-4.174	-0.004242	-4.174	-0.004747	-4.174	-0.003323	-4.174	-0.003646	-4.174	-0.003782
-4.173	-0.004014	-4.173	-0.004229	-4.173	-0.004742	-4.173	-0.003324	-4.173	-0.003652	-4.173	-0.003789
-4.172	-0.004007	-4.172	-0.004226	-4.172	-0.00474	-4.172	-0.00332	-4.172	-0.003634	-4.172	-0.003769
-4.171	-0.004009	-4.171	-0.004222	-4.171	-0.004725	-4.171	-0.003311	-4.171	-0.003636	-4.171	-0.003774
-4.17	-0.003994	-4.17	-0.004211	-4.17	-0.00473	-4.17	-0.003317	-4.17	-0.00363	-4.17	-0.003768
-4.169	-0.003996	-4.169	-0.004216	-4.169	-0.004718	-4.169	-0.0033	-4.169	-0.003622	-4.169	-0.00376
-4.168	-0.003989	-4.168	-0.004203	-4.168	-0.004712	-4.168	-0.003301	-4.168	-0.003627	-4.168	-0.003766
-4.167	-0.003982	-4.167	-0.0042	-4.167	-0.00471	-4.167	-0.003297	-4.167	-0.00361	-4.167	-0.003747
-4.166	-0.003984	-4.166	-0.004196	-4.166	-0.004695	-4.166	-0.003289	-4.166	-0.003612	-4.166	-0.003751
-4.165	-0.00397	-4.165	-0.004184	-4.165	-0.0047	-4.165	-0.003295	-4.165	-0.003606	-4.165	-0.003744
-4.164	-0.003971	-4.164	-0.00419	-4.164	-0.004688	-4.164	-0.003278	-4.164	-0.003598	-4.164	-0.003737
-4.163	-0.003965	-4.163	-0.004176	-4.163	-0.004683	-4.163	-0.003279	-4.163	-0.003603	-4.163	-0.003743
-4.162	-0.003958	-4.162	-0.004173	-4.162	-0.004681	-4.162	-0.003275	-4.162	-0.003586	-4.162	-0.003724
-4.161	-0.00396	-4.161	-0.004169	-4.161	-0.004666	-4.161	-0.003266	-4.161	-0.003588	-4.161	-0.003728
-4.16	-0.003945	-4.16	-0.004158	-4.16	-0.00467	-4.16	-0.003272	-4.16	-0.003582	-4.16	-0.003722
-4.159	-0.003946	-4.159	-0.004163	-4.159	-0.004658	-4.159	-0.003256	-4.159	-0.003574	-4.159	-0.003714
-4.158	-0.00394	-4.158	-0.00415	-4.158	-0.004653	-4.158	-0.003257	-4.158	-0.003579	-4.158	-0.00372
-4.157	-0.003933	-4.157	-0.004147	-4.157	-0.004651	-4.157	-0.003253	-4.157	-0.003562	-4.157	-0.003701
-4.156	-0.003934	-4.156	-0.004143	-4.156	-0.004636	-4.156	-0.003244	-4.156	-0.003564	-4.156	-0.003705
-4.155	-0.00392	-4.155	-0.004131	-4.155	-0.004641	-4.155	-0.003251	-4.155	-0.003558	-4.155	-0.003699
-4.154	-0.003921	-4.154	-0.004136	-4.154	-0.004629	-4.154	-0.003235	-4.154	-0.00355	-4.154	-0.003692
-4.153	-0.003915	-4.153	-0.004123	-4.153	-0.004623	-4.153	-0.003235	-4.153	-0.003555	-4.153	-0.003698
-4.152	-0.003908	-4.152	-0.00412	-4.152	-0.004621	-4.152	-0.003231	-4.152	-0.003538	-4.152	-0.003678
-4.151	-0.00391	-4.151	-0.004117	-4.151	-0.004606	-4.151	-0.003223	-4.151	-0.00354	-4.151	-0.003683
-4.15	-0.003895	-4.15	-0.004105	-4.15	-0.004611	-4.15	-0.003229	-4.15	-0.003534	-4.15	-0.003676
-4.149	-0.003896	-4.149	-0.00411	-4.149	-0.004599	-4.149	-0.003213	-4.149	-0.003526	-4.149	-0.003669
-4.148	-0.00389	-4.148	-0.004097	-4.148	-0.004593	-4.148	-0.003213	-4.148	-0.003532	-4.148	-0.003675
-4.147	-0.003883	-4.147	-0.004094	-4.147	-0.004591	-4.147	-0.00321	-4.147	-0.003514	-4.147	-0.003656
-4.146	-0.003885	-4.146	-0.00409	-4.146	-0.004576	-4.146	-0.003201	-4.146	-0.003516	-4.146	-0.00366
-4.145	-0.00387	-4.145	-0.004078	-4.145	-0.004581	-4.145	-0.003208	-4.145	-0.003511	-4.145	-0.003653
-4.144	-0.003871	-4.144	-0.004084	-4.144	-0.004569	-4.144	-0.003192	-4.144	-0.003502	-4.144	-0.003646
-4.143	-0.003865	-4.143	-0.004071	-4.143	-0.004563	-4.143	-0.003193	-4.143	-0.003508	-4.143	-0.003652
-4.142	-0.003858	-4.142	-0.004068	-4.142	-0.004562	-4.142	-0.003189	-4.142	-0.00349	-4.142	-0.003632
-4.141	-0.00386	-4.141	-0.004064	-4.141	-0.004546	-4.141	-0.00318	-4.141	-0.003492	-4.141	-0.003637
-4.14	-0.003846	-4.14	-0.004052	-4.14	-0.004551	-4.14	-0.003187	-4.14	-0.003487	-4.14	-0.00363
-4.139	-0.003847	-4.139	-0.004057	-4.139	-0.004539	-4.139	-0.003171	-4.139	-0.003479	-4.139	-0.003622
-4.138	-0.00384	-4.138	-0.004044	-4.138	-0.004534	-4.138	-0.003172	-4.138	-0.003484	-4.138	-0.003628
-4.137	-0.003833	-4.137	-0.004042	-4.137	-0.004532	-4.137	-0.003168	-4.137	-0.003466	-4.137	-0.003609
-4.136	-0.003835	-4.136	-0.004038	-4.136	-0.004517	-4.136	-0.00316	-4.136	-0.003468	-4.136	-0.003613
-4.135	-0.003821	-4.135	-0.004026	-4.135	-0.004521	-4.135	-0.003167	-4.135	-0.003463	-4.135	-0.003607
-4.134	-0.003822	-4.134	-0.004031	-4.134	-0.00451	-4.134	-0.003151	-4.134	-0.003455	-4.134	-0.003599
-4.133	-0.003816	-4.133	-0.004018	-4.133	-0.004504	-4.133	-0.003152	-4.133	-0.00346	-4.133	-0.003605
-4.132	-0.003809	-4.132	-0.004015	-4.132	-0.004502	-4.132	-0.003148	-4.132	-0.003443	-4.132	-0.003585
-4.131	-0.00381	-4.131	-0.004011	-4.131	-0.004487	-4.131	-0.00314	-4.131	-0.003444	-4.131	-0.00359
-4.13	-0.003796	-4.13	-0.003999	-4.13	-0.004492	-4.13	-0.003147	-4.13	-0.003439	-4.13	-0.003584
-4.129	-0.003797	-4.129	-0.004004	-4.129	-0.00448	-4.129	-0.003131	-4.129	-0.00343	-4.129	-0.003576
-4.128	-0.003791	-4.128	-0.003992	-4.128	-0.004474	-4.128	-0.003132	-4.128	-0.003436	-4.128	-0.003582
-4.127	-0.003784	-4.127	-0.003988	-4.127	-0.004473	-4.127	-0.003128	-4.127	-0.003419	-4.127	-0.003563
-4.126	-0.003786	-4.126	-0.003985	-4.126	-0.004457	-4.126	-0.00312	-4.126	-0.00342	-4.126	-0.003567
-4.125	-0.003771	-4.125	-0.003973	-4.125	-0.004462	-4.125	-0.003128	-4.125	-0.003415	-4.125	-0.003561
-4.124	-0.003772	-4.124	-0.003978	-4.124	-0.004451	-4.124	-0.003113	-4.124	-0.003406	-4.124	-0.003554
-4.123	-0.003766	-4.123	-0.003966	-4.123	-0.004444	-4.123	-0.003113	-4.123	-0.003412	-4.123	-0.003559
-4.122	-0.003759	-4.122	-0.003962	-4.122	-0.004443	-4.122	-0.00311	-4.122	-0.003395	-4.122	-0.00354
-4.121	-0.003761	-4.121	-0.003959	-4.121	-0.004428	-4.121	-0.003102	-4.121	-0.003396	-4.121	-0.003545
-4.12	-0.003747	-4.12	-0.003947	-4.12	-0.004432	-4.12	-0.00311	-4.12	-0.003391	-4.12	-0.003538
-4.119	-0.003748	-4.119	-0.003952	-4.119	-0.004421	-4.119	-0.003094	-4.119	-0.003383	-4.119	-0.003531
-4.118	-0.003741	-4.118	-0.003939	-4.118	-0.004415	-4.118	-0.003096	-4.118	-0.003388	-4.118	-0.003537
-4.117	-0.003734	-4.117	-0.003936	-4.117	-0.004413	-4.117	-0.003093	-4.117	-0.003371	-4.117	-0.003517
-4.116	-0.003736	-4.116	-0.003933	-4.116	-0.004398	-4.116	-0.003085	-4.116	-0.003373	-4.116	-0.003522
-4.115	-0.003722	-4.115	-0.003921	-4.115	-0.004402	-4.115	-0.003093	-4.115	-0.003367	-4.115	-0.003515
-4.114	-0.003723	-4.114	-0.003925	-4.114	-0.004391	-4.114	-0.003078	-4.114	-0.003359	-4.114	-0.003508
-4.113	-0.003717	-4.113	-0.003913	-4.113	-0.004385	-4.113	-0.00308	-4.113	-0.003364	-4.113	-0.003514
-4.112	-0.00371	-4.112	-0.00391	-4.112	-0.004383	-4.112	-0.003078	-4.112	-0.003347	-4.112	-0.003495
-4.111	-0.003712	-4.111	-0.003906	-4.111	-0.004368	-4.111	-0.003071	-4.111	-0.003349	-4.111	-0.0035
-4.11	-0.003697	-4.11	-0.003894	-4.11	-0.004373	-4.11	-0.00308	-4.11	-0.003343	-4.11	-0.003493
-4.109	-0.003698	-4.109	-0.003899	-4.109	-0.004361	-4.109	-0.003066	-4.109	-0.003335	-4.109	-0.003485
-4.108	-0.003692	-4.108	-0.003887	-4.108	-0.004355	-4.108	-0.003068	-4.108	-0.00334	-4.108	-0.003491
-4.107	-0.003685	-4.107	-0.003883	-4.107	-0.004354	-4.107	-0.003067	-4.107	-0.003323	-4.107	-0.003472
-4.106	-0.003687	-4.106	-0.00388	-4.106	-0.004338	-4.106	-0.003061	-4.106	-0.003325	-4.106	-0.003477
-4.105	-0.003673	-4.105	-0.003867	-4.105	-0.004343	-4.105	-0.003071	-4.105	-0.00332	-4.105	-0.00347
-4.104	-0.003674	-4.104	-0.003872	-4.104	-0.004332	-4.104	-0.003059	-4.104	-0.003311	-4.104	-0.003463
-4.103	-0.003667	-4.103	-0.00386	-4.103	-0.004326	-4.103	-0.003063	-4.103	-0.003317	-4.103	-0.003468
-4.102	-0.00366	-4.102	-0.003857	-4.102	-0.004324	-4.102	-0.003064	-4.102	-0.003299	-4.102	-0.003449
-4.101	-0.003662	-4.101	-0.003854	-4.101	-0.004309	-4.101	-0.00306	-4.101	-0.003301	-4.101	-0.003454
-4.1	-0.003648	-4.1	-0.003841	-4.1	-0.004314	-4.1	-0.003074	-4.1	-0.003296	-4.1	-0.003447
-4.099	-0.003649	-4.099	-0.003846	-4.099	-0.004302	-4.099	-0.003065	-4.099	-0.003287	-4.099	-0.00344
-4.098	-0.003643	-4.098	-0.003834	-4.098	-0.004296	-4.098	-0.003073	-4.098	-0.003293	-4.098	-0.003446
-4.097	-0.003635	-4.097	-0.00383	-4.097	-0.004295	-4.097	-0.003077	-4.097	-0.003276	-4.097	-0.003426
-4.096	-0.003638	-4.096	-0.003827	-4.096	-0.004279	-4.096	-0.003077	-4.096	-0.003277	-4.096	-0.003432
-4.095	-0.003623	-4.095	-0.003815	-4.095	-0.004284	-4.095	-0.00309	-4.095	-0.003272	-4.095	-0.003425
-4.094	-0.003624	-4.094	-0.00382	-4.094	-0.004273	-4.094	-0.003074	-4.094	-0.003263	-4.094	-0.003418
-4.093	-0.003618	-4.093	-0.003808	-4.093	-0.004266	-4.093	-0.003074	-4.093	-0.003269	-4.093	-0.003423
-4.092	-0.003611	-4.092	-0.003804	-4.092	-0.004265	-4.092	-0.00307	-4.092	-0.003252	-4.092	-0.003404
-4.091	-0.003613	-4.091	-0.003801	-4.091	-0.004249	-4.091	-0.00306	-4.091	-0.003253	-4.091	-0.003409
-4.09	-0.003598	-4.09	-0.003788	-4.09	-0.004254	-4.09	-0.003067	-4.09	-0.003248	-4.09	-0.003402
-4.089	-0.0036	-4.089	-0.003793	-4.089	-0.004243	-4.089	-0.00305	-4.089	-0.003239	-4.089	-0.003396
-4.088	-0.003593	-4.088	-0.003782	-4.088	-0.004236	-4.088	-0.003051	-4.088	-0.003245	-4.088	-0.003401
-4.087	-0.003586	-4.087	-0.003778	-4.087	-0.004235	-4.087	-0.003046	-4.087	-0.003228	-4.087	-0.003382
-4.086	-0.003588	-4.086	-0.003775	-4.086	-0.004219	-4.086	-0.003037	-4.086	-0.00323	-4.086	-0.003387
-4.085	-0.003574	-4.085	-0.003762	-4.085	-0.004224	-4.085	-0.003043	-4.085	-0.003224	-4.085	-0.00338
-4.084	-0.003575	-4.084	-0.003767	-4.084	-0.004213	-4.084	-0.003027	-4.084	-0.003216	-4.084	-0.003373
-4.083	-0.003569	-4.083	-0.003755	-4.083	-0.004207	-4.083	-0.003027	-4.083	-0.003221	-4.083	-0.003379
-4.082	-0.003561	-4.082	-0.003751	-4.082	-0.004206	-4.082	-0.003023	-4.082	-0.003204	-4.082	-0.003359
-4.081	-0.003564	-4.081	-0.003749	-4.081	-0.00419	-4.081	-0.003013	-4.081	-0.003206	-4.081	-0.003365
-4.08	-0.003549	-4.08	-0.003736	-4.08	-0.004194	-4.08	-0.00302	-4.08	-0.003201	-4.08	-0.003358
-4.079	-0.00355	-4.079	-0.003741	-4.079	-0.004184	-4.079	-0.003003	-4.079	-0.003192	-4.079	-0.003351
-4.078	-0.003544	-4.078	-0.003729	-4.078	-0.004177	-4.078	-0.003004	-4.078	-0.003198	-4.078	-0.003356
-4.077	-0.003537	-4.077	-0.003725	-4.077	-0.004176	-4.077	-0.003	-4.077	-0.003181	-4.077	-0.003337
-4.076	-0.003539	-4.076	-0.003722	-4.076	-0.00416	-4.076	-0.00299	-4.076	-0.003182	-4.076	-0.003342
-4.075	-0.003524	-4.075	-0.003709	-4.075	-0.004165	-4.075	-0.002997	-4.075	-0.003177	-4.075	-0.003335
-4.074	-0.003526	-4.074	-0.003714	-4.074	-0.004154	-4.074	-0.002981	-4.074	-0.003168	-4.074	-0.003328
-4.073	-0.003519	-4.073	-0.003703	-4.073	-0.004148	-4.073	-0.002981	-4.073	-0.003174	-4.073	-0.003333
-4.072	-0.003512	-4.072	-0.003699	-4.072	-0.004147	-4.072	-0.002977	-4.072	-0.003157	-4.072	-0.003314
-4.071	-0.003514	-4.071	-0.003696	-4.071	-0.004131	-4.071	-0.002968	-4.071	-0.003158	-4.071	-0.003319
-4.07	-0.0035	-4.07	-0.003683	-4.07	-0.004135	-4.07	-0.002975	-4.07	-0.003153	-4.07	-0.003312
-4.069	-0.003501	-4.069	-0.003688	-4.069	-0.004125	-4.069	-0.002958	-4.069	-0.003144	-4.069	-0.003306
-4.068	-0.003495	-4.068	-0.003676	-4.068	-0.004118	-4.068	-0.002959	-4.068	-0.00315	-4.068	-0.003311
-4.067	-0.003488	-4.067	-0.003672	-4.067	-0.004117	-4.067	-0.002955	-4.067	-0.003133	-4.067	-0.003292
-4.066	-0.00349	-4.066	-0.00367	-4.066	-0.004101	-4.066	-0.002945	-4.066	-0.003135	-4.066	-0.003297
-4.065	-0.003475	-4.065	-0.003657	-4.065	-0.004106	-4.065	-0.002952	-4.065	-0.003129	-4.065	-0.00329
-4.064	-0.003476	-4.064	-0.003662	-4.064	-0.004095	-4.064	-0.002936	-4.064	-0.003121	-4.064	-0.003283
-4.063	-0.00347	-4.063	-0.00365	-4.063	-0.004088	-4.063	-0.002937	-4.063	-0.003126	-4.063	-0.003288
-4.062	-0.003463	-4.062	-0.003646	-4.062	-0.004088	-4.062	-0.002933	-4.062	-0.003109	-4.062	-0.003269
-4.061	-0.003465	-4.061	-0.003644	-4.061	-0.004071	-4.061	-0.002923	-4.061	-0.003111	-4.061	-0.003274
-4.06	-0.003451	-4.06	-0.003631	-4.06	-0.004075	-4.06	-0.00293	-4.06	-0.003106	-4.06	-0.003267
-4.059	-0.003452	-4.059	-0.003635	-4.059	-0.004065	-4.059	-0.002914	-4.059	-0.003097	-4.059	-0.003261
-4.058	-0.003446	-4.058	-0.003624	-4.058	-0.004058	-4.058	-0.002915	-4.058	-0.003102	-4.058	-0.003266
-4.057	-0.003438	-4.057	-0.00362	-4.057	-0.004058	-4.057	-0.002911	-4.057	-0.003086	-4.057	-0.003247
-4.056	-0.00344	-4.056	-0.003618	-4.056	-0.004042	-4.056	-0.002901	-4.056	-0.003087	-4.056	-0.003252
-4.055	-0.003426	-4.055	-0.003605	-4.055	-0.004046	-4.055	-0.002908	-4.055	-0.003082	-4.055	-0.003245
-4.054	-0.003427	-4.054	-0.00361	-4.054	-0.004036	-4.054	-0.002892	-4.054	-0.003073	-4.054	-0.003238
-4.053	-0.003421	-4.053	-0.003598	-4.053	-0.004029	-4.053	-0.002892	-4.053	-0.003079	-4.053	-0.003243
-4.052	-0.003414	-4.052	-0.003594	-4.052	-0.004029	-4.052	-0.002888	-4.052	-0.003062	-4.052	-0.003224
-4.051	-0.003416	-4.051	-0.003592	-4.051	-0.004012	-4.051	-0.002878	-4.051	-0.003064	-4.051	-0.003229
-4.05	-0.003401	-4.05	-0.003579	-4.05	-0.004016	-4.05	-0.002885	-4.05	-0.003059	-4.05	-0.003222
-4.049	-0.003402	-4.049	-0.003583	-4.049	-0.004006	-4.049	-0.002869	-4.049	-0.00305	-4.049	-0.003215
-4.048	-0.003396	-4.048	-0.003572	-4.048	-0.003999	-4.048	-0.002869	-4.048	-0.003055	-4.048	-0.003219
-4.047	-0.003389	-4.047	-0.003568	-4.047	-0.003999	-4.047	-0.002866	-4.047	-0.003039	-4.047	-0.0032
-4.046	-0.003391	-4.046	-0.003565	-4.046	-0.003983	-4.046	-0.002856	-4.046	-0.00304	-4.046	-0.003206
-4.045	-0.003377	-4.045	-0.003552	-4.045	-0.003987	-4.045	-0.002863	-4.045	-0.003035	-4.045	-0.003199
-4.044	-0.003378	-4.044	-0.003557	-4.044	-0.003977	-4.044	-0.002847	-4.044	-0.003026	-4.044	-0.003192
-4.043	-0.003372	-4.043	-0.003546	-4.043	-0.00397	-4.043	-0.002847	-4.043	-0.003032	-4.043	-0.003197
-4.042	-0.003365	-4.042	-0.003542	-4.042	-0.00397	-4.042	-0.002843	-4.042	-0.003015	-4.042	-0.003177
-4.041	-0.003367	-4.041	-0.003539	-4.041	-0.003953	-4.041	-0.002833	-4.041	-0.003016	-4.041	-0.003183
-4.04	-0.003352	-4.04	-0.003526	-4.04	-0.003957	-4.04	-0.002841	-4.04	-0.003011	-4.04	-0.003176
-4.039	-0.003354	-4.039	-0.003531	-4.039	-0.003948	-4.039	-0.002825	-4.039	-0.003002	-4.039	-0.003169
-4.038	-0.003347	-4.038	-0.00352	-4.038	-0.00394	-4.038	-0.002825	-4.038	-0.003008	-4.038	-0.003174
-4.037	-0.00334	-4.037	-0.003516	-4.037	-0.00394	-4.037	-0.002821	-4.037	-0.002991	-4.037	-0.003155
-4.036	-0.003342	-4.036	-0.003513	-4.036	-0.003924	-4.036	-0.002811	-4.036	-0.002993	-4.036	-0.00316
-4.035	-0.003328	-4.035	-0.0035	-4.035	-0.003927	-4.035	-0.002819	-4.035	-0.002988	-4.035	-0.003153
-4.034	-0.003329	-4.034	-0.003504	-4.034	-0.003918	-4.034	-0.002803	-4.034	-0.002979	-4.034	-0.003146
-4.033	-0.003323	-4.033	-0.003494	-4.033	-0.003911	-4.033	-0.002803	-4.033	-0.002984	-4.033	-0.003151
-4.032	-0.003316	-4.032	-0.003489	-4.032	-0.003911	-4.032	-0.002799	-4.032	-0.002967	-4.032	-0.003132
-4.031	-0.003318	-4.031	-0.003487	-4.031	-0.003894	-4.031	-0.002789	-4.031	-0.002969	-4.031	-0.003138
-4.03	-0.003303	-4.03	-0.003474	-4.03	-0.003898	-4.03	-0.002796	-4.03	-0.002964	-4.03	-0.003131
-4.029	-0.003304	-4.029	-0.003478	-4.029	-0.003889	-4.029	-0.00278	-4.029	-0.002955	-4.029	-0.003124
-4.028	-0.003298	-4.028	-0.003468	-4.028	-0.003881	-4.028	-0.00278	-4.028	-0.002961	-4.028	-0.003129
-4.027	-0.003291	-4.027	-0.003463	-4.027	-0.003881	-4.027	-0.002776	-4.027	-0.002944	-4.027	-0.00311
-4.026	-0.003293	-4.026	-0.003461	-4.026	-0.003864	-4.026	-0.002767	-4.026	-0.002945	-4.026	-0.003116
-4.025	-0.003279	-4.025	-0.003448	-4.025	-0.003868	-4.025	-0.002774	-4.025	-0.00294	-4.025	-0.003108
-4.024	-0.00328	-4.024	-0.003452	-4.024	-0.003859	-4.024	-0.002758	-4.024	-0.002931	-4.024	-0.003102
-4.023	-0.003274	-4.023	-0.003441	-4.023	-0.003852	-4.023	-0.002758	-4.023	-0.002937	-4.023	-0.003107
-4.022	-0.003267	-4.022	-0.003437	-4.022	-0.003852	-4.022	-0.002754	-4.022	-0.002921	-4.022	-0.003088
-4.021	-0.003269	-4.021	-0.003435	-4.021	-0.003835	-4.021	-0.002744	-4.021	-0.002922	-4.021	-0.003094
-4.02	-0.003254	-4.02	-0.003422	-4.02	-0.003839	-4.02	-0.002751	-4.02	-0.002917	-4.02	-0.003086
-4.019	-0.003256	-4.019	-0.003426	-4.019	-0.00383	-4.019	-0.002735	-4.019	-0.002908	-4.019	-0.00308
-4.018	-0.003249	-4.018	-0.003416	-4.018	-0.003822	-4.018	-0.002735	-4.018	-0.002914	-4.018	-0.003084
-4.017	-0.003242	-4.017	-0.003411	-4.017	-0.003823	-4.017	-0.002731	-4.017	-0.002897	-4.017	-0.003066
-4.016	-0.003244	-4.016	-0.003409	-4.016	-0.003806	-4.016	-0.002721	-4.016	-0.002898	-4.016	-0.003072
-4.015	-0.00323	-4.015	-0.003396	-4.015	-0.003809	-4.015	-0.002728	-4.015	-0.002894	-4.015	-0.003065
-4.014	-0.003231	-4.014	-0.0034	-4.014	-0.0038	-4.014	-0.002712	-4.014	-0.002884	-4.014	-0.003058
-4.013	-0.003225	-4.013	-0.003389	-4.013	-0.003793	-4.013	-0.002712	-4.013	-0.00289	-4.013	-0.003062
-4.012	-0.003218	-4.012	-0.003385	-4.012	-0.003793	-4.012	-0.002708	-4.012	-0.002874	-4.012	-0.003042
-4.011	-0.00322	-4.011	-0.003383	-4.011	-0.003776	-4.011	-0.002698	-4.011	-0.002875	-4.011	-0.003049
-4.01	-0.003205	-4.01	-0.00337	-4.01	-0.003779	-4.01	-0.002706	-4.01	-0.00287	-4.01	-0.003041
-4.009	-0.003206	-4.009	-0.003374	-4.009	-0.003771	-4.009	-0.00269	-4.009	-0.002861	-4.009	-0.003035
-4.008	-0.0032	-4.008	-0.003363	-4.008	-0.003763	-4.008	-0.00269	-4.008	-0.002867	-4.008	-0.003039
-4.007	-0.003193	-4.007	-0.003359	-4.007	-0.003764	-4.007	-0.002686	-4.007	-0.00285	-4.007	-0.00302
-4.006	-0.003195	-4.006	-0.003357	-4.006	-0.003747	-4.006	-0.002676	-4.006	-0.002851	-4.006	-0.003026
-4.005	-0.003181	-4.005	-0.003344	-4.005	-0.00375	-4.005	-0.002683	-4.005	-0.002846	-4.005	-0.003019
-4.004	-0.003182	-4.004	-0.003348	-4.004	-0.003741	-4.004	-0.002667	-4.004	-0.002837	-4.004	-0.003013
-4.003	-0.003176	-4.003	-0.003337	-4.003	-0.003734	-4.003	-0.002667	-4.003	-0.002843	-4.003	-0.003017
-4.002	-0.003169	-4.002	-0.003332	-4.002	-0.003734	-4.002	-0.002663	-4.002	-0.002826	-4.002	-0.002997
-4.001	-0.003171	-4.001	-0.003331	-4.001	-0.003717	-4.001	-0.002653	-4.001	-0.002827	-4.001	-0.003004
-4	-0.003156	-4	-0.003317	-4	-0.00372	-4	-0.00266	-4	-0.002823	-4	-0.002996
-3.999	-0.003157	-3.999	-0.003322	-3.999	-0.003712	-3.999	-0.002644	-3.999	-0.002814	-3.999	-0.00299
-3.998	-0.003151	-3.998	-0.003311	-3.998	-0.003704	-3.998	-0.002644	-3.998	-0.002819	-3.998	-0.002994
-3.997	-0.003144	-3.997	-0.003306	-3.997	-0.003705	-3.997	-0.002641	-3.997	-0.002803	-3.997	-0.002975
-3.996	-0.003146	-3.996	-0.003305	-3.996	-0.003688	-3.996	-0.00263	-3.996	-0.002804	-3.996	-0.002981
-3.995	-0.003132	-3.995	-0.003291	-3.995	-0.003691	-3.995	-0.002638	-3.995	-0.002799	-3.995	-0.002973
-3.994	-0.003133	-3.994	-0.003295	-3.994	-0.003682	-3.994	-0.002622	-3.994	-0.00279	-3.994	-0.002967
-3.993	-0.003127	-3.993	-0.003285	-3.993	-0.003675	-3.993	-0.002622	-3.993	-0.002796	-3.993	-0.002971
-3.992	-0.00312	-3.992	-0.00328	-3.992	-0.003676	-3.992	-0.002618	-3.992	-0.00278	-3.992	-0.002951
-3.991	-0.003122	-3.991	-0.003279	-3.991	-0.003659	-3.991	-0.002608	-3.991	-0.002781	-3.991	-0.002958
-3.99	-0.003107	-3.99	-0.003266	-3.99	-0.003661	-3.99	-0.002615	-3.99	-0.002776	-3.99	-0.00295
-3.989	-0.003108	-3.989	-0.00327	-3.989	-0.003653	-3.989	-0.002599	-3.989	-0.002767	-3.989	-0.002944
-3.988	-0.003102	-3.988	-0.003259	-3.988	-0.003645	-3.988	-0.0026	-3.988	-0.002773	-3.988	-0.002948
-3.987	-0.003095	-3.987	-0.003254	-3.987	-0.003646	-3.987	-0.002596	-3.987	-0.002756	-3.987	-0.002929
-3.986	-0.003098	-3.986	-0.003253	-3.986	-0.003629	-3.986	-0.002586	-3.986	-0.002757	-3.986	-0.002935
-3.985	-0.003083	-3.985	-0.00324	-3.985	-0.003632	-3.985	-0.002593	-3.985	-0.002753	-3.985	-0.002927
-3.984	-0.003084	-3.984	-0.003244	-3.984	-0.003624	-3.984	-0.002578	-3.984	-0.002743	-3.984	-0.002921
-3.983	-0.003078	-3.983	-0.003234	-3.983	-0.003616	-3.983	-0.002577	-3.983	-0.002749	-3.983	-0.002925
-3.982	-0.003071	-3.982	-0.003229	-3.982	-0.003617	-3.982	-0.002575	-3.982	-0.002733	-3.982	-0.002906
-3.981	-0.003073	-3.981	-0.003227	-3.981	-0.0036	-3.981	-0.002565	-3.981	-0.002734	-3.981	-0.002913
-3.98	-0.003059	-3.98	-0.003214	-3.98	-0.003602	-3.98	-0.002572	-3.98	-0.002729	-3.98	-0.002905
-3.979	-0.003059	-3.979	-0.003218	-3.979	-0.003594	-3.979	-0.002556	-3.979	-0.00272	-3.979	-0.002899
-3.978	-0.003054	-3.978	-0.003207	-3.978	-0.003587	-3.978	-0.002556	-3.978	-0.002726	-3.978	-0.002902
-3.977	-0.003046	-3.977	-0.003202	-3.977	-0.003588	-3.977	-0.002552	-3.977	-0.002709	-3.977	-0.002883
-3.976	-0.003049	-3.976	-0.003201	-3.976	-0.003571	-3.976	-0.002542	-3.976	-0.00271	-3.976	-0.00289
-3.975	-0.003034	-3.975	-0.003188	-3.975	-0.003573	-3.975	-0.00255	-3.975	-0.002706	-3.975	-0.002882
-3.974	-0.003035	-3.974	-0.003192	-3.974	-0.003565	-3.974	-0.002534	-3.974	-0.002696	-3.974	-0.002876
-3.973	-0.003029	-3.973	-0.003181	-3.973	-0.003557	-3.973	-0.002534	-3.973	-0.002703	-3.973	-0.00288
-3.972	-0.003022	-3.972	-0.003176	-3.972	-0.003558	-3.972	-0.00253	-3.972	-0.002686	-3.972	-0.002861
-3.971	-0.003024	-3.971	-0.003175	-3.971	-0.003541	-3.971	-0.00252	-3.971	-0.002687	-3.971	-0.002867
-3.97	-0.00301	-3.97	-0.003162	-3.97	-0.003544	-3.97	-0.002527	-3.97	-0.002682	-3.97	-0.002859
-3.969	-0.003011	-3.969	-0.003166	-3.969	-0.003536	-3.969	-0.002512	-3.969	-0.002673	-3.969	-0.002854
-3.968	-0.003005	-3.968	-0.003156	-3.968	-0.003528	-3.968	-0.002512	-3.968	-0.002679	-3.968	-0.002857
-3.967	-0.002998	-3.967	-0.00315	-3.967	-0.003529	-3.967	-0.002508	-3.967	-0.002663	-3.967	-0.002838
-3.966	-0.003	-3.966	-0.003149	-3.966	-0.003512	-3.966	-0.002498	-3.966	-0.002664	-3.966	-0.002845
-3.965	-0.002986	-3.965	-0.003136	-3.965	-0.003514	-3.965	-0.002505	-3.965	-0.002659	-3.965	-0.002837
-3.964	-0.002987	-3.964	-0.00314	-3.964	-0.003506	-3.964	-0.002489	-3.964	-0.00265	-3.964	-0.002831
-3.963	-0.002981	-3.963	-0.00313	-3.963	-0.003498	-3.963	-0.002489	-3.963	-0.002656	-3.963	-0.002835
-3.962	-0.002973	-3.962	-0.003124	-3.962	-0.0035	-3.962	-0.002485	-3.962	-0.002639	-3.962	-0.002816
-3.961	-0.002976	-3.961	-0.003123	-3.961	-0.003483	-3.961	-0.002475	-3.961	-0.00264	-3.961	-0.002823
-3.96	-0.002961	-3.96	-0.00311	-3.96	-0.003484	-3.96	-0.002483	-3.96	-0.002636	-3.96	-0.002814
-3.959	-0.002962	-3.959	-0.003114	-3.959	-0.003477	-3.959	-0.002467	-3.959	-0.002626	-3.959	-0.002809
-3.958	-0.002956	-3.958	-0.003104	-3.958	-0.003469	-3.958	-0.002467	-3.958	-0.002633	-3.958	-0.002812
-3.957	-0.002949	-3.957	-0.003099	-3.957	-0.003471	-3.957	-0.002463	-3.957	-0.002616	-3.957	-0.002793
-3.956	-0.002951	-3.956	-0.003097	-3.956	-0.003454	-3.956	-0.002453	-3.956	-0.002617	-3.956	-0.0028
-3.955	-0.002937	-3.955	-0.003084	-3.955	-0.003455	-3.955	-0.00246	-3.955	-0.002613	-3.955	-0.002792
-3.954	-0.002938	-3.954	-0.003088	-3.954	-0.003447	-3.954	-0.002445	-3.954	-0.002603	-3.954	-0.002786
-3.953	-0.002932	-3.953	-0.003078	-3.953	-0.003439	-3.953	-0.002444	-3.953	-0.002609	-3.953	-0.00279
-3.952	-0.002925	-3.952	-0.003073	-3.952	-0.003441	-3.952	-0.002441	-3.952	-0.002593	-3.952	-0.002771
-3.951	-0.002927	-3.951	-0.003071	-3.951	-0.003424	-3.951	-0.00243	-3.951	-0.002594	-3.951	-0.002778
-3.95	-0.002913	-3.95	-0.003058	-3.95	-0.003426	-3.95	-0.002438	-3.95	-0.002589	-3.95	-0.00277
-3.949	-0.002913	-3.949	-0.003062	-3.949	-0.003418	-3.949	-0.002422	-3.949	-0.00258	-3.949	-0.002765
-3.948	-0.002908	-3.948	-0.003052	-3.948	-0.00341	-3.948	-0.002422	-3.948	-0.002586	-3.948	-0.002768
-3.947	-0.0029	-3.947	-0.003047	-3.947	-0.003412	-3.947	-0.002419	-3.947	-0.002569	-3.947	-0.002749
-3.946	-0.002903	-3.946	-0.003045	-3.946	-0.003395	-3.946	-0.002408	-3.946	-0.00257	-3.946	-0.002756
-3.945	-0.002889	-3.945	-0.003032	-3.945	-0.003396	-3.945	-0.002416	-3.945	-0.002566	-3.945	-0.002748
-3.944	-0.002889	-3.944	-0.003036	-3.944	-0.003389	-3.944	-0.0024	-3.944	-0.002557	-3.944	-0.002742
-3.943	-0.002883	-3.943	-0.003026	-3.943	-0.003381	-3.943	-0.0024	-3.943	-0.002563	-3.943	-0.002745
-3.942	-0.002876	-3.942	-0.003021	-3.942	-0.003383	-3.942	-0.002397	-3.942	-0.002546	-3.942	-0.002726
-3.941	-0.002879	-3.941	-0.003019	-3.941	-0.003366	-3.941	-0.002386	-3.941	-0.002547	-3.941	-0.002734
-3.94	-0.002865	-3.94	-0.003006	-3.94	-0.003367	-3.94	-0.002394	-3.94	-0.002543	-3.94	-0.002726
-3.939	-0.002865	-3.939	-0.00301	-3.939	-0.00336	-3.939	-0.002378	-3.939	-0.002533	-3.939	-0.00272
-3.938	-0.002859	-3.938	-0.003001	-3.938	-0.003351	-3.938	-0.002378	-3.938	-0.00254	-3.938	-0.002723
-3.937	-0.002852	-3.937	-0.002995	-3.937	-0.003353	-3.937	-0.002374	-3.937	-0.002523	-3.937	-0.002705
-3.936	-0.002854	-3.936	-0.002994	-3.936	-0.003337	-3.936	-0.002364	-3.936	-0.002524	-3.936	-0.002713
-3.935	-0.00284	-3.935	-0.00298	-3.935	-0.003338	-3.935	-0.002372	-3.935	-0.00252	-3.935	-0.002705
-3.934	-0.002841	-3.934	-0.002984	-3.934	-0.00333	-3.934	-0.002356	-3.934	-0.00251	-3.934	-0.002699
-3.933	-0.002835	-3.933	-0.002975	-3.933	-0.003322	-3.933	-0.002356	-3.933	-0.002516	-3.933	-0.002702
-3.932	-0.002828	-3.932	-0.002969	-3.932	-0.003324	-3.932	-0.002352	-3.932	-0.0025	-3.932	-0.002683
-3.931	-0.00283	-3.931	-0.002968	-3.931	-0.003307	-3.931	-0.002342	-3.931	-0.002501	-3.931	-0.002691
-3.93	-0.002816	-3.93	-0.002954	-3.93	-0.003309	-3.93	-0.00235	-3.93	-0.002496	-3.93	-0.002682
-3.929	-0.002817	-3.929	-0.002958	-3.929	-0.003301	-3.929	-0.002334	-3.929	-0.002487	-3.929	-0.002677
-3.928	-0.002811	-3.928	-0.002949	-3.928	-0.003293	-3.928	-0.002334	-3.928	-0.002493	-3.928	-0.00268
-3.927	-0.002804	-3.927	-0.002943	-3.927	-0.003295	-3.927	-0.002331	-3.927	-0.002477	-3.927	-0.002661
-3.926	-0.002806	-3.926	-0.002942	-3.926	-0.003278	-3.926	-0.002321	-3.926	-0.002477	-3.926	-0.002669
-3.925	-0.002792	-3.925	-0.002929	-3.925	-0.003279	-3.925	-0.002328	-3.925	-0.002473	-3.925	-0.00266
-3.924	-0.002792	-3.924	-0.002933	-3.924	-0.003272	-3.924	-0.002313	-3.924	-0.002464	-3.924	-0.002655
-3.923	-0.002787	-3.923	-0.002923	-3.923	-0.003264	-3.923	-0.002313	-3.923	-0.00247	-3.923	-0.002657
-3.922	-0.002779	-3.922	-0.002918	-3.922	-0.003266	-3.922	-0.00231	-3.922	-0.002454	-3.922	-0.002639
-3.921	-0.002782	-3.921	-0.002917	-3.921	-0.003249	-3.921	-0.0023	-3.921	-0.002454	-3.921	-0.002647
-3.92	-0.002767	-3.92	-0.002903	-3.92	-0.00325	-3.92	-0.002308	-3.92	-0.00245	-3.92	-0.002638
-3.919	-0.002768	-3.919	-0.002907	-3.919	-0.003243	-3.919	-0.002293	-3.919	-0.002441	-3.919	-0.002633
-3.918	-0.002762	-3.918	-0.002898	-3.918	-0.003234	-3.918	-0.002293	-3.918	-0.002447	-3.918	-0.002636
-3.917	-0.002755	-3.917	-0.002892	-3.917	-0.003237	-3.917	-0.002289	-3.917	-0.002431	-3.917	-0.002617
-3.916	-0.002757	-3.916	-0.002891	-3.916	-0.00322	-3.916	-0.002279	-3.916	-0.002431	-3.916	-0.002625
-3.915	-0.002743	-3.915	-0.002877	-3.915	-0.003221	-3.915	-0.002287	-3.915	-0.002427	-3.915	-0.002617
-3.914	-0.002744	-3.914	-0.002881	-3.914	-0.003213	-3.914	-0.002271	-3.914	-0.002417	-3.914	-0.002611
-3.913	-0.002738	-3.913	-0.002872	-3.913	-0.003205	-3.913	-0.002271	-3.913	-0.002424	-3.913	-0.002614
-3.912	-0.002731	-3.912	-0.002866	-3.912	-0.003207	-3.912	-0.002268	-3.912	-0.002408	-3.912	-0.002596
-3.911	-0.002733	-3.911	-0.002865	-3.911	-0.003191	-3.911	-0.002257	-3.911	-0.002408	-3.911	-0.002604
-3.91	-0.002719	-3.91	-0.002851	-3.91	-0.003191	-3.91	-0.002265	-3.91	-0.002404	-3.91	-0.002595
-3.909	-0.00272	-3.909	-0.002855	-3.909	-0.003184	-3.909	-0.002249	-3.909	-0.002394	-3.909	-0.00259
-3.908	-0.002714	-3.908	-0.002846	-3.908	-0.003176	-3.908	-0.002249	-3.908	-0.002401	-3.908	-0.002592
-3.907	-0.002707	-3.907	-0.00284	-3.907	-0.003178	-3.907	-0.002246	-3.907	-0.002385	-3.907	-0.002574
-3.906	-0.002709	-3.906	-0.002839	-3.906	-0.003162	-3.906	-0.002236	-3.906	-0.002385	-3.906	-0.002582
-3.905	-0.002695	-3.905	-0.002825	-3.905	-0.003162	-3.905	-0.002243	-3.905	-0.002381	-3.905	-0.002574
-3.904	-0.002696	-3.904	-0.002829	-3.904	-0.003155	-3.904	-0.002228	-3.904	-0.002371	-3.904	-0.002569
-3.903	-0.00269	-3.903	-0.00282	-3.903	-0.003146	-3.903	-0.002228	-3.903	-0.002378	-3.903	-0.002571
-3.902	-0.002683	-3.902	-0.002814	-3.902	-0.003149	-3.902	-0.002224	-3.902	-0.002361	-3.902	-0.002553
-3.901	-0.002685	-3.901	-0.002813	-3.901	-0.003132	-3.901	-0.002214	-3.901	-0.002362	-3.901	-0.002561
-3.9	-0.002671	-3.9	-0.0028	-3.9	-0.003133	-3.9	-0.002222	-3.9	-0.002358	-3.9	-0.002552
-3.899	-0.002671	-3.899	-0.002804	-3.899	-0.003126	-3.899	-0.002207	-3.899	-0.002348	-3.899	-0.002547
-3.898	-0.002666	-3.898	-0.002795	-3.898	-0.003117	-3.898	-0.002207	-3.898	-0.002355	-3.898	-0.00255
-3.897	-0.002658	-3.897	-0.002789	-3.897	-0.00312	-3.897	-0.002204	-3.897	-0.002338	-3.897	-0.002531
-3.896	-0.002661	-3.896	-0.002788	-3.896	-0.003103	-3.896	-0.002193	-3.896	-0.002339	-3.896	-0.00254
-3.895	-0.002647	-3.895	-0.002774	-3.895	-0.003104	-3.895	-0.002201	-3.895	-0.002335	-3.895	-0.002531
-3.894	-0.002648	-3.894	-0.002778	-3.894	-0.003097	-3.894	-0.002186	-3.894	-0.002325	-3.894	-0.002526
-3.893	-0.002642	-3.893	-0.002769	-3.893	-0.003088	-3.893	-0.002185	-3.893	-0.002332	-3.893	-0.002528
-3.892	-0.002634	-3.892	-0.002763	-3.892	-0.003091	-3.892	-0.002182	-3.892	-0.002315	-3.892	-0.00251
-3.891	-0.002637	-3.891	-0.002762	-3.891	-0.003074	-3.891	-0.002172	-3.891	-0.002316	-3.891	-0.002518
-3.89	-0.002623	-3.89	-0.002748	-3.89	-0.003075	-3.89	-0.00218	-3.89	-0.002312	-3.89	-0.002509
-3.889	-0.002623	-3.889	-0.002752	-3.889	-0.003068	-3.889	-0.002165	-3.889	-0.002302	-3.889	-0.002504
-3.888	-0.002618	-3.888	-0.002743	-3.888	-0.003059	-3.888	-0.002165	-3.888	-0.002309	-3.888	-0.002506
-3.887	-0.002611	-3.887	-0.002737	-3.887	-0.003061	-3.887	-0.002162	-3.887	-0.002292	-3.887	-0.002488
-3.886	-0.002613	-3.886	-0.002737	-3.886	-0.003045	-3.886	-0.002152	-3.886	-0.002293	-3.886	-0.002497
-3.885	-0.002599	-3.885	-0.002723	-3.885	-0.003045	-3.885	-0.002159	-3.885	-0.002289	-3.885	-0.002487
-3.884	-0.002599	-3.884	-0.002726	-3.884	-0.003039	-3.884	-0.002144	-3.884	-0.002279	-3.884	-0.002483
-3.883	-0.002594	-3.883	-0.002717	-3.883	-0.00303	-3.883	-0.002144	-3.883	-0.002286	-3.883	-0.002485
-3.882	-0.002586	-3.882	-0.002712	-3.882	-0.003032	-3.882	-0.002141	-3.882	-0.00227	-3.882	-0.002467
-3.881	-0.002589	-3.881	-0.002711	-3.881	-0.003016	-3.881	-0.002131	-3.881	-0.00227	-3.881	-0.002476
-3.88	-0.002575	-3.88	-0.002697	-3.88	-0.003016	-3.88	-0.002139	-3.88	-0.002266	-3.88	-0.002467
-3.879	-0.002576	-3.879	-0.002701	-3.879	-0.00301	-3.879	-0.002124	-3.879	-0.002256	-3.879	-0.002462
-3.878	-0.00257	-3.878	-0.002692	-3.878	-0.003001	-3.878	-0.002123	-3.878	-0.002263	-3.878	-0.002464
-3.877	-0.002562	-3.877	-0.002686	-3.877	-0.003003	-3.877	-0.00212	-3.877	-0.002247	-3.877	-0.002446
-3.876	-0.002565	-3.876	-0.002685	-3.876	-0.002987	-3.876	-0.00211	-3.876	-0.002247	-3.876	-0.002454
-3.875	-0.002551	-3.875	-0.002671	-3.875	-0.002987	-3.875	-0.002118	-3.875	-0.002243	-3.875	-0.002445
-3.874	-0.002551	-3.874	-0.002675	-3.874	-0.002981	-3.874	-0.002103	-3.874	-0.002233	-3.874	-0.00244
-3.873	-0.002545	-3.873	-0.002666	-3.873	-0.002971	-3.873	-0.002103	-3.873	-0.00224	-3.873	-0.002442
-3.872	-0.002538	-3.872	-0.002661	-3.872	-0.002974	-3.872	-0.0021	-3.872	-0.002224	-3.872	-0.002425
-3.871	-0.002541	-3.871	-0.00266	-3.871	-0.002958	-3.871	-0.00209	-3.871	-0.002224	-3.871	-0.002433
-3.87	-0.002527	-3.87	-0.002646	-3.87	-0.002958	-3.87	-0.002098	-3.87	-0.00222	-3.87	-0.002424
-3.869	-0.002527	-3.869	-0.002649	-3.869	-0.002952	-3.869	-0.002083	-3.869	-0.002211	-3.869	-0.002419
-3.868	-0.002521	-3.868	-0.002641	-3.868	-0.002942	-3.868	-0.002082	-3.868	-0.002218	-3.868	-0.002421
-3.867	-0.002514	-3.867	-0.002635	-3.867	-0.002945	-3.867	-0.002079	-3.867	-0.002201	-3.867	-0.002403
-3.866	-0.002517	-3.866	-0.002634	-3.866	-0.002929	-3.866	-0.002069	-3.866	-0.002201	-3.866	-0.002412
-3.865	-0.002503	-3.865	-0.00262	-3.865	-0.002929	-3.865	-0.002078	-3.865	-0.002197	-3.865	-0.002403
-3.864	-0.002503	-3.864	-0.002624	-3.864	-0.002923	-3.864	-0.002063	-3.864	-0.002188	-3.864	-0.002398
-3.863	-0.002497	-3.863	-0.002615	-3.863	-0.002913	-3.863	-0.002063	-3.863	-0.002194	-3.863	-0.0024
-3.862	-0.00249	-3.862	-0.002609	-3.862	-0.002916	-3.862	-0.002059	-3.862	-0.002178	-3.862	-0.002382
-3.861	-0.002493	-3.861	-0.002609	-3.861	-0.0029	-3.861	-0.002049	-3.861	-0.002179	-3.861	-0.002391
-3.86	-0.002479	-3.86	-0.002595	-3.86	-0.0029	-3.86	-0.002057	-3.86	-0.002175	-3.86	-0.002382
-3.859	-0.002479	-3.859	-0.002598	-3.859	-0.002894	-3.859	-0.002043	-3.859	-0.002165	-3.859	-0.002377
-3.858	-0.002474	-3.858	-0.00259	-3.858	-0.002884	-3.858	-0.002042	-3.858	-0.002172	-3.858	-0.002378
-3.857	-0.002466	-3.857	-0.002584	-3.857	-0.002887	-3.857	-0.002039	-3.857	-0.002155	-3.857	-0.002361
-3.856	-0.002469	-3.856	-0.002583	-3.856	-0.002871	-3.856	-0.00203	-3.856	-0.002156	-3.856	-0.00237
-3.855	-0.002455	-3.855	-0.002569	-3.855	-0.002871	-3.855	-0.002038	-3.855	-0.002152	-3.855	-0.00236
-3.854	-0.002456	-3.854	-0.002572	-3.854	-0.002864	-3.854	-0.002023	-3.854	-0.002142	-3.854	-0.002355
-3.853	-0.00245	-3.853	-0.002564	-3.853	-0.002855	-3.853	-0.002023	-3.853	-0.002149	-3.853	-0.002357
-3.852	-0.002443	-3.852	-0.002558	-3.852	-0.002858	-3.852	-0.00202	-3.852	-0.002133	-3.852	-0.00234
-3.851	-0.002445	-3.851	-0.002558	-3.851	-0.002842	-3.851	-0.00201	-3.851	-0.002133	-3.851	-0.002348
-3.85	-0.002431	-3.85	-0.002544	-3.85	-0.002842	-3.85	-0.002018	-3.85	-0.002129	-3.85	-0.002339
-3.849	-0.002432	-3.849	-0.002547	-3.849	-0.002836	-3.849	-0.002003	-3.849	-0.002119	-3.849	-0.002334
-3.848	-0.002426	-3.848	-0.002539	-3.848	-0.002826	-3.848	-0.002003	-3.848	-0.002126	-3.848	-0.002335
-3.847	-0.002419	-3.847	-0.002533	-3.847	-0.002829	-3.847	-0.002	-3.847	-0.00211	-3.847	-0.002318
-3.846	-0.002421	-3.846	-0.002532	-3.846	-0.002813	-3.846	-0.001989	-3.846	-0.00211	-3.846	-0.002327
-3.845	-0.002407	-3.845	-0.002518	-3.845	-0.002813	-3.845	-0.001998	-3.845	-0.002106	-3.845	-0.002317
-3.844	-0.002408	-3.844	-0.002521	-3.844	-0.002807	-3.844	-0.001983	-3.844	-0.002097	-3.844	-0.002313
-3.843	-0.002402	-3.843	-0.002513	-3.843	-0.002797	-3.843	-0.001983	-3.843	-0.002104	-3.843	-0.002314
-3.842	-0.002395	-3.842	-0.002507	-3.842	-0.0028	-3.842	-0.00198	-3.842	-0.002088	-3.842	-0.002297
-3.841	-0.002397	-3.841	-0.002507	-3.841	-0.002785	-3.841	-0.00197	-3.841	-0.002088	-3.841	-0.002306
-3.84	-0.002383	-3.84	-0.002493	-3.84	-0.002784	-3.84	-0.001978	-3.84	-0.002084	-3.84	-0.002296
-3.839	-0.002384	-3.839	-0.002496	-3.839	-0.002778	-3.839	-0.001963	-3.839	-0.002074	-3.839	-0.002291
-3.838	-0.002378	-3.838	-0.002488	-3.838	-0.002768	-3.838	-0.001962	-3.838	-0.002081	-3.838	-0.002293
-3.837	-0.002371	-3.837	-0.002482	-3.837	-0.002772	-3.837	-0.001959	-3.837	-0.002065	-3.837	-0.002276
-3.836	-0.002373	-3.836	-0.002482	-3.836	-0.002756	-3.836	-0.001948	-3.836	-0.002065	-3.836	-0.002284
-3.835	-0.002359	-3.835	-0.002467	-3.835	-0.002755	-3.835	-0.001956	-3.835	-0.002061	-3.835	-0.002274
-3.834	-0.00236	-3.834	-0.002471	-3.834	-0.002749	-3.834	-0.001941	-3.834	-0.002051	-3.834	-0.002269
-3.833	-0.002354	-3.833	-0.002463	-3.833	-0.00274	-3.833	-0.00194	-3.833	-0.002058	-3.833	-0.00227
-3.832	-0.002347	-3.832	-0.002456	-3.832	-0.002743	-3.832	-0.001937	-3.832	-0.002042	-3.832	-0.002253
-3.831	-0.002349	-3.831	-0.002456	-3.831	-0.002727	-3.831	-0.001927	-3.831	-0.002043	-3.831	-0.002262
-3.83	-0.002336	-3.83	-0.002442	-3.83	-0.002726	-3.83	-0.001934	-3.83	-0.002039	-3.83	-0.002252
-3.829	-0.002336	-3.829	-0.002445	-3.829	-0.00272	-3.829	-0.001919	-3.829	-0.002029	-3.829	-0.002247
-3.828	-0.00233	-3.828	-0.002437	-3.828	-0.002711	-3.828	-0.001919	-3.828	-0.002036	-3.828	-0.002249
-3.827	-0.002323	-3.827	-0.002431	-3.827	-0.002714	-3.827	-0.001915	-3.827	-0.00202	-3.827	-0.002232
-3.826	-0.002325	-3.826	-0.002431	-3.826	-0.002698	-3.826	-0.001905	-3.826	-0.00202	-3.826	-0.00224
-3.825	-0.002312	-3.825	-0.002417	-3.825	-0.002698	-3.825	-0.001913	-3.825	-0.002016	-3.825	-0.00223
-3.824	-0.002313	-3.824	-0.00242	-3.824	-0.002692	-3.824	-0.001898	-3.824	-0.002006	-3.824	-0.002226
-3.823	-0.002307	-3.823	-0.002412	-3.823	-0.002682	-3.823	-0.001897	-3.823	-0.002013	-3.823	-0.002227
-3.822	-0.002299	-3.822	-0.002406	-3.822	-0.002685	-3.822	-0.001894	-3.822	-0.001997	-3.822	-0.00221
-3.821	-0.002302	-3.821	-0.002406	-3.821	-0.002669	-3.821	-0.001884	-3.821	-0.001997	-3.821	-0.002219
-3.82	-0.002288	-3.82	-0.002391	-3.82	-0.002669	-3.82	-0.001892	-3.82	-0.001993	-3.82	-0.002209
-3.819	-0.002289	-3.819	-0.002394	-3.819	-0.002663	-3.819	-0.001877	-3.819	-0.001984	-3.819	-0.002204
-3.818	-0.002283	-3.818	-0.002386	-3.818	-0.002653	-3.818	-0.001876	-3.818	-0.001991	-3.818	-0.002205
-3.817	-0.002276	-3.817	-0.00238	-3.817	-0.002656	-3.817	-0.001873	-3.817	-0.001975	-3.817	-0.002188
-3.816	-0.002278	-3.816	-0.002381	-3.816	-0.002641	-3.816	-0.001862	-3.816	-0.001975	-3.816	-0.002197
-3.815	-0.002264	-3.815	-0.002366	-3.815	-0.00264	-3.815	-0.00187	-3.815	-0.001971	-3.815	-0.002187
-3.814	-0.002265	-3.814	-0.002369	-3.814	-0.002634	-3.814	-0.001856	-3.814	-0.001961	-3.814	-0.002182
-3.813	-0.002259	-3.813	-0.002361	-3.813	-0.002624	-3.813	-0.001855	-3.813	-0.001968	-3.813	-0.002183
-3.812	-0.002252	-3.812	-0.002355	-3.812	-0.002627	-3.812	-0.001852	-3.812	-0.001952	-3.812	-0.002166
-3.811	-0.002254	-3.811	-0.002355	-3.811	-0.002612	-3.811	-0.001841	-3.811	-0.001952	-3.811	-0.002175
-3.81	-0.00224	-3.81	-0.002341	-3.81	-0.002611	-3.81	-0.001849	-3.81	-0.001948	-3.81	-0.002165
-3.809	-0.002241	-3.809	-0.002343	-3.809	-0.002605	-3.809	-0.001834	-3.809	-0.001938	-3.809	-0.002161
-3.808	-0.002235	-3.808	-0.002336	-3.808	-0.002595	-3.808	-0.001834	-3.808	-0.001946	-3.808	-0.002161
-3.807	-0.002228	-3.807	-0.00233	-3.807	-0.002599	-3.807	-0.00183	-3.807	-0.00193	-3.807	-0.002145
-3.806	-0.002231	-3.806	-0.00233	-3.806	-0.002583	-3.806	-0.00182	-3.806	-0.00193	-3.806	-0.002154
-3.805	-0.002217	-3.805	-0.002316	-3.805	-0.002582	-3.805	-0.001828	-3.805	-0.001926	-3.805	-0.002143
-3.804	-0.002218	-3.804	-0.002318	-3.804	-0.002577	-3.804	-0.001813	-3.804	-0.001916	-3.804	-0.002139
-3.803	-0.002212	-3.803	-0.002311	-3.803	-0.002566	-3.803	-0.001813	-3.803	-0.001923	-3.803	-0.00214
-3.802	-0.002205	-3.802	-0.002304	-3.802	-0.00257	-3.802	-0.00181	-3.802	-0.001908	-3.802	-0.002123
-3.801	-0.002207	-3.801	-0.002305	-3.801	-0.002554	-3.801	-0.001799	-3.801	-0.001907	-3.801	-0.002132
-3.8	-0.002193	-3.8	-0.00229	-3.8	-0.002554	-3.8	-0.001807	-3.8	-0.001904	-3.8	-0.002122
-3.799	-0.002194	-3.799	-0.002293	-3.799	-0.002548	-3.799	-0.001793	-3.799	-0.001894	-3.799	-0.002117
-3.798	-0.002188	-3.798	-0.002285	-3.798	-0.002538	-3.798	-0.001792	-3.798	-0.001901	-3.798	-0.002118
-3.797	-0.002181	-3.797	-0.002279	-3.797	-0.002541	-3.797	-0.001789	-3.797	-0.001885	-3.797	-0.002101
-3.796	-0.002183	-3.796	-0.00228	-3.796	-0.002526	-3.796	-0.001779	-3.796	-0.001885	-3.796	-0.00211
-3.795	-0.002169	-3.795	-0.002265	-3.795	-0.002525	-3.795	-0.001787	-3.795	-0.001881	-3.795	-0.0021
-3.794	-0.00217	-3.794	-0.002268	-3.794	-0.002519	-3.794	-0.001772	-3.794	-0.001871	-3.794	-0.002095
-3.793	-0.002164	-3.793	-0.00226	-3.793	-0.002509	-3.793	-0.001771	-3.793	-0.001879	-3.793	-0.002096
-3.792	-0.002157	-3.792	-0.002254	-3.792	-0.002513	-3.792	-0.001768	-3.792	-0.001863	-3.792	-0.00208
-3.791	-0.002159	-3.791	-0.002255	-3.791	-0.002497	-3.791	-0.001758	-3.791	-0.001863	-3.791	-0.002089
-3.79	-0.002146	-3.79	-0.00224	-3.79	-0.002496	-3.79	-0.001766	-3.79	-0.001859	-3.79	-0.002078
-3.789	-0.002147	-3.789	-0.002242	-3.789	-0.002491	-3.789	-0.001751	-3.789	-0.001849	-3.789	-0.002074
-3.788	-0.002141	-3.788	-0.002235	-3.788	-0.00248	-3.788	-0.001751	-3.788	-0.001856	-3.788	-0.002074
-3.787	-0.002134	-3.787	-0.002229	-3.787	-0.002484	-3.787	-0.001748	-3.787	-0.001841	-3.787	-0.002058
-3.786	-0.002136	-3.786	-0.00223	-3.786	-0.002469	-3.786	-0.001737	-3.786	-0.00184	-3.786	-0.002067
-3.785	-0.002122	-3.785	-0.002215	-3.785	-0.002467	-3.785	-0.001745	-3.785	-0.001837	-3.785	-0.002057
-3.784	-0.002123	-3.784	-0.002217	-3.784	-0.002462	-3.784	-0.001731	-3.784	-0.001827	-3.784	-0.002052
-3.783	-0.002117	-3.783	-0.00221	-3.783	-0.002452	-3.783	-0.00173	-3.783	-0.001834	-3.783	-0.002053
-3.782	-0.00211	-3.782	-0.002204	-3.782	-0.002456	-3.782	-0.001727	-3.782	-0.001818	-3.782	-0.002037
-3.781	-0.002112	-3.781	-0.002205	-3.781	-0.00244	-3.781	-0.001716	-3.781	-0.001818	-3.781	-0.002046
-3.78	-0.002099	-3.78	-0.00219	-3.78	-0.002439	-3.78	-0.001724	-3.78	-0.001814	-3.78	-0.002035
-3.779	-0.002099	-3.779	-0.002192	-3.779	-0.002434	-3.779	-0.00171	-3.779	-0.001804	-3.779	-0.002031
-3.778	-0.002094	-3.778	-0.002185	-3.778	-0.002423	-3.778	-0.001709	-3.778	-0.001812	-3.778	-0.002031
-3.777	-0.002087	-3.777	-0.002178	-3.777	-0.002427	-3.777	-0.001705	-3.777	-0.001796	-3.777	-0.002015
-3.776	-0.002089	-3.776	-0.002179	-3.776	-0.002412	-3.776	-0.001695	-3.776	-0.001796	-3.776	-0.002024
-3.775	-0.002075	-3.775	-0.002165	-3.775	-0.002411	-3.775	-0.001703	-3.775	-0.001792	-3.775	-0.002013
-3.774	-0.002076	-3.774	-0.002167	-3.774	-0.002405	-3.774	-0.001688	-3.774	-0.001782	-3.774	-0.002009
-3.773	-0.00207	-3.773	-0.00216	-3.773	-0.002395	-3.773	-0.001688	-3.773	-0.00179	-3.773	-0.00201
-3.772	-0.002063	-3.772	-0.002153	-3.772	-0.002399	-3.772	-0.001684	-3.772	-0.001774	-3.772	-0.001994
-3.771	-0.002065	-3.771	-0.002154	-3.771	-0.002383	-3.771	-0.001674	-3.771	-0.001774	-3.771	-0.002003
-3.77	-0.002052	-3.77	-0.00214	-3.77	-0.002382	-3.77	-0.001682	-3.77	-0.00177	-3.77	-0.001992
-3.769	-0.002052	-3.769	-0.002142	-3.769	-0.002377	-3.769	-0.001667	-3.769	-0.00176	-3.769	-0.001988
-3.768	-0.002047	-3.768	-0.002135	-3.768	-0.002366	-3.768	-0.001666	-3.768	-0.001768	-3.768	-0.001988
-3.767	-0.00204	-3.767	-0.002128	-3.767	-0.002371	-3.767	-0.001663	-3.767	-0.001752	-3.767	-0.001972
-3.766	-0.002042	-3.766	-0.002129	-3.766	-0.002355	-3.766	-0.001653	-3.766	-0.001752	-3.766	-0.001981
-3.765	-0.002028	-3.765	-0.002115	-3.765	-0.002354	-3.765	-0.001661	-3.765	-0.001748	-3.765	-0.00197
-3.764	-0.002029	-3.764	-0.002117	-3.764	-0.002348	-3.764	-0.001646	-3.764	-0.001738	-3.764	-0.001966
-3.763	-0.002023	-3.763	-0.00211	-3.763	-0.002338	-3.763	-0.001646	-3.763	-0.001745	-3.763	-0.001966
-3.762	-0.002016	-3.762	-0.002103	-3.762	-0.002342	-3.762	-0.001642	-3.762	-0.00173	-3.762	-0.001951
-3.761	-0.002018	-3.761	-0.002104	-3.761	-0.002327	-3.761	-0.001632	-3.761	-0.00173	-3.761	-0.00196
-3.76	-0.002005	-3.76	-0.00209	-3.76	-0.002325	-3.76	-0.00164	-3.76	-0.001726	-3.76	-0.001949
-3.759	-0.002005	-3.759	-0.002092	-3.759	-0.00232	-3.759	-0.001626	-3.759	-0.001716	-3.759	-0.001945
-3.758	-0.002	-3.758	-0.002085	-3.758	-0.002309	-3.758	-0.001625	-3.758	-0.001723	-3.758	-0.001945
-3.757	-0.001993	-3.757	-0.002078	-3.757	-0.002314	-3.757	-0.001621	-3.757	-0.001708	-3.757	-0.001929
-3.756	-0.001995	-3.756	-0.002079	-3.756	-0.002298	-3.756	-0.001611	-3.756	-0.001708	-3.756	-0.001938
-3.755	-0.001981	-3.755	-0.002065	-3.755	-0.002297	-3.755	-0.001619	-3.755	-0.001704	-3.755	-0.001927
-3.754	-0.001982	-3.754	-0.002067	-3.754	-0.002292	-3.754	-0.001605	-3.754	-0.001694	-3.754	-0.001923
-3.753	-0.001976	-3.753	-0.00206	-3.753	-0.002281	-3.753	-0.001604	-3.753	-0.001701	-3.753	-0.001923
-3.752	-0.001969	-3.752	-0.002053	-3.752	-0.002285	-3.752	-0.001601	-3.752	-0.001686	-3.752	-0.001908
-3.751	-0.001971	-3.751	-0.002055	-3.751	-0.00227	-3.751	-0.00159	-3.751	-0.001686	-3.751	-0.001917
-3.75	-0.001958	-3.75	-0.00204	-3.75	-0.002268	-3.75	-0.001598	-3.75	-0.001682	-3.75	-0.001906
-3.749	-0.001959	-3.749	-0.002042	-3.749	-0.002264	-3.749	-0.001584	-3.749	-0.001672	-3.749	-0.001902
-3.748	-0.001953	-3.748	-0.002035	-3.748	-0.002252	-3.748	-0.001583	-3.748	-0.00168	-3.748	-0.001902
-3.747	-0.001946	-3.747	-0.002028	-3.747	-0.002257	-3.747	-0.00158	-3.747	-0.001664	-3.747	-0.001886
-3.746	-0.001948	-3.746	-0.00203	-3.746	-0.002242	-3.746	-0.001569	-3.746	-0.001664	-3.746	-0.001895
-3.745	-0.001934	-3.745	-0.002015	-3.745	-0.00224	-3.745	-0.001577	-3.745	-0.00166	-3.745	-0.001884
-3.744	-0.001935	-3.744	-0.002017	-3.744	-0.002235	-3.744	-0.001563	-3.744	-0.00165	-3.744	-0.00188
-3.743	-0.00193	-3.743	-0.00201	-3.743	-0.002224	-3.743	-0.001562	-3.743	-0.001658	-3.743	-0.00188
-3.742	-0.001923	-3.742	-0.002003	-3.742	-0.002229	-3.742	-0.001559	-3.742	-0.001642	-3.742	-0.001865
-3.741	-0.001925	-3.741	-0.002005	-3.741	-0.002214	-3.741	-0.001549	-3.741	-0.001642	-3.741	-0.001874
-3.74	-0.001911	-3.74	-0.001991	-3.74	-0.002212	-3.74	-0.001556	-3.74	-0.001638	-3.74	-0.001863
-3.739	-0.001912	-3.739	-0.001992	-3.739	-0.002207	-3.739	-0.001542	-3.739	-0.001628	-3.739	-0.001859
-3.738	-0.001906	-3.738	-0.001985	-3.738	-0.002196	-3.738	-0.001541	-3.738	-0.001636	-3.738	-0.001859
-3.737	-0.0019	-3.737	-0.001978	-3.737	-0.002201	-3.737	-0.001538	-3.737	-0.001621	-3.737	-0.001843
-3.736	-0.001902	-3.736	-0.00198	-3.736	-0.002185	-3.736	-0.001528	-3.736	-0.00162	-3.736	-0.001852
-3.735	-0.001888	-3.735	-0.001966	-3.735	-0.002184	-3.735	-0.001536	-3.735	-0.001617	-3.735	-0.001841
-3.734	-0.001889	-3.734	-0.001967	-3.734	-0.002179	-3.734	-0.001522	-3.734	-0.001607	-3.734	-0.001837
-3.733	-0.001883	-3.733	-0.001961	-3.733	-0.002168	-3.733	-0.001521	-3.733	-0.001614	-3.733	-0.001837
-3.732	-0.001876	-3.732	-0.001954	-3.732	-0.002173	-3.732	-0.001518	-3.732	-0.001599	-3.732	-0.001822
-3.731	-0.001878	-3.731	-0.001955	-3.731	-0.002157	-3.731	-0.001508	-3.731	-0.001598	-3.731	-0.001831
-3.73	-0.001865	-3.73	-0.001941	-3.73	-0.002155	-3.73	-0.001516	-3.73	-0.001595	-3.73	-0.001819
-3.729	-0.001865	-3.729	-0.001942	-3.729	-0.002151	-3.729	-0.001502	-3.729	-0.001585	-3.729	-0.001816
-3.728	-0.00186	-3.728	-0.001936	-3.728	-0.002139	-3.728	-0.001501	-3.728	-0.001592	-3.728	-0.001815
-3.727	-0.001853	-3.727	-0.001929	-3.727	-0.002144	-3.727	-0.001498	-3.727	-0.001577	-3.727	-0.0018
-3.726	-0.001855	-3.726	-0.001931	-3.726	-0.002129	-3.726	-0.001487	-3.726	-0.001577	-3.726	-0.001809
-3.725	-0.001841	-3.725	-0.001916	-3.725	-0.002127	-3.725	-0.001495	-3.725	-0.001573	-3.725	-0.001798
-3.724	-0.001842	-3.724	-0.001918	-3.724	-0.002123	-3.724	-0.001481	-3.724	-0.001563	-3.724	-0.001794
-3.723	-0.001836	-3.723	-0.001911	-3.723	-0.002111	-3.723	-0.00148	-3.723	-0.00157	-3.723	-0.001794
-3.722	-0.00183	-3.722	-0.001904	-3.722	-0.002116	-3.722	-0.001477	-3.722	-0.001555	-3.722	-0.001779
-3.721	-0.001832	-3.721	-0.001906	-3.721	-0.002101	-3.721	-0.001467	-3.721	-0.001555	-3.721	-0.001788
-3.72	-0.001818	-3.72	-0.001892	-3.72	-0.002099	-3.72	-0.001475	-3.72	-0.001551	-3.72	-0.001777
-3.719	-0.001819	-3.719	-0.001893	-3.719	-0.002094	-3.719	-0.001461	-3.719	-0.001541	-3.719	-0.001773
-3.718	-0.001813	-3.718	-0.001886	-3.718	-0.002083	-3.718	-0.00146	-3.718	-0.001549	-3.718	-0.001773
-3.717	-0.001806	-3.717	-0.001879	-3.717	-0.002088	-3.717	-0.001457	-3.717	-0.001534	-3.717	-0.001757
-3.716	-0.001809	-3.716	-0.001881	-3.716	-0.002073	-3.716	-0.001447	-3.716	-0.001533	-3.716	-0.001766
-3.715	-0.001795	-3.715	-0.001867	-3.715	-0.002071	-3.715	-0.001454	-3.715	-0.00153	-3.715	-0.001755
-3.714	-0.001796	-3.714	-0.001868	-3.714	-0.002067	-3.714	-0.001441	-3.714	-0.00152	-3.714	-0.001751
-3.713	-0.00179	-3.713	-0.001862	-3.713	-0.002055	-3.713	-0.00144	-3.713	-0.001527	-3.713	-0.001751
-3.712	-0.001784	-3.712	-0.001855	-3.712	-0.00206	-3.712	-0.001437	-3.712	-0.001512	-3.712	-0.001736
-3.711	-0.001785	-3.711	-0.001857	-3.711	-0.002046	-3.711	-0.001426	-3.711	-0.001512	-3.711	-0.001745
-3.71	-0.001772	-3.71	-0.001842	-3.71	-0.002043	-3.71	-0.001434	-3.71	-0.001508	-3.71	-0.001734
-3.709	-0.001773	-3.709	-0.001844	-3.709	-0.002039	-3.709	-0.00142	-3.709	-0.001498	-3.709	-0.001731
-3.708	-0.001767	-3.708	-0.001837	-3.708	-0.002027	-3.708	-0.001419	-3.708	-0.001506	-3.708	-0.00173
-3.707	-0.00176	-3.707	-0.00183	-3.707	-0.002033	-3.707	-0.001417	-3.707	-0.001491	-3.707	-0.001716
-3.706	-0.001762	-3.706	-0.001832	-3.706	-0.002018	-3.706	-0.001406	-3.706	-0.00149	-3.706	-0.001725
-3.705	-0.001749	-3.705	-0.001818	-3.705	-0.002015	-3.705	-0.001414	-3.705	-0.001487	-3.705	-0.001714
-3.704	-0.00175	-3.704	-0.001819	-3.704	-0.002011	-3.704	-0.0014	-3.704	-0.001477	-3.704	-0.00171
-3.703	-0.001744	-3.703	-0.001813	-3.703	-0.001999	-3.703	-0.001399	-3.703	-0.001484	-3.703	-0.00171
-3.702	-0.001737	-3.702	-0.001805	-3.702	-0.002004	-3.702	-0.001397	-3.702	-0.001469	-3.702	-0.001695
-3.701	-0.001739	-3.701	-0.001808	-3.701	-0.00199	-3.701	-0.001386	-3.701	-0.001469	-3.701	-0.001704
-3.7	-0.001726	-3.7	-0.001793	-3.7	-0.001988	-3.7	-0.001394	-3.7	-0.001465	-3.7	-0.001693
-3.699	-0.001727	-3.699	-0.001794	-3.699	-0.001983	-3.699	-0.001381	-3.699	-0.001455	-3.699	-0.001689
-3.698	-0.001721	-3.698	-0.001788	-3.698	-0.001971	-3.698	-0.00138	-3.698	-0.001463	-3.698	-0.001689
-3.697	-0.001714	-3.697	-0.001781	-3.697	-0.001977	-3.697	-0.001377	-3.697	-0.001448	-3.697	-0.001674
-3.696	-0.001716	-3.696	-0.001783	-3.696	-0.001962	-3.696	-0.001366	-3.696	-0.001447	-3.696	-0.001683
-3.695	-0.001703	-3.695	-0.001769	-3.695	-0.00196	-3.695	-0.001374	-3.695	-0.001444	-3.695	-0.001672
-3.694	-0.001704	-3.694	-0.00177	-3.694	-0.001956	-3.694	-0.001361	-3.694	-0.001434	-3.694	-0.001668
-3.693	-0.001698	-3.693	-0.001764	-3.693	-0.001944	-3.693	-0.00136	-3.693	-0.001441	-3.693	-0.001668
-3.692	-0.001691	-3.692	-0.001756	-3.692	-0.001949	-3.692	-0.001357	-3.692	-0.001426	-3.692	-0.001653
-3.691	-0.001693	-3.691	-0.001759	-3.691	-0.001935	-3.691	-0.001346	-3.691	-0.001426	-3.691	-0.001662
-3.69	-0.00168	-3.69	-0.001744	-3.69	-0.001932	-3.69	-0.001354	-3.69	-0.001422	-3.69	-0.001651
-3.689	-0.001681	-3.689	-0.001745	-3.689	-0.001928	-3.689	-0.001341	-3.689	-0.001412	-3.689	-0.001647
-3.688	-0.001675	-3.688	-0.001739	-3.688	-0.001916	-3.688	-0.00134	-3.688	-0.00142	-3.688	-0.001647
-3.687	-0.001668	-3.687	-0.001732	-3.687	-0.001921	-3.687	-0.001337	-3.687	-0.001405	-3.687	-0.001632
-3.686	-0.00167	-3.686	-0.001734	-3.686	-0.001907	-3.686	-0.001326	-3.686	-0.001405	-3.686	-0.001641
-3.685	-0.001657	-3.685	-0.00172	-3.685	-0.001904	-3.685	-0.001334	-3.685	-0.001401	-3.685	-0.00163
-3.684	-0.001658	-3.684	-0.001721	-3.684	-0.0019	-3.684	-0.001321	-3.684	-0.001391	-3.684	-0.001627
-3.683	-0.001652	-3.683	-0.001715	-3.683	-0.001888	-3.683	-0.00132	-3.683	-0.001399	-3.683	-0.001626
-3.682	-0.001646	-3.682	-0.001708	-3.682	-0.001893	-3.682	-0.001317	-3.682	-0.001384	-3.682	-0.001611
-3.681	-0.001648	-3.681	-0.00171	-3.681	-0.00188	-3.681	-0.001306	-3.681	-0.001383	-3.681	-0.00162
-3.68	-0.001634	-3.68	-0.001696	-3.68	-0.001877	-3.68	-0.001314	-3.68	-0.00138	-3.68	-0.001609
-3.679	-0.001635	-3.679	-0.001697	-3.679	-0.001873	-3.679	-0.001301	-3.679	-0.00137	-3.679	-0.001606
-3.678	-0.001629	-3.678	-0.001691	-3.678	-0.001861	-3.678	-0.0013	-3.678	-0.001378	-3.678	-0.001605
-3.677	-0.001623	-3.677	-0.001683	-3.677	-0.001866	-3.677	-0.001297	-3.677	-0.001363	-3.677	-0.001591
-3.676	-0.001625	-3.676	-0.001686	-3.676	-0.001852	-3.676	-0.001286	-3.676	-0.001362	-3.676	-0.0016
-3.675	-0.001611	-3.675	-0.001672	-3.675	-0.001849	-3.675	-0.001294	-3.675	-0.001359	-3.675	-0.001588
-3.674	-0.001612	-3.674	-0.001672	-3.674	-0.001845	-3.674	-0.001281	-3.674	-0.001349	-3.674	-0.001585
-3.673	-0.001606	-3.673	-0.001666	-3.673	-0.001833	-3.673	-0.00128	-3.673	-0.001356	-3.673	-0.001584
-3.672	-0.0016	-3.672	-0.001659	-3.672	-0.001838	-3.672	-0.001277	-3.672	-0.001342	-3.672	-0.00157
-3.671	-0.001602	-3.671	-0.001661	-3.671	-0.001825	-3.671	-0.001267	-3.671	-0.001341	-3.671	-0.001579
-3.67	-0.001588	-3.67	-0.001647	-3.67	-0.001821	-3.67	-0.001274	-3.67	-0.001338	-3.67	-0.001567
-3.669	-0.001589	-3.669	-0.001648	-3.669	-0.001817	-3.669	-0.001261	-3.669	-0.001328	-3.669	-0.001564
-3.668	-0.001583	-3.668	-0.001642	-3.668	-0.001805	-3.668	-0.00126	-3.668	-0.001335	-3.668	-0.001563
-3.667	-0.001577	-3.667	-0.001635	-3.667	-0.001811	-3.667	-0.001257	-3.667	-0.001321	-3.667	-0.001549
-3.666	-0.001579	-3.666	-0.001637	-3.666	-0.001797	-3.666	-0.001247	-3.666	-0.00132	-3.666	-0.001558
-3.665	-0.001565	-3.665	-0.001623	-3.665	-0.001794	-3.665	-0.001255	-3.665	-0.001317	-3.665	-0.001546
-3.664	-0.001567	-3.664	-0.001624	-3.664	-0.00179	-3.664	-0.001242	-3.664	-0.001307	-3.664	-0.001543
-3.663	-0.001561	-3.663	-0.001618	-3.663	-0.001778	-3.663	-0.00124	-3.663	-0.001314	-3.663	-0.001543
-3.662	-0.001554	-3.662	-0.001611	-3.662	-0.001783	-3.662	-0.001238	-3.662	-0.0013	-3.662	-0.001528
-3.661	-0.001556	-3.661	-0.001613	-3.661	-0.00177	-3.661	-0.001227	-3.661	-0.001299	-3.661	-0.001537
-3.66	-0.001543	-3.66	-0.001599	-3.66	-0.001767	-3.66	-0.001235	-3.66	-0.001296	-3.66	-0.001526
-3.659	-0.001544	-3.659	-0.0016	-3.659	-0.001763	-3.659	-0.001222	-3.659	-0.001286	-3.659	-0.001523
-3.658	-0.001538	-3.658	-0.001594	-3.658	-0.001751	-3.658	-0.001221	-3.658	-0.001293	-3.658	-0.001522
-3.657	-0.001532	-3.657	-0.001586	-3.657	-0.001756	-3.657	-0.001218	-3.657	-0.001279	-3.657	-0.001507
-3.656	-0.001534	-3.656	-0.001589	-3.656	-0.001743	-3.656	-0.001208	-3.656	-0.001278	-3.656	-0.001517
-3.655	-0.00152	-3.655	-0.001575	-3.655	-0.001739	-3.655	-0.001215	-3.655	-0.001275	-3.655	-0.001505
-3.654	-0.001521	-3.654	-0.001576	-3.654	-0.001736	-3.654	-0.001202	-3.654	-0.001265	-3.654	-0.001502
-3.653	-0.001516	-3.653	-0.00157	-3.653	-0.001723	-3.653	-0.001201	-3.653	-0.001272	-3.653	-0.001501
-3.652	-0.001509	-3.652	-0.001562	-3.652	-0.001728	-3.652	-0.001199	-3.652	-0.001258	-3.652	-0.001487
-3.651	-0.001511	-3.651	-0.001565	-3.651	-0.001715	-3.651	-0.001188	-3.651	-0.001257	-3.651	-0.001496
-3.65	-0.001498	-3.65	-0.001551	-3.65	-0.001712	-3.65	-0.001196	-3.65	-0.001254	-3.65	-0.001484
-3.649	-0.001499	-3.649	-0.001551	-3.649	-0.001708	-3.649	-0.001183	-3.649	-0.001244	-3.649	-0.001481
-3.648	-0.001493	-3.648	-0.001546	-3.648	-0.001696	-3.648	-0.001182	-3.648	-0.001252	-3.648	-0.00148
-3.647	-0.001487	-3.647	-0.001538	-3.647	-0.001701	-3.647	-0.001179	-3.647	-0.001237	-3.647	-0.001466
-3.646	-0.001488	-3.646	-0.001541	-3.646	-0.001688	-3.646	-0.001169	-3.646	-0.001236	-3.646	-0.001475
-3.645	-0.001475	-3.645	-0.001527	-3.645	-0.001685	-3.645	-0.001176	-3.645	-0.001233	-3.645	-0.001463
-3.644	-0.001476	-3.644	-0.001527	-3.644	-0.001681	-3.644	-0.001163	-3.644	-0.001223	-3.644	-0.00146
-3.643	-0.00147	-3.643	-0.001522	-3.643	-0.001669	-3.643	-0.001162	-3.643	-0.001231	-3.643	-0.001459
-3.642	-0.001464	-3.642	-0.001514	-3.642	-0.001674	-3.642	-0.001159	-3.642	-0.001216	-3.642	-0.001445
-3.641	-0.001466	-3.641	-0.001517	-3.641	-0.001661	-3.641	-0.001149	-3.641	-0.001216	-3.641	-0.001454
-3.64	-0.001453	-3.64	-0.001503	-3.64	-0.001658	-3.64	-0.001157	-3.64	-0.001212	-3.64	-0.001442
-3.639	-0.001454	-3.639	-0.001503	-3.639	-0.001654	-3.639	-0.001144	-3.639	-0.001202	-3.639	-0.001439
-3.638	-0.001448	-3.638	-0.001498	-3.638	-0.001642	-3.638	-0.001142	-3.638	-0.00121	-3.638	-0.001438
-3.637	-0.001442	-3.637	-0.00149	-3.637	-0.001647	-3.637	-0.00114	-3.637	-0.001196	-3.637	-0.001424
-3.636	-0.001443	-3.636	-0.001493	-3.636	-0.001634	-3.636	-0.001129	-3.636	-0.001195	-3.636	-0.001433
-3.635	-0.00143	-3.635	-0.001479	-3.635	-0.00163	-3.635	-0.001137	-3.635	-0.001192	-3.635	-0.001422
-3.634	-0.001431	-3.634	-0.00148	-3.634	-0.001627	-3.634	-0.001124	-3.634	-0.001182	-3.634	-0.001419
-3.633	-0.001425	-3.633	-0.001474	-3.633	-0.001615	-3.633	-0.001124	-3.633	-0.001189	-3.633	-0.001418
-3.632	-0.001419	-3.632	-0.001466	-3.632	-0.00162	-3.632	-0.001121	-3.632	-0.001175	-3.632	-0.001404
-3.631	-0.001421	-3.631	-0.001469	-3.631	-0.001607	-3.631	-0.001111	-3.631	-0.001174	-3.631	-0.001413
-3.63	-0.001408	-3.63	-0.001456	-3.63	-0.001604	-3.63	-0.001119	-3.63	-0.001171	-3.63	-0.001401
-3.629	-0.001409	-3.629	-0.001456	-3.629	-0.0016	-3.629	-0.001106	-3.629	-0.001161	-3.629	-0.001398
-3.628	-0.001403	-3.628	-0.00145	-3.628	-0.001588	-3.628	-0.001105	-3.628	-0.001169	-3.628	-0.001397
-3.627	-0.001397	-3.627	-0.001443	-3.627	-0.001593	-3.627	-0.001102	-3.627	-0.001155	-3.627	-0.001383
-3.626	-0.001399	-3.626	-0.001445	-3.626	-0.00158	-3.626	-0.001092	-3.626	-0.001154	-3.626	-0.001392
-3.625	-0.001385	-3.625	-0.001432	-3.625	-0.001577	-3.625	-0.0011	-3.625	-0.001151	-3.625	-0.00138
-3.624	-0.001386	-3.624	-0.001432	-3.624	-0.001573	-3.624	-0.001087	-3.624	-0.001141	-3.624	-0.001378
-3.623	-0.001381	-3.623	-0.001427	-3.623	-0.001561	-3.623	-0.001086	-3.623	-0.001148	-3.623	-0.001376
-3.622	-0.001374	-3.622	-0.001419	-3.622	-0.001566	-3.622	-0.001083	-3.622	-0.001134	-3.622	-0.001362
-3.621	-0.001376	-3.621	-0.001421	-3.621	-0.001554	-3.621	-0.001073	-3.621	-0.001133	-3.621	-0.001372
-3.62	-0.001363	-3.62	-0.001408	-3.62	-0.00155	-3.62	-0.001081	-3.62	-0.00113	-3.62	-0.00136
-3.619	-0.001364	-3.619	-0.001408	-3.619	-0.001547	-3.619	-0.001068	-3.619	-0.00112	-3.619	-0.001357
-3.618	-0.001358	-3.618	-0.001403	-3.618	-0.001534	-3.618	-0.001067	-3.618	-0.001128	-3.618	-0.001356
-3.617	-0.001352	-3.617	-0.001395	-3.617	-0.001539	-3.617	-0.001064	-3.617	-0.001114	-3.617	-0.001342
-3.616	-0.001354	-3.616	-0.001398	-3.616	-0.001527	-3.616	-0.001054	-3.616	-0.001113	-3.616	-0.001351
-3.615	-0.001341	-3.615	-0.001384	-3.615	-0.001523	-3.615	-0.001062	-3.615	-0.00111	-3.615	-0.001339
-3.614	-0.001342	-3.614	-0.001384	-3.614	-0.00152	-3.614	-0.001049	-3.614	-0.0011	-3.614	-0.001336
-3.613	-0.001336	-3.613	-0.001379	-3.613	-0.001507	-3.613	-0.001048	-3.613	-0.001107	-3.613	-0.001335
-3.612	-0.00133	-3.612	-0.001372	-3.612	-0.001512	-3.612	-0.001045	-3.612	-0.001093	-3.612	-0.001321
-3.611	-0.001332	-3.611	-0.001374	-3.611	-0.0015	-3.611	-0.001035	-3.611	-0.001093	-3.611	-0.001331
-3.61	-0.001319	-3.61	-0.001361	-3.61	-0.001496	-3.61	-0.001042	-3.61	-0.001089	-3.61	-0.001318
-3.609	-0.00132	-3.609	-0.001361	-3.609	-0.001493	-3.609	-0.00103	-3.609	-0.00108	-3.609	-0.001316
-3.608	-0.001314	-3.608	-0.001356	-3.608	-0.001481	-3.608	-0.001029	-3.608	-0.001087	-3.608	-0.001315
-3.607	-0.001308	-3.607	-0.001348	-3.607	-0.001486	-3.607	-0.001026	-3.607	-0.001073	-3.607	-0.001302
-3.606	-0.001309	-3.606	-0.001351	-3.606	-0.001474	-3.606	-0.001016	-3.606	-0.001072	-3.606	-0.001311
-3.605	-0.001296	-3.605	-0.001338	-3.605	-0.00147	-3.605	-0.001024	-3.605	-0.001069	-3.605	-0.001299
-3.604	-0.001298	-3.604	-0.001338	-3.604	-0.001467	-3.604	-0.001011	-3.604	-0.001059	-3.604	-0.001296
-3.603	-0.001292	-3.603	-0.001332	-3.603	-0.001454	-3.603	-0.00101	-3.603	-0.001067	-3.603	-0.001295
-3.602	-0.001286	-3.602	-0.001325	-3.602	-0.001459	-3.602	-0.001007	-3.602	-0.001053	-3.602	-0.001281
-3.601	-0.001287	-3.601	-0.001327	-3.601	-0.001447	-3.601	-0.0009969	-3.601	-0.001052	-3.601	-0.001291
-3.6	-0.001274	-3.6	-0.001314	-3.6	-0.001443	-3.6	-0.001005	-3.6	-0.001049	-3.6	-0.001278
-3.599	-0.001276	-3.599	-0.001314	-3.599	-0.00144	-3.599	-0.0009924	-3.599	-0.001039	-3.599	-0.001276
-3.598	-0.00127	-3.598	-0.001309	-3.598	-0.001428	-3.598	-0.000991	-3.598	-0.001047	-3.598	-0.001275
-3.597	-0.001264	-3.597	-0.001301	-3.597	-0.001433	-3.597	-0.0009885	-3.597	-0.001033	-3.597	-0.001261
-3.596	-0.001265	-3.596	-0.001304	-3.596	-0.001421	-3.596	-0.0009782	-3.596	-0.001032	-3.596	-0.00127
-3.595	-0.001252	-3.595	-0.001291	-3.595	-0.001417	-3.595	-0.0009857	-3.595	-0.001029	-3.595	-0.001258
-3.594	-0.001254	-3.594	-0.001291	-3.594	-0.001414	-3.594	-0.0009733	-3.594	-0.001019	-3.594	-0.001256
-3.593	-0.001248	-3.593	-0.001286	-3.593	-0.001402	-3.593	-0.0009718	-3.593	-0.001027	-3.593	-0.001254
-3.592	-0.001242	-3.592	-0.001278	-3.592	-0.001406	-3.592	-0.0009694	-3.592	-0.001013	-3.592	-0.001241
-3.591	-0.001243	-3.591	-0.00128	-3.591	-0.001395	-3.591	-0.0009592	-3.591	-0.001012	-3.591	-0.00125
-3.59	-0.00123	-3.59	-0.001267	-3.59	-0.001391	-3.59	-0.0009666	-3.59	-0.001009	-3.59	-0.001238
-3.589	-0.001232	-3.589	-0.001267	-3.589	-0.001388	-3.589	-0.0009543	-3.589	-0.0009993	-3.589	-0.001235
-3.588	-0.001226	-3.588	-0.001262	-3.588	-0.001375	-3.588	-0.0009528	-3.588	-0.001007	-3.588	-0.001234
-3.587	-0.00122	-3.587	-0.001255	-3.587	-0.00138	-3.587	-0.0009503	-3.587	-0.000993	-3.587	-0.00122
-3.586	-0.001221	-3.586	-0.001257	-3.586	-0.001368	-3.586	-0.00094	-3.586	-0.0009922	-3.586	-0.00123
-3.585	-0.001208	-3.585	-0.001244	-3.585	-0.001364	-3.585	-0.0009474	-3.585	-0.0009893	-3.585	-0.001217
-3.584	-0.00121	-3.584	-0.001244	-3.584	-0.001362	-3.584	-0.0009352	-3.584	-0.0009793	-3.584	-0.001215
-3.583	-0.001204	-3.583	-0.001239	-3.583	-0.001349	-3.583	-0.0009336	-3.583	-0.0009867	-3.583	-0.001213
-3.582	-0.001198	-3.582	-0.001231	-3.582	-0.001354	-3.582	-0.0009312	-3.582	-0.0009734	-3.582	-0.0012
-3.581	-0.001199	-3.581	-0.001234	-3.581	-0.001342	-3.581	-0.000921	-3.581	-0.0009724	-3.581	-0.00121
-3.58	-0.001186	-3.58	-0.001221	-3.58	-0.001338	-3.58	-0.0009283	-3.58	-0.0009694	-3.58	-0.001197
-3.579	-0.001188	-3.579	-0.001221	-3.579	-0.001336	-3.579	-0.0009163	-3.579	-0.0009595	-3.579	-0.001195
-3.578	-0.001182	-3.578	-0.001216	-3.578	-0.001323	-3.578	-0.0009148	-3.578	-0.0009668	-3.578	-0.001193
-3.577	-0.001176	-3.577	-0.001208	-3.577	-0.001327	-3.577	-0.0009124	-3.577	-0.0009535	-3.577	-0.00118
-3.576	-0.001178	-3.576	-0.001211	-3.576	-0.001316	-3.576	-0.0009022	-3.576	-0.0009525	-3.576	-0.001189
-3.575	-0.001165	-3.575	-0.001198	-3.575	-0.001312	-3.575	-0.0009095	-3.575	-0.0009497	-3.575	-0.001177
-3.574	-0.001166	-3.574	-0.001198	-3.574	-0.00131	-3.574	-0.0008975	-3.574	-0.0009398	-3.574	-0.001175
-3.573	-0.00116	-3.573	-0.001193	-3.573	-0.001297	-3.573	-0.0008959	-3.573	-0.0009472	-3.573	-0.001173
-3.572	-0.001155	-3.572	-0.001185	-3.572	-0.001302	-3.572	-0.0008935	-3.572	-0.0009339	-3.572	-0.00116
-3.571	-0.001156	-3.571	-0.001188	-3.571	-0.00129	-3.571	-0.0008834	-3.571	-0.0009329	-3.571	-0.001169
-3.57	-0.001143	-3.57	-0.001175	-3.57	-0.001286	-3.57	-0.0008906	-3.57	-0.00093	-3.57	-0.001157
-3.569	-0.001145	-3.569	-0.001175	-3.569	-0.001284	-3.569	-0.0008787	-3.569	-0.0009202	-3.569	-0.001155
-3.568	-0.001139	-3.568	-0.00117	-3.568	-0.001271	-3.568	-0.0008772	-3.568	-0.0009275	-3.568	-0.001153
-3.567	-0.001133	-3.567	-0.001162	-3.567	-0.001276	-3.567	-0.0008748	-3.567	-0.0009145	-3.567	-0.00114
-3.566	-0.001134	-3.566	-0.001165	-3.566	-0.001265	-3.566	-0.0008646	-3.566	-0.0009133	-3.566	-0.001149
-3.565	-0.001121	-3.565	-0.001152	-3.565	-0.00126	-3.565	-0.0008719	-3.565	-0.0009104	-3.565	-0.001136
-3.564	-0.001123	-3.564	-0.001152	-3.564	-0.001258	-3.564	-0.00086	-3.564	-0.0009006	-3.564	-0.001134
-3.563	-0.001117	-3.563	-0.001147	-3.563	-0.001245	-3.563	-0.0008584	-3.563	-0.0009079	-3.563	-0.001133
-3.562	-0.001111	-3.562	-0.001139	-3.562	-0.00125	-3.562	-0.0008561	-3.562	-0.0008949	-3.562	-0.00112
-3.561	-0.001113	-3.561	-0.001142	-3.561	-0.001239	-3.561	-0.0008459	-3.561	-0.0008939	-3.561	-0.001129
-3.56	-0.0011	-3.56	-0.001129	-3.56	-0.001235	-3.56	-0.0008532	-3.56	-0.0008911	-3.56	-0.001116
-3.559	-0.001101	-3.559	-0.001129	-3.559	-0.001232	-3.559	-0.0008415	-3.559	-0.0008812	-3.559	-0.001114
-3.558	-0.001096	-3.558	-0.001124	-3.558	-0.00122	-3.558	-0.0008398	-3.558	-0.0008885	-3.558	-0.001112
-3.557	-0.00109	-3.557	-0.001117	-3.557	-0.001224	-3.557	-0.0008375	-3.557	-0.0008755	-3.557	-0.0011
-3.556	-0.001091	-3.556	-0.001119	-3.556	-0.001213	-3.556	-0.0008273	-3.556	-0.0008745	-3.556	-0.001109
-3.555	-0.001078	-3.555	-0.001107	-3.555	-0.001209	-3.555	-0.0008346	-3.555	-0.0008717	-3.555	-0.001096
-3.554	-0.00108	-3.554	-0.001106	-3.554	-0.001207	-3.554	-0.0008229	-3.554	-0.000862	-3.554	-0.001094
-3.553	-0.001074	-3.553	-0.001102	-3.553	-0.001195	-3.553	-0.0008212	-3.553	-0.0008691	-3.553	-0.001092
-3.552	-0.001068	-3.552	-0.001094	-3.552	-0.001199	-3.552	-0.0008189	-3.552	-0.0008564	-3.552	-0.00108
-3.551	-0.00107	-3.551	-0.001097	-3.551	-0.001188	-3.551	-0.0008088	-3.551	-0.0008552	-3.551	-0.001089
-3.55	-0.001057	-3.55	-0.001084	-3.55	-0.001184	-3.55	-0.000816	-3.55	-0.0008525	-3.55	-0.001076
-3.549	-0.001059	-3.549	-0.001084	-3.549	-0.001181	-3.549	-0.0008044	-3.549	-0.0008427	-3.549	-0.001075
-3.548	-0.001053	-3.548	-0.001079	-3.548	-0.001169	-3.548	-0.0008028	-3.548	-0.00085	-3.548	-0.001072
-3.547	-0.001047	-3.547	-0.001071	-3.547	-0.001173	-3.547	-0.0008005	-3.547	-0.0008372	-3.547	-0.00106
-3.546	-0.001048	-3.546	-0.001074	-3.546	-0.001163	-3.546	-0.0007904	-3.546	-0.000836	-3.546	-0.00107
-3.545	-0.001036	-3.545	-0.001062	-3.545	-0.001158	-3.545	-0.0007977	-3.545	-0.0008333	-3.545	-0.001056
-3.544	-0.001037	-3.544	-0.001061	-3.544	-0.001156	-3.544	-0.0007862	-3.544	-0.0008235	-3.544	-0.001055
-3.543	-0.001032	-3.543	-0.001057	-3.543	-0.001144	-3.543	-0.0007846	-3.543	-0.0008307	-3.543	-0.001053
-3.542	-0.001026	-3.542	-0.001049	-3.542	-0.001148	-3.542	-0.0007824	-3.542	-0.000818	-3.542	-0.00104
-3.541	-0.001027	-3.541	-0.001052	-3.541	-0.001138	-3.541	-0.0007723	-3.541	-0.0008169	-3.541	-0.00105
-3.54	-0.001014	-3.54	-0.001039	-3.54	-0.001133	-3.54	-0.0007794	-3.54	-0.0008141	-3.54	-0.001037
-3.539	-0.001016	-3.539	-0.001039	-3.539	-0.001131	-3.539	-0.000768	-3.539	-0.0008043	-3.539	-0.001035
-3.538	-0.00101	-3.538	-0.001034	-3.538	-0.001119	-3.538	-0.0007664	-3.538	-0.0008114	-3.538	-0.001033
-3.537	-0.001005	-3.537	-0.001026	-3.537	-0.001123	-3.537	-0.0007641	-3.537	-0.000799	-3.537	-0.00102
-3.536	-0.001006	-3.536	-0.001029	-3.536	-0.001112	-3.536	-0.0007541	-3.536	-0.0007978	-3.536	-0.00103
-3.535	-0.0009933	-3.535	-0.001017	-3.535	-0.001108	-3.535	-0.0007612	-3.535	-0.0007952	-3.535	-0.001017
-3.534	-0.0009949	-3.534	-0.001016	-3.534	-0.001106	-3.534	-0.0007499	-3.534	-0.0007855	-3.534	-0.001015
-3.533	-0.0009891	-3.533	-0.001012	-3.533	-0.001094	-3.533	-0.0007483	-3.533	-0.0007926	-3.533	-0.001013
-3.532	-0.0009835	-3.532	-0.001004	-3.532	-0.001098	-3.532	-0.0007462	-3.532	-0.0007802	-3.532	-0.001001
-3.531	-0.0009846	-3.531	-0.001007	-3.531	-0.001088	-3.531	-0.0007363	-3.531	-0.000779	-3.531	-0.00101
-3.53	-0.0009722	-3.53	-0.0009945	-3.53	-0.001083	-3.53	-0.0007434	-3.53	-0.0007763	-3.53	-0.0009968
-3.529	-0.0009738	-3.529	-0.0009938	-3.529	-0.001081	-3.529	-0.0007322	-3.529	-0.0007667	-3.529	-0.0009954
-3.528	-0.000968	-3.528	-0.0009897	-3.528	-0.001069	-3.528	-0.0007306	-3.528	-0.0007738	-3.528	-0.0009931
-3.527	-0.0009623	-3.527	-0.0009818	-3.527	-0.001073	-3.527	-0.0007285	-3.527	-0.0007614	-3.527	-0.0009811
-3.526	-0.0009634	-3.526	-0.0009848	-3.526	-0.001063	-3.526	-0.0007187	-3.526	-0.0007602	-3.526	-0.0009907
-3.525	-0.0009511	-3.525	-0.0009725	-3.525	-0.001058	-3.525	-0.0007258	-3.525	-0.0007576	-3.525	-0.0009772
-3.524	-0.0009528	-3.524	-0.0009718	-3.524	-0.001057	-3.524	-0.0007148	-3.524	-0.000748	-3.524	-0.0009758
-3.523	-0.000947	-3.523	-0.0009676	-3.523	-0.001044	-3.523	-0.0007132	-3.523	-0.000755	-3.523	-0.0009734
-3.522	-0.0009414	-3.522	-0.0009597	-3.522	-0.001048	-3.522	-0.0007111	-3.522	-0.0007428	-3.522	-0.0009616
-3.521	-0.0009425	-3.521	-0.0009627	-3.521	-0.001038	-3.521	-0.0007014	-3.521	-0.0007415	-3.521	-0.0009711
-3.52	-0.0009302	-3.52	-0.0009505	-3.52	-0.001034	-3.52	-0.0007085	-3.52	-0.0007388	-3.52	-0.0009576
-3.519	-0.000932	-3.519	-0.0009496	-3.519	-0.001032	-3.519	-0.0006976	-3.519	-0.0007293	-3.519	-0.0009563
-3.518	-0.0009261	-3.518	-0.0009455	-3.518	-0.00102	-3.518	-0.000696	-3.518	-0.0007364	-3.518	-0.0009539
-3.517	-0.0009207	-3.517	-0.0009376	-3.517	-0.001024	-3.517	-0.0006939	-3.517	-0.0007242	-3.517	-0.0009422
-3.516	-0.0009216	-3.516	-0.0009406	-3.516	-0.001014	-3.516	-0.0006842	-3.516	-0.0007231	-3.516	-0.0009516
-3.515	-0.0009095	-3.515	-0.0009284	-3.515	-0.001009	-3.515	-0.0006913	-3.515	-0.0007205	-3.515	-0.0009379
-3.514	-0.0009112	-3.514	-0.0009277	-3.514	-0.001008	-3.514	-0.0006805	-3.514	-0.000711	-3.514	-0.0009367
-3.513	-0.0009054	-3.513	-0.0009237	-3.513	-0.0009955	-3.513	-0.0006789	-3.513	-0.0007179	-3.513	-0.0009343
-3.512	-0.0008999	-3.512	-0.0009157	-3.512	-0.0009993	-3.512	-0.0006769	-3.512	-0.0007059	-3.512	-0.0009227
-3.511	-0.0009008	-3.511	-0.0009188	-3.511	-0.0009896	-3.511	-0.0006673	-3.511	-0.0007047	-3.511	-0.0009321
-3.51	-0.0008887	-3.51	-0.0009067	-3.51	-0.000985	-3.51	-0.0006743	-3.51	-0.0007021	-3.51	-0.0009185
-3.509	-0.0008905	-3.509	-0.0009058	-3.509	-0.0009833	-3.509	-0.0006637	-3.509	-0.0006926	-3.509	-0.0009173
-3.508	-0.0008847	-3.508	-0.0009019	-3.508	-0.0009712	-3.508	-0.0006621	-3.508	-0.0006996	-3.508	-0.0009148
-3.507	-0.0008793	-3.507	-0.0008939	-3.507	-0.000975	-3.507	-0.0006602	-3.507	-0.0006876	-3.507	-0.0009034
-3.506	-0.0008803	-3.506	-0.0008971	-3.506	-0.0009655	-3.506	-0.0006506	-3.506	-0.0006864	-3.506	-0.0009127
-3.505	-0.0008682	-3.505	-0.0008851	-3.505	-0.000961	-3.505	-0.0006574	-3.505	-0.0006838	-3.505	-0.0008991
-3.504	-0.00087	-3.504	-0.0008841	-3.504	-0.0009594	-3.504	-0.0006468	-3.504	-0.0006744	-3.504	-0.0008978
-3.503	-0.0008642	-3.503	-0.0008801	-3.503	-0.0009473	-3.503	-0.0006452	-3.503	-0.0006813	-3.503	-0.0008954
-3.502	-0.0008588	-3.502	-0.0008722	-3.502	-0.0009511	-3.502	-0.0006433	-3.502	-0.0006696	-3.502	-0.0008841
-3.501	-0.0008596	-3.501	-0.0008754	-3.501	-0.0009416	-3.501	-0.0006338	-3.501	-0.0006683	-3.501	-0.0008934
-3.5	-0.0008475	-3.5	-0.0008635	-3.5	-0.000937	-3.5	-0.0006407	-3.5	-0.0006658	-3.5	-0.0008796
-3.499	-0.0008494	-3.499	-0.0008627	-3.499	-0.0009356	-3.499	-0.0006303	-3.499	-0.0006564	-3.499	-0.0008785
-3.498	-0.0008436	-3.498	-0.0008588	-3.498	-0.0009236	-3.498	-0.0006287	-3.498	-0.0006632	-3.498	-0.000876
-3.497	-0.0008383	-3.497	-0.0008508	-3.497	-0.0009273	-3.497	-0.0006267	-3.497	-0.0006515	-3.497	-0.0008648
-3.496	-0.0008391	-3.496	-0.000854	-3.496	-0.0009179	-3.496	-0.0006173	-3.496	-0.0006503	-3.496	-0.0008742
-3.495	-0.0008272	-3.495	-0.0008421	-3.495	-0.0009133	-3.495	-0.000624	-3.495	-0.0006478	-3.495	-0.0008604
-3.494	-0.0008291	-3.494	-0.0008412	-3.494	-0.0009118	-3.494	-0.0006137	-3.494	-0.0006385	-3.494	-0.0008592
-3.493	-0.0008233	-3.493	-0.0008373	-3.493	-0.0008999	-3.493	-0.0006121	-3.493	-0.0006453	-3.493	-0.0008566
-3.492	-0.000818	-3.492	-0.0008293	-3.492	-0.0009037	-3.492	-0.0006102	-3.492	-0.0006338	-3.492	-0.0008456
-3.491	-0.0008189	-3.491	-0.0008326	-3.491	-0.0008945	-3.491	-0.0006008	-3.491	-0.0006325	-3.491	-0.000855
-3.49	-0.0008071	-3.49	-0.0008209	-3.49	-0.0008899	-3.49	-0.0006075	-3.49	-0.0006301	-3.49	-0.0008412
-3.489	-0.0008089	-3.489	-0.0008199	-3.489	-0.0008884	-3.489	-0.0005973	-3.489	-0.0006209	-3.489	-0.0008403
-3.488	-0.0008029	-3.488	-0.0008161	-3.488	-0.0008765	-3.488	-0.0005957	-3.488	-0.0006276	-3.488	-0.0008377
-3.487	-0.0007977	-3.487	-0.0008082	-3.487	-0.0008802	-3.487	-0.0005939	-3.487	-0.0006162	-3.487	-0.0008266
-3.486	-0.0007985	-3.486	-0.0008115	-3.486	-0.0008712	-3.486	-0.0005846	-3.486	-0.0006149	-3.486	-0.0008359
-3.485	-0.0007867	-3.485	-0.0007997	-3.485	-0.0008665	-3.485	-0.0005912	-3.485	-0.0006125	-3.485	-0.000822
-3.484	-0.0007887	-3.484	-0.0007987	-3.484	-0.0008652	-3.484	-0.0005811	-3.484	-0.0006033	-3.484	-0.0008212
-3.483	-0.0007828	-3.483	-0.000795	-3.483	-0.0008533	-3.483	-0.0005796	-3.483	-0.00061	-3.483	-0.0008185
-3.482	-0.0007776	-3.482	-0.000787	-3.482	-0.000857	-3.482	-0.0005777	-3.482	-0.0005986	-3.482	-0.0008078
-3.481	-0.0007784	-3.481	-0.0007903	-3.481	-0.0008481	-3.481	-0.0005684	-3.481	-0.0005973	-3.481	-0.0008169
-3.48	-0.0007667	-3.48	-0.0007787	-3.48	-0.0008435	-3.48	-0.0005749	-3.48	-0.000595	-3.48	-0.0008031
-3.479	-0.0007687	-3.479	-0.0007777	-3.479	-0.0008423	-3.479	-0.0005651	-3.479	-0.0005858	-3.479	-0.0008023
-3.478	-0.0007628	-3.478	-0.000774	-3.478	-0.0008305	-3.478	-0.0005635	-3.478	-0.0005925	-3.478	-0.0007996
-3.477	-0.0007577	-3.477	-0.0007661	-3.477	-0.0008342	-3.477	-0.0005617	-3.477	-0.0005813	-3.477	-0.0007889
-3.476	-0.0007584	-3.476	-0.0007694	-3.476	-0.0008253	-3.476	-0.0005526	-3.476	-0.00058	-3.476	-0.000798
-3.475	-0.0007467	-3.475	-0.0007578	-3.475	-0.0008207	-3.475	-0.0005591	-3.475	-0.0005777	-3.475	-0.0007841
-3.474	-0.0007487	-3.474	-0.0007567	-3.474	-0.0008195	-3.474	-0.0005494	-3.474	-0.0005687	-3.474	-0.0007834
-3.473	-0.0007429	-3.473	-0.0007532	-3.473	-0.0008076	-3.473	-0.0005478	-3.473	-0.0005753	-3.473	-0.0007807
-3.472	-0.0007378	-3.472	-0.0007453	-3.472	-0.0008113	-3.472	-0.000546	-3.472	-0.0005643	-3.472	-0.0007702
-3.471	-0.0007385	-3.471	-0.0007487	-3.471	-0.0008026	-3.471	-0.000537	-3.471	-0.0005631	-3.471	-0.0007793
-3.47	-0.0007269	-3.47	-0.0007372	-3.47	-0.000798	-3.47	-0.0005435	-3.47	-0.0005608	-3.47	-0.0007652
-3.469	-0.0007289	-3.469	-0.000736	-3.469	-0.0007968	-3.469	-0.0005338	-3.469	-0.0005518	-3.469	-0.0007647
-3.468	-0.0007231	-3.468	-0.0007325	-3.468	-0.0007851	-3.468	-0.0005322	-3.468	-0.0005583	-3.468	-0.000762
-3.467	-0.0007182	-3.467	-0.0007247	-3.467	-0.0007888	-3.467	-0.0005305	-3.467	-0.0005474	-3.467	-0.0007516
-3.466	-0.0007188	-3.466	-0.0007281	-3.466	-0.0007803	-3.466	-0.0005216	-3.466	-0.0005461	-3.466	-0.0007605
-3.465	-0.0007074	-3.465	-0.0007167	-3.465	-0.0007757	-3.465	-0.0005279	-3.465	-0.0005439	-3.465	-0.0007466
-3.464	-0.0007094	-3.464	-0.0007156	-3.464	-0.0007747	-3.464	-0.0005184	-3.464	-0.000535	-3.464	-0.000746
-3.463	-0.0007036	-3.463	-0.000712	-3.463	-0.000763	-3.463	-0.0005168	-3.463	-0.0005413	-3.463	-0.0007433
-3.462	-0.0006985	-3.462	-0.0007042	-3.462	-0.0007667	-3.462	-0.0005152	-3.462	-0.0005306	-3.462	-0.0007329
-3.461	-0.0006991	-3.461	-0.0007076	-3.461	-0.0007583	-3.461	-0.0005063	-3.461	-0.0005294	-3.461	-0.0007417
-3.46	-0.0006876	-3.46	-0.0006963	-3.461	-0.0007537	-3.46	-0.0005125	-3.46	-0.0005271	-3.46	-0.0007278
-3.459	-0.0006897	-3.459	-0.0006951	-3.459	-0.0007527	-3.459	-0.0005032	-3.459	-0.0005184	-3.459	-0.0007274
-3.458	-0.000684	-3.458	-0.0006917	-3.458	-0.000741	-3.458	-0.0005017	-3.458	-0.0005246	-3.458	-0.0007246
-3.457	-0.0006791	-3.457	-0.0006839	-3.457	-0.0007447	-3.457	-0.0005001	-3.457	-0.000514	-3.457	-0.0007145
-3.456	-0.0006796	-3.456	-0.0006873	-3.456	-0.0007365	-3.456	-0.0004913	-3.456	-0.0005128	-3.456	-0.0007233
-3.455	-0.0006683	-3.455	-0.0006761	-3.455	-0.0007319	-3.455	-0.0004975	-3.455	-0.0005106	-3.455	-0.0007093
-3.454	-0.0006704	-3.454	-0.0006749	-3.454	-0.0007309	-3.454	-0.0004883	-3.454	-0.0005019	-3.454	-0.0007088
-3.453	-0.0006646	-3.453	-0.0006716	-3.453	-0.0007195	-3.453	-0.0004868	-3.453	-0.0005082	-3.453	-0.000706
-3.452	-0.0006597	-3.452	-0.0006638	-3.452	-0.0007231	-3.452	-0.0004852	-3.452	-0.0004978	-3.452	-0.0006962
-3.451	-0.0006602	-3.451	-0.0006671	-3.451	-0.000715	-3.451	-0.0004766	-3.451	-0.0004966	-3.451	-0.0007049
-3.45	-0.000649	-3.45	-0.0006561	-3.45	-0.0007103	-3.45	-0.0004827	-3.45	-0.0004945	-3.45	-0.000691
-3.449	-0.0006512	-3.449	-0.0006548	-3.449	-0.0007096	-3.449	-0.0004737	-3.449	-0.0004859	-3.449	-0.0006907
-3.448	-0.0006454	-3.448	-0.0006514	-3.448	-0.000698	-3.448	-0.0004723	-3.448	-0.000492	-3.448	-0.0006878
-3.447	-0.0006406	-3.447	-0.0006437	-3.447	-0.0007017	-3.447	-0.0004708	-3.447	-0.0004817	-3.447	-0.000678
-3.446	-0.0006411	-3.446	-0.0006471	-3.446	-0.0006937	-3.446	-0.0004622	-3.446	-0.0004805	-3.446	-0.0006867
-3.445	-0.00063	-3.445	-0.0006362	-3.445	-0.0006892	-3.445	-0.0004683	-3.445	-0.0004783	-3.445	-0.0006727
-3.444	-0.0006321	-3.444	-0.000635	-3.444	-0.0006884	-3.444	-0.0004595	-3.444	-0.0004699	-3.444	-0.0006724
-3.443	-0.0006263	-3.443	-0.0006317	-3.443	-0.0006771	-3.443	-0.000458	-3.443	-0.000476	-3.443	-0.0006696
-3.442	-0.0006216	-3.442	-0.0006239	-3.442	-0.0006806	-3.442	-0.0004566	-3.442	-0.000466	-3.442	-0.0006598
-3.441	-0.0006219	-3.441	-0.0006274	-3.441	-0.0006728	-3.441	-0.0004483	-3.441	-0.0004647	-3.441	-0.0006683
-3.44	-0.0006109	-3.44	-0.0006166	-3.44	-0.0006683	-3.44	-0.0004542	-3.44	-0.0004627	-3.44	-0.0006543
-3.439	-0.0006131	-3.439	-0.0006153	-3.439	-0.0006678	-3.439	-0.0004456	-3.439	-0.0004543	-3.439	-0.0006541
-3.438	-0.0006074	-3.438	-0.000612	-3.438	-0.0006564	-3.438	-0.0004441	-3.438	-0.0004604	-3.438	-0.0006513
-3.437	-0.0006026	-3.437	-0.0006043	-3.437	-0.00066	-3.437	-0.0004426	-3.437	-0.0004504	-3.437	-0.0006419
-3.436	-0.000603	-3.436	-0.0006078	-3.436	-0.0006524	-3.436	-0.0004345	-3.436	-0.0004491	-3.436	-0.0006503
-3.435	-0.0005921	-3.435	-0.0005971	-3.435	-0.0006479	-3.435	-0.0004403	-3.435	-0.0004471	-3.435	-0.0006364
-3.434	-0.0005943	-3.434	-0.0005959	-3.434	-0.0006474	-3.434	-0.000432	-3.434	-0.0004388	-3.434	-0.0006363
-3.433	-0.0005886	-3.433	-0.0005927	-3.433	-0.0006361	-3.433	-0.0004306	-3.433	-0.0004448	-3.433	-0.0006334
-3.432	-0.0005839	-3.432	-0.000585	-3.432	-0.0006396	-3.432	-0.0004292	-3.432	-0.0004351	-3.432	-0.0006241
-3.431	-0.0005843	-3.431	-0.0005885	-3.431	-0.0006321	-3.431	-0.0004212	-3.431	-0.0004339	-3.431	-0.0006324
-3.43	-0.0005734	-3.43	-0.0005779	-3.43	-0.0006277	-3.43	-0.000427	-3.43	-0.0004319	-3.43	-0.0006183
-3.429	-0.0005756	-3.429	-0.0005766	-3.429	-0.0006273	-3.429	-0.0004188	-3.429	-0.0004238	-3.429	-0.0006183
-3.428	-0.00057	-3.428	-0.0005734	-3.428	-0.0006161	-3.428	-0.0004174	-3.428	-0.0004296	-3.428	-0.0006156
-3.427	-0.0005654	-3.427	-0.0005658	-3.427	-0.0006197	-3.427	-0.0004161	-3.427	-0.00042	-3.427	-0.0006063
-3.426	-0.0005658	-3.426	-0.0005693	-3.426	-0.0006123	-3.426	-0.0004082	-3.426	-0.0004188	-3.426	-0.0006146
-3.425	-0.000555	-3.425	-0.0005589	-3.425	-0.0006079	-3.425	-0.0004138	-3.425	-0.0004169	-3.425	-0.0006007
-3.424	-0.0005573	-3.424	-0.0005576	-3.424	-0.0006076	-3.424	-0.0004059	-3.424	-0.0004089	-3.424	-0.0006007
-3.423	-0.0005516	-3.423	-0.0005545	-3.423	-0.0005966	-3.423	-0.0004045	-3.423	-0.0004147	-3.423	-0.000598
-3.422	-0.000547	-3.422	-0.0005469	-3.422	-0.0006001	-3.422	-0.0004033	-3.422	-0.0004054	-3.422	-0.0005889
-3.421	-0.0005473	-3.421	-0.0005504	-3.421	-0.000593	-3.421	-0.0003956	-3.421	-0.0004042	-3.421	-0.0005971
-3.42	-0.0005367	-3.42	-0.0005402	-3.42	-0.0005886	-3.42	-0.0004011	-3.42	-0.0004023	-3.42	-0.0005832
-3.419	-0.0005389	-3.419	-0.0005388	-3.419	-0.0005885	-3.419	-0.0003934	-3.419	-0.0003945	-3.419	-0.0005834
-3.418	-0.0005332	-3.418	-0.0005359	-3.418	-0.0005774	-3.418	-0.000392	-3.418	-0.0004001	-3.418	-0.0005806
-3.417	-0.0005288	-3.417	-0.0005283	-3.417	-0.000581	-3.417	-0.0003908	-3.417	-0.000391	-3.417	-0.0005717
-3.416	-0.0005291	-3.416	-0.0005318	-3.416	-0.0005742	-3.416	-0.0003832	-3.416	-0.0003897	-3.416	-0.0005796
-3.415	-0.0005186	-3.415	-0.0005217	-3.415	-0.0005699	-3.415	-0.0003886	-3.415	-0.0003879	-3.415	-0.0005658
-3.414	-0.0005209	-3.414	-0.0005203	-3.414	-0.0005698	-3.414	-0.0003811	-3.414	-0.0003802	-3.414	-0.0005661
-3.413	-0.0005152	-3.413	-0.0005173	-3.413	-0.000559	-3.413	-0.0003799	-3.413	-0.0003857	-3.413	-0.0005633
-3.412	-0.0005109	-3.412	-0.0005098	-3.412	-0.0005624	-3.412	-0.0003787	-3.412	-0.0003768	-3.412	-0.0005545
-3.411	-0.0005112	-3.411	-0.0005133	-3.411	-0.0005558	-3.411	-0.0003713	-3.411	-0.0003757	-3.411	-0.0005625
-3.41	-0.0005008	-3.41	-0.0005034	-3.41	-0.0005515	-3.41	-0.0003766	-3.41	-0.0003739	-3.41	-0.0005487
-3.409	-0.000503	-3.409	-0.0005019	-3.409	-0.0005516	-3.409	-0.0003693	-3.409	-0.0003664	-3.409	-0.0005489
-3.408	-0.0004974	-3.408	-0.000499	-3.408	-0.0005409	-3.408	-0.000368	-3.408	-0.0003718	-3.408	-0.0005461
-3.407	-0.000493	-3.407	-0.0004915	-3.407	-0.0005443	-3.407	-0.0003669	-3.407	-0.0003631	-3.407	-0.0005375
-3.406	-0.0004932	-3.406	-0.000495	-3.406	-0.0005379	-3.406	-0.0003597	-3.406	-0.000362	-3.406	-0.0005453
-3.405	-0.000483	-3.405	-0.0004852	-3.405	-0.0005338	-3.405	-0.0003649	-3.405	-0.0003602	-3.405	-0.0005318
-3.404	-0.0004852	-3.404	-0.0004835	-3.404	-0.000534	-3.404	-0.0003577	-3.404	-0.0003528	-3.404	-0.0005321
-3.403	-0.0004795	-3.403	-0.0004807	-3.403	-0.0005234	-3.403	-0.0003563	-3.403	-0.0003581	-3.403	-0.0005293
-3.402	-0.0004752	-3.402	-0.0004734	-3.402	-0.0005267	-3.402	-0.0003552	-3.402	-0.0003496	-3.402	-0.0005208
-3.401	-0.0004754	-3.401	-0.0004769	-3.401	-0.0005206	-3.401	-0.0003481	-3.401	-0.0003484	-3.401	-0.0005285
-3.4	-0.0004654	-3.4	-0.0004674	-3.4	-0.0005166	-3.4	-0.000353	-3.4	-0.0003468	-3.4	-0.0005149
-3.399	-0.0004676	-3.399	-0.0004659	-3.399	-0.0005168	-3.399	-0.0003461	-3.399	-0.0003396	-3.399	-0.0005153
-3.398	-0.0004621	-3.398	-0.0004631	-3.398	-0.0005066	-3.398	-0.0003447	-3.398	-0.0003448	-3.398	-0.0005125
-3.397	-0.0004579	-3.397	-0.0004558	-3.397	-0.0005097	-3.397	-0.0003436	-3.397	-0.0003365	-3.397	-0.0005041
-3.396	-0.000458	-3.396	-0.0004593	-3.396	-0.0005038	-3.396	-0.0003365	-3.396	-0.0003353	-3.396	-0.0005118
-3.395	-0.0004481	-3.395	-0.0004499	-3.395	-0.0004998	-3.395	-0.0003413	-3.395	-0.0003338	-3.395	-0.0004982
-3.394	-0.0004504	-3.394	-0.0004485	-3.394	-0.0005002	-3.394	-0.0003343	-3.394	-0.0003267	-3.394	-0.0004987
-3.393	-0.000445	-3.393	-0.0004457	-3.393	-0.0004901	-3.393	-0.0003328	-3.393	-0.0003318	-3.393	-0.0004958
-3.392	-0.0004408	-3.392	-0.0004385	-3.392	-0.0004933	-3.392	-0.0003315	-3.392	-0.0003239	-3.392	-0.0004877
-3.391	-0.000441	-3.391	-0.0004418	-3.391	-0.0004877	-3.391	-0.0003245	-3.391	-0.0003228	-3.391	-0.0004951
-3.39	-0.0004312	-3.39	-0.0004327	-3.39	-0.0004839	-3.39	-0.0003291	-3.39	-0.0003212	-3.39	-0.0004815
-3.389	-0.0004333	-3.389	-0.0004312	-3.389	-0.0004843	-3.389	-0.0003223	-3.389	-0.0003144	-3.389	-0.0004821
-3.388	-0.0004279	-3.388	-0.0004286	-3.388	-0.0004745	-3.388	-0.0003208	-3.388	-0.0003193	-3.388	-0.0004793
-3.387	-0.0004238	-3.387	-0.0004215	-3.387	-0.0004776	-3.387	-0.0003196	-3.387	-0.0003115	-3.387	-0.0004713
-3.386	-0.0004239	-3.386	-0.0004249	-3.386	-0.0004722	-3.386	-0.0003127	-3.386	-0.0003104	-3.386	-0.0004785
-3.385	-0.0004143	-3.385	-0.0004159	-3.385	-0.0004685	-3.385	-0.0003171	-3.385	-0.0003089	-3.385	-0.0004652
-3.384	-0.0004166	-3.384	-0.0004144	-3.384	-0.0004691	-3.384	-0.0003106	-3.384	-0.0003022	-3.384	-0.0004658
-3.383	-0.0004112	-3.383	-0.0004119	-3.383	-0.0004596	-3.383	-0.0003092	-3.383	-0.0003071	-3.383	-0.000463
-3.382	-0.0004073	-3.382	-0.0004048	-3.382	-0.0004626	-3.382	-0.0003081	-3.382	-0.0002996	-3.382	-0.0004552
-3.381	-0.0004073	-3.381	-0.0004082	-3.381	-0.0004576	-3.381	-0.0003015	-3.381	-0.0002985	-3.381	-0.0004625
-3.38	-0.0003979	-3.38	-0.0003994	-3.38	-0.000454	-3.38	-0.0003058	-3.38	-0.0002971	-3.38	-0.0004493
-3.379	-0.0004001	-3.379	-0.0003978	-3.379	-0.0004548	-3.379	-0.0002995	-3.379	-0.0002906	-3.379	-0.0004499
-3.378	-0.0003948	-3.378	-0.0003953	-3.378	-0.0004455	-3.378	-0.0002981	-3.378	-0.0002954	-3.378	-0.000447
-3.377	-0.0003909	-3.377	-0.0003884	-3.377	-0.0004484	-3.377	-0.0002971	-3.377	-0.0002881	-3.377	-0.0004392
-3.376	-0.0003909	-3.376	-0.0003918	-3.376	-0.0004437	-3.376	-0.0002905	-3.376	-0.0002871	-3.376	-0.0004461
-3.375	-0.0003816	-3.375	-0.0003832	-3.375	-0.0004402	-3.375	-0.0002948	-3.375	-0.0002857	-3.375	-0.0004329
-3.374	-0.0003839	-3.374	-0.0003817	-3.374	-0.0004411	-3.374	-0.0002887	-3.374	-0.0002794	-3.374	-0.0004336
-3.373	-0.0003785	-3.373	-0.0003794	-3.373	-0.0004321	-3.373	-0.0002873	-3.373	-0.000284	-3.373	-0.0004308
-3.372	-0.0003747	-3.372	-0.0003724	-3.372	-0.0004349	-3.372	-0.0002863	-3.372	-0.000277	-3.372	-0.0004232
-3.371	-0.0003747	-3.371	-0.0003757	-3.371	-0.0004305	-3.371	-0.00028	-3.371	-0.0002759	-3.371	-0.00043
-3.37	-0.0003655	-3.37	-0.0003674	-3.37	-0.0004271	-3.37	-0.000284	-3.37	-0.0002746	-3.37	-0.000417
-3.369	-0.0003677	-3.369	-0.000366	-3.369	-0.0004282	-3.369	-0.0002781	-3.369	-0.0002684	-3.369	-0.0004177
-3.368	-0.0003625	-3.368	-0.0003637	-3.368	-0.0004195	-3.368	-0.0002767	-3.368	-0.0002729	-3.368	-0.0004148
-3.367	-0.0003587	-3.367	-0.0003569	-3.367	-0.0004223	-3.367	-0.0002757	-3.367	-0.0002662	-3.367	-0.0004075
-3.366	-0.0003587	-3.366	-0.0003601	-3.366	-0.0004182	-3.366	-0.0002696	-3.366	-0.0002652	-3.366	-0.0004141
-3.365	-0.0003497	-3.365	-0.000352	-3.365	-0.000415	-3.365	-0.0002734	-3.365	-0.000264	-3.365	-0.0004011
-3.364	-0.000352	-3.364	-0.0003505	-3.364	-0.0004162	-3.364	-0.0002678	-3.364	-0.000258	-3.364	-0.0004019
-3.363	-0.0003468	-3.363	-0.0003482	-3.363	-0.0004078	-3.363	-0.0002664	-3.363	-0.0002623	-3.363	-0.0003991
-3.362	-0.0003431	-3.362	-0.0003415	-3.362	-0.0004105	-3.362	-0.0002655	-3.362	-0.0002559	-3.362	-0.0003919
-3.361	-0.000343	-3.361	-0.0003447	-3.361	-0.0004067	-3.361	-0.0002595	-3.361	-0.0002549	-3.361	-0.0003983
-3.36	-0.0003342	-3.36	-0.0003369	-3.36	-0.0004036	-3.36	-0.0002632	-3.36	-0.0002538	-3.36	-0.0003856
-3.359	-0.0003365	-3.359	-0.0003353	-3.359	-0.0004049	-3.359	-0.0002579	-3.359	-0.000248	-3.359	-0.0003864
-3.358	-0.0003314	-3.358	-0.0003332	-3.358	-0.0003969	-3.358	-0.0002565	-3.358	-0.0002521	-3.358	-0.0003836
-3.357	-0.0003278	-3.357	-0.0003266	-3.357	-0.0003995	-3.357	-0.0002557	-3.357	-0.000246	-3.357	-0.0003765
-3.356	-0.0003277	-3.356	-0.0003299	-3.356	-0.0003961	-3.356	-0.0002499	-3.356	-0.000245	-3.356	-0.0003828
-3.355	-0.0003191	-3.355	-0.0003222	-3.355	-0.0003932	-3.355	-0.0002536	-3.355	-0.0002439	-3.355	-0.0003703
-3.354	-0.0003214	-3.354	-0.0003207	-3.354	-0.0003946	-3.354	-0.0002484	-3.354	-0.0002384	-3.354	-0.0003711
-3.353	-0.0003164	-3.353	-0.0003187	-3.353	-0.000387	-3.353	-0.0002472	-3.353	-0.0002423	-3.353	-0.0003683
-3.352	-0.0003129	-3.352	-0.0003124	-3.352	-0.0003895	-3.352	-0.0002465	-3.352	-0.0002364	-3.352	-0.0003613
-3.351	-0.0003129	-3.351	-0.0003155	-3.351	-0.0003863	-3.351	-0.000241	-3.351	-0.0002354	-3.351	-0.0003675
-3.35	-0.0003044	-3.35	-0.0003081	-3.35	-0.0003835	-3.35	-0.0002446	-3.35	-0.0002344	-3.35	-0.0003551
-3.349	-0.0003065	-3.349	-0.0003067	-3.349	-0.0003852	-3.349	-0.0002397	-3.349	-0.000229	-3.349	-0.0003559
-3.348	-0.0003017	-3.348	-0.0003048	-3.348	-0.0003779	-3.348	-0.0002385	-3.348	-0.0002329	-3.348	-0.0003533
-3.347	-0.0002982	-3.347	-0.0002985	-3.347	-0.0003802	-3.347	-0.0002378	-3.347	-0.0002273	-3.347	-0.0003465
-3.346	-0.0002982	-3.346	-0.0003016	-3.346	-0.0003774	-3.346	-0.0002326	-3.346	-0.0002263	-3.346	-0.0003525
-3.345	-0.0002899	-3.345	-0.0002945	-3.345	-0.0003749	-3.345	-0.0002361	-3.345	-0.0002254	-3.345	-0.0003403
-3.344	-0.0002921	-3.344	-0.000293	-3.344	-0.0003766	-3.344	-0.0002315	-3.344	-0.0002202	-3.344	-0.0003412
-3.343	-0.0002873	-3.343	-0.0002912	-3.343	-0.0003696	-3.343	-0.0002304	-3.343	-0.0002239	-3.343	-0.0003385
-3.342	-0.0002839	-3.342	-0.000285	-3.342	-0.000372	-3.342	-0.0002299	-3.342	-0.0002186	-3.342	-0.0003319
-3.341	-0.0002838	-3.341	-0.0002881	-3.341	-0.0003694	-3.341	-0.0002248	-3.341	-0.0002176	-3.341	-0.0003377
-3.34	-0.0002758	-3.34	-0.0002812	-3.34	-0.000367	-3.34	-0.0002282	-3.34	-0.0002167	-3.34	-0.0003257
-3.339	-0.0002779	-3.339	-0.0002799	-3.339	-0.0003689	-3.339	-0.0002238	-3.339	-0.0002117	-3.339	-0.0003265
-3.338	-0.0002732	-3.338	-0.0002782	-3.338	-0.0003623	-3.338	-0.0002227	-3.338	-0.0002153	-3.338	-0.0003239
-3.337	-0.0002699	-3.337	-0.0002722	-3.337	-0.0003645	-3.337	-0.0002222	-3.337	-0.0002102	-3.337	-0.0003174
-3.336	-0.0002698	-3.336	-0.0002752	-3.336	-0.0003623	-3.336	-0.0002174	-3.336	-0.0002093	-3.336	-0.0003231
-3.335	-0.000262	-3.335	-0.0002686	-3.335	-0.00036	-3.335	-0.0002207	-3.335	-0.0002085	-3.335	-0.0003113
-3.334	-0.0002641	-3.334	-0.0002672	-3.334	-0.0003619	-3.334	-0.0002166	-3.334	-0.0002037	-3.334	-0.0003123
-3.333	-0.0002594	-3.333	-0.0002656	-3.333	-0.0003557	-3.333	-0.0002156	-3.333	-0.0002071	-3.333	-0.0003096
-3.332	-0.0002562	-3.332	-0.0002598	-3.332	-0.0003579	-3.332	-0.0002153	-3.332	-0.0002022	-3.332	-0.0003033
-3.331	-0.0002562	-3.331	-0.0002628	-3.331	-0.000356	-3.331	-0.0002106	-3.331	-0.0002013	-3.331	-0.0003089
-3.33	-0.0002486	-3.33	-0.0002565	-3.33	-0.0003538	-3.33	-0.0002139	-3.33	-0.0002005	-3.33	-0.0002974
-3.329	-0.0002507	-3.329	-0.0002551	-3.329	-0.0003558	-3.329	-0.00021	-3.329	-0.0001959	-3.329	-0.0002984
-3.328	-0.0002461	-3.328	-0.0002536	-3.328	-0.00035	-3.328	-0.000209	-3.328	-0.0001992	-3.328	-0.0002957
-3.327	-0.0002431	-3.327	-0.000248	-3.327	-0.0003521	-3.327	-0.0002086	-3.327	-0.0001946	-3.327	-0.0002896
-3.326	-0.000243	-3.326	-0.0002509	-3.326	-0.0003504	-3.326	-0.0002041	-3.326	-0.0001937	-3.326	-0.0002948
-3.325	-0.0002357	-3.325	-0.0002449	-3.325	-0.0003483	-3.325	-0.0002071	-3.325	-0.000193	-3.325	-0.0002835
-3.324	-0.0002377	-3.324	-0.0002436	-3.324	-0.0003505	-3.324	-0.0002034	-3.324	-0.0001886	-3.324	-0.0002845
-3.323	-0.0002333	-3.323	-0.0002422	-3.323	-0.000345	-3.323	-0.0002023	-3.323	-0.0001917	-3.323	-0.0002819
-3.322	-0.0002303	-3.322	-0.0002368	-3.322	-0.0003469	-3.322	-0.000202	-3.322	-0.0001874	-3.322	-0.000276
-3.321	-0.0002303	-3.321	-0.0002396	-3.321	-0.0003455	-3.321	-0.0001976	-3.321	-0.0001865	-3.321	-0.0002812
-3.32	-0.0002231	-3.32	-0.000234	-3.32	-0.0003436	-3.32	-0.0002005	-3.32	-0.0001859	-3.32	-0.0002702
-3.319	-0.0002252	-3.319	-0.0002327	-3.319	-0.0003458	-3.319	-0.0001968	-3.319	-0.0001817	-3.319	-0.0002712
-3.318	-0.0002209	-3.318	-0.0002315	-3.318	-0.0003406	-3.318	-0.0001958	-3.318	-0.0001846	-3.318	-0.0002686
-3.317	-0.000218	-3.317	-0.0002263	-3.317	-0.0003425	-3.317	-0.0001955	-3.317	-0.0001805	-3.317	-0.0002628
-3.316	-0.0002179	-3.316	-0.000229	-3.316	-0.0003413	-3.316	-0.0001912	-3.316	-0.0001797	-3.316	-0.0002678
-3.315	-0.000211	-3.315	-0.0002237	-3.315	-0.0003395	-3.315	-0.0001939	-3.315	-0.0001791	-3.315	-0.000257
-3.314	-0.000213	-3.314	-0.0002225	-3.314	-0.0003418	-3.314	-0.0001904	-3.314	-0.000175	-3.314	-0.000258
-3.313	-0.0002089	-3.313	-0.0002214	-3.313	-0.0003369	-3.313	-0.0001894	-3.313	-0.0001779	-3.313	-0.0002555
-3.312	-0.0002061	-3.312	-0.0002164	-3.312	-0.0003387	-3.312	-0.0001891	-3.312	-0.000174	-3.312	-0.0002499
-3.311	-0.000206	-3.311	-0.0002191	-3.311	-0.0003377	-3.311	-0.000185	-3.311	-0.0001731	-3.311	-0.0002549
-3.31	-0.0001994	-3.31	-0.000214	-3.31	-0.0003359	-3.31	-0.0001875	-3.31	-0.0001726	-3.31	-0.0002444
-3.309	-0.0002013	-3.309	-0.0002128	-3.309	-0.0003383	-3.309	-0.0001842	-3.309	-0.0001688	-3.309	-0.0002455
-3.308	-0.0001973	-3.308	-0.0002118	-3.308	-0.0003337	-3.308	-0.0001832	-3.308	-0.0001715	-3.308	-0.0002431
-3.307	-0.0001947	-3.307	-0.0002071	-3.307	-0.0003354	-3.307	-0.0001829	-3.307	-0.0001679	-3.307	-0.0002375
-3.306	-0.0001946	-3.306	-0.0002097	-3.306	-0.0003346	-3.306	-0.0001789	-3.306	-0.000167	-3.306	-0.0002422
-3.305	-0.0001883	-3.305	-0.000205	-3.305	-0.000333	-3.305	-0.0001813	-3.305	-0.0001665	-3.305	-0.0002319
-3.304	-0.0001902	-3.304	-0.0002038	-3.304	-0.0003354	-3.304	-0.0001782	-3.304	-0.0001628	-3.304	-0.000233
-3.303	-0.0001864	-3.303	-0.000203	-3.303	-0.000331	-3.303	-0.0001771	-3.303	-0.0001654	-3.303	-0.0002306
-3.302	-0.0001838	-3.302	-0.0001984	-3.302	-0.0003326	-3.302	-0.0001769	-3.302	-0.000162	-3.302	-0.0002252
-3.301	-0.0001838	-3.301	-0.000201	-3.301	-0.0003319	-3.301	-0.0001731	-3.301	-0.0001612	-3.301	-0.0002297
-3.3	-0.0001777	-3.3	-0.0001966	-3.3	-0.0003304	-3.3	-0.0001754	-3.3	-0.0001607	-3.3	-0.0002198
-3.299	-0.0001795	-3.299	-0.0001956	-3.299	-0.0003328	-3.299	-0.0001724	-3.299	-0.0001572	-3.299	-0.0002209
-3.298	-0.0001759	-3.298	-0.0001949	-3.298	-0.0003286	-3.298	-0.0001714	-3.298	-0.0001597	-3.298	-0.0002186
-3.297	-0.0001735	-3.297	-0.0001905	-3.297	-0.0003302	-3.297	-0.0001712	-3.297	-0.0001565	-3.297	-0.0002134
-3.296	-0.0001735	-3.296	-0.000193	-3.296	-0.0003297	-3.296	-0.0001675	-3.296	-0.0001557	-3.296	-0.0002178
-3.295	-0.0001676	-3.295	-0.0001889	-3.295	-0.0003282	-3.295	-0.0001697	-3.295	-0.0001553	-3.295	-0.0002081
-3.294	-0.0001694	-3.294	-0.0001879	-3.294	-0.0003306	-3.294	-0.0001669	-3.294	-0.0001518	-3.294	-0.0002091
-3.293	-0.0001659	-3.293	-0.0001874	-3.293	-0.0003266	-3.293	-0.0001659	-3.293	-0.0001542	-3.293	-0.0002069
-3.292	-0.0001637	-3.292	-0.0001832	-3.292	-0.0003282	-3.292	-0.0001657	-3.292	-0.0001512	-3.292	-0.0002019
-3.291	-0.0001637	-3.291	-0.0001857	-3.291	-0.0003278	-3.291	-0.0001622	-3.291	-0.0001504	-3.291	-0.0002062
-3.29	-0.0001582	-3.29	-0.0001819	-3.29	-0.0003264	-3.29	-0.0001643	-3.29	-0.0001501	-3.29	-0.0001968
-3.289	-0.0001599	-3.289	-0.0001809	-3.289	-0.0003288	-3.289	-0.0001616	-3.289	-0.0001468	-3.289	-0.0001979
-3.288	-0.0001566	-3.288	-0.0001805	-3.288	-0.000325	-3.288	-0.0001607	-3.288	-0.0001491	-3.288	-0.0001957
-3.287	-0.0001544	-3.287	-0.0001765	-3.287	-0.0003265	-3.287	-0.0001605	-3.287	-0.0001463	-3.287	-0.0001909
-3.286	-0.0001545	-3.286	-0.000179	-3.286	-0.0003262	-3.286	-0.0001571	-3.286	-0.0001455	-3.286	-0.000195
-3.285	-0.0001492	-3.285	-0.0001754	-3.285	-0.0003248	-3.285	-0.0001592	-3.285	-0.0001452	-3.285	-0.0001859
-3.284	-0.0001509	-3.284	-0.0001746	-3.284	-0.0003273	-3.284	-0.0001567	-3.284	-0.000142	-3.284	-0.0001869
-3.283	-0.0001478	-3.283	-0.0001743	-3.283	-0.0003237	-3.283	-0.0001557	-3.283	-0.0001442	-3.283	-0.0001848
-3.282	-0.0001457	-3.282	-0.0001705	-3.282	-0.0003251	-3.282	-0.0001558	-3.282	-0.0001416	-3.282	-0.0001803
-3.281	-0.0001457	-3.281	-0.0001729	-3.281	-0.0003249	-3.281	-0.0001525	-3.281	-0.0001408	-3.281	-0.0001843
-3.28	-0.0001408	-3.28	-0.0001696	-3.28	-0.0003235	-3.28	-0.0001545	-3.28	-0.0001406	-3.28	-0.0001754
-3.279	-0.0001424	-3.279	-0.0001688	-3.279	-0.000326	-3.279	-0.0001521	-3.279	-0.0001376	-3.279	-0.0001763
-3.278	-0.0001395	-3.278	-0.0001686	-3.278	-0.0003225	-3.278	-0.0001511	-3.278	-0.0001397	-3.278	-0.0001743
-3.277	-0.0001376	-3.277	-0.0001651	-3.277	-0.0003239	-3.277	-0.000151	-3.277	-0.0001372	-3.277	-0.00017
-3.276	-0.0001377	-3.276	-0.0001674	-3.276	-0.0003238	-3.276	-0.0001478	-3.276	-0.0001364	-3.276	-0.0001738
-3.275	-0.000133	-3.275	-0.0001644	-3.275	-0.0003225	-3.275	-0.0001497	-3.275	-0.0001363	-3.275	-0.0001654
-3.274	-0.0001346	-3.274	-0.0001637	-3.274	-0.000325	-3.274	-0.0001474	-3.274	-0.0001334	-3.274	-0.0001663
-3.273	-0.0001319	-3.273	-0.0001636	-3.273	-0.0003216	-3.273	-0.0001465	-3.273	-0.0001353	-3.273	-0.0001643
-3.272	-0.0001301	-3.272	-0.0001602	-3.272	-0.0003229	-3.272	-0.0001464	-3.272	-0.0001331	-3.272	-0.0001601
-3.271	-0.0001303	-3.271	-0.0001625	-3.271	-0.0003228	-3.271	-0.0001433	-3.271	-0.0001323	-3.271	-0.0001637
-3.27	-0.0001259	-3.27	-0.0001598	-3.27	-0.0003215	-3.27	-0.0001451	-3.27	-0.0001322	-3.27	-0.0001557
-3.269	-0.0001274	-3.269	-0.0001591	-3.269	-0.000324	-3.269	-0.000143	-3.269	-0.0001294	-3.269	-0.0001566
-3.268	-0.0001249	-3.268	-0.0001591	-3.268	-0.0003208	-3.268	-0.0001421	-3.268	-0.0001313	-3.268	-0.0001548
-3.267	-0.0001232	-3.267	-0.0001559	-3.267	-0.0003221	-3.267	-0.0001421	-3.267	-0.0001292	-3.267	-0.0001509
-3.266	-0.0001234	-3.266	-0.0001581	-3.266	-0.000322	-3.266	-0.0001391	-3.266	-0.0001284	-3.266	-0.0001545
-3.265	-0.0001193	-3.265	-0.0001556	-3.265	-0.0003207	-3.265	-0.0001408	-3.265	-0.0001283	-3.265	-0.0001468
-3.264	-0.0001208	-3.264	-0.000155	-3.264	-0.0003233	-3.264	-0.0001388	-3.264	-0.0001256	-3.264	-0.0001476
-3.263	-0.0001185	-3.263	-0.0001551	-3.263	-0.00032	-3.263	-0.0001379	-3.263	-0.0001275	-3.263	-0.0001458
-3.262	-0.0001169	-3.262	-0.0001521	-3.262	-0.0003213	-3.262	-0.0001379	-3.262	-0.0001254	-3.262	-0.0001419
-3.261	-0.0001172	-3.261	-0.0001543	-3.261	-0.0003213	-3.261	-0.0001349	-3.261	-0.0001247	-3.261	-0.0001453
-3.26	-0.0001134	-3.26	-0.000152	-3.26	-0.00032	-3.26	-0.0001366	-3.26	-0.0001247	-3.26	-0.0001379
-3.259	-0.0001148	-3.259	-0.0001514	-3.259	-0.0003227	-3.259	-0.0001346	-3.259	-0.0001221	-3.259	-0.0001386
-3.258	-0.0001127	-3.258	-0.0001516	-3.258	-0.0003195	-3.258	-0.0001336	-3.258	-0.0001239	-3.258	-0.0001371
-3.257	-0.0001112	-3.257	-0.0001487	-3.257	-0.0003207	-3.257	-0.0001336	-3.257	-0.000122	-3.257	-0.0001334
-3.256	-0.0001115	-3.256	-0.0001509	-3.256	-0.0003208	-3.256	-0.0001306	-3.256	-0.0001213	-3.256	-0.0001366
-3.255	-0.0001079	-3.255	-0.0001487	-3.255	-0.0003195	-3.255	-0.000132	-3.255	-0.0001213	-3.255	-0.0001296
-3.254	-0.0001093	-3.254	-0.0001482	-3.254	-0.0003221	-3.254	-0.0001299	-3.254	-0.0001188	-3.254	-0.0001303
-3.253	-0.0001074	-3.253	-0.0001485	-3.253	-0.0003191	-3.253	-0.0001286	-3.253	-0.0001205	-3.253	-0.0001288
-3.252	-0.0001061	-3.252	-0.0001457	-3.252	-0.0003203	-3.252	-0.000129	-3.252	-0.0001187	-3.252	-0.0001253
-3.251	-0.0001064	-3.251	-0.0001478	-3.251	-0.0003204	-3.251	-0.000127	-3.251	-0.000118	-3.251	-0.0001284
-3.25	-0.0001031	-3.25	-0.0001459	-3.25	-0.0003191	-3.25	-0.0001288	-3.25	-0.0001181	-3.25	-0.0001217
-3.249	-0.0001045	-3.249	-0.0001454	-3.249	-0.0003218	-3.249	-0.0001272	-3.249	-0.0001157	-3.249	-0.0001224
-3.248	-0.0001027	-3.248	-0.0001457	-3.248	-0.0003187	-3.248	-0.0001263	-3.248	-0.0001173	-3.248	-0.0001211
-3.247	-0.0001015	-3.247	-0.0001431	-3.247	-0.0003199	-3.247	-0.0001261	-3.247	-0.0001157	-3.247	-0.0001177
-3.246	-0.0001019	-3.246	-0.0001452	-3.246	-0.0003201	-3.246	-0.0001232	-3.246	-0.000115	-3.246	-0.0001208
-3.245	-9.872e-05	-3.245	-0.0001434	-3.245	-0.0003187	-3.245	-0.0001244	-3.245	-0.0001151	-3.245	-0.0001146
-3.244	-0.0001001	-3.244	-0.0001429	-3.244	-0.0003214	-3.244	-0.0001225	-3.244	-0.0001127	-3.244	-0.0001152
-3.243	-9.852e-05	-3.243	-0.0001433	-3.243	-0.0003184	-3.243	-0.0001213	-3.243	-0.0001143	-3.243	-0.0001139
-3.242	-9.738e-05	-3.242	-0.0001408	-3.242	-0.0003196	-3.242	-0.0001211	-3.242	-0.0001128	-3.242	-0.0001107
-3.241	-9.784e-05	-3.241	-0.0001428	-3.241	-0.0003198	-3.241	-0.0001181	-3.241	-0.0001121	-3.241	-0.0001137
-3.24	-9.492e-05	-3.24	-0.0001411	-3.24	-0.0003185	-3.24	-0.0001193	-3.24	-0.0001122	-3.24	-0.0001076
-3.239	-9.626e-05	-3.239	-0.0001407	-3.239	-0.0003211	-3.239	-0.0001174	-3.239	-0.00011	-3.239	-0.0001082
-3.238	-9.486e-05	-3.238	-0.0001411	-3.238	-0.0003182	-3.238	-0.0001163	-3.238	-0.0001115	-3.238	-0.0001071
-3.237	-9.377e-05	-3.237	-0.0001387	-3.237	-0.0003193	-3.237	-0.0001162	-3.237	-0.0001101	-3.237	-0.000104
-3.236	-9.427e-05	-3.236	-0.0001408	-3.236	-0.0003195	-3.236	-0.0001133	-3.236	-0.0001094	-3.236	-0.0001069
-3.235	-9.155e-05	-3.235	-0.0001392	-3.235	-0.0003182	-3.235	-0.0001145	-3.235	-0.0001095	-3.235	-0.0001012
-3.234	-9.284e-05	-3.234	-0.0001388	-3.234	-0.000321	-3.234	-0.0001128	-3.234	-0.0001074	-3.234	-0.0001018
-3.233	-9.158e-05	-3.233	-0.0001393	-3.233	-0.0003181	-3.233	-0.0001117	-3.233	-0.0001089	-3.233	-0.0001008
-3.232	-9.06e-05	-3.232	-0.000137	-3.232	-0.0003192	-3.232	-0.0001117	-3.232	-0.0001076	-3.232	-9.785e-05
-3.231	-9.115e-05	-3.231	-0.000139	-3.231	-0.0003194	-3.231	-0.000109	-3.231	-0.0001069	-3.231	-0.0001007
-3.23	-8.861e-05	-3.23	-0.0001375	-3.23	-0.000318	-3.23	-0.0001103	-3.23	-0.000107	-3.23	-9.531e-05
-3.229	-8.987e-05	-3.229	-0.0001372	-3.229	-0.0003207	-3.229	-0.0001087	-3.229	-0.0001049	-3.229	-9.58e-05
-3.228	-8.875e-05	-3.228	-0.0001377	-3.228	-0.0003178	-3.228	-0.0001078	-3.228	-0.0001064	-3.228	-9.498e-05
-3.227	-8.783e-05	-3.227	-0.0001354	-3.227	-0.0003189	-3.227	-0.0001078	-3.227	-0.0001052	-3.227	-9.219e-05
-3.226	-8.841e-05	-3.226	-0.0001374	-3.226	-0.0003192	-3.226	-0.0001052	-3.226	-0.0001045	-3.226	-9.491e-05
-3.225	-8.604e-05	-3.225	-0.0001361	-3.225	-0.0003177	-3.225	-0.0001065	-3.225	-0.0001047	-3.225	-8.988e-05
-3.224	-8.729e-05	-3.224	-0.0001357	-3.224	-0.0003205	-3.224	-0.0001051	-3.224	-0.0001026	-3.224	-9.032e-05
-3.223	-8.627e-05	-3.223	-0.0001363	-3.223	-0.0003176	-3.223	-0.0001042	-3.223	-0.0001041	-3.223	-8.974e-05
-3.222	-8.541e-05	-3.222	-0.0001341	-3.222	-0.0003187	-3.222	-0.0001043	-3.222	-0.0001029	-3.222	-8.706e-05
-3.221	-8.601e-05	-3.221	-0.000136	-3.221	-0.000319	-3.221	-0.0001019	-3.221	-0.0001023	-3.221	-8.967e-05
-3.22	-8.379e-05	-3.22	-0.0001348	-3.22	-0.0003175	-3.22	-0.0001032	-3.22	-0.0001025	-3.22	-8.492e-05
-3.219	-8.504e-05	-3.219	-0.0001344	-3.219	-0.0003203	-3.219	-0.0001019	-3.219	-0.0001005	-3.219	-8.534e-05
-3.218	-8.414e-05	-3.218	-0.0001351	-3.218	-0.0003174	-3.218	-0.000101	-3.218	-0.0001019	-3.218	-8.475e-05
-3.217	-8.333e-05	-3.217	-0.0001329	-3.217	-0.0003185	-3.217	-0.0001012	-3.217	-0.0001008	-3.217	-8.218e-05
-3.216	-8.398e-05	-3.216	-0.0001348	-3.216	-0.0003188	-3.216	-9.88e-05	-3.216	-0.0001002	-3.216	-8.474e-05
-3.215	-8.188e-05	-3.215	-0.0001336	-3.215	-0.0003174	-3.215	-0.0001001	-3.215	-0.0001004	-3.215	-8.026e-05
-3.214	-8.311e-05	-3.214	-0.0001333	-3.214	-0.0003202	-3.214	-9.886e-05	-3.214	-9.846e-05	-3.214	-8.065e-05
-3.213	-8.229e-05	-3.213	-0.000134	-3.213	-0.0003174	-3.213	-9.805e-05	-3.213	-9.989e-05	-3.213	-8.015e-05
-3.212	-8.155e-05	-3.212	-0.0001319	-3.212	-0.0003184	-3.212	-9.831e-05	-3.212	-9.886e-05	-3.212	-7.773e-05
-3.211	-8.221e-05	-3.211	-0.0001338	-3.211	-0.0003187	-3.211	-9.598e-05	-3.211	-9.825e-05	-3.211	-8.025e-05
-3.21	-8.024e-05	-3.21	-0.0001326	-3.21	-0.0003172	-3.21	-9.728e-05	-3.21	-9.853e-05	-3.21	-7.606e-05
-3.209	-8.143e-05	-3.209	-0.0001323	-3.209	-0.00032	-3.209	-9.614e-05	-3.209	-9.658e-05	-3.209	-7.643e-05
-3.208	-8.07e-05	-3.208	-0.000133	-3.208	-0.0003172	-3.208	-9.586e-05	-3.208	-9.801e-05	-3.208	-7.601e-05
-3.207	-8.001e-05	-3.207	-0.000131	-3.207	-0.0003182	-3.207	-9.627e-05	-3.207	-9.702e-05	-3.207	-7.371e-05
-3.206	-8.072e-05	-3.206	-0.0001328	-3.206	-0.0003187	-3.206	-9.4e-05	-3.206	-9.643e-05	-3.206	-7.617e-05
-3.205	-7.885e-05	-3.205	-0.0001318	-3.205	-0.0003171	-3.205	-9.526e-05	-3.205	-9.673e-05	-3.205	-7.224e-05
-3.204	-8.003e-05	-3.204	-0.0001315	-3.204	-0.00032	-3.204	-9.414e-05	-3.204	-9.482e-05	-3.204	-7.258e-05
-3.203	-7.939e-05	-3.203	-0.0001322	-3.203	-0.0003171	-3.203	-9.335e-05	-3.203	-9.625e-05	-3.203	-7.231e-05
-3.202	-7.873e-05	-3.202	-0.0001302	-3.202	-0.0003181	-3.202	-9.365e-05	-3.202	-9.531e-05	-3.202	-7.011e-05
-3.201	-7.944e-05	-3.201	-0.000132	-3.201	-0.0003186	-3.201	-9.141e-05	-3.201	-9.471e-05	-3.201	-7.256e-05
-3.2	-7.766e-05	-3.2	-0.000131	-3.2	-0.000317	-3.2	-9.27e-05	-3.2	-9.504e-05	-3.2	-6.898e-05
-3.199	-7.884e-05	-3.199	-0.0001307	-3.199	-0.0003198	-3.199	-9.166e-05	-3.199	-9.316e-05	-3.199	-6.929e-05
-3.198	-7.825e-05	-3.198	-0.0001315	-3.198	-0.000317	-3.198	-9.091e-05	-3.198	-9.459e-05	-3.198	-6.911e-05
-3.197	-7.763e-05	-3.197	-0.0001294	-3.197	-0.000318	-3.197	-9.126e-05	-3.197	-9.37e-05	-3.197	-6.699e-05
-3.196	-7.835e-05	-3.196	-0.0001313	-3.196	-0.0003185	-3.196	-8.909e-05	-3.196	-9.311e-05	-3.196	-6.94e-05
-3.195	-7.665e-05	-3.195	-0.0001303	-3.195	-0.0003168	-3.195	-9.038e-05	-3.195	-9.346e-05	-3.195	-6.59e-05
-3.194	-7.781e-05	-3.194	-0.0001301	-3.194	-0.0003197	-3.194	-8.939e-05	-3.194	-9.161e-05	-3.194	-6.617e-05
-3.193	-7.727e-05	-3.193	-0.0001308	-3.193	-0.0003169	-3.193	-8.866e-05	-3.193	-9.301e-05	-3.193	-6.611e-05
-3.192	-7.669e-05	-3.192	-0.0001288	-3.192	-0.000318	-3.192	-8.906e-05	-3.192	-9.215e-05	-3.192	-6.409e-05
-3.191	-7.744e-05	-3.191	-0.0001307	-3.191	-0.0003184	-3.191	-8.692e-05	-3.191	-9.157e-05	-3.191	-6.651e-05
-3.19	-7.581e-05	-3.19	-0.0001298	-3.19	-0.0003167	-3.19	-8.82e-05	-3.19	-9.197e-05	-3.19	-6.316e-05
-3.189	-7.697e-05	-3.189	-0.0001295	-3.189	-0.0003196	-3.189	-8.727e-05	-3.189	-9.016e-05	-3.189	-6.338e-05
-3.188	-7.647e-05	-3.188	-0.0001303	-3.188	-0.0003167	-3.188	-8.656e-05	-3.188	-9.156e-05	-3.188	-6.345e-05
-3.187	-7.591e-05	-3.187	-0.0001283	-3.187	-0.0003178	-3.187	-8.7e-05	-3.187	-9.073e-05	-3.187	-6.153e-05
-3.186	-7.669e-05	-3.186	-0.0001301	-3.186	-0.0003183	-3.186	-8.49e-05	-3.186	-9.018e-05	-3.186	-6.389e-05
-3.185	-7.511e-05	-3.185	-0.0001292	-3.185	-0.0003166	-3.185	-8.617e-05	-3.185	-9.059e-05	-3.185	-6.075e-05
-3.184	-7.627e-05	-3.184	-0.0001289	-3.184	-0.0003196	-3.184	-8.53e-05	-3.184	-8.875e-05	-3.184	-6.096e-05
-3.183	-7.578e-05	-3.183	-0.0001297	-3.183	-0.0003166	-3.183	-8.459e-05	-3.183	-9.017e-05	-3.183	-6.11e-05
-3.182	-7.524e-05	-3.182	-0.0001278	-3.182	-0.0003177	-3.182	-8.507e-05	-3.182	-8.939e-05	-3.182	-5.919e-05
-3.181	-7.603e-05	-3.181	-0.0001296	-3.181	-0.0003182	-3.181	-8.3e-05	-3.181	-8.883e-05	-3.181	-6.157e-05
-3.18	-7.451e-05	-3.18	-0.0001288	-3.18	-0.0003164	-3.18	-8.43e-05	-3.18	-8.927e-05	-3.18	-5.855e-05
-3.179	-7.566e-05	-3.179	-0.0001285	-3.179	-0.0003194	-3.179	-8.345e-05	-3.179	-8.747e-05	-3.179	-5.873e-05
-3.178	-7.524e-05	-3.178	-0.0001293	-3.178	-0.0003164	-3.178	-8.277e-05	-3.178	-8.888e-05	-3.178	-5.895e-05
-3.177	-7.473e-05	-3.177	-0.0001273	-3.177	-0.0003175	-3.177	-8.325e-05	-3.177	-8.813e-05	-3.177	-5.72e-05
-3.176	-7.552e-05	-3.176	-0.0001292	-3.176	-0.000318	-3.176	-8.123e-05	-3.176	-8.758e-05	-3.176	-5.961e-05
-3.175	-7.403e-05	-3.175	-0.0001283	-3.175	-0.0003162	-3.175	-8.251e-05	-3.175	-8.803e-05	-3.175	-5.684e-05
-3.174	-7.518e-05	-3.174	-0.000128	-3.174	-0.0003193	-3.174	-8.172e-05	-3.174	-8.626e-05	-3.174	-5.702e-05
-3.173	-7.478e-05	-3.173	-0.0001289	-3.173	-0.0003163	-3.173	-8.106e-05	-3.173	-8.768e-05	-3.173	-5.729e-05
-3.172	-7.43e-05	-3.172	-0.0001269	-3.172	-0.0003174	-3.172	-8.158e-05	-3.172	-8.695e-05	-3.172	-5.562e-05
-3.171	-7.511e-05	-3.171	-0.0001288	-3.171	-0.0003179	-3.171	-7.957e-05	-3.171	-8.64e-05	-3.171	-5.803e-05
-3.17	-7.366e-05	-3.17	-0.0001279	-3.17	-0.0003161	-3.17	-8.087e-05	-3.17	-8.688e-05	-3.17	-5.525e-05
-3.169	-7.48e-05	-3.169	-0.0001276	-3.169	-0.0003192	-3.169	-8.011e-05	-3.169	-8.513e-05	-3.169	-5.541e-05
-3.168	-7.442e-05	-3.168	-0.0001285	-3.168	-0.0003162	-3.168	-7.944e-05	-3.168	-8.656e-05	-3.168	-5.574e-05
-3.167	-7.393e-05	-3.167	-0.0001265	-3.167	-0.0003172	-3.167	-7.997e-05	-3.167	-8.587e-05	-3.167	-5.409e-05
-3.166	-7.476e-05	-3.166	-0.0001284	-3.166	-0.0003178	-3.166	-7.801e-05	-3.166	-8.533e-05	-3.166	-5.648e-05
-3.165	-7.333e-05	-3.165	-0.0001275	-3.165	-0.0003159	-3.165	-7.929e-05	-3.165	-8.581e-05	-3.165	-5.38e-05
-3.164	-7.447e-05	-3.164	-0.0001272	-3.164	-0.0003191	-3.164	-7.856e-05	-3.164	-8.408e-05	-3.164	-5.397e-05
-3.163	-7.412e-05	-3.163	-0.0001281	-3.163	-0.0003159	-3.163	-7.792e-05	-3.163	-8.55e-05	-3.163	-5.435e-05
-3.162	-7.364e-05	-3.162	-0.0001262	-3.162	-0.0003171	-3.162	-7.847e-05	-3.162	-8.484e-05	-3.162	-5.276e-05
-3.161	-7.447e-05	-3.161	-0.000128	-3.161	-0.0003177	-3.161	-7.652e-05	-3.161	-8.43e-05	-3.161	-5.519e-05
-3.16	-7.307e-05	-3.16	-0.0001272	-3.16	-0.0003158	-3.16	-7.782e-05	-3.16	-8.48e-05	-3.16	-5.26e-05
-3.159	-7.422e-05	-3.159	-0.0001269	-3.159	-0.000319	-3.159	-7.714e-05	-3.159	-8.306e-05	-3.159	-5.28e-05
-3.158	-7.387e-05	-3.158	-0.0001278	-3.158	-0.0003158	-3.158	-7.651e-05	-3.158	-8.45e-05	-3.158	-5.326e-05
-3.157	-7.342e-05	-3.157	-0.0001258	-3.157	-0.0003169	-3.157	-7.708e-05	-3.157	-8.385e-05	-3.157	-5.171e-05
-3.156	-7.426e-05	-3.156	-0.0001276	-3.156	-0.0003175	-3.156	-7.515e-05	-3.156	-8.333e-05	-3.156	-5.41e-05
-3.155	-7.287e-05	-3.155	-0.0001268	-3.155	-0.0003155	-3.155	-7.646e-05	-3.155	-8.385e-05	-3.155	-5.154e-05
-3.154	-7.401e-05	-3.154	-0.0001265	-3.154	-0.0003189	-3.154	-7.578e-05	-3.154	-8.212e-05	-3.154	-5.171e-05
-3.153	-7.367e-05	-3.153	-0.0001274	-3.153	-0.0003156	-3.153	-7.515e-05	-3.153	-8.355e-05	-3.153	-5.222e-05
-3.152	-7.322e-05	-3.152	-0.0001254	-3.152	-0.0003167	-3.152	-7.576e-05	-3.152	-8.294e-05	-3.152	-5.072e-05
-3.151	-7.407e-05	-3.151	-0.0001273	-3.151	-0.0003174	-3.151	-7.383e-05	-3.151	-8.242e-05	-3.151	-5.317e-05
-3.15	-7.271e-05	-3.15	-0.0001265	-3.15	-0.0003153	-3.15	-7.516e-05	-3.15	-8.297e-05	-3.15	-5.066e-05
-3.149	-7.384e-05	-3.149	-0.0001262	-3.149	-0.0003187	-3.149	-7.451e-05	-3.149	-8.125e-05	-3.149	-5.085e-05
-3.148	-7.351e-05	-3.148	-0.0001271	-3.148	-0.0003154	-3.148	-7.388e-05	-3.148	-8.269e-05	-3.148	-5.154e-05
-3.147	-7.309e-05	-3.147	-0.0001251	-3.147	-0.0003165	-3.147	-7.449e-05	-3.147	-8.209e-05	-3.147	-5.007e-05
-3.146	-7.393e-05	-3.146	-0.000127	-3.146	-0.0003172	-3.146	-7.259e-05	-3.146	-8.157e-05	-3.146	-5.25e-05
-3.145	-7.256e-05	-3.145	-0.0001261	-3.145	-0.0003151	-3.145	-7.391e-05	-3.145	-8.214e-05	-3.145	-5.004e-05
-3.144	-7.37e-05	-3.144	-0.0001258	-3.144	-0.0003186	-3.144	-7.33e-05	-3.144	-8.043e-05	-3.144	-5.024e-05
-3.143	-7.339e-05	-3.143	-0.0001268	-3.143	-0.0003152	-3.143	-7.268e-05	-3.143	-8.185e-05	-3.143	-5.081e-05
-3.142	-7.296e-05	-3.142	-0.0001248	-3.142	-0.0003163	-3.142	-7.332e-05	-3.142	-8.127e-05	-3.142	-4.937e-05
-3.141	-7.382e-05	-3.141	-0.0001267	-3.141	-0.000317	-3.141	-7.144e-05	-3.141	-8.078e-05	-3.141	-5.185e-05
-3.14	-7.247e-05	-3.14	-0.0001258	-3.14	-0.0003149	-3.14	-7.276e-05	-3.14	-8.135e-05	-3.14	-4.941e-05
-3.139	-7.361e-05	-3.139	-0.0001255	-3.139	-0.0003185	-3.139	-7.215e-05	-3.139	-7.963e-05	-3.139	-4.96e-05
-3.138	-7.329e-05	-3.138	-0.0001265	-3.138	-0.0003151	-3.138	-7.154e-05	-3.138	-8.109e-05	-3.138	-5.018e-05
-3.137	-7.289e-05	-3.137	-0.0001244	-3.137	-0.0003161	-3.137	-7.22e-05	-3.137	-8.052e-05	-3.137	-4.878e-05
-3.136	-7.374e-05	-3.136	-0.0001263	-3.136	-0.0003169	-3.136	-7.033e-05	-3.136	-8.001e-05	-3.136	-5.125e-05
-3.135	-7.239e-05	-3.135	-0.0001255	-3.135	-0.0003147	-3.135	-7.165e-05	-3.135	-8.061e-05	-3.135	-4.884e-05
-3.134	-7.355e-05	-3.134	-0.0001251	-3.134	-0.0003183	-3.134	-7.108e-05	-3.134	-7.889e-05	-3.134	-4.907e-05
-3.133	-7.322e-05	-3.133	-0.0001262	-3.133	-0.0003149	-3.133	-7.047e-05	-3.133	-8.036e-05	-3.133	-4.972e-05
-3.132	-7.28e-05	-3.132	-0.0001241	-3.132	-0.0003159	-3.132	-7.114e-05	-3.132	-7.979e-05	-3.132	-4.834e-05
-3.131	-7.366e-05	-3.131	-0.000126	-3.131	-0.0003167	-3.131	-6.929e-05	-3.131	-7.929e-05	-3.131	-5.084e-05
-3.13	-7.231e-05	-3.13	-0.0001252	-3.13	-0.0003144	-3.13	-7.062e-05	-3.13	-7.989e-05	-3.13	-4.837e-05
-3.129	-7.348e-05	-3.129	-0.0001248	-3.129	-0.0003181	-3.129	-7.006e-05	-3.129	-7.82e-05	-3.129	-4.865e-05
-3.128	-7.316e-05	-3.128	-0.0001258	-3.128	-0.0003147	-3.128	-6.945e-05	-3.128	-7.966e-05	-3.128	-4.929e-05
-3.127	-7.276e-05	-3.127	-0.0001238	-3.127	-0.0003157	-3.127	-7.015e-05	-3.127	-7.908e-05	-3.127	-4.797e-05
-3.126	-7.363e-05	-3.126	-0.0001257	-3.126	-0.0003165	-3.126	-6.83e-05	-3.126	-7.86e-05	-3.126	-5.041e-05
-3.125	-7.228e-05	-3.125	-0.0001249	-3.125	-0.0003143	-3.125	-6.967e-05	-3.125	-7.921e-05	-3.125	-4.792e-05
-3.124	-7.344e-05	-3.124	-0.0001245	-3.124	-0.0003181	-3.124	-6.91e-05	-3.124	-7.752e-05	-3.124	-4.822e-05
-3.123	-7.311e-05	-3.123	-0.0001255	-3.123	-0.0003146	-3.123	-6.851e-05	-3.123	-7.899e-05	-3.123	-4.888e-05
-3.122	-7.271e-05	-3.122	-0.0001234	-3.122	-0.0003155	-3.122	-6.921e-05	-3.122	-7.846e-05	-3.122	-4.758e-05
-3.121	-7.358e-05	-3.121	-0.0001254	-3.121	-0.0003164	-3.121	-6.737e-05	-3.121	-7.797e-05	-3.121	-5.004e-05
-3.12	-7.222e-05	-3.12	-0.0001245	-3.12	-0.000314	-3.12	-6.872e-05	-3.12	-7.86e-05	-3.12	-4.763e-05
-3.119	-7.339e-05	-3.119	-0.0001241	-3.119	-0.0003179	-3.119	-6.819e-05	-3.119	-7.69e-05	-3.119	-4.795e-05
-3.118	-7.307e-05	-3.118	-0.0001252	-3.118	-0.0003144	-3.118	-6.76e-05	-3.118	-7.837e-05	-3.118	-4.863e-05
-3.117	-7.266e-05	-3.117	-0.0001231	-3.117	-0.0003154	-3.117	-6.831e-05	-3.117	-7.785e-05	-3.117	-4.74e-05
-3.116	-7.352e-05	-3.116	-0.000125	-3.116	-0.0003162	-3.116	-6.668e-05	-3.116	-7.738e-05	-3.116	-4.998e-05
-3.115	-7.216e-05	-3.115	-0.0001242	-3.115	-0.0003138	-3.115	-6.806e-05	-3.115	-7.801e-05	-3.115	-4.749e-05
-3.114	-7.335e-05	-3.114	-0.0001238	-3.114	-0.0003178	-3.114	-6.751e-05	-3.114	-7.63e-05	-3.114	-4.783e-05
-3.113	-7.301e-05	-3.113	-0.0001249	-3.113	-0.0003142	-3.113	-6.691e-05	-3.113	-7.778e-05	-3.113	-4.851e-05
-3.112	-7.263e-05	-3.112	-0.0001227	-3.112	-0.0003152	-3.112	-6.765e-05	-3.112	-7.725e-05	-3.112	-4.727e-05
-3.111	-7.349e-05	-3.111	-0.0001247	-3.111	-0.0003161	-3.111	-6.582e-05	-3.111	-7.679e-05	-3.111	-4.973e-05
-3.11	-7.213e-05	-3.11	-0.0001239	-3.11	-0.0003136	-3.11	-6.72e-05	-3.11	-7.745e-05	-3.11	-4.73e-05
-3.109	-7.333e-05	-3.109	-0.0001235	-3.109	-0.0003176	-3.109	-6.671e-05	-3.109	-7.575e-05	-3.109	-4.765e-05
-3.108	-7.298e-05	-3.108	-0.0001245	-3.108	-0.0003141	-3.108	-6.613e-05	-3.108	-7.724e-05	-3.108	-4.837e-05
-3.107	-7.259e-05	-3.107	-0.0001224	-3.107	-0.000315	-3.107	-6.686e-05	-3.107	-7.672e-05	-3.107	-4.717e-05
-3.106	-7.347e-05	-3.106	-0.0001244	-3.106	-0.0003159	-3.106	-6.504e-05	-3.106	-7.624e-05	-3.106	-4.962e-05
-3.105	-7.209e-05	-3.105	-0.0001235	-3.105	-0.0003133	-3.105	-6.641e-05	-3.105	-7.691e-05	-3.105	-4.717e-05
-3.104	-7.331e-05	-3.104	-0.0001231	-3.104	-0.0003175	-3.104	-6.592e-05	-3.104	-7.521e-05	-3.104	-4.752e-05
-3.103	-7.295e-05	-3.103	-0.0001242	-3.103	-0.0003139	-3.103	-6.533e-05	-3.103	-7.67e-05	-3.103	-4.822e-05
-3.102	-7.257e-05	-3.102	-0.000122	-3.102	-0.0003148	-3.102	-6.608e-05	-3.102	-7.617e-05	-3.102	-4.704e-05
-3.101	-7.345e-05	-3.101	-0.000124	-3.101	-0.0003157	-3.101	-6.427e-05	-3.101	-7.57e-05	-3.101	-4.949e-05
-3.1	-7.205e-05	-3.1	-0.0001232	-3.1	-0.0003132	-3.1	-6.565e-05	-3.1	-7.639e-05	-3.1	-4.705e-05
-3.099	-7.329e-05	-3.099	-0.0001227	-3.099	-0.0003173	-3.099	-6.517e-05	-3.099	-7.467e-05	-3.099	-4.744e-05
-3.098	-7.292e-05	-3.098	-0.0001239	-3.098	-0.0003137	-3.098	-6.46e-05	-3.098	-7.618e-05	-3.098	-4.818e-05
-3.097	-7.253e-05	-3.097	-0.0001217	-3.097	-0.0003145	-3.097	-6.538e-05	-3.097	-7.566e-05	-3.097	-4.7e-05
-3.096	-7.342e-05	-3.096	-0.0001237	-3.096	-0.0003155	-3.096	-6.357e-05	-3.096	-7.521e-05	-3.096	-4.941e-05
-3.095	-7.202e-05	-3.095	-0.0001229	-3.095	-0.0003129	-3.095	-6.496e-05	-3.095	-7.588e-05	-3.095	-4.698e-05
-3.094	-7.325e-05	-3.094	-0.0001224	-3.094	-0.0003172	-3.094	-6.449e-05	-3.094	-7.416e-05	-3.094	-4.739e-05
-3.093	-7.288e-05	-3.093	-0.0001235	-3.093	-0.0003135	-3.093	-6.39e-05	-3.093	-7.568e-05	-3.093	-4.816e-05
-3.092	-7.249e-05	-3.092	-0.0001214	-3.092	-0.0003143	-3.092	-6.468e-05	-3.092	-7.517e-05	-3.092	-4.699e-05
-3.091	-7.338e-05	-3.091	-0.0001234	-3.091	-0.0003153	-3.091	-6.288e-05	-3.091	-7.47e-05	-3.091	-4.94e-05
-3.09	-7.199e-05	-3.09	-0.0001225	-3.09	-0.0003126	-3.09	-6.428e-05	-3.09	-7.542e-05	-3.09	-4.693e-05
-3.089	-7.325e-05	-3.089	-0.0001221	-3.089	-0.000317	-3.089	-6.381e-05	-3.089	-7.368e-05	-3.089	-4.736e-05
-3.088	-7.287e-05	-3.088	-0.0001232	-3.088	-0.0003134	-3.088	-6.324e-05	-3.088	-7.521e-05	-3.088	-4.815e-05
-3.087	-7.249e-05	-3.087	-0.000121	-3.087	-0.0003141	-3.087	-6.402e-05	-3.087	-7.47e-05	-3.087	-4.698e-05
-3.086	-7.338e-05	-3.086	-0.000123	-3.086	-0.0003151	-3.086	-6.221e-05	-3.086	-7.423e-05	-3.086	-4.937e-05
-3.085	-7.195e-05	-3.085	-0.0001222	-3.085	-0.0003124	-3.085	-6.36e-05	-3.085	-7.496e-05	-3.085	-4.69e-05
-3.084	-7.322e-05	-3.084	-0.0001217	-3.084	-0.0003168	-3.084	-6.315e-05	-3.084	-7.322e-05	-3.084	-4.743e-05
-3.083	-7.283e-05	-3.083	-0.0001229	-3.083	-0.0003131	-3.083	-6.259e-05	-3.083	-7.478e-05	-3.083	-4.814e-05
-3.082	-7.246e-05	-3.082	-0.0001206	-3.082	-0.0003139	-3.082	-6.339e-05	-3.082	-7.425e-05	-3.082	-4.7e-05
-3.081	-7.335e-05	-3.081	-0.0001227	-3.081	-0.000315	-3.081	-6.158e-05	-3.081	-7.377e-05	-3.081	-4.943e-05
-3.08	-7.19e-05	-3.08	-0.0001219	-3.08	-0.0003122	-3.08	-6.3e-05	-3.08	-7.448e-05	-3.08	-4.697e-05
-3.079	-7.32e-05	-3.079	-0.0001214	-3.079	-0.0003166	-3.079	-6.255e-05	-3.079	-7.275e-05	-3.079	-4.745e-05
-3.078	-7.281e-05	-3.078	-0.0001226	-3.078	-0.000313	-3.078	-6.198e-05	-3.078	-7.429e-05	-3.078	-4.821e-05
-3.077	-7.243e-05	-3.077	-0.0001203	-3.077	-0.0003137	-3.077	-6.28e-05	-3.077	-7.377e-05	-3.077	-4.708e-05
-3.076	-7.334e-05	-3.076	-0.0001224	-3.076	-0.0003148	-3.076	-6.098e-05	-3.076	-7.332e-05	-3.076	-4.949e-05
-3.075	-7.188e-05	-3.075	-0.0001215	-3.075	-0.0003119	-3.075	-6.238e-05	-3.075	-7.405e-05	-3.075	-4.7e-05
-3.074	-7.319e-05	-3.074	-0.0001211	-3.074	-0.0003164	-3.074	-6.193e-05	-3.074	-7.228e-05	-3.074	-4.765e-05
-3.073	-7.28e-05	-3.073	-0.0001223	-3.073	-0.0003128	-3.073	-6.138e-05	-3.073	-7.384e-05	-3.073	-4.839e-05
-3.072	-7.243e-05	-3.072	-0.00012	-3.072	-0.0003134	-3.072	-6.219e-05	-3.072	-7.334e-05	-3.072	-4.728e-05
-3.071	-7.332e-05	-3.071	-0.000122	-3.071	-0.0003145	-3.071	-6.037e-05	-3.071	-7.289e-05	-3.071	-4.971e-05
-3.07	-7.186e-05	-3.07	-0.0001212	-3.07	-0.0003116	-3.07	-6.18e-05	-3.07	-7.362e-05	-3.07	-4.719e-05
-3.069	-7.318e-05	-3.069	-0.0001207	-3.069	-0.0003162	-3.069	-6.135e-05	-3.069	-7.187e-05	-3.069	-4.771e-05
-3.068	-7.28e-05	-3.068	-0.0001219	-3.068	-0.0003126	-3.068	-6.079e-05	-3.068	-7.343e-05	-3.068	-4.847e-05
-3.067	-7.243e-05	-3.067	-0.0001197	-3.067	-0.0003132	-3.067	-6.162e-05	-3.067	-7.291e-05	-3.067	-4.738e-05
-3.066	-7.332e-05	-3.066	-0.0001218	-3.066	-0.0003143	-3.066	-5.98e-05	-3.066	-7.246e-05	-3.066	-4.977e-05
-3.065	-7.185e-05	-3.065	-0.0001209	-3.065	-0.0003113	-3.065	-6.125e-05	-3.065	-7.322e-05	-3.065	-4.726e-05
-3.064	-7.321e-05	-3.064	-0.0001205	-3.064	-0.0003159	-3.064	-6.079e-05	-3.064	-7.144e-05	-3.064	-4.783e-05
-3.063	-7.281e-05	-3.063	-0.0001217	-3.063	-0.0003123	-3.063	-6.025e-05	-3.063	-7.3e-05	-3.063	-4.854e-05
-3.062	-7.243e-05	-3.062	-0.0001194	-3.062	-0.0003128	-3.062	-6.109e-05	-3.062	-7.25e-05	-3.062	-4.75e-05
-3.061	-7.333e-05	-3.061	-0.0001215	-3.061	-0.000314	-3.061	-5.927e-05	-3.061	-7.203e-05	-3.061	-4.989e-05
-3.06	-7.183e-05	-3.06	-0.0001207	-3.06	-0.0003109	-3.06	-6.069e-05	-3.06	-7.28e-05	-3.06	-4.731e-05
-3.059	-7.321e-05	-3.059	-0.0001202	-3.059	-0.0003156	-3.059	-6.025e-05	-3.059	-7.103e-05	-3.059	-4.792e-05
-3.058	-7.282e-05	-3.058	-0.0001214	-3.058	-0.000312	-3.058	-5.969e-05	-3.058	-7.26e-05	-3.058	-4.867e-05
-3.057	-7.245e-05	-3.057	-0.0001191	-3.057	-0.0003125	-3.057	-6.053e-05	-3.057	-7.207e-05	-3.057	-4.76e-05
-3.056	-7.337e-05	-3.056	-0.0001212	-3.056	-0.0003136	-3.056	-5.871e-05	-3.056	-7.163e-05	-3.056	-5.001e-05
-3.055	-7.185e-05	-3.055	-0.0001203	-3.055	-0.0003105	-3.055	-6.016e-05	-3.055	-7.242e-05	-3.055	-4.743e-05
-3.054	-7.323e-05	-3.054	-0.0001199	-3.054	-0.0003153	-3.054	-5.971e-05	-3.054	-7.063e-05	-3.054	-4.804e-05
-3.053	-7.281e-05	-3.053	-0.0001211	-3.053	-0.0003117	-3.053	-5.915e-05	-3.053	-7.22e-05	-3.053	-4.879e-05
-3.052	-7.247e-05	-3.052	-0.0001188	-3.052	-0.0003121	-3.052	-6.001e-05	-3.052	-7.17e-05	-3.052	-4.774e-05
-3.051	-7.338e-05	-3.051	-0.0001209	-3.051	-0.0003133	-3.051	-5.819e-05	-3.051	-7.125e-05	-3.051	-5.009e-05
-3.05	-7.185e-05	-3.05	-0.0001201	-3.05	-0.0003101	-3.05	-5.965e-05	-3.05	-7.204e-05	-3.05	-4.753e-05
-3.049	-7.327e-05	-3.049	-0.0001196	-3.049	-0.0003149	-3.049	-5.919e-05	-3.049	-7.024e-05	-3.049	-4.822e-05
-3.048	-7.285e-05	-3.048	-0.0001209	-3.048	-0.0003112	-3.048	-5.865e-05	-3.048	-7.183e-05	-3.048	-4.897e-05
-3.047	-7.251e-05	-3.047	-0.0001185	-3.047	-0.0003116	-3.047	-5.95e-05	-3.047	-7.13e-05	-3.047	-4.792e-05
-3.046	-7.343e-05	-3.046	-0.0001207	-3.046	-0.0003127	-3.046	-5.767e-05	-3.046	-7.083e-05	-3.046	-5.028e-05
-3.045	-7.189e-05	-3.045	-0.0001199	-3.045	-0.0003095	-3.045	-5.912e-05	-3.045	-7.161e-05	-3.045	-4.771e-05
-3.044	-7.335e-05	-3.044	-0.0001194	-3.044	-0.0003144	-3.044	-5.868e-05	-3.044	-6.981e-05	-3.044	-4.844e-05
-3.043	-7.29e-05	-3.043	-0.0001206	-3.043	-0.0003108	-3.043	-5.812e-05	-3.043	-7.141e-05	-3.043	-4.914e-05
-3.042	-7.256e-05	-3.042	-0.0001183	-3.042	-0.0003112	-3.042	-5.899e-05	-3.042	-7.089e-05	-3.042	-4.812e-05
-3.041	-7.349e-05	-3.041	-0.0001204	-3.041	-0.0003124	-3.041	-5.715e-05	-3.041	-7.044e-05	-3.041	-5.046e-05
-3.04	-7.193e-05	-3.04	-0.0001196	-3.04	-0.0003091	-3.04	-5.862e-05	-3.04	-7.124e-05	-3.04	-4.788e-05
-3.039	-7.342e-05	-3.039	-0.0001191	-3.039	-0.000314	-3.039	-5.817e-05	-3.039	-6.944e-05	-3.039	-4.859e-05
-3.038	-7.298e-05	-3.038	-0.0001204	-3.038	-0.0003103	-3.038	-5.76e-05	-3.038	-7.102e-05	-3.038	-4.93e-05
-3.037	-7.265e-05	-3.037	-0.000118	-3.037	-0.0003106	-3.037	-5.846e-05	-3.037	-7.05e-05	-3.037	-4.827e-05
-3.036	-7.358e-05	-3.036	-0.0001202	-3.036	-0.0003119	-3.036	-5.663e-05	-3.036	-7.004e-05	-3.036	-5.06e-05
-3.035	-7.201e-05	-3.035	-0.0001194	-3.035	-0.0003085	-3.035	-5.812e-05	-3.035	-7.084e-05	-3.035	-4.8e-05
-3.034	-7.352e-05	-3.034	-0.0001189	-3.034	-0.0003134	-3.034	-5.767e-05	-3.034	-6.901e-05	-3.034	-4.877e-05
-3.033	-7.307e-05	-3.033	-0.0001202	-3.033	-0.0003098	-3.033	-5.712e-05	-3.033	-7.061e-05	-3.033	-4.949e-05
-3.032	-7.275e-05	-3.032	-0.0001178	-3.032	-0.00031	-3.032	-5.799e-05	-3.032	-7.009e-05	-3.032	-4.847e-05
-3.031	-7.368e-05	-3.031	-0.00012	-3.031	-0.0003112	-3.031	-5.615e-05	-3.031	-6.963e-05	-3.031	-5.078e-05
-3.03	-7.207e-05	-3.03	-0.0001192	-3.03	-0.0003077	-3.03	-5.763e-05	-3.03	-7.045e-05	-3.03	-4.818e-05
-3.029	-7.363e-05	-3.029	-0.0001186	-3.029	-0.0003127	-3.029	-5.718e-05	-3.029	-6.863e-05	-3.029	-4.899e-05
-3.028	-7.316e-05	-3.028	-0.00012	-3.028	-0.0003091	-3.028	-5.662e-05	-3.028	-7.024e-05	-3.028	-4.97e-05
-3.027	-7.283e-05	-3.027	-0.0001176	-3.027	-0.0003093	-3.027	-5.751e-05	-3.027	-6.97e-05	-3.027	-4.869e-05
-3.026	-7.378e-05	-3.026	-0.0001198	-3.026	-0.0003105	-3.026	-5.567e-05	-3.026	-6.923e-05	-3.026	-5.098e-05
-3.025	-7.217e-05	-3.025	-0.000119	-3.025	-0.000307	-3.025	-5.715e-05	-3.025	-7.005e-05	-3.025	-4.835e-05
-3.024	-7.377e-05	-3.024	-0.0001185	-3.024	-0.0003119	-3.024	-5.668e-05	-3.024	-6.824e-05	-3.024	-4.918e-05
-3.023	-7.329e-05	-3.023	-0.0001198	-3.023	-0.0003084	-3.023	-5.614e-05	-3.023	-6.984e-05	-3.023	-4.988e-05
-3.022	-7.298e-05	-3.022	-0.0001174	-3.022	-0.0003086	-3.022	-5.701e-05	-3.022	-6.932e-05	-3.022	-4.888e-05
-3.021	-7.393e-05	-3.021	-0.0001197	-3.021	-0.0003098	-3.021	-5.516e-05	-3.021	-6.885e-05	-3.021	-5.116e-05
-3.02	-7.23e-05	-3.02	-0.0001188	-3.02	-0.0003061	-3.02	-5.665e-05	-3.02	-6.968e-05	-3.02	-4.853e-05
-3.019	-7.391e-05	-3.019	-0.0001183	-3.019	-0.0003111	-3.019	-5.62e-05	-3.019	-6.783e-05	-3.019	-4.941e-05
-3.018	-7.342e-05	-3.018	-0.0001197	-3.018	-0.0003075	-3.018	-5.565e-05	-3.018	-6.945e-05	-3.018	-5.007e-05
-3.017	-7.309e-05	-3.017	-0.0001172	-3.017	-0.0003077	-3.017	-5.653e-05	-3.017	-6.89e-05	-3.017	-4.908e-05
-3.016	-7.405e-05	-3.016	-0.0001195	-3.016	-0.0003089	-3.016	-5.467e-05	-3.016	-6.842e-05	-3.016	-5.133e-05
-3.015	-7.241e-05	-3.015	-0.0001187	-3.015	-0.0003052	-3.015	-5.618e-05	-3.015	-6.927e-05	-3.015	-4.868e-05
-3.014	-7.408e-05	-3.014	-0.0001181	-3.014	-0.0003103	-3.014	-5.572e-05	-3.014	-6.741e-05	-3.014	-4.96e-05
-3.013	-7.357e-05	-3.013	-0.0001195	-3.013	-0.0003067	-3.013	-5.516e-05	-3.013	-6.902e-05	-3.013	-5.03e-05
-3.012	-7.326e-05	-3.012	-0.0001171	-3.012	-0.0003067	-3.012	-5.605e-05	-3.012	-6.851e-05	-3.012	-4.931e-05
-3.011	-7.423e-05	-3.011	-0.0001194	-3.011	-0.000308	-3.011	-5.42e-05	-3.011	-6.804e-05	-3.011	-5.155e-05
-3.01	-7.254e-05	-3.01	-0.0001185	-3.01	-0.0003041	-3.01	-5.569e-05	-3.01	-6.888e-05	-3.01	-4.889e-05
-3.009	-7.424e-05	-3.009	-0.000118	-3.009	-0.0003093	-3.009	-5.523e-05	-3.009	-6.702e-05	-3.009	-4.983e-05
-3.008	-7.373e-05	-3.008	-0.0001194	-3.008	-0.0003057	-3.008	-5.469e-05	-3.008	-6.864e-05	-3.008	-5.047e-05
-3.007	-7.343e-05	-3.007	-0.0001169	-3.007	-0.0003057	-3.007	-5.558e-05	-3.007	-6.809e-05	-3.007	-4.95e-05
-3.006	-7.439e-05	-3.006	-0.0001192	-3.006	-0.0003069	-3.006	-5.372e-05	-3.006	-6.761e-05	-3.006	-5.173e-05
-3.005	-7.271e-05	-3.005	-0.0001184	-3.005	-0.000303	-3.005	-5.521e-05	-3.005	-6.847e-05	-3.005	-4.904e-05
-3.004	-7.444e-05	-3.004	-0.0001178	-3.004	-0.0003081	-3.004	-5.475e-05	-3.004	-6.661e-05	-3.004	-5.002e-05
-3.003	-7.391e-05	-3.003	-0.0001192	-3.003	-0.0003046	-3.003	-5.418e-05	-3.003	-6.823e-05	-3.003	-5.065e-05
-3.002	-7.361e-05	-3.002	-0.0001167	-3.002	-0.0003046	-3.002	-5.508e-05	-3.002	-6.768e-05	-3.002	-4.968e-05
-3.001	-7.459e-05	-3.001	-0.0001191	-3.001	-0.0003058	-3.001	-5.322e-05	-3.001	-6.721e-05	-3.001	-5.187e-05
[truncated: 18,002 more rows]
