# Supplementary material for: High‐Performance Electrochemical Adhesives Enabled by Perfluorinated Sulfonic‐Acid Ionomers with Precise Adhesion Control and Long‐Term Switchability
Source: Adv Sci (Weinh). 2025 Aug 21;12(42):e10512. doi: 10.1002/advs.202510512 (PMC12622435; doi:10.1002/advs.202510512)
Supplement: Supplementary file 2 — Supporting Information 2 [file ADVS-12-e10512-s003.zip › Data1/Labshear Test(Area).xlsx]

## Sheet: 100
1017_Area1cm2_100uA_76			1017_Area1cm2_100uA_77			1017_Area1cm2_100uA_78			1017_Area1.5cm2_225uA_59			1017_Area1.5cm2_225uA_60			1017_Area1.5cm2_225uA_61			1017_Area2cm2_400uA_47			1017_Area2cm2_400uA_49			1017_Area2cm2_400uA_50			1017_Area2.5cm2_625uA_37			1017_Area2.5cm2_625uA_39			1017_Area2.5cm2_625uA_45			1017_Area3cm2_900uA_29			1017_Area3cm2_900uA_30			1017_Area3cm2_900uA_31			1018_Area1.5cm2_225uA_85			1018_Area1.5cm2_225uA_86
Force	Distance	Time	Force	Distance	Time	Force	Distance	Time	Force	Distance	Time	Force	Distance	Time	Force	Distance	Time	Force	Distance	Time	Force	Distance	Time	Force	Distance	Time	Force	Distance	Time	Force	Distance	Time	Force	Distance	Time	Force	Distance	Time	Force	Distance	Time	Force	Distance	Time	Force	Distance	Time	Force	Distance
mN	mm	sec	mN	mm	sec	mN	mm	sec	mN	mm	sec	mN	mm	sec	mN	mm	sec	mN	mm	sec	mN	mm	sec	mN	mm	sec	mN	mm	sec	mN	mm	sec	mN	mm	sec	mN	mm	sec	mN	mm	sec	mN	mm	sec	mN	mm	sec	mN	mm
3320.79			3956.09			4096.66			14437			16464.8			11978.6			17351			18285.9			19264.2			27185.3			26274.9			25111.1			34545.2			33018.2			35328.8			11370.5			12266.6
99.16	0	0	149.07	0	0	148.69	0	0	211.92	0	0	187	0	0	161.33	0	0	169.49	0	0	135.46	0	0	118.81	0	0	145.01	0	0	140.51	0	0	205.96	0	0	104.67	0	0	184.7	0	0	134.45	0	0	108.87	0	0	111.44	0
360.86	0.004	0.2	360.85	0.004	0.2	367.1	0.004	0.2	465.9	0.004	0.2	459.45	0.004	0.2	454.35	0.004	0.2	516.78	0.004	0.2	395.44	0.004	0.2	382.62	0.004	0.2	429.96	0.004	0.2	363.97	0.004	0.2	575.95	0.004	0.2	388.95	0.004	0.2	468.12	0.004	0.2	431	0.004	0.2	279.5	0.004	0.2	349.37	0.004
582.48	0.008	0.4	582.96	0.008	0.4	591.77	0.008	0.4	763.1	0.008	0.4	762.84	0.008	0.4	752.04	0.008	0.4	854.69	0.008	0.4	687.12	0.008	0.4	668.99	0.008	0.4	738.13	0.008	0.4	636.62	0.008	0.4	979.2	0.008	0.4	680.51	0.008	0.4	808.05	0.008	0.4	748.95	0.008	0.4	489.79	0.008	0.4	600.94	0.008
799.33	0.012	0.6	801.85	0.012	0.6	814.16	0.012	0.6	1034.43	0.012	0.6	1036.41	0.012	0.6	1020.67	0.012	0.6	1215.08	0.012	0.6	1014.33	0.012	0.6	994.9	0.012	0.6	1050.5	0.012	0.6	917.75	0.012	0.6	1357.38	0.012	0.6	990.5	0.012	0.6	1161.2	0.012	0.6	1074.98	0.012	0.6	697.95	0.012	0.6	838.83	0.012
987.14	0.016	0.8	998.37	0.016	0.8	1014.37	0.016	0.8	1313.05	0.016	0.8	1310.14	0.016	0.8	1290.86	0.016	0.8	1549.41	0.016	0.8	1336.3	0.016	0.8	1316.26	0.016	0.8	1375.26	0.016	0.8	1216.48	0.016	0.8	1737.95	0.016	0.8	1305.83	0.016	0.8	1512.65	0.016	0.8	1400.27	0.016	0.8	904.57	0.016	0.8	1069.68	0.016
1186.77	0.02	1	1200.07	0.02	1	1219.68	0.02	1	1555.58	0.02	1	1550.8	0.02	1	1529.19	0.02	1	1880.52	0.02	1	1672.45	0.02	1	1652.37	0.02	1	1692.83	0.02	1	1521.55	0.02	1	2125.35	0.02	1	1659.65	0.02	1	1896.72	0.02	1	1755.94	0.02	1	1145.62	0.02	1	1331.06	0.02
1380.85	0.024	1.2	1394.98	0.024	1.2	1417.45	0.024	1.2	1783.63	0.024	1.2	1778.73	0.024	1.2	1756.82	0.024	1.2	2212.58	0.024	1.2	2018.83	0.024	1.2	2002.13	0.024	1.2	2036.3	0.024	1.2	1858.72	0.024	1.2	2496.09	0.024	1.2	2015.9	0.024	1.2	2271.1	0.024	1.2	2106.34	0.024	1.2	1375.62	0.024	1.2	1575.66	0.024
1564.71	0.028	1.4	1578.87	0.028	1.4	1604.89	0.028	1.4	2025.28	0.028	1.4	2023.99	0.028	1.4	1997.18	0.028	1.4	2521.92	0.028	1.4	2341.36	0.028	1.4	2328.76	0.028	1.4	2353.45	0.028	1.4	2182.97	0.028	1.4	2877.96	0.028	1.4	2364.82	0.028	1.4	2629.81	0.028	1.4	2443.19	0.028	1.4	1608.12	0.028	1.4	1818.72	0.028
1736.47	0.032	1.6	1754.35	0.032	1.6	1783.73	0.032	1.6	2249.61	0.032	1.6	2254.88	0.032	1.6	2216.37	0.032	1.6	2837.86	0.032	1.6	2671.65	0.032	1.6	2663.45	0.032	1.6	2673.69	0.032	1.6	2516.45	0.032	1.6	3216.87	0.032	1.6	2748.13	0.032	1.6	3018.75	0.032	1.6	2805.2	0.032	1.6	1848.29	0.032	1.6	2066.98	0.032
1888.47	0.036	1.8	1917.51	0.036	1.8	1945.56	0.036	1.8	2477.26	0.036	1.8	2487.26	0.036	1.8	2439.1	0.036	1.8	3140.74	0.036	1.8	2987.54	0.036	1.8	2987.42	0.036	1.8	3022.73	0.036	1.8	2878.42	0.036	1.8	3542.8	0.036	1.8	3110.49	0.036	1.8	3386.31	0.036	1.8	3145.95	0.036	1.8	2077.64	0.036	1.8	2298.47	0.036
2060.1	0.04	2	2100.65	0.04	2	2123.69	0.04	2	2695.94	0.04	2	2709.71	0.04	2	2652.3	0.04	2	3441.7	0.04	2	3303.43	0.04	2	3309.44	0.04	2	3355.61	0.04	2	3227.07	0.04	2	3897.93	0.04	2	3489.47	0.04	2	3765.86	0.04	2	3501.59	0.04	2	2316.21	0.04	2	2540	0.04
2212.81	0.044	2.2	2267.52	0.044	2.2	2285.35	0.044	2.2	2914.8	0.044	2.2	2931.95	0.044	2.2	2865.8	0.044	2.2	3722.87	0.044	2.2	3608.41	0.044	2.2	3615.53	0.044	2.2	3694.73	0.044	2.2	3582.97	0.044	2.2	4237.15	0.044	2.2	3883.33	0.044	2.2	4156.9	0.044	2.2	3867.2	0.044	2.2	2547.35	0.044	2.2	2774.34	0.044
2349.7	0.048	2.4	2430.99	0.048	2.4	2446.88	0.048	2.4	3133.87	0.048	2.4	3155.11	0.048	2.4	3084.02	0.048	2.4	3988.73	0.048	2.4	3903.54	0.048	2.4	3914.85	0.048	2.4	4025.51	0.048	2.4	3933.2	0.048	2.4	4585.61	0.048	2.4	4255.61	0.048	2.4	4525.02	0.048	2.4	4209.44	0.048	2.4	2776.52	0.048	2.4	3004.84	0.048
2489.64	0.052	2.6	2602.28	0.052	2.6	2616.63	0.052	2.6	3339.68	0.052	2.6	3365.06	0.052	2.6	3288.21	0.052	2.6	4293.57	0.052	2.6	4240.91	0.052	2.6	4257.75	0.052	2.6	4365.47	0.052	2.6	4292.42	0.052	2.6	4925.22	0.052	2.6	4638.07	0.052	2.6	4900.65	0.052	2.6	4567.65	0.052	2.6	2997.74	0.052	2.6	3223.26	0.052
2625.96	0.056	2.8	2748.64	0.056	2.8	2773.19	0.056	2.8	3551.58	0.056	2.8	3583.91	0.056	2.8	3498.65	0.056	2.8	4572.61	0.056	2.8	4557.36	0.056	2.8	4578.5	0.056	2.8	4711.92	0.056	2.8	4656.77	0.056	2.8	5269.62	0.056	2.8	5007.92	0.056	2.8	5263.78	0.056	2.8	4911.45	0.056	2.8	3210.04	0.056	2.8	3430.93	0.056
2774.4	0.06	3	2913.55	0.06	3	2940.32	0.06	3	3738.89	0.06	3	3769.99	0.06	3	3684.52	0.06	3	4855.08	0.06	3	4875.53	0.06	3	4901.59	0.06	3	5051.14	0.06	3	5017.85	0.06	3	5621.7	0.06	3	5406.53	0.06	3	5658.06	0.06	3	5284.18	0.06	3	3450.83	0.06	3	3667.83	0.06
2879.29	0.064	3.2	3070.77	0.064	3.2	3080.25	0.064	3.2	3914.47	0.064	3.2	3949.13	0.064	3.2	3862.46	0.064	3.2	5139.33	0.064	3.2	5193.82	0.064	3.2	5227.03	0.064	3.2	5415.8	0.064	3.2	5406.3	0.064	3.2	5948.87	0.064	3.2	5791.51	0.064	3.2	6036.45	0.064	3.2	5645.68	0.064	3.2	3670.65	0.064	3.2	3883.79	0.064
2900.7	0.068	3.4	3177.56	0.068	3.4	3191.31	0.068	3.4	4109.2	0.068	3.4	4149.56	0.068	3.4	4057.49	0.068	3.4	5395.15	0.068	3.4	5490.06	0.068	3.4	5527.4	0.068	3.4	5741.96	0.068	3.4	5756.53	0.068	3.4	6287.28	0.068	3.4	6156.59	0.068	3.4	6396.08	0.068	3.4	5985.9	0.068	3.4	3884.93	0.068	3.4	4094.41	0.068
2989.06	0.072	3.6	3288.84	0.072	3.6	3319.57	0.072	3.6	4291.17	0.072	3.6	4336.63	0.072	3.6	4230.08	0.072	3.6	5650.95	0.072	3.6	5794.48	0.072	3.6	5838.62	0.072	3.6	6059.19	0.072	3.6	6097.47	0.072	3.6	6586.71	0.072	3.6	6554.54	0.072	3.6	6788.97	0.072	3.6	6358.65	0.072	3.6	4103.15	0.072	3.6	4307.81	0.072
3090.07	0.076	3.8	3403.41	0.076	3.8	3359.47	0.076	3.8	4481.85	0.076	3.8	4525.36	0.076	3.8	4420.46	0.076	3.8	5912.66	0.076	3.8	6080.66	0.076	3.8	6137.6	0.076	3.8	6405.58	0.076	3.8	6462.89	0.076	3.8	6875.79	0.076	3.8	6926.69	0.076	3.8	7153.82	0.076	3.8	6708.17	0.076	3.8	4306.11	0.076	3.8	4503.14	0.076
3215.34	0.08	4	3534.74	0.08	4	3456.54	0.08	4	4669.19	0.08	4	4705.78	0.08	4	4563.74	0.08	4	6177.53	0.08	4	6366.3	0.08	4	6435.36	0.08	4	6737.67	0.08	4	6811.27	0.08	4	7196.96	0.08	4	7312.42	0.08	4	7537.15	0.08	4	7073.45	0.08	4	4521.19	0.08	4	4708.52	0.08
3329	0.084	4.2	3652.68	0.084	4.2	3571.01	0.084	4.2	4861.7	0.084	4.2	4888.87	0.084	4.2	4726.03	0.084	4.2	6428.7	0.084	4.2	6640.33	0.084	4.2	6719.35	0.084	4.2	7076.36	0.084	4.2	7168.32	0.084	4.2	7500.94	0.084	4.2	7710.33	0.084	4.2	7931.49	0.084	4.2	7450.07	0.084	4.2	4729.62	0.084	4.2	4908.86	0.084
3429.11	0.088	4.4	3748.3	0.088	4.4	3694.88	0.088	4.4	5060.4	0.088	4.4	5076.52	0.088	4.4	4911.57	0.088	4.4	6664.16	0.088	4.4	6908.5	0.088	4.4	6990.68	0.088	4.4	7400.99	0.088	4.4	7516.05	0.088	4.4	7817.29	0.088	4.4	8078.94	0.088	4.4	8296.74	0.088	4.4	7799.74	0.088	4.4	4935.01	0.088	4.4	5107.92	0.088
3485.89	0.092	4.6	3850.79	0.092	4.6	3830.09	0.092	4.6	5241.75	0.092	4.6	5252.8	0.092	4.6	5078.34	0.092	4.6	6937.41	0.092	4.6	7215.43	0.092	4.6	7297.54	0.092	4.6	7738.28	0.092	4.6	7868.87	0.092	4.6	8131.84	0.092	4.6	8452.2	0.092	4.6	8665.71	0.092	4.6	8155.76	0.092	4.6	5133.32	0.092	4.6	5301.4	0.092
3524.38	0.096	4.8	3970.72	0.096	4.8	3951.25	0.096	4.8	5428.13	0.096	4.8	5437.21	0.096	4.8	5246.2	0.096	4.8	7183.23	0.096	4.8	7494.88	0.096	4.8	7578.07	0.096	4.8	8081.74	0.096	4.8	8227.85	0.096	4.8	8450.31	0.096	4.8	8805.34	0.096	4.8	9012.52	0.096	4.8	8494.86	0.096	4.8	5319.18	0.096	4.8	5484.49	0.096
3579.33	0.1	5	4101.42	0.1	5	4077.54	0.1	5	5589.63	0.1	5	5597.31	0.1	5	5404.36	0.1	5	7430.6	0.1	5	7771.8	0.1	5	7854.93	0.1	5	8410.04	0.1	5	8574.96	0.1	5	8768.92	0.1	5	9187.35	0.1	5	9390.38	0.1	5	8862.12	0.1	5	5531.3	0.1	5	5692.13	0.1
3645.61	0.104	5.2	4222.55	0.104	5.2	4179.33	0.104	5.2	5745.44	0.104	5.2	5752.09	0.104	5.2	5555.44	0.104	5.2	7680.98	0.104	5.2	8055.18	0.104	5.2	8141.23	0.104	5.2	8757.92	0.104	5.2	8942.34	0.104	5.2	9066.08	0.104	5.2	9553.91	0.104	5.2	9759.11	0.104	5.2	9216.67	0.104	5.2	5722.49	0.104	5.2	5880.76	0.104
3692.41	0.108	5.4	4327.75	0.108	5.4	4143.66	0.108	5.4	5924.44	0.108	5.4	5928.01	0.108	5.4	5728.16	0.108	5.4	7902.68	0.108	5.4	8322.37	0.108	5.4	8404.43	0.108	5.4	9069.99	0.108	5.4	9266.29	0.108	5.4	9373.15	0.108	5.4	9900.47	0.108	5.4	10108.4	0.108	5.4	9554.93	0.108	5.4	5908.64	0.108	5.4	6065.4	0.108
3753.99	0.112	5.6	4325.97	0.112	5.6	4185.6	0.112	5.6	6088.12	0.112	5.6	6088.8	0.112	5.6	5886.46	0.112	5.6	8137.65	0.112	5.6	8606.8	0.112	5.6	8674.3	0.112	5.6	9373.02	0.112	5.6	9583.32	0.112	5.6	9643.56	0.112	5.6	10279.9	0.112	5.6	10490.7	0.112	5.6	9923.22	0.112	5.6	6105.3	0.112	5.6	6259.66	0.112
3771.28	0.116	5.8	4306.51	0.116	5.8	4241.01	0.116	5.8	6257.83	0.116	5.8	6256.43	0.116	5.8	6051.22	0.116	5.8	8370.23	0.116	5.8	8879.08	0.116	5.8	8927.7	0.116	5.8	9704.02	0.116	5.8	9928.28	0.116	5.8	9906.61	0.116	5.8	10638.9	0.116	5.8	10851.4	0.116	5.8	10268.9	0.116	5.8	6286.66	0.116	5.8	6438.41	0.116
3808.41	0.12	6	4390.65	0.12	6	4322.12	0.12	6	6426	0.12	6	6420.95	0.12	6	6213.67	0.12	6	8608.17	0.12	6	9153.23	0.12	6	9191.23	0.12	6	10023.4	0.12	6	10254.3	0.12	6	10204	0.12	6	11015.1	0.12	6	11226.4	0.12	6	10633.9	0.12	6	6479.41	0.12	6	6625.88	0.12
3852.57	0.124	6.2	4462.42	0.124	6.2	4382.1	0.124	6.2	6591.66	0.124	6.2	6583.34	0.124	6.2	6373.53	0.124	6.2	8826.54	0.124	6.2	9417.67	0.124	6.2	9434.44	0.124	6.2	10354.1	0.124	6.2	10588.6	0.124	6.2	10489	0.124	6.2	11394.6	0.124	6.2	11609	0.124	6.2	11007.9	0.124	6.2	6664.39	0.124	6.2	6808.16	0.124
3748.69	0.128	6.4	4496.78	0.128	6.4	4354.28	0.128	6.4	6758.84	0.128	6.4	6748.3	0.128	6.4	6531.66	0.128	6.4	9027.05	0.128	6.4	9665.32	0.128	6.4	9677.76	0.128	6.4	10675.1	0.128	6.4	10916.6	0.128	6.4	10776.7	0.128	6.4	11744	0.128	6.4	11959.5	0.128	6.4	11348.9	0.128	6.4	6845.17	0.128	6.4	6986.21	0.128
3663.83	0.132	6.6	4435.87	0.132	6.6	4379.95	0.132	6.6	6909.64	0.132	6.6	6897.3	0.132	6.6	6676.08	0.132	6.6	9268.06	0.132	6.6	9945.16	0.132	6.6	9959.37	0.132	6.6	11004.5	0.132	6.6	11257.7	0.132	6.6	11055.5	0.132	6.6	12093.3	0.132	6.6	12312.3	0.132	6.6	11694.5	0.132	6.6	7019.6	0.132	6.6	7156.85	0.132
3641.38	0.136	6.8	4417.2	0.136	6.8	4360.03	0.136	6.8	7070.45	0.136	6.8	7055.15	0.136	6.8	6830.01	0.136	6.8	9488.02	0.136	6.8	10200.2	0.136	6.8	10215.4	0.136	6.8	11337.8	0.136	6.8	11602	0.136	6.8	11337.7	0.136	6.8	12420.3	0.136	6.8	12648.9	0.136	6.8	12021.5	0.136	6.8	7178.13	0.136	6.8	7314.31	0.136
3655.66	0.14	7	4490.29	0.14	7	4422.5	0.14	7	7208.2	0.14	7	7188.4	0.14	7	6961.86	0.14	7	9704.66	0.14	7	10450.5	0.14	7	10461	0.14	7	11655.2	0.14	7	11930.9	0.14	7	11620.5	0.14	7	12780.7	0.14	7	13017.9	0.14	7	12380	0.14	7	7358.35	0.14	7	7495.2	0.14
3572.9	0.144	7.2	4539.44	0.144	7.2	4489.2	0.144	7.2	7342.2	0.144	7.2	7315.94	0.144	7.2	7090.87	0.144	7.2	9909.69	0.144	7.2	10710.5	0.144	7.2	10723.1	0.144	7.2	11990.6	0.144	7.2	12275.6	0.144	7.2	11880.9	0.144	7.2	13126	0.144	7.2	13373.8	0.144	7.2	12728.1	0.144	7.2	7519.97	0.144	7.2	7655.93	0.144
3373.55	0.148	7.4	4570.64	0.148	7.4	4530.16	0.148	7.4	7498.53	0.148	7.4	7467.35	0.148	7.4	7239.98	0.148	7.4	10109.7	0.148	7.4	10954.5	0.148	7.4	10961	0.148	7.4	12281.5	0.148	7.4	12577.9	0.148	7.4	12163.4	0.148	7.4	13459.8	0.148	7.4	13717.2	0.148	7.4	13062.1	0.148	7.4	7677.54	0.148	7.4	7811.58	0.148
3185.08	0.152	7.6	4615.39	0.152	7.6	4553.08	0.152	7.6	7645.78	0.152	7.6	7608.59	0.152	7.6	7374.3	0.152	7.6	10327.7	0.152	7.6	11210.5	0.152	7.6	11193	0.152	7.6	12565.5	0.152	7.6	12866.6	0.152	7.6	12409.8	0.152	7.6	13821.4	0.152	7.6	14093.5	0.152	7.6	13427.2	0.152	7.6	7847.73	0.152	7.6	7976.79	0.152
1880.87	0.156	7.8	4572.39	0.156	7.8	4566.12	0.156	7.8	7799.83	0.156	7.8	7755.11	0.156	7.8	7510.17	0.156	7.8	10539.2	0.156	7.8	11458.1	0.156	7.8	11438.8	0.156	7.8	12876.2	0.156	7.8	13188	0.156	7.8	12650.1	0.156	7.8	14128.5	0.156	7.8	14442.4	0.156	7.8	13769.7	0.156	7.8	8004.18	0.156	7.8	8128.99	0.156
577.76	0.16	8	4385.7	0.16	8	4484.54	0.16	8	7946.27	0.16	8	7896.11	0.16	8	7636.47	0.16	8	10751.3	0.16	8	11702.9	0.16	8	11684	0.16	8	13173.9	0.16	8	13493.8	0.16	8	12928.2	0.16	8	14468.7	0.16	8	14807.2	0.16	8	14127.5	0.16	8	8170.57	0.16	8	8293.11	0.16
570.45	0.164	8.2	4269.9	0.164	8.2	4369.29	0.164	8.2	8088.33	0.164	8.2	8033.49	0.164	8.2	7762.33	0.164	8.2	10946.1	0.164	8.2	11896.1	0.164	8.2	11919.5	0.164	8.2	13480.6	0.164	8.2	13811	0.164	8.2	13184.5	0.164	8.2	14822.2	0.164	8.2	15173.4	0.164	8.2	14485.8	0.164	8.2	8334.54	0.164	8.2	8454.36	0.164
566.97	0.168	8.4	4250.89	0.168	8.4	4281.62	0.168	8.4	8230.21	0.168	8.4	8173.12	0.168	8.4	7897.35	0.168	8.4	11122.2	0.168	8.4	12102.9	0.168	8.4	12134.9	0.168	8.4	13783.5	0.168	8.4	14126.2	0.168	8.4	13439.8	0.168	8.4	15142.8	0.168	8.4	15506.3	0.168	8.4	14813.7	0.168	8.4	8492.28	0.168	8.4	8608.81	0.168
565.73	0.172	8.6	4197.97	0.172	8.6	4234.76	0.172	8.6	8359.29	0.172	8.6	8297.42	0.172	8.6	8016.54	0.172	8.6	11327.7	0.172	8.6	12327.3	0.172	8.6	12384.5	0.172	8.6	14096.8	0.172	8.6	14444.5	0.172	8.6	13667.6	0.172	8.6	15466	0.172	8.6	15842.3	0.172	8.6	15143.2	0.172	8.6	8642.31	0.172	8.6	8755.31	0.172
564.07	0.176	8.8	4057.24	0.176	8.8	4147.58	0.176	8.8	8500.72	0.176	8.8	8431.23	0.176	8.8	8149.23	0.176	8.8	11506.3	0.176	8.8	12549	0.176	8.8	12614.1	0.176	8.8	14417.8	0.176	8.8	14764.4	0.176	8.8	13916.2	0.176	8.8	15771	0.176	8.8	16163.8	0.176	8.8	15458.1	0.176	8.8	8776.54	0.176	8.8	8887.59	0.176
563.44	0.18	9	3749.3	0.18	9	4056.51	0.18	9	8618.9	0.18	9	8541.12	0.18	9	8256.71	0.18	9	11679.2	0.18	9	12768.1	0.18	9	12838.7	0.18	9	14710.9	0.18	9	15065	0.18	9	14166.7	0.18	9	16112.6	0.18	9	16521.4	0.18	9	15808.7	0.18	9	8938.49	0.18	9	9043.07	0.18
563.24	0.184	9.2	1859.39	0.184	9.2	3801.32	0.184	9.2	8734.87	0.184	9.2	8650.08	0.184	9.2	8358.85	0.184	9.2	11864.3	0.184	9.2	12998.2	0.184	9.2	13071.4	0.184	9.2	15019.7	0.184	9.2	15376.5	0.184	9.2	14399.9	0.184	9.2	16434.8	0.184	9.2	16859.3	0.184	9.2	16142.8	0.184	9.2	9082.08	0.184	9.2	9179.98	0.184
562.41	0.188	9.4	718.09	0.188	9.4	2635.54	0.188	9.4	8875.12	0.188	9.4	8781.94	0.188	9.4	8467.56	0.188	9.4	12029.3	0.188	9.4	13213.7	0.188	9.4	13288.2	0.188	9.4	15292.4	0.188	9.4	15653.6	0.188	9.4	14653.1	0.188	9.4	16748.2	0.188	9.4	17181.5	0.188	9.4	16472.2	0.188	9.4	9220.96	0.188	9.4	9313.28	0.188
562.21	0.192	9.6	708.5	0.192	9.6	538.25	0.192	9.6	9000.13	0.192	9.6	8899.65	0.192	9.6	8585.72	0.192	9.6	12190.2	0.192	9.6	13438.3	0.192	9.6	13522	0.192	9.6	15559.9	0.192	9.6	15919.9	0.192	9.6	14874.4	0.192	9.6	17098	0.192	9.6	17548.8	0.192	9.6	16838.1	0.192	9.6	9368.95	0.192	9.6	9457.25	0.192
561.46	0.196	9.8	703.39	0.196	9.8	524.33	0.196	9.8	9132.89	0.196	9.8	9026.87	0.196	9.8	8688.23	0.196	9.8	12339.8	0.196	9.8	13646.7	0.196	9.8	13746.1	0.196	9.8	15854.8	0.196	9.8	16216.4	0.196	9.8	15093.3	0.196	9.8	17409.2	0.196	9.8	17886.7	0.196	9.8	17174.2	0.196	9.8	9503.88	0.196	9.8	9589.32	0.196
561.96	0.2	10	701.34	0.2	10	519.51	0.2	10	9252.82	0.2	10	9144.07	0.2	10	8791.97	0.2	10	12507.4	0.2	10	13850.7	0.2	10	13965.9	0.2	10	16136.4	0.2	10	16504.9	0.2	10	15342.3	0.2	10	17643.6	0.2	10	18230.2	0.2	10	17521.1	0.2	10	9651.32	0.2	10	9732.33	0.2
562	0.204	10.2	699.52	0.204	10.2	516.14	0.204	10.2	9370.53	0.204	10.2	9257.89	0.204	10.2	8903.5	0.204	10.2	12663.6	0.204	10.2	14040.3	0.204	10.2	14175.1	0.204	10.2	16428.7	0.204	10.2	16807.2	0.204	10.2	15572.6	0.204	10.2	17967.1	0.204	10.2	18516.8	0.204	10.2	17863	0.204	10.2	9790.1	0.204	10.2	9864.61	0.204
561.6	0.208	10.4	698.06	0.208	10.4	513.82	0.208	10.4	9493.09	0.208	10.4	9373.79	0.208	10.4	9016.69	0.208	10.4	12775.9	0.208	10.4	14194	0.208	10.4	14360.8	0.208	10.4	16717.2	0.208	10.4	17101.8	0.208	10.4	15810.9	0.208	10.4	18261.4	0.208	10.4	18767	0.208	10.4	18169.7	0.208	10.4	9919.5	0.208	10.4	9991.85	0.208
562.42	0.212	10.6	697.24	0.212	10.6	512.54	0.212	10.6	9602.29	0.212	10.6	9474.2	0.212	10.6	9119.53	0.212	10.6	12443	0.212	10.6	14392.8	0.212	10.6	14575.4	0.212	10.6	17006.6	0.212	10.6	17400	0.212	10.6	16029.3	0.212	10.6	18562.3	0.212	10.6	19079.1	0.212	10.6	18484.8	0.212	10.6	10033.1	0.212	10.6	10107.9	0.212
561.95	0.216	10.8	696.1	0.216	10.8	511.08	0.216	10.8	9721.75	0.216	10.8	9586.79	0.216	10.8	9235.26	0.216	10.8	12088.2	0.216	10.8	14592.5	0.216	10.8	14773.4	0.216	10.8	17294.7	0.216	10.8	17696.3	0.216	10.8	16249.2	0.216	10.8	18849.4	0.216	10.8	19374.5	0.216	10.8	18780.1	0.216	10.8	10123.5	0.216	10.8	10207.1	0.216
562.04	0.22	11	695.44	0.22	11	509.98	0.22	11	9816.07	0.22	11	9674.89	0.22	11	9329.76	0.22	11	12106.3	0.22	11	14791.8	0.22	11	14971.9	0.22	11	17563.8	0.22	11	17968.7	0.22	11	16475.3	0.22	11	19177.4	0.22	11	19709.8	0.22	11	19091.3	0.22	11	10225.7	0.22	11	10335.6	0.22
562.18	0.224	11.2	694.98	0.224	11.2	508.65	0.224	11.2	9909.69	0.224	11.2	9765.28	0.224	11.2	9417.12	0.224	11.2	12094.2	0.224	11.2	14999.6	0.224	11.2	15178.8	0.224	11.2	17845	0.224	11.2	18262.8	0.224	11.2	16685.1	0.224	11.2	19494.5	0.224	11.2	20036.3	0.224	11.2	19389.8	0.224	11.2	10319.9	0.224	11.2	10447.6	0.224
561.94	0.228	11.4	693.89	0.228	11.4	507.54	0.228	11.4	10029.7	0.228	11.4	9881.16	0.228	11.4	9529.01	0.228	11.4	12032.6	0.228	11.4	15192.5	0.228	11.4	15370.8	0.228	11.4	18096.5	0.228	11.4	18520.5	0.228	11.4	16911	0.228	11.4	19806	0.228	11.4	20356.3	0.228	11.4	19712	0.228	11.4	10413	0.228	11.4	10558.8	0.228
561.94	0.232	11.6	693.18	0.232	11.6	506.48	0.232	11.6	10133.4	0.232	11.6	9978.74	0.232	11.6	9625.44	0.232	11.6	11967	0.232	11.6	15400.4	0.232	11.6	15576.4	0.232	11.6	18345.2	0.232	11.6	18771.7	0.232	11.6	17102.3	0.232	11.6	20149.5	0.232	11.6	20711.7	0.232	11.6	20065.6	0.232	11.6	10521.2	0.232	11.6	10682.1	0.232
561.41	0.236	11.8	692.43	0.236	11.8	505.48	0.236	11.8	10240.8	0.236	11.8	10082.2	0.236	11.8	9726.6	0.236	11.8	11429.5	0.236	11.8	15599.7	0.236	11.8	15770.6	0.236	11.8	18620.5	0.236	11.8	19055.6	0.236	11.8	17294	0.236	11.8	20455.7	0.236	11.8	21030.5	0.236	11.8	20388.1	0.236	11.8	10615.5	0.236	11.8	10787.1	0.236
562.36	0.24	12	693.13	0.24	12	506.01	0.24	12	10338.4	0.24	12	10176.7	0.24	12	9818.71	0.24	12	10468.8	0.24	12	15793.1	0.24	12	15963.4	0.24	12	18877.6	0.24	12	19326.6	0.24	12	17492.4	0.24	12	20771.9	0.24	12	21356.2	0.24	12	20720.8	0.24	12	10727.4	0.24	12	10904.4	0.24
562.06	0.244	12.2	692.62	0.244	12.2	505.16	0.244	12.2	10433.1	0.244	12.2	10270.8	0.244	12.2	9909.37	0.244	12.2	9957.92	0.244	12.2	15970.5	0.244	12.2	16140.9	0.244	12.2	19105.5	0.244	12.2	19612.4	0.244	12.2	17683.3	0.244	12.2	21087.6	0.244	12.2	21683.9	0.244	12.2	21051.5	0.244	12.2	10835.6	0.244	12.2	11011.9	0.244
561.78	0.248	12.4	692.19	0.248	12.4	504.63	0.248	12.4	10532.2	0.248	12.4	10368	0.248	12.4	10004.8	0.248	12.4	7386.51	0.248	12.4	16128.6	0.248	12.4	16299.2	0.248	12.4	19376.7	0.248	12.4	19881	0.248	12.4	17885.6	0.248	12.4	21374.8	0.248	12.4	21986	0.248	12.4	21354	0.248	12.4	10937.7	0.248	12.4	11105.8	0.248
561.97	0.252	12.6	692.44	0.252	12.6	504.24	0.252	12.6	10621	0.252	12.6	10451.5	0.252	12.6	10090.4	0.252	12.6	-546.71	0.252	12.6	16321.1	0.252	12.6	16479.2	0.252	12.6	19624.8	0.252	12.6	20146	0.252	12.6	18075.3	0.252	12.6	21664.8	0.252	12.6	22292.8	0.252	12.6	21660	0.252	12.6	11030.8	0.252	12.6	11187.3	0.252
561.66	0.256	12.8	691.75	0.256	12.8	503.31	0.256	12.8	10723.5	0.256	12.8	10548.7	0.256	12.8	10187.2	0.256	12.8	-4128.9	0.256	12.8	16494.7	0.256	12.8	16650.3	0.256	12.8	19859.6	0.256	12.8	20415.2	0.256	12.8	18272	0.256	12.8	21940.5	0.256	12.8	22580.1	0.256	12.8	21954.2	0.256	12.8	11109.3	0.256	12.8	11239.5	0.256
561.61	0.26	13	691.71	0.26	13	503.18	0.26	13	10808.5	0.26	13	10626.7	0.26	13	10268.1	0.26	13	-4574.13	0.26	13	16643.3	0.26	13	16821.9	0.26	13	20104.4	0.26	13	20666.8	0.26	13	18467.2	0.26	13	22255.8	0.26	13	22908.9	0.26	13	22292.1	0.26	13	11214.3	0.26	13	11305.4	0.26
561.62	0.264	13.2	691.76	0.264	13.2	502.84	0.264	13.2	10890.9	0.264	13.2	10705.2	0.264	13.2	10347.3	0.264	13.2	-4574.61	0.264	13.2	16776.2	0.264	13.2	17003.8	0.264	13.2	20369.1	0.264	13.2	20934.1	0.264	13.2	18655.7	0.264	13.2	22560	0.264	13.2	23177.7	0.264	13.2	22616.7	0.264	13.2	11304.5	0.264	13.2	11363.7	0.264
561.45	0.268	13.4	691.23	0.268	13.4	502.65	0.268	13.4	10996.2	0.268	13.4	10803.8	0.268	13.4	10445.9	0.268	13.4	-4574.38	0.268	13.4	16766.4	0.268	13.4	17167.7	0.268	13.4	20573	0.268	13.4	21160.8	0.268	13.4	18821.4	0.268	13.4	22853.6	0.268	13.4	23473.2	0.268	13.4	22929.4	0.268	13.4	11394	0.268	13.4	11442.3	0.268
561.3	0.272	13.6	691.2	0.272	13.6	502.34	0.272	13.6	11083.4	0.272	13.6	10885.3	0.272	13.6	10531	0.272	13.6	-4574.13	0.272	13.6	16877.4	0.272	13.6	17346.3	0.272	13.6	20798.3	0.272	13.6	21367.4	0.272	13.6	18908.3	0.272	13.6	23169.4	0.272	13.6	23803.8	0.272	13.6	23267	0.272	13.6	11497.3	0.272	13.6	11534.9	0.272
560.96	0.276	13.8	691.01	0.276	13.8	501.77	0.276	13.8	11173	0.276	13.8	10971.6	0.276	13.8	10615.8	0.276	13.8	-4573.37	0.276	13.8	17033.5	0.276	13.8	17505.8	0.276	13.8	21058.4	0.276	13.8	21622.2	0.276	13.8	19061.2	0.276	13.8	23452.6	0.276	13.8	24098.3	0.276	13.8	23569.7	0.276	13.8	11584.4	0.276	13.8	11616.9	0.276
561.61	0.28	14	691.11	0.28	14	502.27	0.28	14	11257	0.28	14	11050.9	0.28	14	10693	0.28	14	-4572.75	0.28	14	17185.5	0.28	14	17668.8	0.28	14	21304.8	0.28	14	21866.5	0.28	14	19221.4	0.28	14	23743.1	0.28	14	24402.1	0.28	14	23880.3	0.28	14	11676.7	0.28	14	11716.5	0.28
561.66	0.284	14.2	690.76	0.284	14.2	501.87	0.284	14.2	11341.3	0.284	14.2	11131.9	0.284	14.2	10764.7	0.284	14.2	-4572.11	0.284	14.2	17325.1	0.284	14.2	17806.2	0.284	14.2	21560.6	0.284	14.2	22110	0.284	14.2	19386.8	0.284	14.2	24036.3	0.284	14.2	24709.7	0.284	14.2	24195.8	0.284	14.2	11758.8	0.284	14.2	11801.4	0.284
561.17	0.288	14.4	690.44	0.288	14.4	501.39	0.288	14.4	11430.2	0.288	14.4	11216.9	0.288	14.4	10843.7	0.288	14.4	-4571.69	0.288	14.4	17445.8	0.288	14.4	17936.5	0.288	14.4	21781.2	0.288	14.4	22333	0.288	14.4	19559.4	0.288	14.4	24277.7	0.288	14.4	24992.6	0.288	14.4	24484	0.288	14.4	11836.6	0.288	14.4	11880.7	0.288
561.37	0.292	14.6	690.54	0.292	14.6	501.29	0.292	14.6	11509.6	0.292	14.6	11287.4	0.292	14.6	10909.4	0.292	14.6	-4571.17	0.292	14.6	17593.2	0.292	14.6	18114.2	0.292	14.6	22015.2	0.292	14.6	22542.2	0.292	14.6	19716	0.292	14.6	24528.8	0.292	14.6	25279	0.292	14.6	24771.6	0.292	14.6	11908.6	0.292	14.6	11956.4	0.292
561.07	0.296	14.8	689.87	0.296	14.8	500.96	0.296	14.8	11603.7	0.296	14.8	11357.1	0.296	14.8	10994.5	0.296	14.8	-4570.88	0.296	14.8	17695.2	0.296	14.8	18232.9	0.296	14.8	22259.5	0.296	14.8	22784.3	0.296	14.8	19883.6	0.296	14.8	24791.8	0.296	14.8	25551.7	0.296	14.8	25043.8	0.296	14.8	11963.6	0.296	14.8	12013.6	0.296
561.12	0.3	15	689.69	0.3	15	500.89	0.3	15	11675.5	0.3	15	11425.2	0.3	15	11058.1	0.3	15	-4570.43	0.3	15	17804.1	0.3	15	18325.3	0.3	15	22488.8	0.3	15	23010.3	0.3	15	20050.3	0.3	15	25095	0.3	15	25870.2	0.3	15	25318	0.3	15	11197	0.3	15	12092.8	0.3
561.38	0.304	15.2	689.58	0.304	15.2	500.64	0.304	15.2	11744	0.304	15.2	11485.9	0.304	15.2	11120.7	0.304	15.2	-4570.01	0.304	15.2	17930	0.304	15.2	18462.9	0.304	15.2	22743.6	0.304	15.2	23253	0.304	15.2	20206.4	0.304	15.2	25379.6	0.304	15.2	26172	0.304	15.2	25615.4	0.304	15.2	6032.38	0.304	15.2	12162.8	0.304
560.96	0.308	15.4	689.27	0.308	15.4	500.13	0.308	15.4	11829.9	0.308	15.4	11556.9	0.308	15.4	11191.2	0.308	15.4	-4569.7	0.308	15.4	18056.7	0.308	15.4	18549.3	0.308	15.4	22958.4	0.308	15.4	23453.8	0.308	15.4	20387.2	0.308	15.4	25655.4	0.308	15.4	26460.4	0.308	15.4	25907.3	0.308	15.4	592.96	0.308	15.4	12231.9	0.308
560.9	0.312	15.6	689.02	0.312	15.6	499.8	0.312	15.6	11899.8	0.312	15.6	11591.2	0.312	15.6	11258.1	0.312	15.6	-4568.67	0.312	15.6	18198	0.312	15.6	18612.4	0.312	15.6	23168	0.312	15.6	23631.7	0.312	15.6	20525.9	0.312	15.6	25948.8	0.312	15.6	26766.5	0.312	15.6	26220.3	0.312	15.6	593.21	0.312	15.6	12314	0.312
560.41	0.316	15.8	688.78	0.316	15.8	499.48	0.316	15.8	11972.8	0.316	15.8	11665.7	0.316	15.8	11326.2	0.316	15.8	-4568.9	0.316	15.8	18323.9	0.316	15.8	18747.7	0.316	15.8	23413.8	0.316	15.8	23737.9	0.316	15.8	20661.4	0.316	15.8	26214.1	0.316	15.8	27043.8	0.316	15.8	26501.6	0.316	15.8	592.81	0.316	15.8	12379.3	0.316
560.59	0.32	16	689.16	0.32	16	499.73	0.32	16	12042.1	0.32	16	11734.2	0.32	16	11394.9	0.32	16	-4568.63	0.32	16	18440.3	0.32	16	18813	0.32	16	23636.1	0.32	16	23895.8	0.32	16	20820.7	0.32	16	26489.3	0.32	16	27330.6	0.32	16	26793.9	0.32	16	592.97	0.32	16	12450.2	0.32
560.48	0.324	16.2	688.44	0.324	16.2	499.62	0.324	16.2	12111.8	0.324	16.2	11806.8	0.324	16.2	11461.1	0.324	16.2	-4568.14	0.324	16.2	18524.7	0.324	16.2	18816.8	0.324	16.2	23869.4	0.324	16.2	24076.5	0.324	16.2	20962.9	0.324	16.2	26759	0.324	16.2	27621.5	0.324	16.2	27090.1	0.324	16.2	592.61	0.324	16.2	12514.8	0.324
560.12	0.328	16.4	688.09	0.328	16.4	499.05	0.328	16.4	12185	0.328	16.4	11880.9	0.328	16.4	11528.8	0.328	16.4	-4567.92	0.328	16.4	18586.5	0.328	16.4	18912.7	0.328	16.4	24084.9	0.328	16.4	24274.7	0.328	16.4	21102.7	0.328	16.4	27009.8	0.328	16.4	27890.4	0.328	16.4	27366.1	0.328	16.4	592.51	0.328	16.4	12577.1	0.328
560.61	0.332	16.6	688.17	0.332	16.6	499.24	0.332	16.6	12253	0.332	16.6	11949.1	0.332	16.6	11589.1	0.332	16.6	-4567.48	0.332	16.6	18667.2	0.332	16.6	19042.9	0.332	16.6	24266.4	0.332	16.6	24473.4	0.332	16.6	21237.9	0.332	16.6	27271.5	0.332	16.6	28160.1	0.332	16.6	27630.6	0.332	16.6	592.37	0.332	16.6	12615.9	0.332
560.28	0.336	16.8	687.84	0.336	16.8	498.82	0.336	16.8	12333	0.336	16.8	12030.8	0.336	16.8	11657.9	0.336	16.8	-4567.45	0.336	16.8	18078.7	0.336	16.8	19139.3	0.336	16.8	24451	0.336	16.8	24638.3	0.336	16.8	21379.5	0.336	16.8	27523.6	0.336	16.8	28417.1	0.336	16.8	27897.3	0.336	16.8	592.09	0.336	16.8	12549.6	0.336
560.69	0.34	17	688.08	0.34	17	499.17	0.34	17	12390.2	0.34	17	12090.4	0.34	17	11703.6	0.34	17	-4567.36	0.34	17	17770.5	0.34	17	19230.6	0.34	17	24647.3	0.34	17	24819.8	0.34	17	21522.3	0.34	17	27808.2	0.34	17	28708.8	0.34	17	28200.8	0.34	17	592.27	0.34	17	5328.76	0.34
560.51	0.344	17.2	687.94	0.344	17.2	499.16	0.344	17.2	12442.5	0.344	17.2	12145.7	0.344	17.2	11746	0.344	17.2	-4566.88	0.344	17.2	17757.7	0.344	17.2	19311.6	0.344	17.2	24868.3	0.344	17.2	25030.7	0.344	17.2	21648	0.344	17.2	28079.4	0.344	17.2	28990.8	0.344	17.2	28481.3	0.344	17.2	592.22	0.344	17.2	349.43	0.344
560.47	0.348	17.4	687.81	0.348	17.4	498.72	0.348	17.4	12514.6	0.348	17.4	12219.1	0.348	17.4	11793	0.348	17.4	-4567.11	0.348	17.4	17740.5	0.348	17.4	19405.1	0.348	17.4	25066	0.348	17.4	25085.5	0.348	17.4	21800.2	0.348	17.4	28333	0.348	17.4	29250.9	0.348	17.4	28743.3	0.348	17.4	592.06	0.348	17.4	349.39	0.348
560.49	0.352	17.6	687.59	0.352	17.6	498.47	0.352	17.6	12574.8	0.352	17.6	12277.4	0.352	17.6	11826.2	0.352	17.6	-4566.54	0.352	17.6	17665.2	0.352	17.6	19506.7	0.352	17.6	25263	0.352	17.6	25173.3	0.352	17.6	21915	0.352	17.6	28613.4	0.352	17.6	29535.9	0.352	17.6	29032.4	0.352	17.6	591.96	0.352	17.6	349.3	0.352
559.78	0.356	17.8	686.82	0.356	17.8	497.98	0.356	17.8	12640.2	0.356	17.8	12343.4	0.356	17.8	11829.8	0.356	17.8	-4566.5	0.356	17.8	17584.1	0.356	17.8	19604.2	0.356	17.8	25487.5	0.356	17.8	25336.5	0.356	17.8	22021.9	0.356	17.8	28862.5	0.356	17.8	29787.5	0.356	17.8	29294.4	0.356	17.8	592.04	0.356	17.8	348.82	0.356
560.01	0.36	18	686.99	0.36	18	498.09	0.36	18	12699.2	0.36	18	12405	0.36	18	11344.3	0.36	18	-4566.66	0.36	18	17006.2	0.36	18	19645	0.36	18	25693	0.36	18	25463.3	0.36	18	22156.4	0.36	18	29122.8	0.36	18	30048.5	0.36	18	29561.8	0.36	18	592.2	0.36	18	348.93	0.36
559.91	0.364	18.2	686.55	0.364	18.2	498	0.364	18.2	12763.7	0.364	18.2	12468.4	0.364	18.2	11087.3	0.364	18.2	-4566.53	0.364	18.2	16103.4	0.364	18.2	19375.4	0.364	18.2	25896.3	0.364	18.2	25649.8	0.364	18.2	22277.3	0.364	18.2	29388.6	0.364	18.2	30319.5	0.364	18.2	29833.3	0.364	18.2	592.14	0.364	18.2	348.62	0.364
559.46	0.368	18.4	685.63	0.368	18.4	497.46	0.368	18.4	12835.6	0.368	18.4	12541.4	0.368	18.4	7929.8	0.368	18.4	-4566.71	0.368	18.4	15278	0.368	18.4	18722.4	0.368	18.4	26082.9	0.368	18.4	25825	0.368	18.4	22400.4	0.368	18.4	29635.8	0.368	18.4	30572.3	0.368	18.4	30084.2	0.368	18.4	591.88	0.368	18.4	348.84	0.368
559.83	0.372	18.6	686.08	0.372	18.6	497.89	0.372	18.6	12898.2	0.372	18.6	12606.1	0.372	18.6	1175.13	0.372	18.6	-4566.05	0.372	18.6	11890.7	0.372	18.6	18711.8	0.372	18.6	26197.8	0.372	18.6	26007.1	0.372	18.6	22507.4	0.372	18.6	29890.1	0.372	18.6	30833.9	0.372	18.6	30338.5	0.372	18.6	592.04	0.372	18.6	348.72	0.372
559.51	0.376	18.8	685.53	0.376	18.8	497.39	0.376	18.8	12970.1	0.376	18.8	12680.1	0.376	18.8	-149.32	0.376	18.8	-4566.13	0.376	18.8	527.95	0.376	18.8	18700	0.376	18.8	26195.5	0.376	18.8	26180	0.376	18.8	22612	0.376	18.8	30120.9	0.376	18.8	31078.3	0.376	18.8	30573.6	0.376	18.8	592.11	0.376	18.8	348.67	0.376
559.81	0.38	19	685.91	0.38	19	497.81	0.38	19	13020.1	0.38	19	12730.4	0.38	19	-149.43	0.38	19	-4566.05	0.38	19	382.8	0.38	19	18647.3	0.38	19	26329.7	0.38	19	26290.6	0.38	19	22727.9	0.38	19	30379.6	0.38	19	31352.5	0.38	19	30848.3	0.38	19	592.18	0.38	19	348.49	0.38
560.14	0.384	19.2	686.03	0.384	19.2	498.07	0.384	19.2	13064.6	0.384	19.2	12776.1	0.384	19.2	-150.14	0.384	19.2	-4565.84	0.384	19.2	383.13	0.384	19.2	18599.6	0.384	19.2	26486.6	0.384	19.2	26416.2	0.384	19.2	22829.6	0.384	19.2	30627.2	0.384	19.2	31603.1	0.384	19.2	31103.7	0.384	19.2	592.09	0.384	19.2	348.72	0.384
560.06	0.388	19.4	685.59	0.388	19.4	497.74	0.388	19.4	13136	0.388	19.4	12845.6	0.388	19.4	-150.47	0.388	19.4	-4565.76	0.388	19.4	383.73	0.388	19.4	18534	0.388	19.4	26558	0.388	19.4	26492	0.388	19.4	22950.1	0.388	19.4	30859.3	0.388	19.4	31785.3	0.388	19.4	31332.9	0.388	19.4	591.99	0.388	19.4	348.87	0.388
559.85	0.392	19.6	685.5	0.392	19.6	497.32	0.392	19.6	13193	0.392	19.6	12903.5	0.392	19.6	-150.42	0.392	19.6	-4565.46	0.392	19.6	384.22	0.392	19.6	18480.6	0.392	19.6	26555.4	0.392	19.6	26574.2	0.392	19.6	23032.7	0.392	19.6	31119.4	0.392	19.6	31949.2	0.392	19.6	31584.3	0.392	19.6	591.81	0.392	19.6	348.69	0.392
559.11	0.396	19.8	684.73	0.396	19.8	496.99	0.396	19.8	13250.6	0.396	19.8	12966.4	0.396	19.8	-150.18	0.396	19.8	-4565.53	0.396	19.8	384.92	0.396	19.8	18368.1	0.396	19.8	26553.6	0.396	19.8	26657.6	0.396	19.8	23104.4	0.396	19.8	31349.7	0.396	19.8	32109.7	0.396	19.8	31803.9	0.396	19.8	592.05	0.396	19.8	348.78	0.396
559.56	0.4	20	685.02	0.4	20	497.33	0.4	20	13287.6	0.4	20	13028.8	0.4	20	-150.6	0.4	20	-4565.74	0.4	20	385.63	0.4	20	18125	0.4	20	26483.2	0.4	20	24827.7	0.4	20	23195.1	0.4	20	31595.6	0.4	20	32213.2	0.4	20	32041.8	0.4	20	592.06	0.4	20	348.64	0.4
559.35	0.404	20.2	685.08	0.404	20.2	497.14	0.404	20.2	13324.2	0.404	20.2	13091.8	0.404	20.2	-150.45	0.404	20.2	-4565.61	0.404	20.2	386.22	0.404	20.2	17863.5	0.404	20.2	26442.1	0.404	20.2	2292.49	0.404	20.2	23283.5	0.404	20.2	31850.2	0.404	20.2	32250	0.404	20.2	32293.4	0.404	20.2	592.01	0.404	20.2	348.57	0.404
559.13	0.408	20.4	684.96	0.408	20.4	496.62	0.408	20.4	13374.2	0.408	20.4	13160.3	0.408	20.4	-150.63	0.408	20.4	-4566.03	0.408	20.4	386.69	0.408	20.4	15842.6	0.408	20.4	26510.2	0.408	20.4	384.02	0.408	20.4	23378	0.408	20.4	32079.1	0.408	20.4	32215	0.408	20.4	32515.7	0.408	20.4	591.75	0.408	20.4	348.46	0.408
559.47	0.412	20.6	685.17	0.412	20.6	497.47	0.412	20.6	13420.5	0.412	20.6	13220	0.412	20.6	-151.14	0.412	20.6	-4565.83	0.412	20.6	387.49	0.412	20.6	883.75	0.412	20.6	26597.4	0.412	20.6	383.63	0.412	20.6	23451.7	0.412	20.6	32313.6	0.412	20.6	31836.8	0.412	20.6	32711.7	0.412	20.6	591.78	0.412	20.6	348.32	0.412
559.36	0.416	20.8	685.12	0.416	20.8	497	0.416	20.8	13481.7	0.416	20.8	13287.7	0.416	20.8	-150.97	0.416	20.8	-4565.91	0.416	20.8	388.01	0.416	20.8	381.06	0.416	20.8	26653	0.416	20.8	383.13	0.416	20.8	23471	0.416	20.8	32525.6	0.416	20.8	17277.1	0.416	20.8	32854.3	0.416	20.8	591.96	0.416	20.8	348.51	0.416
559.56	0.42	21	685.11	0.42	21	497.38	0.42	21	13523.2	0.42	21	13334	0.42	21	-151.09	0.42	21	-4566.06	0.42	21	388.39	0.42	21	380.62	0.42	21	26738.6	0.42	21	382.85	0.42	21	23329.2	0.42	21	32766.5	0.42	21	-771.21	0.42	21	33072.6	0.42	21	591.96	0.42	21	348.68	0.42
559.68	0.424	21.2	685.03	0.424	21.2	496.99	0.424	21.2	13561.5	0.424	21.2	13375	0.424	21.2	-151.04	0.424	21.2	-4566.22	0.424	21.2	388.78	0.424	21.2	380.28	0.424	21.2	26868.3	0.424	21.2	382.84	0.424	21.2	23365.4	0.424	21.2	32997.5	0.424	21.2	-768.73	0.424	21.2	33282.3	0.424	21.2	591.77	0.424	21.2	348.42	0.424
559.36	0.428	21.4	684.78	0.428	21.4	496.45	0.428	21.4	13623.8	0.428	21.4	13439.5	0.428	21.4	-150.69	0.428	21.4	-4566.22	0.428	21.4	389.06	0.428	21.4	380.68	0.428	21.4	26947.8	0.428	21.4	382.41	0.428	21.4	23417.8	0.428	21.4	33177.2	0.428	21.4	-768.53	0.428	21.4	33482.1	0.428	21.4	591.94	0.428	21.4	348.27	0.428
558.78	0.432	21.6	684.31	0.432	21.6	496.24	0.432	21.6	13674.7	0.432	21.6	13493.2	0.432	21.6	-150.5	0.432	21.6	-4566.41	0.432	21.6	389.6	0.432	21.6	381.45	0.432	21.6	27005.9	0.432	21.6	382.43	0.432	21.6	23434.4	0.432	21.6	33358.1	0.432	21.6	-768.76	0.432	21.6	33715	0.432	21.6	592.02	0.432	21.6	348.62	0.432
558.49	0.436	21.8	683.73	0.436	21.8	495.67	0.436	21.8	13731	0.436	21.8	13554.3	0.436	21.8	-150.35	0.436	21.8	-4566.7	0.436	21.8	389.9	0.436	21.8	381.84	0.436	21.8	27118.1	0.436	21.8	382.38	0.436	21.8	23420	0.436	21.8	33519.8	0.436	21.8	-769.09	0.436	21.8	33914.3	0.436	21.8	591.96	0.436	21.8	348.37	0.436
558.76	0.44	22	684.39	0.44	22	496.06	0.44	22	13787.3	0.44	22	13616.8	0.44	22	-150.62	0.44	22	-4566.87	0.44	22	389.78	0.44	22	382.42	0.44	22	27142	0.44	22	382.17	0.44	22	23337.8	0.44	22	33631.5	0.44	22	-769.38	0.44	22	34125.7	0.44	22	591.85	0.44	22	348.37	0.44
558.68	0.444	22.2	684.17	0.444	22.2	495.54	0.444	22.2	13846.1	0.444	22.2	13676.1	0.444	22.2	-150.78	0.444	22.2	-4566.99	0.444	22.2	390.52	0.444	22.2	382.82	0.444	22.2	27009.2	0.444	22.2	382.12	0.444	22.2	23303.5	0.444	22.2	33843.4	0.444	22.2	-768.98	0.444	22.2	34336.9	0.444	22.2	591.77	0.444	22.2	348.42	0.444
558.53	0.448	22.4	684.07	0.448	22.4	495.65	0.448	22.4	13912.4	0.448	22.4	13742.2	0.448	22.4	-150.72	0.448	22.4	-4567.58	0.448	22.4	390.33	0.448	22.4	383.19	0.448	22.4	26797.3	0.448	22.4	382.15	0.448	22.4	23268	0.448	22.4	33997.1	0.448	22.4	-769.38	0.448	22.4	34514.1	0.448	22.4	591.77	0.448	22.4	348.57	0.448
559.11	0.452	22.6	684.23	0.452	22.6	495.92	0.452	22.6	13962.6	0.452	22.6	13793.3	0.452	22.6	-150.94	0.452	22.6	-4567.47	0.452	22.6	390.9	0.452	22.6	384	0.452	22.6	26699.4	0.452	22.6	381.8	0.452	22.6	23239.6	0.452	22.6	34157.3	0.452	22.6	-769.56	0.452	22.6	34648.8	0.452	22.6	591.77	0.452	22.6	348.53	0.452
558.76	0.456	22.8	683.89	0.456	22.8	495.5	0.456	22.8	14021.3	0.456	22.8	13854.9	0.456	22.8	-150.96	0.456	22.8	-4567.91	0.456	22.8	390.77	0.456	22.8	384.39	0.456	22.8	26719.5	0.456	22.8	382.02	0.456	22.8	23139.1	0.456	22.8	34104.9	0.456	22.8	-769.34	0.456	22.8	34765.1	0.456	22.8	591.69	0.456	22.8	348.5	0.456
558.93	0.46	23	684.07	0.46	23	495.62	0.46	23	14063	0.46	23	13900.6	0.46	23	-151.38	0.46	23	-4568.67	0.46	23	390.98	0.46	23	384.99	0.46	23	26787.3	0.46	23	381.8	0.46	23	22925.5	0.46	23	34129.6	0.46	23	-769.47	0.46	23	34908.1	0.46	23	591.8	0.46	23	348.42	0.46
558.49	0.464	23.2	684.22	0.464	23.2	495.86	0.464	23.2	14103.5	0.464	23.2	13943.6	0.464	23.2	-150.98	0.464	23.2	-4569.22	0.464	23.2	391.46	0.464	23.2	385.21	0.464	23.2	26851.1	0.464	23.2	382.09	0.464	23.2	22658.3	0.464	23.2	32339.6	0.464	23.2	-769.51	0.464	23.2	34883.5	0.464	23.2	591.67	0.464	23.2	348.61	0.464
558.38	0.468	23.4	683.45	0.468	23.4	495.2	0.468	23.4	14168.3	0.468	23.4	14010.8	0.468	23.4	-151.14	0.468	23.4	-4569.45	0.468	23.4	391.39	0.468	23.4	385.18	0.468	23.4	26834.7	0.468	23.4	381.94	0.468	23.4	22425.3	0.468	23.4	2440.96	0.468	23.4	-769.48	0.468	23.4	34662.3	0.468	23.4	591.81	0.468	23.4	348.25	0.468
558.04	0.472	23.6	683.04	0.472	23.6	494.73	0.472	23.6	14222.9	0.472	23.6	14070	0.472	23.6	-151.16	0.472	23.6	-4569.98	0.472	23.6	391.67	0.472	23.6	385.66	0.472	23.6	26773.7	0.472	23.6	381.7	0.472	23.6	22141.1	0.472	23.6	-386.86	0.472	23.6	-769.42	0.472	23.6	34441	0.472	23.6	591.76	0.472	23.6	348.46	0.472
557.65	0.476	23.8	682.7	0.476	23.8	494.15	0.476	23.8	14281.6	0.476	23.8	14138.1	0.476	23.8	-151.25	0.476	23.8	-4571.17	0.476	23.8	391.64	0.476	23.8	385.56	0.476	23.8	26534.8	0.476	23.8	381.93	0.476	23.8	21779	0.476	23.8	-386.4	0.476	23.8	-769.58	0.476	23.8	29683	0.476	23.8	591.86	0.476	23.8	348.35	0.476
557.87	0.48	24	682.87	0.48	24	494.72	0.48	24	14337	0.48	24	14204.5	0.48	24	-151.36	0.48	24	-4571.55	0.48	24	391.74	0.48	24	386.2	0.48	24	26278.8	0.48	24	381.88	0.48	24	21223.4	0.48	24	-386.99	0.48	24	-769.33	0.48	24	-427.34	0.48	24	591.99	0.48	24	348.53	0.48
558.08	0.484	24.2	683.02	0.484	24.2	494.41	0.484	24.2	14354.6	0.484	24.2	14270	0.484	24.2	-151.28	0.484	24.2	-4571.81	0.484	24.2	391.63	0.484	24.2	385.97	0.484	24.2	26067.5	0.484	24.2	381.84	0.484	24.2	16287.7	0.484	24.2	-386.97	0.484	24.2	-769.66	0.484	24.2	-421.18	0.484	24.2	591.83	0.484	24.2	348.26	0.484
557.68	0.488	24.4	683.11	0.488	24.4	494.35	0.488	24.4	14398.4	0.488	24.4	14339.7	0.488	24.4	-151.36	0.488	24.4	-4572.01	0.488	24.4	391.35	0.488	24.4	386.2	0.488	24.4	25508.9	0.488	24.4	381.73	0.488	24.4	-1637.87	0.488	24.4	-387.13	0.488	24.4	-769.83	0.488	24.4	-420.79	0.488	24.4	592.14	0.488	24.4	348.49	0.488
558.04	0.492	24.6	683.07	0.492	24.6	494.64	0.492	24.6	14416.7	0.492	24.6	14396	0.492	24.6	-151.26	0.492	24.6	-4572.71	0.492	24.6	391.48	0.492	24.6	386.73	0.492	24.6	24762.3	0.492	24.6	381.83	0.492	24.6	-1637.66	0.492	24.6	-387.19	0.492	24.6	-769.49	0.492	24.6	-420.83	0.492	24.6	591.79	0.492	24.6	348.46	0.492
557.63	0.496	24.8	682.76	0.496	24.8	494.43	0.496	24.8	14391.4	0.496	24.8	14463.7	0.496	24.8	-151.26	0.496	24.8	-4573.25	0.496	24.8	390.77	0.496	24.8	386.48	0.496	24.8	23198.2	0.496	24.8	381.69	0.496	24.8	-1638.63	0.496	24.8	-387.27	0.496	24.8	-769.67	0.496	24.8	-420.97	0.496	24.8	591.78	0.496	24.8	348.49	0.496
557.63	0.5	25	682.81	0.5	25	494.25	0.5	25	14398.8	0.5	25	14510.4	0.5	25	-151.31	0.5	25	-4573.29	0.5	25	390.37	0.5	25	386.24	0.5	25	1558.66	0.5	25	381.62	0.5	25	-1639.11	0.5	25	-387.24	0.5	25	-769.53	0.5	25	-421.33	0.5	25	591.81	0.5	25	348.47	0.5
557.51	0.504	25.2	682.83	0.504	25.2	494.37	0.504	25.2	14432	0.504	25.2	14558.7	0.504	25.2	-151.38	0.504	25.2	-4573.32	0.504	25.2	390.57	0.504	25.2	386.37	0.504	25.2	-41.79	0.504	25.2	381.88	0.504	25.2	-1639.52	0.504	25.2	-387.39	0.504	25.2	-769.55	0.504	25.2	-420.95	0.504	25.2	591.9	0.504	25.2	348.6	0.504
557.38	0.508	25.4	682.28	0.508	25.4	493.88	0.508	25.4	14479.2	0.508	25.4	14633.2	0.508	25.4	-151.32	0.508	25.4	-4573.48	0.508	25.4	390.38	0.508	25.4	386.36	0.508	25.4	-41.8	0.508	25.4	381.79	0.508	25.4	-1640.18	0.508	25.4	-387.9	0.508	25.4	-769.53	0.508	25.4	-421.16	0.508	25.4	591.81	0.508	25.4	348.59	0.508
556.85	0.512	25.6	682.15	0.512	25.6	493.55	0.512	25.6	14516.4	0.512	25.6	14699.1	0.512	25.6	-151.38	0.512	25.6	-4573.77	0.512	25.6	390.11	0.512	25.6	386.1	0.512	25.6	-42.47	0.512	25.6	381.59	0.512	25.6	-1640.06	0.512	25.6	-387.43	0.512	25.6	-769.58	0.512	25.6	-421.37	0.512	25.6	591.94	0.512	25.6	348.28	0.512
556.23	0.516	25.8	681.7	0.516	25.8	493.3	0.516	25.8	14562.6	0.516	25.8	14774	0.516	25.8	-151.38	0.516	25.8	-4573.77	0.516	25.8	390	0.516	25.8	384.92	0.516	25.8	-42.78	0.516	25.8	381.62	0.516	25.8	-1639.77	0.516	25.8	-387.96	0.516	25.8	-769.19	0.516	25.8	-421.33	0.516	25.8	592	0.516	25.8	348.29	0.516
556.7	0.52	26	682.12	0.52	26	493.85	0.52	26	14585.2	0.52	26	14842.7	0.52	26	-151.33	0.52	26	-4573.88	0.52	26	389.74	0.52	26	384.79	0.52	26	-42.82	0.52	26	381.54	0.52	26	-1640.28	0.52	26	-387.61	0.52	26	-769.05	0.52	26	-421.63	0.52	26	591.7	0.52	26	348.61	0.52
556.73	0.524	26.2	681.83	0.524	26.2	493.57	0.524	26.2	14623.4	0.524	26.2	14907.3	0.524	26.2	-151.84	0.524	26.2	-4573.96	0.524	26.2	389.03	0.524	26.2	384.51	0.524	26.2	-43.12	0.524	26.2	381.72	0.524	26.2	-1640.29	0.524	26.2	-387.9	0.524	26.2	-769.31	0.524	26.2	-421.56	0.524	26.2	591.79	0.524	26.2	348.17	0.524
556.61	0.528	26.4	681.49	0.528	26.4	493.35	0.528	26.4	14667.9	0.528	26.4	14973.9	0.528	26.4	-150.85	0.528	26.4	-4574.36	0.528	26.4	387.61	0.528	26.4	384.24	0.528	26.4	-43.42	0.528	26.4	381.87	0.528	26.4	-1640.27	0.528	26.4	-387.73	0.528	26.4	-769.51	0.528	26.4	-421.63	0.528	26.4	591.89	0.528	26.4	348.43	0.528
556.75	0.532	26.6	681.78	0.532	26.6	493.65	0.532	26.6	14705.8	0.532	26.6	15032.1	0.532	26.6	-151.47	0.532	26.6	-4575.12	0.532	26.6	387.12	0.532	26.6	383.52	0.532	26.6	-43.27	0.532	26.6	381.45	0.532	26.6	-1640.64	0.532	26.6	-388.11	0.532	26.6	-769.15	0.532	26.6	-421.4	0.532	26.6	591.83	0.532	26.6	348.66	0.532
556.47	0.536	26.8	681.32	0.536	26.8	492.8	0.536	26.8	14748.5	0.536	26.8	15106.5	0.536	26.8	-151.11	0.536	26.8	-4575.31	0.536	26.8	385.93	0.536	26.8	381.93	0.536	26.8	-43.56	0.536	26.8	381.56	0.536	26.8	-1640.87	0.536	26.8	-388.11	0.536	26.8	-769.44	0.536	26.8	-421.42	0.536	26.8	591.95	0.536	26.8	348.42	0.536
556.33	0.54	27	681.14	0.54	27	492.86	0.54	27	14725.4	0.54	27	15159.5	0.54	27	-151.36	0.54	27	-4575.1	0.54	27	385.55	0.54	27	379.48	0.54	27	-43.64	0.54	27	381.62	0.54	27	-1640.93	0.54	27	-388.02	0.54	27	-769.27	0.54	27	-421.43	0.54	27	591.83	0.54	27	348.22	0.54
556.32	0.544	27.2	681.09	0.544	27.2	492.87	0.544	27.2	14724.6	0.544	27.2	15209.7	0.544	27.2	-151.4	0.544	27.2	-4575.35	0.544	27.2	384.58	0.544	27.2	378.08	0.544	27.2	-43.55	0.544	27.2	381.53	0.544	27.2	-1640.99	0.544	27.2	-388	0.544	27.2	-769.37	0.544	27.2	-421.43	0.544	27.2	591.96	0.544	27.2	348.34	0.544
556.09	0.548	27.4	680.67	0.548	27.4	492.56	0.548	27.4	14770.2	0.548	27.4	15287.9	0.548	27.4	-151.19	0.548	27.4	-4575.55	0.548	27.4	384.05	0.548	27.4	378.1	0.548	27.4	-43.73	0.548	27.4	381.72	0.548	27.4	-1640.99	0.548	27.4	-388.39	0.548	27.4	-769.17	0.548	27.4	-421.71	0.548	27.4	591.86	0.548	27.4	348.34	0.548
555.83	0.552	27.6	680.43	0.552	27.6	492.23	0.552	27.6	14813.9	0.552	27.6	15353.8	0.552	27.6	-151.21	0.552	27.6	-4575.79	0.552	27.6	383.57	0.552	27.6	378.13	0.552	27.6	-43.56	0.552	27.6	381.6	0.552	27.6	-1640.99	0.552	27.6	-388.3	0.552	27.6	-769.49	0.552	27.6	-421.29	0.552	27.6	591.97	0.552	27.6	348.31	0.552
555.36	0.556	27.8	680.31	0.556	27.8	491.98	0.556	27.8	14863	0.556	27.8	15426.7	0.556	27.8	-151.29	0.556	27.8	-4575.53	0.556	27.8	383.19	0.556	27.8	377.94	0.556	27.8	-43.68	0.556	27.8	381.66	0.556	27.8	-1640.98	0.556	27.8	-388.39	0.556	27.8	-769.36	0.556	27.8	-421.41	0.556	27.8	591.83	0.556	27.8	348.42	0.556
555.94	0.56	28	680.86	0.56	28	492.26	0.56	28	14887.5	0.56	28	15492.1	0.56	28	-151.56	0.56	28	-4575.65	0.56	28	383.28	0.56	28	378.14	0.56	28	-43.71	0.56	28	381.75	0.56	28	-1641.13	0.56	28	-388.47	0.56	28	-769.38	0.56	28	-421.43	0.56	28	592	0.56	28	348.4	0.56
555.6	0.564	28.2	680.68	0.564	28.2	492.25	0.564	28.2	14888.8	0.564	28.2	15554.5	0.564	28.2	-150.95	0.564	28.2	-4575.79	0.564	28.2	382.99	0.564	28.2	377.86	0.564	28.2	-43.8	0.564	28.2	381.61	0.564	28.2	-1640.96	0.564	28.2	-388.1	0.564	28.2	-769.1	0.564	28.2	-421.45	0.564	28.2	591.83	0.564	28.2	348.48	0.564
555.39	0.568	28.4	680.38	0.568	28.4	492.19	0.568	28.4	14852.6	0.568	28.4	15620.3	0.568	28.4	-151.16	0.568	28.4	-4575.72	0.568	28.4	382.72	0.568	28.4	377.93	0.568	28.4	-43.56	0.568	28.4	381.62	0.568	28.4	-1640.58	0.568	28.4	-388.63	0.568	28.4	-769.32	0.568	28.4	-421.65	0.568	28.4	591.99	0.568	28.4	348.51	0.568
555.82	0.572	28.6	680.68	0.572	28.6	492.33	0.572	28.6	14735.8	0.572	28.6	15673.5	0.572	28.6	-151.19	0.572	28.6	-4575.91	0.572	28.6	382.96	0.572	28.6	377.95	0.572	28.6	-43.95	0.572	28.6	381.67	0.572	28.6	-1640.66	0.572	28.6	-388.31	0.572	28.6	-768.82	0.572	28.6	-421.68	0.572	28.6	592.02	0.572	28.6	348.25	0.572
555.31	0.576	28.8	680.3	0.576	28.8	491.88	0.576	28.8	14553.9	0.576	28.8	15742.9	0.576	28.8	-151.21	0.576	28.8	-4575.93	0.576	28.8	382.38	0.576	28.8	378.32	0.576	28.8	-43.96	0.576	28.8	381.68	0.576	28.8	-1640.51	0.576	28.8	-388.55	0.576	28.8	-769.13	0.576	28.8	-421.59	0.576	28.8	591.71	0.576	28.8	348.23	0.576
555.31	0.58	29	680.33	0.58	29	491.85	0.58	29	14372.1	0.58	29	15795.2	0.58	29	-151.27	0.58	29	-4576.24	0.58	29	382.2	0.58	29	377.95	0.58	29	-44.12	0.58	29	381.45	0.58	29	-1640.89	0.58	29	-388.31	0.58	29	-769.26	0.58	29	-421.57	0.58	29	591.75	0.58	29	348.6	0.58
554.98	0.584	29.2	680.09	0.584	29.2	492.09	0.584	29.2	14232.8	0.584	29.2	15847.2	0.584	29.2	-151.35	0.584	29.2	-4576.58	0.584	29.2	382.05	0.584	29.2	378	0.584	29.2	-44.01	0.584	29.2	381.47	0.584	29.2	-1640.72	0.584	29.2	-388.38	0.584	29.2	-768.98	0.584	29.2	-421.58	0.584	29.2	591.75	0.584	29.2	348.41	0.584
554.96	0.588	29.4	680.18	0.588	29.4	491.78	0.588	29.4	14137.6	0.588	29.4	15920.1	0.588	29.4	-151.38	0.588	29.4	-4576.86	0.588	29.4	381.97	0.588	29.4	378.16	0.588	29.4	-44.02	0.588	29.4	381.75	0.588	29.4	-1640.43	0.588	29.4	-388.23	0.588	29.4	-769.43	0.588	29.4	-421.71	0.588	29.4	591.88	0.588	29.4	348.24	0.588
554.71	0.592	29.6	680.06	0.592	29.6	491.8	0.592	29.6	14011.1	0.592	29.6	15981.4	0.592	29.6	-150.99	0.592	29.6	-4577.01	0.592	29.6	382.02	0.592	29.6	378.2	0.592	29.6	-43.88	0.592	29.6	381.56	0.592	29.6	-1640.8	0.592	29.6	-388.45	0.592	29.6	-769.15	0.592	29.6	-421.65	0.592	29.6	591.88	0.592	29.6	348.2	0.592
554.56	0.596	29.8	679.52	0.596	29.8	491.25	0.596	29.8	13890.1	0.596	29.8	16046.4	0.596	29.8	-151.56	0.596	29.8	-4577.96	0.596	29.8	381.77	0.596	29.8	378.05	0.596	29.8	-44.17	0.596	29.8	381.24	0.596	29.8	-1640.93	0.596	29.8	-388.57	0.596	29.8	-769.24	0.596	29.8	-421.51	0.596	29.8	591.95	0.596	29.8	348.47	0.596
554.91	0.6	30	679.69	0.6	30	491.37	0.6	30	13694.3	0.6	30	16095.8	0.6	30	-151.35	0.6	30	-4578.15	0.6	30	381.89	0.6	30	377.91	0.6	30	-44.06	0.6	30	381.58	0.6	30	-1640.77	0.6	30	-388.56	0.6	30	-769.44	0.6	30	-421.44	0.6	30	591.84	0.6	30	348.23	0.6
554.37	0.604	30.2	679.36	0.604	30.2	491.5	0.604	30.2	8759.63	0.604	30.2	16150.5	0.604	30.2	-151.4	0.604	30.2	-4577.88	0.604	30.2	382.05	0.604	30.2	378.03	0.604	30.2	-43.92	0.604	30.2	381.73	0.604	30.2	-1641.19	0.604	30.2	-388.67	0.604	30.2	-769.36	0.604	30.2	-421.27	0.604	30.2	591.85	0.604	30.2	348.44	0.604
554.25	0.608	30.4	679.45	0.608	30.4	491.14	0.608	30.4	454.91	0.608	30.4	16200.8	0.608	30.4	-151.51	0.608	30.4	-4578.26	0.608	30.4	381.84	0.608	30.4	378.28	0.608	30.4	-44.22	0.608	30.4	381.39	0.608	30.4	-1641.34	0.608	30.4	-388.86	0.608	30.4	-769.62	0.608	30.4	-421.15	0.608	30.4	591.93	0.608	30.4	348.19	0.608
554.34	0.612	30.6	679.69	0.612	30.6	491.22	0.612	30.6	453.91	0.612	30.6	16250.4	0.612	30.6	-151.32	0.612	30.6	-4578.04	0.612	30.6	381.86	0.612	30.6	378.03	0.612	30.6	-44.25	0.612	30.6	381.45	0.612	30.6	-1641.35	0.612	30.6	-388.37	0.612	30.6	-769.39	0.612	30.6	-420.99	0.612	30.6	592.16	0.612	30.6	348.17	0.612
553.92	0.616	30.8	679.27	0.616	30.8	490.78	0.616	30.8	453.02	0.616	30.8	16314.7	0.616	30.8	-151.29	0.616	30.8	-4577.88	0.616	30.8	381.8	0.616	30.8	378.15	0.616	30.8	-44.13	0.616	30.8	381.68	0.616	30.8	-1641.16	0.616	30.8	-388.63	0.616	30.8	-769.29	0.616	30.8	-421.24	0.616	30.8	591.71	0.616	30.8	348.23	0.616
553.82	0.62	31	679.27	0.62	31	490.68	0.62	31	452.66	0.62	31	16351.8	0.62	31	-151.21	0.62	31	-4578.04	0.62	31	381.84	0.62	31	377.99	0.62	31	-44.28	0.62	31	381.48	0.62	31	-1641.03	0.62	31	-388.49	0.62	31	-769.28	0.62	31	-421.24	0.62	31	591.86	0.62	31	348.55	0.62
553.82	0.624	31.2	679.57	0.624	31.2	490.74	0.624	31.2	452.85	0.624	31.2	16381.8	0.624	31.2	-151.56	0.624	31.2	-4578.06	0.624	31.2	381.76	0.624	31.2	378.22	0.624	31.2	-43.99	0.624	31.2	381.54	0.624	31.2	-1640.93	0.624	31.2	-388.76	0.624	31.2	-769.34	0.624	31.2	-420.98	0.624	31.2	591.94	0.624	31.2	348.37	0.624
553.32	0.628	31.4	679.1	0.628	31.4	490.52	0.628	31.4	452.4	0.628	31.4	16436.4	0.628	31.4	-151.36	0.628	31.4	-4577.96	0.628	31.4	381.86	0.628	31.4	377.9	0.628	31.4	-44.34	0.628	31.4	381.52	0.628	31.4	-1640.74	0.628	31.4	-388.65	0.628	31.4	-768.97	0.628	31.4	-421.18	0.628	31.4	591.8	0.628	31.4	348.46	0.628
553.59	0.632	31.6	679.09	0.632	31.6	490.45	0.632	31.6	452.28	0.632	31.6	16464.8	0.632	31.6	-151.3	0.632	31.6	-4577.93	0.632	31.6	381.87	0.632	31.6	378.25	0.632	31.6	-44.17	0.632	31.6	381.54	0.632	31.6	-1640.88	0.632	31.6	-388.61	0.632	31.6	-768.94	0.632	31.6	-420.98	0.632	31.6	591.98	0.632	31.6	348.71	0.632
552.79	0.636	31.8	678.71	0.636	31.8	490.11	0.636	31.8	451.83	0.636	31.8	16382	0.636	31.8	-151.29	0.636	31.8	-4577.96	0.636	31.8	381.68	0.636	31.8	377.91	0.636	31.8	-44.18	0.636	31.8	381.51	0.636	31.8	-1641.1	0.636	31.8	-388.68	0.636	31.8	-768.96	0.636	31.8	-421.41	0.636	31.8	591.8	0.636	31.8	348.26	0.636
553.18	0.64	32	679.13	0.64	32	490.44	0.64	32	451.36	0.64	32	15087.2	0.64	32	-151.09	0.64	32	-4577.79	0.64	32	381.79	0.64	32	378.17	0.64	32	-44.13	0.64	32	381.28	0.64	32	-1640.95	0.64	32	-388.47	0.64	32	-769.05	0.64	32	-421.43	0.64	32	591.74	0.64	32	348.46	0.64
552.93	0.644	32.2	678.98	0.644	32.2	490.17	0.644	32.2	451.21	0.644	32.2	823.96	0.644	32.2	-151.09	0.644	32.2	-4577.98	0.644	32.2	381.75	0.644	32.2	378.39	0.644	32.2	-44.29	0.644	32.2	381.52	0.644	32.2	-1640.74	0.644	32.2	-388.42	0.644	32.2	-768.74	0.644	32.2	-421.22	0.644	32.2	591.86	0.644	32.2	348.42	0.644
552.81	0.648	32.4	678.66	0.648	32.4	489.89	0.648	32.4	450.76	0.648	32.4	-175.37	0.648	32.4	-151.41	0.648	32.4	-4577.79	0.648	32.4	381.81	0.648	32.4	378.25	0.648	32.4	-44.41	0.648	32.4	381.49	0.648	32.4	-1640.74	0.648	32.4	-388.31	0.648	32.4	-769.14	0.648	32.4	-421.13	0.648	32.4	591.79	0.648	32.4	348.53	0.648
552.68	0.652	32.6	678.59	0.652	32.6	489.82	0.652	32.6	450.61	0.652	32.6	-175.87	0.652	32.6	-151.17	0.652	32.6	-4578	0.652	32.6	381.39	0.652	32.6	378.18	0.652	32.6	-44.37	0.652	32.6	381.66	0.652	32.6	-1640.88	0.652	32.6	-388.51	0.652	32.6	-768.92	0.652	32.6	-420.88	0.652	32.6	591.97	0.652	32.6	348.58	0.652
552.49	0.656	32.8	678.37	0.656	32.8	489.88	0.656	32.8	450.77	0.656	32.8	-177.24	0.656	32.8	-151.3	0.656	32.8	-4577.8	0.656	32.8	381.55	0.656	32.8	378.27	0.656	32.8	-44.34	0.656	32.8	381.57	0.656	32.8	-1641.31	0.656	32.8	-388.44	0.656	32.8	-768.83	0.656	32.8	-420.69	0.656	32.8	591.99	0.656	32.8	348.45	0.656
551.89	0.66	33	678.38	0.66	33	489.61	0.66	33	450.59	0.66	33	-177.7	0.66	33	-151.45	0.66	33	-4577.96	0.66	33	381.6	0.66	33	378.28	0.66	33	-44.31	0.66	33	381.55	0.66	33	-1641.13	0.66	33	-388.27	0.66	33	-768.82	0.66	33	-420.89	0.66	33	591.98	0.66	33	348.39	0.66
552.26	0.664	33.2	678.46	0.664	33.2	489.71	0.664	33.2	450.18	0.664	33.2	-178.22	0.664	33.2	-151.23	0.664	33.2	-4577.87	0.664	33.2	381.54	0.664	33.2	378.24	0.664	33.2	-44.12	0.664	33.2	381.77	0.664	33.2	-1641.13	0.664	33.2	-388.48	0.664	33.2	-768.93	0.664	33.2	-421.01	0.664	33.2	591.96	0.664	33.2	348.45	0.664
551.8	0.668	33.4	678.2	0.668	33.4	489.55	0.668	33.4	450.17	0.668	33.4	-178.23	0.668	33.4	-151.14	0.668	33.4	-4577.86	0.668	33.4	381.43	0.668	33.4	377.97	0.668	33.4	-44.3	0.668	33.4	381.61	0.668	33.4	-1640.94	0.668	33.4	-388.18	0.668	33.4	-769.15	0.668	33.4	-420.94	0.668	33.4	591.81	0.668	33.4	348.38	0.668
551.72	0.672	33.6	677.87	0.672	33.6	489.32	0.672	33.6	450.13	0.672	33.6	-178.67	0.672	33.6	-151.17	0.672	33.6	-4577.94	0.672	33.6	381.57	0.672	33.6	378.34	0.672	33.6	-44.2	0.672	33.6	381.69	0.672	33.6	-1641.36	0.672	33.6	-388.31	0.672	33.6	-768.97	0.672	33.6	-420.75	0.672	33.6	591.93	0.672	33.6	348.7	0.672
551.11	0.676	33.8	677.54	0.676	33.8	488.98	0.676	33.8	450.13	0.676	33.8	-179.03	0.676	33.8	-151.34	0.676	33.8	-4578.19	0.676	33.8	381.25	0.676	33.8	378.07	0.676	33.8	-44.39	0.676	33.8	381.8	0.676	33.8	-1641.39	0.676	33.8	-388.32	0.676	33.8	-768.92	0.676	33.8	-420.74	0.676	33.8	591.99	0.676	33.8	348.42	0.676
551.28	0.68	34	677.8	0.68	34	489.11	0.68	34	450.07	0.68	34	-179.22	0.68	34	-151.2	0.68	34	-4577.81	0.68	34	381.34	0.68	34	378.2	0.68	34	-44.36	0.68	34	381.71	0.68	34	-1641.43	0.68	34	-388.17	0.68	34	-769	0.68	34	-420.74	0.68	34	591.69	0.68	34	348.7	0.68
551.07	0.684	34.2	677.57	0.684	34.2	489.23	0.684	34.2	450.05	0.684	34.2	-179.17	0.684	34.2	-151.33	0.684	34.2	-4577.62	0.684	34.2	381.34	0.684	34.2	378.21	0.684	34.2	-44.44	0.684	34.2	381.53	0.684	34.2	-1641.4	0.684	34.2	-388.05	0.684	34.2	-768.76	0.684	34.2	-421.04	0.684	34.2	592.04	0.684	34.2	348.62	0.684
550.66	0.688	34.4	677.36	0.688	34.4	488.71	0.688	34.4	449.91	0.688	34.4	-179.01	0.688	34.4	-151.28	0.688	34.4	-4577.9	0.688	34.4	381.39	0.688	34.4	377.9	0.688	34.4	-44.41	0.688	34.4	381.43	0.688	34.4	-1641.34	0.688	34.4	-388.09	0.688	34.4	-768.94	0.688	34.4	-420.92	0.688	34.4	591.84	0.688	34.4	348.38	0.688
550.78	0.692	34.6	677.48	0.692	34.6	488.81	0.692	34.6	450.03	0.692	34.6	-178.75	0.692	34.6	-151.22	0.692	34.6	-4577.64	0.692	34.6	381.44	0.692	34.6	378.23	0.692	34.6	-44.47	0.692	34.6	381.6	0.692	34.6	-1641.23	0.692	34.6	-387.81	0.692	34.6	-768.8	0.692	34.6	-421.12	0.692	34.6	591.79	0.692	34.6	348.58	0.692
550.45	0.696	34.8	677.29	0.696	34.8	488.39	0.696	34.8	450.29	0.696	34.8	-179.06	0.696	34.8	-151.29	0.696	34.8	-4577.94	0.696	34.8	381.14	0.696	34.8	378.28	0.696	34.8	-44.12	0.696	34.8	381.61	0.696	34.8	-1640.75	0.696	34.8	-387.73	0.696	34.8	-768.7	0.696	34.8	-420.91	0.696	34.8	591.84	0.696	34.8	348.55	0.696
550.42	0.7	35	677.7	0.7	35	488.62	0.7	35	450.04	0.7	35	-179.5	0.7	35	-151.2	0.7	35	-4577.53	0.7	35	381.26	0.7	35	377.97	0.7	35	-44.49	0.7	35	381.5	0.7	35	-1641.02	0.7	35	-387.85	0.7	35	-768.32	0.7	35	-420.72	0.7	35	591.85	0.7	35	348.66	0.7
550.57	0.704	35.2	677.42	0.704	35.2	488.72	0.704	35.2	450	0.704	35.2	-179.58	0.704	35.2	-151.22	0.704	35.2	-4577.88	0.704	35.2	381.33	0.704	35.2	378.37	0.704	35.2	-44.48	0.704	35.2	381.62	0.704	35.2	-1641.19	0.704	35.2	-387.83	0.704	35.2	-768.53	0.704	35.2	-420.97	0.704	35.2	591.7	0.704	35.2	348.3	0.704
550.35	0.708	35.4	677.38	0.708	35.4	488.46	0.708	35.4	449.74	0.708	35.4	-179.47	0.708	35.4	-151.27	0.708	35.4	-4577.96	0.708	35.4	381.39	0.708	35.4	378.14	0.708	35.4	-44.24	0.708	35.4	381.68	0.708	35.4	-1640.73	0.708	35.4	-387.71	0.708	35.4	-768.42	0.708	35.4	-420.8	0.708	35.4	591.91	0.708	35.4	348.48	0.708
550.14	0.712	35.6	677.38	0.712	35.6	488.36	0.712	35.6	449.87	0.712	35.6	-179.92	0.712	35.6	-151.54	0.712	35.6	-4577.86	0.712	35.6	381.35	0.712	35.6	378.19	0.712	35.6	-44.41	0.712	35.6	381.55	0.712	35.6	-1641.06	0.712	35.6	-387.76	0.712	35.6	-768.23	0.712	35.6	-420.75	0.712	35.6	591.97	0.712	35.6	348.44	0.712
549.83	0.716	35.8	676.99	0.716	35.8	487.68	0.716	35.8	449.94	0.716	35.8	-179.71	0.716	35.8	-151.33	0.716	35.8	-4577.8	0.716	35.8	381.54	0.716	35.8	378.24	0.716	35.8	-44.51	0.716	35.8	381.29	0.716	35.8	-1641.34	0.716	35.8	-388.04	0.716	35.8	-768.43	0.716	35.8	-420.51	0.716	35.8	591.99	0.716	35.8	348.41	0.716
550.02	0.72	36	677.34	0.72	36	488.17	0.72	36	449.85	0.72	36	-179.61	0.72	36	-151.61	0.72	36	-4577.65	0.72	36	381.38	0.72	36	378.16	0.72	36	-44.28	0.72	36	381.71	0.72	36	-1641.39	0.72	36	-387.61	0.72	36	-768.33	0.72	36	-420.56	0.72	36	591.98	0.72	36	348.46	0.72
549.52	0.724	36.2	677.03	0.724	36.2	487.74	0.724	36.2	450.01	0.724	36.2	-179.68	0.724	36.2	-151.48	0.724	36.2	-4577.93	0.724	36.2	381.11	0.724	36.2	378.29	0.724	36.2	-44.28	0.724	36.2	381.54	0.724	36.2	-1641.52	0.724	36.2	-387.75	0.724	36.2	-768.57	0.724	36.2	-420.11	0.724	36.2	591.91	0.724	36.2	348.45	0.724
549.45	0.728	36.4	676.93	0.728	36.4	487.75	0.728	36.4	449.76	0.728	36.4	-179.8	0.728	36.4	-151.53	0.728	36.4	-4577.58	0.728	36.4	381.15	0.728	36.4	378.02	0.728	36.4	-44.36	0.728	36.4	381.48	0.728	36.4	-1641.65	0.728	36.4	-387.96	0.728	36.4	-768.31	0.728	36.4	-420.23	0.728	36.4	591.91	0.728	36.4	348.47	0.728
549.51	0.732	36.6	677.01	0.732	36.6	487.94	0.732	36.6	449.76	0.732	36.6	-179.77	0.732	36.6	-151.23	0.732	36.6	-4577.8	0.732	36.6	381.1	0.732	36.6	378.15	0.732	36.6	-44.47	0.732	36.6	381.81	0.732	36.6	-1641.81	0.732	36.6	-387.66	0.732	36.6	-768.42	0.732	36.6	-420.14	0.732	36.6	592.09	0.732	36.6	348.48	0.732
549.07	0.736	36.8	677.13	0.736	36.8	487.62	0.736	36.8	449.73	0.736	36.8	-179.8	0.736	36.8	-151.31	0.736	36.8	-4577.79	0.736	36.8	381.63	0.736	36.8	378.08	0.736	36.8	-44.63	0.736	36.8	381.56	0.736	36.8	-1641.57	0.736	36.8	-387.81	0.736	36.8	-768.28	0.736	36.8	-420.49	0.736	36.8	592.13	0.736	36.8	348.25	0.736
549.28	0.74	37	677.07	0.74	37	487.82	0.74	37	449.81	0.74	37	-180.03	0.74	37	-151.55	0.74	37	-4577.83	0.74	37	381.4	0.74	37	378.32	0.74	37	-44.51	0.74	37	381.53	0.74	37	-1641.43	0.74	37	-387.88	0.74	37	-768.19	0.74	37	-420.31	0.74	37	591.92	0.74	37	348.5	0.74
549.37	0.744	37.2	677.04	0.744	37.2	487.74	0.744	37.2	449.89	0.744	37.2	-180.02	0.744	37.2	-151.65	0.744	37.2	-4577.74	0.744	37.2	381.23	0.744	37.2	378.33	0.744	37.2	-44.58	0.744	37.2	381.4	0.744	37.2	-1641.25	0.744	37.2	-387.89	0.744	37.2	-768.24	0.744	37.2	-420.22	0.744	37.2	591.81	0.744	37.2	348.65	0.744
548.78	0.748	37.4	676.68	0.748	37.4	487.32	0.748	37.4	449.64	0.748	37.4	-180.04	0.748	37.4	-151.27	0.748	37.4	-4577.81	0.748	37.4	381.35	0.748	37.4	378.53	0.748	37.4	-44.54	0.748	37.4	381.74	0.748	37.4	-1641.19	0.748	37.4	-387.85	0.748	37.4	-768.16	0.748	37.4	-420.34	0.748	37.4	591.99	0.748	37.4	348.64	0.748
548.71	0.752	37.6	676.4	0.752	37.6	487.14	0.752	37.6	449.81	0.752	37.6	-180.2	0.752	37.6	-151.28	0.752	37.6	-4577.77	0.752	37.6	381.11	0.752	37.6	378.27	0.752	37.6	-44.43	0.752	37.6	381.66	0.752	37.6	-1641.55	0.752	37.6	-387.78	0.752	37.6	-768.06	0.752	37.6	-420.4	0.752	37.6	591.89	0.752	37.6	348.53	0.752
548.42	0.756	37.8	676.21	0.756	37.8	486.66	0.756	37.8	449.64	0.756	37.8	-179.93	0.756	37.8	-151.09	0.756	37.8	-4577.73	0.756	37.8	381.27	0.756	37.8	378.03	0.756	37.8	-44.54	0.756	37.8	381.55	0.756	37.8	-1641.26	0.756	37.8	-387.61	0.756	37.8	-767.99	0.756	37.8	-420.83	0.756	37.8	591.84	0.756	37.8	348.36	0.756
548.54	0.76	38	676.36	0.76	38	486.92	0.76	38	449.69	0.76	38	-179.65	0.76	38	-151.26	0.76	38	-4577.71	0.76	38	381.15	0.76	38	378.23	0.76	38	-44.38	0.76	38	381.53	0.76	38	-1641.15	0.76	38	-387.48	0.76	38	-768.21	0.76	38	-420.84	0.76	38	591.9	0.76	38	348.63	0.76
548.38	0.764	38.2	676.11	0.764	38.2	486.44	0.764	38.2	449.81	0.764	38.2	-179.88	0.764	38.2	-151.12	0.764	38.2	-4577.56	0.764	38.2	381.36	0.764	38.2	378.24	0.764	38.2	-44.4	0.764	38.2	381.33	0.764	38.2	-1641.15	0.764	38.2	-387.63	0.764	38.2	-768.22	0.764	38.2	-420.51	0.764	38.2	592.26	0.764	38.2	348.59	0.764
548.29	0.768	38.4	676.12	0.768	38.4	486.42	0.768	38.4	450.06	0.768	38.4	-179.64	0.768	38.4	-151.26	0.768	38.4	-4577.87	0.768	38.4	381.12	0.768	38.4	378.26	0.768	38.4	-44.44	0.768	38.4	381.63	0.768	38.4	-1641.11	0.768	38.4	-387.61	0.768	38.4	-768.08	0.768	38.4	-420.58	0.768	38.4	591.94	0.768	38.4	348.43	0.768
548.23	0.772	38.6	676.14	0.772	38.6	486.45	0.772	38.6	449.92	0.772	38.6	-179.79	0.772	38.6	-151.2	0.772	38.6	-4577.59	0.772	38.6	381.2	0.772	38.6	378.45	0.772	38.6	-44.61	0.772	38.6	381.62	0.772	38.6	-1641.1	0.772	38.6	-387.6	0.772	38.6	-768.28	0.772	38.6	-420.36	0.772	38.6	592.03	0.772	38.6	348.61	0.772
548.23	0.776	38.8	676.09	0.776	38.8	486.46	0.776	38.8	450.06	0.776	38.8	-179.92	0.776	38.8	-151.33	0.776	38.8	-4577.62	0.776	38.8	381.27	0.776	38.8	378.26	0.776	38.8	-44.32	0.776	38.8	381.52	0.776	38.8	-1641.23	0.776	38.8	-387.57	0.776	38.8	-768.44	0.776	38.8	-420.2	0.776	38.8	592.13	0.776	38.8	348.75	0.776
548.23	0.78	39	676.09	0.78	39	486.49	0.78	39	449.88	0.78	39	-179.77	0.78	39	-151.23	0.78	39	-4577.72	0.78	39	381.16	0.78	39	378.45	0.78	39	-44.41	0.78	39	381.47	0.78	39	-1641.21	0.78	39	-387.46	0.78	39	-768.33	0.78	39	-420.37	0.78	39	592	0.78	39	348.21	0.78
548.08	0.784	39.2	675.98	0.784	39.2	486.56	0.784	39.2	449.7	0.784	39.2	-179.81	0.784	39.2	-151.08	0.784	39.2	-4577.42	0.784	39.2	380.76	0.784	39.2	378.26	0.784	39.2	-44.39	0.784	39.2	381.44	0.784	39.2	-1641.26	0.784	39.2	-387.47	0.784	39.2	-768.19	0.784	39.2	-420.42	0.784	39.2	591.91	0.784	39.2	348.47	0.784
547.78	0.788	39.4	675.85	0.788	39.4	486.18	0.788	39.4	449.74	0.788	39.4	-179.73	0.788	39.4	-150.85	0.788	39.4	-4577.42	0.788	39.4	379.39	0.788	39.4	378.4	0.788	39.4	-44.47	0.788	39.4	381.53	0.788	39.4	-1641.77	0.788	39.4	-387.43	0.788	39.4	-768.3	0.788	39.4	-420.36	0.788	39.4	591.94	0.788	39.4	348.55	0.788
547.4	0.792	39.6	675.48	0.792	39.6	486.01	0.792	39.6	449.44	0.792	39.6	-179.64	0.792	39.6	-150.83	0.792	39.6	-4577.64	0.792	39.6	378.64	0.792	39.6	378.3	0.792	39.6	-44.49	0.792	39.6	381.66	0.792	39.6	-1641.17	0.792	39.6	-387.68	0.792	39.6	-767.92	0.792	39.6	-420.14	0.792	39.6	592.16	0.792	39.6	348.69	0.792
547.07	0.796	39.8	675.08	0.796	39.8	485.29	0.796	39.8	449.66	0.796	39.8	-179.9	0.796	39.8	-150.77	0.796	39.8	-4577.75	0.796	39.8	378.7	0.796	39.8	378.53	0.796	39.8	-44.44	0.796	39.8	381.69	0.796	39.8	-1641.41	0.796	39.8	-387.61	0.796	39.8	-768.24	0.796	39.8	-420.3	0.796	39.8	591.83	0.796	39.8	348.69	0.796
547.04	0.8	40	675.35	0.8	40	485.65	0.8	40	449.82	0.8	40	-179.99	0.8	40	-150.82	0.8	40	-4577.54	0.8	40	378.86	0.8	40	378.57	0.8	40	-44.45	0.8	40	381.62	0.8	40	-1641.47	0.8	40	-387.37	0.8	40	-768.2	0.8	40	-420.63	0.8	40	592.03	0.8	40	348.44	0.8
546.83	0.804	40.2	675.32	0.804	40.2	485.48	0.804	40.2	449.59	0.804	40.2	-179.79	0.804	40.2	-150.82	0.804	40.2	-4577.58	0.804	40.2	378.98	0.804	40.2	378.47	0.804	40.2	-44.36	0.804	40.2	381.42	0.804	40.2	-1641.79	0.804	40.2	-387.07	0.804	40.2	-768.1	0.804	40.2	-420.4	0.804	40.2	592.04	0.804	40.2	348.46	0.804
546.87	0.808	40.4	675.18	0.808	40.4	485.41	0.808	40.4	449.6	0.808	40.4	-180.18	0.808	40.4	-150.85	0.808	40.4	-4577.49	0.808	40.4	378.89	0.808	40.4	378.19	0.808	40.4	-44.42	0.808	40.4	381.58	0.808	40.4	-1641.49	0.808	40.4	-387.36	0.808	40.4	-768.06	0.808	40.4	-420.24	0.808	40.4	591.77	0.808	40.4	348.52	0.808
546.92	0.812	40.6	675.56	0.812	40.6	485.74	0.812	40.6	449.55	0.812	40.6	-180.23	0.812	40.6	-150.91	0.812	40.6	-4577.53	0.812	40.6	379.03	0.812	40.6	378.56	0.812	40.6	-44.38	0.812	40.6	381.65	0.812	40.6	-1641.43	0.812	40.6	-387.28	0.812	40.6	-768.11	0.812	40.6	-420.32	0.812	40.6	592.03	0.812	40.6	348.57	0.812
546.61	0.816	40.8	675.4	0.816	40.8	485.41	0.816	40.8	449.89	0.816	40.8	-180.11	0.816	40.8	-150.87	0.816	40.8	-4577.65	0.816	40.8	378.61	0.816	40.8	378.52	0.816	40.8	-44.62	0.816	40.8	381.71	0.816	40.8	-1641.11	0.816	40.8	-387.26	0.816	40.8	-768.28	0.816	40.8	-420.47	0.816	40.8	591.92	0.816	40.8	348.63	0.816
546.76	0.82	41	675.59	0.82	41	485.46	0.82	41	449.73	0.82	41	-180.2	0.82	41	-151.2	0.82	41	-4577.72	0.82	41	378.92	0.82	41	378.32	0.82	41	-44.4	0.82	41	381.65	0.82	41	-1641.18	0.82	41	-387.25	0.82	41	-768.53	0.82	41	-420.25	0.82	41	592.11	0.82	41	348.49	0.82
546.56	0.824	41.2	675.15	0.824	41.2	485.31	0.824	41.2	449.66	0.824	41.2	-180.16	0.824	41.2	-151.15	0.824	41.2	-4577.7	0.824	41.2	378.79	0.824	41.2	378.58	0.824	41.2	-44.53	0.824	41.2	381.63	0.824	41.2	-1641.16	0.824	41.2	-386.89	0.824	41.2	-768.45	0.824	41.2	-420.36	0.824	41.2	592.07	0.824	41.2	348.58	0.824
546.33	0.828	41.4	675.22	0.828	41.4	485.17	0.828	41.4	449.69	0.828	41.4	-180.15	0.828	41.4	-151.09	0.828	41.4	-4577.45	0.828	41.4	378.68	0.828	41.4	378.18	0.828	41.4	-44.48	0.828	41.4	381.69	0.828	41.4	-1641.18	0.828	41.4	-387.1	0.828	41.4	-768.42	0.828	41.4	-420.23	0.828	41.4	591.89	0.828	41.4	348.5	0.828
546.13	0.832	41.6	674.9	0.832	41.6	484.84	0.832	41.6	449.81	0.832	41.6	-180.13	0.832	41.6	-151.23	0.832	41.6	-4577.55	0.832	41.6	378.9	0.832	41.6	378.3	0.832	41.6	-44.47	0.832	41.6	381.48	0.832	41.6	-1641.45	0.832	41.6	-387.01	0.832	41.6	-768.3	0.832	41.6	-420.07	0.832	41.6	591.98	0.832	41.6	348.39	0.832
545.69	0.836	41.8	674.65	0.836	41.8	484.58	0.836	41.8	449.68	0.836	41.8	-180.11	0.836	41.8	-150.91	0.836	41.8	-4577.84	0.836	41.8	378.96	0.836	41.8	378.37	0.836	41.8	-44.4	0.836	41.8	381.73	0.836	41.8	-1641.09	0.836	41.8	-387.25	0.836	41.8	-768.03	0.836	41.8	-420.19	0.836	41.8	591.77	0.836	41.8	348.6	0.836
546.25	0.84	42	674.91	0.84	42	484.6	0.84	42	449.71	0.84	42	-179.96	0.84	42	-150.69	0.84	42	-4577.52	0.84	42	379	0.84	42	378.41	0.84	42	-44.42	0.84	42	381.77	0.84	42	-1641.09	0.84	42	-387.19	0.84	42	-768.18	0.84	42	-419.77	0.84	42	591.97	0.84	42	348.64	0.84
545.99	0.844	42.2	674.61	0.844	42.2	484.56	0.844	42.2	449.75	0.844	42.2	-179.81	0.844	42.2	-150.71	0.844	42.2	-4577.62	0.844	42.2	379.01	0.844	42.2	378.49	0.844	42.2	-44.38	0.844	42.2	381.74	0.844	42.2	-1641.07	0.844	42.2	-387.3	0.844	42.2	-767.95	0.844	42.2	-419.88	0.844	42.2	592.06	0.844	42.2	348.63	0.844
546.01	0.848	42.4	674.58	0.848	42.4	484.49	0.848	42.4	449.78	0.848	42.4	-180.15	0.848	42.4	-150.88	0.848	42.4	-4577.5	0.848	42.4	379.06	0.848	42.4	378.33	0.848	42.4	-44.22	0.848	42.4	381.59	0.848	42.4	-1641.56	0.848	42.4	-387.41	0.848	42.4	-767.98	0.848	42.4	-420.19	0.848	42.4	592.05	0.848	42.4	348.59	0.848
545.81	0.852	42.6	674.87	0.852	42.6	484.67	0.852	42.6	449.56	0.852	42.6	-179.88	0.852	42.6	-150.68	0.852	42.6	-4577.4	0.852	42.6	378.87	0.852	42.6	378.49	0.852	42.6	-44.6	0.852	42.6	381.82	0.852	42.6	-1641.52	0.852	42.6	-387.48	0.852	42.6	-768.1	0.852	42.6	-420.17	0.852	42.6	592.1	0.852	42.6	348.49	0.852
545.98	0.856	42.8	674.87	0.856	42.8	484.29	0.856	42.8	449.34	0.856	42.8	-179.93	0.856	42.8	-150.9	0.856	42.8	-4577.47	0.856	42.8	378.88	0.856	42.8	378.49	0.856	42.8	-44.39	0.856	42.8	381.67	0.856	42.8	-1641.62	0.856	42.8	-387.37	0.856	42.8	-768.42	0.856	42.8	-420.03	0.856	42.8	592.01	0.856	42.8	348.55	0.856
545.79	0.86	43	674.71	0.86	43	484.54	0.86	43	449.44	0.86	43	-180.19	0.86	43	-150.72	0.86	43	-4577.26	0.86	43	378.9	0.86	43	378.57	0.86	43	-44.46	0.86	43	381.59	0.86	43	-1641.46	0.86	43	-387.29	0.86	43	-768.28	0.86	43	-420	0.86	43	591.98	0.86	43	348.78	0.86
545.56	0.864	43.2	674.57	0.864	43.2	484.3	0.864	43.2	449.61	0.864	43.2	-180.11	0.864	43.2	-151.13	0.864	43.2	-4577.64	0.864	43.2	378.83	0.864	43.2	378.46	0.864	43.2	-44.49	0.864	43.2	381.69	0.864	43.2	-1641.36	0.864	43.2	-387.38	0.864	43.2	-768.31	0.864	43.2	-419.98	0.864	43.2	592.11	0.864	43.2	348.5	0.864
545.3	0.868	43.4	674.67	0.868	43.4	484.07	0.868	43.4	449.82	0.868	43.4	-179.99	0.868	43.4	-150.68	0.868	43.4	-4577.45	0.868	43.4	378.75	0.868	43.4	378.55	0.868	43.4	-44.43	0.868	43.4	381.76	0.868	43.4	-1641.19	0.868	43.4	-387.15	0.868	43.4	-768.53	0.868	43.4	-420.21	0.868	43.4	592.09	0.868	43.4	348.38	0.868
544.95	0.872	43.6	674.4	0.872	43.6	483.78	0.872	43.6	449.71	0.872	43.6	-179.83	0.872	43.6	-151.08	0.872	43.6	-4577.53	0.872	43.6	378.77	0.872	43.6	378.65	0.872	43.6	-44.3	0.872	43.6	381.63	0.872	43.6	-1641.44	0.872	43.6	-387.15	0.872	43.6	-768.5	0.872	43.6	-420.05	0.872	43.6	592.02	0.872	43.6	348.39	0.872
544.9	0.876	43.8	673.98	0.876	43.8	483.93	0.876	43.8	449.58	0.876	43.8	-179.77	0.876	43.8	-150.96	0.876	43.8	-4577.45	0.876	43.8	378.93	0.876	43.8	378.49	0.876	43.8	-44.43	0.876	43.8	381.68	0.876	43.8	-1641.33	0.876	43.8	-386.73	0.876	43.8	-768.42	0.876	43.8	-420.29	0.876	43.8	591.91	0.876	43.8	348.71	0.876
544.85	0.88	44	674.23	0.88	44	483.85	0.88	44	449.53	0.88	44	-179.83	0.88	44	-150.77	0.88	44	-4577.54	0.88	44	379.07	0.88	44	378.56	0.88	44	-44.62	0.88	44	381.52	0.88	44	-1641.31	0.88	44	-387.07	0.88	44	-768.55	0.88	44	-420.01	0.88	44	591.84	0.88	44	348.39	0.88
544.89	0.884	44.2	674.42	0.884	44.2	484.12	0.884	44.2	449.62	0.884	44.2	-180.03	0.884	44.2	-151.11	0.884	44.2	-4577.26	0.884	44.2	379.06	0.884	44.2	378.52	0.884	44.2	-44.51	0.884	44.2	381.85	0.884	44.2	-1640.84	0.884	44.2	-386.65	0.884	44.2	-768.09	0.884	44.2	-419.86	0.884	44.2	591.96	0.884	44.2	348.73	0.884
544.58	0.888	44.4	674.39	0.888	44.4	483.9	0.888	44.4	449.74	0.888	44.4	-180.18	0.888	44.4	-150.81	0.888	44.4	-4577.32	0.888	44.4	379.13	0.888	44.4	378.45	0.888	44.4	-44.39	0.888	44.4	381.61	0.888	44.4	-1640.93	0.888	44.4	-386.84	0.888	44.4	-768.16	0.888	44.4	-419.93	0.888	44.4	592.23	0.888	44.4	348.4	0.888
544.77	0.892	44.6	674.26	0.892	44.6	483.92	0.892	44.6	449.53	0.892	44.6	-180.04	0.892	44.6	-150.48	0.892	44.6	-4577.87	0.892	44.6	378.96	0.892	44.6	378.5	0.892	44.6	-44.53	0.892	44.6	381.85	0.892	44.6	-1640.9	0.892	44.6	-387	0.892	44.6	-768.2	0.892	44.6	-419.97	0.892	44.6	592.14	0.892	44.6	348.61	0.892
544.49	0.896	44.8	674.21	0.896	44.8	483.83	0.896	44.8	449.97	0.896	44.8	-179.76	0.896	44.8	-150.84	0.896	44.8	-4577.39	0.896	44.8	379	0.896	44.8	378.65	0.896	44.8	-44.4	0.896	44.8	381.66	0.896	44.8	-1641.09	0.896	44.8	-386.81	0.896	44.8	-768.33	0.896	44.8	-420.07	0.896	44.8	591.94	0.896	44.8	348.34	0.896
544.52	0.9	45	674.19	0.9	45	483.79	0.9	45	449.72	0.9	45	-179.98	0.9	45	-150.68	0.9	45	-4577.4	0.9	45	378.89	0.9	45	378.87	0.9	45	-44.52	0.9	45	381.75	0.9	45	-1641.02	0.9	45	-386.81	0.9	45	-768.06	0.9	45	-419.94	0.9	45	591.99	0.9	45	348.37	0.9
544.52	0.904	45.2	674.23	0.904	45.2	483.84	0.904	45.2	449.62	0.904	45.2	-179.9	0.904	45.2	-151.01	0.904	45.2	-4577.46	0.904	45.2	378.86	0.904	45.2	378.71	0.904	45.2	-44.35	0.904	45.2	381.96	0.904	45.2	-1641.04	0.904	45.2	-386.85	0.904	45.2	-768.11	0.904	45.2	-419.8	0.904	45.2	591.93	0.904	45.2	348.57	0.904
544.52	0.908	45.4	673.95	0.908	45.4	483.89	0.908	45.4	450.05	0.908	45.4	-179.51	0.908	45.4	-150.99	0.908	45.4	-4577.46	0.908	45.4	379.02	0.908	45.4	378.43	0.908	45.4	-44.26	0.908	45.4	381.82	0.908	45.4	-1641.17	0.908	45.4	-387.38	0.908	45.4	-768.17	0.908	45.4	-419.87	0.908	45.4	591.83	0.908	45.4	348.47	0.908
544.11	0.912	45.6	674.1	0.912	45.6	483.43	0.912	45.6	449.88	0.912	45.6	-179.96	0.912	45.6	-150.75	0.912	45.6	-4577.48	0.912	45.6	379.25	0.912	45.6	378.67	0.912	45.6	-44.61	0.912	45.6	381.69	0.912	45.6	-1641.3	0.912	45.6	-387.18	0.912	45.6	-767.92	0.912	45.6	-419.7	0.912	45.6	592.16	0.912	45.6	348.63	0.912
543.98	0.916	45.8	673.84	0.916	45.8	483.26	0.916	45.8	449.45	0.916	45.8	-179.87	0.916	45.8	-150.41	0.916	45.8	-4577.44	0.916	45.8	379.21	0.916	45.8	378.67	0.916	45.8	-44.37	0.916	45.8	381.91	0.916	45.8	-1641.23	0.916	45.8	-387.18	0.916	45.8	-768.29	0.916	45.8	-419.85	0.916	45.8	592.19	0.916	45.8	348.67	0.916
544.24	0.92	46	673.88	0.92	46	483.4	0.92	46	449.85	0.92	46	-179.92	0.92	46	-150.46	0.92	46	-4577.37	0.92	46	379.07	0.92	46	378.78	0.92	46	-44.5	0.92	46	381.87	0.92	46	-1641.29	0.92	46	-387.22	0.92	46	-768.39	0.92	46	-420.09	0.92	46	592.07	0.92	46	348.78	0.92
544.14	0.924	46.2	673.99	0.924	46.2	483.23	0.924	46.2	449.66	0.924	46.2	-180.12	0.924	46.2	-150.29	0.924	46.2	-4577.43	0.924	46.2	378.89	0.924	46.2	378.56	0.924	46.2	-44.13	0.924	46.2	381.86	0.924	46.2	-1641.18	0.924	46.2	-387.07	0.924	46.2	-768.34	0.924	46.2	-420.19	0.924	46.2	591.83	0.924	46.2	348.71	0.924
543.84	0.928	46.4	673.8	0.928	46.4	483.5	0.928	46.4	449.67	0.928	46.4	-180.2	0.928	46.4	-150.83	0.928	46.4	-4577.2	0.928	46.4	379.22	0.928	46.4	378.44	0.928	46.4	-44.68	0.928	46.4	381.79	0.928	46.4	-1640.91	0.928	46.4	-387.06	0.928	46.4	-768.45	0.928	46.4	-420.28	0.928	46.4	591.99	0.928	46.4	348.62	0.928
543.89	0.932	46.6	674	0.932	46.6	483.12	0.932	46.6	449.6	0.932	46.6	-180.04	0.932	46.6	-150.9	0.932	46.6	-4577.47	0.932	46.6	379.09	0.932	46.6	378.74	0.932	46.6	-44.56	0.932	46.6	381.92	0.932	46.6	-1640.95	0.932	46.6	-387.14	0.932	46.6	-768.26	0.932	46.6	-419.97	0.932	46.6	592.15	0.932	46.6	349.02	0.932
543.5	0.936	46.8	673.49	0.936	46.8	483.06	0.936	46.8	449.65	0.936	46.8	-180.01	0.936	46.8	-150.74	0.936	46.8	-4577.31	0.936	46.8	378.98	0.936	46.8	378.57	0.936	46.8	-44.65	0.936	46.8	381.67	0.936	46.8	-1640.86	0.936	46.8	-387.47	0.936	46.8	-768.44	0.936	46.8	-420.18	0.936	46.8	592.25	0.936	46.8	348.51	0.936
543.69	0.94	47	673.75	0.94	47	482.84	0.94	47	450.02	0.94	47	-180.25	0.94	47	-150.84	0.94	47	-4577.36	0.94	47	378.89	0.94	47	378.75	0.94	47	-44.38	0.94	47	381.69	0.94	47	-1640.69	0.94	47	-387.09	0.94	47	-768.52	0.94	47	-419.86	0.94	47	591.95	0.94	47	348.88	0.94
543.37	0.944	47.2	673.28	0.944	47.2	482.97	0.944	47.2	449.94	0.944	47.2	-179.98	0.944	47.2	-150.64	0.944	47.2	-4577.32	0.944	47.2	378.93	0.944	47.2	378.54	0.944	47.2	-44.35	0.944	47.2	381.83	0.944	47.2	-1640.83	0.944	47.2	-386.78	0.944	47.2	-768.21	0.944	47.2	-420.22	0.944	47.2	591.83	0.944	47.2	348.35	0.944
543.6	0.948	47.4	673.34	0.948	47.4	482.99	0.948	47.4	449.84	0.948	47.4	-180.11	0.948	47.4	-150.83	0.948	47.4	-4577.41	0.948	47.4	379.27	0.948	47.4	378.75	0.948	47.4	-44.45	0.948	47.4	381.94	0.948	47.4	-1640.61	0.948	47.4	-386.86	0.948	47.4	-767.92	0.948	47.4	-419.86	0.948	47.4	592.09	0.948	47.4	348.49	0.948
543.59	0.952	47.6	673.28	0.952	47.6	482.92	0.952	47.6	449.8	0.952	47.6	-179.87	0.952	47.6	-150.86	0.952	47.6	-4577.44	0.952	47.6	378.98	0.952	47.6	378.6	0.952	47.6	-44.41	0.952	47.6	381.66	0.952	47.6	-1640.73	0.952	47.6	-386.9	0.952	47.6	-768.1	0.952	47.6	-419.43	0.952	47.6	592.06	0.952	47.6	348.51	0.952
543.27	0.956	47.8	673.06	0.956	47.8	482.63	0.956	47.8	449.82	0.956	47.8	-179.78	0.956	47.8	-150.85	0.956	47.8	-4577.35	0.956	47.8	379.16	0.956	47.8	378.73	0.956	47.8	-44.6	0.956	47.8	381.74	0.956	47.8	-1641.07	0.956	47.8	-387.05	0.956	47.8	-768.07	0.956	47.8	-419.85	0.956	47.8	591.9	0.956	47.8	348.7	0.956
543.34	0.96	48	673.44	0.96	48	482.91	0.96	48	449.9	0.96	48	-180.03	0.96	48	-150.68	0.96	48	-4577.37	0.96	48	378.96	0.96	48	378.75	0.96	48	-44.27	0.96	48	381.84	0.96	48	-1640.67	0.96	48	-387.13	0.96	48	-767.82	0.96	48	-420.08	0.96	48	591.96	0.96	48	348.8	0.96
543.07	0.964	48.2	673.42	0.964	48.2	482.61	0.964	48.2	449.8	0.964	48.2	-179.71	0.964	48.2	-150.53	0.964	48.2	-4577.04	0.964	48.2	378.91	0.964	48.2	378.52	0.964	48.2	-44.31	0.964	48.2	381.87	0.964	48.2	-1641.1	0.964	48.2	-387.26	0.964	48.2	-768.28	0.964	48.2	-419.94	0.964	48.2	592.3	0.964	48.2	348.64	0.964
542.97	0.968	48.4	672.82	0.968	48.4	482.64	0.968	48.4	449.92	0.968	48.4	-179.93	0.968	48.4	-150.78	0.968	48.4	-4577.01	0.968	48.4	379.11	0.968	48.4	378.52	0.968	48.4	-44.21	0.968	48.4	381.93	0.968	48.4	-1641.04	0.968	48.4	-387.15	0.968	48.4	-768.07	0.968	48.4	-419.95	0.968	48.4	592.32	0.968	48.4	348.69	0.968
543.09	0.972	48.6	673.22	0.972	48.6	482.55	0.972	48.6	449.91	0.972	48.6	-179.92	0.972	48.6	-150.45	0.972	48.6	-4577.34	0.972	48.6	379.02	0.972	48.6	378.73	0.972	48.6	-44.59	0.972	48.6	381.83	0.972	48.6	-1640.92	0.972	48.6	-387.43	0.972	48.6	-767.91	0.972	48.6	-420.09	0.972	48.6	592.09	0.972	48.6	348.89	0.972
542.98	0.976	48.8	672.97	0.976	48.8	482.6	0.976	48.8	449.99	0.976	48.8	-179.89	0.976	48.8	-150.57	0.976	48.8	-4577.24	0.976	48.8	379.29	0.976	48.8	378.94	0.976	48.8	-44.64	0.976	48.8	381.91	0.976	48.8	-1641.01	0.976	48.8	-387.43	0.976	48.8	-768.13	0.976	48.8	-420.03	0.976	48.8	591.92	0.976	48.8	348.56	0.976
542.74	0.98	49	672.79	0.98	49	482.66	0.98	49	449.88	0.98	49	-179.91	0.98	49	-150.89	0.98	49	-4577.19	0.98	49	379.2	0.98	49	378.72	0.98	49	-44.33	0.98	49	381.64	0.98	49	-1640.95	0.98	49	-387.2	0.98	49	-767.9	0.98	49	-419.71	0.98	49	592.31	0.98	49	348.58	0.98
542.9	0.984	49.2	672.89	0.984	49.2	482.33	0.984	49.2	449.62	0.984	49.2	-179.87	0.984	49.2	-150.35	0.984	49.2	-4577.08	0.984	49.2	379.02	0.984	49.2	378.83	0.984	49.2	-44.66	0.984	49.2	381.94	0.984	49.2	-1640.96	0.984	49.2	-387.37	0.984	49.2	-767.78	0.984	49.2	-419.84	0.984	49.2	592.15	0.984	49.2	348.86	0.984
542.77	0.988	49.4	672.85	0.988	49.4	482.2	0.988	49.4	450.11	0.988	49.4	-179.89	0.988	49.4	-150.8	0.988	49.4	-4577.06	0.988	49.4	379.05	0.988	49.4	378.69	0.988	49.4	-44.61	0.988	49.4	381.95	0.988	49.4	-1640.7	0.988	49.4	-387.03	0.988	49.4	-768.29	0.988	49.4	-420.04	0.988	49.4	592	0.988	49.4	348.75	0.988
542.78	0.992	49.6	672.63	0.992	49.6	482.23	0.992	49.6	449.97	0.992	49.6	-180.13	0.992	49.6	-150.22	0.992	49.6	-4577.51	0.992	49.6	379.3	0.992	49.6	378.78	0.992	49.6	-44.47	0.992	49.6	381.61	0.992	49.6	-1640.84	0.992	49.6	-387.03	0.992	49.6	-768.22	0.992	49.6	-420.26	0.992	49.6	592.02	0.992	49.6	348.75	0.992
542.37	0.996	49.8	672.56	0.996	49.8	482.17	0.996	49.8	449.77	0.996	49.8	-179.94	0.996	49.8	-150.6	0.996	49.8	-4577.04	0.996	49.8	379.15	0.996	49.8	378.6	0.996	49.8	-44.2	0.996	49.8	381.66	0.996	49.8	-1641.03	0.996	49.8	-386.94	0.996	49.8	-768.14	0.996	49.8	-420.22	0.996	49.8	592.1	0.996	49.8	348.82	0.996
542.78	1	50	672.74	1	50	482.19	1	50	449.74	1	50	-180.08	1	50	-150.51	1	50	-4577.28	1	50	378.89	1	50	378.58	1	50	-44.3	1	50	381.67	1	50	-1641.04	1	50	-387.01	1	50	-768.13	1	50	-420.15	1	50	592.21	1	50	348.82	1
542.55	1.004	50.2	672.56	1.004	50.2	481.94	1.004	50.2	449.95	1.004	50.2	-180.09	1.004	50.2	-150.6	1.004	50.2	-4577	1.004	50.2	379.24	1.004	50.2	378.96	1.004	50.2	-44.47	1.004	50.2	381.86	1.004	50.2	-1640.86	1.004	50.2	-386.62	1.004	50.2	-768.13	1.004	50.2	-419.96	1.004	50.2	592.12	1.004	50.2	348.82	1.004
542.45	1.008	50.4	672.48	1.008	50.4	481.94	1.008	50.4	449.97	1.008	50.4	-179.66	1.008	50.4	-150.27	1.008	50.4	-4577.23	1.008	50.4	379.06	1.008	50.4	378.79	1.008	50.4	-44.26	1.008	50.4	381.75	1.008	50.4	-1640.75	1.008	50.4	-386.58	1.008	50.4	-767.76	1.008	50.4	-419.96	1.008	50.4	592.1	1.008	50.4	348.65	1.008
542.26	1.012	50.6	672.7	1.012	50.6	481.96	1.012	50.6	450.11	1.012	50.6	-179.77	1.012	50.6	-150.33	1.012	50.6	-4577.08	1.012	50.6	379.45	1.012	50.6	379.09	1.012	50.6	-44.52	1.012	50.6	381.82	1.012	50.6	-1640.64	1.012	50.6	-386.91	1.012	50.6	-767.95	1.012	50.6	-420.18	1.012	50.6	592.37	1.012	50.6	348.61	1.012
542.34	1.016	50.8	672.63	1.016	50.8	481.75	1.016	50.8	450.15	1.016	50.8	-179.66	1.016	50.8	-150.43	1.016	50.8	-4577.14	1.016	50.8	379.19	1.016	50.8	378.94	1.016	50.8	-44.15	1.016	50.8	381.88	1.016	50.8	-1640.89	1.016	50.8	-386.82	1.016	50.8	-767.91	1.016	50.8	-420.18	1.016	50.8	592.12	1.016	50.8	348.49	1.016
542.32	1.02	51	672.31	1.02	51	482.13	1.02	51	450.13	1.02	51	-179.89	1.02	51	-150.4	1.02	51	-4577.02	1.02	51	379.34	1.02	51	378.77	1.02	51	-44.5	1.02	51	381.72	1.02	51	-1640.77	1.02	51	-386.78	1.02	51	-767.91	1.02	51	-419.92	1.02	51	592.16	1.02	51	348.61	1.02
542.29	1.024	51.2	672.57	1.024	51.2	481.91	1.024	51.2	449.96	1.024	51.2	-179.88	1.024	51.2	-150.5	1.024	51.2	-4577.17	1.024	51.2	379.36	1.024	51.2	378.58	1.024	51.2	-44.49	1.024	51.2	381.71	1.024	51.2	-1640.55	1.024	51.2	-386.71	1.024	51.2	-768.17	1.024	51.2	-419.94	1.024	51.2	592.07	1.024	51.2	348.78	1.024
542.25	1.028	51.4	672.68	1.028	51.4	481.91	1.028	51.4	449.99	1.028	51.4	-179.93	1.028	51.4	-150.42	1.028	51.4	-4577.18	1.028	51.4	379.25	1.028	51.4	378.44	1.028	51.4	-44.21	1.028	51.4	381.91	1.028	51.4	-1640.72	1.028	51.4	-387.01	1.028	51.4	-767.76	1.028	51.4	-420.09	1.028	51.4	592.3	1.028	51.4	348.85	1.028
542	1.032	51.6	672.42	1.032	51.6	481.84	1.032	51.6	449.97	1.032	51.6	-179.69	1.032	51.6	-150.2	1.032	51.6	-4576.97	1.032	51.6	379.34	1.032	51.6	378.78	1.032	51.6	-44.3	1.032	51.6	382.07	1.032	51.6	-1640.69	1.032	51.6	-386.91	1.032	51.6	-767.71	1.032	51.6	-419.95	1.032	51.6	592.08	1.032	51.6	348.66	1.032
541.95	1.036	51.8	672.35	1.036	51.8	481.46	1.036	51.8	450	1.036	51.8	-179.78	1.036	51.8	-150	1.036	51.8	-4577.29	1.036	51.8	379.24	1.036	51.8	378.85	1.036	51.8	-44.34	1.036	51.8	381.91	1.036	51.8	-1641.07	1.036	51.8	-386.97	1.036	51.8	-768.07	1.036	51.8	-420.16	1.036	51.8	592.2	1.036	51.8	348.62	1.036
542.01	1.04	52	672.33	1.04	52	481.44	1.04	52	449.97	1.04	52	-179.79	1.04	52	-150.13	1.04	52	-4577.08	1.04	52	379.41	1.04	52	379.08	1.04	52	-44.24	1.04	52	382.11	1.04	52	-1640.79	1.04	52	-387.13	1.04	52	-768.06	1.04	52	-420.32	1.04	52	592.15	1.04	52	348.91	1.04
541.7	1.044	52.2	672.07	1.044	52.2	481.52	1.044	52.2	450	1.044	52.2	-179.76	1.044	52.2	-150.35	1.044	52.2	-4577.15	1.044	52.2	379.33	1.044	52.2	378.73	1.044	52.2	-44.49	1.044	52.2	381.94	1.044	52.2	-1640.76	1.044	52.2	-387.05	1.044	52.2	-767.64	1.044	52.2	-420.09	1.044	52.2	592.02	1.044	52.2	348.66	1.044
541.63	1.048	52.4	672.08	1.048	52.4	481.41	1.048	52.4	449.96	1.048	52.4	-179.69	1.048	52.4	-150.51	1.048	52.4	-4576.91	1.048	52.4	379.43	1.048	52.4	378.75	1.048	52.4	-44.3	1.048	52.4	381.99	1.048	52.4	-1640.77	1.048	52.4	-386.79	1.048	52.4	-768.3	1.048	52.4	-420.35	1.048	52.4	592.01	1.048	52.4	348.55	1.048
541.65	1.052	52.6	672.5	1.052	52.6	481.41	1.052	52.6	449.7	1.052	52.6	-179.66	1.052	52.6	-150.41	1.052	52.6	-4577.28	1.052	52.6	379.33	1.052	52.6	378.7	1.052	52.6	-44.42	1.052	52.6	381.98	1.052	52.6	-1640.53	1.052	52.6	-386.84	1.052	52.6	-768.47	1.052	52.6	-420.1	1.052	52.6	592.09	1.052	52.6	348.65	1.052
541.31	1.056	52.8	672.04	1.056	52.8	481.52	1.056	52.8	450	1.056	52.8	-180	1.056	52.8	-150.14	1.056	52.8	-4576.96	1.056	52.8	379.49	1.056	52.8	378.9	1.056	52.8	-44.53	1.056	52.8	381.89	1.056	52.8	-1640.58	1.056	52.8	-386.99	1.056	52.8	-768.12	1.056	52.8	-420.08	1.056	52.8	591.97	1.056	52.8	348.79	1.056
541.75	1.06	53	672.14	1.06	53	481.45	1.06	53	450.03	1.06	53	-179.77	1.06	53	-150.31	1.06	53	-4577.12	1.06	53	379.34	1.06	53	378.82	1.06	53	-44.21	1.06	53	381.7	1.06	53	-1640.69	1.06	53	-386.93	1.06	53	-767.99	1.06	53	-420	1.06	53	592.21	1.06	53	348.6	1.06
541.63	1.064	53.2	672.17	1.064	53.2	481.28	1.064	53.2	450.07	1.064	53.2	-179.91	1.064	53.2	-150.06	1.064	53.2	-4577.14	1.064	53.2	379.11	1.064	53.2	378.9	1.064	53.2	-44.23	1.064	53.2	381.89	1.064	53.2	-1640.47	1.064	53.2	-386.82	1.064	53.2	-767.72	1.064	53.2	-420.17	1.064	53.2	592.34	1.064	53.2	348.66	1.064
541.59	1.068	53.4	672.04	1.068	53.4	481.15	1.068	53.4	450.05	1.068	53.4	-179.93	1.068	53.4	-150.19	1.068	53.4	-4577.01	1.068	53.4	379.13	1.068	53.4	378.9	1.068	53.4	-44.27	1.068	53.4	382.09	1.068	53.4	-1640.82	1.068	53.4	-386.95	1.068	53.4	-767.66	1.068	53.4	-419.81	1.068	53.4	592.38	1.068	53.4	348.48	1.068
541.49	1.072	53.6	671.95	1.072	53.6	481.03	1.072	53.6	450.07	1.072	53.6	-179.88	1.072	53.6	-150.75	1.072	53.6	-4576.98	1.072	53.6	379.53	1.072	53.6	379.01	1.072	53.6	-44.25	1.072	53.6	381.87	1.072	53.6	-1640.79	1.072	53.6	-386.81	1.072	53.6	-768	1.072	53.6	-419.5	1.072	53.6	592.22	1.072	53.6	348.8	1.072
540.97	1.076	53.8	671.97	1.076	53.8	481.12	1.076	53.8	450.12	1.076	53.8	-179.82	1.076	53.8	-150.53	1.076	53.8	-4577.15	1.076	53.8	379.43	1.076	53.8	378.82	1.076	53.8	-44.25	1.076	53.8	381.76	1.076	53.8	-1640.82	1.076	53.8	-386.78	1.076	53.8	-767.97	1.076	53.8	-419.39	1.076	53.8	592.33	1.076	53.8	348.84	1.076
541.02	1.08	54	671.84	1.08	54	481.1	1.08	54	449.97	1.08	54	-179.92	1.08	54	-150.33	1.08	54	-4577.19	1.08	54	379.53	1.08	54	378.81	1.08	54	-44.19	1.08	54	381.96	1.08	54	-1640.7	1.08	54	-386.99	1.08	54	-767.8	1.08	54	-419.82	1.08	54	592.17	1.08	54	348.89	1.08
541.05	1.084	54.2	671.72	1.084	54.2	480.78	1.084	54.2	450.23	1.084	54.2	-179.85	1.084	54.2	-150.46	1.084	54.2	-4576.9	1.084	54.2	379.64	1.084	54.2	378.91	1.084	54.2	-44.41	1.084	54.2	382.07	1.084	54.2	-1640.77	1.084	54.2	-386.51	1.084	54.2	-767.7	1.084	54.2	-419.96	1.084	54.2	592.09	1.084	54.2	348.77	1.084
540.83	1.088	54.4	671.61	1.088	54.4	480.85	1.088	54.4	450.02	1.088	54.4	-179.77	1.088	54.4	-150.38	1.088	54.4	-4577.19	1.088	54.4	379.49	1.088	54.4	378.87	1.088	54.4	-44.14	1.088	54.4	382.01	1.088	54.4	-1640.64	1.088	54.4	-386.9	1.088	54.4	-767.91	1.088	54.4	-419.99	1.088	54.4	592.2	1.088	54.4	348.79	1.088
540.97	1.092	54.6	671.68	1.092	54.6	480.77	1.092	54.6	449.96	1.092	54.6	-179.95	1.092	54.6	-150.4	1.092	54.6	-4577.1	1.092	54.6	379.63	1.092	54.6	378.86	1.092	54.6	-44.39	1.092	54.6	381.88	1.092	54.6	-1640.97	1.092	54.6	-386.99	1.092	54.6	-767.93	1.092	54.6	-420.07	1.092	54.6	592	1.092	54.6	348.86	1.092
541.18	1.096	54.8	671.75	1.096	54.8	480.69	1.096	54.8	450.19	1.096	54.8	-179.81	1.096	54.8	-150.23	1.096	54.8	-4577.02	1.096	54.8	379.4	1.096	54.8	378.98	1.096	54.8	-44.34	1.096	54.8	382.26	1.096	54.8	-1640.77	1.096	54.8	-386.76	1.096	54.8	-768.05	1.096	54.8	-420.1	1.096	54.8	592.16	1.096	54.8	348.69	1.096
540.96	1.1	55	671.78	1.1	55	480.67	1.1	55	450.2	1.1	55	-179.82	1.1	55	-150.38	1.1	55	-4576.84	1.1	55	379.52	1.1	55	378.88	1.1	55	-44.32	1.1	55	381.84	1.1	55	-1640.68	1.1	55	-387.11	1.1	55	-768.12	1.1	55	-420.31	1.1	55	592.29	1.1	55	348.63	1.1
540.88	1.104	55.2	672.01	1.104	55.2	480.42	1.104	55.2	449.95	1.104	55.2	-179.74	1.104	55.2	-150.39	1.104	55.2	-4576.78	1.104	55.2	379.63	1.104	55.2	379	1.104	55.2	-44.26	1.104	55.2	381.99	1.104	55.2	-1640.77	1.104	55.2	-387.28	1.104	55.2	-767.87	1.104	55.2	-420.34	1.104	55.2	592.33	1.104	55.2	348.74	1.104
540.84	1.108	55.4	671.51	1.108	55.4	480.52	1.108	55.4	450.08	1.108	55.4	-179.73	1.108	55.4	-150.36	1.108	55.4	-4577.11	1.108	55.4	379.71	1.108	55.4	379	1.108	55.4	-44.42	1.108	55.4	381.91	1.108	55.4	-1640.63	1.108	55.4	-387.01	1.108	55.4	-768.22	1.108	55.4	-420.21	1.108	55.4	592.28	1.108	55.4	348.73	1.108
540.56	1.112	55.6	671.63	1.112	55.6	480.41	1.112	55.6	450.11	1.112	55.6	-179.66	1.112	55.6	-150.59	1.112	55.6	-4576.9	1.112	55.6	379.48	1.112	55.6	378.63	1.112	55.6	-44.29	1.112	55.6	381.94	1.112	55.6	-1640.66	1.112	55.6	-386.95	1.112	55.6	-768.14	1.112	55.6	-420.25	1.112	55.6	592.03	1.112	55.6	348.74	1.112
540.52	1.116	55.8	671.14	1.116	55.8	480.17	1.116	55.8	450.08	1.116	55.8	-179.77	1.116	55.8	-150.26	1.116	55.8	-4576.96	1.116	55.8	379.51	1.116	55.8	378.98	1.116	55.8	-44.56	1.116	55.8	382.05	1.116	55.8	-1640.72	1.116	55.8	-386.97	1.116	55.8	-767.79	1.116	55.8	-420.34	1.116	55.8	591.94	1.116	55.8	348.81	1.116
540.67	1.12	56	671.38	1.12	56	480.41	1.12	56	450.07	1.12	56	-179.76	1.12	56	-150.32	1.12	56	-4577	1.12	56	379.5	1.12	56	378.92	1.12	56	-44.23	1.12	56	381.85	1.12	56	-1640.64	1.12	56	-386.85	1.12	56	-767.83	1.12	56	-420.19	1.12	56	592.04	1.12	56	348.75	1.12
540.55	1.124	56.2	671.23	1.124	56.2	480.13	1.124	56.2	450.2	1.124	56.2	-179.73	1.124	56.2	-150.52	1.124	56.2	-4577.02	1.124	56.2	379.57	1.124	56.2	379.03	1.124	56.2	-44.13	1.124	56.2	381.96	1.124	56.2	-1640.58	1.124	56.2	-386.93	1.124	56.2	-767.78	1.124	56.2	-420.1	1.124	56.2	592.21	1.124	56.2	348.48	1.124
540.53	1.128	56.4	671.33	1.128	56.4	480.14	1.128	56.4	450.3	1.128	56.4	-179.49	1.128	56.4	-150.17	1.128	56.4	-4576.99	1.128	56.4	379.54	1.128	56.4	379	1.128	56.4	-44.39	1.128	56.4	381.84	1.128	56.4	-1640.46	1.128	56.4	-386.44	1.128	56.4	-768.06	1.128	56.4	-420.04	1.128	56.4	592.28	1.128	56.4	348.62	1.128
540.6	1.132	56.6	671.41	1.132	56.6	480.13	1.132	56.6	450.21	1.132	56.6	-179.73	1.132	56.6	-150.24	1.132	56.6	-4576.77	1.132	56.6	379.57	1.132	56.6	378.9	1.132	56.6	-44.34	1.132	56.6	382.13	1.132	56.6	-1640.86	1.132	56.6	-386.83	1.132	56.6	-768.02	1.132	56.6	-420.07	1.132	56.6	592.16	1.132	56.6	348.78	1.132
540.55	1.136	56.8	671.59	1.136	56.8	480.04	1.136	56.8	450.44	1.136	56.8	-179.6	1.136	56.8	-149.88	1.136	56.8	-4576.7	1.136	56.8	379.5	1.136	56.8	379.17	1.136	56.8	-44.22	1.136	56.8	381.93	1.136	56.8	-1640.71	1.136	56.8	-386.74	1.136	56.8	-767.77	1.136	56.8	-420.14	1.136	56.8	592.22	1.136	56.8	348.68	1.136
540.7	1.14	57	671.24	1.14	57	479.93	1.14	57	450.2	1.14	57	-179.45	1.14	57	-150.31	1.14	57	-4577.03	1.14	57	379.48	1.14	57	379.17	1.14	57	-44.18	1.14	57	382.16	1.14	57	-1640.89	1.14	57	-386.63	1.14	57	-767.66	1.14	57	-420.16	1.14	57	592.15	1.14	57	348.78	1.14
540.61	1.144	57.2	671.52	1.144	57.2	480.17	1.144	57.2	449.98	1.144	57.2	-179.47	1.144	57.2	-150.35	1.144	57.2	-4576.8	1.144	57.2	379.5	1.144	57.2	379.08	1.144	57.2	-44.12	1.144	57.2	382.02	1.144	57.2	-1640.87	1.144	57.2	-387.05	1.144	57.2	-767.72	1.144	57.2	-419.83	1.144	57.2	592.24	1.144	57.2	348.62	1.144
540.12	1.148	57.4	671.36	1.148	57.4	479.73	1.148	57.4	450.39	1.148	57.4	-179.46	1.148	57.4	-150.2	1.148	57.4	-4576.81	1.148	57.4	379.63	1.148	57.4	379.19	1.148	57.4	-44.1	1.148	57.4	382.16	1.148	57.4	-1640.9	1.148	57.4	-387.12	1.148	57.4	-767.82	1.148	57.4	-419.65	1.148	57.4	592.2	1.148	57.4	348.78	1.148
540.22	1.152	57.6	671.05	1.152	57.6	479.94	1.152	57.6	450.13	1.152	57.6	-179.33	1.152	57.6	-150.37	1.152	57.6	-4576.89	1.152	57.6	379.6	1.152	57.6	379.18	1.152	57.6	-44.54	1.152	57.6	381.88	1.152	57.6	-1640.74	1.152	57.6	-386.98	1.152	57.6	-767.51	1.152	57.6	-419.71	1.152	57.6	592.41	1.152	57.6	348.86	1.152
540.13	1.156	57.8	671.03	1.156	57.8	479.74	1.156	57.8	450.16	1.156	57.8	-179.6	1.156	57.8	-150.44	1.156	57.8	-4576.91	1.156	57.8	379.69	1.156	57.8	379.21	1.156	57.8	-44.34	1.156	57.8	381.86	1.156	57.8	-1640.72	1.156	57.8	-386.93	1.156	57.8	-767.8	1.156	57.8	-419.94	1.156	57.8	592.07	1.156	57.8	348.53	1.156
540.23	1.16	58	671.17	1.16	58	479.71	1.16	58	450.68	1.16	58	-179.35	1.16	58	-150.05	1.16	58	-4576.7	1.16	58	379.87	1.16	58	379.31	1.16	58	-44.27	1.16	58	381.96	1.16	58	-1640.88	1.16	58	-386.82	1.16	58	-768.13	1.16	58	-420.15	1.16	58	592.12	1.16	58	348.81	1.16
540.02	1.164	58.2	670.79	1.164	58.2	479.43	1.164	58.2	450.12	1.164	58.2	-179.41	1.164	58.2	-149.95	1.164	58.2	-4576.94	1.164	58.2	379.77	1.164	58.2	379.14	1.164	58.2	-44.12	1.164	58.2	381.86	1.164	58.2	-1640.73	1.164	58.2	-386.85	1.164	58.2	-767.76	1.164	58.2	-420.12	1.164	58.2	592.15	1.164	58.2	348.96	1.164
540.32	1.168	58.4	670.65	1.168	58.4	479.57	1.168	58.4	450.33	1.168	58.4	-179.74	1.168	58.4	-149.91	1.168	58.4	-4576.9	1.168	58.4	379.54	1.168	58.4	379.34	1.168	58.4	-44.28	1.168	58.4	382.03	1.168	58.4	-1640.66	1.168	58.4	-387.03	1.168	58.4	-767.81	1.168	58.4	-419.89	1.168	58.4	592.11	1.168	58.4	348.88	1.168
539.95	1.172	58.6	671.12	1.172	58.6	479.56	1.172	58.6	450.39	1.172	58.6	-179.54	1.172	58.6	-150.16	1.172	58.6	-4576.7	1.172	58.6	379.55	1.172	58.6	379.2	1.172	58.6	-44.2	1.172	58.6	381.71	1.172	58.6	-1640.87	1.172	58.6	-387.14	1.172	58.6	-767.99	1.172	58.6	-419.91	1.172	58.6	592.07	1.172	58.6	348.7	1.172
540.15	1.176	58.8	670.94	1.176	58.8	479.41	1.176	58.8	450.3	1.176	58.8	-179.59	1.176	58.8	-150.13	1.176	58.8	-4576.8	1.176	58.8	379.79	1.176	58.8	379.04	1.176	58.8	-44.29	1.176	58.8	382.08	1.176	58.8	-1640.79	1.176	58.8	-387.22	1.176	58.8	-767.85	1.176	58.8	-419.98	1.176	58.8	592.22	1.176	58.8	348.76	1.176
539.7	1.18	59	670.87	1.18	59	479.41	1.18	59	450.52	1.18	59	-179.5	1.18	59	-150.37	1.18	59	-4576.82	1.18	59	379.35	1.18	59	379.02	1.18	59	-44.13	1.18	59	381.7	1.18	59	-1640.42	1.18	59	-386.89	1.18	59	-767.93	1.18	59	-420.11	1.18	59	592.41	1.18	59	348.88	1.18
539.89	1.184	59.2	670.9	1.184	59.2	479.3	1.184	59.2	450.49	1.184	59.2	-179.59	1.184	59.2	-150.1	1.184	59.2	-4576.74	1.184	59.2	379.56	1.184	59.2	378.94	1.184	59.2	-44.11	1.184	59.2	381.96	1.184	59.2	-1640.79	1.184	59.2	-387.05	1.184	59.2	-768.13	1.184	59.2	-420	1.184	59.2	592.28	1.184	59.2	348.74	1.184
540.07	1.188	59.4	670.65	1.188	59.4	479.41	1.188	59.4	450.5	1.188	59.4	-179.47	1.188	59.4	-150.14	1.188	59.4	-4576.75	1.188	59.4	379.64	1.188	59.4	379.13	1.188	59.4	-44.25	1.188	59.4	382.2	1.188	59.4	-1640.88	1.188	59.4	-387.21	1.188	59.4	-767.86	1.188	59.4	-419.84	1.188	59.4	592.31	1.188	59.4	348.75	1.188
539.65	1.192	59.6	670.81	1.192	59.6	479.18	1.192	59.6	450.5	1.192	59.6	-179.44	1.192	59.6	-150.1	1.192	59.6	-4576.73	1.192	59.6	379.86	1.192	59.6	379.1	1.192	59.6	-44.22	1.192	59.6	381.75	1.192	59.6	-1640.76	1.192	59.6	-386.91	1.192	59.6	-767.93	1.192	59.6	-419.65	1.192	59.6	592.18	1.192	59.6	348.85	1.192
539.64	1.196	59.8	670.62	1.196	59.8	479.23	1.196	59.8	450.31	1.196	59.8	-179.39	1.196	59.8	-150.11	1.196	59.8	-4576.92	1.196	59.8	379.59	1.196	59.8	379.05	1.196	59.8	-44.29	1.196	59.8	382.08	1.196	59.8	-1640.96	1.196	59.8	-387.41	1.196	59.8	-767.91	1.196	59.8	-419.59	1.196	59.8	592.19	1.196	59.8	348.87	1.196
539.76	1.2	60	670.69	1.2	60	479.17	1.2	60	450.54	1.2	60	-179.4	1.2	60	-150.16	1.2	60	-4576.66	1.2	60	379.56	1.2	60	378.93	1.2	60	-44.2	1.2	60	382	1.2	60	-1640.72	1.2	60	-387.5	1.2	60	-767.88	1.2	60	-419.88	1.2	60	592.51	1.2	60	348.81	1.2
539.93	1.204	60.2	670.72	1.204	60.2	479.12	1.204	60.2	450.37	1.204	60.2	-179.37	1.204	60.2	-150.21	1.204	60.2	-4576.8	1.204	60.2	379.89	1.204	60.2	379.2	1.204	60.2	-44.41	1.204	60.2	382.31	1.204	60.2	-1640.68	1.204	60.2	-387.12	1.204	60.2	-768.14	1.204	60.2	-419.64	1.204	60.2	592.3	1.204	60.2	349.02	1.204
539.93	1.208	60.4	670.42	1.208	60.4	479.1	1.208	60.4	450.36	1.208	60.4	-179.26	1.208	60.4	-150.21	1.208	60.4	-4576.81	1.208	60.4	379.57	1.208	60.4	379.23	1.208	60.4	-44.01	1.208	60.4	382.22	1.208	60.4	-1640.93	1.208	60.4	-387.09	1.208	60.4	-767.96	1.208	60.4	-419.82	1.208	60.4	592.53	1.208	60.4	348.75	1.208
539.73	1.212	60.6	670.64	1.212	60.6	479.08	1.212	60.6	450.3	1.212	60.6	-179.38	1.212	60.6	-150.27	1.212	60.6	-4576.84	1.212	60.6	379.65	1.212	60.6	379.37	1.212	60.6	-44.18	1.212	60.6	381.84	1.212	60.6	-1640.94	1.212	60.6	-387.45	1.212	60.6	-768.21	1.212	60.6	-419.96	1.212	60.6	592.34	1.212	60.6	348.75	1.212
539.88	1.216	60.8	670.48	1.216	60.8	479.09	1.216	60.8	450.17	1.216	60.8	-179.41	1.216	60.8	-150.22	1.216	60.8	-4576.59	1.216	60.8	379.79	1.216	60.8	379.16	1.216	60.8	-44.16	1.216	60.8	381.98	1.216	60.8	-1640.98	1.216	60.8	-387.24	1.216	60.8	-768.17	1.216	60.8	-419.82	1.216	60.8	592.4	1.216	60.8	348.63	1.216
539.79	1.22	61	670.49	1.22	61	478.96	1.22	61	450.34	1.22	61	-179.18	1.22	61	-150.05	1.22	61	-4576.89	1.22	61	379.72	1.22	61	379.21	1.22	61	-44.15	1.22	61	382.2	1.22	61	-1640.9	1.22	61	-387.54	1.22	61	-767.96	1.22	61	-419.86	1.22	61	592.44	1.22	61	348.73	1.22
539.74	1.224	61.2	670.48	1.224	61.2	478.6	1.224	61.2	450.35	1.224	61.2	-179.28	1.224	61.2	-150.14	1.224	61.2	-4576.83	1.224	61.2	379.69	1.224	61.2	379.33	1.224	61.2	-44.04	1.224	61.2	382.07	1.224	61.2	-1640.77	1.224	61.2	-387.69	1.224	61.2	-768.09	1.224	61.2	-420.23	1.224	61.2	592.4	1.224	61.2	348.84	1.224
539.65	1.228	61.4	670.34	1.228	61.4	478.92	1.228	61.4	450.77	1.228	61.4	-179.31	1.228	61.4	-150.06	1.228	61.4	-4576.63	1.228	61.4	379.74	1.228	61.4	379.31	1.228	61.4	-44.5	1.228	61.4	382.04	1.228	61.4	-1640.71	1.228	61.4	-387.49	1.228	61.4	-767.87	1.228	61.4	-420.06	1.228	61.4	592.39	1.228	61.4	349.05	1.228
539.31	1.232	61.6	670.19	1.232	61.6	478.82	1.232	61.6	450.74	1.232	61.6	-179.65	1.232	61.6	-149.99	1.232	61.6	-4576.77	1.232	61.6	379.78	1.232	61.6	379.26	1.232	61.6	-44.31	1.232	61.6	382.36	1.232	61.6	-1640.84	1.232	61.6	-387.24	1.232	61.6	-768.11	1.232	61.6	-420.27	1.232	61.6	592.38	1.232	61.6	348.75	1.232
539.24	1.236	61.8	670.02	1.236	61.8	478.83	1.236	61.8	450.8	1.236	61.8	-179.55	1.236	61.8	-149.77	1.236	61.8	-4576.54	1.236	61.8	379.84	1.236	61.8	379.27	1.236	61.8	-44.05	1.236	61.8	382.19	1.236	61.8	-1640.82	1.236	61.8	-387.33	1.236	61.8	-767.95	1.236	61.8	-420.16	1.236	61.8	592.13	1.236	61.8	348.64	1.236
539.43	1.24	62	670.13	1.24	62	478.58	1.24	62	450.74	1.24	62	-179.63	1.24	62	-150.01	1.24	62	-4576.84	1.24	62	379.89	1.24	62	379.47	1.24	62	-44.18	1.24	62	382.08	1.24	62	-1640.78	1.24	62	-387.21	1.24	62	-768.02	1.24	62	-419.92	1.24	62	592.21	1.24	62	348.82	1.24
539.31	1.244	62.2	670.12	1.244	62.2	478.72	1.244	62.2	450.72	1.244	62.2	-179.66	1.244	62.2	-150.07	1.244	62.2	-4576.63	1.244	62.2	379.82	1.244	62.2	378.93	1.244	62.2	-44.24	1.244	62.2	381.98	1.244	62.2	-1640.82	1.244	62.2	-387.31	1.244	62.2	-768.04	1.244	62.2	-419.61	1.244	62.2	592.32	1.244	62.2	348.85	1.244
539.33	1.248	62.4	669.98	1.248	62.4	478.45	1.248	62.4	450.59	1.248	62.4	-179.52	1.248	62.4	-150.28	1.248	62.4	-4576.86	1.248	62.4	379.84	1.248	62.4	379.33	1.248	62.4	-43.93	1.248	62.4	382.09	1.248	62.4	-1640.83	1.248	62.4	-387.32	1.248	62.4	-767.7	1.248	62.4	-419.81	1.248	62.4	592.65	1.248	62.4	348.78	1.248
539.41	1.252	62.6	670.05	1.252	62.6	478.38	1.252	62.6	450.34	1.252	62.6	-179.54	1.252	62.6	-150.15	1.252	62.6	-4576.61	1.252	62.6	379.94	1.252	62.6	379.5	1.252	62.6	-44.15	1.252	62.6	382.06	1.252	62.6	-1640.77	1.252	62.6	-387.28	1.252	62.6	-767.71	1.252	62.6	-420.15	1.252	62.6	592.35	1.252	62.6	348.8	1.252
539.09	1.256	62.8	669.92	1.256	62.8	478.51	1.256	62.8	450.44	1.256	62.8	-179.33	1.256	62.8	-150.03	1.256	62.8	-4576.64	1.256	62.8	379.57	1.256	62.8	379.39	1.256	62.8	-43.86	1.256	62.8	382.26	1.256	62.8	-1640.78	1.256	62.8	-387.29	1.256	62.8	-767.86	1.256	62.8	-420.04	1.256	62.8	592.21	1.256	62.8	348.74	1.256
539.47	1.26	63	669.92	1.26	63	478.28	1.26	63	450.41	1.26	63	-179.37	1.26	63	-150.19	1.26	63	-4576.49	1.26	63	379.87	1.26	63	379.49	1.26	63	-44.11	1.26	63	382.18	1.26	63	-1640.62	1.26	63	-387.36	1.26	63	-768.09	1.26	63	-419.91	1.26	63	592.31	1.26	63	348.85	1.26
539.36	1.264	63.2	669.93	1.264	63.2	478.32	1.264	63.2	450.29	1.264	63.2	-179.4	1.264	63.2	-150.2	1.264	63.2	-4576.82	1.264	63.2	379.77	1.264	63.2	379.48	1.264	63.2	-44.18	1.264	63.2	381.78	1.264	63.2	-1641.19	1.264	63.2	-387.39	1.264	63.2	-767.79	1.264	63.2	-419.73	1.264	63.2	592.28	1.264	63.2	348.83	1.264
539.05	1.268	63.4	669.99	1.268	63.4	478.41	1.268	63.4	450.38	1.268	63.4	-179.12	1.268	63.4	-150.17	1.268	63.4	-4576.67	1.268	63.4	379.85	1.268	63.4	379.3	1.268	63.4	-44.08	1.268	63.4	381.83	1.268	63.4	-1641.02	1.268	63.4	-387.8	1.268	63.4	-767.61	1.268	63.4	-419.67	1.268	63.4	592.35	1.268	63.4	348.83	1.268
539.08	1.272	63.6	669.72	1.272	63.6	478.11	1.272	63.6	450.33	1.272	63.6	-179.33	1.272	63.6	-149.8	1.272	63.6	-4576.65	1.272	63.6	379.81	1.272	63.6	379.47	1.272	63.6	-44.11	1.272	63.6	382.08	1.272	63.6	-1640.81	1.272	63.6	-387.86	1.272	63.6	-767.87	1.272	63.6	-419.72	1.272	63.6	592.36	1.272	63.6	348.82	1.272
539	1.276	63.8	669.42	1.276	63.8	478.11	1.276	63.8	450.54	1.276	63.8	-179	1.276	63.8	-150.09	1.276	63.8	-4576.5	1.276	63.8	379.88	1.276	63.8	379.27	1.276	63.8	-43.91	1.276	63.8	381.96	1.276	63.8	-1640.82	1.276	63.8	-387.76	1.276	63.8	-767.85	1.276	63.8	-420	1.276	63.8	592.53	1.276	63.8	348.9	1.276
539.14	1.28	64	669.62	1.28	64	478.05	1.28	64	450.36	1.28	64	-179.33	1.28	64	-150.07	1.28	64	-4576.59	1.28	64	379.89	1.28	64	379.85	1.28	64	-44.15	1.28	64	382.13	1.28	64	-1640.64	1.28	64	-387.82	1.28	64	-768.14	1.28	64	-419.97	1.28	64	592.4	1.28	64	348.84	1.28
538.86	1.284	64.2	669.8	1.284	64.2	478.2	1.284	64.2	450.52	1.284	64.2	-179.57	1.284	64.2	-149.65	1.284	64.2	-4576.49	1.284	64.2	379.88	1.284	64.2	379.41	1.284	64.2	-43.92	1.284	64.2	382.31	1.284	64.2	-1640.98	1.284	64.2	-387.87	1.284	64.2	-768.19	1.284	64.2	-419.94	1.284	64.2	592.4	1.284	64.2	348.72	1.284
538.76	1.288	64.4	669.72	1.288	64.4	478.15	1.288	64.4	450.42	1.288	64.4	-179.3	1.288	64.4	-150	1.288	64.4	-4576.56	1.288	64.4	379.68	1.288	64.4	379.24	1.288	64.4	-44.03	1.288	64.4	382.15	1.288	64.4	-1640.66	1.288	64.4	-387.83	1.288	64.4	-768.42	1.288	64.4	-420.14	1.288	64.4	592.35	1.288	64.4	348.91	1.288
538.96	1.292	64.6	669.73	1.292	64.6	478.01	1.292	64.6	450.56	1.292	64.6	-179.44	1.292	64.6	-149.97	1.292	64.6	-4576.77	1.292	64.6	379.9	1.292	64.6	379.55	1.292	64.6	-44.06	1.292	64.6	382.15	1.292	64.6	-1640.68	1.292	64.6	-387.93	1.292	64.6	-768.16	1.292	64.6	-420.02	1.292	64.6	592.37	1.292	64.6	348.84	1.292
538.72	1.296	64.8	669.44	1.296	64.8	478.09	1.296	64.8	450.71	1.296	64.8	-179.51	1.296	64.8	-149.87	1.296	64.8	-4576.57	1.296	64.8	379.85	1.296	64.8	379.17	1.296	64.8	-44.19	1.296	64.8	381.87	1.296	64.8	-1640.75	1.296	64.8	-388.08	1.296	64.8	-768.15	1.296	64.8	-419.89	1.296	64.8	592.3	1.296	64.8	349.15	1.296
538.78	1.3	65	669.4	1.3	65	477.85	1.3	65	450.59	1.3	65	-179.57	1.3	65	-149.89	1.3	65	-4576.73	1.3	65	380.11	1.3	65	379.4	1.3	65	-44.17	1.3	65	382.38	1.3	65	-1640.6	1.3	65	-387.93	1.3	65	-768.16	1.3	65	-420.14	1.3	65	592.48	1.3	65	348.9	1.3
538.75	1.304	65.2	669.66	1.304	65.2	477.78	1.304	65.2	450.43	1.304	65.2	-179.32	1.304	65.2	-149.75	1.304	65.2	-4576.56	1.304	65.2	379.52	1.304	65.2	379.38	1.304	65.2	-44.16	1.304	65.2	382.86	1.304	65.2	-1640.69	1.304	65.2	-387.64	1.304	65.2	-768.21	1.304	65.2	-420.23	1.304	65.2	592.47	1.304	65.2	348.81	1.304
538.69	1.308	65.4	669.31	1.308	65.4	477.8	1.308	65.4	450.67	1.308	65.4	-179.37	1.308	65.4	-150.18	1.308	65.4	-4576.62	1.308	65.4	379.8	1.308	65.4	379.65	1.308	65.4	-44.14	1.308	65.4	383.46	1.308	65.4	-1640.73	1.308	65.4	-387.72	1.308	65.4	-768.38	1.308	65.4	-420.14	1.308	65.4	592.31	1.308	65.4	348.91	1.308
538.66	1.312	65.6	669.41	1.312	65.6	477.69	1.312	65.6	450.63	1.312	65.6	-179.4	1.312	65.6	-150.01	1.312	65.6	-4576.6	1.312	65.6	379.63	1.312	65.6	379.57	1.312	65.6	-44.29	1.312	65.6	383.26	1.312	65.6	-1640.54	1.312	65.6	-387.7	1.312	65.6	-768.2	1.312	65.6	-420.05	1.312	65.6	592.41	1.312	65.6	348.72	1.312
538.5	1.316	65.8	669.32	1.316	65.8	477.57	1.316	65.8	450.48	1.316	65.8	-179.23	1.316	65.8	-150.27	1.316	65.8	-4576.58	1.316	65.8	380.01	1.316	65.8	379.59	1.316	65.8	-43.95	1.316	65.8	383.12	1.316	65.8	-1640.8	1.316	65.8	-388.22	1.316	65.8	-767.84	1.316	65.8	-420.24	1.316	65.8	592.57	1.316	65.8	348.71	1.316
538.78	1.32	66	669.49	1.32	66	477.56	1.32	66	450.76	1.32	66	-179.11	1.32	66	-149.98	1.32	66	-4576.62	1.32	66	380.06	1.32	66	379.39	1.32	66	-44.14	1.32	66	383.23	1.32	66	-1640.85	1.32	66	-387.93	1.32	66	-768.11	1.32	66	-420.28	1.32	66	592.51	1.32	66	348.9	1.32
538.4	1.324	66.2	669.24	1.324	66.2	477.65	1.324	66.2	450.57	1.324	66.2	-179.18	1.324	66.2	-149.79	1.324	66.2	-4576.47	1.324	66.2	379.6	1.324	66.2	379.38	1.324	66.2	-44.17	1.324	66.2	383.19	1.324	66.2	-1640.5	1.324	66.2	-388.04	1.324	66.2	-768.16	1.324	66.2	-420.2	1.324	66.2	592.29	1.324	66.2	348.89	1.324
538.48	1.328	66.4	669.16	1.328	66.4	477.49	1.328	66.4	450.6	1.328	66.4	-179.19	1.328	66.4	-150.07	1.328	66.4	-4576.5	1.328	66.4	380.17	1.328	66.4	379.58	1.328	66.4	-43.96	1.328	66.4	382.95	1.328	66.4	-1640.91	1.328	66.4	-387.69	1.328	66.4	-768.22	1.328	66.4	-420.45	1.328	66.4	592.72	1.328	66.4	348.88	1.328
538.54	1.332	66.6	669.35	1.332	66.6	477.35	1.332	66.6	450.48	1.332	66.6	-179.19	1.332	66.6	-149.52	1.332	66.6	-4576.28	1.332	66.6	380.09	1.332	66.6	379.42	1.332	66.6	-44.03	1.332	66.6	383.01	1.332	66.6	-1640.78	1.332	66.6	-387.86	1.332	66.6	-768.19	1.332	66.6	-420.2	1.332	66.6	592.43	1.332	66.6	348.97	1.332
538.25	1.336	66.8	669.25	1.336	66.8	477.36	1.336	66.8	450.6	1.336	66.8	-179.26	1.336	66.8	-149.58	1.336	66.8	-4576.66	1.336	66.8	379.97	1.336	66.8	379.72	1.336	66.8	-43.91	1.336	66.8	383.43	1.336	66.8	-1640.74	1.336	66.8	-387.97	1.336	66.8	-768.29	1.336	66.8	-420.45	1.336	66.8	592.25	1.336	66.8	348.97	1.336
538.53	1.34	67	669.17	1.34	67	477.39	1.34	67	450.76	1.34	67	-179.43	1.34	67	-149.87	1.34	67	-4576.53	1.34	67	379.88	1.34	67	379.44	1.34	67	-43.93	1.34	67	382.73	1.34	67	-1640.97	1.34	67	-388.19	1.34	67	-768.15	1.34	67	-420.52	1.34	67	592.78	1.34	67	349.05	1.34
538.26	1.344	67.2	669.25	1.344	67.2	477.21	1.344	67.2	450.51	1.344	67.2	-179.43	1.344	67.2	-149.76	1.344	67.2	-4576.47	1.344	67.2	380.02	1.344	67.2	379.72	1.344	67.2	-44.09	1.344	67.2	382.82	1.344	67.2	-1640.57	1.344	67.2	-388.45	1.344	67.2	-768.58	1.344	67.2	-420.6	1.344	67.2	592.27	1.344	67.2	349.2	1.344
538.72	1.348	67.4	669.05	1.348	67.4	477.1	1.348	67.4	450.74	1.348	67.4	-179.2	1.348	67.4	-149.45	1.348	67.4	-4576.49	1.348	67.4	379.94	1.348	67.4	379.48	1.348	67.4	-43.94	1.348	67.4	383.28	1.348	67.4	-1640.84	1.348	67.4	-387.84	1.348	67.4	-768.49	1.348	67.4	-420.68	1.348	67.4	592.34	1.348	67.4	348.79	1.348
538	1.352	67.6	669.1	1.352	67.6	476.94	1.352	67.6	450.34	1.352	67.6	-179.2	1.352	67.6	-149.81	1.352	67.6	-4576.41	1.352	67.6	379.93	1.352	67.6	379.35	1.352	67.6	-44.11	1.352	67.6	383.67	1.352	67.6	-1640.71	1.352	67.6	-387.81	1.352	67.6	-768.5	1.352	67.6	-420.93	1.352	67.6	592.5	1.352	67.6	348.87	1.352
537.86	1.356	67.8	669.08	1.356	67.8	476.92	1.356	67.8	450.53	1.356	67.8	-179.05	1.356	67.8	-150.08	1.356	67.8	-4576.52	1.356	67.8	379.84	1.356	67.8	379.46	1.356	67.8	-44.19	1.356	67.8	383.36	1.356	67.8	-1640.48	1.356	67.8	-388.03	1.356	67.8	-768.46	1.356	67.8	-420.65	1.356	67.8	592.53	1.356	67.8	348.63	1.356
538.09	1.36	68	668.76	1.36	68	477.04	1.36	68	450.57	1.36	68	-179.08	1.36	68	-150.09	1.36	68	-4576.54	1.36	68	379.97	1.36	68	379.65	1.36	68	-44.15	1.36	68	383.51	1.36	68	-1640.62	1.36	68	-387.97	1.36	68	-768.16	1.36	68	-420.52	1.36	68	592.55	1.36	68	348.84	1.36
537.9	1.364	68.2	668.85	1.364	68.2	477	1.364	68.2	450.52	1.364	68.2	-179.09	1.364	68.2	-150.13	1.364	68.2	-4576.49	1.364	68.2	380.1	1.364	68.2	379.56	1.364	68.2	-43.93	1.364	68.2	387.79	1.364	68.2	-1640.72	1.364	68.2	-387.98	1.364	68.2	-767.93	1.364	68.2	-420.87	1.364	68.2	592.62	1.364	68.2	348.82	1.364
538.08	1.368	68.4	668.87	1.368	68.4	476.94	1.368	68.4	450.94	1.368	68.4	-179.14	1.368	68.4	-149.91	1.368	68.4	-4576.56	1.368	68.4	380.13	1.368	68.4	379.2	1.368	68.4	-43.83	1.368	68.4	381.46	1.368	68.4	-1640.97	1.368	68.4	-387.78	1.368	68.4	-768.09	1.368	68.4	-420.63	1.368	68.4	592.6	1.368	68.4	348.9	1.368
537.93	1.372	68.6	668.86	1.372	68.6	476.85	1.372	68.6	450.59	1.372	68.6	-179.14	1.372	68.6	-150.14	1.372	68.6	-4576.49	1.372	68.6	380.04	1.372	68.6	379.75	1.372	68.6	-44.03	1.372	68.6	396.57	1.372	68.6	-1640.42	1.372	68.6	-387.55	1.372	68.6	-767.93	1.372	68.6	-420.78	1.372	68.6	592.53	1.372	68.6	348.92	1.372
537.86	1.376	68.8	668.69	1.376	68.8	476.92	1.376	68.8	450.73	1.376	68.8	-179.12	1.376	68.8	-150.17	1.376	68.8	-4576.47	1.376	68.8	379.91	1.376	68.8	379.47	1.376	68.8	-44.01	1.376	68.8	387.69	1.376	68.8	-1640.57	1.376	68.8	-387.68	1.376	68.8	-768.22	1.376	68.8	-420.55	1.376	68.8	592.67	1.376	68.8	348.93	1.376
537.86	1.38	69	668.8	1.38	69	476.67	1.38	69	450.72	1.38	69	-179.08	1.38	69	-149.54	1.38	69	-4576.45	1.38	69	380.1	1.38	69	379.63	1.38	69	-44.24	1.38	69	482.61	1.38	69	-1640.75	1.38	69	-387.81	1.38	69	-768.05	1.38	69	-420.58	1.38	69	592.48	1.38	69	348.51	1.38
537.97	1.384	69.2	668.76	1.384	69.2	477.08	1.384	69.2	450.72	1.384	69.2	-179.28	1.384	69.2	-150.1	1.384	69.2	-4576.62	1.384	69.2	380.11	1.384	69.2	379.64	1.384	69.2	-43.93	1.384	69.2	381.38	1.384	69.2	-1640.65	1.384	69.2	-388.18	1.384	69.2	-768.11	1.384	69.2	-420.59	1.384	69.2	592.59	1.384	69.2	348.85	1.384
537.98	1.388	69.4	668.49	1.388	69.4	476.91	1.388	69.4	450.59	1.388	69.4	-179.01	1.388	69.4	-149.88	1.388	69.4	-4576.31	1.388	69.4	380.01	1.388	69.4	379.59	1.388	69.4	-44.11	1.388	69.4	543.97	1.388	69.4	-1640.47	1.388	69.4	-388.1	1.388	69.4	-768.1	1.388	69.4	-420.52	1.388	69.4	592.55	1.388	69.4	349.2	1.388
537.73	1.392	69.6	668.51	1.392	69.6	476.75	1.392	69.6	450.7	1.392	69.6	-179.35	1.392	69.6	-149.57	1.392	69.6	-4576.29	1.392	69.6	379.92	1.392	69.6	379.69	1.392	69.6	-43.89	1.392	69.6	645.64	1.392	69.6	-1640.61	1.392	69.6	-388.37	1.392	69.6	-768.2	1.392	69.6	-420.78	1.392	69.6	592.66	1.392	69.6	349.05	1.392
537.56	1.396	69.8	668.55	1.396	69.8	476.47	1.396	69.8	450.65	1.396	69.8	-178.89	1.396	69.8	-149.8	1.396	69.8	-4576.57	1.396	69.8	379.92	1.396	69.8	379.58	1.396	69.8	-44.22	1.396	69.8	460.12	1.396	69.8	-1640.65	1.396	69.8	-388.21	1.396	69.8	-768.64	1.396	69.8	-420.91	1.396	69.8	592.46	1.396	69.8	348.82	1.396
537.94	1.4	70	668.4	1.4	70	476.42	1.4	70	450.54	1.4	70	-179.02	1.4	70	-149.68	1.4	70	-4576.17	1.4	70	380.23	1.4	70	379.5	1.4	70	-43.99	1.4	70	584.51	1.4	70	-1640.7	1.4	70	-388.17	1.4	70	-768.38	1.4	70	-420.74	1.4	70	592.43	1.4	70	348.73	1.4
537.44	1.404	70.2	668.38	1.404	70.2	476.21	1.404	70.2	450.62	1.404	70.2	-178.91	1.404	70.2	-149.87	1.404	70.2	-4576.12	1.404	70.2	380.19	1.404	70.2	379.74	1.404	70.2	-43.84	1.404	70.2	639.72	1.404	70.2	-1640.49	1.404	70.2	-388.16	1.404	70.2	-768.37	1.404	70.2	-420.57	1.404	70.2	592.46	1.404	70.2	348.77	1.404
537.45	1.408	70.4	668.32	1.408	70.4	476.5	1.408	70.4	450.66	1.408	70.4	-179	1.408	70.4	-149.91	1.408	70.4	-4576.23	1.408	70.4	380.31	1.408	70.4	379.51	1.408	70.4	-44.32	1.408	70.4	797.51	1.408	70.4	-1640.72	1.408	70.4	-388.14	1.408	70.4	-768.13	1.408	70.4	-420.68	1.408	70.4	592.5	1.408	70.4	349.11	1.408
537.52	1.412	70.6	668.03	1.412	70.6	476.36	1.412	70.6	450.66	1.412	70.6	-179.08	1.412	70.6	-149.93	1.412	70.6	-4576.24	1.412	70.6	379.93	1.412	70.6	379.44	1.412	70.6	-44.15	1.412	70.6	808.21	1.412	70.6	-1640.46	1.412	70.6	-388.18	1.412	70.6	-768.42	1.412	70.6	-420.78	1.412	70.6	592.45	1.412	70.6	348.74	1.412
537.32	1.416	70.8	668.34	1.416	70.8	476.31	1.416	70.8	450.98	1.416	70.8	-178.96	1.416	70.8	-150.12	1.416	70.8	-4576.15	1.416	70.8	380.01	1.416	70.8	379.84	1.416	70.8	-44.08	1.416	70.8	733.13	1.416	70.8	-1640.69	1.416	70.8	-388.08	1.416	70.8	-768.35	1.416	70.8	-421.05	1.416	70.8	592.44	1.416	70.8	349.04	1.416
537.43	1.42	71	668.33	1.42	71	476.36	1.42	71	450.86	1.42	71	-178.75	1.42	71	-149.91	1.42	71	-4576.38	1.42	71	380.1	1.42	71	379.45	1.42	71	-44.05	1.42	71	513.21	1.42	71	-1640.41	1.42	71	-388.06	1.42	71	-768.31	1.42	71	-421.06	1.42	71	592.66	1.42	71	349.08	1.42
537.2	1.424	71.2	668.31	1.424	71.2	476.43	1.424	71.2	450.89	1.424	71.2	-178.85	1.424	71.2	-149.96	1.424	71.2	-4576.14	1.424	71.2	379.94	1.424	71.2	379.77	1.424	71.2	-43.96	1.424	71.2	645.38	1.424	71.2	-1640.62	1.424	71.2	-388.08	1.424	71.2	-768.46	1.424	71.2	-421.05	1.424	71.2	592.55	1.424	71.2	348.99	1.424
537.39	1.428	71.4	668.32	1.428	71.4	476.08	1.428	71.4	450.58	1.428	71.4	-179.15	1.428	71.4	-149.86	1.428	71.4	-4576.28	1.428	71.4	380.12	1.428	71.4	379.78	1.428	71.4	-44.06	1.428	71.4	654.17	1.428	71.4	-1640.61	1.428	71.4	-388.19	1.428	71.4	-768.09	1.428	71.4	-420.85	1.428	71.4	592.47	1.428	71.4	348.86	1.428
537.26	1.432	71.6	668.03	1.432	71.6	476.19	1.432	71.6	450.63	1.432	71.6	-179.07	1.432	71.6	-149.99	1.432	71.6	-4576.17	1.432	71.6	379.92	1.432	71.6	379.83	1.432	71.6	-44.23	1.432	71.6	540.58	1.432	71.6	-1640.46	1.432	71.6	-387.96	1.432	71.6	-768.14	1.432	71.6	-420.67	1.432	71.6	592.63	1.432	71.6	348.99	1.432
536.96	1.436	71.8	667.9	1.436	71.8	476.08	1.436	71.8	451.17	1.436	71.8	-179.04	1.436	71.8	-149.66	1.436	71.8	-4576.28	1.436	71.8	380.26	1.436	71.8	379.64	1.436	71.8	-43.86	1.436	71.8	408.01	1.436	71.8	-1640.61	1.436	71.8	-387.9	1.436	71.8	-767.94	1.436	71.8	-420.94	1.436	71.8	592.67	1.436	71.8	348.88	1.436
537.17	1.44	72	668.16	1.44	72	476.14	1.44	72	450.81	1.44	72	-178.71	1.44	72	-149.69	1.44	72	-4576.31	1.44	72	380.23	1.44	72	379.78	1.44	72	-43.91	1.44	72	357.25	1.44	72	-1640.67	1.44	72	-388.08	1.44	72	-768.44	1.44	72	-420.76	1.44	72	592.8	1.44	72	349.09	1.44
536.99	1.444	72.2	667.75	1.444	72.2	475.91	1.444	72.2	450.92	1.444	72.2	-178.9	1.444	72.2	-149.71	1.444	72.2	-4576.32	1.444	72.2	380.26	1.444	72.2	379.85	1.444	72.2	-43.8	1.444	72.2	383.38	1.444	72.2	-1640.58	1.444	72.2	-388.01	1.444	72.2	-768.39	1.444	72.2	-420.59	1.444	72.2	592.58	1.444	72.2	349.2	1.444
536.9	1.448	72.4	667.95	1.448	72.4	476.08	1.448	72.4	450.96	1.448	72.4	-178.96	1.448	72.4	-149.86	1.448	72.4	-4576.2	1.448	72.4	380.18	1.448	72.4	379.71	1.448	72.4	-43.71	1.448	72.4	383.71	1.448	72.4	-1640.59	1.448	72.4	-388.15	1.448	72.4	-768.21	1.448	72.4	-420.85	1.448	72.4	592.74	1.448	72.4	348.93	1.448
537.07	1.452	72.6	668.09	1.452	72.6	476.14	1.452	72.6	450.89	1.452	72.6	-179.1	1.452	72.6	-150	1.452	72.6	-4575.91	1.452	72.6	380.33	1.452	72.6	379.67	1.452	72.6	-43.89	1.452	72.6	383.72	1.452	72.6	-1640.67	1.452	72.6	-387.86	1.452	72.6	-768.37	1.452	72.6	-420.52	1.452	72.6	592.51	1.452	72.6	349.07	1.452
536.99	1.456	72.8	668.01	1.456	72.8	475.85	1.456	72.8	450.93	1.456	72.8	-178.99	1.456	72.8	-149.53	1.456	72.8	-4576.1	1.456	72.8	380.33	1.456	72.8	379.9	1.456	72.8	-43.54	1.456	72.8	382.28	1.456	72.8	-1640.56	1.456	72.8	-388.06	1.456	72.8	-768.37	1.456	72.8	-420.61	1.456	72.8	592.54	1.456	72.8	349.11	1.456
537.07	1.46	73	668.02	1.46	73	475.93	1.46	73	450.89	1.46	73	-179.1	1.46	73	-149.73	1.46	73	-4576.17	1.46	73	380.18	1.46	73	379.84	1.46	73	-43.97	1.46	73	381.32	1.46	73	-1640.71	1.46	73	-388.21	1.46	73	-768.36	1.46	73	-420.53	1.46	73	592.42	1.46	73	348.86	1.46
536.99	1.464	73.2	667.97	1.464	73.2	476.09	1.464	73.2	450.9	1.464	73.2	-178.89	1.464	73.2	-149.52	1.464	73.2	-4576.11	1.464	73.2	380.37	1.464	73.2	379.81	1.464	73.2	-44	1.464	73.2	381.18	1.464	73.2	-1640.55	1.464	73.2	-388.07	1.464	73.2	-768.55	1.464	73.2	-420.88	1.464	73.2	592.6	1.464	73.2	349.04	1.464
536.76	1.468	73.4	667.9	1.468	73.4	475.69	1.468	73.4	450.77	1.468	73.4	-178.92	1.468	73.4	-149.82	1.468	73.4	-4576.17	1.468	73.4	380.18	1.468	73.4	380.02	1.468	73.4	-44	1.468	73.4	381.17	1.468	73.4	-1640.67	1.468	73.4	-387.96	1.468	73.4	-768.5	1.468	73.4	-420.97	1.468	73.4	592.48	1.468	73.4	349.04	1.468
536.73	1.472	73.6	667.65	1.472	73.6	475.73	1.472	73.6	450.96	1.472	73.6	-179.06	1.472	73.6	-149.81	1.472	73.6	-4576.17	1.472	73.6	380.1	1.472	73.6	379.98	1.472	73.6	-44.03	1.472	73.6	380.83	1.472	73.6	-1640.29	1.472	73.6	-388.16	1.472	73.6	-768.5	1.472	73.6	-421.04	1.472	73.6	592.24	1.472	73.6	348.9	1.472
536.55	1.476	73.8	667.42	1.476	73.8	475.43	1.476	73.8	450.9	1.476	73.8	-178.99	1.476	73.8	-149.83	1.476	73.8	-4575.97	1.476	73.8	380.29	1.476	73.8	379.97	1.476	73.8	-43.98	1.476	73.8	381.3	1.476	73.8	-1640.52	1.476	73.8	-387.96	1.476	73.8	-768.47	1.476	73.8	-421.4	1.476	73.8	592.68	1.476	73.8	348.9	1.476
536.57	1.48	74	667.46	1.48	74	475.46	1.48	74	450.95	1.48	74	-178.83	1.48	74	-149.99	1.48	74	-4576.07	1.48	74	380.32	1.48	74	379.65	1.48	74	-43.96	1.48	74	381.64	1.48	74	-1640.51	1.48	74	-388.02	1.48	74	-768.28	1.48	74	-420.99	1.48	74	592.47	1.48	74	348.87	1.48
536.56	1.484	74.2	667.44	1.484	74.2	475.5	1.484	74.2	451.02	1.484	74.2	-178.72	1.484	74.2	-149.69	1.484	74.2	-4576.09	1.484	74.2	380.23	1.484	74.2	379.83	1.484	74.2	-43.88	1.484	74.2	381.33	1.484	74.2	-1640.58	1.484	74.2	-388.07	1.484	74.2	-768.09	1.484	74.2	-420.66	1.484	74.2	592.43	1.484	74.2	349.25	1.484
536.46	1.488	74.4	667.58	1.488	74.4	475.35	1.488	74.4	451.04	1.488	74.4	-178.79	1.488	74.4	-149.62	1.488	74.4	-4575.97	1.488	74.4	380.26	1.488	74.4	379.92	1.488	74.4	-44.24	1.488	74.4	381.25	1.488	74.4	-1640.68	1.488	74.4	-388.07	1.488	74.4	-768.05	1.488	74.4	-420.93	1.488	74.4	592.78	1.488	74.4	348.91	1.488
536.68	1.492	74.6	667.45	1.492	74.6	475.43	1.492	74.6	450.83	1.492	74.6	-178.78	1.492	74.6	-149.65	1.492	74.6	-4575.86	1.492	74.6	380.27	1.492	74.6	379.54	1.492	74.6	-43.74	1.492	74.6	381.54	1.492	74.6	-1640.56	1.492	74.6	-388.16	1.492	74.6	-768.32	1.492	74.6	-421.04	1.492	74.6	592.73	1.492	74.6	349.1	1.492
536.47	1.496	74.8	667.41	1.496	74.8	475.28	1.496	74.8	451.03	1.496	74.8	-178.64	1.496	74.8	-149.84	1.496	74.8	-4576.18	1.496	74.8	380.48	1.496	74.8	379.86	1.496	74.8	-43.95	1.496	74.8	381.71	1.496	74.8	-1640.57	1.496	74.8	-388.12	1.496	74.8	-768.53	1.496	74.8	-421.11	1.496	74.8	592.72	1.496	74.8	348.95	1.496
536.47	1.5	75	667.48	1.5	75	475.2	1.5	75	451.06	1.5	75	-178.8	1.5	75	-149.98	1.5	75	-4575.96	1.5	75	380.3	1.5	75	379.84	1.5	75	-43.8	1.5	75	381.63	1.5	75	-1640.63	1.5	75	-388.33	1.5	75	-768.35	1.5	75	-420.74	1.5	75	592.6	1.5	75	348.98	1.5
536.28	1.504	75.2	667.36	1.504	75.2	475.18	1.504	75.2	450.87	1.504	75.2	-178.6	1.504	75.2	-149.7	1.504	75.2	-4575.96	1.504	75.2	380.16	1.504	75.2	379.91	1.504	75.2	-43.98	1.504	75.2	381.69	1.504	75.2	-1640.63	1.504	75.2	-388.14	1.504	75.2	-768.25	1.504	75.2	-420.69	1.504	75.2	592.42	1.504	75.2	348.88	1.504
536.47	1.508	75.4	667.12	1.508	75.4	475.18	1.508	75.4	450.85	1.508	75.4	-178.72	1.508	75.4	-149.52	1.508	75.4	-4575.97	1.508	75.4	380.53	1.508	75.4	379.69	1.508	75.4	-44.07	1.508	75.4	381.83	1.508	75.4	-1640.75	1.508	75.4	-388.17	1.508	75.4	-767.87	1.508	75.4	-420.68	1.508	75.4	592.72	1.508	75.4	349.27	1.508
536.44	1.512	75.6	667.23	1.512	75.6	475.52	1.512	75.6	450.94	1.512	75.6	-178.88	1.512	75.6	-149.45	1.512	75.6	-4576	1.512	75.6	380.18	1.512	75.6	379.82	1.512	75.6	-44.02	1.512	75.6	381.67	1.512	75.6	-1640.72	1.512	75.6	-388.31	1.512	75.6	-768.37	1.512	75.6	-420.77	1.512	75.6	592.6	1.512	75.6	349.12	1.512
536.5	1.516	75.8	666.95	1.516	75.8	475.22	1.516	75.8	450.92	1.516	75.8	-178.65	1.516	75.8	-149.58	1.516	75.8	-4575.9	1.516	75.8	380.46	1.516	75.8	379.77	1.516	75.8	-43.95	1.516	75.8	382.07	1.516	75.8	-1640.82	1.516	75.8	-388.23	1.516	75.8	-768.33	1.516	75.8	-420.95	1.516	75.8	592.46	1.516	75.8	349.11	1.516
536.45	1.52	76	667.01	1.52	76	474.9	1.52	76	450.74	1.52	76	-178.67	1.52	76	-149.4	1.52	76	-4575.97	1.52	76	380.39	1.52	76	380.05	1.52	76	-43.72	1.52	76	381.76	1.52	76	-1640.4	1.52	76	-388.24	1.52	76	-768.33	1.52	76	-420.93	1.52	76	592.35	1.52	76	349.16	1.52
536.17	1.524	76.2	666.84	1.524	76.2	474.93	1.524	76.2	450.62	1.524	76.2	-178.39	1.524	76.2	-149.77	1.524	76.2	-4576.01	1.524	76.2	380.37	1.524	76.2	380.04	1.524	76.2	-43.83	1.524	76.2	381.71	1.524	76.2	-1640.51	1.524	76.2	-388.19	1.524	76.2	-768.35	1.524	76.2	-420.83	1.524	76.2	592.57	1.524	76.2	348.76	1.524
536.21	1.528	76.4	666.86	1.528	76.4	475.21	1.528	76.4	450.92	1.528	76.4	-178.6	1.528	76.4	-149.59	1.528	76.4	-4576.12	1.528	76.4	380.25	1.528	76.4	379.85	1.528	76.4	-43.84	1.528	76.4	381.88	1.528	76.4	-1640.53	1.528	76.4	-388.14	1.528	76.4	-768.38	1.528	76.4	-420.86	1.528	76.4	592.45	1.528	76.4	348.99	1.528
536.2	1.532	76.6	667.46	1.532	76.6	474.92	1.532	76.6	451.02	1.532	76.6	-178.94	1.532	76.6	-149.56	1.532	76.6	-4575.87	1.532	76.6	380.35	1.532	76.6	380.09	1.532	76.6	-44.02	1.532	76.6	382.01	1.532	76.6	-1640.64	1.532	76.6	-387.91	1.532	76.6	-768.5	1.532	76.6	-421.05	1.532	76.6	592.8	1.532	76.6	349.25	1.532
536.03	1.536	76.8	666.69	1.536	76.8	474.78	1.536	76.8	451.03	1.536	76.8	-178.63	1.536	76.8	-149.53	1.536	76.8	-4576.09	1.536	76.8	380.58	1.536	76.8	379.82	1.536	76.8	-43.97	1.536	76.8	381.56	1.536	76.8	-1640.52	1.536	76.8	-388.34	1.536	76.8	-768.65	1.536	76.8	-421.06	1.536	76.8	592.86	1.536	76.8	349.28	1.536
535.96	1.54	77	666.94	1.54	77	475.13	1.54	77	451.18	1.54	77	-178.67	1.54	77	-149.82	1.54	77	-4576.05	1.54	77	380.15	1.54	77	379.92	1.54	77	-43.78	1.54	77	382.17	1.54	77	-1640.18	1.54	77	-388.04	1.54	77	-768.44	1.54	77	-421.26	1.54	77	592.78	1.54	77	349.1	1.54
536.13	1.544	77.2	666.64	1.544	77.2	474.99	1.544	77.2	451.04	1.544	77.2	-178.69	1.544	77.2	-149.76	1.544	77.2	-4575.97	1.544	77.2	380.28	1.544	77.2	380.16	1.544	77.2	-43.81	1.544	77.2	381.97	1.544	77.2	-1640.6	1.544	77.2	-387.79	1.544	77.2	-768.46	1.544	77.2	-421.3	1.544	77.2	592.51	1.544	77.2	349.02	1.544
535.88	1.548	77.4	666.79	1.548	77.4	474.94	1.548	77.4	450.93	1.548	77.4	-178.51	1.548	77.4	-149.2	1.548	77.4	-4575.8	1.548	77.4	380.43	1.548	77.4	380.01	1.548	77.4	-43.73	1.548	77.4	381.93	1.548	77.4	-1640.57	1.548	77.4	-388.19	1.548	77.4	-768.36	1.548	77.4	-421.14	1.548	77.4	592.88	1.548	77.4	348.93	1.548
535.87	1.552	77.6	666.68	1.552	77.6	474.94	1.552	77.6	451.08	1.552	77.6	-178.46	1.552	77.6	-149.9	1.552	77.6	-4575.94	1.552	77.6	380.59	1.552	77.6	379.65	1.552	77.6	-43.87	1.552	77.6	381.88	1.552	77.6	-1640.47	1.552	77.6	-388.28	1.552	77.6	-768.45	1.552	77.6	-420.97	1.552	77.6	592.58	1.552	77.6	348.94	1.552
535.89	1.556	77.8	666.74	1.556	77.8	474.79	1.556	77.8	451.1	1.556	77.8	-178.62	1.556	77.8	-149.62	1.556	77.8	-4576.1	1.556	77.8	380.03	1.556	77.8	380.26	1.556	77.8	-43.9	1.556	77.8	381.45	1.556	77.8	-1640.59	1.556	77.8	-388.18	1.556	77.8	-768.54	1.556	77.8	-421.13	1.556	77.8	592.74	1.556	77.8	348.91	1.556
536.04	1.56	78	666.9	1.56	78	474.79	1.56	78	450.76	1.56	78	-178.73	1.56	78	-149.7	1.56	78	-4576.05	1.56	78	380.7	1.56	78	379.77	1.56	78	-43.76	1.56	78	381.97	1.56	78	-1640.33	1.56	78	-388.3	1.56	78	-768.42	1.56	78	-421.07	1.56	78	592.73	1.56	78	349.08	1.56
535.94	1.564	78.2	666.91	1.564	78.2	474.78	1.564	78.2	450.99	1.564	78.2	-178.53	1.564	78.2	-149.56	1.564	78.2	-4576.06	1.564	78.2	380.28	1.564	78.2	379.84	1.564	78.2	-43.84	1.564	78.2	381.99	1.564	78.2	-1640.84	1.564	78.2	-388.22	1.564	78.2	-768.5	1.564	78.2	-421.33	1.564	78.2	592.66	1.564	78.2	349.11	1.564
536.17	1.568	78.4	666.84	1.568	78.4	474.75	1.568	78.4	450.75	1.568	78.4	-178.78	1.568	78.4	-149.41	1.568	78.4	-4575.98	1.568	78.4	380.42	1.568	78.4	380	1.568	78.4	-43.8	1.568	78.4	381.92	1.568	78.4	-1640.71	1.568	78.4	-388.14	1.568	78.4	-768.67	1.568	78.4	-421.34	1.568	78.4	592.66	1.568	78.4	349.12	1.568
536.02	1.572	78.6	666.54	1.572	78.6	474.56	1.572	78.6	450.89	1.572	78.6	-178.98	1.572	78.6	-149.29	1.572	78.6	-4575.95	1.572	78.6	380.7	1.572	78.6	380.16	1.572	78.6	-43.91	1.572	78.6	381.78	1.572	78.6	-1640.7	1.572	78.6	-388.1	1.572	78.6	-768.65	1.572	78.6	-421.3	1.572	78.6	592.45	1.572	78.6	348.73	1.572
535.84	1.576	78.8	666.47	1.576	78.8	474.49	1.576	78.8	451.06	1.576	78.8	-179.01	1.576	78.8	-149.6	1.576	78.8	-4575.86	1.576	78.8	380.44	1.576	78.8	380.12	1.576	78.8	-43.76	1.576	78.8	381.9	1.576	78.8	-1640.45	1.576	78.8	-388.21	1.576	78.8	-768.64	1.576	78.8	-421.16	1.576	78.8	592.58	1.576	78.8	349.01	1.576
535.66	1.58	79	666.4	1.58	79	474.52	1.58	79	451.05	1.58	79	-178.77	1.58	79	-149.72	1.58	79	-4575.98	1.58	79	380.63	1.58	79	379.98	1.58	79	-43.8	1.58	79	382.09	1.58	79	-1640.39	1.58	79	-388.17	1.58	79	-768.68	1.58	79	-421.08	1.58	79	592.91	1.58	79	349.14	1.58
535.67	1.584	79.2	666.31	1.584	79.2	474.58	1.584	79.2	450.73	1.584	79.2	-178.68	1.584	79.2	-149.49	1.584	79.2	-4575.89	1.584	79.2	380.46	1.584	79.2	380.05	1.584	79.2	-43.76	1.584	79.2	382.12	1.584	79.2	-1640.33	1.584	79.2	-388.15	1.584	79.2	-768.55	1.584	79.2	-421.47	1.584	79.2	592.68	1.584	79.2	349.14	1.584
535.73	1.588	79.4	666.51	1.588	79.4	474.65	1.588	79.4	451	1.588	79.4	-178.62	1.588	79.4	-149.35	1.588	79.4	-4576.04	1.588	79.4	380.5	1.588	79.4	379.8	1.588	79.4	-43.9	1.588	79.4	381.8	1.588	79.4	-1640.47	1.588	79.4	-388.18	1.588	79.4	-768.39	1.588	79.4	-421.34	1.588	79.4	592.4	1.588	79.4	349.05	1.588
535.53	1.592	79.6	666.57	1.592	79.6	474.58	1.592	79.6	450.95	1.592	79.6	-178.4	1.592	79.6	-149.54	1.592	79.6	-4576.01	1.592	79.6	380.48	1.592	79.6	380.5	1.592	79.6	-43.9	1.592	79.6	381.96	1.592	79.6	-1640.27	1.592	79.6	-388.15	1.592	79.6	-768.57	1.592	79.6	-421.45	1.592	79.6	592.7	1.592	79.6	349	1.592
535.32	1.596	79.8	666.16	1.596	79.8	474.38	1.596	79.8	451.34	1.596	79.8	-178.8	1.596	79.8	-149.67	1.596	79.8	-4575.82	1.596	79.8	380.52	1.596	79.8	380.06	1.596	79.8	-43.84	1.596	79.8	381.87	1.596	79.8	-1640.51	1.596	79.8	-388.49	1.596	79.8	-768.78	1.596	79.8	-421.3	1.596	79.8	592.78	1.596	79.8	349.06	1.596
535.37	1.6	80	666.36	1.6	80	474.24	1.6	80	451.14	1.6	80	-178.64	1.6	80	-149.95	1.6	80	-4575.9	1.6	80	380.5	1.6	80	379.96	1.6	80	-44.03	1.6	80	382.3	1.6	80	-1640.49	1.6	80	-388.3	1.6	80	-768.43	1.6	80	-421.31	1.6	80	592.86	1.6	80	349.14	1.6
535.34	1.604	80.2	666.3	1.604	80.2	474.41	1.604	80.2	450.92	1.604	80.2	-178.7	1.604	80.2	-149.76	1.604	80.2	-4575.81	1.604	80.2	380.62	1.604	80.2	379.97	1.604	80.2	-43.6	1.604	80.2	381.95	1.604	80.2	-1640.22	1.604	80.2	-388.43	1.604	80.2	-768.46	1.604	80.2	-421.49	1.604	80.2	592.8	1.604	80.2	349.14	1.604
535.41	1.608	80.4	666.14	1.608	80.4	474.13	1.608	80.4	451.16	1.608	80.4	-178.59	1.608	80.4	-149.38	1.608	80.4	-4576.02	1.608	80.4	380.74	1.608	80.4	380.2	1.608	80.4	-43.96	1.608	80.4	381.97	1.608	80.4	-1640.43	1.608	80.4	-388.58	1.608	80.4	-768.53	1.608	80.4	-421.42	1.608	80.4	592.66	1.608	80.4	349.23	1.608
535.46	1.612	80.6	666.23	1.612	80.6	474.43	1.612	80.6	451.07	1.612	80.6	-178.59	1.612	80.6	-149.26	1.612	80.6	-4575.71	1.612	80.6	380.58	1.612	80.6	380.17	1.612	80.6	-44	1.612	80.6	381.86	1.612	80.6	-1640.48	1.612	80.6	-388.3	1.612	80.6	-768.37	1.612	80.6	-421.27	1.612	80.6	592.63	1.612	80.6	348.92	1.612
535.34	1.616	80.8	666.01	1.616	80.8	474	1.616	80.8	451.07	1.616	80.8	-178.44	1.616	80.8	-149.34	1.616	80.8	-4575.66	1.616	80.8	380.48	1.616	80.8	380.06	1.616	80.8	-43.6	1.616	80.8	381.88	1.616	80.8	-1640.42	1.616	80.8	-388.39	1.616	80.8	-768.64	1.616	80.8	-421.08	1.616	80.8	592.49	1.616	80.8	349.03	1.616
535.31	1.62	81	665.97	1.62	81	473.89	1.62	81	451.27	1.62	81	-178.62	1.62	81	-149.13	1.62	81	-4575.77	1.62	81	380.64	1.62	81	380.14	1.62	81	-43.78	1.62	81	382.04	1.62	81	-1640.21	1.62	81	-388.36	1.62	81	-768.46	1.62	81	-420.85	1.62	81	592.92	1.62	81	348.98	1.62
535.25	1.624	81.2	666.03	1.624	81.2	473.83	1.624	81.2	450.94	1.624	81.2	-178.64	1.624	81.2	-149.73	1.624	81.2	-4575.82	1.624	81.2	380.64	1.624	81.2	380.29	1.624	81.2	-44.01	1.624	81.2	382.04	1.624	81.2	-1640.57	1.624	81.2	-388.62	1.624	81.2	-768.12	1.624	81.2	-420.96	1.624	81.2	592.86	1.624	81.2	349.11	1.624
535.26	1.628	81.4	666.05	1.628	81.4	474.1	1.628	81.4	450.92	1.628	81.4	-178.62	1.628	81.4	-149.48	1.628	81.4	-4575.67	1.628	81.4	380.51	1.628	81.4	380.1	1.628	81.4	-43.58	1.628	81.4	382.19	1.628	81.4	-1640.23	1.628	81.4	-388.43	1.628	81.4	-768.35	1.628	81.4	-420.97	1.628	81.4	592.74	1.628	81.4	349.27	1.628
535.27	1.632	81.6	666.09	1.632	81.6	474.03	1.632	81.6	451.04	1.632	81.6	-178.53	1.632	81.6	-149.3	1.632	81.6	-4575.75	1.632	81.6	380.59	1.632	81.6	380.05	1.632	81.6	-43.87	1.632	81.6	382	1.632	81.6	-1640.37	1.632	81.6	-388.15	1.632	81.6	-768.48	1.632	81.6	-421.03	1.632	81.6	592.73	1.632	81.6	349.25	1.632
535.19	1.636	81.8	666	1.636	81.8	473.55	1.636	81.8	451.04	1.636	81.8	-178.48	1.636	81.8	-149.29	1.636	81.8	-4575.93	1.636	81.8	380.65	1.636	81.8	379.79	1.636	81.8	-43.62	1.636	81.8	382.08	1.636	81.8	-1640.54	1.636	81.8	-388.25	1.636	81.8	-768.53	1.636	81.8	-421.11	1.636	81.8	592.7	1.636	81.8	349.27	1.636
535.13	1.64	82	665.96	1.64	82	474.13	1.64	82	450.74	1.64	82	-178.38	1.64	82	-149.22	1.64	82	-4575.75	1.64	82	380.46	1.64	82	380.07	1.64	82	-43.72	1.64	82	382.14	1.64	82	-1640.4	1.64	82	-388.39	1.64	82	-768.57	1.64	82	-421.32	1.64	82	592.89	1.64	82	349.2	1.64
535.06	1.644	82.2	665.68	1.644	82.2	473.72	1.644	82.2	451.22	1.644	82.2	-178.53	1.644	82.2	-149.4	1.644	82.2	-4575.92	1.644	82.2	380.48	1.644	82.2	380.17	1.644	82.2	-43.96	1.644	82.2	382.32	1.644	82.2	-1640.43	1.644	82.2	-388.65	1.644	82.2	-768.5	1.644	82.2	-420.95	1.644	82.2	592.76	1.644	82.2	349.25	1.644
534.78	1.648	82.4	665.71	1.648	82.4	473.95	1.648	82.4	451.28	1.648	82.4	-178.39	1.648	82.4	-149.39	1.648	82.4	-4576	1.648	82.4	380.56	1.648	82.4	380.15	1.648	82.4	-43.72	1.648	82.4	382.08	1.648	82.4	-1640.34	1.648	82.4	-388.63	1.648	82.4	-768.43	1.648	82.4	-421.06	1.648	82.4	592.87	1.648	82.4	349.24	1.648
534.9	1.652	82.6	665.52	1.652	82.6	473.66	1.652	82.6	450.98	1.652	82.6	-178.7	1.652	82.6	-149.5	1.652	82.6	-4575.82	1.652	82.6	380.66	1.652	82.6	380.26	1.652	82.6	-43.71	1.652	82.6	382	1.652	82.6	-1640.64	1.652	82.6	-388.64	1.652	82.6	-768.55	1.652	82.6	-420.96	1.652	82.6	592.78	1.652	82.6	349.18	1.652
534.92	1.656	82.8	665.39	1.656	82.8	473.91	1.656	82.8	451.17	1.656	82.8	-178.67	1.656	82.8	-149.4	1.656	82.8	-4575.78	1.656	82.8	380.68	1.656	82.8	380.4	1.656	82.8	-43.77	1.656	82.8	382.24	1.656	82.8	-1640.09	1.656	82.8	-388.47	1.656	82.8	-768.61	1.656	82.8	-421.28	1.656	82.8	592.71	1.656	82.8	349.23	1.656
534.67	1.66	83	665.48	1.66	83	473.53	1.66	83	451.14	1.66	83	-178.72	1.66	83	-149.41	1.66	83	-4576.01	1.66	83	380.62	1.66	83	380.33	1.66	83	-43.83	1.66	83	382.25	1.66	83	-1640.3	1.66	83	-388.36	1.66	83	-768.54	1.66	83	-421.25	1.66	83	592.72	1.66	83	349	1.66
534.71	1.664	83.2	665.46	1.664	83.2	473.61	1.664	83.2	451.11	1.664	83.2	-178.57	1.664	83.2	-149.19	1.664	83.2	-4575.82	1.664	83.2	380.57	1.664	83.2	380.07	1.664	83.2	-43.85	1.664	83.2	382.17	1.664	83.2	-1640.26	1.664	83.2	-388.62	1.664	83.2	-768.19	1.664	83.2	-421.35	1.664	83.2	592.84	1.664	83.2	349.01	1.664
534.82	1.668	83.4	665.39	1.668	83.4	473.89	1.668	83.4	450.97	1.668	83.4	-178.59	1.668	83.4	-149.33	1.668	83.4	-4576.04	1.668	83.4	380.76	1.668	83.4	380.26	1.668	83.4	-43.78	1.668	83.4	382.3	1.668	83.4	-1640.32	1.668	83.4	-388.57	1.668	83.4	-768.47	1.668	83.4	-421.46	1.668	83.4	592.83	1.668	83.4	349.32	1.668
534.91	1.672	83.6	665.32	1.672	83.6	473.56	1.672	83.6	450.84	1.672	83.6	-178.57	1.672	83.6	-149.15	1.672	83.6	-4575.83	1.672	83.6	380.63	1.672	83.6	380.22	1.672	83.6	-43.77	1.672	83.6	382.13	1.672	83.6	-1640.46	1.672	83.6	-388.37	1.672	83.6	-768.18	1.672	83.6	-421	1.672	83.6	592.95	1.672	83.6	349.04	1.672
534.42	1.676	83.8	664.93	1.676	83.8	473.18	1.676	83.8	451.17	1.676	83.8	-178.95	1.676	83.8	-149.21	1.676	83.8	-4575.66	1.676	83.8	380.85	1.676	83.8	380.54	1.676	83.8	-43.6	1.676	83.8	382.14	1.676	83.8	-1640.12	1.676	83.8	-388.35	1.676	83.8	-768.23	1.676	83.8	-421.3	1.676	83.8	593.11	1.676	83.8	349.03	1.676
534.68	1.68	84	665.15	1.68	84	473.27	1.68	84	451.13	1.68	84	-178.61	1.68	84	-149.29	1.68	84	-4576.1	1.68	84	380.66	1.68	84	380.11	1.68	84	-43.74	1.68	84	381.87	1.68	84	-1640.55	1.68	84	-388.43	1.68	84	-768.56	1.68	84	-421.28	1.68	84	593.12	1.68	84	349.24	1.68
534.5	1.684	84.2	665.11	1.684	84.2	473.33	1.684	84.2	451.45	1.684	84.2	-178.55	1.684	84.2	-149.05	1.684	84.2	-4575.77	1.684	84.2	380.87	1.684	84.2	380.16	1.684	84.2	-43.83	1.684	84.2	382.31	1.684	84.2	-1640.45	1.684	84.2	-388.34	1.684	84.2	-768.42	1.684	84.2	-421.33	1.684	84.2	592.94	1.684	84.2	349.24	1.684
534.42	1.688	84.4	664.96	1.688	84.4	473.2	1.688	84.4	451.25	1.688	84.4	-178.41	1.688	84.4	-149.37	1.688	84.4	-4575.86	1.688	84.4	380.63	1.688	84.4	380.09	1.688	84.4	-43.85	1.688	84.4	382.39	1.688	84.4	-1640.29	1.688	84.4	-388.12	1.688	84.4	-768.39	1.688	84.4	-421.28	1.688	84.4	592.81	1.688	84.4	349.26	1.688
534.43	1.692	84.6	664.69	1.692	84.6	473.22	1.692	84.6	450.89	1.692	84.6	-178.49	1.692	84.6	-149.15	1.692	84.6	-4575.5	1.692	84.6	380.63	1.692	84.6	380.21	1.692	84.6	-43.68	1.692	84.6	382.36	1.692	84.6	-1640.45	1.692	84.6	-388.22	1.692	84.6	-768.18	1.692	84.6	-420.98	1.692	84.6	592.89	1.692	84.6	349.26	1.692
534.28	1.696	84.8	664.7	1.696	84.8	473.21	1.696	84.8	451.4	1.696	84.8	-178.39	1.696	84.8	-149.07	1.696	84.8	-4575.66	1.696	84.8	380.55	1.696	84.8	380.11	1.696	84.8	-43.58	1.696	84.8	382.28	1.696	84.8	-1640.45	1.696	84.8	-388.23	1.696	84.8	-768.47	1.696	84.8	-421.14	1.696	84.8	592.85	1.696	84.8	349.14	1.696
534.5	1.7	85	664.77	1.7	85	473.07	1.7	85	451.07	1.7	85	-178.43	1.7	85	-149.25	1.7	85	-4575.63	1.7	85	380.93	1.7	85	380.02	1.7	85	-43.57	1.7	85	382.06	1.7	85	-1640.53	1.7	85	-388.29	1.7	85	-768.37	1.7	85	-421.19	1.7	85	592.85	1.7	85	349.18	1.7
534.52	1.704	85.2	664.68	1.704	85.2	473.13	1.704	85.2	451.4	1.704	85.2	-178.39	1.704	85.2	-148.96	1.704	85.2	-4575.6	1.704	85.2	380.76	1.704	85.2	380.11	1.704	85.2	-43.65	1.704	85.2	382.38	1.704	85.2	-1640.52	1.704	85.2	-388.4	1.704	85.2	-768.52	1.704	85.2	-421.27	1.704	85.2	592.92	1.704	85.2	349.11	1.704
534.41	1.708	85.4	664.54	1.708	85.4	472.96	1.708	85.4	451.29	1.708	85.4	-178.32	1.708	85.4	-149.08	1.708	85.4	-4575.82	1.708	85.4	380.7	1.708	85.4	380.18	1.708	85.4	-43.79	1.708	85.4	382.29	1.708	85.4	-1640.49	1.708	85.4	-388.34	1.708	85.4	-768.77	1.708	85.4	-421.2	1.708	85.4	592.78	1.708	85.4	349.23	1.708
534.33	1.712	85.6	664.57	1.712	85.6	473.11	1.712	85.6	451.41	1.712	85.6	-178.28	1.712	85.6	-149.15	1.712	85.6	-4575.66	1.712	85.6	380.78	1.712	85.6	380.3	1.712	85.6	-43.64	1.712	85.6	382.21	1.712	85.6	-1640.49	1.712	85.6	-388.1	1.712	85.6	-768.58	1.712	85.6	-421.44	1.712	85.6	592.97	1.712	85.6	349.37	1.712
534.24	1.716	85.8	664.13	1.716	85.8	472.73	1.716	85.8	451.16	1.716	85.8	-178.59	1.716	85.8	-149.57	1.716	85.8	-4575.51	1.716	85.8	380.73	1.716	85.8	380.16	1.716	85.8	-43.54	1.716	85.8	382.41	1.716	85.8	-1640.46	1.716	85.8	-388.21	1.716	85.8	-768.56	1.716	85.8	-421.53	1.716	85.8	592.86	1.716	85.8	348.97	1.716
533.96	1.72	86	664.29	1.72	86	472.69	1.72	86	451.45	1.72	86	-178.23	1.72	86	-149.32	1.72	86	-4575.7	1.72	86	380.67	1.72	86	380.53	1.72	86	-43.62	1.72	86	382.34	1.72	86	-1640.3	1.72	86	-388.63	1.72	86	-768.36	1.72	86	-421.23	1.72	86	592.74	1.72	86	349.15	1.72
534.01	1.724	86.2	663.84	1.724	86.2	472.71	1.724	86.2	451.64	1.724	86.2	-178.33	1.724	86.2	-149.46	1.724	86.2	-4575.74	1.724	86.2	380.81	1.724	86.2	380.42	1.724	86.2	-43.62	1.724	86.2	382.41	1.724	86.2	-1640.5	1.724	86.2	-388.59	1.724	86.2	-768.39	1.724	86.2	-421.38	1.724	86.2	593.09	1.724	86.2	349.04	1.724
533.89	1.728	86.4	663.92	1.728	86.4	472.68	1.728	86.4	451.62	1.728	86.4	-178.51	1.728	86.4	-149.16	1.728	86.4	-4575.47	1.728	86.4	380.79	1.728	86.4	380.34	1.728	86.4	-43.88	1.728	86.4	382.3	1.728	86.4	-1640.51	1.728	86.4	-388.37	1.728	86.4	-768.55	1.728	86.4	-421.36	1.728	86.4	592.94	1.728	86.4	349.21	1.728
534.14	1.732	86.6	664.13	1.732	86.6	472.61	1.732	86.6	451.2	1.732	86.6	-178.47	1.732	86.6	-149.06	1.732	86.6	-4575.68	1.732	86.6	380.58	1.732	86.6	380.24	1.732	86.6	-43.59	1.732	86.6	382.49	1.732	86.6	-1640.68	1.732	86.6	-388.34	1.732	86.6	-768.21	1.732	86.6	-421.35	1.732	86.6	592.93	1.732	86.6	349.07	1.732
534.02	1.736	86.8	663.74	1.736	86.8	472.61	1.736	86.8	451.08	1.736	86.8	-178.49	1.736	86.8	-149.07	1.736	86.8	-4575.77	1.736	86.8	380.62	1.736	86.8	380.34	1.736	86.8	-43.84	1.736	86.8	382.06	1.736	86.8	-1640.22	1.736	86.8	-388.31	1.736	86.8	-768.27	1.736	86.8	-421.04	1.736	86.8	592.81	1.736	86.8	349.11	1.736
533.92	1.74	87	663.8	1.74	87	472.46	1.74	87	451.41	1.74	87	-178.24	1.74	87	-149.13	1.74	87	-4575.72	1.74	87	380.76	1.74	87	380.26	1.74	87	-43.48	1.74	87	382.22	1.74	87	-1640.34	1.74	87	-388.08	1.74	87	-768.22	1.74	87	-420.96	1.74	87	592.96	1.74	87	349.03	1.74
533.96	1.744	87.2	663.66	1.744	87.2	472.33	1.744	87.2	451.18	1.744	87.2	-178.22	1.744	87.2	-149.21	1.744	87.2	-4575.66	1.744	87.2	380.71	1.744	87.2	380.21	1.744	87.2	-43.78	1.744	87.2	382.4	1.744	87.2	-1640.52	1.744	87.2	-387.99	1.744	87.2	-768.47	1.744	87.2	-420.88	1.744	87.2	592.89	1.744	87.2	348.94	1.744
533.93	1.748	87.4	663.57	1.748	87.4	472.41	1.748	87.4	451.21	1.748	87.4	-178.27	1.748	87.4	-149.02	1.748	87.4	-4575.83	1.748	87.4	380.94	1.748	87.4	380.5	1.748	87.4	-43.49	1.748	87.4	382.19	1.748	87.4	-1640.42	1.748	87.4	-388.36	1.748	87.4	-768.39	1.748	87.4	-421.27	1.748	87.4	592.95	1.748	87.4	349.02	1.748
534.1	1.752	87.6	663.46	1.752	87.6	472.39	1.752	87.6	451.35	1.752	87.6	-178.46	1.752	87.6	-149.23	1.752	87.6	-4575.63	1.752	87.6	380.75	1.752	87.6	380.43	1.752	87.6	-43.66	1.752	87.6	382.19	1.752	87.6	-1640.15	1.752	87.6	-388.16	1.752	87.6	-768.3	1.752	87.6	-420.5	1.752	87.6	592.91	1.752	87.6	349.11	1.752
533.76	1.756	87.8	663.26	1.756	87.8	472.12	1.756	87.8	451.59	1.756	87.8	-178.26	1.756	87.8	-148.98	1.756	87.8	-4575.7	1.756	87.8	380.8	1.756	87.8	380.32	1.756	87.8	-43.73	1.756	87.8	382.45	1.756	87.8	-1640.28	1.756	87.8	-388.18	1.756	87.8	-768.64	1.756	87.8	-420.98	1.756	87.8	592.83	1.756	87.8	349.27	1.756
533.61	1.76	88	663.49	1.76	88	472.38	1.76	88	451.31	1.76	88	-178.34	1.76	88	-149.15	1.76	88	-4575.58	1.76	88	380.75	1.76	88	380.62	1.76	88	-43.75	1.76	88	382.5	1.76	88	-1640.67	1.76	88	-388.21	1.76	88	-768.53	1.76	88	-421.15	1.76	88	592.84	1.76	88	349.45	1.76
533.57	1.764	88.2	663.05	1.764	88.2	472	1.764	88.2	451.36	1.764	88.2	-178.17	1.764	88.2	-149.15	1.764	88.2	-4575.62	1.764	88.2	381.01	1.764	88.2	380.65	1.764	88.2	-43.55	1.764	88.2	382.41	1.764	88.2	-1640.41	1.764	88.2	-388.15	1.764	88.2	-768.38	1.764	88.2	-420.87	1.764	88.2	592.89	1.764	88.2	349.2	1.764
533.67	1.768	88.4	663.07	1.768	88.4	471.73	1.768	88.4	451.62	1.768	88.4	-178.4	1.768	88.4	-149.27	1.768	88.4	-4575.71	1.768	88.4	380.92	1.768	88.4	380.29	1.768	88.4	-43.55	1.768	88.4	382.16	1.768	88.4	-1640.39	1.768	88.4	-388.48	1.768	88.4	-768.32	1.768	88.4	-421.06	1.768	88.4	592.95	1.768	88.4	349.33	1.768
533.39	1.772	88.6	663.03	1.772	88.6	472.05	1.772	88.6	451.34	1.772	88.6	-178.41	1.772	88.6	-148.97	1.772	88.6	-4575.96	1.772	88.6	380.89	1.772	88.6	380.44	1.772	88.6	-43.61	1.772	88.6	382.45	1.772	88.6	-1640.42	1.772	88.6	-388.54	1.772	88.6	-768.49	1.772	88.6	-421.03	1.772	88.6	592.92	1.772	88.6	349.53	1.772
533.76	1.776	88.8	663.14	1.776	88.8	471.8	1.776	88.8	451.5	1.776	88.8	-178.45	1.776	88.8	-148.98	1.776	88.8	-4575.4	1.776	88.8	381.08	1.776	88.8	380.53	1.776	88.8	-43.54	1.776	88.8	382.51	1.776	88.8	-1640.41	1.776	88.8	-388.4	1.776	88.8	-768.51	1.776	88.8	-421.48	1.776	88.8	593.06	1.776	88.8	349.27	1.776
533.62	1.78	89	663.11	1.78	89	471.95	1.78	89	451.49	1.78	89	-178.44	1.78	89	-149.15	1.78	89	-4575.39	1.78	89	380.92	1.78	89	380.58	1.78	89	-43.65	1.78	89	382.5	1.78	89	-1640.46	1.78	89	-388.32	1.78	89	-768.42	1.78	89	-421.11	1.78	89	592.68	1.78	89	349.3	1.78
533.57	1.784	89.2	662.91	1.784	89.2	471.87	1.784	89.2	451.51	1.784	89.2	-178.54	1.784	89.2	-148.91	1.784	89.2	-4575.64	1.784	89.2	380.94	1.784	89.2	380.53	1.784	89.2	-43.71	1.784	89.2	382.55	1.784	89.2	-1640.38	1.784	89.2	-388.6	1.784	89.2	-768.45	1.784	89.2	-421.24	1.784	89.2	592.86	1.784	89.2	349.1	1.784
533.46	1.788	89.4	662.88	1.788	89.4	471.68	1.788	89.4	451.2	1.788	89.4	-178.36	1.788	89.4	-148.6	1.788	89.4	-4575.71	1.788	89.4	380.9	1.788	89.4	380.24	1.788	89.4	-43.4	1.788	89.4	382.57	1.788	89.4	-1640.23	1.788	89.4	-388.44	1.788	89.4	-768.41	1.788	89.4	-421.15	1.788	89.4	592.91	1.788	89.4	349.22	1.788
533.33	1.792	89.6	662.55	1.792	89.6	471.47	1.792	89.6	451.24	1.792	89.6	-178.09	1.792	89.6	-149.28	1.792	89.6	-4575.3	1.792	89.6	381.2	1.792	89.6	380.71	1.792	89.6	-43.64	1.792	89.6	382.49	1.792	89.6	-1640	1.792	89.6	-388.03	1.792	89.6	-768.24	1.792	89.6	-420.84	1.792	89.6	592.85	1.792	89.6	349.17	1.792
533.16	1.796	89.8	662.42	1.796	89.8	471.51	1.796	89.8	451.38	1.796	89.8	-178.3	1.796	89.8	-148.9	1.796	89.8	-4575.41	1.796	89.8	381.03	1.796	89.8	380.59	1.796	89.8	-43.63	1.796	89.8	382.34	1.796	89.8	-1640.34	1.796	89.8	-388.15	1.796	89.8	-768.33	1.796	89.8	-421.29	1.796	89.8	593.1	1.796	89.8	349.2	1.796
533.23	1.8	90	662.65	1.8	90	471.59	1.8	90	451.34	1.8	90	-178.42	1.8	90	-148.85	1.8	90	-4575.68	1.8	90	380.95	1.8	90	380.51	1.8	90	-43.66	1.8	90	382.48	1.8	90	-1640.45	1.8	90	-388.15	1.8	90	-768.53	1.8	90	-421.01	1.8	90	593.02	1.8	90	348.96	1.8
533.21	1.804	90.2	662.37	1.804	90.2	471.32	1.804	90.2	451.5	1.804	90.2	-178.08	1.804	90.2	-149.2	1.804	90.2	-4575.29	1.804	90.2	380.78	1.804	90.2	380.53	1.804	90.2	-43.55	1.804	90.2	382.54	1.804	90.2	-1640.16	1.804	90.2	-388.11	1.804	90.2	-768.38	1.804	90.2	-421	1.804	90.2	593.13	1.804	90.2	349.19	1.804
533.23	1.808	90.4	662.51	1.808	90.4	471.19	1.808	90.4	451.54	1.808	90.4	-178.15	1.808	90.4	-149.09	1.808	90.4	-4575.63	1.808	90.4	380.92	1.808	90.4	380.56	1.808	90.4	-43.66	1.808	90.4	382.42	1.808	90.4	-1640.09	1.808	90.4	-388.1	1.808	90.4	-768.24	1.808	90.4	-420.83	1.808	90.4	592.86	1.808	90.4	349.35	1.808
533.35	1.812	90.6	662.29	1.812	90.6	471.34	1.812	90.6	451.34	1.812	90.6	-178.44	1.812	90.6	-148.96	1.812	90.6	-4575.6	1.812	90.6	380.89	1.812	90.6	380.52	1.812	90.6	-43.42	1.812	90.6	382.44	1.812	90.6	-1640.26	1.812	90.6	-388.17	1.812	90.6	-768.12	1.812	90.6	-420.95	1.812	90.6	592.97	1.812	90.6	349.31	1.812
533.23	1.816	90.8	662.62	1.816	90.8	471.25	1.816	90.8	451.55	1.816	90.8	-178.28	1.816	90.8	-149	1.816	90.8	-4575.69	1.816	90.8	380.88	1.816	90.8	380.81	1.816	90.8	-43.38	1.816	90.8	382.59	1.816	90.8	-1640.54	1.816	90.8	-388.08	1.816	90.8	-768.27	1.816	90.8	-420.77	1.816	90.8	593.23	1.816	90.8	349.38	1.816
533.22	1.82	91	661.99	1.82	91	471.16	1.82	91	451.51	1.82	91	-178.53	1.82	91	-149.21	1.82	91	-4575.43	1.82	91	381.04	1.82	91	380.62	1.82	91	-43.67	1.82	91	382.42	1.82	91	-1640.04	1.82	91	-387.98	1.82	91	-768.21	1.82	91	-420.83	1.82	91	592.81	1.82	91	349.36	1.82
532.94	1.824	91.2	662.25	1.824	91.2	471.06	1.824	91.2	451.41	1.824	91.2	-178.19	1.824	91.2	-149.28	1.824	91.2	-4575.55	1.824	91.2	380.92	1.824	91.2	380.46	1.824	91.2	-43.47	1.824	91.2	382.72	1.824	91.2	-1640.38	1.824	91.2	-388.36	1.824	91.2	-768.65	1.824	91.2	-420.85	1.824	91.2	592.97	1.824	91.2	349.28	1.824
532.77	1.828	91.4	662.12	1.828	91.4	470.93	1.828	91.4	451.72	1.828	91.4	-178.49	1.828	91.4	-148.83	1.828	91.4	-4575.59	1.828	91.4	380.85	1.828	91.4	380.92	1.828	91.4	-43.36	1.828	91.4	382.41	1.828	91.4	-1640.08	1.828	91.4	-388	1.828	91.4	-768.48	1.828	91.4	-421.06	1.828	91.4	593.01	1.828	91.4	349.26	1.828
532.87	1.832	91.6	661.96	1.832	91.6	470.98	1.832	91.6	451.51	1.832	91.6	-178.28	1.832	91.6	-148.78	1.832	91.6	-4575.56	1.832	91.6	381	1.832	91.6	380.42	1.832	91.6	-43.57	1.832	91.6	382.73	1.832	91.6	-1640.27	1.832	91.6	-387.85	1.832	91.6	-768.26	1.832	91.6	-420.83	1.832	91.6	592.83	1.832	91.6	349.03	1.832
532.46	1.836	91.8	661.66	1.836	91.8	470.82	1.836	91.8	451.88	1.836	91.8	-178.43	1.836	91.8	-149.26	1.836	91.8	-4575.56	1.836	91.8	381.07	1.836	91.8	380.75	1.836	91.8	-43.38	1.836	91.8	382.65	1.836	91.8	-1640.3	1.836	91.8	-388.18	1.836	91.8	-768.29	1.836	91.8	-420.95	1.836	91.8	592.93	1.836	91.8	349.11	1.836
532.76	1.84	92	661.74	1.84	92	470.66	1.84	92	451.61	1.84	92	-178.14	1.84	92	-148.8	1.84	92	-4575.59	1.84	92	380.97	1.84	92	380.62	1.84	92	-43.37	1.84	92	382.57	1.84	92	-1640.22	1.84	92	-388.22	1.84	92	-768.29	1.84	92	-421.03	1.84	92	592.98	1.84	92	349.25	1.84
532.76	1.844	92.2	661.45	1.844	92.2	470.64	1.844	92.2	451.48	1.844	92.2	-178.34	1.844	92.2	-149.15	1.844	92.2	-4575.4	1.844	92.2	381.2	1.844	92.2	380.61	1.844	92.2	-43.38	1.844	92.2	382.5	1.844	92.2	-1640.52	1.844	92.2	-388.05	1.844	92.2	-767.9	1.844	92.2	-421.05	1.844	92.2	592.89	1.844	92.2	349.15	1.844
532.51	1.848	92.4	661.48	1.848	92.4	470.6	1.848	92.4	451.72	1.848	92.4	-178.19	1.848	92.4	-148.88	1.848	92.4	-4575.18	1.848	92.4	380.95	1.848	92.4	380.4	1.848	92.4	-43.71	1.848	92.4	382.37	1.848	92.4	-1640.1	1.848	92.4	-388.03	1.848	92.4	-768.29	1.848	92.4	-420.84	1.848	92.4	593.2	1.848	92.4	349.27	1.848
532.66	1.852	92.6	661.68	1.852	92.6	470.54	1.852	92.6	451.81	1.852	92.6	-178.11	1.852	92.6	-149.07	1.852	92.6	-4575.22	1.852	92.6	380.88	1.852	92.6	380.73	1.852	92.6	-43.51	1.852	92.6	382.55	1.852	92.6	-1640.36	1.852	92.6	-388.23	1.852	92.6	-768.39	1.852	92.6	-421.25	1.852	92.6	593.41	1.852	92.6	349.17	1.852
532.52	1.856	92.8	661.09	1.856	92.8	470.75	1.856	92.8	451.76	1.856	92.8	-178.15	1.856	92.8	-148.35	1.856	92.8	-4575.56	1.856	92.8	380.88	1.856	92.8	380.9	1.856	92.8	-43.62	1.856	92.8	382.53	1.856	92.8	-1640.31	1.856	92.8	-387.73	1.856	92.8	-768.24	1.856	92.8	-420.85	1.856	92.8	593.05	1.856	92.8	349.13	1.856
532.81	1.86	93	661.46	1.86	93	470.46	1.86	93	451.41	1.86	93	-178.08	1.86	93	-149.12	1.86	93	-4575.56	1.86	93	380.98	1.86	93	380.61	1.86	93	-43.34	1.86	93	382.56	1.86	93	-1640.31	1.86	93	-388.06	1.86	93	-768.19	1.86	93	-420.7	1.86	93	593.15	1.86	93	349.42	1.86
532.51	1.864	93.2	661.16	1.864	93.2	470.49	1.864	93.2	451.58	1.864	93.2	-178.4	1.864	93.2	-148.9	1.864	93.2	-4575.3	1.864	93.2	380.86	1.864	93.2	380.73	1.864	93.2	-43.43	1.864	93.2	382.48	1.864	93.2	-1640.26	1.864	93.2	-387.91	1.864	93.2	-767.98	1.864	93.2	-420.63	1.864	93.2	593.14	1.864	93.2	349.49	1.864
532.54	1.868	93.4	661	1.868	93.4	470.6	1.868	93.4	451.54	1.868	93.4	-178.13	1.868	93.4	-148.84	1.868	93.4	-4575.38	1.868	93.4	381.06	1.868	93.4	380.57	1.868	93.4	-43.35	1.868	93.4	382.57	1.868	93.4	-1640.2	1.868	93.4	-388.04	1.868	93.4	-768.13	1.868	93.4	-420.59	1.868	93.4	593.21	1.868	93.4	349.32	1.868
532.55	1.872	93.6	661.14	1.872	93.6	470.34	1.872	93.6	451.67	1.872	93.6	-177.98	1.872	93.6	-148.77	1.872	93.6	-4575.49	1.872	93.6	381.16	1.872	93.6	380.69	1.872	93.6	-43.6	1.872	93.6	382.78	1.872	93.6	-1640.2	1.872	93.6	-388.09	1.872	93.6	-768.11	1.872	93.6	-420.7	1.872	93.6	593.12	1.872	93.6	349.27	1.872
532.47	1.876	93.8	660.77	1.876	93.8	469.96	1.876	93.8	451.72	1.876	93.8	-178.3	1.876	93.8	-149.08	1.876	93.8	-4575.62	1.876	93.8	381.15	1.876	93.8	380.94	1.876	93.8	-43.3	1.876	93.8	382.5	1.876	93.8	-1640.27	1.876	93.8	-387.75	1.876	93.8	-768.57	1.876	93.8	-420.73	1.876	93.8	593.03	1.876	93.8	349.5	1.876
532.39	1.88	94	660.63	1.88	94	470.25	1.88	94	451.48	1.88	94	-178.11	1.88	94	-148.77	1.88	94	-4575.45	1.88	94	381.3	1.88	94	380.55	1.88	94	-43.41	1.88	94	382.69	1.88	94	-1640.11	1.88	94	-387.73	1.88	94	-768.38	1.88	94	-420.69	1.88	94	593.03	1.88	94	349.27	1.88
532.44	1.884	94.2	660.92	1.884	94.2	470.16	1.884	94.2	451.6	1.884	94.2	-178.08	1.884	94.2	-148.78	1.884	94.2	-4575.47	1.884	94.2	381.17	1.884	94.2	380.57	1.884	94.2	-43.4	1.884	94.2	382.51	1.884	94.2	-1640.28	1.884	94.2	-387.81	1.884	94.2	-768.42	1.884	94.2	-420.62	1.884	94.2	593.13	1.884	94.2	349.4	1.884
532.12	1.888	94.4	660.71	1.888	94.4	470.2	1.888	94.4	451.55	1.888	94.4	-178.05	1.888	94.4	-148.99	1.888	94.4	-4575.46	1.888	94.4	381.12	1.888	94.4	380.5	1.888	94.4	-43.49	1.888	94.4	382.52	1.888	94.4	-1640.27	1.888	94.4	-387.99	1.888	94.4	-768.53	1.888	94.4	-420.74	1.888	94.4	592.95	1.888	94.4	349.49	1.888
532.14	1.892	94.6	660.61	1.892	94.6	470.09	1.892	94.6	451.79	1.892	94.6	-178.22	1.892	94.6	-149.1	1.892	94.6	-4575.41	1.892	94.6	381	1.892	94.6	380.6	1.892	94.6	-43.37	1.892	94.6	382.54	1.892	94.6	-1640.18	1.892	94.6	-388.27	1.892	94.6	-768.12	1.892	94.6	-420.95	1.892	94.6	593.08	1.892	94.6	349.27	1.892
532.33	1.896	94.8	660.35	1.896	94.8	469.96	1.896	94.8	451.65	1.896	94.8	-178.39	1.896	94.8	-148.76	1.896	94.8	-4575.29	1.896	94.8	381.2	1.896	94.8	380.58	1.896	94.8	-43.2	1.896	94.8	382.41	1.896	94.8	-1640.33	1.896	94.8	-388.02	1.896	94.8	-768.46	1.896	94.8	-421.3	1.896	94.8	593.16	1.896	94.8	349.3	1.896
532.04	1.9	95	660.55	1.9	95	469.97	1.9	95	451.66	1.9	95	-178.2	1.9	95	-148.77	1.9	95	-4575.23	1.9	95	380.95	1.9	95	380.89	1.9	95	-43.27	1.9	95	382.63	1.9	95	-1640	1.9	95	-387.77	1.9	95	-768.32	1.9	95	-420.72	1.9	95	592.93	1.9	95	349.24	1.9
532.13	1.904	95.2	660.58	1.904	95.2	469.79	1.904	95.2	452.02	1.904	95.2	-178.07	1.904	95.2	-148.82	1.904	95.2	-4575.03	1.904	95.2	381.35	1.904	95.2	380.5	1.904	95.2	-43.4	1.904	95.2	382.42	1.904	95.2	-1640.24	1.904	95.2	-388.21	1.904	95.2	-768.26	1.904	95.2	-420.83	1.904	95.2	593.08	1.904	95.2	349.5	1.904
532.15	1.908	95.4	660.33	1.908	95.4	469.92	1.908	95.4	451.73	1.908	95.4	-178.06	1.908	95.4	-149	1.908	95.4	-4575.63	1.908	95.4	381.3	1.908	95.4	380.8	1.908	95.4	-43.2	1.908	95.4	382.68	1.908	95.4	-1640.4	1.908	95.4	-387.88	1.908	95.4	-768.19	1.908	95.4	-420.97	1.908	95.4	593.23	1.908	95.4	349.19	1.908
532.03	1.912	95.6	660.2	1.912	95.6	469.93	1.912	95.6	451.67	1.912	95.6	-178.27	1.912	95.6	-148.72	1.912	95.6	-4575.3	1.912	95.6	381.15	1.912	95.6	380.66	1.912	95.6	-43.34	1.912	95.6	382.45	1.912	95.6	-1640.03	1.912	95.6	-388.14	1.912	95.6	-767.82	1.912	95.6	-420.57	1.912	95.6	593.26	1.912	95.6	349.41	1.912
531.93	1.916	95.8	659.97	1.916	95.8	469.6	1.916	95.8	451.62	1.916	95.8	-178.27	1.916	95.8	-148.64	1.916	95.8	-4575.18	1.916	95.8	381.17	1.916	95.8	380.61	1.916	95.8	-43.33	1.916	95.8	382.46	1.916	95.8	-1639.91	1.916	95.8	-387.94	1.916	95.8	-768.27	1.916	95.8	-420.72	1.916	95.8	593.01	1.916	95.8	349.52	1.916
531.97	1.92	96	659.82	1.92	96	469.74	1.92	96	451.47	1.92	96	-178.13	1.92	96	-149.03	1.92	96	-4575.41	1.92	96	381.05	1.92	96	380.84	1.92	96	-43.41	1.92	96	382.85	1.92	96	-1640	1.92	96	-388.06	1.92	96	-768.07	1.92	96	-420.51	1.92	96	593.24	1.92	96	349.52	1.92
531.91	1.924	96.2	659.8	1.924	96.2	469.7	1.924	96.2	451.93	1.924	96.2	-178.16	1.924	96.2	-149.01	1.924	96.2	-4574.95	1.924	96.2	381.08	1.924	96.2	380.77	1.924	96.2	-43.42	1.924	96.2	382.65	1.924	96.2	-1639.96	1.924	96.2	-387.8	1.924	96.2	-768.21	1.924	96.2	-420.72	1.924	96.2	593.16	1.924	96.2	349.52	1.924
531.82	1.928	96.4	660.06	1.928	96.4	469.92	1.928	96.4	451.77	1.928	96.4	-178.14	1.928	96.4	-148.81	1.928	96.4	-4575.1	1.928	96.4	381.16	1.928	96.4	380.75	1.928	96.4	-43.31	1.928	96.4	382.61	1.928	96.4	-1639.86	1.928	96.4	-387.71	1.928	96.4	-768.38	1.928	96.4	-420.73	1.928	96.4	593.4	1.928	96.4	349.22	1.928
532.21	1.932	96.6	659.87	1.932	96.6	469.7	1.932	96.6	451.7	1.932	96.6	-178.28	1.932	96.6	-148.82	1.932	96.6	-4575.09	1.932	96.6	381.38	1.932	96.6	380.56	1.932	96.6	-43.48	1.932	96.6	382.5	1.932	96.6	-1639.92	1.932	96.6	-387.93	1.932	96.6	-768.09	1.932	96.6	-420.82	1.932	96.6	593.24	1.932	96.6	349.32	1.932
531.68	1.936	96.8	659.76	1.936	96.8	469.66	1.936	96.8	451.65	1.936	96.8	-178.05	1.936	96.8	-148.54	1.936	96.8	-4575.23	1.936	96.8	381.44	1.936	96.8	380.83	1.936	96.8	-43.45	1.936	96.8	382.6	1.936	96.8	-1640.43	1.936	96.8	-387.94	1.936	96.8	-768.26	1.936	96.8	-420.61	1.936	96.8	593.11	1.936	96.8	349.19	1.936
531.87	1.94	97	659.6	1.94	97	469.45	1.94	97	451.42	1.94	97	-178.04	1.94	97	-148.79	1.94	97	-4575.31	1.94	97	381.14	1.94	97	380.89	1.94	97	-43.45	1.94	97	382.67	1.94	97	-1640.33	1.94	97	-387.85	1.94	97	-768.24	1.94	97	-420.5	1.94	97	593.14	1.94	97	349.38	1.94
531.76	1.944	97.2	659.48	1.944	97.2	469.59	1.944	97.2	451.71	1.944	97.2	-178.12	1.944	97.2	-148.53	1.944	97.2	-4575.09	1.944	97.2	381.33	1.944	97.2	380.88	1.944	97.2	-43.32	1.944	97.2	382.68	1.944	97.2	-1640.34	1.944	97.2	-387.72	1.944	97.2	-768.03	1.944	97.2	-420.49	1.944	97.2	593.26	1.944	97.2	349.6	1.944
531.93	1.948	97.4	659.3	1.948	97.4	469.44	1.948	97.4	451.68	1.948	97.4	-178	1.948	97.4	-148.91	1.948	97.4	-4575.2	1.948	97.4	381.18	1.948	97.4	380.7	1.948	97.4	-43.53	1.948	97.4	382.9	1.948	97.4	-1640.18	1.948	97.4	-387.72	1.948	97.4	-768.09	1.948	97.4	-420.82	1.948	97.4	593.13	1.948	97.4	349.22	1.948
531.7	1.952	97.6	659.34	1.952	97.6	469.28	1.952	97.6	451.8	1.952	97.6	-177.88	1.952	97.6	-148.66	1.952	97.6	-4575.24	1.952	97.6	381.12	1.952	97.6	380.88	1.952	97.6	-43.49	1.952	97.6	382.74	1.952	97.6	-1640.2	1.952	97.6	-387.65	1.952	97.6	-768.11	1.952	97.6	-420.59	1.952	97.6	592.94	1.952	97.6	349.36	1.952
531.68	1.956	97.8	658.97	1.956	97.8	469.51	1.956	97.8	451.67	1.956	97.8	-178.13	1.956	97.8	-148.9	1.956	97.8	-4575.09	1.956	97.8	381.31	1.956	97.8	380.61	1.956	97.8	-43.41	1.956	97.8	382.36	1.956	97.8	-1640.29	1.956	97.8	-388.07	1.956	97.8	-768.22	1.956	97.8	-420.77	1.956	97.8	593.49	1.956	97.8	349.37	1.956
531.75	1.96	98	659.17	1.96	98	469.28	1.96	98	451.32	1.96	98	-177.75	1.96	98	-148.76	1.96	98	-4575.16	1.96	98	381.31	1.96	98	380.85	1.96	98	-43.26	1.96	98	382.55	1.96	98	-1639.98	1.96	98	-388.05	1.96	98	-767.9	1.96	98	-420.9	1.96	98	593.07	1.96	98	349.25	1.96
531.53	1.964	98.2	658.6	1.964	98.2	469.38	1.964	98.2	451.88	1.964	98.2	-178.08	1.964	98.2	-148.97	1.964	98.2	-4575.24	1.964	98.2	381.3	1.964	98.2	380.91	1.964	98.2	-43.36	1.964	98.2	382.91	1.964	98.2	-1640.07	1.964	98.2	-388.25	1.964	98.2	-767.92	1.964	98.2	-420.62	1.964	98.2	593.24	1.964	98.2	349.45	1.964
531.75	1.968	98.4	658.58	1.968	98.4	469.02	1.968	98.4	451.65	1.968	98.4	-178.02	1.968	98.4	-148.88	1.968	98.4	-4575.04	1.968	98.4	381.21	1.968	98.4	380.86	1.968	98.4	-43.26	1.968	98.4	382.64	1.968	98.4	-1640.1	1.968	98.4	-388.03	1.968	98.4	-768.22	1.968	98.4	-420.74	1.968	98.4	593.22	1.968	98.4	349.4	1.968
531.68	1.972	98.6	658.69	1.972	98.6	469.11	1.972	98.6	451.74	1.972	98.6	-178.02	1.972	98.6	-148.52	1.972	98.6	-4575.11	1.972	98.6	381.46	1.972	98.6	381.07	1.972	98.6	-43.47	1.972	98.6	382.53	1.972	98.6	-1640.05	1.972	98.6	-388.08	1.972	98.6	-768.23	1.972	98.6	-420.77	1.972	98.6	593.13	1.972	98.6	349.19	1.972
531.62	1.976	98.8	658.5	1.976	98.8	469.2	1.976	98.8	451.85	1.976	98.8	-177.92	1.976	98.8	-148.87	1.976	98.8	-4575.18	1.976	98.8	381.25	1.976	98.8	380.98	1.976	98.8	-43.57	1.976	98.8	382.87	1.976	98.8	-1639.83	1.976	98.8	-387.91	1.976	98.8	-767.91	1.976	98.8	-420.63	1.976	98.8	593.17	1.976	98.8	349.39	1.976
531.72	1.98	99	658.62	1.98	99	469.23	1.98	99	451.78	1.98	99	-177.89	1.98	99	-148.67	1.98	99	-4575.03	1.98	99	381.18	1.98	99	380.89	1.98	99	-43.7	1.98	99	382.8	1.98	99	-1640.21	1.98	99	-387.76	1.98	99	-768.03	1.98	99	-420.49	1.98	99	592.91	1.98	99	349.36	1.98
531.4	1.984	99.2	658.47	1.984	99.2	468.9	1.984	99.2	451.72	1.984	99.2	-178.01	1.984	99.2	-148.55	1.984	99.2	-4574.93	1.984	99.2	381.52	1.984	99.2	380.77	1.984	99.2	-43.22	1.984	99.2	382.7	1.984	99.2	-1640.14	1.984	99.2	-387.79	1.984	99.2	-768.4	1.984	99.2	-420.36	1.984	99.2	593.2	1.984	99.2	349.51	1.984
531.42	1.988	99.4	658.23	1.988	99.4	469.06	1.988	99.4	451.8	1.988	99.4	-178.32	1.988	99.4	-148.69	1.988	99.4	-4574.8	1.988	99.4	381.25	1.988	99.4	380.89	1.988	99.4	-43.39	1.988	99.4	382.86	1.988	99.4	-1639.79	1.988	99.4	-387.91	1.988	99.4	-768.72	1.988	99.4	-420.58	1.988	99.4	593.45	1.988	99.4	349.45	1.988
531.58	1.992	99.6	658.11	1.992	99.6	468.87	1.992	99.6	451.68	1.992	99.6	-178.18	1.992	99.6	-148.84	1.992	99.6	-4574.69	1.992	99.6	381.4	1.992	99.6	381.03	1.992	99.6	-43.34	1.992	99.6	382.87	1.992	99.6	-1639.99	1.992	99.6	-387.98	1.992	99.6	-768.02	1.992	99.6	-420.39	1.992	99.6	593.43	1.992	99.6	349.47	1.992
531.29	1.996	99.8	657.95	1.996	99.8	469.17	1.996	99.8	451.68	1.996	99.8	-178.15	1.996	99.8	-148.64	1.996	99.8	-4574.76	1.996	99.8	381.46	1.996	99.8	380.93	1.996	99.8	-43.31	1.996	99.8	382.87	1.996	99.8	-1640.06	1.996	99.8	-387.81	1.996	99.8	-768.59	1.996	99.8	-420.67	1.996	99.8	593.07	1.996	99.8	349.56	1.996
521.98	1.825	100	648.33	1.825	100	459.42	1.825	100	443.34	1.825	100	-186.63	1.825	100	-157.36	1.825	100	-4583.38	1.825	100	372.9	1.825	100	372.48	1.825	100	-51.83	1.825	100	374.35	1.825	100	-1648.12	1.825	100	-398.28	1.825	100	-778.74	1.825	100	-430.3	1.825	100	585.18	1.825	100	341.4	1.825
508.87	0.007	100.2	635.87	0.007	100.2	449.12	0.007	100.2	446.61	0.007	100.2	-182.86	0.007	100.2	-153.96	0.007	100.2	-4578.43	0.007	100.2	377.39	0.007	100.2	377.04	0.007	100.2	-42.87	0.007	100.2	382.86	0.007	100.2	-1641.2	0.007	100.2	-397.17	0.007	100.2	-780.53	0.007	100.2	-434.62	0.007	100.2	594.74	0.007	100.2	350.71	0.007
508.87	0.007	100.4	635.87	0.007	100.4	449.12	0.007	100.4	446.61	0.007	100.4	-182.86	0.007	100.4	-153.96	0.007	100.4	-4578.43	0.007	100.4	377.39	0.007	100.4	377.04	0.007	100.4	-42.87	0.007	100.4	382.86	0.007	100.4	-1641.2	0.007	100.4	-397.17	0.007	100.4	-780.53	0.007	100.4	-434.62	0.007	100.4	594.74	0.007	100.4	350.71	0.007
508.87	0.007	100.6	635.87	0.007	100.6	449.12	0.007	100.6	446.61	0.007	100.6	-182.86	0.007	100.6	-153.96	0.007	100.6	-4578.43	0.007	100.6	377.39	0.007	100.6	377.04	0.007	100.6	-42.87	0.007	100.6	382.86	0.007	100.6	-1641.2	0.007	100.6	-397.17	0.007	100.6	-780.53	0.007	100.6	-434.62	0.007	100.6	594.74	0.007	100.6	350.71	0.007
508.87	0.007	100.8	635.87	0.007	100.8	449.12	0.007	100.8	446.61	0.007	100.8	-182.86	0.007	100.8	-153.96	0.007	100.8	-4578.43	0.007	100.8	377.39	0.007	100.8	377.04	0.007	100.8	-42.87	0.007	100.8	382.86	0.007	100.8	-1641.2	0.007	100.8	-397.17	0.007	100.8	-780.53	0.007	100.8	-434.62	0.007	100.8	594.74	0.007	100.8	350.71	0.007
508.87	0.007	101	635.87	0.007	101	449.12	0.007	101	446.61	0.007	101	-182.86	0.007	101	-153.96	0.007	101	-4578.43	0.007	101	377.39	0.007	101	377.04	0.007	101	-42.87	0.007	101	382.86	0.007	101	-1641.2	0.007	101	-397.17	0.007	101	-780.53	0.007	101	-434.62	0.007	101	594.74	0.007	101	350.71	0.007
508.87	0.007	101.2	635.87	0.007	101.2	449.12	0.007	101.2	446.61	0.007	101.2	-182.86	0.007	101.2	-153.96	0.007	101.2	-4578.43	0.007	101.2	377.39	0.007	101.2	377.04	0.007	101.2	-42.87	0.007	101.2	382.86	0.007	101.2	-1641.2	0.007	101.2	-397.17	0.007	101.2	-780.53	0.007	101.2	-434.62	0.007	101.2	594.74	0.007	101.2	350.71	0.007
[truncated: 4 more columns]

## Sheet: 200
1017_Area1cm2_200uA_79			1017_Area1cm2_200uA_80			1017_Area1cm2_200uA_81			1017_Area1.5cm2_450uA_62			1017_Area1.5cm2_450uA_63			1017_Area1.5cm2_450uA_64			1017_Area2cm2_800uA_51			1017_Area2cm2_800uA_54			1017_Area2cm2_800uA_55			1017_Area2.5cm2_1250uA_43			1017_Area2.5cm2_1250uA_44			1017_Area2.5cm2_1250uA_46			1017_Area3cm2_1800uA_28			1017_Area3cm2_1800uA_32			1017_Area3cm2_1800uA_33			1018_Area1.5cm2_225uA_88			1018_Area1.5cm2_225uA_89
Force	Distance	Time	Force	Distance	Time	Force	Distance	Time	Force	Distance	Time	Force	Distance	Time	Force	Distance	Time	Force	Distance	Time	Force	Distance	Time	Force	Distance	Time	Force	Distance	Time	Force	Distance	Time	Force	Distance	Time	Force	Distance	Time	Force	Distance	Time	Force	Distance	Time	Force	Distance	Time	Force	Distance
mN	mm	sec	mN	mm	sec	mN	mm	sec	mN	mm	sec	mN	mm	sec	mN	mm	sec	mN	mm	sec	mN	mm	sec	mN	mm	sec	mN	mm	sec	mN	mm	sec	mN	mm	sec	mN	mm	sec	mN	mm	sec	mN	mm	sec	mN	mm	sec	mN	mm
7380.42			8009.75			8804.66			14886			15090.5			12822			30067.2			31762			28652.8			45441.7			36138.7			32536.9			44629.2			42276.4			39536.1			14929.1			15689.2
147.31	0	0	141.41	0	0	150.84	0	0	105.75	0	0	183.9	0	0	148.62	0	0	146.89	0	0	171.86	0	0	134.93	0	0	264.15	0	0	245.51	0	0	239.66	0	0	183.85	0	0	161	0	0	121.85	0	0	64.53	0	0	83.33	0
370.49	0.004	0.2	347.44	0.004	0.2	358.11	0.004	0.2	276.5	0.004	0.2	409.98	0.004	0.2	385.38	0.004	0.2	381.58	0.004	0.2	418.46	0.004	0.2	481.76	0.004	0.2	635.54	0.004	0.2	604.97	0.004	0.2	566.7	0.004	0.2	469.1	0.004	0.2	427.7	0.004	0.2	425.73	0.004	0.2	207.12	0.004	0.2	227	0.004
596.46	0.008	0.4	565.48	0.008	0.4	574.76	0.008	0.4	517.35	0.008	0.4	686.26	0.008	0.4	651.83	0.008	0.4	664.51	0.008	0.4	705.18	0.008	0.4	801.04	0.008	0.4	1066.71	0.008	0.4	1014.1	0.008	0.4	964.1	0.008	0.4	838.29	0.008	0.4	742.45	0.008	0.4	739.34	0.008	0.4	370.39	0.008	0.4	396.45	0.008
820.08	0.012	0.6	780.97	0.012	0.6	786.79	0.012	0.6	772.61	0.012	0.6	939.7	0.012	0.6	900.56	0.012	0.6	988.57	0.012	0.6	1018.27	0.012	0.6	1139.74	0.012	0.6	1477.09	0.012	0.6	1400.12	0.012	0.6	1340.79	0.012	0.6	1177.6	0.012	0.6	1072.4	0.012	0.6	1067.32	0.012	0.6	541.98	0.012	0.6	568.24	0.012
1019.2	0.016	0.8	976.95	0.016	0.8	977.83	0.016	0.8	1045.48	0.016	0.8	1201.34	0.016	0.8	1158.12	0.016	0.8	1308.58	0.016	0.8	1315.81	0.016	0.8	1449.22	0.016	0.8	1878.96	0.016	0.8	1786.03	0.016	0.8	1717.01	0.016	0.8	1529.32	0.016	0.8	1403.42	0.016	0.8	1397.59	0.016	0.8	723.44	0.016	0.8	743.42	0.016
1224.98	0.02	1	1180.38	0.02	1	1176.33	0.02	1	1289.11	0.02	1	1433.54	0.02	1	1387.97	0.02	1	1639.32	0.02	1	1620.41	0.02	1	1758.83	0.02	1	2260.43	0.02	1	2173	0.02	1	2098.66	0.02	1	1895.45	0.02	1	1762.97	0.02	1	1759.25	0.02	1	944.13	0.02	1	951.95	0.02
1423.09	0.024	1.2	1375.92	0.024	1.2	1370.96	0.024	1.2	1516.28	0.024	1.2	1657.08	0.024	1.2	1605.55	0.024	1.2	1983.43	0.024	1.2	1930.5	0.024	1.2	2073.41	0.024	1.2	2656.84	0.024	1.2	2541.76	0.024	1.2	2467.88	0.024	1.2	2281.1	0.024	1.2	2117.82	0.024	1.2	2114.5	0.024	1.2	1163.1	0.024	1.2	1157.64	0.024
1610.8	0.028	1.4	1560.59	0.028	1.4	1554.3	0.028	1.4	1762.43	0.028	1.4	1897.14	0.028	1.4	1842.29	0.028	1.4	2306.59	0.028	1.4	2216.61	0.028	1.4	2368.82	0.028	1.4	3014.94	0.028	1.4	2919.52	0.028	1.4	2850.05	0.028	1.4	2675.87	0.028	1.4	2465.23	0.028	1.4	2462.18	0.028	1.4	1385.45	0.028	1.4	1371.71	0.028
1792.61	0.032	1.6	1734.13	0.032	1.6	1726.76	0.032	1.6	1993.41	0.032	1.6	2115.25	0.032	1.6	2062.04	0.032	1.6	2640.76	0.032	1.6	2516.53	0.032	1.6	2668.28	0.032	1.6	3368.28	0.032	1.6	3253.51	0.032	1.6	3193.11	0.032	1.6	3060.84	0.032	1.6	2843.4	0.032	1.6	2841.44	0.032	1.6	1618.39	0.032	1.6	1597.48	0.032
1957.43	0.036	1.8	1893.18	0.036	1.8	1884.4	0.036	1.8	2226.78	0.036	1.8	2331.33	0.036	1.8	2280.96	0.036	1.8	2963.37	0.036	1.8	2807.28	0.036	1.8	2949.2	0.036	1.8	3748.46	0.036	1.8	3576.28	0.036	1.8	3518.39	0.036	1.8	3477.91	0.036	1.8	3199.28	0.036	1.8	3199.54	0.036	1.8	1837.45	0.036	1.8	1809.79	0.036
2141.36	0.04	2	2072.37	0.04	2	2063.33	0.04	2	2450.12	0.04	2	2537.95	0.04	2	2491.95	0.04	2	3284.09	0.04	2	3093.02	0.04	2	3231.39	0.04	2	4103.12	0.04	2	3927.25	0.04	2	3876.84	0.04	2	3876.16	0.04	2	3569.02	0.04	2	3572.93	0.04	2	2069.22	0.04	2	2033.94	0.04
2309.04	0.044	2.2	2238.27	0.044	2.2	2226.41	0.044	2.2	2681.31	0.044	2.2	2746.33	0.044	2.2	2707.41	0.044	2.2	3593.41	0.044	2.2	3372.3	0.044	2.2	3500.97	0.044	2.2	4457.2	0.044	2.2	4262.38	0.044	2.2	4217.92	0.044	2.2	4263.89	0.044	2.2	3947.47	0.044	2.2	3963.51	0.044	2.2	2297.18	0.044	2.2	2254.08	0.044
2473.42	0.048	2.4	2400.98	0.048	2.4	2386.55	0.048	2.4	2913.67	0.048	2.4	2958.49	0.048	2.4	2915.71	0.048	2.4	3892.92	0.048	2.4	3641.29	0.048	2.4	3763.29	0.048	2.4	4800.03	0.048	2.4	4605.5	0.048	2.4	4568.34	0.048	2.4	4677.4	0.048	2.4	4304.5	0.048	2.4	4329.48	0.048	2.4	2524.25	0.048	2.4	2472.17	0.048
2647.22	0.052	2.6	2571.39	0.052	2.6	2553.09	0.052	2.6	3128.54	0.052	2.6	3159	0.052	2.6	3117.24	0.052	2.6	4231.06	0.052	2.6	3948.74	0.052	2.6	4061.89	0.052	2.6	5149.54	0.052	2.6	4943.31	0.052	2.6	4915.02	0.052	2.6	5044.86	0.052	2.6	4673.42	0.052	2.6	4705.57	0.052	2.6	2742.88	0.052	2.6	2684.61	0.052
2809.32	0.056	2.8	2728.36	0.056	2.8	2707.43	0.056	2.8	3352.02	0.056	2.8	3366.49	0.056	2.8	3326.59	0.056	2.8	4546.54	0.056	2.8	4233.75	0.056	2.8	4332.66	0.056	2.8	5500.83	0.056	2.8	5284.63	0.056	2.8	5266.49	0.056	2.8	5418.29	0.056	2.8	5029.7	0.056	2.8	5068.34	0.056	2.8	2950.56	0.056	2.8	2888.3	0.056
2983.51	0.06	3	2895.84	0.06	3	2873.47	0.06	3	3545.22	0.06	3	3549.55	0.06	3	3510.59	0.06	3	4863.32	0.06	3	4518.66	0.06	3	4605.86	0.06	3	5837.82	0.06	3	5629.97	0.06	3	5618.59	0.06	3	5798.92	0.06	3	5413.03	0.06	3	5462.24	0.06	3	3188.1	0.06	3	3119.98	0.06
3149.61	0.064	3.2	3055.84	0.064	3.2	3030.77	0.064	3.2	3728.53	0.064	3.2	3724.85	0.064	3.2	3686.18	0.064	3.2	5180.97	0.064	3.2	4807.03	0.064	3.2	4878.71	0.064	3.2	6193.44	0.064	3.2	5957.79	0.064	3.2	5954.19	0.064	3.2	6194.46	0.064	3.2	5781.6	0.064	3.2	5839.53	0.064	3.2	3404.94	0.064	3.2	3329.64	0.064
3304.91	0.068	3.4	3207.34	0.068	3.4	3179.3	0.068	3.4	3929.49	0.068	3.4	3921.12	0.068	3.4	3881.87	0.068	3.4	5477.14	0.068	3.4	5067.9	0.068	3.4	5128.31	0.068	3.4	6507.56	0.068	3.4	6295.68	0.068	3.4	6299.33	0.068	3.4	6594.13	0.068	3.4	6134.14	0.068	3.4	6197.45	0.068	3.4	3617.02	0.068	3.4	3534.72	0.068
3452.87	0.072	3.6	3350.68	0.072	3.6	3321.59	0.072	3.6	4119.51	0.072	3.6	4102.93	0.072	3.6	4065.87	0.072	3.6	5785.3	0.072	3.6	5345.07	0.072	3.6	5390.03	0.072	3.6	6817.42	0.072	3.6	6595.44	0.072	3.6	6605.06	0.072	3.6	6978.12	0.072	3.6	6519.27	0.072	3.6	6589.07	0.072	3.6	3837.32	0.072	3.6	3747.84	0.072
3588.28	0.076	3.8	3480.78	0.076	3.8	3451.47	0.076	3.8	4314.06	0.076	3.8	4289.12	0.076	3.8	4258.44	0.076	3.8	6082.15	0.076	3.8	5610.39	0.076	3.8	5638.72	0.076	3.8	7150.51	0.076	3.8	6884.14	0.076	3.8	6899.86	0.076	3.8	7386.03	0.076	3.8	6878.02	0.076	3.8	6956.1	0.076	3.8	4041.96	0.076	3.8	3946.58	0.076
3747.11	0.08	4	3634.35	0.08	4	3603.39	0.08	4	4503.71	0.08	4	4469.57	0.08	4	4445.46	0.08	4	6379.87	0.08	4	5874	0.08	4	5887.87	0.08	4	7458.71	0.08	4	7207.1	0.08	4	7229.09	0.08	4	7770.03	0.08	4	7252.19	0.08	4	7333.41	0.08	4	4256.17	0.08	4	4154.61	0.08
3887.99	0.084	4.2	3772.91	0.084	4.2	3736.34	0.084	4.2	4699.61	0.084	4.2	4653.08	0.084	4.2	4616.15	0.084	4.2	6666.19	0.084	4.2	6123.07	0.084	4.2	6128.35	0.084	4.2	7776.53	0.084	4.2	7515.45	0.084	4.2	7549.08	0.084	4.2	8143.22	0.084	4.2	7639.18	0.084	4.2	7722.32	0.084	4.2	4463.11	0.084	4.2	4354.76	0.084
4026.6	0.088	4.4	3909.74	0.088	4.4	3868.81	0.088	4.4	4900.59	0.088	4.4	4841.44	0.088	4.4	4765.89	0.088	4.4	6939.09	0.088	4.4	6362.93	0.088	4.4	6353.47	0.088	4.4	8084.56	0.088	4.4	7832.05	0.088	4.4	7873.96	0.088	4.4	8541.59	0.088	4.4	7994.49	0.088	4.4	8084	0.088	4.4	4668.04	0.088	4.4	4553.09	0.088
4173.18	0.092	4.6	4058.38	0.092	4.6	4016.48	0.092	4.6	5085.26	0.092	4.6	5017.72	0.092	4.6	4945.55	0.092	4.6	7252.87	0.092	4.6	6645.88	0.092	4.6	6611.56	0.092	4.6	8399.7	0.092	4.6	8141.56	0.092	4.6	8199.66	0.092	4.6	8888.5	0.092	4.6	8360.31	0.092	4.6	8453.22	0.092	4.6	4866.74	0.092	4.6	4744.95	0.092
4305.48	0.096	4.8	4192.13	0.096	4.8	4146.61	0.096	4.8	5276.48	0.096	4.8	5197.77	0.096	4.8	5127.57	0.096	4.8	7539.24	0.096	4.8	6901.15	0.096	4.8	6848.17	0.096	4.8	8723.14	0.096	4.8	8452.82	0.096	4.8	8523.43	0.096	4.8	9241.95	0.096	4.8	8701.01	0.096	4.8	8802.07	0.096	4.8	5055.14	0.096	4.8	4927.47	0.096
4449.39	0.1	5	4332.57	0.1	5	4288.2	0.1	5	5447.16	0.1	5	5353.14	0.1	5	5285.19	0.1	5	7821.68	0.1	5	7151.09	0.1	5	7083.56	0.1	5	9031.43	0.1	5	8765.31	0.1	5	8849.76	0.1	5	9609.28	0.1	5	9070.14	0.1	5	9180.9	0.1	5	5269.39	0.1	5	5136.47	0.1
4582.25	0.104	5.2	4464.71	0.104	5.2	4420.26	0.104	5.2	5612.17	0.104	5.2	5502.62	0.104	5.2	5420.05	0.104	5.2	8109.13	0.104	5.2	7408.56	0.104	5.2	7327.42	0.104	5.2	9355.11	0.104	5.2	9055.95	0.104	5.2	9155.81	0.104	5.2	9990.36	0.104	5.2	9428.67	0.104	5.2	9547.34	0.104	5.2	5461.52	0.104	5.2	5327.06	0.104
4705.75	0.108	5.4	4587.87	0.108	5.4	4542.34	0.108	5.4	5794.92	0.108	5.4	5671.8	0.108	5.4	5588.89	0.108	5.4	8381.46	0.108	5.4	7646.5	0.108	5.4	7552.47	0.108	5.4	9637.92	0.108	5.4	9361.21	0.108	5.4	9473.97	0.108	5.4	10376.4	0.108	5.4	9772.39	0.108	5.4	9899.5	0.108	5.4	5647.67	0.108	5.4	5510.91	0.108
4824.13	0.112	5.6	4705.48	0.112	5.6	4656.39	0.112	5.6	5972.11	0.112	5.6	5831.59	0.112	5.6	5748.81	0.112	5.6	8667.79	0.112	5.6	7894.9	0.112	5.6	7785.2	0.112	5.6	9911.47	0.112	5.6	9628.15	0.112	5.6	9755.18	0.112	5.6	10733.5	0.112	5.6	10148	0.112	5.6	10283.6	0.112	5.6	5844.54	0.112	5.6	5704.05	0.112
4930.01	0.116	5.8	4813.33	0.116	5.8	4759.06	0.116	5.8	6149.16	0.116	5.8	5994.28	0.116	5.8	5913.44	0.116	5.8	8943.52	0.116	5.8	8137.07	0.116	5.8	8009.15	0.116	5.8	10212.8	0.116	5.8	9889.58	0.116	5.8	10026.7	0.116	5.8	11109.6	0.116	5.8	10504.8	0.116	5.8	10647.3	0.116	5.8	6026.48	0.116	5.8	5883.64	0.116
5063.28	0.12	6	4946.12	0.12	6	4886.31	0.12	6	6328.04	0.12	6	6151.59	0.12	6	6077.04	0.12	6	9218.02	0.12	6	8379.97	0.12	6	8233.89	0.12	6	10496.5	0.12	6	10180	0.12	6	10330.4	0.12	6	11466.3	0.12	6	10879.1	0.12	6	11027	0.12	6	6218.38	0.12	6	6075.44	0.12
5178.92	0.124	6.2	5063.95	0.124	6.2	4998.94	0.124	6.2	6501.39	0.124	6.2	6311.2	0.124	6.2	6241.92	0.124	6.2	9481.13	0.124	6.2	8611.75	0.124	6.2	8451.53	0.124	6.2	10788.7	0.124	6.2	10459.6	0.124	6.2	10622.2	0.124	6.2	11813.9	0.124	6.2	11261.1	0.124	6.2	11413.8	0.124	6.2	6406.53	0.124	6.2	6263.79	0.124
5297.02	0.128	6.4	5179.85	0.128	6.4	5109.69	0.128	6.4	6676.99	0.128	6.4	6474.45	0.128	6.4	6406.61	0.128	6.4	9731.12	0.128	6.4	8830.01	0.128	6.4	8652.66	0.128	6.4	11070.3	0.128	6.4	10752.5	0.128	6.4	10926.9	0.128	6.4	12186.4	0.128	6.4	11612.4	0.128	6.4	11766.5	0.128	6.4	6594.01	0.128	6.4	6447.51	0.128
5422.5	0.132	6.6	5307.91	0.132	6.6	5231.17	0.132	6.6	6835.55	0.132	6.6	6618.59	0.132	6.6	6553.86	0.132	6.6	10015.4	0.132	6.6	9082.55	0.132	6.6	8882.18	0.132	6.6	11355.7	0.132	6.6	11034.1	0.132	6.6	11220.6	0.132	6.6	12515	0.132	6.6	11964.8	0.132	6.6	12123.5	0.132	6.6	6769.98	0.132	6.6	6620.39	0.132
5534.05	0.136	6.8	5417.85	0.136	6.8	5337.07	0.136	6.8	7002.91	0.136	6.8	6771.25	0.136	6.8	6711.83	0.136	6.8	10272.3	0.136	6.8	9312.16	0.136	6.8	9090.58	0.136	6.8	11647.4	0.136	6.8	11315.4	0.136	6.8	11505.6	0.136	6.8	12857.2	0.136	6.8	12298.4	0.136	6.8	12458.1	0.136	6.8	6935.22	0.136	6.8	6775.45	0.136
5653.67	0.14	7	5535.42	0.14	7	5451.93	0.14	7	7143.22	0.14	7	6904.62	0.14	7	6849.97	0.14	7	10524.1	0.14	7	9529.45	0.14	7	9292.98	0.14	7	11925.6	0.14	7	11595.8	0.14	7	11795.2	0.14	7	13206.9	0.14	7	12659.7	0.14	7	12828.9	0.14	7	7122.42	0.14	7	6955.4	0.14
5762.52	0.144	7.2	5643.97	0.144	7.2	5557.32	0.144	7.2	7282.52	0.144	7.2	7034.67	0.144	7.2	6981.3	0.144	7.2	10788.3	0.144	7.2	9760.2	0.144	7.2	9506.36	0.144	7.2	12215.4	0.144	7.2	11856.8	0.144	7.2	12071.5	0.144	7.2	13563.2	0.144	7.2	13011	0.144	7.2	13182.8	0.144	7.2	7290.5	0.144	7.2	7118.98	0.144
5862.13	0.148	7.4	5742.81	0.148	7.4	5655.94	0.148	7.4	7399.73	0.148	7.4	7185.94	0.148	7.4	7135.89	0.148	7.4	11032.4	0.148	7.4	9975.24	0.148	7.4	9700.12	0.148	7.4	12466.4	0.148	7.4	12139	0.148	7.4	12364.8	0.148	7.4	13917.6	0.148	7.4	13350.5	0.148	7.4	13525.6	0.148	7.4	7455.15	0.148	7.4	7278.34	0.148
5945.91	0.152	7.6	5836.33	0.152	7.6	5749.66	0.152	7.6	7460.63	0.152	7.6	7324.33	0.152	7.6	7279.33	0.152	7.6	11287.5	0.152	7.6	10203.1	0.152	7.6	9908.68	0.152	7.6	12708.8	0.152	7.6	12380.7	0.152	7.6	12621.2	0.152	7.6	14243.5	0.152	7.6	13723.2	0.152	7.6	13896.9	0.152	7.6	7628.53	0.152	7.6	7447.17	0.152
6000.61	0.156	7.8	5919.65	0.156	7.8	5833.15	0.156	7.8	7533.99	0.156	7.8	7467.15	0.156	7.8	7426.19	0.156	7.8	11535.9	0.156	7.8	10424.6	0.156	7.8	10111.2	0.156	7.8	12979.4	0.156	7.8	12620.2	0.156	7.8	12875.4	0.156	7.8	14594.8	0.156	7.8	14071.1	0.156	7.8	14242.8	0.156	7.8	7786.1	0.156	7.8	7601.5	0.156
6096.34	0.16	8	6029.83	0.16	8	5940.27	0.16	8	7690.65	0.16	8	7605.72	0.16	8	7568.15	0.16	8	11791.7	0.16	8	10643.2	0.16	8	10311.7	0.16	8	13236.9	0.16	8	12893.2	0.16	8	13166.6	0.16	8	14928.5	0.16	8	14435.4	0.16	8	14609.8	0.16	8	7955.04	0.16	8	7767.85	0.16
6191	0.164	8.2	6122.64	0.164	8.2	6033.76	0.164	8.2	7846.2	0.164	8.2	7741.32	0.164	8.2	7706.75	0.164	8.2	12033.1	0.164	8.2	10854.4	0.164	8.2	10502.7	0.164	8.2	13502.3	0.164	8.2	13149.3	0.164	8.2	13438.2	0.164	8.2	15256.6	0.164	8.2	14803.6	0.164	8.2	14977.4	0.164	8.2	8121.08	0.164	8.2	7929.02	0.164
6278.48	0.168	8.4	6211.72	0.168	8.4	6128.57	0.168	8.4	7997.82	0.168	8.4	7878.51	0.168	8.4	7846.5	0.168	8.4	12255.8	0.168	8.4	11042.6	0.168	8.4	10674.3	0.168	8.4	13762.5	0.168	8.4	13414.4	0.168	8.4	13720.5	0.168	8.4	15610.8	0.168	8.4	15136.7	0.168	8.4	15311	0.168	8.4	8281.08	0.168	8.4	8087.38	0.168
6369.01	0.172	8.6	6313.39	0.172	8.6	6231.07	0.172	8.6	8136.49	0.172	8.6	8003.74	0.172	8.6	7977.31	0.172	8.6	12504.3	0.172	8.6	11267.5	0.172	8.6	10872.5	0.172	8.6	14027.4	0.172	8.6	13664	0.172	8.6	13987.5	0.172	8.6	15919.8	0.172	8.6	15469.6	0.172	8.6	15644.2	0.172	8.6	8430.16	0.172	8.6	8235.84	0.172
6446.62	0.176	8.8	6400.15	0.176	8.8	6315.26	0.176	8.8	8285.63	0.176	8.8	8140.25	0.176	8.8	8117.01	0.176	8.8	12724.9	0.176	8.8	11459.5	0.176	8.8	11052.6	0.176	8.8	14297.7	0.176	8.8	13917.1	0.176	8.8	14254.8	0.176	8.8	16237.9	0.176	8.8	15786	0.176	8.8	15958	0.176	8.8	8563.12	0.176	8.8	8369.17	0.176
6537.47	0.18	9	6492.68	0.18	9	6407.33	0.18	9	8414.46	0.18	9	8254.92	0.18	9	8234.74	0.18	9	12942.9	0.18	9	11650.1	0.18	9	11225.1	0.18	9	14546	0.18	9	14170.3	0.18	9	14522	0.18	9	16560.8	0.18	9	16142.5	0.18	9	16310.3	0.18	9	8722.48	0.18	9	8526.48	0.18
6620.25	0.184	9.2	6580.36	0.184	9.2	6490.01	0.184	9.2	8539.04	0.184	9.2	8367.28	0.184	9.2	8351.06	0.184	9.2	13176	0.184	9.2	11855.9	0.184	9.2	11412.8	0.184	9.2	14801.4	0.184	9.2	14402.3	0.184	9.2	14768.1	0.184	9.2	16892	0.184	9.2	16485	0.184	9.2	16648.6	0.184	9.2	8866.04	0.184	9.2	8663.6	0.184
6693.62	0.188	9.4	6662.79	0.188	9.4	6565.81	0.188	9.4	8688.13	0.188	9.4	8504.03	0.188	9.4	8492.73	0.188	9.4	13392.9	0.188	9.4	12042.1	0.188	9.4	11586.1	0.188	9.4	15025.1	0.188	9.4	14653.9	0.188	9.4	15034	0.188	9.4	17220.3	0.188	9.4	16817.3	0.188	9.4	16978.8	0.188	9.4	9009.63	0.188	9.4	8801.94	0.188
6765.88	0.192	9.6	6739.24	0.192	9.6	6638.48	0.192	9.6	8823.27	0.192	9.6	8625.42	0.192	9.6	8618.67	0.192	9.6	13628	0.192	9.6	12244.5	0.192	9.6	11771.8	0.192	9.6	15242.3	0.192	9.6	14869.2	0.192	9.6	15265.3	0.192	9.6	17521.2	0.192	9.6	17183.9	0.192	9.6	17343.6	0.192	9.6	9161.9	0.192	9.6	8949.91	0.192
6829.58	0.196	9.8	6783.24	0.196	9.8	6705.22	0.196	9.8	8963.8	0.196	9.8	8754.1	0.196	9.8	8751.19	0.196	9.8	13857.9	0.196	9.8	12437.2	0.196	9.8	11952.8	0.196	9.8	15488.9	0.196	9.8	15090.8	0.196	9.8	15496	0.196	9.8	17854.1	0.196	9.8	17522.3	0.196	9.8	17677.9	0.196	9.8	9300.4	0.196	9.8	9083.52	0.196
6921.07	0.2	10	6862.37	0.2	10	6796.41	0.2	10	9092.7	0.2	10	8871.19	0.2	10	8875.25	0.2	10	14080.1	0.2	10	12626.8	0.2	10	12127.3	0.2	10	15723	0.2	10	15345.6	0.2	10	15756.8	0.2	10	18163.5	0.2	10	17871.4	0.2	10	18024.5	0.2	10	9451.8	0.2	10	9226.77	0.2
6998.49	0.204	10.2	6933.2	0.204	10.2	6872.25	0.204	10.2	9219.94	0.204	10.2	8986.89	0.204	10.2	8996.69	0.204	10.2	14290	0.204	10.2	12800.8	0.204	10.2	12286.5	0.204	10.2	15967.7	0.204	10.2	15577.9	0.204	10.2	15999.6	0.204	10.2	18477.8	0.204	10.2	18216.8	0.204	10.2	18367.7	0.204	10.2	9594.26	0.204	10.2	9361.52	0.204
7077.28	0.208	10.4	7008.91	0.208	10.4	6947.59	0.208	10.4	9347.68	0.208	10.4	9103.71	0.208	10.4	9119.2	0.208	10.4	14482	0.208	10.4	12954.5	0.208	10.4	12428.8	0.208	10.4	16207.7	0.208	10.4	15818.8	0.208	10.4	16252.2	0.208	10.4	18818.5	0.208	10.4	18533.3	0.208	10.4	18678.8	0.208	10.4	9729.33	0.208	10.4	9491.16	0.208
7160.95	0.212	10.6	7082.5	0.212	10.6	7027.1	0.212	10.6	9464.32	0.212	10.6	9208.45	0.212	10.6	9230.01	0.212	10.6	14710.5	0.212	10.6	13139.3	0.212	10.6	12603.1	0.212	10.6	16445.3	0.212	10.6	16038.5	0.212	10.6	16488.4	0.212	10.6	19110.5	0.212	10.6	18857.2	0.212	10.6	18987.4	0.212	10.6	9853.64	0.212	10.6	9609.23	0.212
7226.71	0.216	10.8	7131.83	0.216	10.8	7089.98	0.216	10.8	9593.02	0.216	10.8	9325.9	0.216	10.8	9352.8	0.216	10.8	14918.3	0.216	10.8	13307.6	0.216	10.8	12763.8	0.216	10.8	16681.6	0.216	10.8	16259.4	0.216	10.8	16723.7	0.216	10.8	19414.5	0.216	10.8	19163.2	0.216	10.8	19285.4	0.216	10.8	9964.01	0.216	10.8	9714.34	0.216
7305.31	0.22	11	7203.94	0.22	11	7156.87	0.22	11	9696.22	0.22	11	9419.93	0.22	11	9452.15	0.22	11	15127.5	0.22	11	13476.9	0.22	11	12919.3	0.22	11	16897.2	0.22	11	16482.2	0.22	11	16958	0.22	11	19716	0.22	11	19509.8	0.22	11	19626.7	0.22	11	10103.7	0.22	11	9851.78	0.22
7375.23	0.224	11.2	7272.65	0.224	11.2	7217.18	0.224	11.2	9801.27	0.224	11.2	9516.12	0.224	11.2	9549.92	0.224	11.2	15344	0.224	11.2	13648.6	0.224	11.2	13079.1	0.224	11.2	17131.3	0.224	11.2	16686.5	0.224	11.2	17173.9	0.224	11.2	20021.5	0.224	11.2	19845.9	0.224	11.2	19955.4	0.224	11.2	10224.4	0.224	11.2	9969.25	0.224
7437.16	0.228	11.4	7338.67	0.228	11.4	7280.43	0.228	11.4	9932.45	0.228	11.4	9636.19	0.228	11.4	9666.5	0.228	11.4	15545.7	0.228	11.4	13811.2	0.228	11.4	13226.5	0.228	11.4	17328.2	0.228	11.4	16913.3	0.228	11.4	17416.2	0.228	11.4	20322.6	0.228	11.4	20171.7	0.228	11.4	20278.6	0.228	11.4	10343.7	0.228	11.4	10087.1	0.228
7497.42	0.232	11.6	7396.27	0.232	11.6	7308.97	0.232	11.6	10049.7	0.232	11.6	9737.65	0.232	11.6	9763.91	0.232	11.6	15765	0.232	11.6	13989.7	0.232	11.6	13385.8	0.232	11.6	17519.3	0.232	11.6	17111.2	0.232	11.6	17620.8	0.232	11.6	20600.1	0.232	11.6	20529.8	0.232	11.6	20632.3	0.232	11.6	10477.9	0.232	11.6	10214.1	0.232
7534.58	0.236	11.8	7445.86	0.236	11.8	7343.85	0.236	11.8	10172.6	0.236	11.8	9844.38	0.236	11.8	9874.45	0.236	11.8	15971.9	0.236	11.8	14160	0.236	11.8	13535.8	0.236	11.8	17742.5	0.236	11.8	17307.6	0.236	11.8	17827.7	0.236	11.8	20912.9	0.236	11.8	20855.6	0.236	11.8	20954.6	0.236	11.8	10595.2	0.236	11.8	10329	0.236
7594.25	0.24	12	7522.29	0.24	12	7422.14	0.24	12	10283	0.24	12	9941.84	0.24	12	9977.7	0.24	12	16173.9	0.24	12	14317.1	0.24	12	13681	0.24	12	17951.9	0.24	12	17533	0.24	12	18065.2	0.24	12	21204	0.24	12	21187.7	0.24	12	21284.6	0.24	12	10726.1	0.24	12	10454.3	0.24
7631.28	0.244	12.2	7580.46	0.244	12.2	7482.63	0.244	12.2	10389.8	0.244	12.2	10036.8	0.244	12.2	10076.9	0.244	12.2	16359	0.244	12.2	14458.1	0.244	12.2	13811.8	0.244	12.2	18174.1	0.244	12.2	17737.3	0.244	12.2	18281	0.244	12.2	21495.1	0.244	12.2	21522	0.244	12.2	21613.1	0.244	12.2	10844.7	0.244	12.2	10571.9	0.244
7604.99	0.248	12.4	7639.15	0.248	12.4	7539.16	0.248	12.4	10504.2	0.248	12.4	10134.9	0.248	12.4	10179.2	0.248	12.4	16525.3	0.248	12.4	14579.8	0.248	12.4	13921	0.248	12.4	18387.3	0.248	12.4	17946.3	0.248	12.4	18502.4	0.248	12.4	21815	0.248	12.4	21829.9	0.248	12.4	21914.4	0.248	12.4	10955.9	0.248	12.4	10680.4	0.248
7651.83	0.252	12.6	7706.77	0.252	12.6	7594.57	0.252	12.6	10606.7	0.252	12.6	10224.3	0.252	12.6	10273.2	0.252	12.6	16726.7	0.252	12.6	14737.3	0.252	12.6	14066.6	0.252	12.6	18598.5	0.252	12.6	18141.8	0.252	12.6	18709.4	0.252	12.6	22089.3	0.252	12.6	22145.8	0.252	12.6	22220.4	0.252	12.6	11058.6	0.252	12.6	10779.7	0.252
7697.74	0.256	12.8	7760.39	0.256	12.8	7645.97	0.256	12.8	10718.6	0.256	12.8	10325.5	0.256	12.8	10379.1	0.256	12.8	16912.1	0.256	12.8	14875.5	0.256	12.8	14190.5	0.256	12.8	18807.9	0.256	12.8	18342.5	0.256	12.8	18917.8	0.256	12.8	22371.8	0.256	12.8	22445.2	0.256	12.8	22511.6	0.256	12.8	11143.3	0.256	12.8	10863.6	0.256
7723.87	0.26	13	7824.6	0.26	13	7707.54	0.26	13	10809.9	0.26	13	10407.4	0.26	13	10466.5	0.26	13	17095.5	0.26	13	15014.1	0.26	13	14315.5	0.26	13	18996.6	0.26	13	18544	0.26	13	19128.1	0.26	13	22651.8	0.26	13	22782.6	0.26	13	22842.2	0.26	13	11257.3	0.26	13	10974.1	0.26
7748.87	0.264	13.2	7882.12	0.264	13.2	7766.13	0.264	13.2	10903.5	0.264	13.2	10488	0.264	13.2	10548.9	0.264	13.2	17288.6	0.264	13.2	15166.3	0.264	13.2	14452.5	0.264	13.2	19207.8	0.264	13.2	18730	0.264	13.2	19330.8	0.264	13.2	22944.9	0.264	13.2	23107.3	0.264	13.2	23156.2	0.264	13.2	11357.1	0.264	13.2	11069.6	0.264
7752.76	0.268	13.4	7938.8	0.268	13.4	7824.44	0.268	13.4	11009.3	0.268	13.4	10588	0.268	13.4	10651.1	0.268	13.4	17466.7	0.268	13.4	15299.5	0.268	13.4	14573.1	0.268	13.4	19382.3	0.268	13.4	18939.3	0.268	13.4	19558.5	0.268	13.4	23235.5	0.268	13.4	23425.1	0.268	13.4	23460.5	0.268	13.4	11458.2	0.268	13.4	11169.9	0.268
7758.59	0.272	13.6	7993	0.272	13.6	7874.72	0.272	13.6	11101	0.272	13.6	10672	0.272	13.6	10739.2	0.272	13.6	17660.7	0.272	13.6	15451	0.272	13.6	14706.2	0.272	13.6	19554.5	0.272	13.6	19111.9	0.272	13.6	19746.1	0.272	13.6	23502.8	0.272	13.6	23768.4	0.272	13.6	23791.3	0.272	13.6	11573.3	0.272	13.6	11279.4	0.272
7589.7	0.276	13.8	8035.93	0.276	13.8	7921.34	0.276	13.8	11199.1	0.276	13.8	10759.4	0.276	13.8	10825.6	0.276	13.8	17834.4	0.276	13.8	15588.9	0.276	13.8	14827.2	0.276	13.8	19760.4	0.276	13.8	19280.7	0.276	13.8	19930	0.276	13.8	23798.5	0.276	13.8	24037.9	0.276	13.8	24092.2	0.276	13.8	11672.6	0.276	13.8	11370.8	0.276
6892.89	0.28	14	8104.22	0.28	14	7986.86	0.28	14	11291.3	0.28	14	10842.1	0.28	14	10895.7	0.28	14	18007.2	0.28	14	15711.5	0.28	14	14939.4	0.28	14	19951.2	0.28	14	19472.5	0.28	14	20136.4	0.28	14	24075.5	0.28	14	24302.7	0.28	14	24398.5	0.28	14	11778.4	0.28	14	11470.9	0.28
6710.12	0.284	14.2	8153	0.284	14.2	8031.91	0.284	14.2	11384.8	0.284	14.2	10924.8	0.284	14.2	10916.8	0.284	14.2	18167.2	0.284	14.2	15826.1	0.284	14.2	15038.6	0.284	14.2	20152.1	0.284	14.2	19644.7	0.284	14.2	20321.9	0.284	14.2	24355.8	0.284	14.2	24616.7	0.284	14.2	24710.7	0.284	14.2	11870.5	0.284	14.2	11563.2	0.284
6667	0.288	14.4	8201.7	0.288	14.4	8084.65	0.288	14.4	11481.3	0.288	14.4	11011.2	0.288	14.4	10984.8	0.288	14.4	18310.4	0.288	14.4	15922.9	0.288	14.4	15123.4	0.288	14.4	20335	0.288	14.4	19819.3	0.288	14.4	20512.2	0.288	14.4	24658	0.288	14.4	24906.5	0.288	14.4	24997.7	0.288	14.4	11957.8	0.288	14.4	11651.6	0.288
6666.56	0.292	14.6	8262.74	0.292	14.6	8143.18	0.292	14.6	11570.5	0.292	14.6	11086.2	0.292	14.6	11059.4	0.292	14.6	18494.7	0.292	14.6	16059.3	0.292	14.6	15244.2	0.292	14.6	20513.2	0.292	14.6	19983.8	0.292	14.6	20690.2	0.292	14.6	24912.2	0.292	14.6	25201.9	0.292	14.6	25287.6	0.292	14.6	12037.6	0.292	14.6	11734	0.292
6647.33	0.296	14.8	8294.81	0.296	14.8	8188.1	0.296	14.8	11670.5	0.296	14.8	11174.1	0.296	14.8	11140.2	0.296	14.8	18655.1	0.296	14.8	16173.1	0.296	14.8	15346.8	0.296	14.8	20697.1	0.296	14.8	20155	0.296	14.8	20875.8	0.296	14.8	25165.8	0.296	14.8	25487.8	0.296	14.8	25564	0.296	14.8	12103	0.296	14.8	11803.7	0.296
6563.67	0.3	15	8318.3	0.3	15	8247.54	0.3	15	11751.8	0.3	15	11243.6	0.3	15	11198.5	0.3	15	18815.9	0.3	15	16290.8	0.3	15	15452.9	0.3	15	20863.3	0.3	15	20327.6	0.3	15	21062.3	0.3	15	25426.3	0.3	15	25814.4	0.3	15	25887	0.3	15	12193.2	0.3	15	11898.5	0.3
6492.48	0.304	15.2	8357.33	0.304	15.2	8304.67	0.304	15.2	11830.7	0.304	15.2	11308.8	0.304	15.2	11260.1	0.304	15.2	18994.6	0.304	15.2	16421.4	0.304	15.2	15567.7	0.304	15.2	21046.2	0.304	15.2	20491.3	0.304	15.2	21235.5	0.304	15.2	25699	0.304	15.2	26127	0.304	15.2	26194.1	0.304	15.2	12267.8	0.304	15.2	11977.8	0.304
6423.89	0.308	15.4	8392.82	0.308	15.4	8360.73	0.308	15.4	11928.8	0.308	15.4	11390.8	0.308	15.4	11343.5	0.308	15.4	19147.2	0.308	15.4	16533.7	0.308	15.4	15665	0.308	15.4	21198.6	0.308	15.4	20675.6	0.308	15.4	21429.4	0.308	15.4	25972.4	0.308	15.4	26426.8	0.308	15.4	26489.1	0.308	15.4	12342.5	0.308	15.4	12056.3	0.308
6386.55	0.312	15.6	8432.06	0.312	15.6	8412.47	0.312	15.6	12008.6	0.312	15.6	11460.4	0.312	15.6	11413.3	0.312	15.6	19312.9	0.312	15.6	16651.2	0.312	15.6	15775.4	0.312	15.6	21349.1	0.312	15.6	20821.7	0.312	15.6	21587.9	0.312	15.6	26227	0.312	15.6	26746.3	0.312	15.6	26799.4	0.312	15.6	12419.4	0.312	15.6	12146.1	0.312
6348.49	0.316	15.8	8457.02	0.316	15.8	8453.93	0.316	15.8	12090.1	0.316	15.8	11530.1	0.316	15.8	11488.9	0.316	15.8	19462.6	0.316	15.8	16756.3	0.316	15.8	15871.2	0.316	15.8	21528.7	0.316	15.8	20959.5	0.316	15.8	21742	0.316	15.8	26517	0.316	15.8	27035.7	0.316	15.8	27081.9	0.316	15.8	12480.3	0.316	15.8	12218.2	0.316
6354.95	0.32	16	8480.37	0.32	16	8518.68	0.32	16	12163.9	0.32	16	11596.1	0.32	16	11556.9	0.32	16	19605.2	0.32	16	16856.5	0.32	16	15967.6	0.32	16	21691.3	0.32	16	21122.2	0.32	16	21916	0.32	16	26786.3	0.32	16	27337.1	0.32	16	27372.3	0.32	16	12544	0.32	16	12296.5	0.32
6252.48	0.324	16.2	8484.75	0.324	16.2	8565.43	0.324	16.2	12243	0.324	16.2	11664.4	0.324	16.2	11626.2	0.324	16.2	19734.9	0.324	16.2	16945.9	0.324	16.2	16048.9	0.324	16.2	21866	0.324	16.2	21266.4	0.324	16.2	22073.8	0.324	16.2	27052.2	0.324	16.2	27639.5	0.324	16.2	27667.6	0.324	16.2	12591	0.324	16.2	12366.6	0.324
5998.32	0.328	16.4	8494.83	0.328	16.4	8603.74	0.328	16.4	12324.4	0.328	16.4	11739.3	0.328	16.4	11699.7	0.328	16.4	19850.5	0.328	16.4	17014.6	0.328	16.4	16113	0.328	16.4	22020.7	0.328	16.4	21417.8	0.328	16.4	22236.2	0.328	16.4	27334.2	0.328	16.4	27918.5	0.328	16.4	27944.2	0.328	16.4	12642.1	0.328	16.4	12435.9	0.328
5698.58	0.332	16.6	8491.7	0.332	16.6	8653.94	0.332	16.6	12396.6	0.332	16.6	11808.3	0.332	16.6	11762.7	0.332	16.6	20011.8	0.332	16.6	17123.1	0.332	16.6	16215.2	0.332	16.6	22174.3	0.332	16.6	21558.7	0.332	16.6	22388	0.332	16.6	27567.7	0.332	16.6	28201.8	0.332	16.6	28221.8	0.332	16.6	12697.8	0.332	16.6	12496.5	0.332
4959.49	0.336	16.8	8436.28	0.336	16.8	8697.37	0.336	16.8	12480.9	0.336	16.8	11887.2	0.336	16.8	11842.4	0.336	16.8	20154	0.336	16.8	17212.5	0.336	16.8	16302.7	0.336	16.8	22334.8	0.336	16.8	21707.6	0.336	16.8	22550.2	0.336	16.8	27806.8	0.336	16.8	28473.7	0.336	16.8	28487.4	0.336	16.8	12754.2	0.336	16.8	12551.5	0.336
4277.07	0.34	17	8152.01	0.34	17	8754.64	0.34	17	12546.2	0.34	17	11946.1	0.34	17	11900.2	0.34	17	20293.7	0.34	17	17310.2	0.34	17	16390	0.34	17	22482.1	0.34	17	21860.4	0.34	17	22719.5	0.34	17	28050.9	0.34	17	28782.3	0.34	17	28788.7	0.34	17	12837.5	0.34	17	12638.5	0.34
2992.19	0.344	17.2	7340.38	0.344	17.2	8794.34	0.344	17.2	12604.4	0.344	17.2	12000.3	0.344	17.2	11952.7	0.344	17.2	20440.8	0.344	17.2	17416.8	0.344	17.2	16487.5	0.344	17.2	22650.2	0.344	17.2	22001.7	0.344	17.2	22872	0.344	17.2	28308.5	0.344	17.2	29073.5	0.344	17.2	29072.9	0.344	17.2	12904.7	0.344	17.2	12709.7	0.344
475.33	0.348	17.4	7157.78	0.348	17.4	8818.87	0.348	17.4	12681.5	0.348	17.4	12074.6	0.348	17.4	12025.6	0.348	17.4	20570.1	0.348	17.4	17501.3	0.348	17.4	16559.5	0.348	17.4	22785.9	0.348	17.4	22161.9	0.348	17.4	23040.6	0.348	17.4	28567.8	0.348	17.4	29345.1	0.348	17.4	29336.5	0.348	17.4	12973.6	0.348	17.4	12780.5	0.348
461.38	0.352	17.6	7089.94	0.352	17.6	8855.27	0.352	17.6	12745.2	0.352	17.6	12135.6	0.352	17.6	12077.2	0.352	17.6	20709.4	0.352	17.6	17593.4	0.352	17.6	16644.8	0.352	17.6	22918.7	0.352	17.6	22280.8	0.352	17.6	23166.4	0.352	17.6	28814	0.352	17.6	29638.6	0.352	17.6	29623.4	0.352	17.6	13048	0.352	17.6	12853.1	0.352
454.81	0.356	17.8	6965.76	0.356	17.8	8887.67	0.356	17.8	12819.5	0.356	17.8	12203.4	0.356	17.8	12142	0.356	17.8	20830.7	0.356	17.8	17675	0.356	17.8	16722.8	0.356	17.8	23078	0.356	17.8	22391.7	0.356	17.8	23283.8	0.356	17.8	29090.9	0.356	17.8	29905.2	0.356	17.8	29881	0.356	17.8	13109.9	0.356	17.8	12911.7	0.356
450.36	0.36	18	6862.51	0.36	18	8944.1	0.36	18	12888.5	0.36	18	12265.4	0.36	18	12207.3	0.36	18	20938.2	0.36	18	17753.5	0.36	18	16798.1	0.36	18	23218.8	0.36	18	22531.6	0.36	18	23433.4	0.36	18	29341.8	0.36	18	30183.3	0.36	18	30146.8	0.36	18	13183.2	0.36	18	12972.6	0.36
446.33	0.364	18.2	6733.93	0.364	18.2	8988.43	0.364	18.2	12959.3	0.364	18.2	12332.1	0.364	18.2	12274.5	0.364	18.2	21031.5	0.364	18.2	17822.2	0.364	18.2	16861.1	0.364	18.2	23364.4	0.364	18.2	22657.3	0.364	18.2	23566.8	0.364	18.2	29584.2	0.364	18.2	30467.6	0.364	18.2	30418.3	0.364	18.2	13248.8	0.364	18.2	13028	0.364
443.04	0.368	18.4	6660.65	0.368	18.4	9029.59	0.368	18.4	13036.3	0.368	18.4	12405.2	0.368	18.4	12347.2	0.368	18.4	21116.7	0.368	18.4	17886.3	0.368	18.4	16924.2	0.368	18.4	23495.5	0.368	18.4	22788.7	0.368	18.4	23708.4	0.368	18.4	29844.9	0.368	18.4	30732.6	0.368	18.4	30672.5	0.368	18.4	13316.5	0.368	18.4	13089.9	0.368
440.84	0.372	18.6	6608.3	0.372	18.6	9061.13	0.372	18.6	13103.7	0.372	18.6	12468.5	0.372	18.6	12411.5	0.372	18.6	21236.3	0.372	18.6	17983.8	0.372	18.6	17024	0.372	18.6	23632.4	0.372	18.6	22913.1	0.372	18.6	23839.9	0.372	18.6	30060.1	0.372	18.6	31002.8	0.372	18.6	30933	0.372	18.6	13376.7	0.372	18.6	13146	0.372
438.59	0.376	18.8	6438.18	0.376	18.8	9054.11	0.376	18.8	13181.4	0.376	18.8	12542.7	0.376	18.8	12484.4	0.376	18.8	21356.2	0.376	18.8	18056.8	0.376	18.8	17099.6	0.376	18.8	23771.3	0.376	18.8	23041.4	0.376	18.8	23974.9	0.376	18.8	30283.8	0.376	18.8	31261.9	0.376	18.8	31179.1	0.376	18.8	13435.5	0.376	18.8	13194.1	0.376
436.87	0.38	19	6127.92	0.38	19	9069.46	0.38	19	13235.9	0.38	19	12596.8	0.38	19	12536.9	0.38	19	21482.4	0.38	19	18139.6	0.38	19	17176.7	0.38	19	23897.6	0.38	19	23171.8	0.38	19	24116	0.38	19	30511	0.38	19	31555.1	0.38	19	31453.9	0.38	19	13524.2	0.38	19	13270.5	0.38
435.08	0.384	19.2	5210.64	0.384	19.2	9068.32	0.384	19.2	13281.9	0.384	19.2	12643.8	0.384	19.2	12582.6	0.384	19.2	21613.2	0.384	19.2	18225	0.384	19.2	17258.4	0.384	19.2	24046.3	0.384	19.2	23286.1	0.384	19.2	24242.1	0.384	19.2	30757.3	0.384	19.2	31830.5	0.384	19.2	31711.2	0.384	19.2	13595.6	0.384	19.2	13324.6	0.384
433.44	0.388	19.4	4650.68	0.388	19.4	9079.22	0.388	19.4	13351.7	0.388	19.4	12712.1	0.388	19.4	12642.2	0.388	19.4	21725.2	0.388	19.4	18290.5	0.388	19.4	17321.8	0.388	19.4	24156.2	0.388	19.4	23415.2	0.388	19.4	24384.5	0.388	19.4	31005	0.388	19.4	32084.7	0.388	19.4	31954	0.388	19.4	13662	0.388	19.4	13363	0.388
431.51	0.392	19.6	4339.37	0.392	19.6	9089.3	0.392	19.6	13407.7	0.392	19.6	12766.7	0.392	19.6	12683.5	0.392	19.6	21846.6	0.392	19.6	18374	0.392	19.6	17395.2	0.392	19.6	24264.7	0.392	19.6	23508.2	0.392	19.6	24490.5	0.392	19.6	31235.4	0.392	19.6	32367	0.392	19.6	32227	0.392	19.6	13733	0.392	19.6	13403.7	0.392
430.08	0.396	19.8	2625.14	0.396	19.8	9075.05	0.396	19.8	13469.8	0.396	19.8	12827.8	0.396	19.8	12735.1	0.396	19.8	21962.9	0.396	19.8	18441.6	0.396	19.8	17459.2	0.396	19.8	24396.6	0.396	19.8	23593.2	0.396	19.8	24586.6	0.396	19.8	31491	0.396	19.8	32617.5	0.396	19.8	32465.9	0.396	19.8	13788.4	0.396	19.8	13447.8	0.396
429.38	0.4	20	590.66	0.4	20	9061.42	0.4	20	13533.2	0.4	20	12889.4	0.4	20	12783.2	0.4	20	22076.5	0.4	20	18513.7	0.4	20	17520.6	0.4	20	24514.9	0.4	20	23709	0.4	20	24719	0.4	20	31721.7	0.4	20	32883.6	0.4	20	32727.6	0.4	20	13851.8	0.4	20	13503.6	0.4
428.24	0.404	20.2	578.33	0.404	20.2	8877.86	0.404	20.2	13597.7	0.404	20.2	12953	0.404	20.2	12822	0.404	20.2	22175.3	0.404	20.2	18573.2	0.404	20.2	17574.5	0.404	20.2	24634.5	0.404	20.2	23810.1	0.404	20.2	24836.5	0.404	20.2	31946.5	0.404	20.2	33164.8	0.404	20.2	32997.6	0.404	20.2	13910.5	0.404	20.2	13558.2	0.404
427.12	0.408	20.4	570.15	0.408	20.4	8469.96	0.408	20.4	13667.9	0.408	20.4	13021	0.408	20.4	12622.2	0.408	20.4	22270.3	0.408	20.4	18628.8	0.408	20.4	17618.3	0.408	20.4	24749.7	0.408	20.4	23920.3	0.408	20.4	24958.2	0.408	20.4	32192.4	0.408	20.4	33420.9	0.408	20.4	33241.8	0.408	20.4	13969	0.408	20.4	13614.3	0.408
426.44	0.412	20.6	564.9	0.412	20.6	7756.23	0.412	20.6	13726.4	0.412	20.6	13077.1	0.412	20.6	12010.2	0.412	20.6	22401.9	0.412	20.6	18720.4	0.412	20.6	17705	0.412	20.6	24874.8	0.412	20.6	24027.7	0.412	20.6	25078	0.412	20.6	32391	0.412	20.6	33676.2	0.412	20.6	33488.7	0.412	20.6	14022	0.412	20.6	13668.9	0.412
425.19	0.416	20.8	559.65	0.416	20.8	7328.45	0.416	20.8	13784.2	0.416	20.8	13142.6	0.416	20.8	11705.7	0.416	20.8	22508.6	0.416	20.8	18787.8	0.416	20.8	17771.2	0.416	20.8	24997.9	0.416	20.8	24116.4	0.416	20.8	25200.9	0.416	20.8	32599.8	0.416	20.8	33916.8	0.416	20.8	33697.3	0.416	20.8	14067.7	0.416	20.8	13714.1	0.416
424.37	0.42	21	555.95	0.42	21	6565.57	0.42	21	13826.1	0.42	21	13187.1	0.42	21	7299.1	0.42	21	22612.6	0.42	21	18852.5	0.42	21	17835	0.42	21	25111.1	0.42	21	24125.9	0.42	21	25324.6	0.42	21	32815.6	0.42	21	34189.9	0.42	21	33869.6	0.42	21	14137.4	0.42	21	13782.2	0.42
423.77	0.424	21.2	552.36	0.424	21.2	5804.65	0.424	21.2	13867.4	0.424	21.2	13227.1	0.424	21.2	1871.79	0.424	21.2	22719.3	0.424	21.2	18921.9	0.424	21.2	17898	0.424	21.2	25240.4	0.424	21.2	24196.2	0.424	21.2	25427.2	0.424	21.2	33049.8	0.424	21.2	34446.9	0.424	21.2	34092.2	0.424	21.2	14186.8	0.424	21.2	13836.7	0.424
423.26	0.428	21.4	548.87	0.428	21.4	5321.09	0.428	21.4	13933.6	0.428	21.4	13290.5	0.428	21.4	427.25	0.428	21.4	22811.2	0.428	21.4	18979.1	0.428	21.4	17948.3	0.428	21.4	25338.3	0.428	21.4	24306	0.428	21.4	25542.5	0.428	21.4	33285	0.428	21.4	34688.1	0.428	21.4	34306.6	0.428	21.4	14233.4	0.428	21.4	13888.6	0.428
422.41	0.432	21.6	545.7	0.432	21.6	4831.32	0.432	21.6	13989.6	0.432	21.6	13343.6	0.432	21.6	426.06	0.432	21.6	22917.3	0.432	21.6	19049.9	0.432	21.6	18017.1	0.432	21.6	25433.8	0.432	21.6	24383.3	0.432	21.6	25620.9	0.432	21.6	33494.7	0.432	21.6	34958.9	0.432	21.6	34552.9	0.432	21.6	14292.2	0.432	21.6	13952.3	0.432
421.64	0.436	21.8	543.27	0.436	21.8	4261.3	0.436	21.8	14049.5	0.436	21.8	13404.2	0.436	21.8	425.54	0.436	21.8	23012.9	0.436	21.8	19118.7	0.436	21.8	18074.4	0.436	21.8	25555.3	0.436	21.8	24451.4	0.436	21.8	25695.5	0.436	21.8	33725.2	0.436	21.8	35200.9	0.436	21.8	34730.1	0.436	21.8	14339.1	0.436	21.8	14003.2	0.436
421.53	0.44	22	541.87	0.44	22	609.11	0.44	22	14115.4	0.44	22	13466.4	0.44	22	424.95	0.44	22	23102.6	0.44	22	19182.8	0.44	22	18142.8	0.44	22	25662.3	0.44	22	24553.7	0.44	22	25807	0.44	22	33934.3	0.44	22	35461.1	0.44	22	34904.3	0.44	22	14396.1	0.44	22	14064.9	0.44
421	0.444	22.2	540	0.444	22.2	354.31	0.444	22.2	14176.2	0.444	22.2	13528	0.444	22.2	424.34	0.444	22.2	23174.8	0.444	22.2	19244.8	0.444	22.2	18197.9	0.444	22.2	25779.4	0.444	22.2	24644	0.444	22.2	25904.9	0.444	22.2	34135.2	0.444	22.2	35730	0.444	22.2	35119.5	0.444	22.2	14450.8	0.444	22.2	14121.5	0.444
420.41	0.448	22.4	538.02	0.448	22.4	344.79	0.448	22.4	14237.3	0.448	22.4	13595.5	0.448	22.4	424.27	0.448	22.4	23214.3	0.448	22.4	19296.4	0.448	22.4	18243.3	0.448	22.4	25884.9	0.448	22.4	24742.1	0.448	22.4	26011.3	0.448	22.4	34361.9	0.448	22.4	35968.6	0.448	22.4	35317.8	0.448	22.4	14502.5	0.448	22.4	14179	0.448
420.57	0.452	22.6	537.16	0.452	22.6	338.14	0.452	22.6	14287.4	0.452	22.6	13650	0.452	22.6	423.91	0.452	22.6	23311.1	0.452	22.6	19379.2	0.452	22.6	18316.5	0.452	22.6	25994.4	0.452	22.6	24837.1	0.452	22.6	26109.6	0.452	22.6	34542.8	0.452	22.6	36211.3	0.452	22.6	35529.1	0.452	22.6	14552.6	0.452	22.6	14227.8	0.452
419.95	0.456	22.8	535.55	0.456	22.8	332.69	0.456	22.8	14350	0.456	22.8	13712.9	0.456	22.8	423.96	0.456	22.8	23409.5	0.456	22.8	19438.8	0.456	22.8	18377.6	0.456	22.8	26109.6	0.456	22.8	24925.7	0.456	22.8	26209.8	0.456	22.8	34736.7	0.456	22.8	36434.2	0.456	22.8	35720.8	0.456	22.8	14593.6	0.456	22.8	14268.4	0.456
419.62	0.46	23	534.72	0.46	23	328.94	0.46	23	14392.4	0.46	23	13761.3	0.46	23	423.73	0.46	23	23505.4	0.46	23	19505.9	0.46	23	18440.4	0.46	23	26210.2	0.46	23	25019.7	0.46	23	26309.4	0.46	23	34941.5	0.46	23	36688.4	0.46	23	35946	0.46	23	14656	0.46	23	14331	0.46
419.37	0.464	23.2	533.5	0.464	23.2	326.11	0.464	23.2	14430.1	0.464	23.2	13806	0.464	23.2	423.43	0.464	23.2	23614.5	0.464	23.2	19579.8	0.464	23.2	18508.6	0.464	23.2	26329.3	0.464	23.2	25095.1	0.464	23.2	26392.5	0.464	23.2	35156.5	0.464	23.2	36927.7	0.464	23.2	36163.7	0.464	23.2	14697.8	0.464	23.2	14377.9	0.464
418.66	0.468	23.4	532.19	0.468	23.4	323.46	0.468	23.4	14489.4	0.468	23.4	13873	0.468	23.4	423.63	0.468	23.4	23703.8	0.468	23.4	19642.2	0.468	23.4	18560.9	0.468	23.4	26412.1	0.468	23.4	25193	0.468	23.4	26490.6	0.468	23.4	35374.4	0.468	23.4	37148.6	0.468	23.4	36373	0.468	23.4	14740.5	0.468	23.4	14424	0.468
417.9	0.472	23.6	531.22	0.472	23.6	321.23	0.472	23.6	14541.9	0.472	23.6	13934.2	0.472	23.6	423.66	0.472	23.6	23796.7	0.472	23.6	19717.3	0.472	23.6	18629.2	0.472	23.6	26486.2	0.472	23.6	25247.6	0.472	23.6	26551.8	0.472	23.6	35559.9	0.472	23.6	37404.1	0.472	23.6	36610.9	0.472	23.6	14793	0.472	23.6	14483.8	0.472
416.86	0.476	23.8	529.96	0.476	23.8	319.01	0.476	23.8	14604.9	0.476	23.8	14001.6	0.476	23.8	423.55	0.476	23.8	23896.7	0.476	23.8	19786.1	0.476	23.8	18696.7	0.476	23.8	26594.4	0.476	23.8	25312.2	0.476	23.8	26612.7	0.476	23.8	35768.4	0.476	23.8	37634.5	0.476	23.8	36816.3	0.476	23.8	14836	0.476	23.8	14531.5	0.476
417.86	0.48	24	529.48	0.48	24	318.12	0.48	24	14662	0.48	24	14067.4	0.48	24	423.56	0.48	24	23997.3	0.48	24	19858.9	0.48	24	18767.9	0.48	24	26690.8	0.48	24	25412.9	0.48	24	26705.2	0.48	24	35956.5	0.48	24	37875.9	0.48	24	37014.2	0.48	24	14890.1	0.48	24	14587.6	0.48
417.46	0.484	24.2	528.59	0.484	24.2	316.41	0.484	24.2	14723.3	0.484	24.2	14129.6	0.484	24.2	423.51	0.484	24.2	24082.2	0.484	24.2	19928	0.484	24.2	18833.4	0.484	24.2	26796.2	0.484	24.2	25498.2	0.484	24.2	26791.2	0.484	24.2	36141.5	0.484	24.2	38114.9	0.484	24.2	37168.2	0.484	24.2	14942.7	0.484	24.2	14641.1	0.484
416.88	0.488	24.4	527.84	0.488	24.4	315.15	0.488	24.4	14776.9	0.488	24.4	14193.4	0.488	24.4	423.31	0.488	24.4	24156.4	0.488	24.4	19980.5	0.488	24.4	18883.6	0.488	24.4	26893.8	0.488	24.4	25595.8	0.488	24.4	26889.8	0.488	24.4	36353.6	0.488	24.4	38323.7	0.488	24.4	37305.8	0.488	24.4	14992.1	0.488	24.4	14694.9	0.488
417.22	0.492	24.6	527.32	0.492	24.6	314.1	0.492	24.6	14817.6	0.492	24.6	14243.5	0.492	24.6	423.29	0.492	24.6	24266.7	0.492	24.6	20064	0.492	24.6	18961.8	0.492	24.6	27001.6	0.492	24.6	25682.1	0.492	24.6	26976.4	0.492	24.6	36522.5	0.492	24.6	38523.2	0.492	24.6	37461.2	0.492	24.6	15035.8	0.492	24.6	14742.8	0.492
416.72	0.496	24.8	526.62	0.496	24.8	313.16	0.496	24.8	14864.6	0.496	24.8	14308.3	0.496	24.8	423.49	0.496	24.8	24351.8	0.496	24.8	20126	0.496	24.8	19020	0.496	24.8	27113.4	0.496	24.8	25767.6	0.496	24.8	27057.8	0.496	24.8	36703.7	0.496	24.8	38697.9	0.496	24.8	37598.5	0.496	24.8	15069.2	0.496	24.8	14780	0.496
416.69	0.5	25	526.03	0.5	25	312.41	0.5	25	14886	0.5	25	14354.1	0.5	25	423.3	0.5	25	24438.6	0.5	25	20179.1	0.5	25	19069.5	0.5	25	27207.4	0.5	25	25853.4	0.5	25	27138.8	0.5	25	36891.7	0.5	25	38903.8	0.5	25	37764.9	0.5	25	15129.7	0.5	25	14839.4	0.5
416.65	0.504	25.2	525.41	0.504	25.2	311.46	0.504	25.2	14570.8	0.504	25.2	14400.1	0.504	25.2	423.12	0.504	25.2	24538	0.504	25.2	20252.8	0.504	25.2	19132.2	0.504	25.2	27311.8	0.504	25.2	25921.4	0.504	25.2	27206.4	0.504	25.2	37092.9	0.504	25.2	39065.7	0.504	25.2	37924.9	0.504	25.2	15178.7	0.504	25.2	14889.6	0.504
416.2	0.508	25.4	525.37	0.508	25.4	310.8	0.508	25.4	14237.7	0.508	25.4	14470.7	0.508	25.4	423.61	0.508	25.4	24623.7	0.508	25.4	20305	0.508	25.4	19190.5	0.508	25.4	27383	0.508	25.4	26016	0.508	25.4	27300.2	0.508	25.4	37287.6	0.508	25.4	39204.6	0.508	25.4	38076.2	0.508	25.4	15225.4	0.508	25.4	14938.9	0.508
415.86	0.512	25.6	524.32	0.512	25.6	309.67	0.512	25.6	14246	0.512	25.6	14530.6	0.512	25.6	423.06	0.512	25.6	24721.9	0.512	25.6	20374	0.512	25.6	19262.7	0.512	25.6	27450.7	0.512	25.6	26075.9	0.512	25.6	27358	0.512	25.6	37453.2	0.512	25.6	39407.4	0.512	25.6	38266.5	0.512	25.6	15279.8	0.512	25.6	14997.2	0.512
415.16	0.516	25.8	523.44	0.516	25.8	308.87	0.516	25.8	14231.9	0.516	25.8	14598.8	0.516	25.8	423.16	0.516	25.8	24813.9	0.516	25.8	20448.9	0.516	25.8	19333.3	0.516	25.8	27547.9	0.516	25.8	26136.7	0.516	25.8	27416.3	0.516	25.8	37654	0.516	25.8	39596.9	0.516	25.8	38420.3	0.516	25.8	15320.7	0.516	25.8	15042.4	0.516
415.24	0.52	26	523.8	0.52	26	308.6	0.52	26	14225.2	0.52	26	14661.5	0.52	26	423.36	0.52	26	24908.5	0.52	26	20518.9	0.52	26	19401.3	0.52	26	27636.6	0.52	26	26231.3	0.52	26	27506.5	0.52	26	37819.8	0.52	26	39806.2	0.52	26	38570	0.52	26	15378.1	0.52	26	15102.7	0.52
415.37	0.524	26.2	523.4	0.524	26.2	307.95	0.524	26.2	14180.4	0.524	26.2	14723.4	0.524	26.2	423.18	0.524	26.2	24994	0.524	26.2	20580.4	0.524	26.2	19460.7	0.524	26.2	27737.6	0.524	26.2	26310.9	0.524	26.2	27586.8	0.524	26.2	37992	0.524	26.2	40000.8	0.524	26.2	38698.1	0.524	26.2	15412.8	0.524	26.2	15160	0.524
415.08	0.528	26.4	523.26	0.528	26.4	307.49	0.528	26.4	14115.8	0.528	26.4	14787	0.528	26.4	423.1	0.528	26.4	25066.2	0.528	26.4	20629.4	0.528	26.4	19497.6	0.528	26.4	27834.8	0.528	26.4	26401.2	0.528	26.4	27680.3	0.528	26.4	38200.5	0.528	26.4	40151.3	0.528	26.4	38472.9	0.528	26.4	15309.1	0.528	26.4	15213.7	0.528
415.08	0.532	26.6	522.94	0.532	26.6	307.27	0.532	26.6	10496.1	0.532	26.6	14838.5	0.532	26.6	423.12	0.532	26.6	25170.7	0.532	26.6	20714.9	0.532	26.6	19572.6	0.532	26.6	27936.4	0.532	26.6	26478.5	0.532	26.6	27757.2	0.532	26.6	38364.7	0.532	26.6	40312	0.532	26.6	37268	0.532	26.6	15243.2	0.532	26.6	15262	0.532
414.52	0.536	26.8	522.11	0.536	26.8	306.42	0.536	26.8	6827.24	0.536	26.8	14904	0.536	26.8	423.16	0.536	26.8	25251.7	0.536	26.8	20781	0.536	26.8	19635.8	0.536	26.8	28041.1	0.536	26.8	26556.7	0.536	26.8	27837.5	0.536	26.8	38537.9	0.536	26.8	40414.2	0.536	26.8	32545.1	0.536	26.8	15002.9	0.536	26.8	15298.4	0.536
414.7	0.54	27	522	0.54	27	306.19	0.54	27	2241.77	0.54	27	14947.3	0.54	27	423.14	0.54	27	25334	0.54	27	20845.1	0.54	27	19690.4	0.54	27	28123	0.54	27	26641.1	0.54	27	27922.4	0.54	27	38710.5	0.54	27	40529.1	0.54	27	4248.07	0.54	27	13503.5	0.54	27	15359.5	0.54
414.42	0.544	27.2	522	0.544	27.2	305.87	0.544	27.2	932.56	0.544	27.2	14977.1	0.544	27.2	422.95	0.544	27.2	25431.6	0.544	27.2	20922.9	0.544	27.2	19765.3	0.544	27.2	28222.5	0.544	27.2	26705	0.544	27.2	27982.6	0.544	27.2	38895.6	0.544	27.2	40665.1	0.544	27.2	-837.15	0.544	27.2	5022.4	0.544	27.2	15408.9	0.544
414.28	0.548	27.4	521.25	0.548	27.4	305.74	0.548	27.4	931.87	0.548	27.4	15012.2	0.548	27.4	423.19	0.548	27.4	25520.3	0.548	27.4	20993.6	0.548	27.4	19834.4	0.548	27.4	28288.7	0.548	27.4	26801.4	0.548	27.4	28071.1	0.548	27.4	39076.8	0.548	27.4	40805.2	0.548	27.4	-834.51	0.548	27.4	485.67	0.548	27.4	15455.4	0.548
414.04	0.552	27.6	521.06	0.552	27.6	305.3	0.552	27.6	931.51	0.552	27.6	15057.1	0.552	27.6	423.13	0.552	27.6	25626.9	0.552	27.6	21080.8	0.552	27.6	19921.7	0.552	27.6	28354.7	0.552	27.6	26867.4	0.552	27.6	28127.8	0.552	27.6	39225.3	0.552	27.6	40995.4	0.552	27.6	-833.31	0.552	27.6	484.93	0.552	27.6	15509.6	0.552
413.63	0.556	27.8	520.39	0.556	27.8	304.79	0.556	27.8	931.08	0.556	27.8	15090.5	0.556	27.8	423.15	0.556	27.8	25723.8	0.556	27.8	21162	0.556	27.8	19999.6	0.556	27.8	28453	0.556	27.8	26935.3	0.556	27.8	28109.1	0.556	27.8	39405.8	0.556	27.8	41159.1	0.556	27.8	-835.23	0.556	27.8	484.44	0.556	27.8	15556.2	0.556
413.78	0.56	28	520.46	0.56	28	304.71	0.56	28	931.04	0.56	28	15064.6	0.56	28	423.16	0.56	28	25816.2	0.56	28	21243.6	0.56	28	20077	0.56	28	28540.7	0.56	28	27034.7	0.56	28	28064.1	0.56	28	39565	0.56	28	41332.6	0.56	28	-837.09	0.56	28	484.25	0.56	28	15616.3	0.56
413.84	0.564	28.2	520.38	0.564	28.2	304.39	0.564	28.2	930.74	0.564	28.2	14820.6	0.564	28.2	422.99	0.564	28.2	25895.5	0.564	28.2	21309.4	0.564	28.2	20141.8	0.564	28.2	28641.5	0.564	28.2	27116	0.564	28.2	28127	0.564	28.2	39731.1	0.564	28.2	41503.2	0.564	28.2	-836.14	0.564	28.2	484.22	0.564	28.2	15670.5	0.564
413.33	0.568	28.4	519.85	0.568	28.4	304.08	0.568	28.4	930.55	0.568	28.4	11129.8	0.568	28.4	423	0.568	28.4	25961.8	0.568	28.4	21359.8	0.568	28.4	20193.4	0.568	28.4	28733.5	0.568	28.4	27203.1	0.568	28.4	28210.4	0.568	28.4	39918.5	0.568	28.4	41646.8	0.568	28.4	-835.2	0.568	28.4	484.17	0.568	28.4	15717.8	0.568
413.32	0.572	28.6	520.1	0.572	28.6	304.26	0.572	28.6	930.06	0.572	28.6	6612.1	0.572	28.6	422.82	0.572	28.6	26068.1	0.572	28.6	21447.8	0.572	28.6	20279.7	0.572	28.6	28828.3	0.572	28.6	27281	0.572	28.6	28283.5	0.572	28.6	39966.8	0.572	28.6	41775	0.572	28.6	-835.39	0.572	28.6	484.15	0.572	28.6	15759.2	0.572
412.98	0.576	28.8	519.61	0.576	28.8	303.61	0.576	28.8	929.53	0.576	28.8	-16.75	0.576	28.8	422.88	0.576	28.8	26155.5	0.576	28.8	21524.8	0.576	28.8	20345.3	0.576	28.8	28921.8	0.576	28.8	27363.3	0.576	28.8	28357.8	0.576	28.8	39975.5	0.576	28.8	41844.2	0.576	28.8	-836.27	0.576	28.8	483.77	0.576	28.8	15793	0.576
413.13	0.58	29	519.5	0.58	29	303.26	0.58	29	929.33	0.58	29	-17.93	0.58	29	423.09	0.58	29	26246.6	0.58	29	21599.4	0.58	29	20413.5	0.58	29	28995.3	0.58	29	27450.9	0.58	29	28438.7	0.58	29	40120.6	0.58	29	41722.5	0.58	29	-836.1	0.58	29	483.81	0.58	29	15857.5	0.58
413.1	0.584	29.2	519.12	0.584	29.2	303.16	0.584	29.2	929.59	0.584	29.2	-19.89	0.584	29.2	423.12	0.584	29.2	26345.4	0.584	29.2	21687.5	0.584	29.2	20494	0.584	29.2	29090.8	0.584	29.2	27528.5	0.584	29.2	28509	0.584	29.2	40284.4	0.584	29.2	41337.9	0.584	29.2	-836.12	0.584	29.2	483.64	0.584	29.2	15906.8	0.584
412.94	0.588	29.4	518.84	0.588	29.4	302.79	0.588	29.4	929.59	0.588	29.4	-20.37	0.588	29.4	423.34	0.588	29.4	26431.4	0.588	29.4	21761.4	0.588	29.4	20562.4	0.588	29.4	29150	0.588	29.4	27633.1	0.588	29.4	28602.6	0.588	29.4	40451.6	0.588	29.4	40405.4	0.588	29.4	-836.35	0.588	29.4	483.68	0.588	29.4	15956.7	0.588
412.53	0.592	29.6	518.71	0.592	29.6	302.54	0.592	29.6	929.7	0.592	29.6	-21.26	0.592	29.6	423.15	0.592	29.6	26537.2	0.592	29.6	21849.5	0.592	29.6	20591.3	0.592	29.6	29204.6	0.592	29.6	27707	0.592	29.6	28663	0.592	29.6	40591.4	0.592	29.6	39706.8	0.592	29.6	-836.18	0.592	29.6	483.44	0.592	29.6	16020.6	0.592
412.01	0.596	29.8	518.27	0.596	29.8	302.49	0.596	29.8	929.16	0.596	29.8	-22.14	0.596	29.8	423.2	0.596	29.8	26632.7	0.596	29.8	21931.5	0.596	29.8	20651.6	0.596	29.8	29302.2	0.596	29.8	27777.2	0.596	29.8	28717.3	0.596	29.8	40754.6	0.596	29.8	29307.2	0.596	29.8	-836.42	0.596	29.8	483.48	0.596	29.8	16071.4	0.596
412.22	0.6	30	518.41	0.6	30	302.53	0.6	30	929.28	0.6	30	-22.14	0.6	30	423.37	0.6	30	26724.6	0.6	30	22005.2	0.6	30	20726.5	0.6	30	29391	0.6	30	27875.3	0.6	30	28803.3	0.6	30	40901.2	0.6	30	-346.7	0.6	30	-836.41	0.6	30	483.39	0.6	30	16129.8	0.6
412.08	0.604	30.2	518.19	0.604	30.2	302.25	0.604	30.2	929.39	0.604	30.2	-22.53	0.604	30.2	422.94	0.604	30.2	26802.3	0.604	30.2	22069	0.604	30.2	20791.1	0.604	30.2	29491.6	0.604	30.2	27959.2	0.604	30.2	28865.8	0.604	30.2	41026.3	0.604	30.2	-429.93	0.604	30.2	-836.57	0.604	30.2	483.25	0.604	30.2	16159.8	0.604
411.93	0.608	30.4	517.81	0.608	30.4	301.8	0.608	30.4	929.51	0.608	30.4	-22.98	0.608	30.4	423.05	0.608	30.4	26865.5	0.608	30.4	22120.5	0.608	30.4	20842.8	0.608	30.4	29580.8	0.608	30.4	28050.7	0.608	30.4	28842	0.608	30.4	41084	0.608	30.4	-430.32	0.608	30.4	-836.47	0.608	30.4	483.34	0.608	30.4	15897.9	0.608
412.07	0.612	30.6	517.94	0.612	30.6	301.56	0.612	30.6	929.43	0.612	30.6	-22.79	0.612	30.6	423.17	0.612	30.6	26969.9	0.612	30.6	22212	0.612	30.6	20920.5	0.612	30.6	29672.5	0.612	30.6	28133.5	0.612	30.6	28854.1	0.612	30.6	41179.3	0.612	30.6	-430.47	0.612	30.6	-836.66	0.612	30.6	483.23	0.612	30.6	15014.9	0.612
411.65	0.616	30.8	517.36	0.616	30.8	301.61	0.616	30.8	929.55	0.616	30.8	-23.28	0.616	30.8	423.14	0.616	30.8	27056	0.616	30.8	22286.6	0.616	30.8	20992.5	0.616	30.8	29767.5	0.616	30.8	28221.9	0.616	30.8	28925.9	0.616	30.8	41206.3	0.616	30.8	-430.5	0.616	30.8	-836.64	0.616	30.8	483.11	0.616	30.8	6088.51	0.616
411.61	0.62	31	517.2	0.62	31	301.74	0.62	31	929.51	0.62	31	-23.86	0.62	31	423.15	0.62	31	27148.2	0.62	31	22369.1	0.62	31	21067.1	0.62	31	29846.2	0.62	31	28314.1	0.62	31	28998.3	0.62	31	41260.5	0.62	31	-431.01	0.62	31	-836.7	0.62	31	483.21	0.62	31	474.39	0.62
411.83	0.624	31.2	517.13	0.624	31.2	301.35	0.624	31.2	929.38	0.624	31.2	-23.85	0.624	31.2	423.24	0.624	31.2	27255.8	0.624	31.2	22464.3	0.624	31.2	21160	0.624	31.2	29949	0.624	31.2	28399.7	0.624	31.2	29059.2	0.624	31.2	41411.1	0.624	31.2	-431.04	0.624	31.2	-836.23	0.624	31.2	483.22	0.624	31.2	472.83	0.624
411.43	0.628	31.4	517	0.628	31.4	301.39	0.628	31.4	929.54	0.628	31.4	-23.92	0.628	31.4	423.46	0.628	31.4	27344.8	0.628	31.4	22548.9	0.628	31.4	21235.8	0.628	31.4	30015.9	0.628	31.4	28508.5	0.628	31.4	29144.6	0.628	31.4	41566	0.628	31.4	-431.34	0.628	31.4	-836.8	0.628	31.4	483.16	0.628	31.4	472.41	0.628
411.35	0.632	31.6	516.6	0.632	31.6	301.24	0.632	31.6	929.41	0.632	31.6	-23.75	0.632	31.6	423	0.632	31.6	27446.7	0.632	31.6	22644.1	0.632	31.6	21327.4	0.632	31.6	30088.3	0.632	31.6	28580	0.632	31.6	29201	0.632	31.6	41702.2	0.632	31.6	-431.05	0.632	31.6	-836.7	0.632	31.6	483.33	0.632	31.6	471.59	0.632
410.99	0.636	31.8	516.38	0.636	31.8	300.9	0.636	31.8	929.24	0.636	31.8	-23.94	0.636	31.8	423.5	0.636	31.8	27527	0.636	31.8	22722.3	0.636	31.8	21408.4	0.636	31.8	30195.6	0.636	31.8	28649.2	0.636	31.8	29255.8	0.636	31.8	41871.9	0.636	31.8	-431.15	0.636	31.8	-836.99	0.636	31.8	483.16	0.636	31.8	471.15	0.636
410.92	0.64	32	516.35	0.64	32	300.89	0.64	32	929.34	0.64	32	-24.13	0.64	32	423.35	0.64	32	27604.9	0.64	32	22799.5	0.64	32	21482.2	0.64	32	30286.2	0.64	32	28742.7	0.64	32	29333.9	0.64	32	42010.1	0.64	32	-431.39	0.64	32	-836.92	0.64	32	483.33	0.64	32	470.9	0.64
410.9	0.644	32.2	516.48	0.644	32.2	300.81	0.644	32.2	929.43	0.644	32.2	-24.18	0.644	32.2	423.19	0.644	32.2	27680.6	0.644	32.2	22857.3	0.644	32.2	21524.7	0.644	32.2	30383.5	0.644	32.2	28818.8	0.644	32.2	29407.2	0.644	32.2	42142.4	0.644	32.2	-431.51	0.644	32.2	-836.78	0.644	32.2	483.24	0.644	32.2	470.5	0.644
410.83	0.648	32.4	515.7	0.648	32.4	300.7	0.648	32.4	929.51	0.648	32.4	-24.37	0.648	32.4	423.17	0.648	32.4	27740.1	0.648	32.4	22912.9	0.648	32.4	21527.5	0.648	32.4	30467	0.648	32.4	28900.7	0.648	32.4	29490	0.648	32.4	42301.5	0.648	32.4	-431.91	0.648	32.4	-836.9	0.648	32.4	483.23	0.648	32.4	470.53	0.648
410.46	0.652	32.6	515.97	0.652	32.6	300.73	0.652	32.6	929.45	0.652	32.6	-24.35	0.652	32.6	423.26	0.652	32.6	27838.2	0.652	32.6	23017.9	0.652	32.6	21621.9	0.652	32.6	30555.1	0.652	32.6	28974.8	0.652	32.6	29566	0.652	32.6	42409.4	0.652	32.6	-431.45	0.652	32.6	-836.89	0.652	32.6	482.99	0.652	32.6	470.5	0.652
410.21	0.656	32.8	515.49	0.656	32.8	300.43	0.656	32.8	929.28	0.656	32.8	-24.35	0.656	32.8	423.4	0.656	32.8	27921	0.656	32.8	23106.2	0.656	32.8	21697.3	0.656	32.8	30647.9	0.656	32.8	29053.3	0.656	32.8	29647.2	0.656	32.8	42507.5	0.656	32.8	-431.54	0.656	32.8	-836.55	0.656	32.8	483.01	0.656	32.8	470.36	0.656
410.06	0.66	33	515.42	0.66	33	300.63	0.66	33	929.44	0.66	33	-24.29	0.66	33	423.08	0.66	33	28010.4	0.66	33	23197.7	0.66	33	21777.7	0.66	33	30728.7	0.66	33	29077.9	0.66	33	29731.6	0.66	33	42630.7	0.66	33	-431.67	0.66	33	-836.68	0.66	33	483.11	0.66	33	470.47	0.66
410.12	0.664	33.2	515.1	0.664	33.2	300.45	0.664	33.2	929.04	0.664	33.2	-24.53	0.664	33.2	423.07	0.664	33.2	28116	0.664	33.2	23302.8	0.664	33.2	21868.9	0.664	33.2	30834.9	0.664	33.2	29096.5	0.664	33.2	29812.3	0.664	33.2	42772.7	0.664	33.2	-431.9	0.664	33.2	-836.56	0.664	33.2	483.16	0.664	33.2	470.47	0.664
409.81	0.668	33.4	515.18	0.668	33.4	300.32	0.668	33.4	929.18	0.668	33.4	-24.81	0.668	33.4	423.19	0.668	33.4	28200.7	0.668	33.4	23388.5	0.668	33.4	21944.6	0.668	33.4	30911.2	0.668	33.4	29206.6	0.668	33.4	29915	0.668	33.4	42917.4	0.668	33.4	-432.15	0.668	33.4	-836.59	0.668	33.4	482.79	0.668	33.4	470.33	0.668
409.81	0.672	33.6	514.96	0.672	33.6	300.35	0.672	33.6	929.01	0.672	33.6	-24.53	0.672	33.6	423.17	0.672	33.6	28295.4	0.672	33.6	23488.7	0.672	33.6	22023.8	0.672	33.6	30989.4	0.672	33.6	29280.2	0.672	33.6	29972.4	0.672	33.6	43015.1	0.672	33.6	-432.13	0.672	33.6	-836.76	0.672	33.6	482.83	0.672	33.6	470.39	0.672
409.36	0.676	33.8	514.44	0.676	33.8	300.01	0.676	33.8	928.88	0.676	33.8	-24.49	0.676	33.8	422.97	0.676	33.8	28376.1	0.676	33.8	23577.2	0.676	33.8	22094.6	0.676	33.8	31098.5	0.676	33.8	29345.7	0.676	33.8	30021.8	0.676	33.8	43176.6	0.676	33.8	-431.87	0.676	33.8	-836.67	0.676	33.8	482.8	0.676	33.8	470.33	0.676
409.34	0.68	34	514.23	0.68	34	300.01	0.68	34	929.22	0.68	34	-24.44	0.68	34	423.33	0.68	34	28460.4	0.68	34	23664.3	0.68	34	22175.6	0.68	34	31191.6	0.68	34	29444.9	0.68	34	30108.9	0.68	34	43309.7	0.68	34	-432.16	0.68	34	-836.31	0.68	34	483.08	0.68	34	470.25	0.68
409.28	0.684	34.2	513.95	0.684	34.2	299.52	0.684	34.2	929.42	0.684	34.2	-24.38	0.684	34.2	423.47	0.684	34.2	28532.2	0.684	34.2	23748.2	0.684	34.2	22249.9	0.684	34.2	31291.8	0.684	34.2	29534.8	0.684	34.2	30188.6	0.684	34.2	43401.9	0.684	34.2	-431.96	0.684	34.2	-836.65	0.684	34.2	482.94	0.684	34.2	470.46	0.684
408.94	0.688	34.4	513.57	0.688	34.4	299.7	0.688	34.4	929.43	0.688	34.4	-24.43	0.688	34.4	423.37	0.688	34.4	28553	0.688	34.4	23821	0.688	34.4	22318.5	0.688	34.4	31382	0.688	34.4	29629.9	0.688	34.4	30272	0.688	34.4	43542.6	0.688	34.4	-432.04	0.688	34.4	-836.63	0.688	34.4	483.12	0.688	34.4	470.74	0.688
409.32	0.692	34.6	513.86	0.692	34.6	299.45	0.692	34.6	928.97	0.692	34.6	-24.54	0.692	34.6	423.42	0.692	34.6	28632.8	0.692	34.6	23931.2	0.692	34.6	22424	0.692	34.6	31483.5	0.692	34.6	29717.1	0.692	34.6	30343.4	0.692	34.6	43618.8	0.692	34.6	-431.93	0.692	34.6	-836.93	0.692	34.6	482.95	0.692	34.6	470.45	0.692
408.87	0.696	34.8	513.41	0.696	34.8	299.5	0.696	34.8	928.82	0.696	34.8	-24.61	0.696	34.8	423.26	0.696	34.8	28703.6	0.696	34.8	24030.9	0.696	34.8	22513.8	0.696	34.8	31587.5	0.696	34.8	29802.6	0.696	34.8	30427.1	0.696	34.8	43716.1	0.696	34.8	-431.78	0.696	34.8	-836.66	0.696	34.8	482.93	0.696	34.8	470.18	0.696
408.92	0.7	35	513.54	0.7	35	299.49	0.7	35	929.16	0.7	35	-24.77	0.7	35	423.33	0.7	35	28785.3	0.7	35	24130.2	0.7	35	22607.3	0.7	35	31678.4	0.7	35	29893.3	0.7	35	30520.9	0.7	35	43630.4	0.7	35	-431.94	0.7	35	-836.87	0.7	35	482.9	0.7	35	470.05	0.7
409.01	0.704	35.2	513.22	0.704	35.2	299.36	0.704	35.2	929.22	0.704	35.2	-24.46	0.704	35.2	423.11	0.704	35.2	28835.5	0.704	35.2	24247.7	0.704	35.2	22709.2	0.704	35.2	31796.8	0.704	35.2	29979.9	0.704	35.2	30598.8	0.704	35.2	41732.7	0.704	35.2	-431.82	0.704	35.2	-836.62	0.704	35.2	483.18	0.704	35.2	470.08	0.704
408.91	0.708	35.4	513.29	0.708	35.4	299.31	0.708	35.4	929.47	0.708	35.4	-24.61	0.708	35.4	423.31	0.708	35.4	28775	0.708	35.4	24342.5	0.708	35.4	22787.1	0.708	35.4	31883.3	0.708	35.4	30089.8	0.708	35.4	30690.2	0.708	35.4	19928.2	0.708	35.4	-431.73	0.708	35.4	-837.02	0.708	35.4	482.87	0.708	35.4	470.05	0.708
408.57	0.712	35.6	513.13	0.712	35.6	298.99	0.712	35.6	929.11	0.712	35.6	-24.24	0.712	35.6	423.27	0.712	35.6	28814	0.712	35.6	24450.8	0.712	35.6	22878.4	0.712	35.6	31970.2	0.712	35.6	30167.3	0.712	35.6	30749	0.712	35.6	-908.93	0.712	35.6	-432.08	0.712	35.6	-836.87	0.712	35.6	483.01	0.712	35.6	470.18	0.712
408.44	0.716	35.8	512.75	0.716	35.8	298.88	0.716	35.8	929	0.716	35.8	-24.59	0.716	35.8	423.16	0.716	35.8	28874.4	0.716	35.8	24548.9	0.716	35.8	22965.7	0.716	35.8	32080.2	0.716	35.8	30238	0.716	35.8	30797.8	0.716	35.8	-908.7	0.716	35.8	-432.33	0.716	35.8	-837.14	0.716	35.8	482.74	0.716	35.8	470.19	0.716
408.47	0.72	36	512.83	0.72	36	298.99	0.72	36	928.93	0.72	36	-24.51	0.72	36	423.2	0.72	36	28933.5	0.72	36	24645.7	0.72	36	23045.4	0.72	36	32172.2	0.72	36	30341.6	0.72	36	30882	0.72	36	-909.16	0.72	36	-432.23	0.72	36	-836.69	0.72	36	482.88	0.72	36	470.1	0.72
408.17	0.724	36.2	512.84	0.724	36.2	298.94	0.724	36.2	929.03	0.724	36.2	-24.72	0.724	36.2	423.38	0.724	36.2	28999.5	0.724	36.2	24739.6	0.724	36.2	23130.6	0.724	36.2	32272.3	0.724	36.2	30430	0.724	36.2	30960.2	0.724	36.2	-909.84	0.724	36.2	-432.21	0.724	36.2	-836.37	0.724	36.2	482.62	0.724	36.2	469.78	0.724
408.46	0.728	36.4	512.38	0.728	36.4	298.9	0.728	36.4	928.84	0.728	36.4	-24.49	0.728	36.4	423.32	0.728	36.4	29058.2	0.728	36.4	24824.9	0.728	36.4	23213.1	0.728	36.4	32365	0.728	36.4	30530.5	0.728	36.4	31047.4	0.728	36.4	-910	0.728	36.4	-432.04	0.728	36.4	-836.43	0.728	36.4	482.9	0.728	36.4	470.23	0.728
408.28	0.732	36.6	512.35	0.732	36.6	298.95	0.732	36.6	929.22	0.732	36.6	-24.57	0.732	36.6	423.59	0.732	36.6	29161.8	0.732	36.6	24950.8	0.732	36.6	23329.6	0.732	36.6	32466.7	0.732	36.6	30631.1	0.732	36.6	31130.8	0.732	36.6	-910.33	0.732	36.6	-431.83	0.732	36.6	-836.37	0.732	36.6	483.04	0.732	36.6	469.73	0.732
407.94	0.736	36.8	512.32	0.736	36.8	298.68	0.736	36.8	929.02	0.736	36.8	-24.71	0.736	36.8	423.08	0.736	36.8	29248.7	0.736	36.8	25054.7	0.736	36.8	23419.6	0.736	36.8	32574.3	0.736	36.8	30741	0.736	36.8	31221.3	0.736	36.8	-910.87	0.736	36.8	-431.97	0.736	36.8	-836.76	0.736	36.8	482.96	0.736	36.8	469.89	0.736
407.98	0.74	37	512.34	0.74	37	298.9	0.74	37	929.06	0.74	37	-24.56	0.74	37	423.08	0.74	37	29341.4	0.74	37	25158.6	0.74	37	23515.7	0.74	37	32670.5	0.74	37	30855	0.74	37	31323.9	0.74	37	-911	0.74	37	-431.48	0.74	37	-836.55	0.74	37	482.95	0.74	37	470.08	0.74
407.83	0.744	37.2	512.36	0.744	37.2	299.11	0.744	37.2	928.93	0.744	37.2	-25.06	0.744	37.2	423.19	0.744	37.2	29434.8	0.744	37.2	25271.2	0.744	37.2	23619.8	0.744	37.2	32789.6	0.744	37.2	30950.4	0.744	37.2	31399.5	0.744	37.2	-911.2	0.744	37.2	-431.77	0.744	37.2	-836.59	0.744	37.2	482.82	0.744	37.2	469.86	0.744
408.03	0.748	37.4	511.99	0.748	37.4	298.87	0.748	37.4	928.97	0.748	37.4	-24.88	0.748	37.4	423.31	0.748	37.4	29507.1	0.748	37.4	25370.9	0.748	37.4	23711	0.748	37.4	32870.9	0.748	37.4	31064	0.748	37.4	31482.2	0.748	37.4	-910.93	0.748	37.4	-431.68	0.748	37.4	-836.44	0.748	37.4	482.71	0.748	37.4	470.22	0.748
407.92	0.752	37.6	512.02	0.752	37.6	299.15	0.752	37.6	928.87	0.752	37.6	-24.82	0.752	37.6	423.17	0.752	37.6	29594.5	0.752	37.6	25477.5	0.752	37.6	23808.3	0.752	37.6	32950.7	0.752	37.6	31150.1	0.752	37.6	31534.6	0.752	37.6	-911.51	0.752	37.6	-431.65	0.752	37.6	-836.77	0.752	37.6	482.96	0.752	37.6	469.91	0.752
407.38	0.756	37.8	511.42	0.756	37.8	298.45	0.756	37.8	929.09	0.756	37.8	-24.93	0.756	37.8	423.57	0.756	37.8	29667.8	0.756	37.8	25578	0.756	37.8	23904.5	0.756	37.8	33055.9	0.756	37.8	31232	0.756	37.8	31589.3	0.756	37.8	-911.27	0.756	37.8	-431.7	0.756	37.8	-836.98	0.756	37.8	483.32	0.756	37.8	469.99	0.756
407.61	0.76	38	511.61	0.76	38	298.55	0.76	38	929.08	0.76	38	-24.67	0.76	38	423.59	0.76	38	29729.2	0.76	38	25678.7	0.76	38	24005.6	0.76	38	33148.4	0.76	38	31347.2	0.76	38	31666.7	0.76	38	-911.67	0.76	38	-431.68	0.76	38	-836.98	0.76	38	483.07	0.76	38	469.79	0.76
407.33	0.764	38.2	511.38	0.764	38.2	298.53	0.764	38.2	929.24	0.764	38.2	-24.76	0.764	38.2	423.32	0.764	38.2	29788.6	0.764	38.2	25774.5	0.764	38.2	24101	0.764	38.2	33250.7	0.764	38.2	31457.2	0.764	38.2	31641.2	0.764	38.2	-911.63	0.764	38.2	-431.7	0.764	38.2	-837.15	0.764	38.2	482.7	0.764	38.2	469.69	0.764
407.22	0.768	38.4	511.43	0.768	38.4	298.29	0.768	38.4	929.31	0.768	38.4	-24.55	0.768	38.4	423.47	0.768	38.4	29855.1	0.768	38.4	25862.2	0.768	38.4	24191.4	0.768	38.4	33345.6	0.768	38.4	31580.7	0.768	38.4	31626.9	0.768	38.4	-911.82	0.768	38.4	-432.02	0.768	38.4	-837.3	0.768	38.4	482.74	0.768	38.4	469.77	0.768
407.33	0.772	38.6	511.15	0.772	38.6	298.42	0.772	38.6	928.86	0.772	38.6	-24.78	0.772	38.6	423.36	0.772	38.6	29956.9	0.772	38.6	25986	0.772	38.6	24313	0.772	38.6	33452.7	0.772	38.6	31691.1	0.772	38.6	31664.5	0.772	38.6	-911.76	0.772	38.6	-431.53	0.772	38.6	-837.19	0.772	38.6	482.98	0.772	38.6	469.85	0.772
407.26	0.776	38.8	511.13	0.776	38.8	298.63	0.776	38.8	928.85	0.776	38.8	-24.7	0.776	38.8	423.45	0.776	38.8	30039.2	0.776	38.8	26094.2	0.776	38.8	24414.3	0.776	38.8	33567.1	0.776	38.8	31789	0.776	38.8	31702	0.776	38.8	-911.63	0.776	38.8	-431.82	0.776	38.8	-836.82	0.776	38.8	482.92	0.776	38.8	470.01	0.776
407.2	0.78	39	511.2	0.78	39	298.39	0.78	39	929.09	0.78	39	-24.7	0.78	39	423.64	0.78	39	30124.3	0.78	39	26201.6	0.78	39	24515.4	0.78	39	33668.4	0.78	39	31886	0.78	39	31564.1	0.78	39	-912.16	0.78	39	-432	0.78	39	-836.75	0.78	39	482.6	0.78	39	469.99	0.78
407.26	0.784	39.2	511.03	0.784	39.2	298.5	0.784	39.2	929.09	0.784	39.2	-24.87	0.784	39.2	423.45	0.784	39.2	30220.8	0.784	39.2	26321.6	0.784	39.2	24623.2	0.784	39.2	33790	0.784	39.2	31978	0.784	39.2	31502.7	0.784	39.2	-911.75	0.784	39.2	-432.26	0.784	39.2	-836.73	0.784	39.2	483.03	0.784	39.2	469.8	0.784
406.85	0.788	39.4	510.96	0.788	39.4	298.43	0.788	39.4	929.38	0.788	39.4	-24.69	0.788	39.4	423.63	0.788	39.4	30299.8	0.788	39.4	26423	0.788	39.4	24718.8	0.788	39.4	33879.3	0.788	39.4	32056	0.788	39.4	31516.9	0.788	39.4	-911.85	0.788	39.4	-432.03	0.788	39.4	-836.77	0.788	39.4	482.81	0.788	39.4	469.97	0.788
406.7	0.792	39.6	510.96	0.792	39.6	298.17	0.792	39.6	928.9	0.792	39.6	-24.62	0.792	39.6	423.45	0.792	39.6	30376.9	0.792	39.6	26546	0.792	39.6	24825.8	0.792	39.6	33959.1	0.792	39.6	32103.3	0.792	39.6	31356.5	0.792	39.6	-911.82	0.792	39.6	-432.11	0.792	39.6	-836.49	0.792	39.6	483.04	0.792	39.6	469.89	0.792
406.55	0.796	39.8	510.3	0.796	39.8	298.07	0.796	39.8	929.14	0.796	39.8	-24.52	0.796	39.8	423.64	0.796	39.8	30386	0.796	39.8	26658.5	0.796	39.8	24925.7	0.796	39.8	34070.5	0.796	39.8	32090.4	0.796	39.8	31262	0.796	39.8	-912.29	0.796	39.8	-431.93	0.796	39.8	-836.68	0.796	39.8	482.85	0.796	39.8	469.87	0.796
406.59	0.8	40	510.34	0.8	40	297.91	0.8	40	929.03	0.8	40	-24.3	0.8	40	423.37	0.8	40	30334	0.8	40	26771.7	0.8	40	25032.8	0.8	40	34172.3	0.8	40	32029.5	0.8	40	31198.6	0.8	40	-911.94	0.8	40	-431.83	0.8	40	-836.61	0.8	40	482.94	0.8	40	469.93	0.8
406.45	0.804	40.2	510.24	0.804	40.2	298.27	0.804	40.2	928.87	0.804	40.2	-24.34	0.804	40.2	423.45	0.804	40.2	30200.9	0.804	40.2	26878.4	0.804	40.2	25128.6	0.804	40.2	34282.6	0.804	40.2	32049.7	0.804	40.2	31052.9	0.804	40.2	-912.75	0.804	40.2	-431.63	0.804	40.2	-836.49	0.804	40.2	482.84	0.804	40.2	469.69	0.804
406.35	0.808	40.4	510.36	0.808	40.4	297.91	0.808	40.4	929.07	0.808	40.4	-24.52	0.808	40.4	423.48	0.808	40.4	30113.7	0.808	40.4	26970.5	0.808	40.4	25208.9	0.808	40.4	34383.9	0.808	40.4	32101.8	0.808	40.4	31022.4	0.808	40.4	-912.08	0.808	40.4	-431.7	0.808	40.4	-836.6	0.808	40.4	482.85	0.808	40.4	470.01	0.808
406.42	0.812	40.6	510.28	0.812	40.6	298.15	0.812	40.6	928.72	0.812	40.6	-24.2	0.812	40.6	423.78	0.812	40.6	30115.5	0.812	40.6	27093.4	0.812	40.6	25325.8	0.812	40.6	34499.1	0.812	40.6	32101.9	0.812	40.6	30976.2	0.812	40.6	-912.31	0.812	40.6	-432.13	0.812	40.6	-837.36	0.812	40.6	482.96	0.812	40.6	469.75	0.812
406.56	0.816	40.8	509.98	0.816	40.8	297.81	0.816	40.8	929.12	0.816	40.8	-24.32	0.816	40.8	423.48	0.816	40.8	30037	0.816	40.8	27198.7	0.816	40.8	25419.5	0.816	40.8	34618.2	0.816	40.8	32164.3	0.816	40.8	30882.4	0.816	40.8	-912.27	0.816	40.8	-431.88	0.816	40.8	-836.94	0.816	40.8	482.76	0.816	40.8	469.72	0.816
406.27	0.82	41	509.99	0.82	41	298.3	0.82	41	928.99	0.82	41	-24.53	0.82	41	423.65	0.82	41	30041.9	0.82	41	27302.2	0.82	41	25515.9	0.82	41	34721.6	0.82	41	32237.3	0.82	41	30586.7	0.82	41	-912.22	0.82	41	-431.71	0.82	41	-837.1	0.82	41	482.69	0.82	41	469.69	0.82
406.2	0.824	41.2	510.14	0.824	41.2	297.88	0.824	41.2	928.93	0.824	41.2	-24.49	0.824	41.2	423.39	0.824	41.2	30056.8	0.824	41.2	27416.2	0.824	41.2	25629.5	0.824	41.2	34844.2	0.824	41.2	32292.2	0.824	41.2	30237.5	0.824	41.2	-912.43	0.824	41.2	-431.65	0.824	41.2	-836.79	0.824	41.2	482.93	0.824	41.2	469.54	0.824
406.09	0.828	41.4	509.93	0.828	41.4	297.99	0.828	41.4	929.21	0.828	41.4	-24.57	0.828	41.4	423.83	0.828	41.4	30011.8	0.828	41.4	27519.7	0.828	41.4	25725.2	0.828	41.4	34931.2	0.828	41.4	32366.1	0.828	41.4	30096.2	0.828	41.4	-912.33	0.828	41.4	-431.82	0.828	41.4	-836.85	0.828	41.4	482.84	0.828	41.4	469.7	0.828
405.88	0.832	41.6	509.84	0.832	41.6	297.64	0.832	41.6	929.14	0.832	41.6	-24.4	0.832	41.6	423.61	0.832	41.6	29964.3	0.832	41.6	27640.7	0.832	41.6	25832.5	0.832	41.6	35012.1	0.832	41.6	32428.5	0.832	41.6	29942.6	0.832	41.6	-912.13	0.832	41.6	-431.66	0.832	41.6	-836.9	0.832	41.6	482.76	0.832	41.6	469.76	0.832
405.61	0.836	41.8	509.73	0.836	41.8	297.68	0.836	41.8	929.54	0.836	41.8	-24.52	0.836	41.8	423.39	0.836	41.8	29519.8	0.836	41.8	27757.9	0.836	41.8	25943.5	0.836	41.8	35129.5	0.836	41.8	32495.3	0.836	41.8	29813.2	0.836	41.8	-912.42	0.836	41.8	-431.97	0.836	41.8	-837	0.836	41.8	482.75	0.836	41.8	469.52	0.836
405.55	0.84	42	509.84	0.84	42	297.55	0.84	42	929.03	0.84	42	-24.64	0.84	42	423.73	0.84	42	28686.9	0.84	42	27875.7	0.84	42	26051.3	0.84	42	35237.4	0.84	42	32601.7	0.84	42	29685.7	0.84	42	-912.39	0.84	42	-431.66	0.84	42	-836.93	0.84	42	482.95	0.84	42	469.73	0.84
405.85	0.844	42.2	509.65	0.844	42.2	297.82	0.844	42.2	928.96	0.844	42.2	-24.47	0.844	42.2	423.49	0.844	42.2	28528.1	0.844	42.2	27984.7	0.844	42.2	26154.1	0.844	42.2	35358.4	0.844	42.2	32694.4	0.844	42.2	29550.1	0.844	42.2	-912.71	0.844	42.2	-431.79	0.844	42.2	-836.55	0.844	42.2	482.69	0.844	42.2	469.71	0.844
405.6	0.848	42.4	509.5	0.848	42.4	297.59	0.848	42.4	928.93	0.848	42.4	-24.56	0.848	42.4	423.72	0.848	42.4	28440.6	0.848	42.4	28073.2	0.848	42.4	26241.3	0.848	42.4	35476.7	0.848	42.4	32797.8	0.848	42.4	29413.6	0.848	42.4	-912.66	0.848	42.4	-431.87	0.848	42.4	-836.73	0.848	42.4	482.92	0.848	42.4	469.73	0.848
405.61	0.852	42.6	509.66	0.852	42.6	297.69	0.852	42.6	929.1	0.852	42.6	-24.79	0.852	42.6	423.55	0.852	42.6	28381.2	0.852	42.6	28196.2	0.852	42.6	26364.2	0.852	42.6	35603.9	0.852	42.6	32881.2	0.852	42.6	29118.7	0.852	42.6	-912.64	0.852	42.6	-431.73	0.852	42.6	-836.68	0.852	42.6	482.96	0.852	42.6	469.67	0.852
405.41	0.856	42.8	509.43	0.856	42.8	297.61	0.856	42.8	928.96	0.856	42.8	-24.32	0.856	42.8	423.44	0.856	42.8	28355.9	0.856	42.8	28306.2	0.856	42.8	26466.8	0.856	42.8	35734.1	0.856	42.8	32953.4	0.856	42.8	28489	0.856	42.8	-912.44	0.856	42.8	-431.67	0.856	42.8	-836.65	0.856	42.8	482.73	0.856	42.8	469.41	0.856
405.79	0.86	43	509.3	0.86	43	297.73	0.86	43	928.79	0.86	43	-24.91	0.86	43	423.73	0.86	43	28316.9	0.86	43	28418.6	0.86	43	26562.2	0.86	43	35843	0.86	43	33017.6	0.86	43	27943.9	0.86	43	-912.76	0.86	43	-431.53	0.86	43	-836.63	0.86	43	482.54	0.86	43	469.83	0.86
405.41	0.864	43.2	509.55	0.864	43.2	297.6	0.864	43.2	929.02	0.864	43.2	-24.37	0.864	43.2	423.55	0.864	43.2	28224.9	0.864	43.2	28537.7	0.864	43.2	26671.7	0.864	43.2	35968.8	0.864	43.2	33082.5	0.864	43.2	27270	0.864	43.2	-912.44	0.864	43.2	-431.52	0.864	43.2	-836.71	0.864	43.2	482.79	0.864	43.2	469.6	0.864
405.53	0.868	43.4	509.13	0.868	43.4	297.49	0.868	43.4	929.23	0.868	43.4	-24.4	0.868	43.4	423.76	0.868	43.4	28035.8	0.868	43.4	28642.6	0.868	43.4	26757.1	0.868	43.4	36061.1	0.868	43.4	33178.5	0.868	43.4	26037	0.868	43.4	-912.63	0.868	43.4	-431.57	0.868	43.4	-836.56	0.868	43.4	483.02	0.868	43.4	469.82	0.868
405.22	0.872	43.6	509.1	0.872	43.6	297.6	0.872	43.6	929.08	0.872	43.6	-24.37	0.872	43.6	423.36	0.872	43.6	27893.2	0.872	43.6	28767	0.872	43.6	26852.1	0.872	43.6	36151.4	0.872	43.6	33239.8	0.872	43.6	3225.2	0.872	43.6	-912.58	0.872	43.6	-431.67	0.872	43.6	-836.86	0.872	43.6	482.69	0.872	43.6	469.53	0.872
405.01	0.876	43.8	508.78	0.876	43.8	297.33	0.876	43.8	929.02	0.876	43.8	-24.43	0.876	43.8	423.69	0.876	43.8	27835.3	0.876	43.8	28887.4	0.876	43.8	26940.8	0.876	43.8	36276.6	0.876	43.8	33299.8	0.876	43.8	-823.73	0.876	43.8	-912.48	0.876	43.8	-431.75	0.876	43.8	-837.08	0.876	43.8	483.05	0.876	43.8	469.87	0.876
405.25	0.88	44	508.81	0.88	44	297.28	0.88	44	928.9	0.88	44	-24.6	0.88	44	423.66	0.88	44	27786.1	0.88	44	29007.6	0.88	44	27023.8	0.88	44	36390.1	0.88	44	33357.1	0.88	44	-826.5	0.88	44	-912.84	0.88	44	-431.74	0.88	44	-837.17	0.88	44	482.99	0.88	44	469.57	0.88
405.2	0.884	44.2	509.02	0.884	44.2	297.49	0.884	44.2	929.03	0.884	44.2	-24.68	0.884	44.2	423.66	0.884	44.2	27740.7	0.884	44.2	29109.6	0.884	44.2	27098.3	0.884	44.2	36519.2	0.884	44.2	33340.5	0.884	44.2	-828.07	0.884	44.2	-912.44	0.884	44.2	-431.82	0.884	44.2	-837.09	0.884	44.2	482.85	0.884	44.2	469.79	0.884
404.96	0.888	44.4	509.01	0.888	44.4	297.3	0.888	44.4	929.18	0.888	44.4	-24.64	0.888	44.4	423.59	0.888	44.4	27674.5	0.888	44.4	29197.7	0.888	44.4	27131.3	0.888	44.4	36638.6	0.888	44.4	33371.6	0.888	44.4	-829.76	0.888	44.4	-912.78	0.888	44.4	-431.67	0.888	44.4	-837.32	0.888	44.4	482.83	0.888	44.4	469.63	0.888
405.24	0.892	44.6	508.93	0.892	44.6	297.51	0.892	44.6	929.33	0.892	44.6	-24.7	0.892	44.6	423.24	0.892	44.6	27602	0.892	44.6	29325.2	0.892	44.6	27187.7	0.892	44.6	36759.5	0.892	44.6	33420.1	0.892	44.6	-830.62	0.892	44.6	-913.06	0.892	44.6	-431.89	0.892	44.6	-836.78	0.892	44.6	482.79	0.892	44.6	469.51	0.892
405.04	0.896	44.8	508.84	0.896	44.8	296.95	0.896	44.8	929.19	0.896	44.8	-24.44	0.896	44.8	423.73	0.896	44.8	27097.7	0.896	44.8	29426.3	0.896	44.8	27272.6	0.896	44.8	36881	0.896	44.8	33470.1	0.896	44.8	-832.21	0.896	44.8	-912.49	0.896	44.8	-431.82	0.896	44.8	-836.97	0.896	44.8	483.05	0.896	44.8	469.8	0.896
405.13	0.9	45	508.87	0.9	45	297.48	0.9	45	929.1	0.9	45	-24.63	0.9	45	423.64	0.9	45	25026.9	0.9	45	29414.4	0.9	45	27342.6	0.9	45	36984	0.9	45	33542.1	0.9	45	-833.13	0.9	45	-912.6	0.9	45	-431.96	0.9	45	-836.76	0.9	45	482.86	0.9	45	469.72	0.9
404.83	0.904	45.2	508.72	0.904	45.2	297.39	0.904	45.2	929.3	0.904	45.2	-24.19	0.904	45.2	423.85	0.904	45.2	7442.77	0.904	45.2	29490.2	0.904	45.2	27395.2	0.904	45.2	37111.3	0.904	45.2	33584.9	0.904	45.2	-833.97	0.904	45.2	-912.76	0.904	45.2	-432.02	0.904	45.2	-836.92	0.904	45.2	482.74	0.904	45.2	469.9	0.904
404.73	0.908	45.4	508.93	0.908	45.4	297.2	0.908	45.4	929.3	0.908	45.4	-24.4	0.908	45.4	423.53	0.908	45.4	323.22	0.908	45.4	29600.8	0.908	45.4	27418.9	0.908	45.4	37202.8	0.908	45.4	33587.8	0.908	45.4	-833.64	0.908	45.4	-912.76	0.908	45.4	-431.93	0.908	45.4	-837.04	0.908	45.4	482.58	0.908	45.4	469.66	0.908
404.74	0.912	45.6	508.6	0.912	45.6	297.22	0.912	45.6	929.16	0.912	45.6	-24.32	0.912	45.6	423.51	0.912	45.6	321.97	0.912	45.6	29727.8	0.912	45.6	27470.4	0.912	45.6	37294.6	0.912	45.6	33540.6	0.912	45.6	-834.07	0.912	45.6	-912.68	0.912	45.6	-431.8	0.912	45.6	-836.73	0.912	45.6	482.7	0.912	45.6	469.43	0.912
404.51	0.916	45.8	508.17	0.916	45.8	297.1	0.916	45.8	929.15	0.916	45.8	-24.37	0.916	45.8	423.65	0.916	45.8	320.68	0.916	45.8	29849.5	0.916	45.8	27525.2	0.916	45.8	37421.2	0.916	45.8	33451.9	0.916	45.8	-833.56	0.916	45.8	-912.85	0.916	45.8	-431.89	0.916	45.8	-836.63	0.916	45.8	482.6	0.916	45.8	469.74	0.916
404.52	0.92	46	508.26	0.92	46	297.15	0.92	46	929.18	0.92	46	-24.6	0.92	46	423.49	0.92	46	320.32	0.92	46	29962.3	0.92	46	27601	0.92	46	37536.7	0.92	46	33503.1	0.92	46	-833.66	0.92	46	-912.84	0.92	46	-431.89	0.92	46	-836.78	0.92	46	483.09	0.92	46	469.78	0.92
404.66	0.924	46.2	508.22	0.924	46.2	297.04	0.924	46.2	929.04	0.924	46.2	-24.6	0.924	46.2	423.68	0.924	46.2	320.07	0.924	46.2	30060.5	0.924	46.2	27676.5	0.924	46.2	37663.2	0.924	46.2	33477.6	0.924	46.2	-833.84	0.924	46.2	-912.95	0.924	46.2	-431.87	0.924	46.2	-836.83	0.924	46.2	482.88	0.924	46.2	469.62	0.924
404.55	0.928	46.4	508.12	0.928	46.4	296.93	0.928	46.4	929.34	0.928	46.4	-24.69	0.928	46.4	423.84	0.928	46.4	319.86	0.928	46.4	30142	0.928	46.4	27723.4	0.928	46.4	37780.3	0.928	46.4	33479.2	0.928	46.4	-833.86	0.928	46.4	-913.05	0.928	46.4	-431.85	0.928	46.4	-837.08	0.928	46.4	482.89	0.928	46.4	469.64	0.928
404.39	0.932	46.6	508.17	0.932	46.6	296.88	0.932	46.6	929.17	0.932	46.6	-24.41	0.932	46.6	423.57	0.932	46.6	319.65	0.932	46.6	30260.4	0.932	46.6	27781.5	0.932	46.6	37897.1	0.932	46.6	33539.9	0.932	46.6	-833.66	0.932	46.6	-913.09	0.932	46.6	-432.17	0.932	46.6	-837.31	0.932	46.6	482.95	0.932	46.6	469.7	0.932
404.18	0.936	46.8	507.97	0.936	46.8	296.86	0.936	46.8	929.35	0.936	46.8	-24.39	0.936	46.8	423.66	0.936	46.8	319.61	0.936	46.8	30362.5	0.936	46.8	27849.3	0.936	46.8	38016.3	0.936	46.8	33616	0.936	46.8	-833.84	0.936	46.8	-912.95	0.936	46.8	-431.84	0.936	46.8	-837.15	0.936	46.8	482.51	0.936	46.8	469.64	0.936
404.49	0.94	47	507.96	0.94	47	296.8	0.94	47	929.31	0.94	47	-24.52	0.94	47	423.58	0.94	47	319.49	0.94	47	30465.6	0.94	47	27922.4	0.94	47	38119.4	0.94	47	33701.8	0.94	47	-833.53	0.94	47	-912.91	0.94	47	-432.03	0.94	47	-837.08	0.94	47	482.83	0.94	47	470.03	0.94
404.16	0.944	47.2	507.57	0.944	47.2	296.78	0.944	47.2	929.25	0.944	47.2	-24.73	0.944	47.2	423.59	0.944	47.2	319.37	0.944	47.2	30565.6	0.944	47.2	28016.7	0.944	47.2	38251	0.944	47.2	33764.3	0.944	47.2	-833.54	0.944	47.2	-912.92	0.944	47.2	-431.73	0.944	47.2	-837.1	0.944	47.2	482.97	0.944	47.2	469.06	0.944
404.07	0.948	47.4	507.84	0.948	47.4	297.06	0.948	47.4	929.25	0.948	47.4	-24.41	0.948	47.4	423.56	0.948	47.4	319.33	0.948	47.4	30668.1	0.948	47.4	28095.8	0.948	47.4	38346.7	0.948	47.4	33830.3	0.948	47.4	-834.07	0.948	47.4	-912.6	0.948	47.4	-431.92	0.948	47.4	-837.12	0.948	47.4	482.57	0.948	47.4	469.88	0.948
404.09	0.952	47.6	507.71	0.952	47.6	296.6	0.952	47.6	929.44	0.952	47.6	-24.5	0.952	47.6	423.81	0.952	47.6	319.7	0.952	47.6	30744.1	0.952	47.6	28160.1	0.952	47.6	38446.4	0.952	47.6	33822.1	0.952	47.6	-833.83	0.952	47.6	-913.07	0.952	47.6	-431.92	0.952	47.6	-837.25	0.952	47.6	482.79	0.952	47.6	469.54	0.952
403.74	0.956	47.8	507.34	0.956	47.8	296.43	0.956	47.8	929.2	0.956	47.8	-24.49	0.956	47.8	423.69	0.956	47.8	319.2	0.956	47.8	30811.4	0.956	47.8	28204	0.956	47.8	38581.9	0.956	47.8	33780.1	0.956	47.8	-834.81	0.956	47.8	-913.1	0.956	47.8	-432.12	0.956	47.8	-837.2	0.956	47.8	482.81	0.956	47.8	469.7	0.956
403.86	0.96	48	507.57	0.96	48	296.7	0.96	48	929.32	0.96	48	-24.37	0.96	48	424.01	0.96	48	319.45	0.96	48	30887.9	0.96	48	28229.9	0.96	48	38676.2	0.96	48	33766.2	0.96	48	-834.66	0.96	48	-912.69	0.96	48	-431.87	0.96	48	-837.18	0.96	48	482.79	0.96	48	469.6	0.96
403.65	0.964	48.2	507.4	0.964	48.2	296.57	0.964	48.2	929.42	0.964	48.2	-24.31	0.964	48.2	423.68	0.964	48.2	319.3	0.964	48.2	30956.9	0.964	48.2	28284.7	0.964	48.2	38777	0.964	48.2	33578.2	0.964	48.2	-834.6	0.964	48.2	-913.09	0.964	48.2	-431.58	0.964	48.2	-836.67	0.964	48.2	482.88	0.964	48.2	469.4	0.964
403.44	0.968	48.4	507.21	0.968	48.4	296.46	0.968	48.4	929.15	0.968	48.4	-24.31	0.968	48.4	423.87	0.968	48.4	319.5	0.968	48.4	31013.1	0.968	48.4	28332.7	0.968	48.4	38776.4	0.968	48.4	33407.9	0.968	48.4	-834.88	0.968	48.4	-913.07	0.968	48.4	-431.53	0.968	48.4	-836.85	0.968	48.4	482.96	0.968	48.4	469.63	0.968
403.35	0.972	48.6	507.42	0.972	48.6	296.73	0.972	48.6	929.09	0.972	48.6	-24.49	0.972	48.6	423.72	0.972	48.6	319.6	0.972	48.6	31105.5	0.972	48.6	28402.5	0.972	48.6	38895.1	0.972	48.6	32853.7	0.972	48.6	-834.37	0.972	48.6	-912.77	0.972	48.6	-431.94	0.972	48.6	-837.1	0.972	48.6	482.81	0.972	48.6	469.84	0.972
403.53	0.976	48.8	506.82	0.976	48.8	296.4	0.976	48.8	929.08	0.976	48.8	-24.37	0.976	48.8	423.94	0.976	48.8	319.38	0.976	48.8	31189	0.976	48.8	28421.9	0.976	48.8	39021.2	0.976	48.8	32023.2	0.976	48.8	-835.12	0.976	48.8	-912.58	0.976	48.8	-431.96	0.976	48.8	-836.76	0.976	48.8	482.88	0.976	48.8	469.45	0.976
403.34	0.98	49	506.93	0.98	49	296.27	0.98	49	929.18	0.98	49	-24.35	0.98	49	424.08	0.98	49	319.46	0.98	49	31277.6	0.98	49	28432.5	0.98	49	39125.2	0.98	49	30133.6	0.98	49	-835.25	0.98	49	-912.93	0.98	49	-431.91	0.98	49	-837.14	0.98	49	482.9	0.98	49	469.65	0.98
403.39	0.984	49.2	506.94	0.984	49.2	296.31	0.984	49.2	929.44	0.984	49.2	-24.51	0.984	49.2	423.73	0.984	49.2	319.18	0.984	49.2	31383.7	0.984	49.2	28424.8	0.984	49.2	39258	0.984	49.2	24982.5	0.984	49.2	-835.09	0.984	49.2	-912.91	0.984	49.2	-431.65	0.984	49.2	-836.87	0.984	49.2	482.57	0.984	49.2	469.5	0.984
403.37	0.988	49.4	506.71	0.988	49.4	296.23	0.988	49.4	929.31	0.988	49.4	-24.37	0.988	49.4	423.87	0.988	49.4	318.84	0.988	49.4	31465.7	0.988	49.4	28202.9	0.988	49.4	39359.2	0.988	49.4	-2242.7	0.988	49.4	-834.48	0.988	49.4	-913.07	0.988	49.4	-431.5	0.988	49.4	-836.74	0.988	49.4	482.59	0.988	49.4	469.59	0.988
402.95	0.992	49.6	506.59	0.992	49.6	296.17	0.992	49.6	929.26	0.992	49.6	-24.33	0.992	49.6	423.63	0.992	49.6	318.79	0.992	49.6	31563.2	0.992	49.6	28027.7	0.992	49.6	39462.1	0.992	49.6	-2292.99	0.992	49.6	-834.21	0.992	49.6	-913.04	0.992	49.6	-431.68	0.992	49.6	-837	0.992	49.6	482.78	0.992	49.6	469.27	0.992
402.97	0.996	49.8	506.39	0.996	49.8	296.26	0.996	49.8	929.17	0.996	49.8	-24.18	0.996	49.8	423.76	0.996	49.8	318.7	0.996	49.8	31636.6	0.996	49.8	27957.2	0.996	49.8	39592.4	0.996	49.8	-2295.22	0.996	49.8	-834.51	0.996	49.8	-913.02	0.996	49.8	-431.63	0.996	49.8	-837.02	0.996	49.8	482.83	0.996	49.8	469.7	0.996
403.16	1	50	506.35	1	50	296.35	1	50	929.34	1	50	-24.19	1	50	423.73	1	50	318.56	1	50	31350.1	1	50	27921	1	50	39707.3	1	50	-2297.34	1	50	-834.24	1	50	-912.91	1	50	-431.9	1	50	-837.15	1	50	482.84	1	50	469.51	1
402.97	1.004	50.2	506.42	1.004	50.2	295.89	1.004	50.2	929.56	1.004	50.2	-24.35	1.004	50.2	423.94	1.004	50.2	318.69	1.004	50.2	31091.5	1.004	50.2	27861.3	1.004	50.2	39832.3	1.004	50.2	-2299.86	1.004	50.2	-834.25	1.004	50.2	-912.79	1.004	50.2	-431.86	1.004	50.2	-837.16	1.004	50.2	482.76	1.004	50.2	469.37	1.004
403.1	1.008	50.4	506.15	1.008	50.4	295.79	1.008	50.4	929.12	1.008	50.4	-24.38	1.008	50.4	424.11	1.008	50.4	318.32	1.008	50.4	30950.9	1.008	50.4	27747.7	1.008	50.4	39946.9	1.008	50.4	-2302.21	1.008	50.4	-834.61	1.008	50.4	-912.73	1.008	50.4	-432.14	1.008	50.4	-836.97	1.008	50.4	482.78	1.008	50.4	469.74	1.008
402.93	1.012	50.6	506.1	1.012	50.6	296.03	1.012	50.6	929.16	1.012	50.6	-24.72	1.012	50.6	424	1.012	50.6	318.11	1.012	50.6	30846.7	1.012	50.6	27670.9	1.012	50.6	40070.2	1.012	50.6	-2303.19	1.012	50.6	-834.68	1.012	50.6	-912.83	1.012	50.6	-431.94	1.012	50.6	-837.38	1.012	50.6	482.82	1.012	50.6	469.69	1.012
402.88	1.016	50.8	504.82	1.016	50.8	295.81	1.016	50.8	929.11	1.016	50.8	-24.09	1.016	50.8	424.04	1.016	50.8	318.34	1.016	50.8	30732.5	1.016	50.8	27543.2	1.016	50.8	40192.1	1.016	50.8	-2303.92	1.016	50.8	-834.8	1.016	50.8	-913.1	1.016	50.8	-432.01	1.016	50.8	-836.88	1.016	50.8	482.81	1.016	50.8	469.55	1.016
402.7	1.02	51	504.65	1.02	51	295.99	1.02	51	929.73	1.02	51	-24.02	1.02	51	424.22	1.02	51	318.37	1.02	51	30472.5	1.02	51	27428.7	1.02	51	40306.4	1.02	51	-2304.59	1.02	51	-835.05	1.02	51	-912.96	1.02	51	-432.2	1.02	51	-836.9	1.02	51	482.67	1.02	51	469.61	1.02
403	1.024	51.2	504.27	1.024	51.2	295.84	1.024	51.2	929.29	1.024	51.2	-24.26	1.024	51.2	423.8	1.024	51.2	318.24	1.024	51.2	30062.2	1.024	51.2	26838.8	1.024	51.2	40445.3	1.024	51.2	-2305.03	1.024	51.2	-835.55	1.024	51.2	-913.04	1.024	51.2	-432.48	1.024	51.2	-837.01	1.024	51.2	482.78	1.024	51.2	469.51	1.024
402.86	1.028	51.4	504.18	1.028	51.4	295.76	1.028	51.4	929.21	1.028	51.4	-24.38	1.028	51.4	424.14	1.028	51.4	318.31	1.028	51.4	29720.4	1.028	51.4	25382.7	1.028	51.4	40553.4	1.028	51.4	-2305.19	1.028	51.4	-835.72	1.028	51.4	-913.03	1.028	51.4	-432.17	1.028	51.4	-837.14	1.028	51.4	482.8	1.028	51.4	469.44	1.028
402.7	1.032	51.6	503.9	1.032	51.6	295.66	1.032	51.6	929.41	1.032	51.6	-24.36	1.032	51.6	424.03	1.032	51.6	318.26	1.032	51.6	29349.9	1.032	51.6	24412.7	1.032	51.6	40656.6	1.032	51.6	-2305.6	1.032	51.6	-835.54	1.032	51.6	-912.79	1.032	51.6	-432.01	1.032	51.6	-836.79	1.032	51.6	482.73	1.032	51.6	469.49	1.032
402.47	1.036	51.8	503.64	1.036	51.8	295.51	1.036	51.8	929.36	1.036	51.8	-24.42	1.036	51.8	423.96	1.036	51.8	318.21	1.036	51.8	27834.7	1.036	51.8	24014	1.036	51.8	40788.7	1.036	51.8	-2305.91	1.036	51.8	-835.34	1.036	51.8	-912.8	1.036	51.8	-431.79	1.036	51.8	-837.3	1.036	51.8	482.91	1.036	51.8	469.52	1.036
402.54	1.04	52	503.62	1.04	52	295.49	1.04	52	929.12	1.04	52	-24.49	1.04	52	423.92	1.04	52	318.26	1.04	52	8657.23	1.04	52	23452.5	1.04	52	40909.3	1.04	52	-2306.12	1.04	52	-834.97	1.04	52	-913.22	1.04	52	-431.75	1.04	52	-837.14	1.04	52	482.65	1.04	52	469.66	1.04
402.35	1.044	52.2	503.5	1.044	52.2	295.37	1.044	52.2	929.33	1.044	52.2	-24.08	1.044	52.2	423.87	1.044	52.2	318.15	1.044	52.2	-119.96	1.044	52.2	8802.31	1.044	52.2	41034	1.044	52.2	-2306.41	1.044	52.2	-835.09	1.044	52.2	-912.94	1.044	52.2	-431.69	1.044	52.2	-837.09	1.044	52.2	482.79	1.044	52.2	469.51	1.044
402.59	1.048	52.4	503.38	1.048	52.4	295.19	1.048	52.4	929.54	1.048	52.4	-24.42	1.048	52.4	424.21	1.048	52.4	318.11	1.048	52.4	-121.88	1.048	52.4	-213.17	1.048	52.4	41147.2	1.048	52.4	-2306.72	1.048	52.4	-834.74	1.048	52.4	-913.3	1.048	52.4	-431.71	1.048	52.4	-837.33	1.048	52.4	482.9	1.048	52.4	469.55	1.048
402.34	1.052	52.6	503.21	1.052	52.6	295.56	1.052	52.6	929.44	1.052	52.6	-23.96	1.052	52.6	423.9	1.052	52.6	318.04	1.052	52.6	-122.27	1.052	52.6	-215.32	1.052	52.6	41267	1.052	52.6	-2307.1	1.052	52.6	-834.92	1.052	52.6	-913.1	1.052	52.6	-431.72	1.052	52.6	-837.13	1.052	52.6	483.08	1.052	52.6	469.57	1.052
402.45	1.056	52.8	502.91	1.056	52.8	295.21	1.056	52.8	929.37	1.056	52.8	-23.93	1.056	52.8	424.21	1.056	52.8	318.23	1.056	52.8	-123.15	1.056	52.8	-216.48	1.056	52.8	41389.2	1.056	52.8	-2307.04	1.056	52.8	-834.8	1.056	52.8	-912.98	1.056	52.8	-431.37	1.056	52.8	-837.41	1.056	52.8	482.98	1.056	52.8	469.61	1.056
402.49	1.06	53	502.68	1.06	53	295.25	1.06	53	929.49	1.06	53	-24.03	1.06	53	424.11	1.06	53	318.14	1.06	53	-123.71	1.06	53	-216.9	1.06	53	41501.2	1.06	53	-2307	1.06	53	-834.54	1.06	53	-912.79	1.06	53	-431.68	1.06	53	-837.08	1.06	53	483.11	1.06	53	469.41	1.06
402.61	1.064	53.2	502.88	1.064	53.2	295.42	1.064	53.2	929.24	1.064	53.2	-24.07	1.064	53.2	423.99	1.064	53.2	318.18	1.064	53.2	-123.85	1.064	53.2	-216.98	1.064	53.2	41641	1.064	53.2	-2306.92	1.064	53.2	-834.85	1.064	53.2	-912.8	1.064	53.2	-431.8	1.064	53.2	-837.07	1.064	53.2	482.87	1.064	53.2	469.5	1.064
402.15	1.068	53.4	502.68	1.068	53.4	295.36	1.068	53.4	929.72	1.068	53.4	-23.83	1.068	53.4	424.25	1.068	53.4	318.14	1.068	53.4	-124.34	1.068	53.4	-217.31	1.068	53.4	41743.2	1.068	53.4	-2306.66	1.068	53.4	-834.54	1.068	53.4	-913.04	1.068	53.4	-432.07	1.068	53.4	-837.09	1.068	53.4	482.94	1.068	53.4	469.55	1.068
402.3	1.072	53.6	502.6	1.072	53.6	294.93	1.072	53.6	929.65	1.072	53.6	-24.15	1.072	53.6	424.41	1.072	53.6	318.26	1.072	53.6	-124.32	1.072	53.6	-217.85	1.072	53.6	41841.7	1.072	53.6	-2306.74	1.072	53.6	-835.18	1.072	53.6	-913.22	1.072	53.6	-432.17	1.072	53.6	-837.33	1.072	53.6	483.06	1.072	53.6	469.74	1.072
401.89	1.076	53.8	502.33	1.076	53.8	295.14	1.076	53.8	929.98	1.076	53.8	-24.29	1.076	53.8	424.08	1.076	53.8	318.16	1.076	53.8	-124.77	1.076	53.8	-218.18	1.076	53.8	41964.3	1.076	53.8	-2307.03	1.076	53.8	-835.57	1.076	53.8	-913.14	1.076	53.8	-432.05	1.076	53.8	-837.47	1.076	53.8	482.96	1.076	53.8	469.41	1.076
401.96	1.08	54	502.3	1.08	54	294.94	1.08	54	929.62	1.08	54	-24.48	1.08	54	424.24	1.08	54	318.03	1.08	54	-124.66	1.08	54	-219	1.08	54	42072.5	1.08	54	-2306.76	1.08	54	-835.06	1.08	54	-913.2	1.08	54	-432.06	1.08	54	-836.97	1.08	54	482.78	1.08	54	469.71	1.08
401.7	1.084	54.2	502.23	1.084	54.2	294.67	1.084	54.2	929.7	1.084	54.2	-24.26	1.084	54.2	424.04	1.084	54.2	318	1.084	54.2	-124.51	1.084	54.2	-219.47	1.084	54.2	42188.9	1.084	54.2	-2306.67	1.084	54.2	-835.05	1.084	54.2	-912.66	1.084	54.2	-432.03	1.084	54.2	-836.81	1.084	54.2	482.99	1.084	54.2	469.61	1.084
401.65	1.088	54.4	502.11	1.088	54.4	294.76	1.088	54.4	929.53	1.088	54.4	-24.38	1.088	54.4	424.24	1.088	54.4	317.89	1.088	54.4	-125.14	1.088	54.4	-220.02	1.088	54.4	42297.3	1.088	54.4	-2306.87	1.088	54.4	-835.02	1.088	54.4	-913.24	1.088	54.4	-432.03	1.088	54.4	-836.72	1.088	54.4	482.99	1.088	54.4	469.49	1.088
401.5	1.092	54.6	501.92	1.092	54.6	294.91	1.092	54.6	929.42	1.092	54.6	-24.2	1.092	54.6	424.35	1.092	54.6	318.1	1.092	54.6	-125.27	1.092	54.6	-219.76	1.092	54.6	42416.2	1.092	54.6	-2306.72	1.092	54.6	-835.14	1.092	54.6	-912.98	1.092	54.6	-431.63	1.092	54.6	-837.19	1.092	54.6	482.93	1.092	54.6	469.51	1.092
401.88	1.096	54.8	501.98	1.096	54.8	294.64	1.096	54.8	929.55	1.096	54.8	-24.28	1.096	54.8	424.04	1.096	54.8	317.95	1.096	54.8	-125.12	1.096	54.8	-220.2	1.096	54.8	42539.3	1.096	54.8	-2307.19	1.096	54.8	-835.42	1.096	54.8	-913.2	1.096	54.8	-431.73	1.096	54.8	-837.29	1.096	54.8	482.74	1.096	54.8	469.83	1.096
401.65	1.1	55	501.71	1.1	55	294.7	1.1	55	929.48	1.1	55	-24.09	1.1	55	424.16	1.1	55	318.04	1.1	55	-124.83	1.1	55	-220.1	1.1	55	42652.4	1.1	55	-2307.52	1.1	55	-835.52	1.1	55	-913.01	1.1	55	-431.49	1.1	55	-837.09	1.1	55	482.82	1.1	55	469.87	1.1
401.5	1.104	55.2	501.58	1.104	55.2	294.62	1.104	55.2	929.45	1.104	55.2	-24.34	1.104	55.2	423.89	1.104	55.2	317.97	1.104	55.2	-125.22	1.104	55.2	-220.31	1.104	55.2	42786.1	1.104	55.2	-2307.68	1.104	55.2	-835.14	1.104	55.2	-913.03	1.104	55.2	-431.41	1.104	55.2	-837.18	1.104	55.2	483	1.104	55.2	469.84	1.104
401.43	1.108	55.4	501.41	1.108	55.4	294.52	1.108	55.4	929.6	1.108	55.4	-24.29	1.108	55.4	424.12	1.108	55.4	318.32	1.108	55.4	-125.16	1.108	55.4	-220.49	1.108	55.4	42875.8	1.108	55.4	-2307.88	1.108	55.4	-835.16	1.108	55.4	-913.1	1.108	55.4	-431.44	1.108	55.4	-836.69	1.108	55.4	482.91	1.108	55.4	469.47	1.108
401.37	1.112	55.6	501.35	1.112	55.6	294.67	1.112	55.6	929.67	1.112	55.6	-24.11	1.112	55.6	424.11	1.112	55.6	317.92	1.112	55.6	-125.47	1.112	55.6	-220.38	1.112	55.6	42958.4	1.112	55.6	-2307.65	1.112	55.6	-834.7	1.112	55.6	-913	1.112	55.6	-431.62	1.112	55.6	-836.85	1.112	55.6	482.79	1.112	55.6	469.69	1.112
401.19	1.116	55.8	500.93	1.116	55.8	294.49	1.116	55.8	929.5	1.116	55.8	-23.72	1.116	55.8	424.22	1.116	55.8	318.2	1.116	55.8	-125.23	1.116	55.8	-220.59	1.116	55.8	43069.4	1.116	55.8	-2307.51	1.116	55.8	-834.7	1.116	55.8	-913.16	1.116	55.8	-431.86	1.116	55.8	-837.25	1.116	55.8	483.09	1.116	55.8	469.62	1.116
401.19	1.12	56	500.79	1.12	56	294.52	1.12	56	929.62	1.12	56	-23.83	1.12	56	424.15	1.12	56	318.09	1.12	56	-125.32	1.12	56	-220.52	1.12	56	43100.1	1.12	56	-2307.35	1.12	56	-834.75	1.12	56	-912.79	1.12	56	-431.84	1.12	56	-837.69	1.12	56	482.98	1.12	56	469.59	1.12
401.14	1.124	56.2	501.02	1.124	56.2	294.24	1.124	56.2	929.69	1.124	56.2	-24.21	1.124	56.2	424.09	1.124	56.2	318.07	1.124	56.2	-125.4	1.124	56.2	-220.65	1.124	56.2	43183.5	1.124	56.2	-2307.62	1.124	56.2	-834.63	1.124	56.2	-912.92	1.124	56.2	-431.93	1.124	56.2	-837.63	1.124	56.2	483.05	1.124	56.2	469.52	1.124
400.79	1.128	56.4	500.6	1.128	56.4	294.18	1.128	56.4	929.65	1.128	56.4	-24.34	1.128	56.4	424.16	1.128	56.4	318.07	1.128	56.4	-125.12	1.128	56.4	-220.63	1.128	56.4	43282.2	1.128	56.4	-2307.51	1.128	56.4	-834.5	1.128	56.4	-913.25	1.128	56.4	-431.52	1.128	56.4	-837.4	1.128	56.4	482.85	1.128	56.4	469.43	1.128
401.17	1.132	56.6	500.74	1.132	56.6	294.28	1.132	56.6	929.75	1.132	56.6	-24.34	1.132	56.6	424.32	1.132	56.6	318.23	1.132	56.6	-125.71	1.132	56.6	-220.31	1.132	56.6	43398	1.132	56.6	-2307.57	1.132	56.6	-834.83	1.132	56.6	-913.25	1.132	56.6	-431.49	1.132	56.6	-837.39	1.132	56.6	483.08	1.132	56.6	469.51	1.132
401.07	1.136	56.8	500.44	1.136	56.8	294.21	1.136	56.8	929.58	1.136	56.8	-23.93	1.136	56.8	424.3	1.136	56.8	318.06	1.136	56.8	-125.56	1.136	56.8	-220.75	1.136	56.8	43519.6	1.136	56.8	-2307.5	1.136	56.8	-835.13	1.136	56.8	-912.89	1.136	56.8	-431.62	1.136	56.8	-837.53	1.136	56.8	482.88	1.136	56.8	469.58	1.136
401.01	1.14	57	500.63	1.14	57	294.21	1.14	57	929.35	1.14	57	-24.51	1.14	57	424.05	1.14	57	318.07	1.14	57	-125.77	1.14	57	-220.65	1.14	57	43620.5	1.14	57	-2307.33	1.14	57	-835.3	1.14	57	-912.88	1.14	57	-431.73	1.14	57	-837.03	1.14	57	482.92	1.14	57	469.62	1.14
400.84	1.144	57.2	500.27	1.144	57.2	294.32	1.144	57.2	929.51	1.144	57.2	-23.91	1.144	57.2	424.15	1.144	57.2	318.1	1.144	57.2	-125.38	1.144	57.2	-220.61	1.144	57.2	43739.8	1.144	57.2	-2307.7	1.144	57.2	-835.04	1.144	57.2	-913.07	1.144	57.2	-431.97	1.144	57.2	-837.03	1.144	57.2	482.81	1.144	57.2	469.59	1.144
400.55	1.148	57.4	500.24	1.148	57.4	294.21	1.148	57.4	929.64	1.148	57.4	-23.86	1.148	57.4	424.23	1.148	57.4	317.98	1.148	57.4	-125.68	1.148	57.4	-220.38	1.148	57.4	43812.5	1.148	57.4	-2307.74	1.148	57.4	-835.19	1.148	57.4	-913.3	1.148	57.4	-432.08	1.148	57.4	-836.96	1.148	57.4	483.21	1.148	57.4	469.48	1.148
401.03	1.152	57.6	500.24	1.152	57.6	294.05	1.152	57.6	929.56	1.152	57.6	-24.11	1.152	57.6	424.29	1.152	57.6	317.99	1.152	57.6	-125.44	1.152	57.6	-220.87	1.152	57.6	43835.8	1.152	57.6	-2307.81	1.152	57.6	-835.53	1.152	57.6	-912.96	1.152	57.6	-431.53	1.152	57.6	-836.34	1.152	57.6	482.92	1.152	57.6	469.64	1.152
400.42	1.156	57.8	499.94	1.156	57.8	293.98	1.156	57.8	929.71	1.156	57.8	-24.34	1.156	57.8	424.19	1.156	57.8	318.01	1.156	57.8	-125.48	1.156	57.8	-220.93	1.156	57.8	43898.6	1.156	57.8	-2307.65	1.156	57.8	-835.08	1.156	57.8	-913.06	1.156	57.8	-431.61	1.156	57.8	-836.93	1.156	57.8	482.84	1.156	57.8	469.55	1.156
400.62	1.16	58	499.75	1.16	58	293.9	1.16	58	929.47	1.16	58	-24.21	1.16	58	424.19	1.16	58	318.18	1.16	58	-125.67	1.16	58	-220.95	1.16	58	43972.4	1.16	58	-2307.57	1.16	58	-834.98	1.16	58	-912.87	1.16	58	-431.5	1.16	58	-837.12	1.16	58	483.17	1.16	58	469.57	1.16
400.32	1.164	58.2	499.85	1.164	58.2	293.69	1.164	58.2	929.84	1.164	58.2	-24.14	1.164	58.2	424.52	1.164	58.2	318.06	1.164	58.2	-125.77	1.164	58.2	-221	1.164	58.2	44047.6	1.164	58.2	-2307.8	1.164	58.2	-835.26	1.164	58.2	-913.28	1.164	58.2	-431.48	1.164	58.2	-837.21	1.164	58.2	482.83	1.164	58.2	469.7	1.164
400.48	1.168	58.4	499.72	1.168	58.4	293.75	1.168	58.4	929.75	1.168	58.4	-24.07	1.168	58.4	424.35	1.168	58.4	317.9	1.168	58.4	-125.91	1.168	58.4	-220.99	1.168	58.4	44098.9	1.168	58.4	-2307.77	1.168	58.4	-834.85	1.168	58.4	-913.16	1.168	58.4	-431.32	1.168	58.4	-837.5	1.168	58.4	483.1	1.168	58.4	469.42	1.168
400.59	1.172	58.6	499.66	1.172	58.6	293.84	1.172	58.6	929.83	1.172	58.6	-24	1.172	58.6	424.44	1.172	58.6	318.18	1.172	58.6	-125.34	1.172	58.6	-221.09	1.172	58.6	44100.5	1.172	58.6	-2307.84	1.172	58.6	-835.03	1.172	58.6	-913.48	1.172	58.6	-431.13	1.172	58.6	-837.62	1.172	58.6	483.07	1.172	58.6	469.81	1.172
400.26	1.176	58.8	499.62	1.176	58.8	293.53	1.176	58.8	929.21	1.176	58.8	-24.06	1.176	58.8	424.16	1.176	58.8	318.1	1.176	58.8	-125.74	1.176	58.8	-221.06	1.176	58.8	44159.8	1.176	58.8	-2307.74	1.176	58.8	-835.04	1.176	58.8	-913.21	1.176	58.8	-431.18	1.176	58.8	-837.39	1.176	58.8	483.16	1.176	58.8	469.45	1.176
400.33	1.18	59	499.64	1.18	59	293.82	1.18	59	929.58	1.18	59	-24.16	1.18	59	424.15	1.18	59	317.99	1.18	59	-125.74	1.18	59	-221.1	1.18	59	44217.9	1.18	59	-2307.75	1.18	59	-834.75	1.18	59	-913.24	1.18	59	-430.95	1.18	59	-837.45	1.18	59	483.04	1.18	59	469.31	1.18
400.35	1.184	59.2	499.46	1.184	59.2	293.64	1.184	59.2	929.59	1.184	59.2	-24.12	1.184	59.2	424.26	1.184	59.2	317.92	1.184	59.2	-125.55	1.184	59.2	-221.04	1.184	59.2	44302.4	1.184	59.2	-2307.78	1.184	59.2	-834.64	1.184	59.2	-913.09	1.184	59.2	-431.55	1.184	59.2	-837.78	1.184	59.2	482.91	1.184	59.2	469.48	1.184
400.24	1.188	59.4	499.55	1.188	59.4	293.64	1.188	59.4	929.52	1.188	59.4	-23.92	1.188	59.4	424.49	1.188	59.4	318.15	1.188	59.4	-125.76	1.188	59.4	-221	1.188	59.4	44334	1.188	59.4	-2307.45	1.188	59.4	-834.61	1.188	59.4	-913.31	1.188	59.4	-431.25	1.188	59.4	-837.85	1.188	59.4	482.86	1.188	59.4	469.48	1.188
399.96	1.192	59.6	499.41	1.192	59.6	293.42	1.192	59.6	929.74	1.192	59.6	-24.13	1.192	59.6	424.56	1.192	59.6	318.2	1.192	59.6	-125.75	1.192	59.6	-221.06	1.192	59.6	44268.7	1.192	59.6	-2307.56	1.192	59.6	-834.77	1.192	59.6	-913.27	1.192	59.6	-431.81	1.192	59.6	-837.46	1.192	59.6	483.18	1.192	59.6	469.38	1.192
400.06	1.196	59.8	498.97	1.196	59.8	293.21	1.196	59.8	930.27	1.196	59.8	-24.18	1.196	59.8	424.6	1.196	59.8	318.25	1.196	59.8	-125.62	1.196	59.8	-220.84	1.196	59.8	43896.7	1.196	59.8	-2307.6	1.196	59.8	-835.02	1.196	59.8	-913.13	1.196	59.8	-432.02	1.196	59.8	-837.66	1.196	59.8	483.05	1.196	59.8	469.43	1.196
399.81	1.2	60	498.92	1.2	60	293.36	1.2	60	929.84	1.2	60	-24.2	1.2	60	424.64	1.2	60	318.04	1.2	60	-125.66	1.2	60	-220.89	1.2	60	43756.1	1.2	60	-2307.49	1.2	60	-834.77	1.2	60	-913.36	1.2	60	-431.96	1.2	60	-837.8	1.2	60	482.77	1.2	60	469.5	1.2
399.94	1.204	60.2	498.9	1.204	60.2	293.17	1.204	60.2	930.04	1.204	60.2	-24.13	1.204	60.2	424.73	1.204	60.2	317.76	1.204	60.2	-125.81	1.204	60.2	-220.8	1.204	60.2	43699	1.204	60.2	-2307.45	1.204	60.2	-835	1.204	60.2	-913.19	1.204	60.2	-431.68	1.204	60.2	-837.76	1.204	60.2	482.81	1.204	60.2	469.44	1.204
399.82	1.208	60.4	498.93	1.208	60.4	292.96	1.208	60.4	929.59	1.208	60.4	-24.22	1.208	60.4	424.55	1.208	60.4	317.91	1.208	60.4	-125.79	1.208	60.4	-220.99	1.208	60.4	43628.3	1.208	60.4	-2307.21	1.208	60.4	-834.95	1.208	60.4	-913.2	1.208	60.4	-431.56	1.208	60.4	-837.48	1.208	60.4	482.9	1.208	60.4	469.47	1.208
399.78	1.212	60.6	499.11	1.212	60.6	293.21	1.212	60.6	929.47	1.212	60.6	-23.79	1.212	60.6	424.3	1.212	60.6	318.12	1.212	60.6	-125.95	1.212	60.6	-221.28	1.212	60.6	43541.6	1.212	60.6	-2307.5	1.212	60.6	-835.06	1.212	60.6	-913.2	1.212	60.6	-431.65	1.212	60.6	-837.08	1.212	60.6	482.88	1.212	60.6	469.62	1.212
399.5	1.216	60.8	498.89	1.216	60.8	293.1	1.216	60.8	929.58	1.216	60.8	-23.9	1.216	60.8	424.74	1.216	60.8	318.02	1.216	60.8	-125.83	1.216	60.8	-221.12	1.216	60.8	43565.4	1.216	60.8	-2307.69	1.216	60.8	-835.24	1.216	60.8	-913.42	1.216	60.8	-431.7	1.216	60.8	-837.33	1.216	60.8	483.1	1.216	60.8	469.36	1.216
399.65	1.22	61	498.98	1.22	61	293.22	1.22	61	930.04	1.22	61	-23.97	1.22	61	424.41	1.22	61	318.17	1.22	61	-125.94	1.22	61	-221.19	1.22	61	43508.6	1.22	61	-2307.8	1.22	61	-835.41	1.22	61	-913.18	1.22	61	-431.81	1.22	61	-837.13	1.22	61	482.97	1.22	61	469.8	1.22
399.23	1.224	61.2	498.86	1.224	61.2	293.1	1.224	61.2	929.78	1.224	61.2	-23.96	1.224	61.2	424.09	1.224	61.2	318.11	1.224	61.2	-126.02	1.224	61.2	-221.08	1.224	61.2	43363.4	1.224	61.2	-2307.57	1.224	61.2	-835.14	1.224	61.2	-913.37	1.224	61.2	-431.85	1.224	61.2	-837.12	1.224	61.2	483.17	1.224	61.2	469.54	1.224
399.32	1.228	61.4	498.52	1.228	61.4	292.91	1.228	61.4	929.65	1.228	61.4	-23.75	1.228	61.4	424.4	1.228	61.4	317.75	1.228	61.4	-125.83	1.228	61.4	-221.01	1.228	61.4	43164	1.228	61.4	-2307.61	1.228	61.4	-834.62	1.228	61.4	-913.48	1.228	61.4	-431.48	1.228	61.4	-836.77	1.228	61.4	483.06	1.228	61.4	469.6	1.228
399.18	1.232	61.6	498.44	1.232	61.6	292.76	1.232	61.6	929.81	1.232	61.6	-23.96	1.232	61.6	424.32	1.232	61.6	318	1.232	61.6	-125.92	1.232	61.6	-220.96	1.232	61.6	42897.7	1.232	61.6	-2307.45	1.232	61.6	-834.54	1.232	61.6	-913.23	1.232	61.6	-431.66	1.232	61.6	-836.77	1.232	61.6	482.97	1.232	61.6	469.46	1.232
399.01	1.236	61.8	498.3	1.236	61.8	292.82	1.236	61.8	929.45	1.236	61.8	-23.83	1.236	61.8	424.64	1.236	61.8	318.12	1.236	61.8	-125.58	1.236	61.8	-220.97	1.236	61.8	42409.5	1.236	61.8	-2307.65	1.236	61.8	-834.55	1.236	61.8	-912.95	1.236	61.8	-431.71	1.236	61.8	-837.23	1.236	61.8	483.08	1.236	61.8	469.79	1.236
399.11	1.24	62	498.38	1.24	62	292.68	1.24	62	930.07	1.24	62	-23.83	1.24	62	424.48	1.24	62	317.85	1.24	62	-125.88	1.24	62	-221.34	1.24	62	41552.2	1.24	62	-2307.4	1.24	62	-834.53	1.24	62	-913.49	1.24	62	-431.76	1.24	62	-837.49	1.24	62	483.14	1.24	62	469.66	1.24
398.93	1.244	62.2	498.19	1.244	62.2	292.88	1.244	62.2	929.91	1.244	62.2	-23.78	1.244	62.2	424.49	1.244	62.2	317.96	1.244	62.2	-125.69	1.244	62.2	-220.57	1.244	62.2	41079.2	1.244	62.2	-2307.92	1.244	62.2	-834.97	1.244	62.2	-913.22	1.244	62.2	-431.71	1.244	62.2	-837.22	1.244	62.2	482.99	1.244	62.2	469.54	1.244
397.84	1.248	62.4	498.04	1.248	62.4	292.64	1.248	62.4	929.98	1.248	62.4	-23.72	1.248	62.4	424.52	1.248	62.4	317.8	1.248	62.4	-125.75	1.248	62.4	-220.82	1.248	62.4	39829.2	1.248	62.4	-2307.54	1.248	62.4	-834.7	1.248	62.4	-913.2	1.248	62.4	-431.61	1.248	62.4	-837.21	1.248	62.4	483.04	1.248	62.4	469.36	1.248
397.29	1.252	62.6	498.01	1.252	62.6	292.82	1.252	62.6	929.64	1.252	62.6	-24.02	1.252	62.6	424.48	1.252	62.6	317.92	1.252	62.6	-125.76	1.252	62.6	-220.77	1.252	62.6	13467.6	1.252	62.6	-2307.59	1.252	62.6	-834.51	1.252	62.6	-913.34	1.252	62.6	-431.78	1.252	62.6	-837.18	1.252	62.6	483.12	1.252	62.6	469.51	1.252
396.98	1.256	62.8	498.08	1.256	62.8	292.53	1.256	62.8	929.88	1.256	62.8	-23.74	1.256	62.8	424.69	1.256	62.8	317.97	1.256	62.8	-126.08	1.256	62.8	-221.17	1.256	62.8	-1099.1	1.256	62.8	-2307.71	1.256	62.8	-834.8	1.256	62.8	-913.26	1.256	62.8	-431.67	1.256	62.8	-837.26	1.256	62.8	482.95	1.256	62.8	469.56	1.256
396.96	1.26	63	498.09	1.26	63	292.48	1.26	63	929.7	1.26	63	-23.97	1.26	63	424.62	1.26	63	317.89	1.26	63	-126.09	1.26	63	-220.92	1.26	63	-1099.92	1.26	63	-2307.51	1.26	63	-834.62	1.26	63	-913.35	1.26	63	-432.09	1.26	63	-837.13	1.26	63	483.12	1.26	63	469.65	1.26
396.52	1.264	63.2	497.89	1.264	63.2	292.18	1.264	63.2	929.89	1.264	63.2	-23.65	1.264	63.2	424.57	1.264	63.2	318.1	1.264	63.2	-125.94	1.264	63.2	-220.71	1.264	63.2	-1101.02	1.264	63.2	-2307.57	1.264	63.2	-835.01	1.264	63.2	-913.32	1.264	63.2	-431.82	1.264	63.2	-837.35	1.264	63.2	483.29	1.264	63.2	469.52	1.264
396.68	1.268	63.4	497.79	1.268	63.4	292.38	1.268	63.4	929.77	1.268	63.4	-23.83	1.268	63.4	424.56	1.268	63.4	317.85	1.268	63.4	-125.88	1.268	63.4	-221.37	1.268	63.4	-1102.19	1.268	63.4	-2307.46	1.268	63.4	-834.75	1.268	63.4	-913.25	1.268	63.4	-431.77	1.268	63.4	-837.33	1.268	63.4	483.12	1.268	63.4	469.56	1.268
396.38	1.272	63.6	497.48	1.272	63.6	292.38	1.272	63.6	929.95	1.272	63.6	-23.94	1.272	63.6	424.38	1.272	63.6	318.12	1.272	63.6	-125.68	1.272	63.6	-220.92	1.272	63.6	-1102.23	1.272	63.6	-2307.47	1.272	63.6	-835.14	1.272	63.6	-913.44	1.272	63.6	-431.92	1.272	63.6	-837.1	1.272	63.6	483.25	1.272	63.6	469.66	1.272
396.18	1.276	63.8	497.41	1.276	63.8	292.24	1.276	63.8	930.24	1.276	63.8	-23.65	1.276	63.8	424.48	1.276	63.8	317.82	1.276	63.8	-125.71	1.276	63.8	-221.13	1.276	63.8	-1102.45	1.276	63.8	-2307.74	1.276	63.8	-834.85	1.276	63.8	-913.27	1.276	63.8	-431.67	1.276	63.8	-837.1	1.276	63.8	482.9	1.276	63.8	469.57	1.276
396.33	1.28	64	497.45	1.28	64	292.36	1.28	64	930.02	1.28	64	-24.02	1.28	64	424.52	1.28	64	317.97	1.28	64	-125.76	1.28	64	-221.38	1.28	64	-1102.86	1.28	64	-2307.77	1.28	64	-834.88	1.28	64	-913.5	1.28	64	-431.54	1.28	64	-836.85	1.28	64	483.39	1.28	64	469.53	1.28
395.96	1.284	64.2	497.46	1.284	64.2	292.37	1.284	64.2	929.84	1.284	64.2	-23.78	1.284	64.2	424.93	1.284	64.2	318.19	1.284	64.2	-125.78	1.284	64.2	-220.97	1.284	64.2	-1103.33	1.284	64.2	-2307.83	1.284	64.2	-834.92	1.284	64.2	-913.5	1.284	64.2	-431.65	1.284	64.2	-837.29	1.284	64.2	483.11	1.284	64.2	469.65	1.284
395.7	1.288	64.4	497.34	1.288	64.4	292.25	1.288	64.4	929.75	1.288	64.4	-23.56	1.288	64.4	424.8	1.288	64.4	317.89	1.288	64.4	-125.87	1.288	64.4	-221.15	1.288	64.4	-1104	1.288	64.4	-2307.48	1.288	64.4	-834.8	1.288	64.4	-913.31	1.288	64.4	-431.5	1.288	64.4	-837.17	1.288	64.4	483.13	1.288	64.4	469.63	1.288
395.63	1.292	64.6	497.14	1.292	64.6	292.08	1.292	64.6	929.98	1.292	64.6	-23.73	1.292	64.6	424.51	1.292	64.6	318.08	1.292	64.6	-125.42	1.292	64.6	-220.68	1.292	64.6	-1104.29	1.292	64.6	-2307.72	1.292	64.6	-834.91	1.292	64.6	-913.36	1.292	64.6	-431.45	1.292	64.6	-837.48	1.292	64.6	483.07	1.292	64.6	469.52	1.292
395.43	1.296	64.8	497.47	1.296	64.8	291.96	1.296	64.8	930.09	1.296	64.8	-23.78	1.296	64.8	424.8	1.296	64.8	318.04	1.296	64.8	-125.84	1.296	64.8	-221.08	1.296	64.8	-1104.37	1.296	64.8	-2307.96	1.296	64.8	-834.71	1.296	64.8	-913.54	1.296	64.8	-431.3	1.296	64.8	-837.17	1.296	64.8	483.31	1.296	64.8	469.52	1.296
395.32	1.3	65	497.19	1.3	65	292.02	1.3	65	930.1	1.3	65	-23.66	1.3	65	424.76	1.3	65	318.15	1.3	65	-125.87	1.3	65	-221	1.3	65	-1104.5	1.3	65	-2307.71	1.3	65	-834.42	1.3	65	-913.29	1.3	65	-431.33	1.3	65	-837.41	1.3	65	483.28	1.3	65	469.86	1.3
395.69	1.304	65.2	497.11	1.304	65.2	292.12	1.304	65.2	930.28	1.304	65.2	-23.42	1.304	65.2	424.83	1.304	65.2	318.07	1.304	65.2	-125.93	1.304	65.2	-220.94	1.304	65.2	-1104.39	1.304	65.2	-2307.7	1.304	65.2	-834.75	1.304	65.2	-913.27	1.304	65.2	-431.49	1.304	65.2	-836.75	1.304	65.2	482.86	1.304	65.2	469.41	1.304
395.18	1.308	65.4	497.19	1.308	65.4	292.07	1.308	65.4	929.8	1.308	65.4	-23.5	1.308	65.4	424.51	1.308	65.4	318.19	1.308	65.4	-125.82	1.308	65.4	-221.32	1.308	65.4	-1104.59	1.308	65.4	-2307.35	1.308	65.4	-834.21	1.308	65.4	-913.43	1.308	65.4	-431.41	1.308	65.4	-837.01	1.308	65.4	483.34	1.308	65.4	469.45	1.308
391.14	1.312	65.6	496.91	1.312	65.6	292.2	1.312	65.6	929.96	1.312	65.6	-22.87	1.312	65.6	424.82	1.312	65.6	318.05	1.312	65.6	-125.89	1.312	65.6	-220.52	1.312	65.6	-1104.65	1.312	65.6	-2307.66	1.312	65.6	-834.15	1.312	65.6	-913.21	1.312	65.6	-431.68	1.312	65.6	-837.27	1.312	65.6	483.22	1.312	65.6	469.46	1.312
386.04	1.316	65.8	496.75	1.316	65.8	292.01	1.316	65.8	930.09	1.316	65.8	-24.22	1.316	65.8	424.91	1.316	65.8	317.89	1.316	65.8	-125.68	1.316	65.8	-221.04	1.316	65.8	-1104.72	1.316	65.8	-2307.67	1.316	65.8	-834.76	1.316	65.8	-913.12	1.316	65.8	-431.82	1.316	65.8	-837.14	1.316	65.8	483.13	1.316	65.8	469.54	1.316
385.69	1.32	66	496.74	1.32	66	291.89	1.32	66	930.28	1.32	66	-23.52	1.32	66	424.89	1.32	66	317.99	1.32	66	-126.11	1.32	66	-220.72	1.32	66	-1104.78	1.32	66	-2307.35	1.32	66	-834.55	1.32	66	-913.24	1.32	66	-431.59	1.32	66	-837.22	1.32	66	482.94	1.32	66	469.47	1.32
385.36	1.324	66.2	496.53	1.324	66.2	291.76	1.324	66.2	930.11	1.324	66.2	-23.52	1.324	66.2	425.01	1.324	66.2	318.13	1.324	66.2	-125.95	1.324	66.2	-220.98	1.324	66.2	-1104.78	1.324	66.2	-2307.42	1.324	66.2	-834.67	1.324	66.2	-913.46	1.324	66.2	-431.63	1.324	66.2	-836.93	1.324	66.2	483.07	1.324	66.2	469.63	1.324
385.32	1.328	66.4	496.71	1.328	66.4	291.58	1.328	66.4	930.03	1.328	66.4	-23.54	1.328	66.4	424.81	1.328	66.4	318.24	1.328	66.4	-125.94	1.328	66.4	-221.18	1.328	66.4	-1104.76	1.328	66.4	-2307.5	1.328	66.4	-834.25	1.328	66.4	-913.43	1.328	66.4	-431.57	1.328	66.4	-836.91	1.328	66.4	483.09	1.328	66.4	469.53	1.328
385.26	1.332	66.6	496.64	1.332	66.6	291.53	1.332	66.6	929.92	1.332	66.6	-23.51	1.332	66.6	424.83	1.332	66.6	317.92	1.332	66.6	-125.91	1.332	66.6	-220.98	1.332	66.6	-1104.73	1.332	66.6	-2307.63	1.332	66.6	-834.54	1.332	66.6	-913.51	1.332	66.6	-431.48	1.332	66.6	-837.04	1.332	66.6	483.24	1.332	66.6	469.44	1.332
385.03	1.336	66.8	496.15	1.336	66.8	291.57	1.336	66.8	929.8	1.336	66.8	-23.71	1.336	66.8	425.22	1.336	66.8	318.07	1.336	66.8	-126.12	1.336	66.8	-220.93	1.336	66.8	-1104.74	1.336	66.8	-2307.75	1.336	66.8	-834.48	1.336	66.8	-913.52	1.336	66.8	-431.51	1.336	66.8	-837.31	1.336	66.8	483.2	1.336	66.8	469.61	1.336
384.98	1.34	67	496.27	1.34	67	291.56	1.34	67	930.02	1.34	67	-23.41	1.34	67	424.72	1.34	67	317.93	1.34	67	-125.95	1.34	67	-221.35	1.34	67	-1105.05	1.34	67	-2307.45	1.34	67	-834.72	1.34	67	-913.59	1.34	67	-431.5	1.34	67	-837.32	1.34	67	483.19	1.34	67	469.53	1.34
385.27	1.344	67.2	496.2	1.344	67.2	291.45	1.344	67.2	930.14	1.344	67.2	-23.33	1.344	67.2	425.02	1.344	67.2	318.17	1.344	67.2	-125.84	1.344	67.2	-221.1	1.344	67.2	-1105.02	1.344	67.2	-2307.82	1.344	67.2	-834.49	1.344	67.2	-913.57	1.344	67.2	-431.33	1.344	67.2	-837.33	1.344	67.2	483.13	1.344	67.2	469.51	1.344
385	1.348	67.4	496.05	1.348	67.4	291.54	1.348	67.4	930.14	1.348	67.4	-23.52	1.348	67.4	424.93	1.348	67.4	318.07	1.348	67.4	-125.85	1.348	67.4	-221.09	1.348	67.4	-1105.09	1.348	67.4	-2307.56	1.348	67.4	-834.06	1.348	67.4	-913.45	1.348	67.4	-431.24	1.348	67.4	-837.21	1.348	67.4	483.31	1.348	67.4	469.36	1.348
384.91	1.352	67.6	496.06	1.352	67.6	291.37	1.352	67.6	930.32	1.352	67.6	-23.5	1.352	67.6	424.64	1.352	67.6	317.77	1.352	67.6	-126.34	1.352	67.6	-221.06	1.352	67.6	-1105.29	1.352	67.6	-2307.75	1.352	67.6	-834.34	1.352	67.6	-913.72	1.352	67.6	-431.56	1.352	67.6	-837.58	1.352	67.6	483.06	1.352	67.6	469.59	1.352
384.76	1.356	67.8	495.84	1.356	67.8	291.53	1.356	67.8	930.09	1.356	67.8	-23.34	1.356	67.8	424.84	1.356	67.8	317.86	1.356	67.8	-125.9	1.356	67.8	-221.24	1.356	67.8	-1105.15	1.356	67.8	-2307.86	1.356	67.8	-834.59	1.356	67.8	-913.43	1.356	67.8	-431.71	1.356	67.8	-837.7	1.356	67.8	483.15	1.356	67.8	469.73	1.356
384.68	1.36	68	495.96	1.36	68	291.32	1.36	68	930.11	1.36	68	-23.27	1.36	68	425.01	1.36	68	317.82	1.36	68	-125.79	1.36	68	-221.13	1.36	68	-1105.3	1.36	68	-2307.6	1.36	68	-834.43	1.36	68	-913.46	1.36	68	-431.78	1.36	68	-837.96	1.36	68	483.14	1.36	68	469.57	1.36
384.72	1.364	68.2	495.65	1.364	68.2	291.18	1.364	68.2	930.24	1.364	68.2	-23.28	1.364	68.2	425.01	1.364	68.2	318	1.364	68.2	-125.79	1.364	68.2	-220.92	1.364	68.2	-1105.56	1.364	68.2	-2307.87	1.364	68.2	-834.67	1.364	68.2	-913.44	1.364	68.2	-431.45	1.364	68.2	-837.65	1.364	68.2	483.06	1.364	68.2	469.45	1.364
384.89	1.368	68.4	494.94	1.368	68.4	291.32	1.368	68.4	930.11	1.368	68.4	-23.38	1.368	68.4	425.08	1.368	68.4	317.74	1.368	68.4	-125.78	1.368	68.4	-221.26	1.368	68.4	-1105.66	1.368	68.4	-2307.66	1.368	68.4	-834.43	1.368	68.4	-913.46	1.368	68.4	-431.44	1.368	68.4	-837.47	1.368	68.4	482.86	1.368	68.4	469.45	1.368
384.7	1.372	68.6	494.52	1.372	68.6	291.31	1.372	68.6	929.95	1.372	68.6	-23.75	1.372	68.6	424.89	1.372	68.6	318.06	1.372	68.6	-125.86	1.372	68.6	-220.71	1.372	68.6	-1105.68	1.372	68.6	-2307.83	1.372	68.6	-834.25	1.372	68.6	-913.33	1.372	68.6	-431.66	1.372	68.6	-837.5	1.372	68.6	483.16	1.372	68.6	469.42	1.372
384.48	1.376	68.8	494.27	1.376	68.8	290.99	1.376	68.8	930.47	1.376	68.8	-23.44	1.376	68.8	425.18	1.376	68.8	317.71	1.376	68.8	-126.05	1.376	68.8	-221.02	1.376	68.8	-1105.86	1.376	68.8	-2307.9	1.376	68.8	-834.5	1.376	68.8	-913.24	1.376	68.8	-431.79	1.376	68.8	-837.58	1.376	68.8	483.28	1.376	68.8	469.76	1.376
384.5	1.38	69	494.4	1.38	69	291.2	1.38	69	929.89	1.38	69	-23.51	1.38	69	425.01	1.38	69	318.25	1.38	69	-126.21	1.38	69	-221.28	1.38	69	-1105.65	1.38	69	-2307.5	1.38	69	-834.62	1.38	69	-913.45	1.38	69	-431.86	1.38	69	-837.56	1.38	69	483.25	1.38	69	469.7	1.38
384.58	1.384	69.2	494.24	1.384	69.2	291.21	1.384	69.2	930.1	1.384	69.2	-23.66	1.384	69.2	425.11	1.384	69.2	318.26	1.384	69.2	-125.97	1.384	69.2	-221.32	1.384	69.2	-1105.88	1.384	69.2	-2307.67	1.384	69.2	-834.77	1.384	69.2	-913.17	1.384	69.2	-431.72	1.384	69.2	-837.49	1.384	69.2	483.11	1.384	69.2	469.5	1.384
384.42	1.388	69.4	493.99	1.388	69.4	290.83	1.388	69.4	930.45	1.388	69.4	-23.52	1.388	69.4	424.84	1.388	69.4	318.03	1.388	69.4	-125.71	1.388	69.4	-221.27	1.388	69.4	-1106.12	1.388	69.4	-2307.85	1.388	69.4	-834.64	1.388	69.4	-913.4	1.388	69.4	-431.59	1.388	69.4	-837.52	1.388	69.4	483.35	1.388	69.4	469.47	1.388
384.08	1.392	69.6	493.64	1.392	69.6	291.1	1.392	69.6	930.22	1.392	69.6	-23.71	1.392	69.6	424.99	1.392	69.6	318.22	1.392	69.6	-125.78	1.392	69.6	-221.05	1.392	69.6	-1106.08	1.392	69.6	-2308.03	1.392	69.6	-834.87	1.392	69.6	-913.49	1.392	69.6	-431.67	1.392	69.6	-837.17	1.392	69.6	482.96	1.392	69.6	469.59	1.392
384.07	1.396	69.8	493.57	1.396	69.8	290.58	1.396	69.8	930.28	1.396	69.8	-23.42	1.396	69.8	424.92	1.396	69.8	318.29	1.396	69.8	-126.06	1.396	69.8	-221.19	1.396	69.8	-1106.01	1.396	69.8	-2307.96	1.396	69.8	-835.17	1.396	69.8	-913.67	1.396	69.8	-431.43	1.396	69.8	-837.3	1.396	69.8	483.09	1.396	69.8	469.51	1.396
384.02	1.4	70	493.48	1.4	70	290.79	1.4	70	929.96	1.4	70	-23.64	1.4	70	425.15	1.4	70	317.9	1.4	70	-126.11	1.4	70	-221.32	1.4	70	-1106.02	1.4	70	-2307.63	1.4	70	-834.64	1.4	70	-913.36	1.4	70	-431.36	1.4	70	-837.39	1.4	70	483.2	1.4	70	469.65	1.4
384.05	1.404	70.2	493.46	1.404	70.2	290.89	1.404	70.2	930.45	1.404	70.2	-23.46	1.404	70.2	425	1.404	70.2	318.07	1.404	70.2	-125.91	1.404	70.2	-221.06	1.404	70.2	-1105.96	1.404	70.2	-2307.99	1.404	70.2	-835.08	1.404	70.2	-913.59	1.404	70.2	-431.4	1.404	70.2	-837.29	1.404	70.2	483	1.404	70.2	469.62	1.404
384.14	1.408	70.4	493.13	1.408	70.4	290.77	1.408	70.4	930.31	1.408	70.4	-23.36	1.408	70.4	425.31	1.408	70.4	318.14	1.408	70.4	-125.84	1.408	70.4	-221.38	1.408	70.4	-1106.22	1.408	70.4	-2307.79	1.408	70.4	-834.85	1.408	70.4	-913.39	1.408	70.4	-431.16	1.408	70.4	-837.33	1.408	70.4	483.19	1.408	70.4	469.65	1.408
384.07	1.412	70.6	492.97	1.412	70.6	290.67	1.412	70.6	930.18	1.412	70.6	-23.39	1.412	70.6	425.25	1.412	70.6	318.11	1.412	70.6	-126.13	1.412	70.6	-220.85	1.412	70.6	-1106.05	1.412	70.6	-2307.57	1.412	70.6	-834.66	1.412	70.6	-913.57	1.412	70.6	-431.23	1.412	70.6	-837.37	1.412	70.6	483.19	1.412	70.6	469.5	1.412
384.27	1.416	70.8	492.56	1.416	70.8	290.77	1.416	70.8	930.31	1.416	70.8	-23.26	1.416	70.8	425.29	1.416	70.8	318.1	1.416	70.8	-125.86	1.416	70.8	-221.09	1.416	70.8	-1106.29	1.416	70.8	-2307.93	1.416	70.8	-834.6	1.416	70.8	-913.59	1.416	70.8	-431.52	1.416	70.8	-837.75	1.416	70.8	483.18	1.416	70.8	469.25	1.416
384.19	1.42	71	492.29	1.42	71	290.55	1.42	71	930.5	1.42	71	-23.33	1.42	71	424.93	1.42	71	318.07	1.42	71	-125.98	1.42	71	-221.03	1.42	71	-1106.25	1.42	71	-2307.77	1.42	71	-834.44	1.42	71	-913.5	1.42	71	-431.22	1.42	71	-837.57	1.42	71	483.25	1.42	71	469.53	1.42
383.95	1.424	71.2	492.27	1.424	71.2	290.81	1.424	71.2	930.28	1.424	71.2	-23.14	1.424	71.2	424.92	1.424	71.2	317.99	1.424	71.2	-126.11	1.424	71.2	-221.25	1.424	71.2	-1106.13	1.424	71.2	-2307.99	1.424	71.2	-834.5	1.424	71.2	-913.7	1.424	71.2	-431.36	1.424	71.2	-837.57	1.424	71.2	483.11	1.424	71.2	469.6	1.424
383.62	1.428	71.4	492.32	1.428	71.4	290.66	1.428	71.4	930.1	1.428	71.4	-23.14	1.428	71.4	425.49	1.428	71.4	318.13	1.428	71.4	-125.89	1.428	71.4	-220.84	1.428	71.4	-1106.32	1.428	71.4	-2307.65	1.428	71.4	-834.7	1.428	71.4	-913.43	1.428	71.4	-431.59	1.428	71.4	-838.06	1.428	71.4	483.46	1.428	71.4	469.52	1.428
383.82	1.432	71.6	492.08	1.432	71.6	290.89	1.432	71.6	930.38	1.432	71.6	-23.46	1.432	71.6	425.27	1.432	71.6	318.21	1.432	71.6	-125.77	1.432	71.6	-221.17	1.432	71.6	-1106.48	1.432	71.6	-2308.01	1.432	71.6	-834.61	1.432	71.6	-913.42	1.432	71.6	-431.72	1.432	71.6	-837.88	1.432	71.6	483.35	1.432	71.6	469.45	1.432
383.6	1.436	71.8	491.69	1.436	71.8	290.37	1.436	71.8	930.47	1.436	71.8	-23.33	1.436	71.8	424.98	1.436	71.8	318.11	1.436	71.8	-125.85	1.436	71.8	-221.04	1.436	71.8	-1105.94	1.436	71.8	-2307.98	1.436	71.8	-835.03	1.436	71.8	-913.5	1.436	71.8	-431.67	1.436	71.8	-837.64	1.436	71.8	483.12	1.436	71.8	469.43	1.436
383.71	1.44	72	492.07	1.44	72	290.33	1.44	72	930.49	1.44	72	-23.21	1.44	72	425.33	1.44	72	318.26	1.44	72	-126.02	1.44	72	-221.24	1.44	72	-1106.2	1.44	72	-2307.79	1.44	72	-834.67	1.44	72	-913.2	1.44	72	-431.64	1.44	72	-837.46	1.44	72	483.25	1.44	72	469.44	1.44
383.52	1.444	72.2	491.67	1.444	72.2	290.18	1.444	72.2	930.41	1.444	72.2	-23.23	1.444	72.2	425.26	1.444	72.2	317.91	1.444	72.2	-125.86	1.444	72.2	-221.29	1.444	72.2	-1105.92	1.444	72.2	-2307.84	1.444	72.2	-834.94	1.444	72.2	-913.46	1.444	72.2	-431.35	1.444	72.2	-837.15	1.444	72.2	483.15	1.444	72.2	469.54	1.444
383.58	1.448	72.4	491.57	1.448	72.4	290.39	1.448	72.4	930.34	1.448	72.4	-23.38	1.448	72.4	425.31	1.448	72.4	318.17	1.448	72.4	-125.86	1.448	72.4	-220.93	1.448	72.4	-1105.73	1.448	72.4	-2307.99	1.448	72.4	-834.93	1.448	72.4	-913.31	1.448	72.4	-431.75	1.448	72.4	-837.57	1.448	72.4	483.17	1.448	72.4	469.62	1.448
383.76	1.452	72.6	491.78	1.452	72.6	290.15	1.452	72.6	930.41	1.452	72.6	-23.17	1.452	72.6	425.41	1.452	72.6	318.29	1.452	72.6	-125.89	1.452	72.6	-221.24	1.452	72.6	-1105.92	1.452	72.6	-2307.96	1.452	72.6	-834.8	1.452	72.6	-913.69	1.452	72.6	-431.54	1.452	72.6	-837.5	1.452	72.6	483.2	1.452	72.6	469.61	1.452
383.58	1.456	72.8	491.72	1.456	72.8	290.34	1.456	72.8	930.33	1.456	72.8	-23.18	1.456	72.8	425.2	1.456	72.8	318.19	1.456	72.8	-125.7	1.456	72.8	-221.24	1.456	72.8	-1105.74	1.456	72.8	-2307.76	1.456	72.8	-834.91	1.456	72.8	-913.48	1.456	72.8	-431.54	1.456	72.8	-837.53	1.456	72.8	483.01	1.456	72.8	469.66	1.456
383.33	1.46	73	491.65	1.46	73	290.17	1.46	73	930.13	1.46	73	-23.16	1.46	73	425.06	1.46	73	318.06	1.46	73	-125.79	1.46	73	-221.34	1.46	73	-1105.5	1.46	73	-2308.22	1.46	73	-835.13	1.46	73	-913.61	1.46	73	-431.42	1.46	73	-837.41	1.46	73	483.1	1.46	73	469.81	1.46
383.73	1.464	73.2	491.55	1.464	73.2	290.11	1.464	73.2	930.07	1.464	73.2	-23.24	1.464	73.2	425.22	1.464	73.2	318.23	1.464	73.2	-125.96	1.464	73.2	-221.17	1.464	73.2	-1105.66	1.464	73.2	-2308.3	1.464	73.2	-834.97	1.464	73.2	-913.54	1.464	73.2	-431.16	1.464	73.2	-837.16	1.464	73.2	482.84	1.464	73.2	469.34	1.464
383.78	1.468	73.4	491.44	1.468	73.4	290.25	1.468	73.4	930.51	1.468	73.4	-23.03	1.468	73.4	425.03	1.468	73.4	318.34	1.468	73.4	-125.85	1.468	73.4	-221.34	1.468	73.4	-1105.69	1.468	73.4	-2308.05	1.468	73.4	-835.09	1.468	73.4	-913.42	1.468	73.4	-431.33	1.468	73.4	-837.18	1.468	73.4	483.38	1.468	73.4	469.77	1.468
383.6	1.472	73.6	491.16	1.472	73.6	290.17	1.472	73.6	930.05	1.472	73.6	-23.01	1.472	73.6	425.11	1.472	73.6	318.17	1.472	73.6	-125.64	1.472	73.6	-221.14	1.472	73.6	-1105.72	1.472	73.6	-2308.16	1.472	73.6	-835.3	1.472	73.6	-913.58	1.472	73.6	-431.2	1.472	73.6	-837.19	1.472	73.6	483.12	1.472	73.6	469.69	1.472
383.3	1.476	73.8	491.4	1.476	73.8	289.92	1.476	73.8	930.49	1.476	73.8	-23.34	1.476	73.8	425.35	1.476	73.8	318.38	1.476	73.8	-126.06	1.476	73.8	-221.06	1.476	73.8	-1105.85	1.476	73.8	-2308.21	1.476	73.8	-834.81	1.476	73.8	-913.25	1.476	73.8	-431.52	1.476	73.8	-837.48	1.476	73.8	482.88	1.476	73.8	469.62	1.476
383.42	1.48	74	491.07	1.48	74	290.18	1.48	74	930.31	1.48	74	-23.39	1.48	74	425.32	1.48	74	318.03	1.48	74	-125.86	1.48	74	-221.15	1.48	74	-1106.05	1.48	74	-2307.96	1.48	74	-834.94	1.48	74	-913.61	1.48	74	-431.69	1.48	74	-837.76	1.48	74	483.27	1.48	74	469.68	1.48
383.41	1.484	74.2	491.3	1.484	74.2	290.09	1.484	74.2	930.5	1.484	74.2	-23.18	1.484	74.2	425.1	1.484	74.2	318.06	1.484	74.2	-125.83	1.484	74.2	-221.25	1.484	74.2	-1106.26	1.484	74.2	-2308.14	1.484	74.2	-835.16	1.484	74.2	-913.8	1.484	74.2	-431.65	1.484	74.2	-837.66	1.484	74.2	483.28	1.484	74.2	469.59	1.484
383.24	1.488	74.4	491.17	1.488	74.4	290.19	1.488	74.4	930.25	1.488	74.4	-23	1.488	74.4	425.36	1.488	74.4	318.32	1.488	74.4	-125.68	1.488	74.4	-220.42	1.488	74.4	-1105.61	1.488	74.4	-2308.24	1.488	74.4	-834.85	1.488	74.4	-913.43	1.488	74.4	-431.45	1.488	74.4	-837.62	1.488	74.4	483.14	1.488	74.4	469.82	1.488
383.39	1.492	74.6	490.86	1.492	74.6	289.83	1.492	74.6	930.36	1.492	74.6	-22.98	1.492	74.6	425.05	1.492	74.6	318.15	1.492	74.6	-125.7	1.492	74.6	-221.3	1.492	74.6	-1105.84	1.492	74.6	-2308.19	1.492	74.6	-835.06	1.492	74.6	-913.33	1.492	74.6	-431.69	1.492	74.6	-837.84	1.492	74.6	483.18	1.492	74.6	469.97	1.492
383.07	1.496	74.8	491.1	1.496	74.8	289.94	1.496	74.8	930.58	1.496	74.8	-23.12	1.496	74.8	425.16	1.496	74.8	318.08	1.496	74.8	-126.14	1.496	74.8	-221.17	1.496	74.8	-1106.07	1.496	74.8	-2308.12	1.496	74.8	-835.1	1.496	74.8	-913.43	1.496	74.8	-431.78	1.496	74.8	-837.82	1.496	74.8	483.39	1.496	74.8	469.86	1.496
383.14	1.5	75	490.83	1.5	75	289.86	1.5	75	930.28	1.5	75	-22.9	1.5	75	425.08	1.5	75	318.22	1.5	75	-126.16	1.5	75	-220.88	1.5	75	-1105.83	1.5	75	-2308.15	1.5	75	-834.74	1.5	75	-913.7	1.5	75	-432.06	1.5	75	-837.86	1.5	75	483.16	1.5	75	470.15	1.5
383.23	1.504	75.2	490.9	1.504	75.2	289.88	1.504	75.2	930.45	1.504	75.2	-22.81	1.504	75.2	425.09	1.504	75.2	318.17	1.504	75.2	-125.62	1.504	75.2	-221.09	1.504	75.2	-1106.07	1.504	75.2	-2308.12	1.504	75.2	-835.21	1.504	75.2	-913.51	1.504	75.2	-431.99	1.504	75.2	-837.89	1.504	75.2	483.23	1.504	75.2	470.03	1.504
383.02	1.508	75.4	490.9	1.508	75.4	289.82	1.508	75.4	930.87	1.508	75.4	-22.96	1.508	75.4	425.3	1.508	75.4	318.18	1.508	75.4	-126.04	1.508	75.4	-220.79	1.508	75.4	-1106.01	1.508	75.4	-2307.93	1.508	75.4	-834.86	1.508	75.4	-913.56	1.508	75.4	-432.14	1.508	75.4	-837.73	1.508	75.4	483.32	1.508	75.4	469.81	1.508
383.18	1.512	75.6	490.77	1.512	75.6	289.62	1.512	75.6	930.38	1.512	75.6	-23.14	1.512	75.6	425.15	1.512	75.6	318.12	1.512	75.6	-125.65	1.512	75.6	-220.98	1.512	75.6	-1105.88	1.512	75.6	-2308.02	1.512	75.6	-834.93	1.512	75.6	-913.57	1.512	75.6	-431.93	1.512	75.6	-837.51	1.512	75.6	483.04	1.512	75.6	469.93	1.512
382.92	1.516	75.8	490.6	1.516	75.8	289.47	1.516	75.8	930.56	1.516	75.8	-22.97	1.516	75.8	425.27	1.516	75.8	318.05	1.516	75.8	-125.88	1.516	75.8	-221.07	1.516	75.8	-1106.09	1.516	75.8	-2308.08	1.516	75.8	-834.88	1.516	75.8	-913.48	1.516	75.8	-431.65	1.516	75.8	-837.59	1.516	75.8	483.34	1.516	75.8	470.07	1.516
382.91	1.52	76	490.64	1.52	76	289.54	1.52	76	930.91	1.52	76	-23.12	1.52	76	425.16	1.52	76	318.05	1.52	76	-126.01	1.52	76	-221.21	1.52	76	-1105.86	1.52	76	-2308.15	1.52	76	-835.21	1.52	76	-913.45	1.52	76	-431.91	1.52	76	-837.55	1.52	76	483.3	1.52	76	469.97	1.52
382.82	1.524	76.2	490.85	1.524	76.2	289.3	1.524	76.2	930.9	1.524	76.2	-22.62	1.524	76.2	424.95	1.524	76.2	318.35	1.524	76.2	-125.8	1.524	76.2	-221.37	1.524	76.2	-1106.02	1.524	76.2	-2308.31	1.524	76.2	-834.69	1.524	76.2	-913.36	1.524	76.2	-431.73	1.524	76.2	-837.77	1.524	76.2	483.22	1.524	76.2	470.07	1.524
382.97	1.528	76.4	490.73	1.528	76.4	289.47	1.528	76.4	930.47	1.528	76.4	-22.74	1.528	76.4	425.36	1.528	76.4	318.21	1.528	76.4	-126.03	1.528	76.4	-221.1	1.528	76.4	-1106.14	1.528	76.4	-2308.25	1.528	76.4	-834.95	1.528	76.4	-913.47	1.528	76.4	-431.99	1.528	76.4	-837.9	1.528	76.4	483.25	1.528	76.4	469.91	1.528
382.97	1.532	76.6	490.36	1.532	76.6	289.37	1.532	76.6	930.55	1.532	76.6	-22.33	1.532	76.6	425.06	1.532	76.6	318.1	1.532	76.6	-125.6	1.532	76.6	-220.75	1.532	76.6	-1106.44	1.532	76.6	-2308.52	1.532	76.6	-835.13	1.532	76.6	-913.56	1.532	76.6	-431.8	1.532	76.6	-837.94	1.532	76.6	483.32	1.532	76.6	470.09	1.532
382.99	1.536	76.8	490.24	1.536	76.8	289.24	1.536	76.8	930.48	1.536	76.8	-22.61	1.536	76.8	425.24	1.536	76.8	318.18	1.536	76.8	-125.6	1.536	76.8	-221.16	1.536	76.8	-1106.23	1.536	76.8	-2308.13	1.536	76.8	-834.98	1.536	76.8	-913.23	1.536	76.8	-431.7	1.536	76.8	-837.66	1.536	76.8	483.54	1.536	76.8	469.82	1.536
382.95	1.54	77	490.42	1.54	77	289.24	1.54	77	930.88	1.54	77	-22.53	1.54	77	425.36	1.54	77	318.34	1.54	77	-125.61	1.54	77	-220.83	1.54	77	-1106.3	1.54	77	-2308.31	1.54	77	-835.11	1.54	77	-913.46	1.54	77	-431.66	1.54	77	-837.84	1.54	77	483.3	1.54	77	470.2	1.54
382.54	1.544	77.2	490.24	1.544	77.2	289.07	1.544	77.2	930.5	1.544	77.2	-22.53	1.544	77.2	425.01	1.544	77.2	318.39	1.544	77.2	-126.12	1.544	77.2	-220.95	1.544	77.2	-1106.17	1.544	77.2	-2308.22	1.544	77.2	-835.06	1.544	77.2	-913.6	1.544	77.2	-432	1.544	77.2	-837.67	1.544	77.2	483.23	1.544	77.2	469.94	1.544
382.8	1.548	77.4	490.37	1.548	77.4	289.19	1.548	77.4	930.52	1.548	77.4	-22.3	1.548	77.4	425.11	1.548	77.4	318.35	1.548	77.4	-125.87	1.548	77.4	-220.94	1.548	77.4	-1106.07	1.548	77.4	-2308.39	1.548	77.4	-834.99	1.548	77.4	-913.3	1.548	77.4	-432.33	1.548	77.4	-837.61	1.548	77.4	483.53	1.548	77.4	470.13	1.548
382.69	1.552	77.6	490.19	1.552	77.6	289.43	1.552	77.6	930.67	1.552	77.6	-22.93	1.552	77.6	425.27	1.552	77.6	318.36	1.552	77.6	-126.07	1.552	77.6	-220.99	1.552	77.6	-1106.33	1.552	77.6	-2308.53	1.552	77.6	-834.82	1.552	77.6	-913.77	1.552	77.6	-432.33	1.552	77.6	-838.15	1.552	77.6	483.23	1.552	77.6	470.2	1.552
382.78	1.556	77.8	490.24	1.556	77.8	289.18	1.556	77.8	930.36	1.556	77.8	-22.78	1.556	77.8	425.37	1.556	77.8	318.25	1.556	77.8	-125.81	1.556	77.8	-220.68	1.556	77.8	-1106.2	1.556	77.8	-2308.43	1.556	77.8	-835.14	1.556	77.8	-913.27	1.556	77.8	-432.25	1.556	77.8	-837.88	1.556	77.8	483.43	1.556	77.8	470.2	1.556
382.67	1.56	78	490.18	1.56	78	289.34	1.56	78	930.83	1.56	78	-22.87	1.56	78	425.33	1.56	78	318.31	1.56	78	-125.85	1.56	78	-220.79	1.56	78	-1106.18	1.56	78	-2308.32	1.56	78	-835.41	1.56	78	-913.29	1.56	78	-432.09	1.56	78	-838.24	1.56	78	483.56	1.56	78	470.07	1.56
382.61	1.564	78.2	489.93	1.564	78.2	288.98	1.564	78.2	930.69	1.564	78.2	-22.99	1.564	78.2	425.29	1.564	78.2	318.26	1.564	78.2	-125.77	1.564	78.2	-221.17	1.564	78.2	-1106.08	1.564	78.2	-2308.13	1.564	78.2	-835	1.564	78.2	-913.37	1.564	78.2	-432.23	1.564	78.2	-837.82	1.564	78.2	483.54	1.564	78.2	470.24	1.564
382.9	1.568	78.4	490.22	1.568	78.4	288.86	1.568	78.4	930.83	1.568	78.4	-23.15	1.568	78.4	425.28	1.568	78.4	318.31	1.568	78.4	-125.8	1.568	78.4	-221.22	1.568	78.4	-1105.98	1.568	78.4	-2308.04	1.568	78.4	-835.24	1.568	78.4	-913.33	1.568	78.4	-432.18	1.568	78.4	-837.93	1.568	78.4	483.15	1.568	78.4	469.86	1.568
382.29	1.572	78.6	490.15	1.572	78.6	288.85	1.572	78.6	930.66	1.572	78.6	-23.33	1.572	78.6	425.24	1.572	78.6	317.97	1.572	78.6	-125.66	1.572	78.6	-221.14	1.572	78.6	-1106.06	1.572	78.6	-2308.2	1.572	78.6	-835.15	1.572	78.6	-913.56	1.572	78.6	-432.13	1.572	78.6	-837.91	1.572	78.6	483.28	1.572	78.6	470.13	1.572
382.46	1.576	78.8	490.03	1.576	78.8	288.78	1.576	78.8	930.93	1.576	78.8	-23.08	1.576	78.8	425.36	1.576	78.8	318.14	1.576	78.8	-125.8	1.576	78.8	-221.11	1.576	78.8	-1105.95	1.576	78.8	-2308.26	1.576	78.8	-834.99	1.576	78.8	-913.41	1.576	78.8	-432.24	1.576	78.8	-838.28	1.576	78.8	483.55	1.576	78.8	470.05	1.576
382.46	1.58	79	490.16	1.58	79	288.93	1.58	79	930.74	1.58	79	-22.96	1.58	79	425.42	1.58	79	318.35	1.58	79	-125.58	1.58	79	-220.88	1.58	79	-1106.1	1.58	79	-2308.13	1.58	79	-834.78	1.58	79	-913.44	1.58	79	-432.16	1.58	79	-837.87	1.58	79	483.22	1.58	79	470.11	1.58
382.53	1.584	79.2	489.74	1.584	79.2	288.89	1.584	79.2	930.46	1.584	79.2	-22.64	1.584	79.2	425.45	1.584	79.2	318.24	1.584	79.2	-125.89	1.584	79.2	-221.34	1.584	79.2	-1106.26	1.584	79.2	-2308.45	1.584	79.2	-834.76	1.584	79.2	-913.63	1.584	79.2	-432.32	1.584	79.2	-837.82	1.584	79.2	483.67	1.584	79.2	469.91	1.584
382.21	1.588	79.4	489.87	1.588	79.4	288.83	1.588	79.4	930.75	1.588	79.4	-22.55	1.588	79.4	425.16	1.588	79.4	318.33	1.588	79.4	-125.85	1.588	79.4	-220.97	1.588	79.4	-1106.1	1.588	79.4	-2308.27	1.588	79.4	-834.67	1.588	79.4	-913.44	1.588	79.4	-431.9	1.588	79.4	-837.8	1.588	79.4	483.43	1.588	79.4	470.09	1.588
382.15	1.592	79.6	489.77	1.592	79.6	288.63	1.592	79.6	930.84	1.592	79.6	-22.19	1.592	79.6	425.09	1.592	79.6	318.23	1.592	79.6	-125.81	1.592	79.6	-220.89	1.592	79.6	-1106.39	1.592	79.6	-2308.27	1.592	79.6	-834.77	1.592	79.6	-913.55	1.592	79.6	-432.59	1.592	79.6	-837.91	1.592	79.6	483.56	1.592	79.6	470.07	1.592
382.4	1.596	79.8	489.78	1.596	79.8	288.33	1.596	79.8	930.66	1.596	79.8	-22.58	1.596	79.8	425.25	1.596	79.8	318.43	1.596	79.8	-125.6	1.596	79.8	-221.04	1.596	79.8	-1106.1	1.596	79.8	-2308.43	1.596	79.8	-834.85	1.596	79.8	-913.32	1.596	79.8	-432.52	1.596	79.8	-838.15	1.596	79.8	483.31	1.596	79.8	470	1.596
382.16	1.6	80	489.98	1.6	80	288.74	1.6	80	930.63	1.6	80	-22.89	1.6	80	425.56	1.6	80	318.53	1.6	80	-125.7	1.6	80	-220.97	1.6	80	-1106.4	1.6	80	-2308.28	1.6	80	-834.9	1.6	80	-913.41	1.6	80	-432.88	1.6	80	-838.54	1.6	80	483.43	1.6	80	469.98	1.6
382.2	1.604	80.2	489.49	1.604	80.2	288.64	1.604	80.2	930.71	1.604	80.2	-22.8	1.604	80.2	425.1	1.604	80.2	318.19	1.604	80.2	-125.63	1.604	80.2	-220.87	1.604	80.2	-1106.19	1.604	80.2	-2308.28	1.604	80.2	-834.69	1.604	80.2	-913.29	1.604	80.2	-432.29	1.604	80.2	-838.42	1.604	80.2	483.55	1.604	80.2	469.73	1.604
381.99	1.608	80.4	489.59	1.608	80.4	288.62	1.608	80.4	930.63	1.608	80.4	-22.65	1.608	80.4	425.27	1.608	80.4	318.17	1.608	80.4	-125.96	1.608	80.4	-220.9	1.608	80.4	-1106.28	1.608	80.4	-2308.4	1.608	80.4	-835.21	1.608	80.4	-913.18	1.608	80.4	-432.54	1.608	80.4	-838.45	1.608	80.4	483.42	1.608	80.4	470.1	1.608
382.04	1.612	80.6	489.3	1.612	80.6	288.71	1.612	80.6	930.82	1.612	80.6	-22.9	1.612	80.6	425.12	1.612	80.6	318.38	1.612	80.6	-125.98	1.612	80.6	-220.82	1.612	80.6	-1106.73	1.612	80.6	-2308.51	1.612	80.6	-835.08	1.612	80.6	-913.59	1.612	80.6	-432.36	1.612	80.6	-838.33	1.612	80.6	483.38	1.612	80.6	469.75	1.612
381.98	1.616	80.8	489.58	1.616	80.8	288.31	1.616	80.8	930.86	1.616	80.8	-22.81	1.616	80.8	425.61	1.616	80.8	318.47	1.616	80.8	-125.54	1.616	80.8	-220.92	1.616	80.8	-1106.39	1.616	80.8	-2308.32	1.616	80.8	-834.9	1.616	80.8	-913.2	1.616	80.8	-432.56	1.616	80.8	-838.62	1.616	80.8	483.48	1.616	80.8	470.08	1.616
382.09	1.62	81	489.61	1.62	81	288.52	1.62	81	931.17	1.62	81	-22.54	1.62	81	425.19	1.62	81	318.33	1.62	81	-126.1	1.62	81	-220.97	1.62	81	-1106.3	1.62	81	-2308.58	1.62	81	-835	1.62	81	-913.51	1.62	81	-432.68	1.62	81	-838.35	1.62	81	483.59	1.62	81	469.93	1.62
381.86	1.624	81.2	489.44	1.624	81.2	288.4	1.624	81.2	930.64	1.624	81.2	-22.55	1.624	81.2	425.57	1.624	81.2	318.31	1.624	81.2	-125.61	1.624	81.2	-220.6	1.624	81.2	-1106.1	1.624	81.2	-2308.26	1.624	81.2	-835.08	1.624	81.2	-913.24	1.624	81.2	-432.52	1.624	81.2	-838.51	1.624	81.2	483.44	1.624	81.2	469.93	1.624
382.05	1.628	81.4	489.38	1.628	81.4	288.27	1.628	81.4	930.71	1.628	81.4	-22.43	1.628	81.4	425.43	1.628	81.4	318.37	1.628	81.4	-125.66	1.628	81.4	-220.93	1.628	81.4	-1106.56	1.628	81.4	-2308.02	1.628	81.4	-834.91	1.628	81.4	-913.39	1.628	81.4	-432.33	1.628	81.4	-838.16	1.628	81.4	483.31	1.628	81.4	470.04	1.628
381.31	1.632	81.6	489.36	1.632	81.6	288.28	1.632	81.6	930.78	1.632	81.6	-22.5	1.632	81.6	425.36	1.632	81.6	318.25	1.632	81.6	-125.77	1.632	81.6	-220.86	1.632	81.6	-1106.34	1.632	81.6	-2308.34	1.632	81.6	-834.82	1.632	81.6	-913.13	1.632	81.6	-432.2	1.632	81.6	-838.07	1.632	81.6	483.49	1.632	81.6	470.15	1.632
381.5	1.636	81.8	489.07	1.636	81.8	288.14	1.636	81.8	930.82	1.636	81.8	-22.16	1.636	81.8	425.62	1.636	81.8	318.27	1.636	81.8	-125.97	1.636	81.8	-220.8	1.636	81.8	-1106.16	1.636	81.8	-2308.31	1.636	81.8	-835.17	1.636	81.8	-913.48	1.636	81.8	-432.26	1.636	81.8	-838.09	1.636	81.8	483.05	1.636	81.8	470.21	1.636
381.44	1.64	82	489.17	1.64	82	288.22	1.64	82	930.53	1.64	82	-22.45	1.64	82	425.24	1.64	82	318.26	1.64	82	-125.64	1.64	82	-220.84	1.64	82	-1106.08	1.64	82	-2308.01	1.64	82	-834.82	1.64	82	-913.26	1.64	82	-432.25	1.64	82	-838.51	1.64	82	483.17	1.64	82	470	1.64
381.13	1.644	82.2	489.2	1.644	82.2	288.1	1.644	82.2	930.69	1.644	82.2	-22.42	1.644	82.2	425.6	1.644	82.2	318.36	1.644	82.2	-125.5	1.644	82.2	-221.01	1.644	82.2	-1106.11	1.644	82.2	-2309.1	1.644	82.2	-834.89	1.644	82.2	-913.39	1.644	82.2	-432.16	1.644	82.2	-838.08	1.644	82.2	483.26	1.644	82.2	470.09	1.644
381.06	1.648	82.4	489.1	1.648	82.4	288.04	1.648	82.4	930.5	1.648	82.4	-22.08	1.648	82.4	425.66	1.648	82.4	318.48	1.648	82.4	-125.76	1.648	82.4	-220.86	1.648	82.4	-1106.18	1.648	82.4	-2308.47	1.648	82.4	-834.81	1.648	82.4	-913.5	1.648	82.4	-432.03	1.648	82.4	-838.23	1.648	82.4	483.54	1.648	82.4	469.95	1.648
381.08	1.652	82.6	489.08	1.652	82.6	288.14	1.652	82.6	930.82	1.652	82.6	-22.13	1.652	82.6	425.61	1.652	82.6	318.23	1.652	82.6	-125.7	1.652	82.6	-221.04	1.652	82.6	-1106.18	1.652	82.6	-2308.6	1.652	82.6	-834.76	1.652	82.6	-913.31	1.652	82.6	-432.08	1.652	82.6	-838.18	1.652	82.6	483.3	1.652	82.6	470.12	1.652
378.37	1.656	82.8	489.05	1.656	82.8	288.18	1.656	82.8	930.75	1.656	82.8	-21.68	1.656	82.8	425.45	1.656	82.8	318.39	1.656	82.8	-125.34	1.656	82.8	-220.46	1.656	82.8	-1106.54	1.656	82.8	-2308.57	1.656	82.8	-835.02	1.656	82.8	-913.33	1.656	82.8	-431.92	1.656	82.8	-838.19	1.656	82.8	483.43	1.656	82.8	469.92	1.656
377.87	1.66	83	489.03	1.66	83	288.23	1.66	83	930.58	1.66	83	-21.87	1.66	83	425.38	1.66	83	318.45	1.66	83	-125.31	1.66	83	-220.51	1.66	83	-1106.48	1.66	83	-2308.48	1.66	83	-834.8	1.66	83	-913.3	1.66	83	-432.08	1.66	83	-838.42	1.66	83	483.59	1.66	83	469.89	1.66
378.19	1.664	83.2	488.9	1.664	83.2	288.06	1.664	83.2	930.51	1.664	83.2	-21.96	1.664	83.2	425.55	1.664	83.2	318.69	1.664	83.2	-125.43	1.664	83.2	-220.72	1.664	83.2	-1106.43	1.664	83.2	-2308.45	1.664	83.2	-834.74	1.664	83.2	-913.26	1.664	83.2	-432.2	1.664	83.2	-838.36	1.664	83.2	483.59	1.664	83.2	470.03	1.664
377.77	1.668	83.4	488.74	1.668	83.4	288.23	1.668	83.4	930.7	1.668	83.4	-22	1.668	83.4	425.4	1.668	83.4	318.41	1.668	83.4	-125.63	1.668	83.4	-220.64	1.668	83.4	-1106.42	1.668	83.4	-2308.41	1.668	83.4	-834.88	1.668	83.4	-913.12	1.668	83.4	-432.33	1.668	83.4	-838.57	1.668	83.4	483.32	1.668	83.4	470.15	1.668
378.21	1.672	83.6	488.79	1.672	83.6	287.88	1.672	83.6	930.73	1.672	83.6	-22.26	1.672	83.6	425.63	1.672	83.6	318.32	1.672	83.6	-125.83	1.672	83.6	-220.67	1.672	83.6	-1106.53	1.672	83.6	-2308.52	1.672	83.6	-835.07	1.672	83.6	-913.53	1.672	83.6	-432.36	1.672	83.6	-838.47	1.672	83.6	483.6	1.672	83.6	470.09	1.672
378.11	1.676	83.8	488.74	1.676	83.8	287.85	1.676	83.8	930.77	1.676	83.8	-21.9	1.676	83.8	425.67	1.676	83.8	318.37	1.676	83.8	-125.66	1.676	83.8	-220.67	1.676	83.8	-1106.31	1.676	83.8	-2308.55	1.676	83.8	-835.11	1.676	83.8	-913.4	1.676	83.8	-432.48	1.676	83.8	-838.37	1.676	83.8	483.29	1.676	83.8	470.08	1.676
377.8	1.68	84	488.66	1.68	84	287.67	1.68	84	930.83	1.68	84	-22.23	1.68	84	425.66	1.68	84	318.36	1.68	84	-125.49	1.68	84	-220.56	1.68	84	-1106.46	1.68	84	-2308.47	1.68	84	-834.99	1.68	84	-913.34	1.68	84	-432.27	1.68	84	-838.28	1.68	84	483.58	1.68	84	470.03	1.68
378.12	1.684	84.2	488.56	1.684	84.2	287.82	1.684	84.2	930.77	1.684	84.2	-21.95	1.684	84.2	425.72	1.684	84.2	318.11	1.684	84.2	-125.7	1.684	84.2	-220.61	1.684	84.2	-1106.47	1.684	84.2	-2308.18	1.684	84.2	-835.09	1.684	84.2	-913.15	1.684	84.2	-432.47	1.684	84.2	-838.05	1.684	84.2	483.52	1.684	84.2	470.15	1.684
378.34	1.688	84.4	488.42	1.688	84.4	287.82	1.688	84.4	930.96	1.688	84.4	-22.22	1.688	84.4	425.65	1.688	84.4	318.11	1.688	84.4	-125.85	1.688	84.4	-220.77	1.688	84.4	-1106.35	1.688	84.4	-2308.3	1.688	84.4	-835.15	1.688	84.4	-913.22	1.688	84.4	-432.66	1.688	84.4	-838.28	1.688	84.4	483.49	1.688	84.4	470.09	1.688
378.1	1.692	84.6	488.36	1.692	84.6	287.36	1.692	84.6	931.01	1.692	84.6	-22.35	1.692	84.6	425.34	1.692	84.6	318.58	1.692	84.6	-125.6	1.692	84.6	-220.74	1.692	84.6	-1106.22	1.692	84.6	-2308.53	1.692	84.6	-835.15	1.692	84.6	-913.27	1.692	84.6	-432.34	1.692	84.6	-838.21	1.692	84.6	483.48	1.692	84.6	470.23	1.692
377.96	1.696	84.8	488.69	1.696	84.8	287.52	1.696	84.8	931.04	1.696	84.8	-21.9	1.696	84.8	425.71	1.696	84.8	318.61	1.696	84.8	-125.79	1.696	84.8	-220.76	1.696	84.8	-1106.35	1.696	84.8	-2308.68	1.696	84.8	-834.84	1.696	84.8	-913.52	1.696	84.8	-432.55	1.696	84.8	-838.23	1.696	84.8	483.62	1.696	84.8	469.87	1.696
377.93	1.7	85	488.46	1.7	85	287.76	1.7	85	930.89	1.7	85	-22.23	1.7	85	425.66	1.7	85	318.28	1.7	85	-125.59	1.7	85	-220.85	1.7	85	-1106.03	1.7	85	-2308.72	1.7	85	-834.59	1.7	85	-913.27	1.7	85	-432.44	1.7	85	-838.22	1.7	85	483.42	1.7	85	470.15	1.7
377.95	1.704	85.2	488.23	1.704	85.2	287.97	1.704	85.2	931.17	1.704	85.2	-22.27	1.704	85.2	426.03	1.704	85.2	318.11	1.704	85.2	-125.53	1.704	85.2	-220.5	1.704	85.2	-1106.23	1.704	85.2	-2308.35	1.704	85.2	-834.84	1.704	85.2	-913.02	1.704	85.2	-432.4	1.704	85.2	-838.12	1.704	85.2	483.7	1.704	85.2	470.04	1.704
377.95	1.708	85.4	488.15	1.708	85.4	287.64	1.708	85.4	930.69	1.708	85.4	-22.11	1.708	85.4	425.2	1.708	85.4	318.73	1.708	85.4	-125.49	1.708	85.4	-220.82	1.708	85.4	-1106.52	1.708	85.4	-2308.69	1.708	85.4	-834.68	1.708	85.4	-913.34	1.708	85.4	-432.43	1.708	85.4	-838.26	1.708	85.4	483.35	1.708	85.4	470.33	1.708
378.03	1.712	85.6	488.26	1.712	85.6	287.5	1.712	85.6	930.51	1.712	85.6	-22.16	1.712	85.6	425.58	1.712	85.6	318.42	1.712	85.6	-125.32	1.712	85.6	-220.7	1.712	85.6	-1106.35	1.712	85.6	-2308.42	1.712	85.6	-834.96	1.712	85.6	-913.37	1.712	85.6	-432.42	1.712	85.6	-838.24	1.712	85.6	483.54	1.712	85.6	470.26	1.712
378.03	1.716	85.8	488.22	1.716	85.8	287.27	1.716	85.8	930.76	1.716	85.8	-22.15	1.716	85.8	425.37	1.716	85.8	318.68	1.716	85.8	-125.41	1.716	85.8	-221.03	1.716	85.8	-1106.23	1.716	85.8	-2308.54	1.716	85.8	-834.71	1.716	85.8	-913.39	1.716	85.8	-432.71	1.716	85.8	-838.55	1.716	85.8	483.61	1.716	85.8	470.29	1.716
378.08	1.72	86	488.14	1.72	86	287.23	1.72	86	930.97	1.72	86	-22.19	1.72	86	425.82	1.72	86	318.5	1.72	86	-125.44	1.72	86	-220.76	1.72	86	-1106.49	1.72	86	-2308.54	1.72	86	-834.74	1.72	86	-913.4	1.72	86	-432.45	1.72	86	-838.44	1.72	86	483.68	1.72	86	469.99	1.72
378.06	1.724	86.2	488.18	1.724	86.2	287.26	1.724	86.2	930.79	1.724	86.2	-22.09	1.724	86.2	425.61	1.724	86.2	318.5	1.724	86.2	-125.36	1.724	86.2	-220.58	1.724	86.2	-1106.5	1.724	86.2	-2308.28	1.724	86.2	-834.91	1.724	86.2	-913.3	1.724	86.2	-432.38	1.724	86.2	-838.51	1.724	86.2	483.6	1.724	86.2	469.97	1.724
378.14	1.728	86.4	488.07	1.728	86.4	287.19	1.728	86.4	930.83	1.728	86.4	-22.32	1.728	86.4	425.72	1.728	86.4	318.25	1.728	86.4	-125.43	1.728	86.4	-220.25	1.728	86.4	-1106.81	1.728	86.4	-2308.29	1.728	86.4	-834.56	1.728	86.4	-913.18	1.728	86.4	-432.45	1.728	86.4	-838.64	1.728	86.4	483.47	1.728	86.4	469.74	1.728
378.13	1.732	86.6	487.87	1.732	86.6	287.14	1.732	86.6	930.91	1.732	86.6	-22.47	1.732	86.6	425.4	1.732	86.6	318.39	1.732	86.6	-125.12	1.732	86.6	-220.43	1.732	86.6	-1106.74	1.732	86.6	-2308.34	1.732	86.6	-834.92	1.732	86.6	-913.16	1.732	86.6	-432.49	1.732	86.6	-838.56	1.732	86.6	483.39	1.732	86.6	469.93	1.732
377.88	1.736	86.8	487.72	1.736	86.8	287.21	1.736	86.8	930.96	1.736	86.8	-22.48	1.736	86.8	425.5	1.736	86.8	318.4	1.736	86.8	-125.47	1.736	86.8	-220.92	1.736	86.8	-1106.48	1.736	86.8	-2308.45	1.736	86.8	-834.78	1.736	86.8	-913.32	1.736	86.8	-432.77	1.736	86.8	-838.76	1.736	86.8	483.39	1.736	86.8	470.05	1.736
378.02	1.74	87	488.02	1.74	87	287.06	1.74	87	930.76	1.74	87	-22.08	1.74	87	425.75	1.74	87	318.56	1.74	87	-125.48	1.74	87	-220.88	1.74	87	-1106.69	1.74	87	-2308.38	1.74	87	-834.84	1.74	87	-913.41	1.74	87	-432.69	1.74	87	-838.46	1.74	87	483.56	1.74	87	470.2	1.74
378.19	1.744	87.2	488.01	1.744	87.2	287.23	1.744	87.2	930.98	1.744	87.2	-21.98	1.744	87.2	425.73	1.744	87.2	318.4	1.744	87.2	-125.38	1.744	87.2	-220.52	1.744	87.2	-1106.6	1.744	87.2	-2308.46	1.744	87.2	-834.83	1.744	87.2	-913.18	1.744	87.2	-432.61	1.744	87.2	-838.05	1.744	87.2	483.59	1.744	87.2	470.22	1.744
378.1	1.748	87.4	487.66	1.748	87.4	287.01	1.748	87.4	931.11	1.748	87.4	-22.43	1.748	87.4	425.56	1.748	87.4	318.33	1.748	87.4	-125.37	1.748	87.4	-220.54	1.748	87.4	-1106.58	1.748	87.4	-2308.47	1.748	87.4	-834.91	1.748	87.4	-913.18	1.748	87.4	-432.24	1.748	87.4	-838.52	1.748	87.4	483.68	1.748	87.4	470.15	1.748
377.92	1.752	87.6	487.76	1.752	87.6	287.29	1.752	87.6	931.02	1.752	87.6	-22.6	1.752	87.6	426.07	1.752	87.6	318.36	1.752	87.6	-125.29	1.752	87.6	-220.62	1.752	87.6	-1107	1.752	87.6	-2308.5	1.752	87.6	-834.76	1.752	87.6	-913.02	1.752	87.6	-432.35	1.752	87.6	-838.03	1.752	87.6	483.38	1.752	87.6	470.02	1.752
378.06	1.756	87.8	487.59	1.756	87.8	286.97	1.756	87.8	931.01	1.756	87.8	-22.62	1.756	87.8	425.45	1.756	87.8	318.33	1.756	87.8	-125.15	1.756	87.8	-220.68	1.756	87.8	-1106.9	1.756	87.8	-2308.53	1.756	87.8	-834.53	1.756	87.8	-913.19	1.756	87.8	-432.47	1.756	87.8	-838.15	1.756	87.8	483.26	1.756	87.8	470	1.756
378.04	1.76	88	487.66	1.76	88	286.88	1.76	88	931.12	1.76	88	-22.62	1.76	88	425.59	1.76	88	318.53	1.76	88	-125.59	1.76	88	-220.64	1.76	88	-1106.95	1.76	88	-2308.55	1.76	88	-834.95	1.76	88	-913.3	1.76	88	-432.38	1.76	88	-838.19	1.76	88	483.58	1.76	88	470.14	1.76
377.94	1.764	88.2	487.72	1.764	88.2	286.96	1.764	88.2	931.1	1.764	88.2	-22.17	1.764	88.2	425.69	1.764	88.2	318.73	1.764	88.2	-125.51	1.764	88.2	-220.71	1.764	88.2	-1107.01	1.764	88.2	-2308.52	1.764	88.2	-834.58	1.764	88.2	-913.31	1.764	88.2	-432.04	1.764	88.2	-838.51	1.764	88.2	483.5	1.764	88.2	470.28	1.764
377.87	1.768	88.4	487.52	1.768	88.4	286.8	1.768	88.4	930.78	1.768	88.4	-22.53	1.768	88.4	425.72	1.768	88.4	318.52	1.768	88.4	-125.45	1.768	88.4	-220.88	1.768	88.4	-1107.03	1.768	88.4	-2308.4	1.768	88.4	-834.75	1.768	88.4	-913.39	1.768	88.4	-432.3	1.768	88.4	-838.29	1.768	88.4	483.46	1.768	88.4	470.33	1.768
378.28	1.772	88.6	487.57	1.772	88.6	286.86	1.772	88.6	930.89	1.772	88.6	-22.01	1.772	88.6	425.6	1.772	88.6	318.53	1.772	88.6	-125.34	1.772	88.6	-220.45	1.772	88.6	-1107.12	1.772	88.6	-2308.57	1.772	88.6	-834.71	1.772	88.6	-913.27	1.772	88.6	-432.23	1.772	88.6	-838.36	1.772	88.6	483.53	1.772	88.6	470.07	1.772
377.95	1.776	88.8	487.58	1.776	88.8	286.93	1.776	88.8	930.83	1.776	88.8	-22.52	1.776	88.8	425.73	1.776	88.8	318.65	1.776	88.8	-125.18	1.776	88.8	-220.74	1.776	88.8	-1107.42	1.776	88.8	-2308.4	1.776	88.8	-834.76	1.776	88.8	-913.26	1.776	88.8	-432.21	1.776	88.8	-838.43	1.776	88.8	483.43	1.776	88.8	470.06	1.776
378.02	1.78	89	487.58	1.78	89	286.72	1.78	89	931.2	1.78	89	-22.28	1.78	89	425.71	1.78	89	318.69	1.78	89	-125.1	1.78	89	-220.41	1.78	89	-1107.43	1.78	89	-2308.35	1.78	89	-834.88	1.78	89	-913.33	1.78	89	-432.42	1.78	89	-838.51	1.78	89	483.49	1.78	89	470.32	1.78
378.22	1.784	89.2	487.21	1.784	89.2	286.92	1.784	89.2	930.86	1.784	89.2	-22.49	1.784	89.2	425.46	1.784	89.2	318.57	1.784	89.2	-125.45	1.784	89.2	-220.33	1.784	89.2	-1107.51	1.784	89.2	-2308.32	1.784	89.2	-834.65	1.784	89.2	-913.29	1.784	89.2	-432.55	1.784	89.2	-838.67	1.784	89.2	483.52	1.784	89.2	470.33	1.784
378.06	1.788	89.4	487.23	1.788	89.4	286.71	1.788	89.4	930.9	1.788	89.4	-22.36	1.788	89.4	425.56	1.788	89.4	318.83	1.788	89.4	-125.25	1.788	89.4	-220.56	1.788	89.4	-1107.51	1.788	89.4	-2308.2	1.788	89.4	-834.85	1.788	89.4	-913.37	1.788	89.4	-432.59	1.788	89.4	-838.94	1.788	89.4	483.56	1.788	89.4	470.41	1.788
378.11	1.792	89.6	487.22	1.792	89.6	286.73	1.792	89.6	930.93	1.792	89.6	-22.37	1.792	89.6	425.66	1.792	89.6	318.66	1.792	89.6	-125.51	1.792	89.6	-220.58	1.792	89.6	-1107.45	1.792	89.6	-2308.46	1.792	89.6	-834.84	1.792	89.6	-913.09	1.792	89.6	-432.39	1.792	89.6	-838.48	1.792	89.6	483.59	1.792	89.6	470.25	1.792
377.93	1.796	89.8	487.03	1.796	89.8	286.63	1.796	89.8	930.86	1.796	89.8	-22.27	1.796	89.8	425.73	1.796	89.8	318.57	1.796	89.8	-125.64	1.796	89.8	-220.12	1.796	89.8	-1107.59	1.796	89.8	-2308.25	1.796	89.8	-834.77	1.796	89.8	-913.52	1.796	89.8	-432.53	1.796	89.8	-838.37	1.796	89.8	483.44	1.796	89.8	470.5	1.796
377.71	1.8	90	487.23	1.8	90	286.75	1.8	90	931.08	1.8	90	-22.32	1.8	90	425.85	1.8	90	318.29	1.8	90	-125.93	1.8	90	-220.15	1.8	90	-1107.45	1.8	90	-2308.52	1.8	90	-835	1.8	90	-913.14	1.8	90	-432.57	1.8	90	-838.1	1.8	90	483.81	1.8	90	470.41	1.8
378.21	1.804	90.2	487.44	1.804	90.2	286.64	1.804	90.2	931.05	1.804	90.2	-22.68	1.804	90.2	425.98	1.804	90.2	318.67	1.804	90.2	-125.91	1.804	90.2	-220.41	1.804	90.2	-1107.48	1.804	90.2	-2308.59	1.804	90.2	-834.86	1.804	90.2	-913.09	1.804	90.2	-432.38	1.804	90.2	-838	1.804	90.2	483.55	1.804	90.2	470.45	1.804
377.98	1.808	90.4	487.04	1.808	90.4	286.47	1.808	90.4	931.11	1.808	90.4	-22.38	1.808	90.4	425.49	1.808	90.4	318.71	1.808	90.4	-126.1	1.808	90.4	-220.34	1.808	90.4	-1107.62	1.808	90.4	-2308.42	1.808	90.4	-834.94	1.808	90.4	-913.1	1.808	90.4	-432.65	1.808	90.4	-838.37	1.808	90.4	483.72	1.808	90.4	470.23	1.808
378.31	1.812	90.6	487.06	1.812	90.6	286.36	1.812	90.6	931.1	1.812	90.6	-22.47	1.812	90.6	425.79	1.812	90.6	318.56	1.812	90.6	-125.72	1.812	90.6	-220.71	1.812	90.6	-1107.36	1.812	90.6	-2308.38	1.812	90.6	-834.81	1.812	90.6	-913.18	1.812	90.6	-432.43	1.812	90.6	-838.13	1.812	90.6	483.72	1.812	90.6	470.55	1.812
377.78	1.816	90.8	487.13	1.816	90.8	286.18	1.816	90.8	930.83	1.816	90.8	-22.17	1.816	90.8	426.07	1.816	90.8	318.41	1.816	90.8	-125.82	1.816	90.8	-220.56	1.816	90.8	-1107.47	1.816	90.8	-2308.52	1.816	90.8	-834.59	1.816	90.8	-913.32	1.816	90.8	-432.32	1.816	90.8	-838.49	1.816	90.8	483.62	1.816	90.8	470.41	1.816
378.23	1.82	91	487.03	1.82	91	286.36	1.82	91	931.18	1.82	91	-22.32	1.82	91	425.86	1.82	91	318.64	1.82	91	-125.88	1.82	91	-220.41	1.82	91	-1107.6	1.82	91	-2308.72	1.82	91	-834.66	1.82	91	-913.39	1.82	91	-432.27	1.82	91	-838.11	1.82	91	483.52	1.82	91	470.42	1.82
377.94	1.824	91.2	486.8	1.824	91.2	286.37	1.824	91.2	931.03	1.824	91.2	-22.15	1.824	91.2	425.72	1.824	91.2	318.6	1.824	91.2	-125.87	1.824	91.2	-220.5	1.824	91.2	-1107.66	1.824	91.2	-2308.58	1.824	91.2	-834.8	1.824	91.2	-913.28	1.824	91.2	-432.33	1.824	91.2	-838.28	1.824	91.2	483.49	1.824	91.2	470.49	1.824
378.24	1.828	91.4	487.01	1.828	91.4	286.21	1.828	91.4	930.9	1.828	91.4	-22.24	1.828	91.4	425.8	1.828	91.4	318.62	1.828	91.4	-125.45	1.828	91.4	-220.4	1.828	91.4	-1107.4	1.828	91.4	-2308.15	1.828	91.4	-834.94	1.828	91.4	-913.31	1.828	91.4	-432.55	1.828	91.4	-838.35	1.828	91.4	483.69	1.828	91.4	470.43	1.828
378.21	1.832	91.6	486.79	1.832	91.6	286.11	1.832	91.6	931.37	1.832	91.6	-22.21	1.832	91.6	425.47	1.832	91.6	318.18	1.832	91.6	-125.51	1.832	91.6	-220.9	1.832	91.6	-1107.59	1.832	91.6	-2308.5	1.832	91.6	-834.86	1.832	91.6	-913.17	1.832	91.6	-432.34	1.832	91.6	-838.25	1.832	91.6	483.61	1.832	91.6	470.52	1.832
378.06	1.836	91.8	486.54	1.836	91.8	286.33	1.836	91.8	931.28	1.836	91.8	-22.11	1.836	91.8	425.69	1.836	91.8	319.02	1.836	91.8	-125.8	1.836	91.8	-220.7	1.836	91.8	-1107.55	1.836	91.8	-2308.32	1.836	91.8	-834.91	1.836	91.8	-913.52	1.836	91.8	-432.37	1.836	91.8	-838.36	1.836	91.8	483.56	1.836	91.8	470.61	1.836
378.18	1.84	92	486.82	1.84	92	285.97	1.84	92	931.09	1.84	92	-22.27	1.84	92	425.77	1.84	92	318.64	1.84	92	-125.71	1.84	92	-220.62	1.84	92	-1107.59	1.84	92	-2308.18	1.84	92	-834.67	1.84	92	-913.22	1.84	92	-432.29	1.84	92	-838.42	1.84	92	483.67	1.84	92	470.52	1.84
377.93	1.844	92.2	486.65	1.844	92.2	286.25	1.844	92.2	930.99	1.844	92.2	-22.14	1.844	92.2	425.96	1.844	92.2	318.59	1.844	92.2	-125.87	1.844	92.2	-220.47	1.844	92.2	-1107.73	1.844	92.2	-2308.31	1.844	92.2	-834.68	1.844	92.2	-913.12	1.844	92.2	-432.34	1.844	92.2	-838.22	1.844	92.2	483.56	1.844	92.2	470.54	1.844
377.88	1.848	92.4	486.5	1.848	92.4	286.18	1.848	92.4	931.32	1.848	92.4	-22.16	1.848	92.4	425.95	1.848	92.4	318.45	1.848	92.4	-125.6	1.848	92.4	-220.21	1.848	92.4	-1107.64	1.848	92.4	-2308.69	1.848	92.4	-834.82	1.848	92.4	-913.31	1.848	92.4	-432.24	1.848	92.4	-838.65	1.848	92.4	483.45	1.848	92.4	470.43	1.848
378.04	1.852	92.6	486.65	1.852	92.6	286.14	1.852	92.6	931.31	1.852	92.6	-22.2	1.852	92.6	426.2	1.852	92.6	318.68	1.852	92.6	-125.58	1.852	92.6	-220.24	1.852	92.6	-1107.47	1.852	92.6	-2308.42	1.852	92.6	-834.51	1.852	92.6	-913.17	1.852	92.6	-432.64	1.852	92.6	-838.37	1.852	92.6	483.5	1.852	92.6	470.57	1.852
377.97	1.856	92.8	486.29	1.856	92.8	286.23	1.856	92.8	931.1	1.856	92.8	-22.6	1.856	92.8	425.81	1.856	92.8	318.6	1.856	92.8	-125.25	1.856	92.8	-220.53	1.856	92.8	-1107.71	1.856	92.8	-2308.57	1.856	92.8	-835.01	1.856	92.8	-913.48	1.856	92.8	-432.43	1.856	92.8	-838.4	1.856	92.8	483.47	1.856	92.8	470.48	1.856
378.24	1.86	93	486.46	1.86	93	286.23	1.86	93	931.25	1.86	93	-22.33	1.86	93	426.17	1.86	93	318.4	1.86	93	-125.71	1.86	93	-220.46	1.86	93	-1107.87	1.86	93	-2308.62	1.86	93	-834.88	1.86	93	-913.3	1.86	93	-432.49	1.86	93	-838.18	1.86	93	483.76	1.86	93	470.5	1.86
378	1.864	93.2	486.41	1.864	93.2	285.8	1.864	93.2	930.96	1.864	93.2	-22.18	1.864	93.2	425.82	1.864	93.2	318.89	1.864	93.2	-125.63	1.864	93.2	-220.54	1.864	93.2	-1107.74	1.864	93.2	-2308.44	1.864	93.2	-834.55	1.864	93.2	-913.15	1.864	93.2	-432.16	1.864	93.2	-837.92	1.864	93.2	483.58	1.864	93.2	470.22	1.864
378.2	1.868	93.4	486.27	1.868	93.4	286.01	1.868	93.4	931.29	1.868	93.4	-22.49	1.868	93.4	426.04	1.868	93.4	318.6	1.868	93.4	-125.83	1.868	93.4	-220.28	1.868	93.4	-1107.7	1.868	93.4	-2308.45	1.868	93.4	-834.77	1.868	93.4	-913.3	1.868	93.4	-432.3	1.868	93.4	-837.91	1.868	93.4	483.66	1.868	93.4	470.55	1.868
378.2	1.872	93.6	486.23	1.872	93.6	286.08	1.872	93.6	931.35	1.872	93.6	-22.13	1.872	93.6	426.12	1.872	93.6	318.62	1.872	93.6	-125.8	1.872	93.6	-220.52	1.872	93.6	-1107.94	1.872	93.6	-2308.47	1.872	93.6	-834.83	1.872	93.6	-913.14	1.872	93.6	-432.06	1.872	93.6	-837.59	1.872	93.6	483.64	1.872	93.6	470.51	1.872
377.76	1.876	93.8	486.13	1.876	93.8	285.93	1.876	93.8	931.28	1.876	93.8	-22.43	1.876	93.8	425.99	1.876	93.8	318.76	1.876	93.8	-125.58	1.876	93.8	-220.37	1.876	93.8	-1107.59	1.876	93.8	-2308.37	1.876	93.8	-834.67	1.876	93.8	-913.15	1.876	93.8	-432.05	1.876	93.8	-837.96	1.876	93.8	483.48	1.876	93.8	470.51	1.876
378.28	1.88	94	486.22	1.88	94	285.79	1.88	94	931.29	1.88	94	-22.16	1.88	94	425.8	1.88	94	318.77	1.88	94	-125.43	1.88	94	-220.15	1.88	94	-1107.81	1.88	94	-2308.58	1.88	94	-834.83	1.88	94	-913.38	1.88	94	-432.23	1.88	94	-837.78	1.88	94	483.64	1.88	94	470.54	1.88
377.93	1.884	94.2	485.78	1.884	94.2	285.75	1.884	94.2	931.41	1.884	94.2	-22.22	1.884	94.2	426.15	1.884	94.2	318.55	1.884	94.2	-125.48	1.884	94.2	-220.54	1.884	94.2	-1107.64	1.884	94.2	-2308.34	1.884	94.2	-835.06	1.884	94.2	-913.25	1.884	94.2	-432.22	1.884	94.2	-837.8	1.884	94.2	483.75	1.884	94.2	470.56	1.884
378.31	1.888	94.4	485.82	1.888	94.4	285.52	1.888	94.4	931.19	1.888	94.4	-22.69	1.888	94.4	425.88	1.888	94.4	318.87	1.888	94.4	-125.82	1.888	94.4	-220.5	1.888	94.4	-1107.46	1.888	94.4	-2308.47	1.888	94.4	-834.92	1.888	94.4	-913.37	1.888	94.4	-432.28	1.888	94.4	-837.99	1.888	94.4	483.74	1.888	94.4	470.43	1.888
377.98	1.892	94.6	485.8	1.892	94.6	285.52	1.892	94.6	931.48	1.892	94.6	-22.18	1.892	94.6	425.72	1.892	94.6	318.67	1.892	94.6	-125.69	1.892	94.6	-220.57	1.892	94.6	-1107.47	1.892	94.6	-2308.58	1.892	94.6	-834.76	1.892	94.6	-913.54	1.892	94.6	-432.2	1.892	94.6	-838.05	1.892	94.6	483.91	1.892	94.6	470.57	1.892
378.03	1.896	94.8	485.74	1.896	94.8	285.59	1.896	94.8	931.12	1.896	94.8	-21.82	1.896	94.8	425.73	1.896	94.8	318.6	1.896	94.8	-125.62	1.896	94.8	-220.67	1.896	94.8	-1107.44	1.896	94.8	-2308.5	1.896	94.8	-834.81	1.896	94.8	-913.22	1.896	94.8	-432.17	1.896	94.8	-838.04	1.896	94.8	483.81	1.896	94.8	470.48	1.896
377.9	1.9	95	486.03	1.9	95	285.37	1.9	95	931.18	1.9	95	-21.76	1.9	95	425.95	1.9	95	318.73	1.9	95	-125.4	1.9	95	-220.12	1.9	95	-1107.93	1.9	95	-2308.7	1.9	95	-835	1.9	95	-913.43	1.9	95	-432.16	1.9	95	-837.97	1.9	95	483.55	1.9	95	470.65	1.9
378.08	1.904	95.2	485.66	1.904	95.2	285.49	1.904	95.2	931.42	1.904	95.2	-22.19	1.904	95.2	425.83	1.904	95.2	318.97	1.904	95.2	-125.21	1.904	95.2	-220.37	1.904	95.2	-1107.82	1.904	95.2	-2308.45	1.904	95.2	-834.93	1.904	95.2	-913.17	1.904	95.2	-432.25	1.904	95.2	-838.04	1.904	95.2	483.89	1.904	95.2	470.72	1.904
378.22	1.908	95.4	485.75	1.908	95.4	285.21	1.908	95.4	931.31	1.908	95.4	-22.01	1.908	95.4	426.03	1.908	95.4	319.04	1.908	95.4	-125.43	1.908	95.4	-220.17	1.908	95.4	-1107.6	1.908	95.4	-2308.43	1.908	95.4	-834.74	1.908	95.4	-913.27	1.908	95.4	-432.19	1.908	95.4	-838.07	1.908	95.4	483.91	1.908	95.4	470.48	1.908
378.19	1.912	95.6	485.55	1.912	95.6	285.39	1.912	95.6	931.2	1.912	95.6	-22.03	1.912	95.6	425.82	1.912	95.6	318.67	1.912	95.6	-125.5	1.912	95.6	-220.44	1.912	95.6	-1107.8	1.912	95.6	-2308.55	1.912	95.6	-834.92	1.912	95.6	-913.11	1.912	95.6	-431.93	1.912	95.6	-837.76	1.912	95.6	483.79	1.912	95.6	470.75	1.912
378.24	1.916	95.8	485.58	1.916	95.8	284.9	1.916	95.8	931.08	1.916	95.8	-21.85	1.916	95.8	425.78	1.916	95.8	318.39	1.916	95.8	-125.23	1.916	95.8	-220.13	1.916	95.8	-1107.58	1.916	95.8	-2308.55	1.916	95.8	-834.97	1.916	95.8	-913.04	1.916	95.8	-432.45	1.916	95.8	-837.68	1.916	95.8	483.65	1.916	95.8	470.45	1.916
378.26	1.92	96	485.53	1.92	96	285.53	1.92	96	931.22	1.92	96	-22.1	1.92	96	426.14	1.92	96	318.75	1.92	96	-125.5	1.92	96	-220.16	1.92	96	-1107.77	1.92	96	-2308.32	1.92	96	-834.68	1.92	96	-913.24	1.92	96	-432.34	1.92	96	-837.63	1.92	96	483.65	1.92	96	470.49	1.92
378.14	1.924	96.2	485.48	1.924	96.2	285.31	1.924	96.2	931.06	1.924	96.2	-21.81	1.924	96.2	426.03	1.924	96.2	318.88	1.924	96.2	-125.29	1.924	96.2	-220.2	1.924	96.2	-1107.83	1.924	96.2	-2308.34	1.924	96.2	-834.94	1.924	96.2	-913.17	1.924	96.2	-432.01	1.924	96.2	-837.59	1.924	96.2	483.8	1.924	96.2	470.42	1.924
377.88	1.928	96.4	485.37	1.928	96.4	285.24	1.928	96.4	931.11	1.928	96.4	-22.01	1.928	96.4	426.24	1.928	96.4	318.69	1.928	96.4	-125.59	1.928	96.4	-220.44	1.928	96.4	-1107.54	1.928	96.4	-2308.43	1.928	96.4	-834.62	1.928	96.4	-913.22	1.928	96.4	-432.44	1.928	96.4	-837.83	1.928	96.4	483.64	1.928	96.4	470.54	1.928
378.35	1.932	96.6	485.35	1.932	96.6	285.01	1.932	96.6	931.56	1.932	96.6	-22.39	1.932	96.6	426.23	1.932	96.6	318.85	1.932	96.6	-125.39	1.932	96.6	-220.23	1.932	96.6	-1107.7	1.932	96.6	-2308.54	1.932	96.6	-834.83	1.932	96.6	-913.01	1.932	96.6	-432.35	1.932	96.6	-837.77	1.932	96.6	483.61	1.932	96.6	470.5	1.932
378.11	1.936	96.8	485.32	1.936	96.8	285.13	1.936	96.8	931.5	1.936	96.8	-21.8	1.936	96.8	426.67	1.936	96.8	318.55	1.936	96.8	-125.42	1.936	96.8	-220.66	1.936	96.8	-1107.53	1.936	96.8	-2308.37	1.936	96.8	-834.93	1.936	96.8	-913.1	1.936	96.8	-431.91	1.936	96.8	-837.62	1.936	96.8	483.8	1.936	96.8	470.35	1.936
378.01	1.94	97	485.21	1.94	97	284.81	1.94	97	931.51	1.94	97	-22.18	1.94	97	426.06	1.94	97	318.83	1.94	97	-125.64	1.94	97	-220.29	1.94	97	-1108.07	1.94	97	-2308.97	1.94	97	-834.94	1.94	97	-913.13	1.94	97	-431.82	1.94	97	-837.37	1.94	97	483.62	1.94	97	470.61	1.94
378.29	1.944	97.2	484.99	1.944	97.2	284.42	1.944	97.2	931.24	1.944	97.2	-22.03	1.944	97.2	426.06	1.944	97.2	318.56	1.944	97.2	-125.62	1.944	97.2	-220.47	1.944	97.2	-1107.56	1.944	97.2	-2308.45	1.944	97.2	-834.72	1.944	97.2	-913.12	1.944	97.2	-431.84	1.944	97.2	-837.5	1.944	97.2	483.68	1.944	97.2	470.45	1.944
378.14	1.948	97.4	484.95	1.948	97.4	284.67	1.948	97.4	931.43	1.948	97.4	-22.32	1.948	97.4	426.41	1.948	97.4	318.75	1.948	97.4	-125.29	1.948	97.4	-220.09	1.948	97.4	-1107.55	1.948	97.4	-2308.24	1.948	97.4	-834.93	1.948	97.4	-913.01	1.948	97.4	-431.84	1.948	97.4	-837.9	1.948	97.4	483.59	1.948	97.4	470.4	1.948
378.24	1.952	97.6	485.08	1.952	97.6	284.66	1.952	97.6	931.23	1.952	97.6	-22.12	1.952	97.6	425.67	1.952	97.6	318.96	1.952	97.6	-125.4	1.952	97.6	-220.21	1.952	97.6	-1107.64	1.952	97.6	-2308.31	1.952	97.6	-834.65	1.952	97.6	-913.37	1.952	97.6	-431.87	1.952	97.6	-837.85	1.952	97.6	483.66	1.952	97.6	470.6	1.952
378.11	1.956	97.8	485.27	1.956	97.8	284.37	1.956	97.8	931.45	1.956	97.8	-22.01	1.956	97.8	426.1	1.956	97.8	318.81	1.956	97.8	-125.29	1.956	97.8	-220.2	1.956	97.8	-1107.61	1.956	97.8	-2308.38	1.956	97.8	-834.66	1.956	97.8	-913.28	1.956	97.8	-432.27	1.956	97.8	-837.8	1.956	97.8	483.76	1.956	97.8	470.33	1.956
378.35	1.96	98	484.81	1.96	98	284.47	1.96	98	930.64	1.96	98	-21.54	1.96	98	426.3	1.96	98	318.7	1.96	98	-125.28	1.96	98	-220.69	1.96	98	-1107.56	1.96	98	-2308.34	1.96	98	-834.91	1.96	98	-913.02	1.96	98	-432.08	1.96	98	-837.94	1.96	98	483.72	1.96	98	470.54	1.96
378.14	1.964	98.2	484.86	1.964	98.2	284.11	1.964	98.2	931.12	1.964	98.2	-21.7	1.964	98.2	426.27	1.964	98.2	318.98	1.964	98.2	-125.41	1.964	98.2	-220.05	1.964	98.2	-1107.61	1.964	98.2	-2308.47	1.964	98.2	-834.78	1.964	98.2	-913.36	1.964	98.2	-432.14	1.964	98.2	-838.09	1.964	98.2	483.89	1.964	98.2	470.48	1.964
378.21	1.968	98.4	484.72	1.968	98.4	284.23	1.968	98.4	931.26	1.968	98.4	-21.44	1.968	98.4	426.27	1.968	98.4	318.88	1.968	98.4	-125.51	1.968	98.4	-220.2	1.968	98.4	-1107.71	1.968	98.4	-2308.28	1.968	98.4	-834.82	1.968	98.4	-913.03	1.968	98.4	-432.14	1.968	98.4	-838.11	1.968	98.4	483.81	1.968	98.4	470.37	1.968
378.22	1.972	98.6	484.75	1.972	98.6	284.25	1.972	98.6	931.29	1.972	98.6	-21.51	1.972	98.6	426.26	1.972	98.6	318.89	1.972	98.6	-124.94	1.972	98.6	-220.34	1.972	98.6	-1107.77	1.972	98.6	-2308.48	1.972	98.6	-834.68	1.972	98.6	-913.2	1.972	98.6	-432.27	1.972	98.6	-838.06	1.972	98.6	483.95	1.972	98.6	470.6	1.972
378.42	1.976	98.8	484.42	1.976	98.8	284.08	1.976	98.8	931.48	1.976	98.8	-21.65	1.976	98.8	426.35	1.976	98.8	319.02	1.976	98.8	-125.09	1.976	98.8	-220.22	1.976	98.8	-1107.78	1.976	98.8	-2308.47	1.976	98.8	-834.79	1.976	98.8	-913.13	1.976	98.8	-432.44	1.976	98.8	-838	1.976	98.8	483.9	1.976	98.8	470.5	1.976
378.1	1.98	99	484.78	1.98	99	284	1.98	99	931.25	1.98	99	-21.84	1.98	99	426.08	1.98	99	318.87	1.98	99	-125.26	1.98	99	-220.2	1.98	99	-1107.62	1.98	99	-2308.25	1.98	99	-834.62	1.98	99	-912.81	1.98	99	-432.29	1.98	99	-838.02	1.98	99	483.68	1.98	99	470.7	1.98
378.23	1.984	99.2	484.61	1.984	99.2	283.92	1.984	99.2	931.43	1.984	99.2	-22.26	1.984	99.2	426.25	1.984	99.2	318.82	1.984	99.2	-125.69	1.984	99.2	-220.33	1.984	99.2	-1107.49	1.984	99.2	-2308.19	1.984	99.2	-834.66	1.984	99.2	-913.3	1.984	99.2	-432.44	1.984	99.2	-838.11	1.984	99.2	483.61	1.984	99.2	470.81	1.984
377.96	1.988	99.4	484.17	1.988	99.4	283.87	1.988	99.4	931.08	1.988	99.4	-22.09	1.988	99.4	426.1	1.988	99.4	318.73	1.988	99.4	-125.51	1.988	99.4	-220.58	1.988	99.4	-1107.73	1.988	99.4	-2308.39	1.988	99.4	-834.89	1.988	99.4	-913.12	1.988	99.4	-432.2	1.988	99.4	-838.32	1.988	99.4	483.69	1.988	99.4	470.48	1.988
378.23	1.992	99.6	484.32	1.992	99.6	283.85	1.992	99.6	931.27	1.992	99.6	-22.09	1.992	99.6	426.56	1.992	99.6	318.84	1.992	99.6	-125.63	1.992	99.6	-220.43	1.992	99.6	-1107.97	1.992	99.6	-2308.44	1.992	99.6	-835	1.992	99.6	-912.9	1.992	99.6	-431.99	1.992	99.6	-839.15	1.992	99.6	483.62	1.992	99.6	470.64	1.992
378.18	1.996	99.8	484.35	1.996	99.8	283.64	1.996	99.8	931.33	1.996	99.8	-21.91	1.996	99.8	426.04	1.996	99.8	318.5	1.996	99.8	-125.41	1.996	99.8	-220.45	1.996	99.8	-1107.6	1.996	99.8	-2308.36	1.996	99.8	-834.65	1.996	99.8	-913.13	1.996	99.8	-432.2	1.996	99.8	-839.39	1.996	99.8	483.85	1.996	99.8	470.52	1.996
369.71	1.825	100	475.93	1.825	100	274.57	1.825	100	922.82	1.825	100	-30.88	1.825	100	417.07	1.825	100	310.61	1.825	100	-134.26	1.825	100	-228.98	1.825	100	-1116.16	1.825	100	-2316.96	1.825	100	-843.29	1.825	100	-921.38	1.825	100	-442.58	1.825	100	-849.19	1.825	100	475.45	1.825	100	462.44	1.825
377.03	0.007	100.2	475.91	0.007	100.2	268.41	0.007	100.2	926.41	0.007	100.2	-28.71	0.007	100.2	419.71	0.007	100.2	315.84	0.007	100.2	-130.63	0.007	100.2	-226.16	0.007	100.2	-1109.89	0.007	100.2	-2310.11	0.007	100.2	-837.57	0.007	100.2	-915.15	0.007	100.2	-445.92	0.007	100.2	-851.89	0.007	100.2	485.62	0.007	100.2	471.68	0.007
377.03	0.007	100.4	475.91	0.007	100.4	268.41	0.007	100.4	926.41	0.007	100.4	-28.71	0.007	100.4	419.71	0.007	100.4	315.84	0.007	100.4	-130.63	0.007	100.4	-226.16	0.007	100.4	-1109.89	0.007	100.4	-2310.11	0.007	100.4	-837.57	0.007	100.4	-915.15	0.007	100.4	-445.92	0.007	100.4	-851.89	0.007	100.4	485.62	0.007	100.4	471.68	0.007
377.03	0.007	100.6	475.91	0.007	100.6	268.41	0.007	100.6	926.41	0.007	100.6	-28.71	0.007	100.6	419.71	0.007	100.6	315.84	0.007	100.6	-130.63	0.007	100.6	-226.16	0.007	100.6	-1109.89	0.007	100.6	-2310.11	0.007	100.6	-837.57	0.007	100.6	-915.15	0.007	100.6	-445.92	0.007	100.6	-851.89	0.007	100.6	485.62	0.007	100.6	471.68	0.007
377.03	0.007	100.8	475.91	0.007	100.8	268.41	0.007	100.8	926.41	0.007	100.8	-28.71	0.007	100.8	419.71	0.007	100.8	315.84	0.007	100.8	-130.63	0.007	100.8	-226.16	0.007	100.8	-1109.89	0.007	100.8	-2310.11	0.007	100.8	-837.57	0.007	100.8	-915.15	0.007	100.8	-445.92	0.007	100.8	-851.89	0.007	100.8	485.62	0.007	100.8	471.68	0.007
377.03	0.007	101	475.91	0.007	101	268.41	0.007	101	926.41	0.007	101	-28.71	0.007	101	419.71	0.007	101	315.84	0.007	101	-130.63	0.007	101	-226.16	0.007	101	-1109.89	0.007	101	-2310.11	0.007	101	-837.57	0.007	101	-915.15	0.007	101	-445.92	0.007	101	-851.89	0.007	101	485.62	0.007	101	471.68	0.007
377.03	0.007	101.2	475.91	0.007	101.2	268.41	0.007	101.2	926.41	0.007	101.2	-28.71	0.007	101.2	419.71	0.007	101.2	315.84	0.007	101.2	-130.63	0.007	101.2	-226.16	0.007	101.2	-1109.89	0.007	101.2	-2310.11	0.007	101.2	-837.57	0.007	101.2	-915.15	0.007	101.2	-445.92	0.007	101.2	-851.89	0.007	101.2	485.62	0.007	101.2	471.68	0.007
[truncated: 13 more columns]

## Sheet: Force,I,Q
Width	Area	F(100)	F SD	F(200)	F SD	F(50)	F SD	F(150)	F SD	Fit100	R^2 100	Fit200	R^2 200	Fit 50	R^2 50	Fit 150	R^2 150
10	100	3.79118	0.337532	8.06495	0.582752	4.125	2.74313			6.72696	0.991004	9.36847	0.942442	4.89518	0.952739
15	225	12.8904	1.95637	14.5178	0.963185	7.18314	1.96782			12.2666	Adj R^2	17.0834	Adj R^2	8.92636	Adj R^2
20	400	18.3004	0.78113	30.1607	1.27102	12.6208	0.4761			18.7447	0.988005	26.1053	0.923257	13.6405	0.936985
25	625	26.1904	0.848918	38.0391	5.43705	19.8185	0.88837			26.0022		36.2126		18.9217
30	900	34.2974	0.959435	42.1472	2.08126	20.8344	2.39699			33.9299		47.2534		24.6907

## Sheet: Fitting
Area	Width	100	2.02269	2.14444	1.90095	2.023	Width	200	3.9231	4.16658	3.67961	Width	50	1.0711	1.05685	1.08535
0.1	0.316228	0.0372629	0.039629	0.0350452			0.316228	0.0518951	0.055239	0.0487578		0.316228	0.0271161	0.0278204	0.0264806
1	1	0.213827	0.227718	0.200857			1	0.297791	0.317418	0.279449		1	0.155601	0.159863	0.15177
5	2.23607	0.717561	0.764371	0.673888			2.23607	0.999329	1.06546	0.937569		2.23607	0.522166	0.536605	0.509198
10	3.16228	1.20661	1.28531	1.13318			3.16228	1.68041	1.7916	1.57657		3.16228	0.878044	0.902314	0.856245
15	3.87298	1.63455	1.74109	1.53513			3.87298	2.2764	2.42692	2.1358		3.87298	1.18946	1.22229	1.15996
20	4.47214	2.02694	2.15897	1.90372			4.47214	2.82286	3.0094	2.64862		4.47214	1.47499	1.51564	1.43848
25	5	2.39476	2.55064	2.24927			5	3.33512	3.55536	3.12937		5	1.74266	1.79061	1.69958
30	5.47723	2.74407	2.92257	2.57745			5.47723	3.8216	4.07379	3.58596		5.47723	1.99685	2.05171	1.94755
35	5.91608	3.07867	3.27881	2.89183			5.91608	4.28758	4.57035	4.02335		5.91608	2.24033	2.30179	2.1851
40	6.32456	3.40113	3.6221	3.19483			6.32456	4.73667	5.04886	4.44491		6.32456	2.47499	2.54279	2.41405
45	6.7082	3.71333	3.95444	3.4882			6.7082	5.17146	5.51212	4.85308		6.7082	2.70218	2.7761	2.63573
50	7.07107	4.01667	4.27733	3.77327			7.07107	5.59392	5.96219	5.24968		7.07107	2.92292	3.00278	2.85113
55	7.4162	4.31224	4.59192	4.05104			7.4162	6.00555	6.40071	5.63615		7.4162	3.138	3.22363	3.06102
60	7.74597	4.60091	4.89916	4.32235			7.74597	6.40757	6.82896	6.01361		7.74597	3.34806	3.43932	3.26602
65	8.06226	4.88339	5.19978	4.58785			8.06226	6.80097	7.24801	6.38299		8.06226	3.55362	3.65036	3.46663
70	8.3666	5.16026	5.49442	4.84809			8.3666	7.18655	7.65871	6.74506		8.3666	3.7551	3.85721	3.66327
75	8.66025	5.43201	5.78361	5.10353			8.66025	7.56502	8.06181	7.10046		8.66025	3.95285	4.06022	3.85629
80	8.94427	5.69908	6.06779	5.35458			8.94427	7.93695	8.45792	7.44974		8.94427	4.14719	4.25972	4.04598
85	9.21954	5.96181	6.34734	5.60157			9.21954	8.30285	8.8476	7.79336		9.21954	4.33838	4.45597	4.23261
90	9.48683	6.22052	6.62261	5.84478			9.48683	8.66316	9.23129	8.13175		9.48683	4.52665	4.64922	4.41639
95	9.74679	6.47549	6.89388	6.08449			9.74679	9.01825	9.60942	8.46525		9.74679	4.71219	4.83965	4.59752
100	10	6.72696	7.16142	6.32092			10	9.36847	9.98234	8.7942		10	4.89518	5.02747	4.77617
105	10.247	6.97515	7.42545	6.55427			10.247	9.71411	10.3504	9.11885		10.247	5.07579	5.21283	4.95249
110	10.4881	7.22025	7.68618	6.78473			10.4881	10.0555	10.7138	9.43948		10.4881	5.25414	5.39586	5.12662
115	10.7238	7.46243	7.94379	7.01244			10.7238	10.3927	11.0729	9.7563		10.7238	5.43038	5.57672	5.29869
120	10.9545	7.70184	8.19846	7.23757			10.9545	10.7262	11.4279	10.0695		10.9545	5.6046	5.7555	5.4688
125	11.1803	7.93864	8.45033	7.46025			11.1803	11.0559	11.779	10.3793		11.1803	5.77691	5.93232	5.63705
130	11.4018	8.17294	8.69954	7.68058			11.4018	11.3822	12.1263	10.6859		11.4018	5.94742	6.10727	5.80354
135	11.619	8.40488	8.94622	7.8987			11.619	11.7053	12.4702	10.9893		11.619	6.11619	6.28044	5.96835
140	11.8322	8.63455	9.19049	8.11469			11.8322	12.0251	12.8107	11.2898		11.8322	6.28332	6.45192	6.13156
145	12.0416	8.86205	9.43244	8.32865			12.0416	12.3419	13.1479	11.5875		12.0416	6.44888	6.62178	6.29323
150	12.2474	9.08748	9.67217	8.54067			12.2474	12.6559	13.4821	11.8825		12.2474	6.61292	6.79008	6.45344
155	12.4499	9.31093	9.90979	8.75083			12.4499	12.9671	13.8133	12.1749		12.4499	6.77552	6.95689	6.61223
160	12.6491	9.53246	10.1454	8.9592			12.6491	13.2756	14.1417	12.4648		12.6491	6.93673	7.12227	6.76968
165	12.8452	9.75216	10.379	9.16585			12.8452	13.5816	14.4673	12.7523		12.8452	7.09661	7.28628	6.92583
170	13.0384	9.9701	10.6107	9.37085			13.0384	13.8851	14.7903	13.0375		13.0384	7.2552	7.44896	7.08072
175	13.2288	10.1863	10.8406	9.57425			13.2288	14.1862	15.1108	13.3205		13.2288	7.41255	7.61037	7.23442
180	13.4164	10.4009	11.0688	9.77611			13.4164	14.4851	15.4289	13.6013		13.4164	7.56871	7.77054	7.38694
185	13.6015	10.6139	11.2953	9.97648			13.6015	14.7817	15.7445	13.8801		13.6015	7.72371	7.92953	7.53835
190	13.784	10.8254	11.5201	10.1754			13.784	15.0763	16.0579	14.1569		13.784	7.8776	8.08736	7.68867
195	13.9642	11.0354	11.7433	10.373			13.9642	15.3687	16.3691	14.4317		13.9642	8.03041	8.24409	7.83794
200	14.1421	11.2439	11.9651	10.5692			14.1421	15.6591	16.6782	14.7047		14.1421	8.18217	8.39974	7.98619
205	14.3178	11.4511	12.1853	10.7641			14.3178	15.9476	16.9851	14.9759		14.3178	8.33292	8.55434	8.13346
210	14.4914	11.6569	12.4041	10.9577			14.4914	16.2343	17.2901	15.2453		14.4914	8.48268	8.70793	8.27977
215	14.6629	11.8614	12.6215	11.1501			14.6629	16.5191	17.5931	15.5129		14.6629	8.63149	8.86054	8.42515
220	14.8324	12.0646	12.8375	11.3413			14.8324	16.8021	17.8942	15.779		14.8324	8.77938	9.01219	8.56963
225	15	12.2666	13.0522	11.5314			15	17.0834	18.1935	16.0434		15	8.92636	9.16292	8.71323
230	15.1658	12.4674	13.2656	11.7203			15.1658	17.363	18.491	16.3062		15.1658	9.07247	9.31275	8.85598
235	15.3297	12.667	13.4778	11.9081			15.3297	17.641	18.7867	16.5675		15.3297	9.21773	9.46169	8.9979
240	15.4919	12.8655	13.6887	12.0949			15.4919	17.9174	19.0808	16.8274		15.4919	9.36216	9.60978	9.13902
245	15.6525	13.0628	13.8985	12.2806			15.6525	18.1923	19.3732	17.0858		15.6525	9.50577	9.75704	9.27935
250	15.8114	13.2591	14.1071	12.4653			15.8114	18.4656	19.6639	17.3427		15.8114	9.6486	9.90348	9.41891
255	15.9687	13.4543	14.3146	12.649			15.9687	18.7375	19.9531	17.5983		15.9687	9.79066	10.0491	9.55772
260	16.1245	13.6485	14.5209	12.8317			16.1245	19.0079	20.2408	17.8526		16.1245	9.93197	10.194	9.6958
265	16.2788	13.8417	14.7262	13.0135			16.2788	19.277	20.527	18.1055		16.2788	10.0725	10.3381	9.83317
270	16.4317	14.0339	14.9305	13.1944			16.4317	19.5446	20.8117	18.3571		16.4317	10.2124	10.4815	9.96984
275	16.5831	14.2251	15.1337	13.3744			16.5831	19.811	21.095	18.6075		16.5831	10.3516	10.6242	10.1058
280	16.7332	14.4154	15.3359	13.5535			16.7332	20.076	21.3768	18.8567		16.7332	10.4901	10.7662	10.2412
285	16.8819	14.6048	15.5372	13.7317			16.8819	20.3397	21.6573	19.1047		16.8819	10.6279	10.9074	10.3758
290	17.0294	14.7933	15.7374	13.9091			17.0294	20.6022	21.9365	19.3515		17.0294	10.765	11.048	10.5099
295	17.1756	14.9809	15.9368	14.0857			17.1756	20.8635	22.2144	19.5972		17.1756	10.9015	11.188	10.6433
300	17.3205	15.1676	16.1352	14.2614			17.3205	21.1236	22.4909	19.8417		17.3205	11.0374	11.3273	10.7761
305	17.4642	15.3535	16.3327	14.4364			17.4642	21.3825	22.7662	20.0851		17.4642	11.1727	11.4659	10.9083
310	17.6068	15.5386	16.5293	14.6106			17.6068	21.6402	23.0403	20.3275		17.6068	11.3074	11.604	11.0399
315	17.7482	15.7228	16.7251	14.784			17.7482	21.8968	23.3132	20.5688		17.7482	11.4414	11.7414	11.171
320	17.8885	15.9063	16.92	14.9567			17.8885	22.1523	23.5849	20.8091		17.8885	11.575	11.8782	11.3015
325	18.0278	16.089	17.1141	15.1287			18.0278	22.4067	23.8554	21.0483		18.0278	11.7079	12.0145	11.4314
330	18.1659	16.2709	17.3074	15.3			18.1659	22.6601	24.1248	21.2866		18.1659	11.8403	12.1502	11.5608
335	18.303	16.4521	17.4998	15.4705			18.303	22.9124	24.3931	21.5238		18.303	11.9721	12.2853	11.6897
340	18.4391	16.6325	17.6915	15.6404			18.4391	23.1637	24.6603	21.7602		18.4391	12.1034	12.4198	11.818
345	18.5742	16.8122	17.8824	15.8095			18.5742	23.4139	24.9264	21.9955		18.5742	12.2342	12.5539	11.9459
350	18.7083	16.9912	18.0726	15.978			18.7083	23.6632	25.1915	22.23		18.7083	12.3644	12.6873	12.0732
355	18.8414	17.1695	18.262	16.1459			18.8414	23.9115	25.4555	22.4635		18.8414	12.4942	12.8203	12.2
360	18.9737	17.3471	18.4507	16.3131			18.9737	24.1589	25.7185	22.6962		18.9737	12.6234	12.9528	12.3264
365	19.105	17.5241	18.6386	16.4797			19.105	24.4053	25.9805	22.9279		19.105	12.7522	13.0847	12.4523
370	19.2354	17.7004	18.8259	16.6457			19.2354	24.6508	26.2415	23.1588		19.2354	12.8805	13.2162	12.5777
375	19.3649	17.876	19.0124	16.811			19.3649	24.8954	26.5015	23.3889		19.3649	13.0083	13.3471	12.7026
380	19.4936	18.051	19.1983	16.9758			19.4936	25.1391	26.7606	23.6181		19.4936	13.1356	13.4776	12.8271
385	19.6214	18.2253	19.3835	17.1399			19.6214	25.3819	27.0187	23.8465		19.6214	13.2625	13.6076	12.9512
390	19.7484	18.3991	19.568	17.3035			19.7484	25.6239	27.2759	24.0741		19.7484	13.3889	13.7372	13.0748
395	19.8746	18.5722	19.7519	17.4665			19.8746	25.865	27.5322	24.3009		19.8746	13.5149	13.8662	13.1979
400	20	18.7447	19.9351	17.629			20	26.1053	27.7876	24.5269		20	13.6405	13.9949	13.3207
405	20.1246	18.9167	20.1177	17.7909			20.1246	26.3447	28.0422	24.7522		20.1246	13.7656	14.1231	13.443
410	20.2485	19.088	20.2997	17.9522			20.2485	26.5834	28.2958	24.9766		20.2485	13.8903	14.2508	13.5649
415	20.3715	19.2588	20.481	18.113			20.3715	26.8212	28.5486	25.2004		20.3715	14.0145	14.3781	13.6864
420	20.4939	19.429	20.6618	18.2733			20.4939	27.0583	28.8006	25.4234		20.4939	14.1384	14.505	13.8075
425	20.6155	19.5986	20.842	18.4331			20.6155	27.2945	29.0517	25.6457		20.6155	14.2619	14.6315	13.9283
430	20.7364	19.7678	21.0216	18.5923			20.7364	27.53	29.3021	25.8672		20.7364	14.3849	14.7576	14.0486
435	20.8567	19.9363	21.2006	18.7511			20.8567	27.7648	29.5516	26.0881		20.8567	14.5076	14.8833	14.1685
440	20.9762	20.1043	21.379	18.9093			20.9762	27.9988	29.8003	26.3082		20.9762	14.6299	15.0085	14.2881
445	21.095	20.2719	21.5569	19.0671			21.095	28.2321	30.0482	26.5277		21.095	14.7517	15.1334	14.4073
450	21.2132	20.4388	21.7342	19.2243			21.2132	28.4646	30.2954	26.7465		21.2132	14.8733	15.2579	14.5261
455	21.3307	20.6053	21.9109	19.3811			21.3307	28.6965	30.5418	26.9646		21.3307	14.9944	15.382	14.6446
460	21.4476	20.7713	22.0872	19.5374			21.4476	28.9276	30.7874	27.1821		21.4476	15.1152	15.5057	14.7627
465	21.5639	20.9368	22.2629	19.6933			21.5639	29.1581	31.0323	27.3989		21.5639	15.2356	15.629	14.8805
470	21.6795	21.1017	22.438	19.8486			21.6795	29.3878	31.2765	27.6151		21.6795	15.3556	15.752	14.9979
475	21.7945	21.2662	22.6127	20.0036			21.7945	29.6169	31.52	27.8306		21.7945	15.4753	15.8746	15.1149
480	21.9089	21.4302	22.7868	20.158			21.9089	29.8453	31.7627	28.0455		21.9089	15.5947	15.9969	15.2317
485	22.0227	21.5938	22.9605	20.3121			22.0227	30.0731	32.0047	28.2598		22.0227	15.7137	16.1188	15.348
490	22.1359	21.7569	23.1336	20.4657			22.1359	30.3002	32.2461	28.4735		22.1359	15.8324	16.2403	15.4641
495	22.2486	21.9195	23.3063	20.6188			22.2486	30.5267	32.4867	28.6866		22.2486	15.9507	16.3615	15.5798
500	22.3607	22.0816	23.4784	20.7716			22.3607	30.7525	32.7267	28.8992		22.3607	16.0687	16.4824	15.6953
505	22.4722	22.2433	23.6501	20.9239			22.4722	30.9777	32.966	29.1111		22.4722	16.1864	16.6029	15.8104
510	22.5832	22.4046	23.8213	21.0758			22.5832	31.2023	33.2046	29.3224		22.5832	16.3037	16.7231	15.9251
515	22.6936	22.5654	23.992	21.2273			22.6936	31.4263	33.4426	29.5332		22.6936	16.4208	16.8429	16.0396
520	22.8035	22.7258	24.1623	21.3784			22.8035	31.6497	33.68	29.7434		22.8035	16.5375	16.9625	16.1538
525	22.9129	22.8858	24.3321	21.5291			22.9129	31.8725	33.9167	29.953		22.9129	16.6539	17.0817	16.2676
530	23.0217	23.0453	24.5015	21.6794			23.0217	32.0947	34.1528	30.1621		23.0217	16.77	17.2006	16.3812
535	23.1301	23.2045	24.6704	21.8293			23.1301	32.3163	34.3882	30.3707		23.1301	16.8858	17.3192	16.4945
540	23.2379	23.3632	24.8389	21.9788			23.2379	32.5373	34.6231	30.5787		23.2379	17.0013	17.4374	16.6074
545	23.3452	23.5215	25.0069	22.1279			23.3452	32.7578	34.8573	30.7862		23.3452	17.1165	17.5554	16.7201
550	23.4521	23.6794	25.1745	22.2767			23.4521	32.9777	35.0909	30.9931		23.4521	17.2314	17.6731	16.8325
555	23.5584	23.8369	25.3417	22.425			23.5584	33.197	35.3239	31.1996		23.5584	17.346	17.7904	16.9446
560	23.6643	23.994	25.5085	22.573			23.6643	33.4158	35.5564	31.4055		23.6643	17.4603	17.9075	17.0565
565	23.7697	24.1507	25.6748	22.7207			23.7697	33.6341	35.7882	31.6109		23.7697	17.5744	18.0243	17.168
570	23.8747	24.307	25.8407	22.868			23.8747	33.8518	36.0195	31.8158		23.8747	17.6881	18.1408	17.2793
575	23.9792	24.463	26.0062	23.0149			23.9792	34.0689	36.2502	32.0202		23.9792	17.8016	18.257	17.3903
580	24.0832	24.6185	26.1714	23.1614			24.0832	34.2856	36.4804	32.2241		24.0832	17.9148	18.3729	17.5011
585	24.1868	24.7737	26.3361	23.3076			24.1868	34.5017	36.71	32.4275		24.1868	18.0277	18.4885	17.6115
590	24.2899	24.9285	26.5004	23.4535			24.2899	34.7173	36.939	32.6305		24.2899	18.1404	18.6038	17.7218
595	24.3926	25.083	26.6643	23.599			24.3926	34.9324	37.1675	32.8329		24.3926	18.2528	18.7189	17.8317
600	24.4949	25.2371	26.8278	23.7442			24.4949	35.147	37.3955	33.0349		24.4949	18.3649	18.8337	17.9414
605	24.5967	25.3908	26.991	23.8891			24.5967	35.3611	37.6229	33.2365		24.5967	18.4768	18.9483	18.0509
610	24.6982	25.5442	27.1538	24.0336			24.6982	35.5747	37.8498	33.4375		24.6982	18.5884	19.0625	18.1601
615	24.7992	25.6972	27.3162	24.1778			24.7992	35.7879	38.0762	33.6381		24.7992	18.6998	19.1766	18.269
620	24.8998	25.8499	27.4782	24.3216			24.8998	36.0005	38.302	33.8383		24.8998	18.8109	19.2903	18.3777
625	25	26.0022	27.6399	24.4652			25	36.2126	38.5274	34.038		25	18.9217	19.4038	18.4862
630	25.0998	26.1542	27.8011	24.6084			25.0998	36.4243	38.7522	34.2372		25.0998	19.0323	19.517	18.5944
635	25.1992	26.3059	27.9621	24.7513			25.1992	36.6355	38.9765	34.4361		25.1992	19.1427	19.63	18.7024
640	25.2982	26.4572	28.1226	24.8939			25.2982	36.8463	39.2003	34.6344		25.2982	19.2528	19.7427	18.8101
645	25.3969	26.6082	28.2829	25.0361			25.3969	37.0565	39.4237	34.8324		25.3969	19.3627	19.8552	18.9176
650	25.4951	26.7588	28.4427	25.1781			25.4951	37.2663	39.6465	35.0299		25.4951	19.4723	19.9674	19.0249
655	25.593	26.9092	28.6023	25.3198			25.593	37.4757	39.8689	35.227		25.593	19.5817	20.0794	19.1319
660	25.6905	27.0592	28.7614	25.4611			25.6905	37.6846	40.0907	35.4237		25.6905	19.6909	20.1912	19.2387
665	25.7876	27.2089	28.9203	25.6022			25.7876	37.8931	40.3121	35.6199		25.7876	19.7998	20.3027	19.3453
670	25.8844	27.3582	29.0788	25.743			25.8844	38.1011	40.5331	35.8158		25.8844	19.9085	20.4139	19.4517
675	25.9808	27.5073	29.2369	25.8834			25.9808	38.3087	40.7535	36.0112		25.9808	20.017	20.525	19.5578
680	26.0768	27.6561	29.3948	26.0236			26.0768	38.5159	40.9735	36.2062		26.0768	20.1252	20.6358	19.6638
685	26.1725	27.8045	29.5523	26.1635			26.1725	38.7226	41.1931	36.4009		26.1725	20.2332	20.7463	19.7695
690	26.2679	27.9526	29.7094	26.3031			26.2679	38.9289	41.4121	36.5951		26.2679	20.341	20.8567	19.875
695	26.3629	28.1005	29.8663	26.4425			26.3629	39.1348	41.6308	36.7889		26.3629	20.4486	20.9668	19.9802
700	26.4575	28.248	30.0228	26.5815			26.4575	39.3403	41.849	36.9824		26.4575	20.556	21.0767	20.0853
705	26.5518	28.3952	30.179	26.7203			26.5518	39.5453	42.0667	37.1755		26.5518	20.6631	21.1863	20.1902
710	26.6458	28.5422	30.3349	26.8588			26.6458	39.75	42.284	37.3681		26.6458	20.77	21.2958	20.2948
715	26.7395	28.6888	30.4905	26.997			26.7395	39.9542	42.5009	37.5604		26.7395	20.8768	21.405	20.3992
720	26.8328	28.8352	30.6458	27.1349			26.8328	40.158	42.7173	37.7524		26.8328	20.9833	21.514	20.5035
725	26.9258	28.9813	30.8008	27.2726			26.9258	40.3615	42.9334	37.9439		26.9258	21.0896	21.6228	20.6075
730	27.0185	29.1271	30.9554	27.41			27.0185	40.5645	43.149	38.1351		27.0185	21.1956	21.7314	20.7113
735	27.1109	29.2726	31.1098	27.5472			27.1109	40.7672	43.3641	38.3259		27.1109	21.3015	21.8398	20.815
740	27.2029	29.4178	31.2639	27.6841			27.2029	40.9694	43.5789	38.5164		27.2029	21.4072	21.9479	20.9184
745	27.2947	29.5628	31.4176	27.8207			27.2947	41.1713	43.7932	38.7064		27.2947	21.5127	22.0559	21.0216
750	27.3861	29.7074	31.5711	27.957			27.3861	41.3728	44.0072	38.8962		27.3861	21.618	22.1636	21.1247
755	27.4773	29.8518	31.7243	28.0932			27.4773	41.5739	44.2207	39.0855		27.4773	21.7231	22.2711	21.2275
760	27.5681	29.996	31.8772	28.229			27.5681	41.7746	44.4338	39.2746		27.5681	21.8279	22.3785	21.3302
765	27.6586	30.1398	32.0298	28.3646			27.6586	41.975	44.6465	39.4632		27.6586	21.9326	22.4856	21.4327
770	27.7489	30.2834	32.1821	28.5			27.7489	42.175	44.8588	39.6516		27.7489	22.0371	22.5926	21.5349
775	27.8388	30.4268	32.3342	28.6351			27.8388	42.3746	45.0708	39.8395		27.8388	22.1414	22.6993	21.637
780	27.9285	30.5698	32.4859	28.77			27.9285	42.5738	45.2823	40.0272		27.9285	22.2456	22.8058	21.7389
785	28.0179	30.7127	32.6374	28.9046			28.0179	42.7727	45.4935	40.2145		28.0179	22.3495	22.9122	21.8407
790	28.1069	30.8552	32.7886	29.039			28.1069	42.9713	45.7042	40.4014		28.1069	22.4532	23.0183	21.9422
795	28.1957	30.9975	32.9396	29.1731			28.1957	43.1694	45.9146	40.5881		28.1957	22.5568	23.1243	22.0436
800	28.2843	31.1396	33.0902	29.307			28.2843	43.3673	46.1246	40.7744		28.2843	22.6601	23.2301	22.1447
805	28.3725	31.2813	33.2406	29.4407			28.3725	43.5647	46.3343	40.9603		28.3725	22.7633	23.3356	22.2457
810	28.4605	31.4229	33.3907	29.5741			28.4605	43.7618	46.5435	41.146		28.4605	22.8663	23.441	22.3466
815	28.5482	31.5642	33.5406	29.7073			28.5482	43.9586	46.7524	41.3313		28.5482	22.9691	23.5462	22.4472
820	28.6356	31.7052	33.6902	29.8403			28.6356	44.1551	46.961	41.5163		28.6356	23.0718	23.6513	22.5477
825	28.7228	31.846	33.8395	29.973			28.7228	44.3512	47.1691	41.701		28.7228	23.1742	23.7561	22.648
830	28.8097	31.9866	33.9886	30.1055			28.8097	44.5469	47.3769	41.8853		28.8097	23.2765	23.8608	22.7481
835	28.8964	32.1269	34.1374	30.2378			28.8964	44.7423	47.5844	42.0694		28.8964	23.3786	23.9652	22.8481
840	28.9828	32.267	34.286	30.3699			28.9828	44.9374	47.7915	42.2531		28.9828	23.4806	24.0695	22.9479
845	29.0689	32.4068	34.4343	30.5017			29.0689	45.1322	47.9982	42.4366		29.0689	23.5823	24.1736	23.0475
850	29.1548	32.5465	34.5824	30.6334			29.1548	45.3266	48.2046	42.6197		29.1548	23.6839	24.2776	23.1469
855	29.2404	32.6858	34.7302	30.7648			29.2404	45.5207	48.4106	42.8025		29.2404	23.7853	24.3813	23.2462
860	29.3258	32.825	34.8777	30.896			29.3258	45.7145	48.6163	42.985		29.3258	23.8866	24.4849	23.3454
865	29.4109	32.9639	35.0251	31.0269			29.4109	45.9079	48.8216	43.1672		29.4109	23.9877	24.5884	23.4443
870	29.4958	33.1026	35.1721	31.1577			29.4958	46.1011	49.0266	43.3492		29.4958	24.0886	24.6916	23.5431
875	29.5804	33.241	35.319	31.2882			29.5804	46.2939	49.2313	43.5308		29.5804	24.1894	24.7947	23.6418
880	29.6648	33.3793	35.4655	31.4186			29.6648	46.4864	49.4356	43.7121		29.6648	24.2899	24.8976	23.7402
885	29.7489	33.5173	35.6119	31.5487			29.7489	46.6786	49.6396	43.8932		29.7489	24.3904	25.0003	23.8386
890	29.8329	33.655	35.758	31.6786			29.8329	46.8705	49.8433	44.0739		29.8329	24.4906	25.1029	23.9367
895	29.9166	33.7926	35.9039	31.8083			29.9166	47.0621	50.0466	44.2544		29.9166	24.5907	25.2053	24.0347
900	30	33.9299	36.0495	31.9378			30	47.2534	50.2496	44.4345		30	24.6907	25.3075	24.1326
905	30.0832	34.0671	36.1949	32.0671			30.0832	47.4443	50.4523	44.6144		30.0832	24.7905	25.4096	24.2303
910	30.1662	34.204	36.3401	32.1962			30.1662	47.635	50.6547	44.794		30.1662	24.8901	25.5115	24.3278
915	30.249	34.3407	36.485	32.3251			30.249	47.8254	50.8567	44.9734		30.249	24.9896	25.6133	24.4252
920	30.3315	34.4772	36.6297	32.4538			30.3315	48.0154	51.0584	45.1524		30.3315	25.0889	25.7149	24.5225
925	30.4138	34.6134	36.7742	32.5823			30.4138	48.2052	51.2598	45.3312		30.4138	25.188	25.8163	24.6196
930	30.4959	34.7495	36.9185	32.7106			30.4959	48.3947	51.4609	45.5097		30.4959	25.2871	25.9176	24.7165
935	30.5778	34.8853	37.0625	32.8387			30.5778	48.5839	51.6617	45.6879		30.5778	25.3859	26.0187	24.8133
940	30.6594	35.021	37.2064	32.9666			30.6594	48.7728	51.8622	45.8659		30.6594	25.4846	26.1197	24.9099
945	30.7409	35.1564	37.35	33.0943			30.7409	48.9614	52.0623	46.0435		30.7409	25.5832	26.2205	25.0064
950	30.8221	35.2916	37.4933	33.2218			30.8221	49.1497	52.2622	46.221		30.8221	25.6816	26.3211	25.1028
955	30.9031	35.4266	37.6365	33.3491			30.9031	49.3378	52.4617	46.3981		30.9031	25.7798	26.4216	25.199
960	30.9839	35.5615	37.7794	33.4763			30.9839	49.5255	52.661	46.575		30.9839	25.8779	26.522	25.2951
965	31.0644	35.6961	37.9222	33.6032			31.0644	49.713	52.8599	46.7516		31.0644	25.9759	26.6222	25.391
970	31.1448	35.8305	38.0647	33.73			31.1448	49.9002	53.0586	46.928		31.1448	26.0737	26.7222	25.4868
975	31.225	35.9647	38.207	33.8566			31.225	50.0871	53.2569	47.1041		31.225	26.1714	26.8221	25.5824
980	31.305	36.0987	38.3491	33.983			31.305	50.2738	53.455	47.2799		31.305	26.2689	26.9219	25.6779
985	31.3847	36.2326	38.4909	34.1092			31.3847	50.4602	53.6527	47.4555		31.3847	26.3663	27.0215	25.7733
990	31.4643	36.3662	38.6326	34.2352			31.4643	50.6463	53.8502	47.6309		31.4643	26.4635	27.1209	25.8685
995	31.5436	36.4996	38.7741	34.3611			31.5436	50.8321	54.0474	47.806		31.5436	26.5606	27.2203	25.9636
1000	31.6228	36.6329	38.9153	34.4867			31.6228	51.0177	54.2443	47.9808		31.6228	26.6576	27.3194	26.0586
1005	31.7017	36.7659	39.0564	34.6122			31.7017	51.203	54.4409	48.1554		31.7017	26.7544	27.4184	26.1534
1010	31.7805	36.8988	39.1972	34.7375			31.7805	51.388	54.6373	48.3297		31.7805	26.8511	27.5173	26.2481
1015	31.8591	37.0315	39.3379	34.8626			31.8591	51.5728	54.8333	48.5038		31.8591	26.9477	27.6161	26.3426
1020	31.9374	37.164	39.4783	34.9876			31.9374	51.7573	55.0291	48.6777		31.9374	27.0441	27.7147	26.437
1025	32.0156	37.2963	39.6186	35.1124			32.0156	51.9415	55.2246	48.8513		32.0156	27.1403	27.8131	26.5313
1030	32.0936	37.4284	39.7586	35.237			32.0936	52.1255	55.4198	49.0246		32.0936	27.2365	27.9114	26.6255
1035	32.1714	37.5603	39.8985	35.3614			32.1714	52.3093	55.6147	49.1977		32.1714	27.3325	28.0096	26.7195
1040	32.249	37.692	40.0381	35.4857			32.249	52.4927	55.8094	49.3706		32.249	27.4283	28.1076	26.8134
1045	32.3265	37.8236	40.1776	35.6098			32.3265	52.676	56.0038	49.5433		32.3265	27.5241	28.2056	26.9072
1050	32.4037	37.955	40.3169	35.7337			32.4037	52.8589	56.1979	49.7157		32.4037	27.6197	28.3033	27.0008
1055	32.4808	38.0862	40.4559	35.8574			32.4808	53.0416	56.3918	49.8878		32.4808	27.7152	28.401	27.0943
1060	32.5576	38.2172	40.5948	35.981			32.5576	53.2241	56.5853	50.0598		32.5576	27.8105	28.4984	27.1877
1065	32.6343	38.348	40.7335	36.1044			32.6343	53.4063	56.7787	50.2315		32.6343	27.9057	28.5958	27.2809
1070	32.7109	38.4787	40.872	36.2277			32.7109	53.5883	56.9717	50.403		32.7109	28.0008	28.693	27.3741
1075	32.7872	38.6092	41.0103	36.3508			32.7872	53.77	57.1645	50.5742		32.7872	28.0958	28.7901	27.4671
1080	32.8634	38.7395	41.1484	36.4737			32.8634	53.9515	57.3571	50.7452		32.8634	28.1906	28.8871	27.56
1085	32.9393	38.8697	41.2864	36.5964			32.9393	54.1328	57.5493	50.916		32.9393	28.2853	28.9839	27.6527
1090	33.0151	38.9996	41.4241	36.719			33.0151	54.3138	57.7413	51.0866		33.0151	28.3799	29.0807	27.7453
1095	33.0908	39.1294	41.5617	36.8415			33.0908	54.4945	57.9331	51.2569		33.0908	28.4743	29.1772	27.8379
1100	33.1662	39.259	41.6991	36.9637			33.1662	54.675	58.1246	51.427		33.1662	28.5686	29.2737	27.9302
1105	33.2415	39.3885	41.8363	37.0859			33.2415	54.8553	58.3159	51.5969		33.2415	28.6628	29.37	28.0225
1110	33.3167	39.5178	41.9733	37.2078			33.3167	55.0354	58.5069	51.7666		33.3167	28.7569	29.4662	28.1147
1115	33.3916	39.6469	42.1102	37.3296			33.3916	55.2152	58.6976	51.9361		33.3916	28.8509	29.5623	28.2067
1120	33.4664	39.7758	42.2468	37.4513			33.4664	55.3948	58.8881	52.1053		33.4664	28.9447	29.6582	28.2986
1125	33.541	39.9046	42.3833	37.5727			33.541	55.5741	59.0784	52.2743		33.541	29.0384	29.754	28.3904
1130	33.6155	40.0332	42.5196	37.6941			33.6155	55.7532	59.2684	52.4431		33.6155	29.132	29.8497	28.4821
1135	33.6898	40.1617	42.6558	37.8152			33.6898	55.9321	59.4581	52.6117		33.6898	29.2255	29.9453	28.5737
1140	33.7639	40.29	42.7917	37.9363			33.7639	56.1108	59.6476	52.7801		33.7639	29.3188	30.0407	28.6651
1145	33.8378	40.4181	42.9275	38.0571			33.8378	56.2892	59.8369	52.9483		33.8378	29.4121	30.136	28.7564
1150	33.9116	40.5461	43.0631	38.1779			33.9116	56.4674	60.0259	53.1162		33.9116	29.5052	30.2313	28.8476
1155	33.9853	40.6739	43.1986	38.2984			33.9853	56.6454	60.2147	53.2839		33.9853	29.5982	30.3263	28.9387
1160	34.0588	40.8015	43.3338	38.4188			34.0588	56.8232	60.4033	53.4515		34.0588	29.6911	30.4213	29.0297
1165	34.1321	40.929	43.4689	38.5391			34.1321	57.0007	60.5916	53.6188		34.1321	29.7838	30.5161	29.1206
1170	34.2053	41.0563	43.6038	38.6592			34.2053	57.178	60.7797	53.7859		34.2053	29.8765	30.6109	29.2114
1175	34.2783	41.1835	43.7386	38.7792			34.2783	57.3551	60.9675	53.9528		34.2783	29.969	30.7055	29.302
1180	34.3511	41.3105	43.8732	38.899			34.3511	57.532	61.1551	54.1195		34.3511	30.0615	30.7999	29.3926
1185	34.4238	41.4373	44.0076	39.0187			34.4238	57.7087	61.3425	54.2861		34.4238	30.1538	30.8943	29.483
1190	34.4964	41.564	44.1419	39.1382			34.4964	57.8851	61.5296	54.4524		34.4964	30.246	30.9886	29.5733
1195	34.5688	41.6905	44.276	39.2576			34.5688	58.0613	61.7165	54.6185		34.5688	30.338	31.0827	29.6635
1200	34.641	41.8169	44.4099	39.3769			34.641	58.2374	61.9032	54.7844		34.641	30.43	31.1767	29.7536
