# Supplementary material for: High‐Performance Electrochemical Adhesives Enabled by Perfluorinated Sulfonic‐Acid Ionomers with Precise Adhesion Control and Long‐Term Switchability
Source: Adv Sci (Weinh). 2025 Aug 21;12(42):e10512. doi: 10.1002/advs.202510512 (PMC12622435; doi:10.1002/advs.202510512)
Supplement: Supplementary file 2 — Supporting Information 2 [file ADVS-12-e10512-s003.zip › Data1/Labshear Test(Width).xlsx]

## Sheet: 50
250712_CEM_w1_3mC_50			250712_CEM_w1_3mC_51			250712_CEM_w1_3mC_53			250712_CEM_w1.25_3mC_77			250712_CEM_w1.25_3mC_78			250712_CEM_w1.5_3mC_70			250712_CEM_w1.5_3mC_73			250712_CEM_w1.5_3mC_75			250712_CEM_w1.75_3mC_66			250712_CEM_w1.75_3mC_67			250712_CEM_w1.75_3mC_68			250712_CEM_w2_3mC_63			250712_CEM_w2_3mC_64			250712_CEM_w2_3mC_65
Force	Distance	Time	Force	Distance	Time	Force	Distance	Time	Force	Distance	Time	Force	Distance	Time	Force	Distance	Time	Force	Distance	Time	Force	Distance	Time	Force	Distance	Time	Force	Distance	Time	Force	Distance	Time	Force	Distance	Time	Force	Distance	Time	Force	Distance	Time
mN	mm	sec	mN	mm	sec	mN	mm	sec	mN	mm	sec	mN	mm	sec	mN	mm	sec	mN	mm	sec	mN	mm	sec	mN	mm	sec	mN	mm	sec	mN	mm	sec	mN	mm	sec	mN	mm	sec	mN	mm	sec
4713.94			6103.13			9131.9		6649.66	8047.23			6088.03		7067.63	6549.25			7831.01			5625.52		6668.59	8990.49			6912.06			8417.34		8106.63	9107.36			9607.43			6506.46
109.78	0	0	29.16	0	0	19.13	0	0	159.47	0	0	133.11	0	0	77.84	0	0	93.9	0	0	137.15	0	0	144.6	0	0	91.71	0	0	91.39	0	0	132.54	0	0	135.07	0	0	130.2	0	0
109.43	0.001	0.005	22.33	0.001	0.005	11.06	0.001	0.005	160.4	0.001	0.005	130.41	0.001	0.005	79.16	0.001	0.005	92.33	0.001	0.005	142.27	0.001	0.005	145.94	0.001	0.005	92.53	0.001	0.005	91.37	0.001	0.005	132	0.001	0.005	137.86	0.001	0.005	132.3	0.001	0.005
157.24	0.001	0.01	47.8	0.001	0.01	33.84	0.001	0.01	211.04	0.001	0.01	170.41	0.001	0.01	127.15	0.001	0.01	143.26	0.001	0.01	207.73	0.001	0.01	212.58	0.001	0.01	144.99	0.001	0.01	141.47	0.001	0.01	180.78	0.001	0.01	187.29	0.001	0.01	183.37	0.001	0.01
231.55	0.001	0.015	42.37	0.001	0.015	17.8	0.001	0.015	289.16	0.001	0.015	238.05	0.001	0.015	175.22	0.001	0.015	211.53	0.001	0.015	303.06	0.001	0.015	313.93	0.001	0.015	201.8	0.001	0.015	204.35	0.001	0.015	262.96	0.001	0.015	256.36	0.001	0.015	252.21	0.001	0.015
254.5	0.001	0.02	49.57	0.001	0.02	26.83	0.001	0.02	306.62	0.001	0.02	257.25	0.001	0.02	182.1	0.001	0.02	223.03	0.001	0.02	315.27	0.001	0.02	325.18	0.001	0.02	207.63	0.001	0.02	220.13	0.001	0.02	288.01	0.001	0.02	266.92	0.001	0.02	264.16	0.001	0.02
249.09	0.001	0.025	45.65	0.001	0.025	32.42	0.001	0.025	310.57	0.001	0.025	258.41	0.001	0.025	176.21	0.001	0.025	212.96	0.001	0.025	304.39	0.001	0.025	318.97	0.001	0.025	197.85	0.001	0.025	217.39	0.001	0.025	284.6	0.001	0.025	258.53	0.001	0.025	261.83	0.001	0.025
238.86	0.001	0.03	47.52	0.001	0.03	35.78	0.001	0.03	307.99	0.001	0.03	249.49	0.001	0.03	170.02	0.001	0.03	203.92	0.001	0.03	291.22	0.001	0.03	315.98	0.001	0.03	192.15	0.001	0.03	210.15	0.001	0.03	270.82	0.001	0.03	247.08	0.001	0.03	254.17	0.001	0.03
234.47	0.001	0.035	50.83	0.001	0.035	32.42	0.001	0.035	305.27	0.001	0.035	244.64	0.001	0.035	167.03	0.001	0.035	203.61	0.001	0.035	289.32	0.001	0.035	316.89	0.001	0.035	195.6	0.001	0.035	207.85	0.001	0.035	272.4	0.001	0.035	247.86	0.001	0.035	259.97	0.001	0.035
233.78	0.001	0.04	50.84	0.001	0.04	32.67	0.001	0.04	301.08	0.001	0.04	238.8	0.001	0.04	163.4	0.001	0.04	201.27	0.001	0.04	295.38	0.001	0.04	312.65	0.001	0.04	194.39	0.001	0.04	204.82	0.001	0.04	271.88	0.001	0.04	246.89	0.001	0.04	263.51	0.001	0.04
232.06	0.001	0.045	48.42	0.001	0.045	29.32	0.001	0.045	300.91	0.001	0.045	235.16	0.001	0.045	160.78	0.001	0.045	200.3	0.001	0.045	302.08	0.001	0.045	313.75	0.001	0.045	188.2	0.001	0.045	201.67	0.001	0.045	269.35	0.001	0.045	247.3	0.001	0.045	260.21	0.001	0.045
231.48	0.001	0.05	46.27	0.001	0.05	23.88	0.001	0.05	295.71	0.001	0.05	232.29	0.001	0.05	158.75	0.001	0.05	202.39	0.001	0.05	296.53	0.001	0.05	310.7	0.001	0.05	184.04	0.001	0.05	200.49	0.001	0.05	264.32	0.001	0.05	243.17	0.001	0.05	247.03	0.001	0.05
234.31	0.002	0.055	46.02	0.002	0.055	26.14	0.002	0.055	294.85	0.002	0.055	236.21	0.002	0.055	160.81	0.002	0.055	202.33	0.002	0.055	291.01	0.002	0.055	308.71	0.002	0.055	187.62	0.002	0.055	203.55	0.002	0.055	265.39	0.002	0.055	243.05	0.002	0.055	243.27	0.002	0.055
255.5	0.002	0.06	56.31	0.002	0.06	41.59	0.002	0.06	323.65	0.002	0.06	259.72	0.002	0.06	180.11	0.002	0.06	218.07	0.002	0.06	311.72	0.002	0.06	328.91	0.002	0.06	208.93	0.002	0.06	223.95	0.002	0.06	286	0.002	0.06	265.45	0.002	0.06	266.85	0.002	0.06
285.55	0.002	0.065	54.09	0.002	0.065	37.77	0.002	0.065	368	0.002	0.065	293.91	0.002	0.065	205.01	0.002	0.065	251.9	0.002	0.065	359.55	0.002	0.065	374.63	0.002	0.065	236.87	0.002	0.065	251.36	0.002	0.065	326.97	0.002	0.065	306.61	0.002	0.065	308.44	0.002	0.065
288.73	0.002	0.07	57.38	0.002	0.07	41.1	0.002	0.07	373.09	0.002	0.07	297.38	0.002	0.07	211.07	0.002	0.07	259.47	0.002	0.07	376.16	0.002	0.07	379.41	0.002	0.07	243.28	0.002	0.07	256.15	0.002	0.07	333.5	0.002	0.07	317.62	0.002	0.07	322.04	0.002	0.07
283.91	0.002	0.075	55.13	0.002	0.075	39.75	0.002	0.075	365.87	0.002	0.075	294.39	0.002	0.075	208.29	0.002	0.075	253.34	0.002	0.075	380.03	0.002	0.075	377.27	0.002	0.075	240.82	0.002	0.075	254.01	0.002	0.075	333.21	0.002	0.075	318.21	0.002	0.075	326.95	0.002	0.075
281.77	0.002	0.08	53.95	0.002	0.08	35.15	0.002	0.08	355.09	0.002	0.08	293.62	0.002	0.08	201.85	0.002	0.08	249.21	0.002	0.08	373.32	0.002	0.08	375.49	0.002	0.08	236.58	0.002	0.08	253.15	0.002	0.08	327.69	0.002	0.08	312.48	0.002	0.08	322.32	0.002	0.08
281.74	0.002	0.085	57.67	0.002	0.085	34.84	0.002	0.085	352.75	0.002	0.085	300.73	0.002	0.085	198.65	0.002	0.085	252.22	0.002	0.085	367.4	0.002	0.085	378.87	0.002	0.085	233.28	0.002	0.085	252.92	0.002	0.085	330.59	0.002	0.085	310.03	0.002	0.085	315.45	0.002	0.085
281.72	0.002	0.09	56.25	0.002	0.09	35.8	0.002	0.09	352.99	0.002	0.09	300.83	0.002	0.09	198.63	0.002	0.09	247.58	0.002	0.09	363.08	0.002	0.09	372.6	0.002	0.09	228.48	0.002	0.09	249.82	0.002	0.09	330.82	0.002	0.09	306.51	0.002	0.09	306.9	0.002	0.09
281.33	0.002	0.095	55.72	0.002	0.095	37.36	0.002	0.095	357.23	0.002	0.095	293.53	0.002	0.095	201.34	0.002	0.095	241.45	0.002	0.095	360.26	0.002	0.095	371.35	0.002	0.095	228.56	0.002	0.095	248.16	0.002	0.095	334.9	0.002	0.095	306.76	0.002	0.095	309	0.002	0.095
277.75	0.002	0.1	55.52	0.002	0.1	37.28	0.002	0.1	363.22	0.002	0.1	283.14	0.002	0.1	200.97	0.002	0.1	242.32	0.002	0.1	353.15	0.002	0.1	368.57	0.002	0.1	228.47	0.002	0.1	246.96	0.002	0.1	332.75	0.002	0.1	303.54	0.002	0.1	309.58	0.002	0.1
274.69	0.003	0.105	59.93	0.003	0.105	42.1	0.003	0.105	365.93	0.003	0.105	279.58	0.003	0.105	199.42	0.003	0.105	245.89	0.003	0.105	352.47	0.003	0.105	367.99	0.003	0.105	228.1	0.003	0.105	248.35	0.003	0.105	330.92	0.003	0.105	302.11	0.003	0.105	311.52	0.003	0.105
296.17	0.003	0.11	68.12	0.003	0.11	47.17	0.003	0.11	381.77	0.003	0.11	303.48	0.003	0.11	217.33	0.003	0.11	270.15	0.003	0.11	385.48	0.003	0.11	397.21	0.003	0.11	247.87	0.003	0.11	266.65	0.003	0.11	354.52	0.003	0.11	323.92	0.003	0.11	341.55	0.003	0.11
332.88	0.003	0.115	65.55	0.003	0.115	39.7	0.003	0.115	423.57	0.003	0.115	348.78	0.003	0.115	244.81	0.003	0.115	310.49	0.003	0.115	440.32	0.003	0.115	450.03	0.003	0.115	276.18	0.003	0.115	293.09	0.003	0.115	406.09	0.003	0.115	371.66	0.003	0.115	387.79	0.003	0.115
342.18	0.003	0.12	65.08	0.003	0.12	44.99	0.003	0.12	437.36	0.003	0.12	359.05	0.003	0.12	250.19	0.003	0.12	318.79	0.003	0.12	448.91	0.003	0.12	458.51	0.003	0.12	280.72	0.003	0.12	301.74	0.003	0.12	415.87	0.003	0.12	383.19	0.003	0.12	390.62	0.003	0.12
340.35	0.003	0.125	63.88	0.003	0.125	45.88	0.003	0.125	440.43	0.003	0.125	359.3	0.003	0.125	246.98	0.003	0.125	311.9	0.003	0.125	441.33	0.003	0.125	453.32	0.003	0.125	277.19	0.003	0.125	304.7	0.003	0.125	416.66	0.003	0.125	378.83	0.003	0.125	385.84	0.003	0.125
339.86	0.003	0.13	65.27	0.003	0.13	44.51	0.003	0.13	438.26	0.003	0.13	357.93	0.003	0.13	245.27	0.003	0.13	303.4	0.003	0.13	437.27	0.003	0.13	445.2	0.003	0.13	276.1	0.003	0.13	301.69	0.003	0.13	408.15	0.003	0.13	373.64	0.003	0.13	379.85	0.003	0.13
338.16	0.003	0.135	69.18	0.003	0.135	48.18	0.003	0.135	436.13	0.003	0.135	358.13	0.003	0.135	248.37	0.003	0.135	300.7	0.003	0.135	440.81	0.003	0.135	440.79	0.003	0.135	279.19	0.003	0.135	297.92	0.003	0.135	405.6	0.003	0.135	379.5	0.003	0.135	381.93	0.003	0.135
334.98	0.003	0.14	65.55	0.003	0.14	47.24	0.003	0.14	429.98	0.003	0.14	354.93	0.003	0.14	246.58	0.003	0.14	298.38	0.003	0.14	442.6	0.003	0.14	433.12	0.003	0.14	278.01	0.003	0.14	295.44	0.003	0.14	402.98	0.003	0.14	381.06	0.003	0.14	387.56	0.003	0.14
331.2	0.003	0.145	66.5	0.003	0.145	45.04	0.003	0.145	427.14	0.003	0.145	351.19	0.003	0.145	240.42	0.003	0.145	299.74	0.003	0.145	442.87	0.003	0.145	433.57	0.003	0.145	274.29	0.003	0.145	296.71	0.003	0.145	403.79	0.003	0.145	380.34	0.003	0.145	394.08	0.003	0.145
326.17	0.003	0.15	68.36	0.003	0.15	41.29	0.003	0.15	425.11	0.003	0.15	349.18	0.003	0.15	234.93	0.003	0.15	302.36	0.003	0.15	438.36	0.003	0.15	436.21	0.003	0.15	272.57	0.003	0.15	297.36	0.003	0.15	400.45	0.003	0.15	378.78	0.003	0.15	387.82	0.003	0.15
322.67	0.004	0.155	68.61	0.004	0.155	44.36	0.004	0.155	421.61	0.004	0.155	350.15	0.004	0.155	234.8	0.004	0.155	302.87	0.004	0.155	435.19	0.004	0.155	438.18	0.004	0.155	272.42	0.004	0.155	295.85	0.004	0.155	403.91	0.004	0.155	374.7	0.004	0.155	382.02	0.004	0.155
346.14	0.004	0.16	75.76	0.004	0.16	54.96	0.004	0.16	451.36	0.004	0.16	374.73	0.004	0.16	257.15	0.004	0.16	316.34	0.004	0.16	454.46	0.004	0.16	459	0.004	0.16	287.81	0.004	0.16	310.94	0.004	0.16	435.26	0.004	0.16	394.26	0.004	0.16	406.48	0.004	0.16
389.39	0.004	0.165	71.46	0.004	0.165	50.04	0.004	0.165	511.89	0.004	0.165	414.1	0.004	0.165	286.33	0.004	0.165	344.08	0.004	0.165	491.88	0.004	0.165	501.21	0.004	0.165	312.45	0.004	0.165	336.32	0.004	0.165	486.04	0.004	0.165	441.33	0.004	0.165	451.88	0.004	0.165
402.6	0.004	0.17	78.26	0.004	0.17	52.54	0.004	0.17	523.28	0.004	0.17	415.74	0.004	0.17	292.7	0.004	0.17	352.76	0.004	0.17	500.34	0.004	0.17	506.77	0.004	0.17	319.66	0.004	0.17	343.21	0.004	0.17	491.58	0.004	0.17	451.72	0.004	0.17	459.85	0.004	0.17
399.28	0.004	0.175	80.99	0.004	0.175	56.59	0.004	0.175	511.2	0.004	0.175	413.43	0.004	0.175	288.47	0.004	0.175	351.62	0.004	0.175	502.51	0.004	0.175	505.24	0.004	0.175	317.91	0.004	0.175	342.13	0.004	0.175	491.24	0.004	0.175	446.81	0.004	0.175	460.9	0.004	0.175
396.98	0.004	0.18	79.89	0.004	0.18	56.76	0.004	0.18	496.64	0.004	0.18	414.3	0.004	0.18	280.94	0.004	0.18	348.45	0.004	0.18	503.62	0.004	0.18	505.38	0.004	0.18	312.44	0.004	0.18	339.79	0.004	0.18	482.85	0.004	0.18	439.28	0.004	0.18	460.01	0.004	0.18
395.3	0.004	0.185	81.9	0.004	0.185	54.66	0.004	0.185	495.72	0.004	0.185	416.62	0.004	0.185	276.74	0.004	0.185	351.56	0.004	0.185	503.57	0.004	0.185	510.11	0.004	0.185	311.23	0.004	0.185	341.55	0.004	0.185	478.25	0.004	0.185	440.51	0.004	0.185	461.19	0.004	0.185
388.59	0.004	0.19	80.25	0.004	0.19	54.41	0.004	0.19	504.07	0.004	0.19	416.76	0.004	0.19	275.71	0.004	0.19	352.01	0.004	0.19	498.9	0.004	0.19	511.05	0.004	0.19	311.85	0.004	0.19	340.87	0.004	0.19	473.92	0.004	0.19	442.89	0.004	0.19	456.14	0.004	0.19
382.03	0.004	0.195	76.49	0.004	0.195	55.4	0.004	0.195	511.91	0.004	0.195	417.09	0.004	0.195	275.89	0.004	0.195	347.7	0.004	0.195	493.55	0.004	0.195	505.05	0.004	0.195	312.55	0.004	0.195	337.25	0.004	0.195	478.01	0.004	0.195	446.44	0.004	0.195	458.34	0.004	0.195
381.93	0.004	0.2	73.58	0.004	0.2	48.65	0.004	0.2	513.25	0.004	0.2	416.39	0.004	0.2	276.53	0.004	0.2	344.3	0.004	0.2	491	0.004	0.2	494.41	0.004	0.2	311.78	0.004	0.2	332.09	0.004	0.2	483.93	0.004	0.2	446.14	0.004	0.2	456.89	0.004	0.2
385.45	0.005	0.205	77.71	0.005	0.205	48.99	0.005	0.205	510.74	0.005	0.205	415.42	0.005	0.205	278.83	0.005	0.205	343.68	0.005	0.205	494.11	0.005	0.205	489.57	0.005	0.205	313.31	0.005	0.205	332.08	0.005	0.205	484.24	0.005	0.205	448.76	0.005	0.205	452.05	0.005	0.205
410.34	0.005	0.21	92.08	0.005	0.21	63.77	0.005	0.21	528.05	0.005	0.21	438.03	0.005	0.21	297.29	0.005	0.21	361.56	0.005	0.21	521.67	0.005	0.21	512.89	0.005	0.21	333.76	0.005	0.21	354.56	0.005	0.21	505.68	0.005	0.21	473.29	0.005	0.21	476.58	0.005	0.21
453.35	0.005	0.215	87.63	0.005	0.215	61.52	0.005	0.215	570.89	0.005	0.215	478.23	0.005	0.215	320.87	0.005	0.215	396.34	0.005	0.215	567.68	0.005	0.215	559.36	0.005	0.215	358.22	0.005	0.215	385.33	0.005	0.215	554.06	0.005	0.215	517.19	0.005	0.215	524.76	0.005	0.215
466.16	0.005	0.22	92.21	0.005	0.22	64.9	0.005	0.22	581.4	0.005	0.22	487.56	0.005	0.22	322.96	0.005	0.22	407.22	0.005	0.22	577.67	0.005	0.22	569.64	0.005	0.22	360.28	0.005	0.22	393.25	0.005	0.22	565.98	0.005	0.22	525.38	0.005	0.22	535.72	0.005	0.22
460.77	0.005	0.225	90.74	0.005	0.225	62.54	0.005	0.225	584.13	0.005	0.225	488.54	0.005	0.225	318.75	0.005	0.225	402.4	0.005	0.225	568.45	0.005	0.225	571.4	0.005	0.225	354.88	0.005	0.225	390.13	0.005	0.225	566.91	0.005	0.225	520.62	0.005	0.225	534.86	0.005	0.225
452.6	0.005	0.23	89.3	0.005	0.23	63.03	0.005	0.23	583.3	0.005	0.23	485.14	0.005	0.23	315.2	0.005	0.23	391.49	0.005	0.23	553.22	0.005	0.23	571.91	0.005	0.23	348.31	0.005	0.23	384.72	0.005	0.23	560.39	0.005	0.23	513.08	0.005	0.23	531.72	0.005	0.23
448.84	0.005	0.235	92.96	0.005	0.235	63.54	0.005	0.235	587.79	0.005	0.235	481.61	0.005	0.235	315.22	0.005	0.235	388.27	0.005	0.235	543.23	0.005	0.235	570.3	0.005	0.235	348.41	0.005	0.235	381.24	0.005	0.235	562.24	0.005	0.235	510.12	0.005	0.235	532.32	0.005	0.235
449.32	0.005	0.24	93.06	0.005	0.24	62.22	0.005	0.24	586.39	0.005	0.24	477.72	0.005	0.24	313.27	0.005	0.24	388.36	0.005	0.24	543.09	0.005	0.24	562.29	0.005	0.24	351.61	0.005	0.24	378.34	0.005	0.24	563.33	0.005	0.24	507.81	0.005	0.24	527.2	0.005	0.24
450.75	0.005	0.245	92.85	0.005	0.245	64.33	0.005	0.245	578.65	0.005	0.245	471.27	0.005	0.245	312.21	0.005	0.245	386.07	0.005	0.245	554.21	0.005	0.245	556.68	0.005	0.245	352.57	0.005	0.245	377.31	0.005	0.245	564.65	0.005	0.245	509.24	0.005	0.245	527.1	0.005	0.245
455.05	0.005	0.25	90.2	0.005	0.25	62.69	0.005	0.25	566.18	0.005	0.25	466.07	0.005	0.25	313.64	0.005	0.25	386.18	0.005	0.25	563.21	0.005	0.25	555.53	0.005	0.25	347.86	0.005	0.25	379.25	0.005	0.25	560.72	0.005	0.25	508.93	0.005	0.25	523.65	0.005	0.25
458.56	0.006	0.255	93.21	0.006	0.255	63.26	0.006	0.255	561.4	0.006	0.255	468.94	0.006	0.255	315.34	0.006	0.255	391.85	0.006	0.255	561.76	0.006	0.255	559.42	0.006	0.255	344.04	0.006	0.255	381.97	0.006	0.255	552.64	0.006	0.255	507.54	0.006	0.255	519.95	0.006	0.255
479.92	0.006	0.26	101.7	0.006	0.26	72.98	0.006	0.26	596.31	0.006	0.26	499.96	0.006	0.26	332.39	0.006	0.26	413.16	0.006	0.26	577.64	0.006	0.26	585.36	0.006	0.26	364.58	0.006	0.26	400.63	0.006	0.26	572.29	0.006	0.26	528.08	0.006	0.26	543.84	0.006	0.26
514.55	0.006	0.265	97.35	0.006	0.265	65.04	0.006	0.265	655.17	0.006	0.265	545.43	0.006	0.265	356.15	0.006	0.265	443.46	0.006	0.265	613.05	0.006	0.265	630.9	0.006	0.265	397.44	0.006	0.265	426.99	0.006	0.265	618.42	0.006	0.265	570.31	0.006	0.265	587.65	0.006	0.265
518.46	0.006	0.27	105.12	0.006	0.27	70.89	0.006	0.27	663.19	0.006	0.27	549.66	0.006	0.27	361.34	0.006	0.27	449.62	0.006	0.27	619.72	0.006	0.27	635.4	0.006	0.27	407.76	0.006	0.27	432.14	0.006	0.27	629.8	0.006	0.27	582.99	0.006	0.27	598.61	0.006	0.27
513.47	0.006	0.275	105.95	0.006	0.275	75.2	0.006	0.275	655.61	0.006	0.275	539.77	0.006	0.275	359.93	0.006	0.275	444.79	0.006	0.275	621.12	0.006	0.275	628.79	0.006	0.275	407.9	0.006	0.275	428.9	0.006	0.275	623.52	0.006	0.275	585.63	0.006	0.275	596.02	0.006	0.275
513.05	0.006	0.28	105.83	0.006	0.28	76.06	0.006	0.28	646.43	0.006	0.28	531.57	0.006	0.28	355.69	0.006	0.28	437.24	0.006	0.28	625.02	0.006	0.28	612.7	0.006	0.28	401.55	0.006	0.28	427.02	0.006	0.28	616.81	0.006	0.28	582.34	0.006	0.28	590.53	0.006	0.28
517.39	0.006	0.285	107.42	0.006	0.285	74.94	0.006	0.285	639.04	0.006	0.285	531.91	0.006	0.285	352.67	0.006	0.285	438.31	0.006	0.285	629.34	0.006	0.285	603.43	0.006	0.285	395.3	0.006	0.285	431.4	0.006	0.285	622.16	0.006	0.285	577.98	0.006	0.285	588.74	0.006	0.285
524.1	0.006	0.29	104.14	0.006	0.29	71.94	0.006	0.29	632.91	0.006	0.29	534.3	0.006	0.29	351.71	0.006	0.29	439.38	0.006	0.29	624.3	0.006	0.29	601.8	0.006	0.29	389.96	0.006	0.29	433.95	0.006	0.29	622.49	0.006	0.29	570.85	0.006	0.29	582.06	0.006	0.29
524.02	0.006	0.295	102.03	0.006	0.295	70.19	0.006	0.295	637.41	0.006	0.295	538.02	0.006	0.295	350.29	0.006	0.295	435.58	0.006	0.295	613.98	0.006	0.295	600.74	0.006	0.295	386.66	0.006	0.295	431.36	0.006	0.295	617.72	0.006	0.295	568.53	0.006	0.295	584.15	0.006	0.295
515.63	0.006	0.3	99.79	0.006	0.3	68.28	0.006	0.3	647.04	0.006	0.3	537.71	0.006	0.3	347.23	0.006	0.3	431.52	0.006	0.3	604.58	0.006	0.3	592.83	0.006	0.3	384.62	0.006	0.3	426.66	0.006	0.3	615.53	0.006	0.3	562.62	0.006	0.3	587.56	0.006	0.3
507.17	0.007	0.305	104.9	0.007	0.305	75.09	0.007	0.305	651.95	0.007	0.305	532.28	0.007	0.305	346.03	0.007	0.305	430.55	0.007	0.305	601.95	0.007	0.305	586.44	0.007	0.305	386.52	0.007	0.305	422.42	0.007	0.305	618.66	0.007	0.305	560.18	0.007	0.305	586.24	0.007	0.305
527.03	0.007	0.31	121.03	0.007	0.31	90.16	0.007	0.31	668.3	0.007	0.31	549.94	0.007	0.31	364.3	0.007	0.31	449.05	0.007	0.31	632.97	0.007	0.31	610.03	0.007	0.31	412.03	0.007	0.31	439.65	0.007	0.31	644.57	0.007	0.31	587.64	0.007	0.31	606.51	0.007	0.31
567.29	0.007	0.315	118.01	0.007	0.315	80.47	0.007	0.315	701.62	0.007	0.315	584.79	0.007	0.315	393.51	0.007	0.315	484.21	0.007	0.315	685.05	0.007	0.315	663.55	0.007	0.315	444.84	0.007	0.315	471.59	0.007	0.315	685.94	0.007	0.315	630.96	0.007	0.315	647.86	0.007	0.315
580.36	0.007	0.32	119.79	0.007	0.32	83.76	0.007	0.32	704.77	0.007	0.32	589.98	0.007	0.32	402.31	0.007	0.32	497.92	0.007	0.32	696.03	0.007	0.32	672.66	0.007	0.32	447.95	0.007	0.32	483.37	0.007	0.32	696.99	0.007	0.32	638.12	0.007	0.32	654.61	0.007	0.32
580.38	0.007	0.325	116.64	0.007	0.325	82.48	0.007	0.325	706.76	0.007	0.325	591.57	0.007	0.325	401.63	0.007	0.325	499.88	0.007	0.325	689.6	0.007	0.325	668.6	0.007	0.325	442.25	0.007	0.325	484.83	0.007	0.325	696.37	0.007	0.325	632.54	0.007	0.325	647.61	0.007	0.325
579.01	0.007	0.33	114.47	0.007	0.33	82.05	0.007	0.33	708.15	0.007	0.33	594.33	0.007	0.33	396.03	0.007	0.33	494.77	0.007	0.33	681.77	0.007	0.33	664.12	0.007	0.33	440.29	0.007	0.33	481.71	0.007	0.33	685.96	0.007	0.33	628.19	0.007	0.33	644.09	0.007	0.33
576.2	0.007	0.335	114.28	0.007	0.335	85.3	0.007	0.335	713.41	0.007	0.335	596.54	0.007	0.335	393.4	0.007	0.335	490.53	0.007	0.335	680.25	0.007	0.335	662.24	0.007	0.335	443.3	0.007	0.335	478.46	0.007	0.335	678.33	0.007	0.335	632.77	0.007	0.335	648.76	0.007	0.335
571.77	0.007	0.34	116.58	0.007	0.34	86.54	0.007	0.34	712.38	0.007	0.34	593.58	0.007	0.34	392.78	0.007	0.34	486.76	0.007	0.34	675.95	0.007	0.34	651.16	0.007	0.34	444.05	0.007	0.34	475.95	0.007	0.34	676.14	0.007	0.34	631.13	0.007	0.34	646.42	0.007	0.34
567.25	0.007	0.345	118.75	0.007	0.345	84.6	0.007	0.345	707.97	0.007	0.345	589.62	0.007	0.345	390.01	0.007	0.345	483.42	0.007	0.345	676.54	0.007	0.345	645.2	0.007	0.345	442.49	0.007	0.345	475.92	0.007	0.345	680.78	0.007	0.345	628.96	0.007	0.345	645.96	0.007	0.345
564.79	0.007	0.35	116.46	0.007	0.35	80.45	0.007	0.35	701.5	0.007	0.35	585.18	0.007	0.35	385.58	0.007	0.35	481.22	0.007	0.35	680.45	0.007	0.35	646.36	0.007	0.35	439.44	0.007	0.35	475.53	0.007	0.35	679.95	0.007	0.35	627.96	0.007	0.35	644.47	0.007	0.35
564.42	0.008	0.355	118.06	0.008	0.355	82.94	0.008	0.355	697.69	0.008	0.355	582.52	0.008	0.355	385.54	0.008	0.355	482.79	0.008	0.355	680.29	0.008	0.355	652.27	0.008	0.355	437.45	0.008	0.355	475.77	0.008	0.355	680.33	0.008	0.355	627.17	0.008	0.355	643.79	0.008	0.355
590.13	0.008	0.36	129.24	0.008	0.36	94.85	0.008	0.36	721.52	0.008	0.36	605.4	0.008	0.36	411.49	0.008	0.36	505.89	0.008	0.36	701.04	0.008	0.36	681.9	0.008	0.36	455.78	0.008	0.36	496.16	0.008	0.36	706.67	0.008	0.36	646.34	0.008	0.36	665.55	0.008	0.36
630.2	0.008	0.365	123.97	0.008	0.365	87.74	0.008	0.365	771.13	0.008	0.365	645.9	0.008	0.365	446.8	0.008	0.365	541.62	0.008	0.365	743.95	0.008	0.365	733.4	0.008	0.365	483.51	0.008	0.365	527.17	0.008	0.365	747.28	0.008	0.365	685.65	0.008	0.365	705.76	0.008	0.365
635.42	0.008	0.37	126.17	0.008	0.37	90.59	0.008	0.37	782.86	0.008	0.37	653.51	0.008	0.37	451.13	0.008	0.37	548.79	0.008	0.37	753.36	0.008	0.37	740.76	0.008	0.37	490.38	0.008	0.37	533.84	0.008	0.37	751.76	0.008	0.37	693.25	0.008	0.37	714.84	0.008	0.37
628.75	0.008	0.375	128.81	0.008	0.375	95.41	0.008	0.375	774.24	0.008	0.375	645.2	0.008	0.375	443.86	0.008	0.375	545.51	0.008	0.375	752.8	0.008	0.375	731.46	0.008	0.375	490.57	0.008	0.375	529.12	0.008	0.375	747.78	0.008	0.375	687.33	0.008	0.375	710.27	0.008	0.375
628.01	0.008	0.38	131.53	0.008	0.38	100.06	0.008	0.38	760.8	0.008	0.38	636.17	0.008	0.38	437.41	0.008	0.38	539.7	0.008	0.38	754.43	0.008	0.38	725.08	0.008	0.38	488.81	0.008	0.38	523.33	0.008	0.38	749.29	0.008	0.38	681.39	0.008	0.38	705.67	0.008	0.38
625.5	0.008	0.385	133.08	0.008	0.385	99.57	0.008	0.385	754.9	0.008	0.385	633.2	0.008	0.385	438.46	0.008	0.385	541.73	0.008	0.385	760.92	0.008	0.385	729.3	0.008	0.385	488.72	0.008	0.385	523.91	0.008	0.385	752.51	0.008	0.385	681.96	0.008	0.385	706.19	0.008	0.385
620.38	0.008	0.39	130.19	0.008	0.39	92.06	0.008	0.39	755.2	0.008	0.39	633.71	0.008	0.39	437.86	0.008	0.39	546.75	0.008	0.39	757.46	0.008	0.39	728.53	0.008	0.39	485.25	0.008	0.39	525.79	0.008	0.39	745.06	0.008	0.39	679.85	0.008	0.39	704.92	0.008	0.39
617.42	0.008	0.395	127.4	0.008	0.395	89.22	0.008	0.395	757.26	0.008	0.395	638.32	0.008	0.395	435.68	0.008	0.395	547.41	0.008	0.395	748.92	0.008	0.395	725.25	0.008	0.395	482.13	0.008	0.395	526.41	0.008	0.395	738.21	0.008	0.395	680.91	0.008	0.395	706.94	0.008	0.395
617.91	0.008	0.4	124.51	0.008	0.4	88.34	0.008	0.4	759.35	0.008	0.4	640.76	0.008	0.4	435.15	0.008	0.4	542.96	0.008	0.4	741.15	0.008	0.4	719.18	0.008	0.4	480.31	0.008	0.4	523.98	0.008	0.4	739.15	0.008	0.4	686.93	0.008	0.4	708.09	0.008	0.4
618.25	0.009	0.405	128.85	0.009	0.405	90.87	0.009	0.405	765.87	0.009	0.405	638.14	0.009	0.405	436.03	0.009	0.405	541.4	0.009	0.405	736.98	0.009	0.405	714.17	0.009	0.405	480.15	0.009	0.405	523.19	0.009	0.405	744.21	0.009	0.405	690.62	0.009	0.405	705.11	0.009	0.405
640.19	0.009	0.41	140.17	0.009	0.41	103.27	0.009	0.41	793.26	0.009	0.41	656.87	0.009	0.41	457.01	0.009	0.41	562.33	0.009	0.41	763.93	0.009	0.41	732.56	0.009	0.41	500.87	0.009	0.41	542.73	0.009	0.41	768.91	0.009	0.41	711.25	0.009	0.41	723.63	0.009	0.41
676.26	0.009	0.415	138.31	0.009	0.415	102.25	0.009	0.415	830.39	0.009	0.415	693.19	0.009	0.415	489.27	0.009	0.415	597.62	0.009	0.415	819.16	0.009	0.415	775.84	0.009	0.415	531.76	0.009	0.415	569.08	0.009	0.415	809.58	0.009	0.415	750.21	0.009	0.415	764.5	0.009	0.415
684.06	0.009	0.42	140.25	0.009	0.42	104.97	0.009	0.42	830.14	0.009	0.42	697.86	0.009	0.42	498.11	0.009	0.42	606.8	0.009	0.42	840.26	0.009	0.42	788.1	0.009	0.42	537.35	0.009	0.42	572.58	0.009	0.42	819.62	0.009	0.42	759.65	0.009	0.42	774.58	0.009	0.42
678.45	0.009	0.425	141.44	0.009	0.425	104.12	0.009	0.425	821.49	0.009	0.425	693.94	0.009	0.425	498.14	0.009	0.425	608.26	0.009	0.425	839.34	0.009	0.425	793.64	0.009	0.425	532.69	0.009	0.425	571.84	0.009	0.425	816.57	0.009	0.425	756.73	0.009	0.425	771.68	0.009	0.425
674.47	0.009	0.43	138.71	0.009	0.43	101.23	0.009	0.43	819.14	0.009	0.43	695.36	0.009	0.43	492.97	0.009	0.43	602.29	0.009	0.43	826.11	0.009	0.43	798.07	0.009	0.43	526.27	0.009	0.43	574.03	0.009	0.43	809.81	0.009	0.43	748.47	0.009	0.43	771.68	0.009	0.43
673.61	0.009	0.435	140.33	0.009	0.435	103.47	0.009	0.435	826.16	0.009	0.435	700.95	0.009	0.435	488.74	0.009	0.435	598.27	0.009	0.435	816.51	0.009	0.435	797.04	0.009	0.435	523.3	0.009	0.435	576.64	0.009	0.435	809.13	0.009	0.435	747.39	0.009	0.435	776.98	0.009	0.435
671.37	0.009	0.44	141.93	0.009	0.44	103.15	0.009	0.44	828.98	0.009	0.44	700.52	0.009	0.44	485.31	0.009	0.44	598.23	0.009	0.44	811.1	0.009	0.44	786.37	0.009	0.44	521.28	0.009	0.44	572.19	0.009	0.44	810.32	0.009	0.44	742.88	0.009	0.44	773.21	0.009	0.44
666.56	0.009	0.445	141.61	0.009	0.445	105.38	0.009	0.445	823.93	0.009	0.445	691.68	0.009	0.445	482.9	0.009	0.445	597.19	0.009	0.445	808.75	0.009	0.445	780.11	0.009	0.445	522.8	0.009	0.445	564.99	0.009	0.445	813.18	0.009	0.445	737.7	0.009	0.445	767.79	0.009	0.445
664.61	0.009	0.45	137.88	0.009	0.45	103.07	0.009	0.45	817.22	0.009	0.45	679.44	0.009	0.45	479.43	0.009	0.45	594.12	0.009	0.45	808.99	0.009	0.45	775.3	0.009	0.45	522.87	0.009	0.45	560.19	0.009	0.45	813.23	0.009	0.45	732.71	0.009	0.45	761.49	0.009	0.45
665.99	0.01	0.455	141.6	0.01	0.455	104.17	0.01	0.455	813.02	0.01	0.455	675.64	0.01	0.455	478.82	0.01	0.455	596.45	0.01	0.455	816.05	0.01	0.455	775.39	0.01	0.455	522.43	0.01	0.455	561.76	0.01	0.455	811.05	0.01	0.455	732.04	0.01	0.455	756.78	0.01	0.455
688.59	0.01	0.46	152.95	0.01	0.46	111.09	0.01	0.46	835.28	0.01	0.46	702.77	0.01	0.46	500.31	0.01	0.46	620.98	0.01	0.46	845.05	0.01	0.46	799.9	0.01	0.46	539.13	0.01	0.46	582.78	0.01	0.46	834.08	0.01	0.46	764.1	0.01	0.46	783.69	0.01	0.46
725.03	0.01	0.465	150.72	0.01	0.465	106.93	0.01	0.465	884.83	0.01	0.465	749.84	0.01	0.465	535.18	0.01	0.465	655.02	0.01	0.465	885.9	0.01	0.465	841.62	0.01	0.465	563.39	0.01	0.465	610.09	0.01	0.465	885.16	0.01	0.465	820.46	0.01	0.465	841.02	0.01	0.465
731.89	0.01	0.47	152.32	0.01	0.47	112.11	0.01	0.47	899.45	0.01	0.47	762.39	0.01	0.47	542.48	0.01	0.47	660.54	0.01	0.47	890.26	0.01	0.47	845.85	0.01	0.47	569.23	0.01	0.47	615.38	0.01	0.47	893.85	0.01	0.47	831.95	0.01	0.47	857.57	0.01	0.47
724.22	0.01	0.475	152.01	0.01	0.475	112.31	0.01	0.475	895.5	0.01	0.475	755.38	0.01	0.475	538.54	0.01	0.475	656.88	0.01	0.475	884.49	0.01	0.475	838.54	0.01	0.475	570.82	0.01	0.475	612.76	0.01	0.475	883.39	0.01	0.475	825.96	0.01	0.475	849.7	0.01	0.475
719.37	0.01	0.48	152.53	0.01	0.48	110.58	0.01	0.48	887.21	0.01	0.48	740.93	0.01	0.48	536.15	0.01	0.48	649	0.01	0.48	881.63	0.01	0.48	829.94	0.01	0.48	568.27	0.01	0.48	608.27	0.01	0.48	876.1	0.01	0.48	816.09	0.01	0.48	838.6	0.01	0.48
723	0.01	0.485	156.6	0.01	0.485	111.99	0.01	0.485	882.61	0.01	0.485	736.29	0.01	0.485	537.27	0.01	0.485	646.89	0.01	0.485	887.89	0.01	0.485	832	0.01	0.485	564.47	0.01	0.485	604.93	0.01	0.485	882.36	0.01	0.485	815.47	0.01	0.485	838.06	0.01	0.485
728.09	0.01	0.49	154.75	0.01	0.49	113.1	0.01	0.49	879.07	0.01	0.49	737.63	0.01	0.49	534.01	0.01	0.49	650.26	0.01	0.49	889.94	0.01	0.49	836.88	0.01	0.49	561.09	0.01	0.49	605.44	0.01	0.49	887.43	0.01	0.49	813.69	0.01	0.49	834.22	0.01	0.49
728.63	0.01	0.495	150.54	0.01	0.495	114.17	0.01	0.495	880.51	0.01	0.495	744.26	0.01	0.495	529.3	0.01	0.495	650.04	0.01	0.495	885.1	0.01	0.495	840.62	0.01	0.495	557.83	0.01	0.495	609.23	0.01	0.495	882.94	0.01	0.495	815.01	0.01	0.495	830.14	0.01	0.495
723.98	0.01	0.5	146.22	0.01	0.5	109.58	0.01	0.5	884.05	0.01	0.5	752.4	0.01	0.5	524.89	0.01	0.5	646.27	0.01	0.5	875.4	0.01	0.5	836.55	0.01	0.5	554.65	0.01	0.5	610.88	0.01	0.5	876.68	0.01	0.5	812.75	0.01	0.5	832.87	0.01	0.5
717.39	0.011	0.505	150.89	0.011	0.505	110.09	0.011	0.505	886.55	0.011	0.505	752.62	0.011	0.505	520.72	0.011	0.505	647.23	0.011	0.505	869.44	0.011	0.505	833.76	0.011	0.505	554.84	0.011	0.505	607.26	0.011	0.505	878.17	0.011	0.505	808.75	0.011	0.505	840.89	0.011	0.505
732.56	0.011	0.51	166.25	0.011	0.51	122.63	0.011	0.51	911.72	0.011	0.51	767.42	0.011	0.51	539.48	0.011	0.51	670.15	0.011	0.51	891.16	0.011	0.51	848.43	0.011	0.51	576.29	0.011	0.51	618.77	0.011	0.51	906.09	0.011	0.51	829.25	0.011	0.51	868.42	0.011	0.51
764.89	0.011	0.515	164.79	0.011	0.515	118.38	0.011	0.515	954.94	0.011	0.515	799.74	0.011	0.515	573.01	0.011	0.515	703.02	0.011	0.515	936.41	0.011	0.515	884.5	0.011	0.515	605.09	0.011	0.515	641.58	0.011	0.515	953.6	0.011	0.515	870.33	0.011	0.515	912.95	0.011	0.515
774.69	0.011	0.52	166.98	0.011	0.52	120.29	0.011	0.52	955.8	0.011	0.52	800.58	0.011	0.52	580.45	0.011	0.52	708.1	0.011	0.52	951.97	0.011	0.52	892.72	0.011	0.52	607.47	0.011	0.52	648.95	0.011	0.52	965.89	0.011	0.52	880.81	0.011	0.52	919.37	0.011	0.52
778.66	0.011	0.525	168.78	0.011	0.525	120.23	0.011	0.525	945.72	0.011	0.525	797.04	0.011	0.525	576.99	0.011	0.525	706.58	0.011	0.525	951.3	0.011	0.525	894.02	0.011	0.525	600.76	0.011	0.525	649.77	0.011	0.525	967.26	0.011	0.525	884.31	0.011	0.525	913.77	0.011	0.525
783.3	0.011	0.53	166.88	0.011	0.53	124.27	0.011	0.53	942.36	0.011	0.53	797.89	0.011	0.53	575.16	0.011	0.53	703.63	0.011	0.53	943.94	0.011	0.53	892.83	0.011	0.53	597.84	0.011	0.53	648.71	0.011	0.53	962.34	0.011	0.53	885.1	0.011	0.53	908.34	0.011	0.53
785.21	0.011	0.535	164.35	0.011	0.535	124.28	0.011	0.535	952.02	0.011	0.535	805.87	0.011	0.535	576.17	0.011	0.535	699.72	0.011	0.535	939.47	0.011	0.535	893.09	0.011	0.535	598.39	0.011	0.535	648	0.011	0.535	959.44	0.011	0.535	892.36	0.011	0.535	909.99	0.011	0.535
781.56	0.011	0.54	161.57	0.011	0.54	121.3	0.011	0.54	961.41	0.011	0.54	810.55	0.011	0.54	573.78	0.011	0.54	696.75	0.011	0.54	932.99	0.011	0.54	886.58	0.011	0.54	598.75	0.011	0.54	646.09	0.011	0.54	958.37	0.011	0.54	893.73	0.011	0.54	911.33	0.011	0.54
773.28	0.011	0.545	166.03	0.011	0.545	119.1	0.011	0.545	959	0.011	0.545	806.69	0.011	0.545	570.18	0.011	0.545	698.18	0.011	0.545	931.29	0.011	0.545	881.06	0.011	0.545	599.73	0.011	0.545	645.97	0.011	0.545	958.12	0.011	0.545	893.11	0.011	0.545	914.4	0.011	0.545
764.35	0.011	0.55	166.6	0.011	0.55	116.26	0.011	0.55	945.45	0.011	0.55	796.18	0.011	0.55	568.27	0.011	0.55	695.95	0.011	0.55	937.82	0.011	0.55	877.59	0.011	0.55	597.39	0.011	0.55	646.51	0.011	0.55	956.47	0.011	0.55	887.48	0.011	0.55	913.34	0.011	0.55
762.3	0.012	0.555	168.81	0.012	0.555	120.28	0.012	0.555	938.41	0.012	0.555	795.02	0.012	0.555	569.2	0.012	0.555	691.59	0.012	0.555	944.25	0.012	0.555	883.08	0.012	0.555	593.82	0.012	0.555	647.28	0.012	0.555	955.7	0.012	0.555	882.39	0.012	0.555	908.16	0.012	0.555
792.98	0.012	0.56	177.98	0.012	0.56	134.68	0.012	0.56	964.29	0.012	0.56	824.95	0.012	0.56	587.05	0.012	0.56	713.28	0.012	0.56	969.15	0.012	0.56	914.6	0.012	0.56	612.02	0.012	0.56	664.84	0.012	0.56	980.22	0.012	0.56	901.93	0.012	0.56	927.91	0.012	0.56
841.44	0.012	0.565	174.77	0.012	0.565	127.66	0.012	0.565	1016.04	0.012	0.565	869.85	0.012	0.565	612.88	0.012	0.565	749.96	0.012	0.565	1004.69	0.012	0.565	958.1	0.012	0.565	641.13	0.012	0.565	689.86	0.012	0.565	1022.83	0.012	0.565	940.66	0.012	0.565	974.28	0.012	0.565
850.45	0.012	0.57	178.98	0.012	0.57	130.96	0.012	0.57	1032.98	0.012	0.57	876.21	0.012	0.57	617.17	0.012	0.57	751.06	0.012	0.57	1002.73	0.012	0.57	958.06	0.012	0.57	645.21	0.012	0.57	693.12	0.012	0.57	1030.76	0.012	0.57	949.83	0.012	0.57	986.28	0.012	0.57
838.77	0.012	0.575	178.52	0.012	0.575	130.63	0.012	0.575	1036.25	0.012	0.575	869.58	0.012	0.575	615.26	0.012	0.575	746.39	0.012	0.575	991.54	0.012	0.575	945.57	0.012	0.575	644.37	0.012	0.575	688.58	0.012	0.575	1031.71	0.012	0.575	949.45	0.012	0.575	984.51	0.012	0.575
829.6	0.012	0.58	176.99	0.012	0.58	133.19	0.012	0.58	1025.07	0.012	0.58	857.72	0.012	0.58	611.53	0.012	0.58	746.83	0.012	0.58	985.18	0.012	0.58	937.89	0.012	0.58	644.79	0.012	0.58	686.26	0.012	0.58	1025.87	0.012	0.58	943	0.012	0.58	979.3	0.012	0.58
827.07	0.012	0.585	182.02	0.012	0.585	136.92	0.012	0.585	1010.99	0.012	0.585	850.9	0.012	0.585	608.43	0.012	0.585	748.88	0.012	0.585	990.15	0.012	0.585	940.01	0.012	0.585	643.84	0.012	0.585	690.93	0.012	0.585	1019.53	0.012	0.585	941.18	0.012	0.585	978.71	0.012	0.585
827.12	0.012	0.59	184.96	0.012	0.59	135.06	0.012	0.59	1001.94	0.012	0.59	846.8	0.012	0.59	607.43	0.012	0.59	747.38	0.012	0.59	999.72	0.012	0.59	943.98	0.012	0.59	638.66	0.012	0.59	693.75	0.012	0.59	1017.29	0.012	0.59	940.49	0.012	0.59	976.81	0.012	0.59
827.75	0.012	0.595	183.63	0.012	0.595	129.12	0.012	0.595	999.88	0.012	0.595	846.22	0.012	0.595	610.78	0.012	0.595	746.55	0.012	0.595	1005.67	0.012	0.595	949.35	0.012	0.595	635.17	0.012	0.595	691.5	0.012	0.595	1023.07	0.012	0.595	943	0.012	0.595	976.29	0.012	0.595
827.49	0.012	0.6	177.41	0.012	0.6	124.45	0.012	0.6	1001.45	0.012	0.6	851.07	0.012	0.6	612.49	0.012	0.6	744.32	0.012	0.6	996.16	0.012	0.6	948.01	0.012	0.6	633.68	0.012	0.6	686.26	0.012	0.6	1027.14	0.012	0.6	941.79	0.012	0.6	973.56	0.012	0.6
828.2	0.013	0.605	179.91	0.013	0.605	128.48	0.013	0.605	1013.51	0.013	0.605	859.22	0.013	0.605	607.99	0.013	0.605	742.69	0.013	0.605	981.43	0.013	0.605	941.85	0.013	0.605	632.05	0.013	0.605	684.75	0.013	0.605	1025.44	0.013	0.605	946.06	0.013	0.605	971.17	0.013	0.605
854.7	0.013	0.61	196.4	0.013	0.61	142.21	0.013	0.61	1049.86	0.013	0.61	884.58	0.013	0.61	622.98	0.013	0.61	762.97	0.013	0.61	1002.04	0.013	0.61	959.61	0.013	0.61	653.6	0.013	0.61	707.17	0.013	0.61	1050.02	0.013	0.61	975.06	0.013	0.61	996.72	0.013	0.61
895.26	0.013	0.615	194.29	0.013	0.615	141.02	0.013	0.615	1089.97	0.013	0.615	920.93	0.013	0.615	657.27	0.013	0.615	798.8	0.013	0.615	1051.86	0.013	0.615	1005.19	0.013	0.615	690.05	0.013	0.615	738.36	0.013	0.615	1098.21	0.013	0.615	1013.86	0.013	0.615	1042.65	0.013	0.615
900.64	0.013	0.62	195.35	0.013	0.62	147.83	0.013	0.62	1083.46	0.013	0.62	922.72	0.013	0.62	668.36	0.013	0.62	804.98	0.013	0.62	1072.45	0.013	0.62	1017.92	0.013	0.62	698.25	0.013	0.62	743.49	0.013	0.62	1105.26	0.013	0.62	1019.44	0.013	0.62	1051.2	0.013	0.62
894.75	0.013	0.625	194.27	0.013	0.625	145.11	0.013	0.625	1071.67	0.013	0.625	912.39	0.013	0.625	666.29	0.013	0.625	801.42	0.013	0.625	1079.61	0.013	0.625	1015.75	0.013	0.625	692.53	0.013	0.625	741.8	0.013	0.625	1094.37	0.013	0.625	1015.19	0.013	0.625	1044.35	0.013	0.625
893.38	0.013	0.63	195.14	0.013	0.63	140.23	0.013	0.63	1067.35	0.013	0.63	903.97	0.013	0.63	660.21	0.013	0.63	798.47	0.013	0.63	1076.99	0.013	0.63	1013.03	0.013	0.63	685.35	0.013	0.63	741.27	0.013	0.63	1081.04	0.013	0.63	1008.27	0.013	0.63	1037.3	0.013	0.63
893.19	0.013	0.635	196.38	0.013	0.635	140.25	0.013	0.635	1067.95	0.013	0.635	905.42	0.013	0.635	656.68	0.013	0.635	797.78	0.013	0.635	1066.28	0.013	0.635	1017.98	0.013	0.635	683.73	0.013	0.635	740.79	0.013	0.635	1078.68	0.013	0.635	1003.25	0.013	0.635	1042.63	0.013	0.635
888.08	0.013	0.64	194.53	0.013	0.64	143.23	0.013	0.64	1068.67	0.013	0.64	911.12	0.013	0.64	652.38	0.013	0.64	796.42	0.013	0.64	1048.88	0.013	0.64	1013.08	0.013	0.64	679.9	0.013	0.64	735.13	0.013	0.64	1075.77	0.013	0.64	998.41	0.013	0.64	1038.15	0.013	0.64
881.85	0.013	0.645	193.64	0.013	0.645	146.97	0.013	0.645	1075.47	0.013	0.645	913.39	0.013	0.645	648.71	0.013	0.645	795.61	0.013	0.645	1039.39	0.013	0.645	1003.66	0.013	0.645	677.7	0.013	0.645	731.19	0.013	0.645	1077.51	0.013	0.645	998.67	0.013	0.645	1028.39	0.013	0.645
879.27	0.013	0.65	190.94	0.013	0.65	143.99	0.013	0.65	1071.19	0.013	0.65	906.49	0.013	0.65	648.21	0.013	0.65	794.81	0.013	0.65	1041.12	0.013	0.65	998.84	0.013	0.65	678.86	0.013	0.65	732.17	0.013	0.65	1083.19	0.013	0.65	995.43	0.013	0.65	1031.4	0.013	0.65
879.71	0.014	0.655	195.16	0.014	0.655	144.27	0.014	0.655	1056.54	0.014	0.655	900.08	0.014	0.655	651.6	0.014	0.655	795.86	0.014	0.655	1047.32	0.014	0.655	1005.17	0.014	0.655	682.8	0.014	0.655	736.62	0.014	0.655	1086.07	0.014	0.655	995.9	0.014	0.655	1038.38	0.014	0.655
902.44	0.014	0.66	207.37	0.014	0.66	155.57	0.014	0.66	1072.68	0.014	0.66	917.64	0.014	0.66	674.94	0.014	0.66	821	0.014	0.66	1079.34	0.014	0.66	1035.84	0.014	0.66	705.75	0.014	0.66	758.75	0.014	0.66	1110.72	0.014	0.66	1021.76	0.014	0.66	1059.49	0.014	0.66
941.16	0.014	0.665	206.02	0.014	0.665	149.8	0.014	0.665	1121.68	0.014	0.665	952.08	0.014	0.665	709.92	0.014	0.665	862.61	0.014	0.665	1131.4	0.014	0.665	1082.01	0.014	0.665	736.26	0.014	0.665	788.55	0.014	0.665	1154.53	0.014	0.665	1063.88	0.014	0.665	1098.93	0.014	0.665
950.57	0.014	0.67	210.01	0.014	0.67	151.51	0.014	0.67	1136.68	0.014	0.67	960.09	0.014	0.67	715.16	0.014	0.67	869.29	0.014	0.67	1138.9	0.014	0.67	1082.89	0.014	0.67	737.94	0.014	0.67	792.65	0.014	0.67	1161.14	0.014	0.67	1073.93	0.014	0.67	1113.55	0.014	0.67
945.74	0.014	0.675	211.18	0.014	0.675	151.03	0.014	0.675	1134.88	0.014	0.675	963	0.014	0.675	709.61	0.014	0.675	861.68	0.014	0.675	1126.82	0.014	0.675	1071.28	0.014	0.675	732.98	0.014	0.675	786.33	0.014	0.675	1156.48	0.014	0.675	1070.22	0.014	0.675	1110.79	0.014	0.675
940.23	0.014	0.68	209.58	0.014	0.68	154.79	0.014	0.68	1130.74	0.014	0.68	963.36	0.014	0.68	703.35	0.014	0.68	852.17	0.014	0.68	1118.87	0.014	0.68	1067.07	0.014	0.68	728.98	0.014	0.68	781.92	0.014	0.68	1151.68	0.014	0.68	1063.39	0.014	0.68	1094.06	0.014	0.68
938.24	0.014	0.685	210.47	0.014	0.685	161.2	0.014	0.685	1129.45	0.014	0.685	960.9	0.014	0.685	705.55	0.014	0.685	849.97	0.014	0.685	1124.3	0.014	0.685	1072.93	0.014	0.685	730.53	0.014	0.685	783.31	0.014	0.685	1151.8	0.014	0.685	1065.11	0.014	0.685	1090.35	0.014	0.685
939.35	0.014	0.69	209.75	0.014	0.69	157.94	0.014	0.69	1123.93	0.014	0.69	954.36	0.014	0.69	709.62	0.014	0.69	850.8	0.014	0.69	1128.74	0.014	0.69	1076.46	0.014	0.69	731.61	0.014	0.69	784.96	0.014	0.69	1145.86	0.014	0.69	1063.55	0.014	0.69	1093.71	0.014	0.69
941.71	0.014	0.695	211.39	0.014	0.695	152.32	0.014	0.695	1117.64	0.014	0.695	951.34	0.014	0.695	709.04	0.014	0.695	850.45	0.014	0.695	1131.05	0.014	0.695	1078.57	0.014	0.695	732.37	0.014	0.695	785.63	0.014	0.695	1141.77	0.014	0.695	1063.81	0.014	0.695	1099.17	0.014	0.695
941.07	0.014	0.7	206.37	0.014	0.7	149.7	0.014	0.7	1115.63	0.014	0.7	952.85	0.014	0.7	703.13	0.014	0.7	849.78	0.014	0.7	1124.95	0.014	0.7	1071.57	0.014	0.7	730.03	0.014	0.7	784.05	0.014	0.7	1139.24	0.014	0.7	1061.25	0.014	0.7	1100.15	0.014	0.7
933.7	0.015	0.705	204.58	0.015	0.705	153.32	0.015	0.705	1116.97	0.015	0.705	953.9	0.015	0.705	699.46	0.015	0.705	852.72	0.015	0.705	1117.2	0.015	0.705	1066.22	0.015	0.705	724.72	0.015	0.705	783.19	0.015	0.705	1140.33	0.015	0.705	1056.28	0.015	0.705	1098.35	0.015	0.705
945.83	0.015	0.71	215.75	0.015	0.71	164.03	0.015	0.71	1139.79	0.015	0.71	970.12	0.015	0.71	718.05	0.015	0.71	878.14	0.015	0.71	1136.4	0.015	0.71	1088.97	0.015	0.71	740.94	0.015	0.71	800.97	0.015	0.71	1164.26	0.015	0.71	1076.25	0.015	0.71	1119.81	0.015	0.71
975.4	0.015	0.715	217.77	0.015	0.715	160.97	0.015	0.715	1178.76	0.015	0.715	1002.09	0.015	0.715	754.67	0.015	0.715	919	0.015	0.715	1186.94	0.015	0.715	1132.51	0.015	0.715	774.14	0.015	0.715	830.74	0.015	0.715	1209.29	0.015	0.715	1122.93	0.015	0.715	1162.65	0.015	0.715
984.37	0.015	0.72	222.07	0.015	0.72	164.95	0.015	0.72	1182.77	0.015	0.72	1006.21	0.015	0.72	764.53	0.015	0.72	926.53	0.015	0.72	1203.22	0.015	0.72	1141.45	0.015	0.72	785.55	0.015	0.72	839.11	0.015	0.72	1219.71	0.015	0.72	1132.43	0.015	0.72	1171.25	0.015	0.72
985.73	0.015	0.725	220.75	0.015	0.725	165.43	0.015	0.725	1174.1	0.015	0.725	999.53	0.015	0.725	765.62	0.015	0.725	925.89	0.015	0.725	1206.05	0.015	0.725	1144.24	0.015	0.725	784.67	0.015	0.725	838.21	0.015	0.725	1222.29	0.015	0.725	1126.05	0.015	0.725	1166.21	0.015	0.725
987.18	0.015	0.73	220.15	0.015	0.73	166.08	0.015	0.73	1167.27	0.015	0.73	992.91	0.015	0.73	764.28	0.015	0.73	922.24	0.015	0.73	1203.91	0.015	0.73	1141.91	0.015	0.73	777.19	0.015	0.73	834.57	0.015	0.73	1217.73	0.015	0.73	1120.03	0.015	0.73	1160.55	0.015	0.73
989.29	0.015	0.735	223.2	0.015	0.735	168.94	0.015	0.735	1169.18	0.015	0.735	998.15	0.015	0.735	763.82	0.015	0.735	920.29	0.015	0.735	1201.52	0.015	0.735	1136.73	0.015	0.735	775.19	0.015	0.735	834.02	0.015	0.735	1213.47	0.015	0.735	1123.62	0.015	0.735	1168.68	0.015	0.735
986.77	0.015	0.74	221.57	0.015	0.74	165.49	0.015	0.74	1173.88	0.015	0.74	1008.48	0.015	0.74	762.23	0.015	0.74	917.62	0.015	0.74	1194.48	0.015	0.74	1130.32	0.015	0.74	773.85	0.015	0.74	832.79	0.015	0.74	1210.77	0.015	0.74	1122.66	0.015	0.74	1171.15	0.015	0.74
981.03	0.015	0.745	220.98	0.015	0.745	162.85	0.015	0.745	1178.12	0.015	0.745	1010.96	0.015	0.745	758.3	0.015	0.745	916.82	0.015	0.745	1187.06	0.015	0.745	1127.09	0.015	0.745	770.64	0.015	0.745	829.47	0.015	0.745	1211.42	0.015	0.745	1123.33	0.015	0.745	1163.81	0.015	0.745
974.56	0.015	0.75	216.46	0.015	0.75	158.59	0.015	0.75	1176.44	0.015	0.75	1002.39	0.015	0.75	753.32	0.015	0.75	912.85	0.015	0.75	1185.13	0.015	0.75	1125.3	0.015	0.75	766.62	0.015	0.75	824.2	0.015	0.75	1211.02	0.015	0.75	1122.27	0.015	0.75	1155.58	0.015	0.75
973.1	0.016	0.755	220.65	0.016	0.755	165.78	0.016	0.755	1171.67	0.016	0.755	992.08	0.016	0.755	751.67	0.016	0.755	907.39	0.016	0.755	1190.51	0.016	0.755	1129.43	0.016	0.755	767	0.016	0.755	824.29	0.016	0.755	1213.55	0.016	0.755	1121.16	0.016	0.755	1157.25	0.016	0.755
994.9	0.016	0.76	234.85	0.016	0.76	177.84	0.016	0.76	1191.66	0.016	0.76	1010.11	0.016	0.76	774.23	0.016	0.76	932.36	0.016	0.76	1222.55	0.016	0.76	1157.29	0.016	0.76	791.03	0.016	0.76	845.26	0.016	0.76	1234.19	0.016	0.76	1149.97	0.016	0.76	1183.68	0.016	0.76
1031.47	0.016	0.765	233.98	0.016	0.765	172.62	0.016	0.765	1232.02	0.016	0.765	1050.42	0.016	0.765	811.31	0.016	0.765	978.52	0.016	0.765	1278.31	0.016	0.765	1199.92	0.016	0.765	819.65	0.016	0.765	872.17	0.016	0.765	1281.95	0.016	0.765	1202.96	0.016	0.765	1229.58	0.016	0.765
1039.67	0.016	0.77	232.51	0.016	0.77	172.31	0.016	0.77	1239.33	0.016	0.77	1059.54	0.016	0.77	821.03	0.016	0.77	984.39	0.016	0.77	1287.8	0.016	0.77	1202.44	0.016	0.77	821.03	0.016	0.77	875.92	0.016	0.77	1292.01	0.016	0.77	1212.16	0.016	0.77	1244.11	0.016	0.77
1031.47	0.016	0.775	230.93	0.016	0.775	173	0.016	0.775	1241.55	0.016	0.775	1061.53	0.016	0.775	819.75	0.016	0.775	976.86	0.016	0.775	1274.08	0.016	0.775	1194.01	0.016	0.775	817.99	0.016	0.775	873.08	0.016	0.775	1290.79	0.016	0.775	1202.65	0.016	0.775	1248.12	0.016	0.775
1021.03	0.016	0.78	231.94	0.016	0.78	172.61	0.016	0.78	1241.85	0.016	0.78	1061.38	0.016	0.78	812.09	0.016	0.78	974.71	0.016	0.78	1259.74	0.016	0.78	1184.61	0.016	0.78	816.64	0.016	0.78	873.25	0.016	0.78	1284.42	0.016	0.78	1187.36	0.016	0.78	1243.38	0.016	0.78
1015.65	0.016	0.785	233.55	0.016	0.785	173.29	0.016	0.785	1235.25	0.016	0.785	1055.77	0.016	0.785	806.38	0.016	0.785	976.63	0.016	0.785	1257.47	0.016	0.785	1181.83	0.016	0.785	817.48	0.016	0.785	875.86	0.016	0.785	1280.51	0.016	0.785	1184.49	0.016	0.785	1238.09	0.016	0.785
1017.59	0.016	0.79	230.38	0.016	0.79	173.22	0.016	0.79	1224.73	0.016	0.79	1046.02	0.016	0.79	806.8	0.016	0.79	974.8	0.016	0.79	1256.53	0.016	0.79	1184.58	0.016	0.79	813.19	0.016	0.79	874.09	0.016	0.79	1278.65	0.016	0.79	1182.21	0.016	0.79	1228.28	0.016	0.79
1021.83	0.016	0.795	231.8	0.016	0.795	174.3	0.016	0.795	1220.89	0.016	0.795	1039.16	0.016	0.795	808.52	0.016	0.795	974.54	0.016	0.795	1258.63	0.016	0.795	1186.63	0.016	0.795	808.09	0.016	0.795	869.16	0.016	0.795	1280.87	0.016	0.795	1180.92	0.016	0.795	1225.71	0.016	0.795
1025.89	0.016	0.8	234.39	0.016	0.8	173.33	0.016	0.8	1219.97	0.016	0.8	1037.59	0.016	0.8	808.02	0.016	0.8	976.41	0.016	0.8	1263.75	0.016	0.8	1180.85	0.016	0.8	803.75	0.016	0.8	866.02	0.016	0.8	1276.03	0.016	0.8	1184.18	0.016	0.8	1227.36	0.016	0.8
1027.11	0.017	0.805	236.57	0.017	0.805	173.07	0.017	0.805	1219.57	0.017	0.805	1042.76	0.017	0.805	807.49	0.017	0.805	976.06	0.017	0.805	1266.3	0.017	0.805	1179.22	0.017	0.805	804.54	0.017	0.805	867.14	0.017	0.805	1276.35	0.017	0.805	1193.16	0.017	0.805	1233.13	0.017	0.805
1046.26	0.017	0.81	246	0.017	0.81	181.64	0.017	0.81	1252.99	0.017	0.81	1074.25	0.017	0.81	827.61	0.017	0.81	995.05	0.017	0.81	1284.6	0.017	0.81	1201.91	0.017	0.81	827.04	0.017	0.81	885.33	0.017	0.81	1308.29	0.017	0.81	1219.8	0.017	0.81	1264.29	0.017	0.81
1076.23	0.017	0.815	244.64	0.017	0.815	181.68	0.017	0.815	1313.68	0.017	0.815	1120.7	0.017	0.815	859.62	0.017	0.815	1032.17	0.017	0.815	1325.28	0.017	0.815	1240.85	0.017	0.815	857.32	0.017	0.815	913.78	0.017	0.815	1370.56	0.017	0.815	1265.06	0.017	0.815	1317.78	0.017	0.815
1079.68	0.017	0.82	250.72	0.017	0.82	186.27	0.017	0.82	1318.29	0.017	0.82	1121.5	0.017	0.82	862.61	0.017	0.82	1037.71	0.017	0.82	1333.61	0.017	0.82	1245.87	0.017	0.82	861.96	0.017	0.82	921.23	0.017	0.82	1380.03	0.017	0.82	1275.12	0.017	0.82	1326.86	0.017	0.82
1075.96	0.017	0.825	250.88	0.017	0.825	183.49	0.017	0.825	1298.44	0.017	0.825	1108.61	0.017	0.825	859.14	0.017	0.825	1028.29	0.017	0.825	1334.01	0.017	0.825	1246.23	0.017	0.825	856.77	0.017	0.825	917.66	0.017	0.825	1371.74	0.017	0.825	1275.61	0.017	0.825	1318.27	0.017	0.825
1076.72	0.017	0.83	247.24	0.017	0.83	181.27	0.017	0.83	1285.44	0.017	0.83	1100.76	0.017	0.83	859.2	0.017	0.83	1021.03	0.017	0.83	1335.63	0.017	0.83	1245.01	0.017	0.83	852.52	0.017	0.83	910.85	0.017	0.83	1357.41	0.017	0.83	1271.56	0.017	0.83	1305.47	0.017	0.83
1079.6	0.017	0.835	246.62	0.017	0.835	183.05	0.017	0.835	1286.21	0.017	0.835	1103.77	0.017	0.835	858.26	0.017	0.835	1024.62	0.017	0.835	1338.93	0.017	0.835	1246.58	0.017	0.835	851.66	0.017	0.835	908.3	0.017	0.835	1355.13	0.017	0.835	1273.93	0.017	0.835	1304.85	0.017	0.835
1081.26	0.017	0.84	247.08	0.017	0.84	184.71	0.017	0.84	1288.72	0.017	0.84	1109.24	0.017	0.84	852.99	0.017	0.84	1025.85	0.017	0.84	1330.51	0.017	0.84	1245.77	0.017	0.84	848.74	0.017	0.84	909	0.017	0.84	1355.78	0.017	0.84	1273.33	0.017	0.84	1310.53	0.017	0.84
1075.38	0.017	0.845	248.01	0.017	0.845	186.92	0.017	0.845	1294.42	0.017	0.845	1114.1	0.017	0.845	850.45	0.017	0.845	1023.04	0.017	0.845	1319.99	0.017	0.845	1241.3	0.017	0.845	847.13	0.017	0.845	911.95	0.017	0.845	1355.63	0.017	0.845	1268.1	0.017	0.845	1316.16	0.017	0.845
1064.73	0.017	0.85	245.51	0.017	0.85	184.93	0.017	0.85	1298.89	0.017	0.85	1112.81	0.017	0.85	848.13	0.017	0.85	1022.46	0.017	0.85	1312.83	0.017	0.85	1234.07	0.017	0.85	847.06	0.017	0.85	912.02	0.017	0.85	1351.76	0.017	0.85	1257.39	0.017	0.85	1312.03	0.017	0.85
1059.49	0.018	0.855	245.09	0.018	0.855	182.95	0.018	0.855	1291.43	0.018	0.855	1106.01	0.018	0.855	849.23	0.018	0.855	1023.77	0.018	0.855	1311.73	0.018	0.855	1226.77	0.018	0.855	846.57	0.018	0.855	911.49	0.018	0.855	1358.62	0.018	0.855	1252.54	0.018	0.855	1307.68	0.018	0.855
1086.51	0.018	0.86	259.88	0.018	0.86	192.08	0.018	0.86	1304.25	0.018	0.86	1119.38	0.018	0.86	871.96	0.018	0.86	1039.73	0.018	0.86	1336.54	0.018	0.86	1247.09	0.018	0.86	862.33	0.018	0.86	928.26	0.018	0.86	1391.38	0.018	0.86	1285.91	0.018	0.86	1331.16	0.018	0.86
1131.15	0.018	0.865	260.42	0.018	0.865	187.15	0.018	0.865	1351.56	0.018	0.865	1158.64	0.018	0.865	905.42	0.018	0.865	1075.65	0.018	0.865	1381.7	0.018	0.865	1292.07	0.018	0.865	890.19	0.018	0.865	951.31	0.018	0.865	1444.08	0.018	0.865	1343.37	0.018	0.865	1381.27	0.018	0.865
1142.25	0.018	0.87	264.39	0.018	0.87	192.84	0.018	0.87	1367.23	0.018	0.87	1170.21	0.018	0.87	910.58	0.018	0.87	1091.64	0.018	0.87	1391.55	0.018	0.87	1300.88	0.018	0.87	897.66	0.018	0.87	953.21	0.018	0.87	1444.09	0.018	0.87	1354.09	0.018	0.87	1394.69	0.018	0.87
1141.61	0.018	0.875	264.96	0.018	0.875	196.36	0.018	0.875	1369.06	0.018	0.875	1174.81	0.018	0.875	905.25	0.018	0.875	1089.04	0.018	0.875	1383.98	0.018	0.875	1295.2	0.018	0.875	895.36	0.018	0.875	952.2	0.018	0.875	1438.87	0.018	0.875	1353.46	0.018	0.875	1393.21	0.018	0.875
1140.68	0.018	0.88	268.37	0.018	0.88	198.12	0.018	0.88	1365.32	0.018	0.88	1174.05	0.018	0.88	895.85	0.018	0.88	1075.73	0.018	0.88	1374.33	0.018	0.88	1291.62	0.018	0.88	892.43	0.018	0.88	953.41	0.018	0.88	1437.77	0.018	0.88	1342.83	0.018	0.88	1390.54	0.018	0.88
1136.83	0.018	0.885	269.4	0.018	0.885	198.91	0.018	0.885	1364.61	0.018	0.885	1168.46	0.018	0.885	891.25	0.018	0.885	1070.67	0.018	0.885	1377.35	0.018	0.885	1294.36	0.018	0.885	892.14	0.018	0.885	956.04	0.018	0.885	1437.15	0.018	0.885	1331.53	0.018	0.885	1394.32	0.018	0.885
1130.51	0.018	0.89	265.63	0.018	0.89	195.31	0.018	0.89	1359.87	0.018	0.89	1163.03	0.018	0.89	891.15	0.018	0.89	1067.83	0.018	0.89	1382.67	0.018	0.89	1295.31	0.018	0.89	892.11	0.018	0.89	955.8	0.018	0.89	1423.73	0.018	0.89	1333.35	0.018	0.89	1390.53	0.018	0.89
1124.81	0.018	0.895	263.41	0.018	0.895	192.21	0.018	0.895	1352.18	0.018	0.895	1161.49	0.018	0.895	895.24	0.018	0.895	1063.07	0.018	0.895	1384.8	0.018	0.895	1293.34	0.018	0.895	891.69	0.018	0.895	952.48	0.018	0.895	1422.37	0.018	0.895	1341.77	0.018	0.895	1385.5	0.018	0.895
1122.67	0.018	0.9	259.8	0.018	0.9	189.04	0.018	0.9	1344.35	0.018	0.9	1158.31	0.018	0.9	896.7	0.018	0.9	1060.18	0.018	0.9	1380.87	0.018	0.9	1290.35	0.018	0.9	886.77	0.018	0.9	946.35	0.018	0.9	1423.39	0.018	0.9	1342.62	0.018	0.9	1379.19	0.018	0.9
1123.86	0.019	0.905	260.91	0.019	0.905	191.16	0.019	0.905	1345.37	0.019	0.905	1159.19	0.019	0.905	893.3	0.019	0.905	1065.6	0.019	0.905	1378.06	0.019	0.905	1291.02	0.019	0.905	881.03	0.019	0.905	942.72	0.019	0.905	1422.46	0.019	0.905	1339.65	0.019	0.905	1378.75	0.019	0.905
1147.61	0.019	0.91	274.68	0.019	0.91	205.81	0.019	0.91	1380.5	0.019	0.91	1189.11	0.019	0.91	907.61	0.019	0.91	1093.38	0.019	0.91	1397.71	0.019	0.91	1316.74	0.019	0.91	898.52	0.019	0.91	962.2	0.019	0.91	1446.24	0.019	0.91	1362.31	0.019	0.91	1405.76	0.019	0.91
1186.3	0.019	0.915	276.53	0.019	0.915	202.89	0.019	0.915	1433.01	0.019	0.915	1237.19	0.019	0.915	934.16	0.019	0.915	1130.4	0.019	0.915	1434.55	0.019	0.915	1353.71	0.019	0.915	930.8	0.019	0.915	994.55	0.019	0.915	1503.17	0.019	0.915	1403.43	0.019	0.915	1450.56	0.019	0.915
1193.55	0.019	0.92	282.77	0.019	0.92	209.57	0.019	0.92	1436.99	0.019	0.92	1237	0.019	0.92	938.56	0.019	0.92	1134.57	0.019	0.92	1439.26	0.019	0.92	1351.41	0.019	0.92	935.95	0.019	0.92	1005.33	0.019	0.92	1521.89	0.019	0.92	1405.95	0.019	0.92	1461.13	0.019	0.92
1190.46	0.019	0.925	283.71	0.019	0.925	211.99	0.019	0.925	1422.39	0.019	0.925	1220.44	0.019	0.925	939.64	0.019	0.925	1125.26	0.019	0.925	1435.76	0.019	0.925	1348.77	0.019	0.925	933.37	0.019	0.925	1004.1	0.019	0.925	1521.36	0.019	0.925	1404.41	0.019	0.925	1461.89	0.019	0.925
1190.55	0.019	0.93	281.15	0.019	0.93	208.74	0.019	0.93	1406.42	0.019	0.93	1208.47	0.019	0.93	942.88	0.019	0.93	1113.62	0.019	0.93	1431.67	0.019	0.93	1347.9	0.019	0.93	932.01	0.019	0.93	999.78	0.019	0.93	1507.49	0.019	0.93	1404.55	0.019	0.93	1457.08	0.019	0.93
1190.41	0.019	0.935	281.32	0.019	0.935	207.16	0.019	0.935	1404.35	0.019	0.935	1211.83	0.019	0.935	945.32	0.019	0.935	1110.26	0.019	0.935	1433.46	0.019	0.935	1349.41	0.019	0.935	932.46	0.019	0.935	997.84	0.019	0.935	1504.45	0.019	0.935	1405.77	0.019	0.935	1451.98	0.019	0.935
1183	0.019	0.94	279.91	0.019	0.94	206.8	0.019	0.94	1406.46	0.019	0.94	1219.71	0.019	0.94	943.27	0.019	0.94	1114.33	0.019	0.94	1430.43	0.019	0.94	1346.55	0.019	0.94	930.38	0.019	0.94	993.87	0.019	0.94	1500.45	0.019	0.94	1398.87	0.019	0.94	1447.48	0.019	0.94
1175.15	0.019	0.945	280.85	0.019	0.945	206.95	0.019	0.945	1413.79	0.019	0.945	1224.41	0.019	0.945	938.93	0.019	0.945	1119.94	0.019	0.945	1423.04	0.019	0.945	1342.98	0.019	0.945	928.22	0.019	0.945	988.51	0.019	0.945	1496.17	0.019	0.945	1400.73	0.019	0.945	1448.41	0.019	0.945
1173.98	0.019	0.95	278.95	0.019	0.95	202.8	0.019	0.95	1422.91	0.019	0.95	1222.23	0.019	0.95	930.93	0.019	0.95	1119.43	0.019	0.95	1420.48	0.019	0.95	1342.74	0.019	0.95	927.36	0.019	0.95	984.97	0.019	0.95	1489.81	0.019	0.95	1398.11	0.019	0.95	1444.57	0.019	0.95
1177.88	0.02	0.955	279.54	0.02	0.955	204.56	0.02	0.955	1422.92	0.02	0.955	1217.81	0.02	0.955	925.39	0.02	0.955	1116.62	0.02	0.955	1429.3	0.02	0.955	1344.53	0.02	0.955	929.39	0.02	0.955	987.35	0.02	0.955	1490.61	0.02	0.955	1389.14	0.02	0.955	1445.56	0.02	0.955
1209	0.02	0.96	293.25	0.02	0.96	223.66	0.02	0.96	1433.79	0.02	0.96	1233.26	0.02	0.96	947.58	0.02	0.96	1135.01	0.02	0.96	1458.69	0.02	0.96	1370.58	0.02	0.96	950.37	0.02	0.96	1011.1	0.02	0.96	1514.08	0.02	0.96	1415.82	0.02	0.96	1472.5	0.02	0.96
1252.87	0.02	0.965	296.99	0.02	0.965	220.61	0.02	0.965	1463.54	0.02	0.965	1268.68	0.02	0.965	986.61	0.02	0.965	1168.34	0.02	0.965	1499.76	0.02	0.965	1419.59	0.02	0.965	984.54	0.02	0.965	1041.94	0.02	0.965	1553.94	0.02	0.965	1469.47	0.02	0.965	1516.37	0.02	0.965
1258.65	0.02	0.97	301.72	0.02	0.97	219.66	0.02	0.97	1469.1	0.02	0.97	1274.83	0.02	0.97	993.84	0.02	0.97	1174.02	0.02	0.97	1506.62	0.02	0.97	1432.33	0.02	0.97	988.18	0.02	0.97	1046.24	0.02	0.97	1560.18	0.02	0.97	1473.85	0.02	0.97	1521.92	0.02	0.97
1243.49	0.02	0.975	299.08	0.02	0.975	216.43	0.02	0.975	1470.08	0.02	0.975	1274.27	0.02	0.975	988.85	0.02	0.975	1177.65	0.02	0.975	1504.22	0.02	0.975	1426.66	0.02	0.975	979.72	0.02	0.975	1044.75	0.02	0.975	1554.95	0.02	0.975	1466.58	0.02	0.975	1515.53	0.02	0.975
1231.56	0.02	0.98	295.1	0.02	0.98	216.03	0.02	0.98	1469.71	0.02	0.98	1273.85	0.02	0.98	982.91	0.02	0.98	1180.81	0.02	0.98	1493.49	0.02	0.98	1412.93	0.02	0.98	975.09	0.02	0.98	1043.1	0.02	0.98	1547.43	0.02	0.98	1462.36	0.02	0.98	1507.83	0.02	0.98
1230.06	0.02	0.985	295.74	0.02	0.985	222.75	0.02	0.985	1471.91	0.02	0.985	1272.66	0.02	0.985	980.08	0.02	0.985	1178.73	0.02	0.985	1487.24	0.02	0.985	1407.92	0.02	0.985	977.5	0.02	0.985	1044.36	0.02	0.985	1550.92	0.02	0.985	1460.8	0.02	0.985	1506.29	0.02	0.985
1236.04	0.02	0.99	294.25	0.02	0.99	222.6	0.02	0.99	1468.43	0.02	0.99	1266.29	0.02	0.99	977.19	0.02	0.99	1170.67	0.02	0.99	1484.27	0.02	0.99	1405.31	0.02	0.99	976.78	0.02	0.99	1046.16	0.02	0.99	1555.25	0.02	0.99	1449.45	0.02	0.99	1503.14	0.02	0.99
1238.43	0.02	0.995	295.78	0.02	0.995	220.51	0.02	0.995	1458.99	0.02	0.995	1263.59	0.02	0.995	977.49	0.02	0.995	1164.46	0.02	0.995	1484.95	0.02	0.995	1404.09	0.02	0.995	973.49	0.02	0.995	1045.28	0.02	0.995	1554.93	0.02	0.995	1441.12	0.02	0.995	1503.45	0.02	0.995
1239.13	0.02	1	294.12	0.02	1	217.9	0.02	1	1447.75	0.02	1	1262.43	0.02	1	978.56	0.02	1	1158.09	0.02	1	1485.04	0.02	1	1399.82	0.02	1	971.68	0.02	1	1039.83	0.02	1	1547.84	0.02	1	1444.01	0.02	1	1502.25	0.02	1
1238.53	0.021	1.005	297.11	0.021	1.005	221.64	0.021	1.005	1444.49	0.021	1.005	1265.17	0.021	1.005	981.96	0.021	1.005	1153.88	0.021	1.005	1483.73	0.021	1.005	1396.69	0.021	1.005	971.82	0.021	1.005	1035.85	0.021	1.005	1545.74	0.021	1.005	1449.92	0.021	1.005	1501.47	0.021	1.005
1255.25	0.021	1.01	310.35	0.021	1.01	234.01	0.021	1.01	1476.02	0.021	1.01	1288.08	0.021	1.01	1005.48	0.021	1.01	1182.56	0.021	1.01	1505.96	0.021	1.01	1424.32	0.021	1.01	991.4	0.021	1.01	1055.16	0.021	1.01	1576.98	0.021	1.01	1472.85	0.021	1.01	1527.88	0.021	1.01
1283.51	0.021	1.015	312.16	0.021	1.015	227.81	0.021	1.015	1526.84	0.021	1.015	1324.19	0.021	1.015	1038.8	0.021	1.015	1234.56	0.021	1.015	1558.67	0.021	1.015	1480.02	0.021	1.015	1024.86	0.021	1.015	1086.95	0.021	1.015	1621.43	0.021	1.015	1515.78	0.021	1.015	1573.35	0.021	1.015
1285.72	0.021	1.02	314.12	0.021	1.02	229.49	0.021	1.02	1537.67	0.021	1.02	1326.06	0.021	1.02	1041.02	0.021	1.02	1245.59	0.021	1.02	1572.22	0.021	1.02	1493.49	0.021	1.02	1033.87	0.021	1.02	1093.88	0.021	1.02	1624.09	0.021	1.02	1525.18	0.021	1.02	1577.09	0.021	1.02
1281.72	0.021	1.025	312.62	0.021	1.025	232	0.021	1.025	1529.79	0.021	1.025	1320.12	0.021	1.025	1036.61	0.021	1.025	1238.44	0.021	1.025	1564	0.021	1.025	1489.64	0.021	1.025	1034.5	0.021	1.025	1091.56	0.021	1.025	1616.14	0.021	1.025	1523.37	0.021	1.025	1569.78	0.021	1.025
1285.34	0.021	1.03	310.71	0.021	1.03	235.74	0.021	1.03	1514.45	0.021	1.03	1315.93	0.021	1.03	1032.91	0.021	1.03	1228.87	0.021	1.03	1554.76	0.021	1.03	1482.29	0.021	1.03	1029.33	0.021	1.03	1087.86	0.021	1.03	1611.22	0.021	1.03	1517.58	0.021	1.03	1563.83	0.021	1.03
1291.19	0.021	1.035	315.3	0.021	1.035	239.2	0.021	1.035	1505.39	0.021	1.035	1316.4	0.021	1.035	1031	0.021	1.035	1223.86	0.021	1.035	1559.07	0.021	1.035	1482.22	0.021	1.035	1024.53	0.021	1.035	1087.28	0.021	1.035	1608.28	0.021	1.035	1519.06	0.021	1.035	1564.66	0.021	1.035
1291.61	0.021	1.04	315.58	0.021	1.04	235.55	0.021	1.04	1502.27	0.021	1.04	1315.4	0.021	1.04	1028.65	0.021	1.04	1220.84	0.021	1.04	1562.5	0.021	1.04	1479.38	0.021	1.04	1022.42	0.021	1.04	1088.24	0.021	1.04	1604.55	0.021	1.04	1511.88	0.021	1.04	1564.77	0.021	1.04
1286.75	0.021	1.045	311.53	0.021	1.045	232.42	0.021	1.045	1508.52	0.021	1.045	1316.25	0.021	1.045	1029.27	0.021	1.045	1222.77	0.021	1.045	1558.66	0.021	1.045	1471.55	0.021	1.045	1022.96	0.021	1.045	1090.46	0.021	1.045	1604.58	0.021	1.045	1506.96	0.021	1.045	1566.15	0.021	1.045
1279.1	0.021	1.05	306.69	0.021	1.05	226.49	0.021	1.05	1514.64	0.021	1.05	1313.23	0.021	1.05	1028.77	0.021	1.05	1225.76	0.021	1.05	1548.68	0.021	1.05	1461.71	0.021	1.05	1021.11	0.021	1.05	1090.22	0.021	1.05	1606.61	0.021	1.05	1506.78	0.021	1.05	1566.09	0.021	1.05
1269.71	0.022	1.055	308.23	0.022	1.055	228.62	0.022	1.055	1511.89	0.022	1.055	1305.93	0.022	1.055	1026.02	0.022	1.055	1226.1	0.022	1.055	1542.74	0.022	1.055	1459.36	0.022	1.055	1016.39	0.022	1.055	1087.83	0.022	1.055	1609.69	0.022	1.055	1506.65	0.022	1.055	1566.76	0.022	1.055
1288.6	0.022	1.06	320.32	0.022	1.06	243.31	0.022	1.06	1529.41	0.022	1.06	1322.79	0.022	1.06	1046.35	0.022	1.06	1243.15	0.022	1.06	1567.47	0.022	1.06	1487.24	0.022	1.06	1033.06	0.022	1.06	1103.76	0.022	1.06	1638.06	0.022	1.06	1527.62	0.022	1.06	1584.59	0.022	1.06
1327.47	0.022	1.065	324.42	0.022	1.065	242.16	0.022	1.065	1566.21	0.022	1.065	1364.59	0.022	1.065	1086.38	0.022	1.065	1279.29	0.022	1.065	1615.61	0.022	1.065	1533.35	0.022	1.065	1062.68	0.022	1.065	1130.3	0.022	1.065	1680.22	0.022	1.065	1573.38	0.022	1.065	1621.28	0.022	1.065
1339.52	0.022	1.07	328.57	0.022	1.07	243.29	0.022	1.07	1567.42	0.022	1.07	1377.86	0.022	1.07	1094.2	0.022	1.07	1287.28	0.022	1.07	1626.09	0.022	1.07	1539.05	0.022	1.07	1069.06	0.022	1.07	1134.06	0.022	1.07	1685.36	0.022	1.07	1584.16	0.022	1.07	1629.79	0.022	1.07
1337.42	0.022	1.075	326.99	0.022	1.075	243.67	0.022	1.075	1562.99	0.022	1.075	1377.84	0.022	1.075	1089.21	0.022	1.075	1285.15	0.022	1.075	1626.01	0.022	1.075	1533.41	0.022	1.075	1068.86	0.022	1.075	1130.95	0.022	1.075	1679.24	0.022	1.075	1578.01	0.022	1.075	1634.5	0.022	1.075
1331.69	0.022	1.08	326.33	0.022	1.08	245.18	0.022	1.08	1565.73	0.022	1.08	1374.56	0.022	1.08	1084.93	0.022	1.08	1282.04	0.022	1.08	1624.15	0.022	1.08	1528.4	0.022	1.08	1068.19	0.022	1.08	1130.08	0.022	1.08	1673.35	0.022	1.08	1567.69	0.022	1.08	1634.47	0.022	1.08
1326.53	0.022	1.085	329.66	0.022	1.085	245.85	0.022	1.085	1574.24	0.022	1.085	1370.53	0.022	1.085	1085.25	0.022	1.085	1288.14	0.022	1.085	1627.9	0.022	1.085	1528.44	0.022	1.085	1068.82	0.022	1.085	1133.08	0.022	1.085	1668.57	0.022	1.085	1573.46	0.022	1.085	1634.21	0.022	1.085
1321.82	0.022	1.09	329.62	0.022	1.09	243.22	0.022	1.09	1573.62	0.022	1.09	1361.93	0.022	1.09	1085.16	0.022	1.09	1287.39	0.022	1.09	1623.99	0.022	1.09	1525.94	0.022	1.09	1067.41	0.022	1.09	1133.56	0.022	1.09	1664.59	0.022	1.09	1576	0.022	1.09	1632.26	0.022	1.09
1318.12	0.022	1.095	327.92	0.022	1.095	241.83	0.022	1.095	1560.27	0.022	1.095	1357.23	0.022	1.095	1080.81	0.022	1.095	1279.28	0.022	1.095	1618.39	0.022	1.095	1531.34	0.022	1.095	1066.01	0.022	1.095	1130.96	0.022	1.095	1669.86	0.022	1.095	1573.08	0.022	1.095	1628.65	0.022	1.095
1318.23	0.022	1.1	323.82	0.022	1.1	241.08	0.022	1.1	1546.26	0.022	1.1	1353.71	0.022	1.1	1073.76	0.022	1.1	1272.32	0.022	1.1	1615.2	0.022	1.1	1533.63	0.022	1.1	1062.2	0.022	1.1	1125.85	0.022	1.1	1672.66	0.022	1.1	1566.6	0.022	1.1	1619.22	0.022	1.1
1322.2	0.023	1.105	325.14	0.023	1.105	243.86	0.023	1.105	1542.98	0.023	1.105	1353.52	0.023	1.105	1072.64	0.023	1.105	1273.24	0.023	1.105	1619.25	0.023	1.105	1531.67	0.023	1.105	1059.79	0.023	1.105	1121.46	0.023	1.105	1665.09	0.023	1.105	1567.92	0.023	1.105	1613.83	0.023	1.105
1347.43	0.023	1.11	337.49	0.023	1.11	255.36	0.023	1.11	1575.75	0.023	1.11	1380.71	0.023	1.11	1095.79	0.023	1.11	1296.13	0.023	1.11	1644.36	0.023	1.11	1548.66	0.023	1.11	1080.91	0.023	1.11	1139.86	0.023	1.11	1686.62	0.023	1.11	1594.41	0.023	1.11	1646.35	0.023	1.11
1381.96	0.023	1.115	337	0.023	1.115	253.34	0.023	1.115	1628.95	0.023	1.115	1423.79	0.023	1.115	1134	0.023	1.115	1339.05	0.023	1.115	1687.02	0.023	1.115	1585.32	0.023	1.115	1111.08	0.023	1.115	1166.29	0.023	1.115	1743.35	0.023	1.115	1641.53	0.023	1.115	1704.55	0.023	1.115
1385.04	0.023	1.12	339.42	0.023	1.12	256.85	0.023	1.12	1637.06	0.023	1.12	1428.32	0.023	1.12	1140.82	0.023	1.12	1352.27	0.023	1.12	1692.35	0.023	1.12	1588.95	0.023	1.12	1111.72	0.023	1.12	1169.57	0.023	1.12	1758.23	0.023	1.12	1650.24	0.023	1.12	1714.53	0.023	1.12
1374.13	0.023	1.125	342.22	0.023	1.125	256.35	0.023	1.125	1627.38	0.023	1.125	1421.28	0.023	1.125	1138.18	0.023	1.125	1349.32	0.023	1.125	1688.66	0.023	1.125	1584.78	0.023	1.125	1103.51	0.023	1.125	1167.08	0.023	1.125	1751.43	0.023	1.125	1644.02	0.023	1.125	1708.98	0.023	1.125
1365.74	0.023	1.13	343.83	0.023	1.13	253.72	0.023	1.13	1614.12	0.023	1.13	1413.83	0.023	1.13	1134.86	0.023	1.13	1336.85	0.023	1.13	1684.75	0.023	1.13	1578.61	0.023	1.13	1098.67	0.023	1.13	1165.29	0.023	1.13	1742.15	0.023	1.13	1639.94	0.023	1.13	1699.58	0.023	1.13
1363.16	0.023	1.135	343.59	0.023	1.135	253.35	0.023	1.135	1608.12	0.023	1.135	1412.42	0.023	1.135	1134.56	0.023	1.135	1331.05	0.023	1.135	1682.27	0.023	1.135	1579.23	0.023	1.135	1098.8	0.023	1.135	1164.68	0.023	1.135	1740.99	0.023	1.135	1647.3	0.023	1.135	1691.58	0.023	1.135
1364.49	0.023	1.14	341.68	0.023	1.14	253.13	0.023	1.14	1605.54	0.023	1.14	1413.39	0.023	1.14	1132.58	0.023	1.14	1330.02	0.023	1.14	1678.5	0.023	1.14	1578.74	0.023	1.14	1099.09	0.023	1.14	1159.99	0.023	1.14	1741.32	0.023	1.14	1644.71	0.023	1.14	1687.2	0.023	1.14
1367.95	0.023	1.145	339.95	0.023	1.145	256.47	0.023	1.145	1607.63	0.023	1.145	1417.03	0.023	1.145	1129.65	0.023	1.145	1331.92	0.023	1.145	1679.66	0.023	1.145	1579.19	0.023	1.145	1100.8	0.023	1.145	1155.33	0.023	1.145	1741.79	0.023	1.145	1635.94	0.023	1.145	1692.07	0.023	1.145
1367.63	0.023	1.15	338.03	0.023	1.15	256	0.023	1.15	1614.66	0.023	1.15	1417.46	0.023	1.15	1126.64	0.023	1.15	1332.08	0.023	1.15	1677.67	0.023	1.15	1574.48	0.023	1.15	1102.56	0.023	1.15	1152.47	0.023	1.15	1736.28	0.023	1.15	1627.02	0.023	1.15	1692.97	0.023	1.15
1363.16	0.024	1.155	339.06	0.024	1.155	257.06	0.024	1.155	1617.42	0.024	1.155	1416.27	0.024	1.155	1124.8	0.024	1.155	1334.44	0.024	1.155	1673.98	0.024	1.155	1573.2	0.024	1.155	1104.02	0.024	1.155	1151.84	0.024	1.155	1734.89	0.024	1.155	1624.08	0.024	1.155	1691.61	0.024	1.155
1385.62	0.024	1.16	353.52	0.024	1.16	263.39	0.024	1.16	1638.4	0.024	1.16	1436.46	0.024	1.16	1142.01	0.024	1.16	1353.35	0.024	1.16	1696.44	0.024	1.16	1597.25	0.024	1.16	1119.01	0.024	1.16	1170.38	0.024	1.16	1765.8	0.024	1.16	1652.89	0.024	1.16	1718.88	0.024	1.16
1426.32	0.024	1.165	356.88	0.024	1.165	262.29	0.024	1.165	1679.81	0.024	1.165	1474	0.024	1.165	1174.95	0.024	1.165	1385.21	0.024	1.165	1740.37	0.024	1.165	1637.07	0.024	1.165	1142.22	0.024	1.165	1198.31	0.024	1.165	1819.26	0.024	1.165	1709.64	0.024	1.165	1771.8	0.024	1.165
1433.37	0.024	1.17	363.02	0.024	1.17	263.92	0.024	1.17	1684.03	0.024	1.17	1477.95	0.024	1.17	1182.3	0.024	1.17	1386.73	0.024	1.17	1753.07	0.024	1.17	1642.69	0.024	1.17	1148.1	0.024	1.17	1204.45	0.024	1.17	1825.03	0.024	1.17	1726.04	0.024	1.17	1778.92	0.024	1.17
1425.74	0.024	1.175	362.54	0.024	1.175	263.86	0.024	1.175	1678.28	0.024	1.175	1473.82	0.024	1.175	1178.96	0.024	1.175	1381.65	0.024	1.175	1751.36	0.024	1.175	1638.32	0.024	1.175	1148.63	0.024	1.175	1200.9	0.024	1.175	1814.29	0.024	1.175	1724.42	0.024	1.175	1772.96	0.024	1.175
1418.61	0.024	1.18	360.1	0.024	1.18	266	0.024	1.18	1675.83	0.024	1.18	1471.65	0.024	1.18	1172.72	0.024	1.18	1381.13	0.024	1.18	1742.57	0.024	1.18	1636.24	0.024	1.18	1144.31	0.024	1.18	1197.06	0.024	1.18	1807.01	0.024	1.18	1716.88	0.024	1.18	1769.39	0.024	1.18
1414.18	0.024	1.185	358.51	0.024	1.185	273.74	0.024	1.185	1679.53	0.024	1.185	1476.05	0.024	1.185	1169.2	0.024	1.185	1386.32	0.024	1.185	1736.79	0.024	1.185	1637.92	0.024	1.185	1140.66	0.024	1.185	1198.89	0.024	1.185	1810.13	0.024	1.185	1712.02	0.024	1.185	1769.92	0.024	1.185
1413.45	0.024	1.19	356.23	0.024	1.19	271.51	0.024	1.19	1679.09	0.024	1.19	1475.46	0.024	1.19	1166.76	0.024	1.19	1384.37	0.024	1.19	1736.16	0.024	1.19	1633.12	0.024	1.19	1138.28	0.024	1.19	1201.68	0.024	1.19	1808.13	0.024	1.19	1702.4	0.024	1.19	1763.63	0.024	1.19
1415.74	0.024	1.195	354.35	0.024	1.195	267.01	0.024	1.195	1671.79	0.024	1.195	1472.76	0.024	1.195	1167.02	0.024	1.195	1381.61	0.024	1.195	1734.37	0.024	1.195	1629.27	0.024	1.195	1135.99	0.024	1.195	1201.64	0.024	1.195	1802.87	0.024	1.195	1695.75	0.024	1.195	1762.54	0.024	1.195
1416.96	0.024	1.2	354.11	0.024	1.2	261.83	0.024	1.2	1664.53	0.024	1.2	1469.61	0.024	1.2	1169.06	0.024	1.2	1376.7	0.024	1.2	1724.5	0.024	1.2	1621.29	0.024	1.2	1130.88	0.024	1.2	1196.13	0.024	1.2	1799.8	0.024	1.2	1692.6	0.024	1.2	1761.47	0.024	1.2
1414.68	0.025	1.205	356.48	0.025	1.205	263.66	0.025	1.205	1658.58	0.025	1.205	1465.61	0.025	1.205	1170.94	0.025	1.205	1369.36	0.025	1.205	1719.04	0.025	1.205	1614.33	0.025	1.205	1128.1	0.025	1.205	1191.97	0.025	1.205	1801.66	0.025	1.205	1696.56	0.025	1.205	1759	0.025	1.205
1435.88	0.025	1.21	373.36	0.025	1.21	275.78	0.025	1.21	1680.49	0.025	1.21	1491.05	0.025	1.21	1189.2	0.025	1.21	1388.96	0.025	1.21	1744.42	0.025	1.21	1634.98	0.025	1.21	1150.16	0.025	1.21	1209.03	0.025	1.21	1829.71	0.025	1.21	1725.52	0.025	1.21	1783.6	0.025	1.21
1472.82	0.025	1.215	375.4	0.025	1.215	276.22	0.025	1.215	1737.07	0.025	1.215	1541.34	0.025	1.215	1218.13	0.025	1.215	1435.35	0.025	1.215	1788.44	0.025	1.215	1681.48	0.025	1.215	1185.23	0.025	1.215	1235.56	0.025	1.215	1881.12	0.025	1.215	1773.28	0.025	1.215	1836.59	0.025	1.215
1477.06	0.025	1.22	377.14	0.025	1.22	280.33	0.025	1.22	1754.94	0.025	1.22	1550.89	0.025	1.22	1220.48	0.025	1.22	1447.38	0.025	1.22	1798.26	0.025	1.22	1694.23	0.025	1.22	1191.29	0.025	1.22	1240.24	0.025	1.22	1891.01	0.025	1.22	1780.53	0.025	1.22	1845.42	0.025	1.22
1470.28	0.025	1.225	378.55	0.025	1.225	280.67	0.025	1.225	1752.81	0.025	1.225	1544.43	0.025	1.225	1215.89	0.025	1.225	1436.1	0.025	1.225	1797.61	0.025	1.225	1697.03	0.025	1.225	1187.2	0.025	1.225	1238.29	0.025	1.225	1888.97	0.025	1.225	1775.13	0.025	1.225	1839.56	0.025	1.225
1469.36	0.025	1.23	379.13	0.025	1.23	280.45	0.025	1.23	1739.03	0.025	1.23	1534.14	0.025	1.23	1213.56	0.025	1.23	1427	0.025	1.23	1795.77	0.025	1.23	1695.16	0.025	1.23	1183	0.025	1.23	1236.93	0.025	1.23	1886.04	0.025	1.23	1771.06	0.025	1.23	1836.81	0.025	1.23
1472.19	0.025	1.235	379.64	0.025	1.235	280.82	0.025	1.235	1733.45	0.025	1.235	1529.14	0.025	1.235	1217.02	0.025	1.235	1427.79	0.025	1.235	1795.64	0.025	1.235	1693.85	0.025	1.235	1184.87	0.025	1.235	1240.16	0.025	1.235	1883.5	0.025	1.235	1776.18	0.025	1.235	1837.97	0.025	1.235
1474	0.025	1.24	379.45	0.025	1.24	278.56	0.025	1.24	1730.43	0.025	1.24	1525.13	0.025	1.24	1218.51	0.025	1.24	1421.6	0.025	1.24	1794.39	0.025	1.24	1686.83	0.025	1.24	1185.97	0.025	1.24	1239.98	0.025	1.24	1874.77	0.025	1.24	1778.94	0.025	1.24	1831.89	0.025	1.24
1472.19	0.025	1.245	376.89	0.025	1.245	279.2	0.025	1.245	1725.96	0.025	1.245	1521.48	0.025	1.245	1213.52	0.025	1.245	1416.16	0.025	1.245	1792.31	0.025	1.245	1681.29	0.025	1.245	1182.5	0.025	1.245	1237.45	0.025	1.245	1875.52	0.025	1.245	1781.99	0.025	1.245	1835.35	0.025	1.245
1468.96	0.025	1.25	372.59	0.025	1.25	278.57	0.025	1.25	1725.3	0.025	1.25	1520.95	0.025	1.25	1204.29	0.025	1.25	1422.62	0.025	1.25	1786.08	0.025	1.25	1678.12	0.025	1.25	1176.21	0.025	1.25	1236.71	0.025	1.25	1878.27	0.025	1.25	1778.84	0.025	1.25	1835.45	0.025	1.25
1461.62	0.026	1.255	373.97	0.026	1.255	278.99	0.026	1.255	1729.08	0.026	1.255	1525.99	0.026	1.255	1199.44	0.026	1.255	1430.52	0.026	1.255	1781.02	0.026	1.255	1679.71	0.026	1.255	1172.91	0.026	1.255	1238.89	0.026	1.255	1874.36	0.026	1.255	1766.89	0.026	1.255	1826.57	0.026	1.255
1483.02	0.026	1.26	389.97	0.026	1.26	291.63	0.026	1.26	1756.96	0.026	1.26	1552.03	0.026	1.26	1221.12	0.026	1.26	1447.01	0.026	1.26	1801.28	0.026	1.26	1706.3	0.026	1.26	1193.25	0.026	1.26	1257.52	0.026	1.26	1892.04	0.026	1.26	1777.97	0.026	1.26	1842.91	0.026	1.26
1525.5	0.026	1.265	393.59	0.026	1.265	288.4	0.026	1.265	1799.64	0.026	1.265	1591.93	0.026	1.265	1259.8	0.026	1.265	1477.44	0.026	1.265	1838.84	0.026	1.265	1748.34	0.026	1.265	1227.17	0.026	1.265	1283.4	0.026	1.265	1933.23	0.026	1.265	1818.7	0.026	1.265	1889.74	0.026	1.265
1535.1	0.026	1.27	397.27	0.026	1.27	293.47	0.026	1.27	1797.69	0.026	1.27	1594.64	0.026	1.27	1270.29	0.026	1.27	1484.48	0.026	1.27	1841.31	0.026	1.27	1748.39	0.026	1.27	1230.21	0.026	1.27	1288.1	0.026	1.27	1941.53	0.026	1.27	1832.66	0.026	1.27	1899.86	0.026	1.27
1531.81	0.026	1.275	397.53	0.026	1.275	293.33	0.026	1.275	1785.63	0.026	1.275	1588.74	0.026	1.275	1269.11	0.026	1.275	1479.64	0.026	1.275	1842.03	0.026	1.275	1738.44	0.026	1.275	1224.1	0.026	1.275	1284.98	0.026	1.275	1939.6	0.026	1.275	1831.14	0.026	1.275	1892.67	0.026	1.275
1528.11	0.026	1.28	394.36	0.026	1.28	292.81	0.026	1.28	1779.06	0.026	1.28	1587.57	0.026	1.28	1264.52	0.026	1.28	1474.95	0.026	1.28	1846.16	0.026	1.28	1730.84	0.026	1.28	1220.29	0.026	1.28	1280.24	0.026	1.28	1929.4	0.026	1.28	1824.3	0.026	1.28	1889.64	0.026	1.28
1522.35	0.026	1.285	395.41	0.026	1.285	293.48	0.026	1.285	1784.9	0.026	1.285	1590.71	0.026	1.285	1260.42	0.026	1.285	1480.85	0.026	1.285	1849.68	0.026	1.285	1736.34	0.026	1.285	1225.26	0.026	1.285	1278.17	0.026	1.285	1927.2	0.026	1.285	1827.07	0.026	1.285	1896.59	0.026	1.285
1514.37	0.026	1.29	398.19	0.026	1.29	292.8	0.026	1.29	1790.14	0.026	1.29	1587.76	0.026	1.29	1256.34	0.026	1.29	1482.83	0.026	1.29	1845.03	0.026	1.29	1741.61	0.026	1.29	1226.98	0.026	1.29	1277.87	0.026	1.29	1926.06	0.026	1.29	1826.1	0.026	1.29	1894.94	0.026	1.29
1509.9	0.026	1.295	398.45	0.026	1.295	292.33	0.026	1.295	1790.71	0.026	1.295	1584.67	0.026	1.295	1253.42	0.026	1.295	1472.85	0.026	1.295	1842.09	0.026	1.295	1747.31	0.026	1.295	1225.07	0.026	1.295	1279.4	0.026	1.295	1931.12	0.026	1.295	1821.91	0.026	1.295	1890.97	0.026	1.295
1509.77	0.026	1.3	395.95	0.026	1.3	290.75	0.026	1.3	1788.18	0.026	1.3	1581.85	0.026	1.3	1250.86	0.026	1.3	1463.76	0.026	1.3	1840.05	0.026	1.3	1750	0.026	1.3	1222.81	0.026	1.3	1278.64	0.026	1.3	1932.81	0.026	1.3	1818.39	0.026	1.3	1884.11	0.026	1.3
1513.83	0.027	1.305	396.2	0.027	1.305	294.64	0.027	1.305	1780.98	0.027	1.305	1577.16	0.027	1.305	1249.16	0.027	1.305	1462.12	0.027	1.305	1839.08	0.027	1.305	1745.17	0.027	1.305	1224.77	0.027	1.305	1277.48	0.027	1.305	1928.99	0.027	1.305	1822.36	0.027	1.305	1880.02	0.027	1.305
1542.02	0.027	1.31	408.64	0.027	1.31	308.14	0.027	1.31	1795.26	0.027	1.31	1594.15	0.027	1.31	1270.03	0.027	1.31	1484.06	0.027	1.31	1862.63	0.027	1.31	1760.81	0.027	1.31	1246.48	0.027	1.31	1297.6	0.027	1.31	1953.67	0.027	1.31	1849.84	0.027	1.31	1903.68	0.027	1.31
1580.39	0.027	1.315	411.93	0.027	1.315	304.96	0.027	1.315	1836.73	0.027	1.315	1632.23	0.027	1.315	1306.27	0.027	1.315	1530.2	0.027	1.315	1909.24	0.027	1.315	1808.1	0.027	1.315	1278.17	0.027	1.315	1330.13	0.027	1.315	2006.7	0.027	1.315	1891.59	0.027	1.315	1951.47	0.027	1.315
1584.24	0.027	1.32	413.72	0.027	1.32	308.95	0.027	1.32	1850.47	0.027	1.32	1642.37	0.027	1.32	1310.51	0.027	1.32	1551.67	0.027	1.32	1917.98	0.027	1.32	1818.81	0.027	1.32	1281.32	0.027	1.32	1337.72	0.027	1.32	2012.73	0.027	1.32	1896.58	0.027	1.32	1960.95	0.027	1.32
1575.46	0.027	1.325	413.69	0.027	1.325	307.42	0.027	1.325	1853.16	0.027	1.325	1642.69	0.027	1.325	1307.86	0.027	1.325	1555.23	0.027	1.325	1910.67	0.027	1.325	1815.92	0.027	1.325	1276.97	0.027	1.325	1336.26	0.027	1.325	1995.9	0.027	1.325	1885.28	0.027	1.325	1953.67	0.027	1.325
1569.63	0.027	1.33	415.43	0.027	1.33	306.01	0.027	1.33	1847.5	0.027	1.33	1637.33	0.027	1.33	1308.19	0.027	1.33	1537.86	0.027	1.33	1900.51	0.027	1.33	1809.25	0.027	1.33	1270.73	0.027	1.33	1334.64	0.027	1.33	1978.99	0.027	1.33	1869.5	0.027	1.33	1948.87	0.027	1.33
1566.94	0.027	1.335	415.22	0.027	1.335	308.13	0.027	1.335	1844.1	0.027	1.335	1635.04	0.027	1.335	1309.44	0.027	1.335	1520.39	0.027	1.335	1898.29	0.027	1.335	1808.19	0.027	1.335	1268.02	0.027	1.335	1335.2	0.027	1.335	1980.59	0.027	1.335	1870.87	0.027	1.335	1948.59	0.027	1.335
1564.37	0.027	1.34	412.99	0.027	1.34	308.41	0.027	1.34	1835.16	0.027	1.34	1632.89	0.027	1.34	1308.52	0.027	1.34	1516.47	0.027	1.34	1896.14	0.027	1.34	1802.5	0.027	1.34	1265.99	0.027	1.34	1333.07	0.027	1.34	1975.76	0.027	1.34	1875.25	0.027	1.34	1938.21	0.027	1.34
1562.19	0.027	1.345	411.49	0.027	1.345	309.08	0.027	1.345	1826.05	0.027	1.345	1633.45	0.027	1.345	1305.89	0.027	1.345	1519.35	0.027	1.345	1899.84	0.027	1.345	1796.66	0.027	1.345	1266.81	0.027	1.345	1329.06	0.027	1.345	1973.93	0.027	1.345	1875.19	0.027	1.345	1936.6	0.027	1.345
1560.67	0.027	1.35	410.73	0.027	1.35	304.92	0.027	1.35	1819.28	0.027	1.35	1634.78	0.027	1.35	1302.8	0.027	1.35	1518.6	0.027	1.35	1900.9	0.027	1.35	1790.01	0.027	1.35	1266.6	0.027	1.35	1323.19	0.027	1.35	1978.74	0.027	1.35	1871.69	0.027	1.35	1942.35	0.027	1.35
1555.86	0.028	1.355	412.35	0.028	1.355	304.08	0.028	1.355	1823.98	0.028	1.355	1635.46	0.028	1.355	1303.16	0.028	1.355	1523.22	0.028	1.355	1896.8	0.028	1.355	1789.72	0.028	1.355	1267.19	0.028	1.355	1319.17	0.028	1.355	1986.66	0.028	1.355	1870.93	0.028	1.355	1944.58	0.028	1.355
1575.27	0.028	1.36	424.36	0.028	1.36	315.51	0.028	1.36	1857.85	0.028	1.36	1654.87	0.028	1.36	1324.35	0.028	1.36	1556.72	0.028	1.36	1921.27	0.028	1.36	1824.69	0.028	1.36	1291.6	0.028	1.36	1339.98	0.028	1.36	2012.04	0.028	1.36	1892.72	0.028	1.36	1965.95	0.028	1.36
1613.01	0.028	1.365	428.48	0.028	1.365	316.98	0.028	1.365	1902.71	0.028	1.365	1687.13	0.028	1.365	1363.64	0.028	1.365	1600.85	0.028	1.365	1975.86	0.028	1.365	1881.21	0.028	1.365	1327.12	0.028	1.365	1375.31	0.028	1.365	2053.94	0.028	1.365	1936.84	0.028	1.365	2008.4	0.028	1.365
1623.8	0.028	1.37	434.79	0.028	1.37	322.34	0.028	1.37	1904.59	0.028	1.37	1687.67	0.028	1.37	1369.37	0.028	1.37	1599.85	0.028	1.37	1987.37	0.028	1.37	1888.32	0.028	1.37	1332.47	0.028	1.37	1386.02	0.028	1.37	2062.14	0.028	1.37	1948.33	0.028	1.37	2013.36	0.028	1.37
1618.48	0.028	1.375	435.93	0.028	1.375	322.19	0.028	1.375	1893.56	0.028	1.375	1679.96	0.028	1.375	1363.74	0.028	1.375	1594.04	0.028	1.375	1983.57	0.028	1.375	1880.83	0.028	1.375	1329.58	0.028	1.375	1382.53	0.028	1.375	2059.19	0.028	1.375	1947.31	0.028	1.375	2008.35	0.028	1.375
1611.66	0.028	1.38	433.76	0.028	1.38	323.85	0.028	1.38	1880.2	0.028	1.38	1674.29	0.028	1.38	1360.02	0.028	1.38	1593.07	0.028	1.38	1981.82	0.028	1.38	1869.71	0.028	1.38	1323.69	0.028	1.38	1376.61	0.028	1.38	2049.35	0.028	1.38	1938.71	0.028	1.38	2006.83	0.028	1.38
1612	0.028	1.385	432.38	0.028	1.385	324.35	0.028	1.385	1879.16	0.028	1.385	1680.88	0.028	1.385	1360.53	0.028	1.385	1592.46	0.028	1.385	1982.92	0.028	1.385	1865.65	0.028	1.385	1320.33	0.028	1.385	1377.21	0.028	1.385	2050.13	0.028	1.385	1939.4	0.028	1.385	2011.19	0.028	1.385
1615.03	0.028	1.39	429.91	0.028	1.39	322.91	0.028	1.39	1882.53	0.028	1.39	1685.43	0.028	1.39	1359.56	0.028	1.39	1594.06	0.028	1.39	1974.85	0.028	1.39	1861.64	0.028	1.39	1318.31	0.028	1.39	1378.6	0.028	1.39	2049.85	0.028	1.39	1935.18	0.028	1.39	2006.24	0.028	1.39
1612.93	0.028	1.395	427.42	0.028	1.395	320.93	0.028	1.395	1885.58	0.028	1.395	1681	0.028	1.395	1360.74	0.028	1.395	1594.81	0.028	1.395	1966.79	0.028	1.395	1862.66	0.028	1.395	1314.41	0.028	1.395	1378.54	0.028	1.395	2045.7	0.028	1.395	1926.31	0.028	1.395	2002.93	0.028	1.395
1607.3	0.028	1.4	424.79	0.028	1.4	315.59	0.028	1.4	1886.51	0.028	1.4	1671.92	0.028	1.4	1359.4	0.028	1.4	1582.74	0.028	1.4	1961.04	0.028	1.4	1864.02	0.028	1.4	1305.86	0.028	1.4	1374.68	0.028	1.4	2036.9	0.028	1.4	1921.32	0.028	1.4	2003.75	0.028	1.4
1601.37	0.029	1.405	425.5	0.029	1.405	317.58	0.029	1.405	1883.26	0.029	1.405	1668.42	0.029	1.405	1355.54	0.029	1.405	1571.17	0.029	1.405	1958.19	0.029	1.405	1862.62	0.029	1.405	1301.8	0.029	1.405	1371.95	0.029	1.405	2028.76	0.029	1.405	1924.92	0.029	1.405	1999.98	0.029	1.405
1619.32	0.029	1.41	438.49	0.029	1.41	332.18	0.029	1.41	1899.21	0.029	1.41	1696.29	0.029	1.41	1376.26	0.029	1.41	1595.17	0.029	1.41	1984.76	0.029	1.41	1881.32	0.029	1.41	1326.28	0.029	1.41	1390.1	0.029	1.41	2051.96	0.029	1.41	1954.54	0.029	1.41	2014.69	0.029	1.41
1651.79	0.029	1.415	446.59	0.029	1.415	332.81	0.029	1.415	1938.53	0.029	1.415	1746	0.029	1.415	1420.21	0.029	1.415	1649.02	0.029	1.415	2040.5	0.029	1.415	1919.2	0.029	1.415	1364.44	0.029	1.415	1416.69	0.029	1.415	2104.95	0.029	1.415	1999.43	0.029	1.415	2066.91	0.029	1.415
1656.6	0.029	1.42	452.04	0.029	1.42	334.59	0.029	1.42	1945.61	0.029	1.42	1755.64	0.029	1.42	1427.57	0.029	1.42	1666.36	0.029	1.42	2053.26	0.029	1.42	1925.77	0.029	1.42	1373.16	0.029	1.42	1420.38	0.029	1.42	2123.65	0.029	1.42	2005.73	0.029	1.42	2092.49	0.029	1.42
1652.36	0.029	1.425	451.1	0.029	1.425	332.33	0.029	1.425	1947.26	0.029	1.425	1750.11	0.029	1.425	1423.35	0.029	1.425	1668.58	0.029	1.425	2046.8	0.029	1.425	1922.19	0.029	1.425	1368.53	0.029	1.425	1418.38	0.029	1.425	2128.64	0.029	1.425	2004.15	0.029	1.425	2086.25	0.029	1.425
1651.69	0.029	1.43	448.33	0.029	1.43	329.92	0.029	1.43	1947.3	0.029	1.43	1739.81	0.029	1.43	1421.03	0.029	1.43	1661.84	0.029	1.43	2040.24	0.029	1.43	1921.65	0.029	1.43	1362.87	0.029	1.43	1416.91	0.029	1.43	2123.43	0.029	1.43	1998.34	0.029	1.43	2067.02	0.029	1.43
1654.24	0.029	1.435	445.46	0.029	1.435	332.75	0.029	1.435	1946.37	0.029	1.435	1730.22	0.029	1.435	1421.51	0.029	1.435	1653.14	0.029	1.435	2043.77	0.029	1.435	1928.41	0.029	1.435	1362.28	0.029	1.435	1416.35	0.029	1.435	2118.88	0.029	1.435	1994.93	0.029	1.435	2068.42	0.029	1.435
1651.88	0.029	1.44	445.56	0.029	1.44	335.14	0.029	1.44	1939.82	0.029	1.44	1722.75	0.029	1.44	1420.1	0.029	1.44	1645.17	0.029	1.44	2046.46	0.029	1.44	1926.53	0.029	1.44	1360.45	0.029	1.44	1414.24	0.029	1.44	2112.07	0.029	1.44	1991.53	0.029	1.44	2069.99	0.029	1.44
1645.75	0.029	1.445	448.51	0.029	1.445	336.19	0.029	1.445	1936.71	0.029	1.445	1722.45	0.029	1.445	1415.77	0.029	1.445	1642.65	0.029	1.445	2048.35	0.029	1.445	1922.5	0.029	1.445	1357.94	0.029	1.445	1412.63	0.029	1.445	2109.15	0.029	1.445	1994.62	0.029	1.445	2064.35	0.029	1.445
1643.3	0.029	1.45	447.49	0.029	1.45	333.93	0.029	1.45	1935.41	0.029	1.45	1724.4	0.029	1.45	1410.09	0.029	1.45	1643.46	0.029	1.45	2045.9	0.029	1.45	1916.77	0.029	1.45	1353.83	0.029	1.45	1411.46	0.029	1.45	2104.51	0.029	1.45	1994.05	0.029	1.45	2061.72	0.029	1.45
1643.72	0.03	1.455	444.98	0.03	1.455	335.25	0.03	1.455	1934.31	0.03	1.455	1727.07	0.03	1.455	1408.45	0.03	1.455	1646.26	0.03	1.455	2040	0.03	1.455	1912.7	0.03	1.455	1351.42	0.03	1.455	1412.31	0.03	1.455	2100.54	0.03	1.455	1991.19	0.03	1.455	2065.7	0.03	1.455
1668.08	0.03	1.46	455.48	0.03	1.46	343.07	0.03	1.46	1961.65	0.03	1.46	1752.9	0.03	1.46	1429.46	0.03	1.46	1673	0.03	1.46	2055.36	0.03	1.46	1934.91	0.03	1.46	1370.79	0.03	1.46	1430.05	0.03	1.46	2125.98	0.03	1.46	2017.77	0.03	1.46	2092.77	0.03	1.46
1704.51	0.03	1.465	459.75	0.03	1.465	341.42	0.03	1.465	2010.99	0.03	1.465	1794.26	0.03	1.465	1468.89	0.03	1.465	1716.69	0.03	1.465	2099.1	0.03	1.465	1974.23	0.03	1.465	1397.58	0.03	1.465	1455.18	0.03	1.465	2177.95	0.03	1.465	2069.89	0.03	1.465	2145.39	0.03	1.465
1709.05	0.03	1.47	465.54	0.03	1.47	343.81	0.03	1.47	2015.49	0.03	1.47	1798.53	0.03	1.47	1479.37	0.03	1.47	1720.14	0.03	1.47	2108.3	0.03	1.47	1981.08	0.03	1.47	1399	0.03	1.47	1461.4	0.03	1.47	2193.34	0.03	1.47	2078.91	0.03	1.47	2157.82	0.03	1.47
1700.98	0.03	1.475	467.93	0.03	1.475	345.66	0.03	1.475	2005.24	0.03	1.475	1794.84	0.03	1.475	1477.18	0.03	1.475	1708.53	0.03	1.475	2103.27	0.03	1.475	1974.44	0.03	1.475	1395.68	0.03	1.475	1460.89	0.03	1.475	2194.76	0.03	1.475	2073.84	0.03	1.475	2153.22	0.03	1.475
1695.89	0.03	1.48	468.01	0.03	1.48	348.01	0.03	1.48	1994.02	0.03	1.48	1792.65	0.03	1.48	1471.69	0.03	1.48	1702.42	0.03	1.48	2097.41	0.03	1.48	1959.48	0.03	1.48	1395.21	0.03	1.48	1455.91	0.03	1.48	2188.58	0.03	1.48	2066.56	0.03	1.48	2143.94	0.03	1.48
1692.52	0.03	1.485	470.17	0.03	1.485	348.28	0.03	1.485	1992.91	0.03	1.485	1795.67	0.03	1.485	1472.72	0.03	1.485	1707.2	0.03	1.485	2103.73	0.03	1.485	1954.93	0.03	1.485	1395.36	0.03	1.485	1449.77	0.03	1.485	2186.45	0.03	1.485	2066	0.03	1.485	2144.35	0.03	1.485
1688.8	0.03	1.49	466.87	0.03	1.49	343.02	0.03	1.49	1995.72	0.03	1.49	1797.67	0.03	1.49	1472.99	0.03	1.49	1712.44	0.03	1.49	2103.68	0.03	1.49	1958.01	0.03	1.49	1392.16	0.03	1.49	1446.12	0.03	1.49	2184.72	0.03	1.49	2065.11	0.03	1.49	2141.19	0.03	1.49
1686.72	0.03	1.495	463.94	0.03	1.495	341.15	0.03	1.495	1999.64	0.03	1.495	1794.42	0.03	1.495	1468.64	0.03	1.495	1711.52	0.03	1.495	2096.72	0.03	1.495	1960.54	0.03	1.495	1392.92	0.03	1.495	1448.35	0.03	1.495	2183.98	0.03	1.495	2063.23	0.03	1.495	2137.92	0.03	1.495
1687.67	0.03	1.5	462.25	0.03	1.5	342.28	0.03	1.5	1997.51	0.03	1.5	1787.05	0.03	1.5	1466.43	0.03	1.5	1704.82	0.03	1.5	2091.17	0.03	1.5	1963.7	0.03	1.5	1393.16	0.03	1.5	1449.53	0.03	1.5	2175.96	0.03	1.5	2055.71	0.03	1.5	2137.24	0.03	1.5
1689.12	0.031	1.505	463.8	0.031	1.505	348.46	0.031	1.505	1994.91	0.031	1.505	1781.07	0.031	1.505	1466.26	0.031	1.505	1699.26	0.031	1.505	2094.84	0.031	1.505	1969.86	0.031	1.505	1393.69	0.031	1.505	1447.88	0.031	1.505	2170.02	0.031	1.505	2048.72	0.031	1.505	2140.04	0.031	1.505
1711.9	0.031	1.51	481.43	0.031	1.51	361.22	0.031	1.51	2020.03	0.031	1.51	1802.64	0.031	1.51	1484.1	0.031	1.51	1716.54	0.031	1.51	2126.44	0.031	1.51	1991.45	0.031	1.51	1411.84	0.031	1.51	1462.03	0.031	1.51	2201.7	0.031	1.51	2079.13	0.031	1.51	2165.15	0.031	1.51
1749.63	0.031	1.515	489.34	0.031	1.515	359.03	0.031	1.515	2067.69	0.031	1.515	1851.68	0.031	1.515	1517.42	0.031	1.515	1759.43	0.031	1.515	2174.78	0.031	1.515	2025.32	0.031	1.515	1436.62	0.031	1.515	1486.3	0.031	1.515	2259.58	0.031	1.515	2143.3	0.031	1.515	2217.72	0.031	1.515
1756.65	0.031	1.52	489.49	0.031	1.52	360.71	0.031	1.52	2073.86	0.031	1.52	1864.13	0.031	1.52	1523.86	0.031	1.52	1779.61	0.031	1.52	2183.44	0.031	1.52	2028.53	0.031	1.52	1437.51	0.031	1.52	1490.39	0.031	1.52	2269	0.031	1.52	2157.19	0.031	1.52	2233.2	0.031	1.52
1752.65	0.031	1.525	482.83	0.031	1.525	360.42	0.031	1.525	2075.39	0.031	1.525	1860.99	0.031	1.525	1522.35	0.031	1.525	1784.07	0.031	1.525	2174.77	0.031	1.525	2020.65	0.031	1.525	1433.12	0.031	1.525	1487.44	0.031	1.525	2264.61	0.031	1.525	2150.82	0.031	1.525	2228.1	0.031	1.525
1747.04	0.031	1.53	482.23	0.031	1.53	356.41	0.031	1.53	2073.89	0.031	1.53	1856.09	0.031	1.53	1519.53	0.031	1.53	1771.46	0.031	1.53	2159.46	0.031	1.53	2010.55	0.031	1.53	1430.96	0.031	1.53	1487.53	0.031	1.53	2256.71	0.031	1.53	2137.93	0.031	1.53	2215.15	0.031	1.53
1743.31	0.031	1.535	486.09	0.031	1.535	355.85	0.031	1.535	2071.29	0.031	1.535	1851.43	0.031	1.535	1518.9	0.031	1.535	1759.89	0.031	1.535	2152.83	0.031	1.535	2014.19	0.031	1.535	1430.41	0.031	1.535	1491.21	0.031	1.535	2257.81	0.031	1.535	2132.56	0.031	1.535	2215.89	0.031	1.535
1742.12	0.031	1.54	487.72	0.031	1.54	360.52	0.031	1.54	2066.99	0.031	1.54	1846.36	0.031	1.54	1517.93	0.031	1.54	1753.21	0.031	1.54	2148.17	0.031	1.54	2015.01	0.031	1.54	1427.14	0.031	1.54	1490.61	0.031	1.54	2248.74	0.031	1.54	2125.96	0.031	1.54	2215.83	0.031	1.54
1740.35	0.031	1.545	488.32	0.031	1.545	361.69	0.031	1.545	2063.61	0.031	1.545	1844.45	0.031	1.545	1514.77	0.031	1.545	1747.57	0.031	1.545	2148.8	0.031	1.545	2009.69	0.031	1.545	1426.35	0.031	1.545	1486.71	0.031	1.545	2240.67	0.031	1.545	2123.97	0.031	1.545	2212	0.031	1.545
1736.74	0.031	1.55	486.5	0.031	1.55	358.16	0.031	1.55	2053.14	0.031	1.55	1845.84	0.031	1.55	1509.45	0.031	1.55	1744.73	0.031	1.55	2150.73	0.031	1.55	2004.46	0.031	1.55	1424.78	0.031	1.55	1478.73	0.031	1.55	2240.32	0.031	1.55	2128.87	0.031	1.55	2207.91	0.031	1.55
1733.73	0.032	1.555	486.34	0.032	1.555	358.53	0.032	1.555	2047.28	0.032	1.555	1847.91	0.032	1.555	1511.23	0.032	1.555	1752.91	0.032	1.555	2152.63	0.032	1.555	2001.91	0.032	1.555	1420.95	0.032	1.555	1471.74	0.032	1.555	2246.64	0.032	1.555	2137.16	0.032	1.555	2208.95	0.032	1.555
1756.64	0.032	1.56	500.03	0.032	1.56	371.51	0.032	1.56	2081.37	0.032	1.56	1874.48	0.032	1.56	1536.09	0.032	1.56	1783.54	0.032	1.56	2175.28	0.032	1.56	2026.17	0.032	1.56	1440.99	0.032	1.56	1488.71	0.032	1.56	2275.56	0.032	1.56	2162	0.032	1.56	2232.78	0.032	1.56
1798.86	0.032	1.565	501.61	0.032	1.565	371.47	0.032	1.565	2137.55	0.032	1.565	1921.3	0.032	1.565	1572.07	0.032	1.565	1821.99	0.032	1.565	2216.59	0.032	1.565	2069.18	0.032	1.565	1476.84	0.032	1.565	1519.05	0.032	1.565	2328.17	0.032	1.565	2198.39	0.032	1.565	2279.46	0.032	1.565
1806.5	0.032	1.57	508.96	0.032	1.57	376.01	0.032	1.57	2142.68	0.032	1.57	1925.83	0.032	1.57	1577.68	0.032	1.57	1824.22	0.032	1.57	2223.75	0.032	1.57	2078.59	0.032	1.57	1483.02	0.032	1.57	1526.82	0.032	1.57	2335.34	0.032	1.57	2199.63	0.032	1.57	2294.93	0.032	1.57
1801.37	0.032	1.575	514.92	0.032	1.575	376.9	0.032	1.575	2135.29	0.032	1.575	1913.6	0.032	1.575	1573.23	0.032	1.575	1818.3	0.032	1.575	2222.62	0.032	1.575	2079.96	0.032	1.575	1477.95	0.032	1.575	1524.12	0.032	1.575	2327.32	0.032	1.575	2199.76	0.032	1.575	2296.73	0.032	1.575
1800.93	0.032	1.58	512.5	0.032	1.58	378.95	0.032	1.58	2129.47	0.032	1.58	1901.24	0.032	1.58	1566.5	0.032	1.58	1813.59	0.032	1.58	2221.53	0.032	1.58	2072.96	0.032	1.58	1472.3	0.032	1.58	1521.09	0.032	1.58	2319.05	0.032	1.58	2197.85	0.032	1.58	2286.97	0.032	1.58
1801.86	0.032	1.585	509.89	0.032	1.585	380.79	0.032	1.585	2126.62	0.032	1.585	1898.55	0.032	1.585	1562.76	0.032	1.585	1811.71	0.032	1.585	2221.74	0.032	1.585	2064.74	0.032	1.585	1469.19	0.032	1.585	1521.34	0.032	1.585	2322.9	0.032	1.585	2200.95	0.032	1.585	2285.77	0.032	1.585
1799.23	0.032	1.59	507.52	0.032	1.59	378.36	0.032	1.59	2119.24	0.032	1.59	1903.26	0.032	1.59	1560.55	0.032	1.59	1812.01	0.032	1.59	2218.19	0.032	1.59	2060.89	0.032	1.59	1464.5	0.032	1.59	1520.03	0.032	1.59	2317.87	0.032	1.59	2200.54	0.032	1.59	2285.9	0.032	1.59
1793.8	0.032	1.595	507.91	0.032	1.595	374.35	0.032	1.595	2118.8	0.032	1.595	1905.72	0.032	1.595	1557.23	0.032	1.595	1814.14	0.032	1.595	2215.07	0.032	1.595	2060.67	0.032	1.595	1460.63	0.032	1.595	1518.41	0.032	1.595	2312.34	0.032	1.595	2200.24	0.032	1.595	2280.02	0.032	1.595
1788.23	0.032	1.6	506.68	0.032	1.6	368.57	0.032	1.6	2120.38	0.032	1.6	1901.48	0.032	1.6	1555.45	0.032	1.6	1808.35	0.032	1.6	2209.13	0.032	1.6	2054.92	0.032	1.6	1457.25	0.032	1.6	1518.57	0.032	1.6	2309.39	0.032	1.6	2195.27	0.032	1.6	2268.93	0.032	1.6
1784.09	0.033	1.605	509	0.033	1.605	368.72	0.033	1.605	2118.86	0.033	1.605	1898.81	0.033	1.605	1556	0.033	1.605	1797.91	0.033	1.605	2198.67	0.033	1.605	2053.45	0.033	1.605	1457.77	0.033	1.605	1519.18	0.033	1.605	2310.48	0.033	1.605	2190.68	0.033	1.605	2271.69	0.033	1.605
1808.65	0.033	1.61	522.72	0.033	1.61	387.58	0.033	1.61	2141.53	0.033	1.61	1920.21	0.033	1.61	1575.62	0.033	1.61	1814.62	0.033	1.61	2216.13	0.033	1.61	2083.45	0.033	1.61	1481.1	0.033	1.61	1536.19	0.033	1.61	2332.55	0.033	1.61	2217.2	0.033	1.61	2305.02	0.033	1.61
1851.03	0.033	1.615	527.49	0.033	1.615	393.32	0.033	1.615	2182.97	0.033	1.615	1959.38	0.033	1.615	1610.53	0.033	1.615	1857.37	0.033	1.615	2265.75	0.033	1.615	2130.16	0.033	1.615	1515.16	0.033	1.615	1562.46	0.033	1.615	2378.36	0.033	1.615	2265.57	0.033	1.615	2351.54	0.033	1.615
1857.41	0.033	1.62	533.11	0.033	1.62	398.28	0.033	1.62	2186.68	0.033	1.62	1966.26	0.033	1.62	1619.26	0.033	1.62	1869.01	0.033	1.62	2282.45	0.033	1.62	2134.45	0.033	1.62	1519.02	0.033	1.62	1568.03	0.033	1.62	2395.2	0.033	1.62	2273.48	0.033	1.62	2363.71	0.033	1.62
1849.54	0.033	1.625	534.13	0.033	1.625	395.42	0.033	1.625	2182.12	0.033	1.625	1961.95	0.033	1.625	1618.63	0.033	1.625	1871.65	0.033	1.625	2279.48	0.033	1.625	2128.22	0.033	1.625	1512.98	0.033	1.625	1566.02	0.033	1.625	2401.73	0.033	1.625	2269.78	0.033	1.625	2362.99	0.033	1.625
1847.34	0.033	1.63	535.71	0.033	1.63	392.99	0.033	1.63	2182.96	0.033	1.63	1958.82	0.033	1.63	1616.2	0.033	1.63	1874.7	0.033	1.63	2272.21	0.033	1.63	2122.8	0.033	1.63	1510.12	0.033	1.63	1562.12	0.033	1.63	2390.45	0.033	1.63	2261.38	0.033	1.63	2349.66	0.033	1.63
1848.41	0.033	1.635	537.67	0.033	1.635	391.72	0.033	1.635	2183.52	0.033	1.635	1958.93	0.033	1.635	1616.23	0.033	1.635	1873	0.033	1.635	2269.07	0.033	1.635	2123.62	0.033	1.635	1510.95	0.033	1.635	1560.07	0.033	1.635	2383.72	0.033	1.635	2256.68	0.033	1.635	2343.47	0.033	1.635
1846.93	0.033	1.64	533.39	0.033	1.64	389.97	0.033	1.64	2174.88	0.033	1.64	1958.54	0.033	1.64	1615.43	0.033	1.64	1860.48	0.033	1.64	2264.31	0.033	1.64	2119.19	0.033	1.64	1507.2	0.033	1.64	1558.33	0.033	1.64	2381.14	0.033	1.64	2251.66	0.033	1.64	2340.25	0.033	1.64
1840.6	0.033	1.645	527.44	0.033	1.645	390.18	0.033	1.645	2167.66	0.033	1.645	1953.4	0.033	1.645	1613.05	0.033	1.645	1852.52	0.033	1.645	2260.66	0.033	1.645	2118.56	0.033	1.645	1505.13	0.033	1.645	1558.34	0.033	1.645	2378.53	0.033	1.645	2249.87	0.033	1.645	2340.48	0.033	1.645
1835.96	0.033	1.65	525.37	0.033	1.65	392.49	0.033	1.65	2162.65	0.033	1.65	1946.01	0.033	1.65	1604.08	0.033	1.65	1853.26	0.033	1.65	2261.49	0.033	1.65	2118.26	0.033	1.65	1504.43	0.033	1.65	1560.17	0.033	1.65	2372	0.033	1.65	2248.5	0.033	1.65	2340.52	0.033	1.65
1835.31	0.034	1.655	530.01	0.034	1.655	398.16	0.034	1.655	2161.37	0.034	1.655	1942.1	0.034	1.655	1599.13	0.034	1.655	1855.85	0.034	1.655	2268.93	0.034	1.655	2114.3	0.034	1.655	1503.55	0.034	1.655	1561.2	0.034	1.655	2369.44	0.034	1.655	2250.62	0.034	1.655	2343.07	0.034	1.655
1856.4	0.034	1.66	546.02	0.034	1.66	410.6	0.034	1.66	2185.85	0.034	1.66	1962.49	0.034	1.66	1623.68	0.034	1.66	1880.76	0.034	1.66	2298.28	0.034	1.66	2136.18	0.034	1.66	1521.62	0.034	1.66	1577.45	0.034	1.66	2394.16	0.034	1.66	2281.37	0.034	1.66	2366.23	0.034	1.66
1893.1	0.034	1.665	552.04	0.034	1.665	406.09	0.034	1.665	2230.69	0.034	1.665	2000.76	0.034	1.665	1665.74	0.034	1.665	1926.67	0.034	1.665	2341.84	0.034	1.665	2183.62	0.034	1.665	1554.95	0.034	1.665	1603.91	0.034	1.665	2439.4	0.034	1.665	2328.95	0.034	1.665	2408.45	0.034	1.665
1901.96	0.034	1.67	557.35	0.034	1.67	406.17	0.034	1.67	2241.19	0.034	1.67	2006.1	0.034	1.67	1674.52	0.034	1.67	1934.05	0.034	1.67	2343.16	0.034	1.67	2194.63	0.034	1.67	1559.38	0.034	1.67	1609.08	0.034	1.67	2446.39	0.034	1.67	2334.06	0.034	1.67	2415.64	0.034	1.67
1896.87	0.034	1.675	556.46	0.034	1.675	408.16	0.034	1.675	2235.45	0.034	1.675	2000.54	0.034	1.675	1668.07	0.034	1.675	1920.45	0.034	1.675	2331.39	0.034	1.675	2190.62	0.034	1.675	1552.99	0.034	1.675	1607.06	0.034	1.675	2445.24	0.034	1.675	2328.28	0.034	1.675	2411.43	0.034	1.675
1888.75	0.034	1.68	551.07	0.034	1.68	411.3	0.034	1.68	2223.74	0.034	1.68	1995.09	0.034	1.68	1657.73	0.034	1.68	1909.57	0.034	1.68	2319.05	0.034	1.68	2182.97	0.034	1.68	1548.04	0.034	1.68	1602.88	0.034	1.68	2443.14	0.034	1.68	2316.29	0.034	1.68	2403.33	0.034	1.68
1885.29	0.034	1.685	549.68	0.034	1.685	413.87	0.034	1.685	2218.69	0.034	1.685	1994.4	0.034	1.685	1653.52	0.034	1.685	1910.37	0.034	1.685	2320.25	0.034	1.685	2176.41	0.034	1.685	1550.74	0.034	1.685	1600.47	0.034	1.685	2446.41	0.034	1.685	2308.77	0.034	1.685	2404.2	0.034	1.685
1885.97	0.034	1.69	551.76	0.034	1.69	411.13	0.034	1.69	2212.57	0.034	1.69	1995.5	0.034	1.69	1655.52	0.034	1.69	1911.81	0.034	1.69	2326.11	0.034	1.69	2170.04	0.034	1.69	1550.28	0.034	1.69	1600.05	0.034	1.69	2444.19	0.034	1.69	2304.39	0.034	1.69	2408.22	0.034	1.69
1887.93	0.034	1.695	553.21	0.034	1.695	409.09	0.034	1.695	2210.99	0.034	1.695	1996.31	0.034	1.695	1660.78	0.034	1.695	1914.6	0.034	1.695	2324.94	0.034	1.695	2170.93	0.034	1.695	1548.11	0.034	1.695	1600.81	0.034	1.695	2441.52	0.034	1.695	2305.78	0.034	1.695	2406.91	0.034	1.695
1886.67	0.034	1.7	550.9	0.034	1.7	407.72	0.034	1.7	2211	0.034	1.7	1993.41	0.034	1.7	1663.46	0.034	1.7	1916.79	0.034	1.7	2318.3	0.034	1.7	2170.66	0.034	1.7	1545.94	0.034	1.7	1599.39	0.034	1.7	2429.79	0.034	1.7	2306.32	0.034	1.7	2396.82	0.034	1.7
1883.31	0.035	1.705	549.72	0.035	1.705	408.53	0.035	1.705	2211.64	0.035	1.705	1993.01	0.035	1.705	1661.83	0.035	1.705	1914.32	0.035	1.705	2313.01	0.035	1.705	2173.22	0.035	1.705	1546.37	0.035	1.705	1597.16	0.035	1.705	2422.7	0.035	1.705	2305.9	0.035	1.705	2393.11	0.035	1.705
1901.75	0.035	1.71	562.91	0.035	1.71	419.41	0.035	1.71	2237.1	0.035	1.71	2015.3	0.035	1.71	1678.42	0.035	1.71	1931.57	0.035	1.71	2338.67	0.035	1.71	2201.32	0.035	1.71	1567.26	0.035	1.71	1613.61	0.035	1.71	2447.4	0.035	1.71	2330.68	0.035	1.71	2422.12	0.035	1.71
1932.78	0.035	1.715	570.17	0.035	1.715	423.05	0.035	1.715	2277.18	0.035	1.715	2046.73	0.035	1.715	1715.34	0.035	1.715	1973.35	0.035	1.715	2395.18	0.035	1.715	2246.61	0.035	1.715	1599.88	0.035	1.715	1640.52	0.035	1.715	2496.34	0.035	1.715	2380.62	0.035	1.715	2465.99	0.035	1.715
1935.1	0.035	1.72	573.9	0.035	1.72	428.62	0.035	1.72	2277.51	0.035	1.72	2042.97	0.035	1.72	1723.35	0.035	1.72	1987.13	0.035	1.72	2414.93	0.035	1.72	2250.49	0.035	1.72	1602.74	0.035	1.72	1646.64	0.035	1.72	2510.18	0.035	1.72	2389.1	0.035	1.72	2471.5	0.035	1.72
1926.59	0.035	1.725	571.89	0.035	1.725	429.01	0.035	1.725	2266.95	0.035	1.725	2036.7	0.035	1.725	1721.58	0.035	1.725	1991.77	0.035	1.725	2417.2	0.035	1.725	2245.15	0.035	1.725	1595.75	0.035	1.725	1644.18	0.035	1.725	2509.35	0.035	1.725	2382.72	0.035	1.725	2477.15	0.035	1.725
1925.06	0.035	1.73	571.46	0.035	1.73	428.39	0.035	1.73	2259.79	0.035	1.73	2036.09	0.035	1.73	1719.71	0.035	1.73	1992.11	0.035	1.73	2407.63	0.035	1.73	2237.7	0.035	1.73	1591.1	0.035	1.73	1640.34	0.035	1.73	2498.27	0.035	1.73	2377.27	0.035	1.73	2478.24	0.035	1.73
1927.57	0.035	1.735	573	0.035	1.735	429.26	0.035	1.735	2263.34	0.035	1.735	2037.63	0.035	1.735	1722.56	0.035	1.735	1988.24	0.035	1.735	2395.31	0.035	1.735	2233.99	0.035	1.735	1591.9	0.035	1.735	1642.68	0.035	1.735	2494.2	0.035	1.735	2381.86	0.035	1.735	2474.68	0.035	1.735
1925.48	0.035	1.74	573.31	0.035	1.74	427.63	0.035	1.74	2269.08	0.035	1.74	2032.99	0.035	1.74	1721.56	0.035	1.74	1977.86	0.035	1.74	2383.1	0.035	1.74	2232.77	0.035	1.74	1592.14	0.035	1.74	1644.4	0.035	1.74	2488.66	0.035	1.74	2375.45	0.035	1.74	2466.9	0.035	1.74
1921.26	0.035	1.745	572	0.035	1.745	424.46	0.035	1.745	2271.13	0.035	1.745	2029.83	0.035	1.745	1714.89	0.035	1.745	1968.83	0.035	1.745	2378.94	0.035	1.745	2232.75	0.035	1.745	1592	0.035	1.745	1642.5	0.035	1.745	2486.6	0.035	1.745	2367.76	0.035	1.745	2459.4	0.035	1.745
1919.95	0.035	1.75	570.44	0.035	1.75	420.22	0.035	1.75	2264.9	0.035	1.75	2026.88	0.035	1.75	1705.16	0.035	1.75	1963.69	0.035	1.75	2379.55	0.035	1.75	2229.66	0.035	1.75	1591.28	0.035	1.75	1638.16	0.035	1.75	2483.99	0.035	1.75	2362.99	0.035	1.75	2453.68	0.035	1.75
1920.25	0.036	1.755	569.96	0.036	1.755	423.26	0.036	1.755	2254.89	0.036	1.755	2027.38	0.036	1.755	1701.42	0.036	1.755	1961.66	0.036	1.755	2384.5	0.036	1.755	2226.23	0.036	1.755	1587.83	0.036	1.755	1636.03	0.036	1.755	2487.09	0.036	1.755	2360.24	0.036	1.755	2453.03	0.036	1.755
1940.2	0.036	1.76	581.63	0.036	1.76	434.65	0.036	1.76	2273.7	0.036	1.76	2055.18	0.036	1.76	1731.3	0.036	1.76	1991.58	0.036	1.76	2415.36	0.036	1.76	2248.83	0.036	1.76	1602.88	0.036	1.76	1653.61	0.036	1.76	2512.25	0.036	1.76	2382.59	0.036	1.76	2480.65	0.036	1.76
1972.36	0.036	1.765	586.43	0.036	1.765	437.28	0.036	1.765	2316.48	0.036	1.765	2100.31	0.036	1.765	1781.3	0.036	1.765	2046.19	0.036	1.765	2463.82	0.036	1.765	2288.84	0.036	1.765	1630.91	0.036	1.765	1679.82	0.036	1.765	2558.69	0.036	1.765	2432.2	0.036	1.765	2533.81	0.036	1.765
1978.01	0.036	1.77	590.33	0.036	1.77	441.28	0.036	1.77	2325.32	0.036	1.77	2104.39	0.036	1.77	1789.76	0.036	1.77	2057.96	0.036	1.77	2468.65	0.036	1.77	2293.29	0.036	1.77	1634.86	0.036	1.77	1683.33	0.036	1.77	2558.17	0.036	1.77	2444.55	0.036	1.77	2549.76	0.036	1.77
1970.46	0.036	1.775	591.18	0.036	1.775	442.07	0.036	1.775	2323.35	0.036	1.775	2093.05	0.036	1.775	1785.11	0.036	1.775	2051.16	0.036	1.775	2457.13	0.036	1.775	2287.27	0.036	1.775	1630.27	0.036	1.775	1679.07	0.036	1.775	2544.03	0.036	1.775	2443.62	0.036	1.775	2545.85	0.036	1.775
1961.34	0.036	1.78	590.52	0.036	1.78	440.53	0.036	1.78	2317.63	0.036	1.78	2081.41	0.036	1.78	1776.5	0.036	1.78	2043.57	0.036	1.78	2446.72	0.036	1.78	2286.02	0.036	1.78	1627.72	0.036	1.78	1673.93	0.036	1.78	2535.26	0.036	1.78	2435.27	0.036	1.78	2528.02	0.036	1.78
1957.77	0.036	1.785	591.14	0.036	1.785	440.67	0.036	1.785	2313.48	0.036	1.785	2076.37	0.036	1.785	1769.36	0.036	1.785	2038.88	0.036	1.785	2455.01	0.036	1.785	2289.51	0.036	1.785	1631.55	0.036	1.785	1670.88	0.036	1.785	2537.14	0.036	1.785	2434.59	0.036	1.785	2520.21	0.036	1.785
1958.53	0.036	1.79	592.36	0.036	1.79	439.78	0.036	1.79	2308.76	0.036	1.79	2076.07	0.036	1.79	1767.26	0.036	1.79	2037.36	0.036	1.79	2466.25	0.036	1.79	2283.98	0.036	1.79	1629.82	0.036	1.79	1668.11	0.036	1.79	2530.33	0.036	1.79	2435.96	0.036	1.79	2519.55	0.036	1.79
1959.74	0.036	1.795	591.36	0.036	1.795	439.92	0.036	1.795	2309.45	0.036	1.795	2079.75	0.036	1.795	1772.23	0.036	1.795	2041.22	0.036	1.795	2468.19	0.036	1.795	2279.83	0.036	1.795	1625.47	0.036	1.795	1668.28	0.036	1.795	2525.74	0.036	1.795	2436.08	0.036	1.795	2523.22	0.036	1.795
1957.98	0.036	1.8	587.09	0.036	1.8	436.98	0.036	1.8	2310.91	0.036	1.8	2081.62	0.036	1.8	1770.14	0.036	1.8	2040.86	0.036	1.8	2456.71	0.036	1.8	2276.5	0.036	1.8	1620.42	0.036	1.8	1670.98	0.036	1.8	2522.79	0.036	1.8	2432.47	0.036	1.8	2521.58	0.036	1.8
1956.11	0.037	1.805	586.55	0.037	1.805	437.1	0.037	1.805	2311.99	0.037	1.805	2081.63	0.037	1.805	1766.7	0.037	1.805	2033.75	0.037	1.805	2442.23	0.037	1.805	2273.67	0.037	1.805	1618.3	0.037	1.805	1675.04	0.037	1.805	2523.47	0.037	1.805	2428.1	0.037	1.805	2525.34	0.037	1.805
1979.53	0.037	1.81	599.08	0.037	1.81	450.44	0.037	1.81	2336.49	0.037	1.81	2099.85	0.037	1.81	1789.48	0.037	1.81	2050.2	0.037	1.81	2459.5	0.037	1.81	2293.8	0.037	1.81	1637.43	0.037	1.81	1691.2	0.037	1.81	2542.21	0.037	1.81	2450.74	0.037	1.81	2559.9	0.037	1.81
2015.3	0.037	1.815	606.91	0.037	1.815	455.2	0.037	1.815	2382.28	0.037	1.815	2135.89	0.037	1.815	1829.14	0.037	1.815	2089.94	0.037	1.815	2504.8	0.037	1.815	2332.73	0.037	1.815	1666.28	0.037	1.815	1709.52	0.037	1.815	2586.82	0.037	1.815	2500.6	0.037	1.815	2609.09	0.037	1.815
2019.39	0.037	1.82	614.19	0.037	1.82	458.05	0.037	1.82	2384.8	0.037	1.82	2137.82	0.037	1.82	1834.1	0.037	1.82	2095.27	0.037	1.82	2515.21	0.037	1.82	2340.87	0.037	1.82	1672.6	0.037	1.82	1709.06	0.037	1.82	2601.58	0.037	1.82	2510.35	0.037	1.82	2608.5	0.037	1.82
2011.77	0.037	1.825	616.05	0.037	1.825	455.89	0.037	1.825	2369.73	0.037	1.825	2135.8	0.037	1.825	1828.74	0.037	1.825	2093.18	0.037	1.825	2516.28	0.037	1.825	2343.29	0.037	1.825	1670.36	0.037	1.825	1706.09	0.037	1.825	2609.67	0.037	1.825	2508.38	0.037	1.825	2600.35	0.037	1.825
2008.22	0.037	1.83	615.06	0.037	1.83	453.1	0.037	1.83	2362.75	0.037	1.83	2138.05	0.037	1.83	1822.92	0.037	1.83	2097.58	0.037	1.83	2518.37	0.037	1.83	2335.94	0.037	1.83	1664.38	0.037	1.83	1704.99	0.037	1.83	2601.83	0.037	1.83	2503.21	0.037	1.83	2595.44	0.037	1.83
2003.39	0.037	1.835	614.05	0.037	1.835	451.73	0.037	1.835	2371.8	0.037	1.835	2144.47	0.037	1.835	1826.8	0.037	1.835	2105.1	0.037	1.835	2514.86	0.037	1.835	2333.05	0.037	1.835	1662.57	0.037	1.835	1707.55	0.037	1.835	2591.68	0.037	1.835	2504.82	0.037	1.835	2593.85	0.037	1.835
1997.57	0.037	1.84	610.95	0.037	1.84	450.7	0.037	1.84	2374.25	0.037	1.84	2143.44	0.037	1.84	1826.16	0.037	1.84	2102.4	0.037	1.84	2503.65	0.037	1.84	2331.41	0.037	1.84	1661.11	0.037	1.84	1708.38	0.037	1.84	2586.63	0.037	1.84	2500.1	0.037	1.84	2594.04	0.037	1.84
1995.91	0.037	1.845	607.21	0.037	1.845	454.13	0.037	1.845	2368.48	0.037	1.845	2137.55	0.037	1.845	1820.43	0.037	1.845	2092.88	0.037	1.845	2500.4	0.037	1.845	2329.68	0.037	1.845	1658.97	0.037	1.845	1705.92	0.037	1.845	2582.75	0.037	1.845	2493.64	0.037	1.845	2601.72	0.037	1.845
1997	0.037	1.85	606.31	0.037	1.85	454.16	0.037	1.85	2357.21	0.037	1.85	2129.62	0.037	1.85	1816.97	0.037	1.85	2084.8	0.037	1.85	2500.53	0.037	1.85	2324.37	0.037	1.85	1657.43	0.037	1.85	1702.37	0.037	1.85	2567.39	0.037	1.85	2488.24	0.037	1.85	2597.29	0.037	1.85
1995.13	0.038	1.855	609.48	0.038	1.855	455.64	0.038	1.855	2348.03	0.038	1.855	2123.12	0.038	1.855	1813.89	0.038	1.855	2080.87	0.038	1.855	2500.82	0.038	1.855	2322.75	0.038	1.855	1658.21	0.038	1.855	1698.87	0.038	1.855	2557.75	0.038	1.855	2488.29	0.038	1.855	2590.42	0.038	1.855
2016.5	0.038	1.86	625.86	0.038	1.86	467.69	0.038	1.86	2372.1	0.038	1.86	2144.01	0.038	1.86	1832.64	0.038	1.86	2101.33	0.038	1.86	2526.59	0.038	1.86	2341.98	0.038	1.86	1677.32	0.038	1.86	1713.57	0.038	1.86	2585.68	0.038	1.86	2521.02	0.038	1.86	2618.44	0.038	1.86
2057.85	0.038	1.865	633.33	0.038	1.865	467.92	0.038	1.865	2428.68	0.038	1.865	2189.69	0.038	1.865	1873.75	0.038	1.865	2144.75	0.038	1.865	2568.69	0.038	1.865	2380.04	0.038	1.865	1706.88	0.038	1.865	1740.06	0.038	1.865	2641.51	0.038	1.865	2577.94	0.038	1.865	2665.96	0.038	1.865
2068.92	0.038	1.87	635.68	0.038	1.87	467.34	0.038	1.87	2442.85	0.038	1.87	2199	0.038	1.87	1883.41	0.038	1.87	2161.23	0.038	1.87	2572.83	0.038	1.87	2387.76	0.038	1.87	1709.81	0.038	1.87	1749.7	0.038	1.87	2648.14	0.038	1.87	2585.46	0.038	1.87	2675.22	0.038	1.87
2061.19	0.038	1.875	634.65	0.038	1.875	465.85	0.038	1.875	2436.52	0.038	1.875	2191.36	0.038	1.875	1879.02	0.038	1.875	2158.07	0.038	1.875	2563.32	0.038	1.875	2385.93	0.038	1.875	1703.5	0.038	1.875	1752.16	0.038	1.875	2642.9	0.038	1.875	2576.38	0.038	1.875	2680.37	0.038	1.875
2049.04	0.038	1.88	636.25	0.038	1.88	469.71	0.038	1.88	2428.28	0.038	1.88	2181.92	0.038	1.88	1873.88	0.038	1.88	2144.02	0.038	1.88	2555.33	0.038	1.88	2379.03	0.038	1.88	1697.17	0.038	1.88	1748.85	0.038	1.88	2638.26	0.038	1.88	2565.63	0.038	1.88	2682.06	0.038	1.88
2043.08	0.038	1.885	637.47	0.038	1.885	476.72	0.038	1.885	2425.28	0.038	1.885	2180.78	0.038	1.885	1867.76	0.038	1.885	2135.1	0.038	1.885	2553.91	0.038	1.885	2379.96	0.038	1.885	1696.49	0.038	1.885	1743.71	0.038	1.885	2642.61	0.038	1.885	2562.26	0.038	1.885	2674.58	0.038	1.885
2042.19	0.038	1.89	636.36	0.038	1.89	475.21	0.038	1.89	2417.02	0.038	1.89	2176.77	0.038	1.89	1861.97	0.038	1.89	2131.39	0.038	1.89	2551.42	0.038	1.89	2380.81	0.038	1.89	1697.2	0.038	1.89	1737.87	0.038	1.89	2644.37	0.038	1.89	2563.24	0.038	1.89	2666.83	0.038	1.89
2044.01	0.038	1.895	634.51	0.038	1.895	471.36	0.038	1.895	2409.64	0.038	1.895	2175.04	0.038	1.895	1862.94	0.038	1.895	2132.19	0.038	1.895	2553.04	0.038	1.895	2377.56	0.038	1.895	1698.35	0.038	1.895	1732.95	0.038	1.895	2644.82	0.038	1.895	2566.77	0.038	1.895	2668.32	0.038	1.895
2049.4	0.038	1.9	631.08	0.038	1.9	466.93	0.038	1.9	2408.21	0.038	1.9	2175.38	0.038	1.9	1863.37	0.038	1.9	2138.82	0.038	1.9	2552.55	0.038	1.9	2373.96	0.038	1.9	1698.21	0.038	1.9	1730.92	0.038	1.9	2637.24	0.038	1.9	2564.33	0.038	1.9	2661.51	0.038	1.9
2051.02	0.039	1.905	630.79	0.039	1.905	465.64	0.039	1.905	2413.86	0.039	1.905	2177.49	0.039	1.905	1862.95	0.039	1.905	2141.85	0.039	1.905	2546.8	0.039	1.905	2374.42	0.039	1.905	1695.77	0.039	1.905	1734.61	0.039	1.905	2624.3	0.039	1.905	2560.79	0.039	1.905	2651	0.039	1.905
2069.99	0.039	1.91	646.8	0.039	1.91	480.5	0.039	1.91	2440.05	0.039	1.91	2205.54	0.039	1.91	1882.18	0.039	1.91	2159.15	0.039	1.91	2559.69	0.039	1.91	2400.62	0.039	1.91	1712.76	0.039	1.91	1757.15	0.039	1.91	2639.45	0.039	1.91	2577.54	0.039	1.91	2678.15	0.039	1.91
2103.01	0.039	1.915	657.31	0.039	1.915	485.61	0.039	1.915	2479.17	0.039	1.915	2247.95	0.039	1.915	1915.64	0.039	1.915	2192.35	0.039	1.915	2599.12	0.039	1.915	2446.1	0.039	1.915	1743.31	0.039	1.915	1785.41	0.039	1.915	2683.99	0.039	1.915	2619.43	0.039	1.915	2736.17	0.039	1.915
2104.3	0.039	1.92	664.25	0.039	1.92	491.09	0.039	1.92	2478.47	0.039	1.92	2244.74	0.039	1.92	1920.49	0.039	1.92	2198.14	0.039	1.92	2613.7	0.039	1.92	2450.41	0.039	1.92	1747.59	0.039	1.92	1789.27	0.039	1.92	2693.04	0.039	1.92	2630.97	0.039	1.92	2749.45	0.039	1.92
2097.41	0.039	1.925	663.56	0.039	1.925	491.12	0.039	1.925	2470.67	0.039	1.925	2233.99	0.039	1.925	1916.35	0.039	1.925	2193.7	0.039	1.925	2612.6	0.039	1.925	2442.39	0.039	1.925	1743	0.039	1.925	1783	0.039	1.925	2694.27	0.039	1.925	2635.97	0.039	1.925	2742.01	0.039	1.925
2095.62	0.039	1.93	658.47	0.039	1.93	490.84	0.039	1.93	2466.71	0.039	1.93	2231.48	0.039	1.93	1913.51	0.039	1.93	2190.4	0.039	1.93	2606.31	0.039	1.93	2429.24	0.039	1.93	1739.81	0.039	1.93	1777.66	0.039	1.93	2690.62	0.039	1.93	2633.38	0.039	1.93	2734.5	0.039	1.93
2100.03	0.039	1.935	656.41	0.039	1.935	492.45	0.039	1.935	2472.56	0.039	1.935	2233.93	0.039	1.935	1917.94	0.039	1.935	2196.91	0.039	1.935	2606.35	0.039	1.935	2422.53	0.039	1.935	1742.97	0.039	1.935	1778.59	0.039	1.935	2686.5	0.039	1.935	2629.27	0.039	1.935	2731.72	0.039	1.935
2099.7	0.039	1.94	657.6	0.039	1.94	489.12	0.039	1.94	2473.49	0.039	1.94	2228.6	0.039	1.94	1921.6	0.039	1.94	2198.84	0.039	1.94	2603.51	0.039	1.94	2423.47	0.039	1.94	1744.48	0.039	1.94	1781.68	0.039	1.94	2680.79	0.039	1.94	2625.41	0.039	1.94	2723.78	0.039	1.94
2092.57	0.039	1.945	658.26	0.039	1.945	485.19	0.039	1.945	2470.98	0.039	1.945	2222.29	0.039	1.945	1920.01	0.039	1.945	2190.58	0.039	1.945	2596.01	0.039	1.945	2429.05	0.039	1.945	1740.85	0.039	1.945	1782.68	0.039	1.945	2679.54	0.039	1.945	2622.85	0.039	1.945	2721.15	0.039	1.945
2085.25	0.039	1.95	658.8	0.039	1.95	482.82	0.039	1.95	2468.54	0.039	1.95	2219.28	0.039	1.95	1909.32	0.039	1.95	2178.92	0.039	1.95	2590.18	0.039	1.95	2431.37	0.039	1.95	1735.08	0.039	1.95	1781.3	0.039	1.95	2677.85	0.039	1.95	2620.16	0.039	1.95	2719.31	0.039	1.95
2083.43	0.04	1.955	659.85	0.04	1.955	484.71	0.04	1.955	2464.69	0.04	1.955	2220.85	0.04	1.955	1897.77	0.04	1.955	2176.13	0.04	1.955	2592.84	0.04	1.955	2429.13	0.04	1.955	1733.06	0.04	1.955	1779.95	0.04	1.955	2678.97	0.04	1.955	2618.52	0.04	1.955	2720.67	0.04	1.955
2110.32	0.04	1.96	674.35	0.04	1.96	501.69	0.04	1.96	2478.11	0.04	1.96	2240.43	0.04	1.96	1918.42	0.04	1.96	2202.14	0.04	1.96	2620.01	0.04	1.96	2454.51	0.04	1.96	1757.71	0.04	1.96	1798.55	0.04	1.96	2705.84	0.04	1.96	2644.17	0.04	1.96	2747.89	0.04	1.96
2149.47	0.04	1.965	681.77	0.04	1.965	507.57	0.04	1.965	2515	0.04	1.965	2278.16	0.04	1.965	1967.99	0.04	1.965	2248.85	0.04	1.965	2665.33	0.04	1.965	2507.06	0.04	1.965	1795.04	0.04	1.965	1828.16	0.04	1.965	2751.64	0.04	1.965	2687.2	0.04	1.965	2792.66	0.04	1.965
2156.41	0.04	1.97	683.89	0.04	1.97	513.02	0.04	1.97	2526.72	0.04	1.97	2286.79	0.04	1.97	1981.59	0.04	1.97	2263.08	0.04	1.97	2674.25	0.04	1.97	2511.76	0.04	1.97	1799.34	0.04	1.97	1832.89	0.04	1.97	2757.59	0.04	1.97	2685.12	0.04	1.97	2797.99	0.04	1.97
2152.33	0.04	1.975	682.42	0.04	1.975	508.98	0.04	1.975	2526.23	0.04	1.975	2282.1	0.04	1.975	1976.79	0.04	1.975	2262.26	0.04	1.975	2665.3	0.04	1.975	2501.06	0.04	1.975	1792.57	0.04	1.975	1829.37	0.04	1.975	2752.29	0.04	1.975	2674.82	0.04	1.975	2789.32	0.04	1.975
2147.54	0.04	1.98	682.95	0.04	1.98	502.95	0.04	1.98	2514.19	0.04	1.98	2269.86	0.04	1.98	1967	0.04	1.98	2252.26	0.04	1.98	2649.72	0.04	1.98	2498.93	0.04	1.98	1783.9	0.04	1.98	1826.12	0.04	1.98	2738.67	0.04	1.98	2670.26	0.04	1.98	2780.61	0.04	1.98
2142.58	0.04	1.985	684.81	0.04	1.985	503.05	0.04	1.985	2503.23	0.04	1.985	2262.61	0.04	1.985	1957.98	0.04	1.985	2244.42	0.04	1.985	2647.34	0.04	1.985	2503.76	0.04	1.985	1779.83	0.04	1.985	1824.71	0.04	1.985	2723.62	0.04	1.985	2671.78	0.04	1.985	2779.99	0.04	1.985
2140.63	0.04	1.99	685.93	0.04	1.99	504.76	0.04	1.99	2497.21	0.04	1.99	2260.7	0.04	1.99	1951.46	0.04	1.99	2239.71	0.04	1.99	2652.37	0.04	1.99	2496.08	0.04	1.99	1777.6	0.04	1.99	1822.63	0.04	1.99	2712.4	0.04	1.99	2675.14	0.04	1.99	2781.47	0.04	1.99
2138.23	0.04	1.995	684.58	0.04	1.995	505.97	0.04	1.995	2501.37	0.04	1.995	2267.84	0.04	1.995	1954.29	0.04	1.995	2238.11	0.04	1.995	2654.55	0.04	1.995	2488.96	0.04	1.995	1779.77	0.04	1.995	1820.48	0.04	1.995	2715.3	0.04	1.995	2678.51	0.04	1.995	2786.26	0.04	1.995
2134.76	0.04	2	681.53	0.04	2	507.38	0.04	2	2503.5	0.04	2	2272.4	0.04	2	1962.58	0.04	2	2237.57	0.04	2	2652.92	0.04	2	2483.79	0.04	2	1785.53	0.04	2	1818.47	0.04	2	2717.93	0.04	2	2676.88	0.04	2	2786.88	0.04	2
2130.75	0.041	2.005	679.98	0.041	2.005	508.18	0.041	2.005	2504.83	0.041	2.005	2272.06	0.041	2.005	1968.93	0.041	2.005	2242.18	0.041	2.005	2653.78	0.041	2.005	2478.05	0.041	2.005	1788.86	0.041	2.005	1819.8	0.041	2.005	2716.13	0.041	2.005	2672.41	0.041	2.005	2780.55	0.041	2.005
2153.45	0.041	2.01	692.89	0.041	2.01	521	0.041	2.01	2527.91	0.041	2.01	2289.38	0.041	2.01	1995.12	0.041	2.01	2270.22	0.041	2.01	2674.92	0.041	2.01	2505.55	0.041	2.01	1811.23	0.041	2.01	1842.92	0.041	2.01	2742.35	0.041	2.01	2691.62	0.041	2.01	2796.22	0.041	2.01
2191.35	0.041	2.015	701.92	0.041	2.015	523.25	0.041	2.015	2567.1	0.041	2.015	2319.03	0.041	2.015	2033.85	0.041	2.015	2313.1	0.041	2.015	2714.54	0.041	2.015	2560.79	0.041	2.015	1845.03	0.041	2.015	1873.29	0.041	2.015	2796.62	0.041	2.015	2733.1	0.041	2.015	2835.93	0.041	2.015
2198.36	0.041	2.02	706.56	0.041	2.02	526.02	0.041	2.02	2569.39	0.041	2.02	2314.68	0.041	2.02	2031.54	0.041	2.02	2315.79	0.041	2.02	2724.1	0.041	2.02	2572.33	0.041	2.02	1846.43	0.041	2.02	1876.6	0.041	2.02	2808.19	0.041	2.02	2740.05	0.041	2.02	2839.62	0.041	2.02
2188.58	0.041	2.025	706.7	0.041	2.025	524.89	0.041	2.025	2557.66	0.041	2.025	2301.61	0.041	2.025	2022.18	0.041	2.025	2313.48	0.041	2.025	2727.99	0.041	2.025	2572.62	0.041	2.025	1839.37	0.041	2.025	1871.71	0.041	2.025	2802.32	0.041	2.025	2733.27	0.041	2.025	2830.27	0.041	2.025
2179.86	0.041	2.03	705.16	0.041	2.03	526.11	0.041	2.03	2548.91	0.041	2.03	2297.77	0.041	2.03	2016.92	0.041	2.03	2312.6	0.041	2.03	2730.12	0.041	2.03	2568.2	0.041	2.03	1834.53	0.041	2.03	1867.89	0.041	2.03	2799.27	0.041	2.03	2726.04	0.041	2.03	2830.62	0.041	2.03
2176.63	0.041	2.035	704.79	0.041	2.035	527.59	0.041	2.035	2553.86	0.041	2.035	2308.54	0.041	2.035	2018.82	0.041	2.035	2311.83	0.041	2.035	2730.52	0.041	2.035	2564.34	0.041	2.035	1835.79	0.041	2.035	1867.1	0.041	2.035	2801	0.041	2.035	2731.91	0.041	2.035	2840.18	0.041	2.035
2172.04	0.041	2.04	705.07	0.041	2.04	524.89	0.041	2.04	2556.61	0.041	2.04	2314.46	0.041	2.04	2026.51	0.041	2.04	2312.48	0.041	2.04	2719.98	0.041	2.04	2560.29	0.041	2.04	1834.23	0.041	2.04	1863.64	0.041	2.04	2792.3	0.041	2.04	2731.38	0.041	2.04	2838.62	0.041	2.04
2164.84	0.041	2.045	704.42	0.041	2.045	523.2	0.041	2.045	2551.15	0.041	2.045	2312.44	0.041	2.045	2029.92	0.041	2.045	2314.12	0.041	2.045	2709.7	0.041	2.045	2556.07	0.041	2.045	1831.39	0.041	2.045	1859.62	0.041	2.045	2778.31	0.041	2.045	2723.93	0.041	2.045	2831.26	0.041	2.045
2166.9	0.041	2.05	701.6	0.041	2.05	523.39	0.041	2.05	2543.78	0.041	2.05	2306.49	0.041	2.05	2023.57	0.041	2.05	2306.9	0.041	2.05	2701.48	0.041	2.05	2548.07	0.041	2.05	1826.04	0.041	2.05	1856.81	0.041	2.05	2772.67	0.041	2.05	2720.26	0.041	2.05	2819.94	0.041	2.05
2175.05	0.042	2.055	701.47	0.042	2.055	526.07	0.042	2.055	2538.91	0.042	2.055	2302.45	0.042	2.055	2014.05	0.042	2.055	2297.05	0.042	2.055	2699.83	0.042	2.055	2540.91	0.042	2.055	1820.8	0.042	2.055	1857.05	0.042	2.055	2774.75	0.042	2.055	2717.71	0.042	2.055	2813.34	0.042	2.055
2200.61	0.042	2.06	713.72	0.042	2.06	537.36	0.042	2.06	2553.15	0.042	2.06	2319.28	0.042	2.06	2033.32	0.042	2.06	2321.62	0.042	2.06	2731.14	0.042	2.06	2560.82	0.042	2.06	1842	0.042	2.06	1877.94	0.042	2.06	2797.79	0.042	2.06	2738.63	0.042	2.06	2838.64	0.042	2.06
2229.72	0.042	2.065	722.73	0.042	2.065	539.41	0.042	2.065	2590.26	0.042	2.065	2356.62	0.042	2.065	2081.67	0.042	2.065	2374	0.042	2.065	2789.18	0.042	2.065	2607.29	0.042	2.065	1881.76	0.042	2.065	1907.88	0.042	2.065	2838.95	0.042	2.065	2782.8	0.042	2.065	2887.69	0.042	2.065
2228.55	0.042	2.07	727.06	0.042	2.07	541.76	0.042	2.07	2603.3	0.042	2.07	2366.86	0.042	2.07	2097.78	0.042	2.07	2386.44	0.042	2.07	2803.52	0.042	2.07	2617.72	0.042	2.07	1896.18	0.042	2.07	1914.07	0.042	2.07	2848.1	0.042	2.07	2797.69	0.042	2.07	2901.02	0.042	2.07
2219.44	0.042	2.075	728.19	0.042	2.075	540.84	0.042	2.075	2606.73	0.042	2.075	2365.51	0.042	2.075	2100.17	0.042	2.075	2387.47	0.042	2.075	2792.23	0.042	2.075	2616.39	0.042	2.075	1895.53	0.042	2.075	1912.23	0.042	2.075	2849.55	0.042	2.075	2802.66	0.042	2.075	2906.21	0.042	2.075
2215.47	0.042	2.08	727.2	0.042	2.08	540.81	0.042	2.08	2605.77	0.042	2.08	2357.09	0.042	2.08	2095.14	0.042	2.08	2381.88	0.042	2.08	2776.7	0.042	2.08	2605.26	0.042	2.08	1885.74	0.042	2.08	1907.89	0.042	2.08	2845.4	0.042	2.08	2796.55	0.042	2.08	2904.68	0.042	2.08
2214.44	0.042	2.085	726.97	0.042	2.085	546.47	0.042	2.085	2607.12	0.042	2.085	2347.6	0.042	2.085	2088.43	0.042	2.085	2374.54	0.042	2.085	2774.62	0.042	2.085	2603.21	0.042	2.085	1878.42	0.042	2.085	1902.99	0.042	2.085	2850.07	0.042	2.085	2793.16	0.042	2.085	2897.5	0.042	2.085
2215.91	0.042	2.09	725.77	0.042	2.09	546.44	0.042	2.09	2602.24	0.042	2.09	2336.31	0.042	2.09	2078.36	0.042	2.09	2365.89	0.042	2.09	2779.03	0.042	2.09	2603.11	0.042	2.09	1873.98	0.042	2.09	1899.04	0.042	2.09	2855.41	0.042	2.09	2786.43	0.042	2.09	2881.41	0.042	2.09
2215.81	0.042	2.095	722.68	0.042	2.095	540.84	0.042	2.095	2592.34	0.042	2.095	2334.02	0.042	2.095	2074.86	0.042	2.095	2365.32	0.042	2.095	2784.85	0.042	2.095	2603.13	0.042	2.095	1871.11	0.042	2.095	1898.88	0.042	2.095	2857.06	0.042	2.095	2782.66	0.042	2.095	2871.12	0.042	2.095
2214.1	0.042	2.1	719.04	0.042	2.1	535.02	0.042	2.1	2584.82	0.042	2.1	2339.67	0.042	2.1	2072.82	0.042	2.1	2366.4	0.042	2.1	2782.04	0.042	2.1	2600.79	0.042	2.1	1868.04	0.042	2.1	1897.9	0.042	2.1	2853.51	0.042	2.1	2774.93	0.042	2.1	2871.73	0.042	2.1
2210.58	0.043	2.105	722.1	0.043	2.105	538.25	0.043	2.105	2587.4	0.043	2.105	2347.37	0.043	2.105	2072.7	0.043	2.105	2367.23	0.043	2.105	2773.33	0.043	2.105	2600.14	0.043	2.105	1869.11	0.043	2.105	1896.35	0.043	2.105	2847.05	0.043	2.105	2773.95	0.043	2.105	2878.07	0.043	2.105
2226.98	0.043	2.11	739.37	0.043	2.11	552.19	0.043	2.11	2613.82	0.043	2.11	2373.43	0.043	2.11	2102.51	0.043	2.11	2392.96	0.043	2.11	2793.28	0.043	2.11	2624.83	0.043	2.11	1891.52	0.043	2.11	1914.89	0.043	2.11	2867.94	0.043	2.11	2805.72	0.043	2.11	2907.55	0.043	2.11
2255.82	0.043	2.115	748.95	0.043	2.115	557.99	0.043	2.115	2649.95	0.043	2.115	2414.35	0.043	2.115	2155.22	0.043	2.115	2443.6	0.043	2.115	2836.96	0.043	2.115	2667.07	0.043	2.115	1922.28	0.043	2.115	1942.66	0.043	2.115	2914.11	0.043	2.115	2859.47	0.043	2.115	2965.62	0.043	2.115
2261.77	0.043	2.12	751.32	0.043	2.12	564.21	0.043	2.12	2648.96	0.043	2.12	2416.25	0.043	2.12	2158.08	0.043	2.12	2451.78	0.043	2.12	2843.67	0.043	2.12	2670.52	0.043	2.12	1925.48	0.043	2.12	1944.44	0.043	2.12	2922.74	0.043	2.12	2869.52	0.043	2.12	2976.24	0.043	2.12
2260.16	0.043	2.125	749.14	0.043	2.125	564.03	0.043	2.125	2642.72	0.043	2.125	2402.8	0.043	2.125	2144.14	0.043	2.125	2443.31	0.043	2.125	2844.13	0.043	2.125	2663.78	0.043	2.125	1922.32	0.043	2.125	1932.85	0.043	2.125	2927.15	0.043	2.125	2863.19	0.043	2.125	2963	0.043	2.125
2260.33	0.043	2.13	746.52	0.043	2.13	558.53	0.043	2.13	2635.58	0.043	2.13	2391.39	0.043	2.13	2136.97	0.043	2.13	2435.3	0.043	2.13	2846.96	0.043	2.13	2654.62	0.043	2.13	1920.35	0.043	2.13	1910.74	0.043	2.13	2927.91	0.043	2.13	2853.71	0.043	2.13	2946.43	0.043	2.13
2260.53	0.043	2.135	744.86	0.043	2.135	555.63	0.043	2.135	2635.68	0.043	2.135	2392.82	0.043	2.135	2140.65	0.043	2.135	2437.08	0.043	2.135	2850.06	0.043	2.135	2650.45	0.043	2.135	1922.21	0.043	2.135	1888.95	0.043	2.135	2923.15	0.043	2.135	2853.85	0.043	2.135	2940.48	0.043	2.135
2257.41	0.043	2.14	745.61	0.043	2.14	554.53	0.043	2.14	2637.45	0.043	2.14	2398.44	0.043	2.14	2144.27	0.043	2.14	2437.99	0.043	2.14	2844.6	0.043	2.14	2651.78	0.043	2.14	1922	0.043	2.14	1879.09	0.043	2.14	2913.52	0.043	2.14	2851.73	0.043	2.14	2932.92	0.043	2.14
2248.12	0.043	2.145	747.17	0.043	2.145	555.34	0.043	2.145	2640.28	0.043	2.145	2400.9	0.043	2.145	2145.38	0.043	2.145	2436.9	0.043	2.145	2836.78	0.043	2.145	2649.66	0.043	2.145	1921.35	0.043	2.145	1875.23	0.043	2.145	2913.43	0.043	2.145	2848.39	0.043	2.145	2934.69	0.043	2.145
2240.78	0.043	2.15	746.89	0.043	2.15	554.89	0.043	2.15	2643.39	0.043	2.15	2393.96	0.043	2.15	2143.12	0.043	2.15	2432.25	0.043	2.15	2831.04	0.043	2.15	2646.37	0.043	2.15	1915.93	0.043	2.15	1869.11	0.043	2.15	2911.9	0.043	2.15	2846.3	0.043	2.15	2937.21	0.043	2.15
2240.03	0.044	2.155	746.23	0.044	2.155	557.6	0.044	2.155	2642.75	0.044	2.155	2383.45	0.044	2.155	2139.5	0.044	2.155	2427.31	0.044	2.155	2832.01	0.044	2.155	2649.45	0.044	2.155	1913.33	0.044	2.155	1863.34	0.044	2.155	2905.3	0.044	2.155	2849.31	0.044	2.155	2932.81	0.044	2.155
2265.48	0.044	2.16	757.24	0.044	2.16	571.88	0.044	2.16	2657.65	0.044	2.16	2400.42	0.044	2.16	2154.49	0.044	2.16	2447.01	0.044	2.16	2860.26	0.044	2.16	2675.48	0.044	2.16	1932.85	0.044	2.16	1877.35	0.044	2.16	2933.3	0.044	2.16	2878.88	0.044	2.16	2954.05	0.044	2.16
2303.25	0.044	2.165	766.75	0.044	2.165	576.78	0.044	2.165	2694.84	0.044	2.165	2446.27	0.044	2.165	2188.31	0.044	2.165	2491.7	0.044	2.165	2902.41	0.044	2.165	2708.85	0.044	2.165	1960.64	0.044	2.165	1901.54	0.044	2.165	2996.54	0.044	2.165	2928.06	0.044	2.165	3008.65	0.044	2.165
2310.61	0.044	2.17	775.19	0.044	2.17	577.43	0.044	2.17	2704.96	0.044	2.17	2460.46	0.044	2.17	2195.77	0.044	2.17	2503.78	0.044	2.17	2905.03	0.044	2.17	2712.75	0.044	2.17	1960.91	0.044	2.17	1905.63	0.044	2.17	3009.68	0.044	2.17	2934.46	0.044	2.17	3017.1	0.044	2.17
2306.53	0.044	2.175	776.4	0.044	2.175	574.61	0.044	2.175	2708.55	0.044	2.175	2463.88	0.044	2.175	2197.48	0.044	2.175	2501.63	0.044	2.175	2897.32	0.044	2.175	2712.58	0.044	2.175	1956.35	0.044	2.175	1899.65	0.044	2.175	2998.14	0.044	2.175	2928.32	0.044	2.175	3008.32	0.044	2.175
2301.88	0.044	2.18	774.17	0.044	2.18	573.09	0.044	2.18	2704.99	0.044	2.18	2464.09	0.044	2.18	2196.83	0.044	2.18	2496.23	0.044	2.18	2887.78	0.044	2.18	2708.11	0.044	2.18	1952.83	0.044	2.18	1894.2	0.044	2.18	2983.99	0.044	2.18	2920.15	0.044	2.18	3004.31	0.044	2.18
2296.73	0.044	2.185	773.16	0.044	2.185	573.65	0.044	2.185	2701.26	0.044	2.185	2463.37	0.044	2.185	2197.41	0.044	2.185	2492.52	0.044	2.185	2882.1	0.044	2.185	2702.86	0.044	2.185	1951.5	0.044	2.185	1893.78	0.044	2.185	2980.69	0.044	2.185	2917.36	0.044	2.185	3012.6	0.044	2.185
2293.81	0.044	2.19	773.34	0.044	2.19	574.77	0.044	2.19	2695.28	0.044	2.19	2451.57	0.044	2.19	2191.25	0.044	2.19	2482.76	0.044	2.19	2881.24	0.044	2.19	2697.25	0.044	2.19	1949.23	0.044	2.19	1891.7	0.044	2.19	2973.65	0.044	2.19	2917.04	0.044	2.19	3015.33	0.044	2.19
2292.08	0.044	2.195	771.61	0.044	2.195	575.36	0.044	2.195	2686.39	0.044	2.195	2439.01	0.044	2.195	2182.59	0.044	2.195	2476.89	0.044	2.195	2887.36	0.044	2.195	2698.98	0.044	2.195	1949.92	0.044	2.195	1887.67	0.044	2.195	2968.51	0.044	2.195	2925.22	0.044	2.195	3010.46	0.044	2.195
2290.11	0.044	2.2	770.84	0.044	2.2	573.15	0.044	2.2	2675.97	0.044	2.2	2432.86	0.044	2.2	2179.62	0.044	2.2	2475.17	0.044	2.2	2891.53	0.044	2.2	2697.24	0.044	2.2	1951.83	0.044	2.2	1884.87	0.044	2.2	2964.77	0.044	2.2	2925.85	0.044	2.2	3003.36	0.044	2.2
2288.1	0.045	2.205	772.19	0.045	2.205	575.89	0.045	2.205	2676.61	0.045	2.205	2435.67	0.045	2.205	2183.03	0.045	2.205	2476.71	0.045	2.205	2892.14	0.045	2.205	2688.27	0.045	2.205	1953.55	0.045	2.205	1887.08	0.045	2.205	2970.33	0.045	2.205	2918.59	0.045	2.205	3002.05	0.045	2.205
2314.61	0.045	2.21	788.99	0.045	2.21	589.4	0.045	2.21	2713.96	0.045	2.21	2466.82	0.045	2.21	2207.69	0.045	2.21	2500.88	0.045	2.21	2910.9	0.045	2.21	2711.09	0.045	2.21	1973.35	0.045	2.21	1908.08	0.045	2.21	3007.03	0.045	2.21	2939.82	0.045	2.21	3023.25	0.045	2.21
2357.77	0.045	2.215	799.75	0.045	2.215	590.65	0.045	2.215	2764.06	0.045	2.215	2519.42	0.045	2.215	2248.84	0.045	2.215	2546.44	0.045	2.215	2946.66	0.045	2.215	2761.31	0.045	2.215	2005.53	0.045	2.215	1934.85	0.045	2.215	3070.23	0.045	2.215	2988.36	0.045	2.215	3072.8	0.045	2.215
2363.01	0.045	2.22	803.64	0.045	2.22	594.77	0.045	2.22	2763.24	0.045	2.22	2523.45	0.045	2.22	2255.96	0.045	2.22	2554.86	0.045	2.22	2947.96	0.045	2.22	2768.77	0.045	2.22	2008.92	0.045	2.22	1937.54	0.045	2.22	3082.87	0.045	2.22	3002.07	0.045	2.22	3088.03	0.045	2.22
2353.36	0.045	2.225	801.76	0.045	2.225	595.82	0.045	2.225	2752.6	0.045	2.225	2505.71	0.045	2.225	2249.14	0.045	2.225	2545.73	0.045	2.225	2942.14	0.045	2.225	2761.75	0.045	2.225	2001.34	0.045	2.225	1931.64	0.045	2.225	3084.31	0.045	2.225	3001.01	0.045	2.225	3091.53	0.045	2.225
2347.02	0.045	2.23	800.85	0.045	2.23	595.74	0.045	2.23	2741.88	0.045	2.23	2490.25	0.045	2.23	2238.79	0.045	2.23	2541.21	0.045	2.23	2940.25	0.045	2.23	2752.29	0.045	2.23	1991.02	0.045	2.23	1926.91	0.045	2.23	3079.03	0.045	2.23	2995.47	0.045	2.23	3086.86	0.045	2.23
2345.34	0.045	2.235	800.61	0.045	2.235	598.14	0.045	2.235	2739.51	0.045	2.235	2492.04	0.045	2.235	2231.37	0.045	2.235	2544.64	0.045	2.235	2945.75	0.045	2.235	2750.26	0.045	2.235	1986.95	0.045	2.235	1924.01	0.045	2.235	3072.87	0.045	2.235	2995.98	0.045	2.235	3083.89	0.045	2.235
2344.71	0.045	2.24	802.81	0.045	2.24	598.31	0.045	2.24	2743.17	0.045	2.24	2494.91	0.045	2.24	2229.05	0.045	2.24	2540.75	0.045	2.24	2944.91	0.045	2.24	2747.19	0.045	2.24	1987.43	0.045	2.24	1921.23	0.045	2.24	3062.03	0.045	2.24	2991.97	0.045	2.24	3078.34	0.045	2.24
2342.9	0.045	2.245	803.31	0.045	2.245	595.48	0.045	2.245	2747.83	0.045	2.245	2496.5	0.045	2.245	2233.43	0.045	2.245	2536.59	0.045	2.245	2936.54	0.045	2.245	2745.21	0.045	2.245	1989.52	0.045	2.245	1920.31	0.045	2.245	3054.5	0.045	2.245	2986.66	0.045	2.245	3071.68	0.045	2.245
2338.62	0.045	2.25	803.7	0.045	2.25	589.66	0.045	2.25	2746.94	0.045	2.25	2496.67	0.045	2.25	2233.44	0.045	2.25	2533.51	0.045	2.25	2928.27	0.045	2.25	2741.51	0.045	2.25	1988.64	0.045	2.25	1917.33	0.045	2.25	3044.74	0.045	2.25	2975.9	0.045	2.25	3067.24	0.045	2.25
2336.62	0.046	2.255	803.84	0.046	2.255	590.49	0.046	2.255	2744.13	0.046	2.255	2498.63	0.046	2.255	2230.05	0.046	2.255	2527.34	0.046	2.255	2926.38	0.046	2.255	2743.98	0.046	2.255	1985.14	0.046	2.255	1913.79	0.046	2.255	3047.04	0.046	2.255	2970.16	0.046	2.255	3064.12	0.046	2.255
2364.17	0.046	2.26	817.16	0.046	2.26	608.99	0.046	2.26	2759.13	0.046	2.26	2518.45	0.046	2.26	2250.83	0.046	2.26	2542.49	0.046	2.26	2950.85	0.046	2.26	2776.5	0.046	2.26	2004.79	0.046	2.26	1931.29	0.046	2.26	3076.25	0.046	2.26	2998.82	0.046	2.26	3090.71	0.046	2.26
2406.53	0.046	2.265	826.51	0.046	2.265	617.72	0.046	2.265	2792.57	0.046	2.265	2552.67	0.046	2.265	2292.3	0.046	2.265	2586.01	0.046	2.265	2997.86	0.046	2.265	2819.89	0.046	2.265	2038.32	0.046	2.265	1959.94	0.046	2.265	3125.66	0.046	2.265	3049.52	0.046	2.265	3145.39	0.046	2.265
2410.42	0.046	2.27	833.18	0.046	2.27	623.64	0.046	2.27	2795.96	0.046	2.27	2556.89	0.046	2.27	2300.39	0.046	2.27	2597.34	0.046	2.27	3007.3	0.046	2.27	2819.6	0.046	2.27	2044.13	0.046	2.27	1965.93	0.046	2.27	3125.94	0.046	2.27	3058.83	0.046	2.27	3155.04	0.046	2.27
2400.9	0.046	2.275	833.89	0.046	2.275	623.9	0.046	2.275	2797.91	0.046	2.275	2556.55	0.046	2.275	2295.25	0.046	2.275	2594.22	0.046	2.275	3002.36	0.046	2.275	2810.47	0.046	2.275	2043.72	0.046	2.275	1962.13	0.046	2.275	3115.65	0.046	2.275	3054.75	0.046	2.275	3143.15	0.046	2.275
2397.56	0.046	2.28	833.49	0.046	2.28	622.91	0.046	2.28	2798.1	0.046	2.28	2551.16	0.046	2.28	2288.94	0.046	2.28	2596.36	0.046	2.28	2990.74	0.046	2.28	2802.77	0.046	2.28	2040.18	0.046	2.28	1958.93	0.046	2.28	3105.48	0.046	2.28	3050.99	0.046	2.28	3132.39	0.046	2.28
2397.19	0.046	2.285	833.6	0.046	2.285	619.88	0.046	2.285	2800.27	0.046	2.285	2548.31	0.046	2.285	2288.43	0.046	2.285	2602.99	0.046	2.285	2986.29	0.046	2.285	2804.6	0.046	2.285	2034.03	0.046	2.285	1958.64	0.046	2.285	3105.66	0.046	2.285	3053.46	0.046	2.285	3135.71	0.046	2.285
2392.94	0.046	2.29	833.5	0.046	2.29	615.64	0.046	2.29	2797.93	0.046	2.29	2545.06	0.046	2.29	2287.8	0.046	2.29	2595.9	0.046	2.29	2985.47	0.046	2.29	2801.17	0.046	2.29	2027.51	0.046	2.29	1956.43	0.046	2.29	3107.47	0.046	2.29	3044.64	0.046	2.29	3133.5	0.046	2.29
2391.36	0.046	2.295	830.06	0.046	2.295	613.88	0.046	2.295	2793.23	0.046	2.295	2541.01	0.046	2.295	2282.93	0.046	2.295	2583.52	0.046	2.295	2986.8	0.046	2.295	2800.54	0.046	2.295	2024.5	0.046	2.295	1952.73	0.046	2.295	3115.42	0.046	2.295	3036.27	0.046	2.295	3129.81	0.046	2.295
2392.9	0.046	2.3	827.76	0.046	2.3	613.86	0.046	2.3	2783.95	0.046	2.3	2535.32	0.046	2.3	2275.88	0.046	2.3	2580.82	0.046	2.3	2985.81	0.046	2.3	2799.44	0.046	2.3	2023.64	0.046	2.3	1949.48	0.046	2.3	3115.63	0.046	2.3	3034.01	0.046	2.3	3128.16	0.046	2.3
2389.49	0.047	2.305	827.73	0.047	2.305	618.1	0.047	2.305	2779.19	0.047	2.305	2534.28	0.047	2.305	2274.11	0.047	2.305	2582.68	0.047	2.305	2983.62	0.047	2.305	2796.78	0.047	2.305	2024.1	0.047	2.305	1947.26	0.047	2.305	3112.12	0.047	2.305	3034.92	0.047	2.305	3128	0.047	2.305
2406.83	0.047	2.31	843.46	0.047	2.31	635.48	0.047	2.31	2806.25	0.047	2.31	2561.46	0.047	2.31	2297.46	0.047	2.31	2600.87	0.047	2.31	3005.7	0.047	2.31	2822.22	0.047	2.31	2047.15	0.047	2.31	1963.24	0.047	2.31	3127.4	0.047	2.31	3059.53	0.047	2.31	3147.91	0.047	2.31
2443.92	0.047	2.315	857.15	0.047	2.315	642.92	0.047	2.315	2853.81	0.047	2.315	2606.1	0.047	2.315	2341.92	0.047	2.315	2646.39	0.047	2.315	3047.83	0.047	2.315	2871.48	0.047	2.315	2083.28	0.047	2.315	1988.97	0.047	2.315	3166.04	0.047	2.315	3101.98	0.047	2.315	3191.09	0.047	2.315
2450.87	0.047	2.32	863.42	0.047	2.32	647.23	0.047	2.32	2856.88	0.047	2.32	2612.6	0.047	2.32	2349.84	0.047	2.32	2661.75	0.047	2.32	3054.49	0.047	2.32	2882.45	0.047	2.32	2085.17	0.047	2.32	1995.52	0.047	2.32	3171.02	0.047	2.32	3109.42	0.047	2.32	3205.89	0.047	2.32
2445.95	0.047	2.325	863.92	0.047	2.325	646.54	0.047	2.325	2845.61	0.047	2.325	2604.7	0.047	2.325	2343.71	0.047	2.325	2653.89	0.047	2.325	3049.83	0.047	2.325	2879.82	0.047	2.325	2077.69	0.047	2.325	1994.81	0.047	2.325	3177.7	0.047	2.325	3105.9	0.047	2.325	3205.74	0.047	2.325
2443.24	0.047	2.33	864.7	0.047	2.33	646.34	0.047	2.33	2831.99	0.047	2.33	2592.97	0.047	2.33	2338.32	0.047	2.33	2639.8	0.047	2.33	3044.01	0.047	2.33	2873.65	0.047	2.33	2074.41	0.047	2.33	1992.28	0.047	2.33	3185.28	0.047	2.33	3101.1	0.047	2.33	3196.38	0.047	2.33
2442.91	0.047	2.335	863.79	0.047	2.335	645.88	0.047	2.335	2828.36	0.047	2.335	2589	0.047	2.335	2338.31	0.047	2.335	2640.33	0.047	2.335	3043.35	0.047	2.335	2872.88	0.047	2.335	2077.58	0.047	2.335	1990.47	0.047	2.335	3193.4	0.047	2.335	3101.38	0.047	2.335	3196.42	0.047	2.335
2441.49	0.047	2.34	861.89	0.047	2.34	643.57	0.047	2.34	2832.05	0.047	2.34	2587.57	0.047	2.34	2336.65	0.047	2.34	2642.97	0.047	2.34	3041.49	0.047	2.34	2863.34	0.047	2.34	2079.46	0.047	2.34	1989.22	0.047	2.34	3189.17	0.047	2.34	3096.76	0.047	2.34	3191.04	0.047	2.34
2435.79	0.047	2.345	859.66	0.047	2.345	639.28	0.047	2.345	2836.82	0.047	2.345	2588.41	0.047	2.345	2337.18	0.047	2.345	2642.47	0.047	2.345	3037.39	0.047	2.345	2855.38	0.047	2.345	2076.2	0.047	2.345	1988.67	0.047	2.345	3182.48	0.047	2.345	3094.32	0.047	2.345	3180.78	0.047	2.345
2429.34	0.047	2.35	855.74	0.047	2.35	637.33	0.047	2.35	2832.8	0.047	2.35	2586.11	0.047	2.35	2336.23	0.047	2.35	2641.99	0.047	2.35	3032.57	0.047	2.35	2851.66	0.047	2.35	2070.66	0.047	2.35	1986.6	0.047	2.35	3168.77	0.047	2.35	3094.42	0.047	2.35	3175.21	0.047	2.35
2426.9	0.048	2.355	855.78	0.048	2.355	640.85	0.048	2.355	2830.94	0.048	2.355	2580.74	0.048	2.355	2334.52	0.048	2.355	2642.43	0.048	2.355	3031.52	0.048	2.355	2853.7	0.048	2.355	2067.82	0.048	2.355	1985.96	0.048	2.355	3150.04	0.048	2.355	3094.57	0.048	2.355	3177.15	0.048	2.355
2450.96	0.048	2.36	873.43	0.048	2.36	657.49	0.048	2.36	2849.46	0.048	2.36	2598.02	0.048	2.36	2355.29	0.048	2.36	2664.12	0.048	2.36	3059.88	0.048	2.36	2882.78	0.048	2.36	2087.99	0.048	2.36	2004.66	0.048	2.36	3164.24	0.048	2.36	3116.16	0.048	2.36	3205.16	0.048	2.36
2490.56	0.048	2.365	887.12	0.048	2.365	664.52	0.048	2.365	2884.11	0.048	2.365	2636.76	0.048	2.365	2398.23	0.048	2.365	2711.63	0.048	2.365	3115.14	0.048	2.365	2932.66	0.048	2.365	2124.79	0.048	2.365	2029.46	0.048	2.365	3216.3	0.048	2.365	3156.6	0.048	2.365	3251.31	0.048	2.365
2497.1	0.048	2.37	891.04	0.048	2.37	669.14	0.048	2.37	2885.95	0.048	2.37	2646.04	0.048	2.37	2403.11	0.048	2.37	2724.17	0.048	2.37	3124.91	0.048	2.37	2942.98	0.048	2.37	2132.71	0.048	2.37	2031.33	0.048	2.37	3225.51	0.048	2.37	3163.47	0.048	2.37	3257.29	0.048	2.37
2488.32	0.048	2.375	889.18	0.048	2.375	666.71	0.048	2.375	2883.68	0.048	2.375	2643.76	0.048	2.375	2401.74	0.048	2.375	2720.12	0.048	2.375	3112.4	0.048	2.375	2935.85	0.048	2.375	2130.42	0.048	2.375	2026.7	0.048	2.375	3214.08	0.048	2.375	3155.94	0.048	2.375	3249.76	0.048	2.375
2480.12	0.048	2.38	887.68	0.048	2.38	662.97	0.048	2.38	2885.3	0.048	2.38	2641.67	0.048	2.38	2401.42	0.048	2.38	2711.97	0.048	2.38	3097.64	0.048	2.38	2925.48	0.048	2.38	2122.82	0.048	2.38	2024.34	0.048	2.38	3209.96	0.048	2.38	3149.44	0.048	2.38	3238.2	0.048	2.38
2477.11	0.048	2.385	887.24	0.048	2.385	664.94	0.048	2.385	2891.67	0.048	2.385	2644.44	0.048	2.385	2401.88	0.048	2.385	2713.73	0.048	2.385	3096.34	0.048	2.385	2924.56	0.048	2.385	2116.82	0.048	2.385	2025.61	0.048	2.385	3220.98	0.048	2.385	3153.81	0.048	2.385	3241.12	0.048	2.385
2475.33	0.048	2.39	887.26	0.048	2.39	669.19	0.048	2.39	2887.41	0.048	2.39	2638.38	0.048	2.39	2397.14	0.048	2.39	2711.84	0.048	2.39	3096.98	0.048	2.39	2925.47	0.048	2.39	2113.69	0.048	2.39	2024.13	0.048	2.39	3221.32	0.048	2.39	3154.98	0.048	2.39	3244.55	0.048	2.39
2473.89	0.048	2.395	886.03	0.048	2.395	669.44	0.048	2.395	2877.25	0.048	2.395	2627.29	0.048	2.395	2390.51	0.048	2.395	2698.96	0.048	2.395	3097.77	0.048	2.395	2922.84	0.048	2.395	2112.28	0.048	2.395	2021.31	0.048	2.395	3215.64	0.048	2.395	3153.14	0.048	2.395	3244.54	0.048	2.395
2473.25	0.048	2.4	884.47	0.048	2.4	665.13	0.048	2.4	2862.4	0.048	2.4	2619.4	0.048	2.4	2384.59	0.048	2.4	2687.19	0.048	2.4	3094.9	0.048	2.4	2917.48	0.048	2.4	2112.53	0.048	2.4	2018.92	0.048	2.4	3211.12	0.048	2.4	3147.56	0.048	2.4	3239.59	0.048	2.4
2474.1	0.049	2.405	886.21	0.049	2.405	663.72	0.049	2.405	2856.17	0.049	2.405	2622.21	0.049	2.405	2384.73	0.049	2.405	2686.69	0.049	2.405	3093.55	0.049	2.405	2912.01	0.049	2.405	2115.78	0.049	2.405	2017.63	0.049	2.405	3213.66	0.049	2.405	3144.83	0.049	2.405	3238.14	0.049	2.405
2496.88	0.049	2.41	900.74	0.049	2.41	676.78	0.049	2.41	2886.56	0.049	2.41	2648.04	0.049	2.41	2414.18	0.049	2.41	2718.44	0.049	2.41	3119.44	0.049	2.41	2933.81	0.049	2.41	2138.2	0.049	2.41	2035.73	0.049	2.41	3238.98	0.049	2.41	3168.65	0.049	2.41	3259.95	0.049	2.41
2531.06	0.049	2.415	914.03	0.049	2.415	683.79	0.049	2.415	2935.77	0.049	2.415	2689.27	0.049	2.415	2468.53	0.049	2.415	2776.23	0.049	2.415	3165.61	0.049	2.415	2981.25	0.049	2.415	2168.21	0.049	2.415	2064.04	0.049	2.415	3290.96	0.049	2.415	3215.9	0.049	2.415	3302.38	0.049	2.415
2533.11	0.049	2.42	918.11	0.049	2.42	688.59	0.049	2.42	2940.11	0.049	2.42	2697.78	0.049	2.42	2481.13	0.049	2.42	2795.62	0.049	2.42	3171.48	0.049	2.42	2992.06	0.049	2.42	2167.78	0.049	2.42	2069.73	0.049	2.42	3303.51	0.049	2.42	3227.09	0.049	2.42	3313.2	0.049	2.42
2523.36	0.049	2.425	914.72	0.049	2.425	690.17	0.049	2.425	2932.93	0.049	2.425	2690.33	0.049	2.425	2470.73	0.049	2.425	2794.48	0.049	2.425	3167.09	0.049	2.425	2988.94	0.049	2.425	2160.29	0.049	2.425	2061.79	0.049	2.425	3305.72	0.049	2.425	3225.39	0.049	2.425	3314.04	0.049	2.425
2515.1	0.049	2.43	911.6	0.049	2.43	690.44	0.049	2.43	2921.55	0.049	2.43	2676.96	0.049	2.43	2454.43	0.049	2.43	2783.67	0.049	2.43	3164.02	0.049	2.43	2982.05	0.049	2.43	2156.96	0.049	2.43	2053.17	0.049	2.43	3298.62	0.049	2.43	3214.19	0.049	2.43	3307.01	0.049	2.43
2511.09	0.049	2.435	908.7	0.049	2.435	691.69	0.049	2.435	2911.91	0.049	2.435	2672.12	0.049	2.435	2446.83	0.049	2.435	2776.96	0.049	2.435	3167.37	0.049	2.435	2975.87	0.049	2.435	2158.04	0.049	2.435	2052.57	0.049	2.435	3294.17	0.049	2.435	3210.61	0.049	2.435	3308.24	0.049	2.435
2512.38	0.049	2.44	908.59	0.049	2.44	690.08	0.049	2.44	2908.71	0.049	2.44	2673.3	0.049	2.44	2445.43	0.049	2.44	2766.67	0.049	2.44	3165.28	0.049	2.44	2966.81	0.049	2.44	2156.61	0.049	2.44	2053.85	0.049	2.44	3282.9	0.049	2.44	3209.52	0.049	2.44	3305.63	0.049	2.44
2514.75	0.049	2.445	911.01	0.049	2.445	687.05	0.049	2.445	2915.83	0.049	2.445	2675.79	0.049	2.445	2448.79	0.049	2.445	2761.68	0.049	2.445	3159.99	0.049	2.445	2961.38	0.049	2.445	2155.23	0.049	2.445	2145.24	0.049	2.445	3280.48	0.049	2.445	3204.3	0.049	2.445	3300.39	0.049	2.445
2514.16	0.049	2.45	911.25	0.049	2.45	682.07	0.049	2.45	2924.29	0.049	2.45	2674.41	0.049	2.45	2451.27	0.049	2.45	2763.4	0.049	2.45	3152.82	0.049	2.45	2960.21	0.049	2.45	2153.54	0.049	2.45	2145.22	0.049	2.45	3286.03	0.049	2.45	3193.66	0.049	2.45	3297.24	0.049	2.45
2510.89	0.05	2.455	911.46	0.05	2.455	681.8	0.05	2.455	2928.55	0.05	2.455	2674.69	0.05	2.455	2451.15	0.05	2.455	2764.33	0.05	2.455	3148.58	0.05	2.455	2964.99	0.05	2.455	2151.04	0.05	2.455	2195.32	0.05	2.455	3287.4	0.05	2.455	3192.51	0.05	2.455	3298.04	0.05	2.455
2528.53	0.05	2.46	925.23	0.05	2.46	699.44	0.05	2.46	2944.98	0.05	2.46	2696.65	0.05	2.46	2472.83	0.05	2.46	2783.41	0.05	2.46	3167.87	0.05	2.46	2995.79	0.05	2.46	2167.84	0.05	2.46	2258.2	0.05	2.46	3307.6	0.05	2.46	3229.35	0.05	2.46	3323.69	0.05	2.46
2562.35	0.05	2.465	937.69	0.05	2.465	711.64	0.05	2.465	2972.32	0.05	2.465	2732.57	0.05	2.465	2511.38	0.05	2.465	2825.56	0.05	2.465	3213.37	0.05	2.465	3038.71	0.05	2.465	2196.7	0.05	2.465	2273.98	0.05	2.465	3359.08	0.05	2.465	3284.96	0.05	2.465	3373.29	0.05	2.465
2569.36	0.05	2.47	941.78	0.05	2.47	714.6	0.05	2.47	2968.35	0.05	2.47	2736.84	0.05	2.47	2517.03	0.05	2.47	2832.91	0.05	2.47	3231.58	0.05	2.47	3034.6	0.05	2.47	2201.2	0.05	2.47	2271.24	0.05	2.47	3361.49	0.05	2.47	3291.37	0.05	2.47	3385.78	0.05	2.47
2564.37	0.05	2.475	941.18	0.05	2.475	711.48	0.05	2.475	2966.18	0.05	2.475	2734.57	0.05	2.475	2513	0.05	2.475	2827.16	0.05	2.475	3230.1	0.05	2.475	3022.25	0.05	2.475	2196.9	0.05	2.475	2264	0.05	2.475	3343.1	0.05	2.475	3287.88	0.05	2.475	3381.84	0.05	2.475
2557.92	0.05	2.48	943.16	0.05	2.48	709.94	0.05	2.48	2970.92	0.05	2.48	2733.5	0.05	2.48	2511.54	0.05	2.48	2825.9	0.05	2.48	3219.24	0.05	2.48	3014.15	0.05	2.48	2191.57	0.05	2.48	2261.7	0.05	2.48	3322.48	0.05	2.48	3281.2	0.05	2.48	3370.71	0.05	2.48
2556.3	0.05	2.485	944.34	0.05	2.485	709.38	0.05	2.485	2977.15	0.05	2.485	2731.71	0.05	2.485	2513	0.05	2.485	2833.12	0.05	2.485	3214.02	0.05	2.485	3018.76	0.05	2.485	2189.93	0.05	2.485	2258.67	0.05	2.485	3326.16	0.05	2.485	3281.58	0.05	2.485	3372.71	0.05	2.485
2556.82	0.05	2.49	944.15	0.05	2.49	706.28	0.05	2.49	2976.61	0.05	2.49	2728.78	0.05	2.49	2511.9	0.05	2.49	2832.63	0.05	2.49	3207.09	0.05	2.49	3023.36	0.05	2.49	2189.24	0.05	2.49	2255.52	0.05	2.49	3338.35	0.05	2.49	3279.83	0.05	2.49	3375.41	0.05	2.49
2554.91	0.05	2.495	940.41	0.05	2.495	703.62	0.05	2.495	2973.24	0.05	2.495	2724.22	0.05	2.495	2506.95	0.05	2.495	2829.11	0.05	2.495	3204.61	0.05	2.495	3021.65	0.05	2.495	2187.59	0.05	2.495	2254.34	0.05	2.495	3349.05	0.05	2.495	3277.18	0.05	2.495	3373.22	0.05	2.495
2550.45	0.05	2.5	935.09	0.05	2.5	702.94	0.05	2.5	2960.18	0.05	2.5	2715.73	0.05	2.5	2497.62	0.05	2.5	2825.37	0.05	2.5	3206.66	0.05	2.5	3012.67	0.05	2.5	2185.74	0.05	2.5	2257.4	0.05	2.5	3356.56	0.05	2.5	3271.18	0.05	2.5	3363.87	0.05	2.5
2547.34	0.051	2.505	933.23	0.051	2.505	706.57	0.051	2.505	2942.39	0.051	2.505	2712.07	0.051	2.505	2495.08	0.051	2.505	2819.02	0.051	2.505	3209.08	0.051	2.505	3005.31	0.051	2.505	2184.46	0.051	2.505	2277.8	0.051	2.505	3361.33	0.051	2.505	3263.99	0.051	2.505	3356.54	0.051	2.505
2568.84	0.051	2.51	946.81	0.051	2.51	723.55	0.051	2.51	2964.7	0.051	2.51	2739.55	0.051	2.51	2519.13	0.051	2.51	2834.22	0.051	2.51	3232.81	0.051	2.51	3024.12	0.051	2.51	2201.59	0.051	2.51	2305.21	0.051	2.51	3382.51	0.051	2.51	3286.36	0.051	2.51	3386.47	0.051	2.51
2604.99	0.051	2.515	961.54	0.051	2.515	731.99	0.051	2.515	3024.86	0.051	2.515	2789.91	0.051	2.515	2558.22	0.051	2.515	2876.5	0.051	2.515	3272.5	0.051	2.515	3063.03	0.051	2.515	2227.63	0.051	2.515	2310	0.051	2.515	3426.84	0.051	2.515	3337.93	0.051	2.515	3445.09	0.051	2.515
2607.84	0.051	2.52	970.7	0.051	2.52	734.62	0.051	2.52	3042.1	0.051	2.52	2798.62	0.051	2.52	2565.7	0.051	2.52	2889.99	0.051	2.52	3276.65	0.051	2.52	3071.31	0.051	2.52	2230.88	0.051	2.52	2307.86	0.051	2.52	3438.15	0.051	2.52	3350.88	0.051	2.52	3458.83	0.051	2.52
2601.96	0.051	2.525	972.91	0.051	2.525	732.97	0.051	2.525	3035.03	0.051	2.525	2792.77	0.051	2.525	2564.4	0.051	2.525	2883.96	0.051	2.525	3265.08	0.051	2.525	3073.85	0.051	2.525	2229.07	0.051	2.525	2307	0.051	2.525	3442.33	0.051	2.525	3354.71	0.051	2.525	3455.42	0.051	2.525
2599.25	0.051	2.53	972.54	0.051	2.53	728.72	0.051	2.53	3019.87	0.051	2.53	2780.9	0.051	2.53	2557.52	0.051	2.53	2873.01	0.051	2.53	3254.72	0.051	2.53	3074.44	0.051	2.53	2225.89	0.051	2.53	2306.77	0.051	2.53	3435.76	0.051	2.53	3354.16	0.051	2.53	3446.01	0.051	2.53
2599.2	0.051	2.535	971.89	0.051	2.535	728.03	0.051	2.535	3014.31	0.051	2.535	2771.96	0.051	2.535	2554.28	0.051	2.535	2871.86	0.051	2.535	3260.01	0.051	2.535	3073.54	0.051	2.535	2225.04	0.051	2.535	2303.67	0.051	2.535	3435.73	0.051	2.535	3351.79	0.051	2.535	3444.96	0.051	2.535
2598.13	0.051	2.54	970.86	0.051	2.54	729.19	0.051	2.54	3010.21	0.051	2.54	2769.35	0.051	2.54	2551.97	0.051	2.54	2874.18	0.051	2.54	3267.13	0.051	2.54	3067.58	0.051	2.54	2222.89	0.051	2.54	2302.01	0.051	2.54	3434.61	0.051	2.54	3346.79	0.051	2.54	3442.02	0.051	2.54
2593.84	0.051	2.545	969.82	0.051	2.545	730.54	0.051	2.545	3009.46	0.051	2.545	2774.2	0.051	2.545	2552.53	0.051	2.545	2874.62	0.051	2.545	3263.04	0.051	2.545	3060.6	0.051	2.545	2220.16	0.051	2.545	2300.81	0.051	2.545	3428.89	0.051	2.545	3346.42	0.051	2.545	3437.12	0.051	2.545
2585.45	0.051	2.55	968.5	0.051	2.55	729.15	0.051	2.55	3009.78	0.051	2.55	2774.6	0.051	2.55	2552.23	0.051	2.55	2872.91	0.051	2.55	3251.4	0.051	2.55	3058.08	0.051	2.55	2215.9	0.051	2.55	2302.2	0.051	2.55	3414.28	0.051	2.55	3339.17	0.051	2.55	3429.96	0.051	2.55
2581.14	0.052	2.555	967.37	0.052	2.555	729.55	0.052	2.555	3014.3	0.052	2.555	2769.34	0.052	2.555	2549.15	0.052	2.555	2874.59	0.052	2.555	3246.72	0.052	2.555	3056.2	0.052	2.555	2212.9	0.052	2.555	2320.5	0.052	2.555	3408.85	0.052	2.555	3331.38	0.052	2.555	3431.98	0.052	2.555
2608.4	0.052	2.56	981.17	0.052	2.56	744.15	0.052	2.56	3041.71	0.052	2.56	2792.68	0.052	2.56	2569.41	0.052	2.56	2895.76	0.052	2.56	3268.24	0.052	2.56	3078.96	0.052	2.56	2236.2	0.052	2.56	2346.94	0.052	2.56	3435.71	0.052	2.56	3357.54	0.052	2.56	3463.84	0.052	2.56
2653.75	0.052	2.565	995.27	0.052	2.565	752.06	0.052	2.565	3081.15	0.052	2.565	2838.26	0.052	2.565	2610.1	0.052	2.565	2933.35	0.052	2.565	3308.7	0.052	2.565	3122.43	0.052	2.565	2272.41	0.052	2.565	2355.59	0.052	2.565	3487.21	0.052	2.565	3411.9	0.052	2.565	3510.31	0.052	2.565
2663.2	0.052	2.57	1000.88	0.052	2.57	754.01	0.052	2.57	3076.65	0.052	2.57	2840.89	0.052	2.57	2616.34	0.052	2.57	2936.85	0.052	2.57	3318.42	0.052	2.57	3126.39	0.052	2.57	2275.51	0.052	2.57	2358.55	0.052	2.57	3498.09	0.052	2.57	3418.47	0.052	2.57	3515.94	0.052	2.57
2653.49	0.052	2.575	1001.63	0.052	2.575	754.43	0.052	2.575	3065.11	0.052	2.575	2834.8	0.052	2.575	2607.57	0.052	2.575	2930.81	0.052	2.575	3319.27	0.052	2.575	3119.05	0.052	2.575	2268.3	0.052	2.575	2355.54	0.052	2.575	3500.97	0.052	2.575	3404.95	0.052	2.575	3512.07	0.052	2.575
2641.08	0.052	2.58	1002.01	0.052	2.58	756.47	0.052	2.58	3062.95	0.052	2.58	2837.25	0.052	2.58	2601.33	0.052	2.58	2924.76	0.052	2.58	3312.07	0.052	2.58	3109.58	0.052	2.58	2263.19	0.052	2.58	2351.77	0.052	2.58	3498.27	0.052	2.58	3394.83	0.052	2.58	3503.89	0.052	2.58
2632.42	0.052	2.585	1002.96	0.052	2.585	759.56	0.052	2.585	3072.87	0.052	2.585	2844.62	0.052	2.585	2600.33	0.052	2.585	2926.44	0.052	2.585	3303.52	0.052	2.585	3112.46	0.052	2.585	2261.37	0.052	2.585	2349.29	0.052	2.585	3495.68	0.052	2.585	3401.1	0.052	2.585	3504.05	0.052	2.585
2625.53	0.052	2.59	1003.15	0.052	2.59	759.51	0.052	2.59	3076.37	0.052	2.59	2839.63	0.052	2.59	2594.84	0.052	2.59	2928.06	0.052	2.59	3297.32	0.052	2.59	3115.93	0.052	2.59	2259.23	0.052	2.59	2350.56	0.052	2.59	3485.87	0.052	2.59	3405.82	0.052	2.59	3506.03	0.052	2.59
2623.41	0.052	2.595	1000.14	0.052	2.595	755.03	0.052	2.595	3070.31	0.052	2.595	2825.39	0.052	2.595	2588.46	0.052	2.595	2924.43	0.052	2.595	3296.07	0.052	2.595	3116.51	0.052	2.595	2256.26	0.052	2.595	2351.21	0.052	2.595	3480.42	0.052	2.595	3408.88	0.052	2.595	3505.75	0.052	2.595
2628.16	0.052	2.6	996.86	0.052	2.6	748.76	0.052	2.6	3060.4	0.052	2.6	2816.22	0.052	2.6	2588.23	0.052	2.6	2912.3	0.052	2.6	3293.81	0.052	2.6	3114.15	0.052	2.6	2253.34	0.052	2.6	2349.7	0.052	2.6	3476.27	0.052	2.6	3405.99	0.052	2.6	3498.33	0.052	2.6
2632.84	0.053	2.605	996.49	0.053	2.605	747.96	0.053	2.605	3054.5	0.053	2.605	2817.61	0.053	2.605	2590.4	0.053	2.605	2906.45	0.053	2.605	3295.84	0.053	2.605	3110.42	0.053	2.605	2251.62	0.053	2.605	2364.79	0.053	2.605	3476.7	0.053	2.605	3400.95	0.053	2.605	3492.73	0.053	2.605
2656.14	0.053	2.61	1014.02	0.053	2.61	764.69	0.053	2.61	3079.48	0.053	2.61	2843.68	0.053	2.61	2615.67	0.053	2.61	2931.11	0.053	2.61	3321.54	0.053	2.61	3134.74	0.053	2.61	2273.8	0.053	2.61	2390.17	0.053	2.61	3501.06	0.053	2.61	3415.76	0.053	2.61	3518.88	0.053	2.61
2694.7	0.053	2.615	1032.51	0.053	2.615	778.66	0.053	2.615	3124.47	0.053	2.615	2883.2	0.053	2.615	2660.59	0.053	2.615	2977.04	0.053	2.615	3359.52	0.053	2.615	3185.23	0.053	2.615	2309.42	0.053	2.615	2397.06	0.053	2.615	3548.46	0.053	2.615	3456.53	0.053	2.615	3564.78	0.053	2.615
2699.12	0.053	2.62	1041.66	0.053	2.62	786.93	0.053	2.62	3129.39	0.053	2.62	2890.37	0.053	2.62	2671.6	0.053	2.62	2990.56	0.053	2.62	3360.71	0.053	2.62	3191.62	0.053	2.62	2313.03	0.053	2.62	2395.98	0.053	2.62	3559.51	0.053	2.62	3467.34	0.053	2.62	3572.72	0.053	2.62
2686.91	0.053	2.625	1041.3	0.053	2.625	788.32	0.053	2.625	3125.95	0.053	2.625	2885.84	0.053	2.625	2665.83	0.053	2.625	2997.23	0.053	2.625	3353.36	0.053	2.625	3182.64	0.053	2.625	2308.21	0.053	2.625	2393.64	0.053	2.625	3561.46	0.053	2.625	3466.87	0.053	2.625	3572.1	0.053	2.625
2678.45	0.053	2.63	1035.53	0.053	2.63	785.31	0.053	2.63	3118.94	0.053	2.63	2874.85	0.053	2.63	2651.95	0.053	2.63	2990.31	0.053	2.63	3345.52	0.053	2.63	3173.99	0.053	2.63	2304.99	0.053	2.63	2395.4	0.053	2.63	3553.41	0.053	2.63	3469.24	0.053	2.63	3570.13	0.053	2.63
2676.33	0.053	2.635	1029.71	0.053	2.635	782.93	0.053	2.635	3111.22	0.053	2.635	2870.26	0.053	2.635	2645.27	0.053	2.635	2980.06	0.053	2.635	3342.7	0.053	2.635	3175.39	0.053	2.635	2303.31	0.053	2.635	2394.72	0.053	2.635	3552.54	0.053	2.635	3473.63	0.053	2.635	3570.34	0.053	2.635
2675.73	0.053	2.64	1027.43	0.053	2.64	780.27	0.053	2.64	3101.08	0.053	2.64	2875.13	0.053	2.64	2644.5	0.053	2.64	2976.97	0.053	2.64	3340.66	0.053	2.64	3173.67	0.053	2.64	2299.35	0.053	2.64	2391.1	0.053	2.64	3550.24	0.053	2.64	3460.31	0.053	2.64	3562.55	0.053	2.64
2673.71	0.053	2.645	1027.5	0.053	2.645	777.11	0.053	2.645	3099.65	0.053	2.645	2880.77	0.053	2.645	2642.68	0.053	2.645	2977.86	0.053	2.645	3338.45	0.053	2.645	3168.66	0.053	2.645	2297.68	0.053	2.645	2385.94	0.053	2.645	3547.2	0.053	2.645	3444.21	0.053	2.645	3555.97	0.053	2.645
2671.32	0.053	2.65	1029.47	0.053	2.65	776.04	0.053	2.65	3104.84	0.053	2.65	2880.37	0.053	2.65	2640.98	0.053	2.65	2971.13	0.053	2.65	3332.4	0.053	2.65	3162.74	0.053	2.65	2295.53	0.053	2.65	2385.93	0.053	2.65	3538.57	0.053	2.65	3440.23	0.053	2.65	3554.81	0.053	2.65
2667.45	0.054	2.655	1031.5	0.054	2.655	778.95	0.054	2.655	3109.17	0.054	2.655	2872.47	0.054	2.655	2644.25	0.054	2.655	2968.36	0.054	2.655	3325.26	0.054	2.655	3162.19	0.054	2.655	2293.59	0.054	2.655	2408.41	0.054	2.655	3538.37	0.054	2.655	3445.35	0.054	2.655	3554.86	0.054	2.655
2689.93	0.054	2.66	1047.82	0.054	2.66	797.55	0.054	2.66	3131.05	0.054	2.66	2886.98	0.054	2.66	2667.97	0.054	2.66	2997.39	0.054	2.66	3345.68	0.054	2.66	3188.42	0.054	2.66	2315.74	0.054	2.66	2439.18	0.054	2.66	3563.09	0.054	2.66	3471.58	0.054	2.66	3575.65	0.054	2.66
2726.93	0.054	2.665	1063.15	0.054	2.665	811.13	0.054	2.665	3163.97	0.054	2.665	2922.13	0.054	2.665	2709.27	0.054	2.665	3042.72	0.054	2.665	3388.67	0.054	2.665	3241.14	0.054	2.665	2353.24	0.054	2.665	2447.1	0.054	2.665	3606.24	0.054	2.665	3521.02	0.054	2.665	3617.57	0.054	2.665
2733.08	0.054	2.67	1066.29	0.054	2.67	814.97	0.054	2.67	3163.76	0.054	2.67	2926.8	0.054	2.67	2714.56	0.054	2.67	3042.34	0.054	2.67	3394.15	0.054	2.67	3250.42	0.054	2.67	2358.89	0.054	2.67	2443.98	0.054	2.67	3610.9	0.054	2.67	3532.29	0.054	2.67	3627.12	0.054	2.67
2726.31	0.054	2.675	1062.49	0.054	2.675	810.82	0.054	2.675	3161.15	0.054	2.675	2922.64	0.054	2.675	2710.29	0.054	2.675	3033.98	0.054	2.675	3385.64	0.054	2.675	3246.23	0.054	2.675	2352.2	0.054	2.675	2438.57	0.054	2.675	3601.42	0.054	2.675	3524.46	0.054	2.675	3624.78	0.054	2.675
2720.17	0.054	2.68	1060.39	0.054	2.68	806.25	0.054	2.68	3157.07	0.054	2.68	2920.07	0.054	2.68	2710.66	0.054	2.68	3031.96	0.054	2.68	3373.46	0.054	2.68	3238.89	0.054	2.68	2347.26	0.054	2.68	2435.09	0.054	2.68	3591.62	0.054	2.68	3509.11	0.054	2.68	3617.96	0.054	2.68
2718.59	0.054	2.685	1064.97	0.054	2.685	804	0.054	2.685	3155.95	0.054	2.685	2920.62	0.054	2.685	2711.92	0.054	2.685	3038.62	0.054	2.685	3365.44	0.054	2.685	3240.38	0.054	2.685	2346.12	0.054	2.685	2432.19	0.054	2.685	3590.62	0.054	2.685	3505.42	0.054	2.685	3619.53	0.054	2.685
2719.11	0.054	2.69	1069.73	0.054	2.69	803.99	0.054	2.69	3154.76	0.054	2.69	2916.02	0.054	2.69	2708.5	0.054	2.69	3042.93	0.054	2.69	3361.91	0.054	2.69	3237.63	0.054	2.69	2343.8	0.054	2.69	2431.16	0.054	2.69	3592.59	0.054	2.69	3507.87	0.054	2.69	3616.61	0.054	2.69
2715.37	0.054	2.695	1066.9	0.054	2.695	807.07	0.054	2.695	3155.18	0.054	2.695	2908.97	0.054	2.695	2704.52	0.054	2.695	3044.4	0.054	2.695	3359.38	0.054	2.695	3229.26	0.054	2.695	2340.44	0.054	2.695	2433.1	0.054	2.695	3597.49	0.054	2.695	3509.38	0.054	2.695	3612.45	0.054	2.695
2709.46	0.054	2.7	1059.79	0.054	2.7	809.43	0.054	2.7	3147.63	0.054	2.7	2903.4	0.054	2.7	2699.28	0.054	2.7	3036	0.054	2.7	3353.35	0.054	2.7	3219.81	0.054	2.7	2336.27	0.054	2.7	2435.82	0.054	2.7	3593.06	0.054	2.7	3508.44	0.054	2.7	3602.31	0.054	2.7
2705.41	0.055	2.705	1055.92	0.055	2.705	811.8	0.055	2.705	3134.96	0.055	2.705	2905.14	0.055	2.705	2695.19	0.055	2.705	3025.16	0.055	2.705	3347.65	0.055	2.705	3218.53	0.055	2.705	2336.01	0.055	2.705	2454.48	0.055	2.705	3586.92	0.055	2.705	3509.62	0.055	2.705	3595.79	0.055	2.705
2723.44	0.055	2.71	1069.01	0.055	2.71	825.96	0.055	2.71	3149.26	0.055	2.71	2933.51	0.055	2.71	2719.09	0.055	2.71	3044.68	0.055	2.71	3376.88	0.055	2.71	3246.05	0.055	2.71	2362.95	0.055	2.71	2480.84	0.055	2.71	3612.9	0.055	2.71	3529.82	0.055	2.71	3621.13	0.055	2.71
2755.77	0.055	2.715	1084.89	0.055	2.715	834.84	0.055	2.715	3193.58	0.055	2.715	2975.68	0.055	2.715	2767.15	0.055	2.715	3096.2	0.055	2.715	3433.54	0.055	2.715	3295.85	0.055	2.715	2404.52	0.055	2.715	2485.99	0.055	2.715	3661.5	0.055	2.715	3567.18	0.055	2.715	3665.65	0.055	2.715
2762.9	0.055	2.72	1092.2	0.055	2.72	836.5	0.055	2.72	3209.26	0.055	2.72	2979.78	0.055	2.72	2777.23	0.055	2.72	3111.41	0.055	2.72	3440.62	0.055	2.72	3304.22	0.055	2.72	2409.38	0.055	2.72	2482.75	0.055	2.72	3664.48	0.055	2.72	3572.79	0.055	2.72	3670.81	0.055	2.72
2758.77	0.055	2.725	1091.4	0.055	2.725	834.08	0.055	2.725	3207.77	0.055	2.725	2968.05	0.055	2.725	2775.93	0.055	2.725	3111.99	0.055	2.725	3429.1	0.055	2.725	3300.52	0.055	2.725	2396.78	0.055	2.725	2480.87	0.055	2.725	3662.99	0.055	2.725	3576.47	0.055	2.725	3667	0.055	2.725
2757.37	0.055	2.73	1089.1	0.055	2.73	831.82	0.055	2.73	3199.1	0.055	2.73	2956.92	0.055	2.73	2769.18	0.055	2.73	3102.8	0.055	2.73	3419.59	0.055	2.73	3295.38	0.055	2.73	2386.49	0.055	2.73	2485.25	0.055	2.73	3659.51	0.055	2.73	3575.73	0.055	2.73	3658.14	0.055	2.73
2754.37	0.055	2.735	1089.74	0.055	2.735	832.22	0.055	2.735	3192.85	0.055	2.735	2952.69	0.055	2.735	2762.81	0.055	2.735	3098.91	0.055	2.735	3421.46	0.055	2.735	3292.09	0.055	2.735	2385.97	0.055	2.735	2487.8	0.055	2.735	3656.2	0.055	2.735	3578.24	0.055	2.735	3651.55	0.055	2.735
2745.65	0.055	2.74	1090.45	0.055	2.74	832.68	0.055	2.74	3186.53	0.055	2.74	2951.46	0.055	2.74	2759.74	0.055	2.74	3094.69	0.055	2.74	3422.7	0.055	2.74	3288.82	0.055	2.74	2385.19	0.055	2.74	2485.21	0.055	2.74	3654.98	0.055	2.74	3574.8	0.055	2.74	3652.23	0.055	2.74
2736.14	0.055	2.745	1089.22	0.055	2.745	831.6	0.055	2.745	3185.35	0.055	2.745	2951.77	0.055	2.745	2760.38	0.055	2.745	3087.72	0.055	2.745	3418.93	0.055	2.745	3291.66	0.055	2.745	2385.43	0.055	2.745	2480.51	0.055	2.745	3652.57	0.055	2.745	3571.95	0.055	2.745	3660.49	0.055	2.745
2733.48	0.055	2.75	1087.86	0.055	2.75	828.67	0.055	2.75	3187.19	0.055	2.75	2951.7	0.055	2.75	2756.77	0.055	2.75	3084.22	0.055	2.75	3410.86	0.055	2.75	3290.06	0.055	2.75	2387.21	0.055	2.75	2476.27	0.055	2.75	3643.06	0.055	2.75	3562.4	0.055	2.75	3656.3	0.055	2.75
2739.41	0.056	2.755	1087.78	0.056	2.755	829.54	0.056	2.755	3187.86	0.056	2.755	2947.08	0.056	2.755	2754.39	0.056	2.755	3092.67	0.056	2.755	3408.88	0.056	2.755	3283.56	0.056	2.755	2386.81	0.056	2.755	2493.5	0.056	2.755	3639.6	0.056	2.755	3552.71	0.056	2.755	3653.06	0.056	2.755
2767.76	0.056	2.76	1101.2	0.056	2.76	843.86	0.056	2.76	3214.84	0.056	2.76	2963.48	0.056	2.76	2783.12	0.056	2.76	3124.08	0.056	2.76	3436.17	0.056	2.76	3302.76	0.056	2.76	2400.28	0.056	2.76	2525.44	0.056	2.76	3665.85	0.056	2.76	3581.8	0.056	2.76	3682.08	0.056	2.76
2801.13	0.056	2.765	1113.25	0.056	2.765	854.68	0.056	2.765	3255.49	0.056	2.765	3003.43	0.056	2.765	2831.01	0.056	2.765	3167.89	0.056	2.765	3483.46	0.056	2.765	3342.7	0.056	2.765	2427.16	0.056	2.765	2537.22	0.056	2.765	3715.37	0.056	2.765	3642.81	0.056	2.765	3731.64	0.056	2.765
2800.64	0.056	2.77	1116.06	0.056	2.77	858.97	0.056	2.77	3248.9	0.056	2.77	3015.26	0.056	2.77	2835.11	0.056	2.77	3171.47	0.056	2.77	3490.76	0.056	2.77	3344.55	0.056	2.77	2435.26	0.056	2.77	2538.68	0.056	2.77	3720.31	0.056	2.77	3655.57	0.056	2.77	3735.84	0.056	2.77
2787.49	0.056	2.775	1115.11	0.056	2.775	859.2	0.056	2.775	3227.44	0.056	2.775	3015.1	0.056	2.775	2827.7	0.056	2.775	3165.27	0.056	2.775	3489.57	0.056	2.775	3337.17	0.056	2.775	2436.54	0.056	2.775	2535.56	0.056	2.775	3722.52	0.056	2.775	3646.33	0.056	2.775	3734.45	0.056	2.775
2774.12	0.056	2.78	1116.46	0.056	2.78	858.7	0.056	2.78	3221.14	0.056	2.78	3013	0.056	2.78	2821.19	0.056	2.78	3155.26	0.056	2.78	3485.88	0.056	2.78	3329.17	0.056	2.78	2434.95	0.056	2.78	2532.31	0.056	2.78	3723.94	0.056	2.78	3635.5	0.056	2.78	3728.04	0.056	2.78
2769.16	0.056	2.785	1117.83	0.056	2.785	859.48	0.056	2.785	3234.94	0.056	2.785	3013.33	0.056	2.785	2816.48	0.056	2.785	3154.15	0.056	2.785	3483.97	0.056	2.785	3328.31	0.056	2.785	2433.6	0.056	2.785	2529.8	0.056	2.785	3721.21	0.056	2.785	3636.33	0.056	2.785	3718.23	0.056	2.785
2773.08	0.056	2.79	1117.27	0.056	2.79	858.33	0.056	2.79	3242	0.056	2.79	3011.57	0.056	2.79	2813.53	0.056	2.79	3156.96	0.056	2.79	3478.1	0.056	2.79	3328.45	0.056	2.79	2426.98	0.056	2.79	2529.77	0.056	2.79	3714.07	0.056	2.79	3634.47	0.056	2.79	3711.28	0.056	2.79
2778.44	0.056	2.795	1112.76	0.056	2.795	855.17	0.056	2.795	3238.85	0.056	2.795	3001.95	0.056	2.795	2816.45	0.056	2.795	3159.45	0.056	2.795	3469.83	0.056	2.795	3327.97	0.056	2.795	2417.95	0.056	2.795	2529.38	0.056	2.795	3717.43	0.056	2.795	3632.33	0.056	2.795	3717.92	0.056	2.795
2780.61	0.056	2.8	1109.27	0.056	2.8	849.41	0.056	2.8	3231.16	0.056	2.8	2987.54	0.056	2.8	2815.17	0.056	2.8	3153.92	0.056	2.8	3464.07	0.056	2.8	3322.76	0.056	2.8	2408.69	0.056	2.8	2529.62	0.056	2.8	3717.12	0.056	2.8	3628.45	0.056	2.8	3716.93	0.056	2.8
2780.17	0.057	2.805	1111.4	0.057	2.805	846.58	0.057	2.805	3225.41	0.057	2.805	2982.44	0.057	2.805	2811.67	0.057	2.805	3145.76	0.057	2.805	3464.43	0.057	2.805	3319	0.057	2.805	2404.43	0.057	2.805	2550.01	0.057	2.805	3707.36	0.057	2.805	3627.08	0.057	2.805	3707.88	0.057	2.805
2797.63	0.057	2.81	1131.04	0.057	2.81	863.01	0.057	2.81	3249.41	0.057	2.81	3014.89	0.057	2.81	2836.63	0.057	2.81	3161.64	0.057	2.81	3492.34	0.057	2.81	3344.19	0.057	2.81	2431.05	0.057	2.81	2581.02	0.057	2.81	3732.97	0.057	2.81	3654.34	0.057	2.81	3731.5	0.057	2.81
2827.48	0.057	2.815	1149	0.057	2.815	880.67	0.057	2.815	3296.13	0.057	2.815	3066.58	0.057	2.815	2878.29	0.057	2.815	3199.32	0.057	2.815	3538.14	0.057	2.815	3388.54	0.057	2.815	2473.42	0.057	2.815	2587.69	0.057	2.815	3799.3	0.057	2.815	3709.06	0.057	2.815	3792.22	0.057	2.815
2829.28	0.057	2.82	1153.53	0.057	2.82	887.65	0.057	2.82	3302.8	0.057	2.82	3072.9	0.057	2.82	2879.26	0.057	2.82	3209.86	0.057	2.82	3544.8	0.057	2.82	3396.1	0.057	2.82	2481.12	0.057	2.82	2582.97	0.057	2.82	3812.02	0.057	2.82	3721.61	0.057	2.82	3805.79	0.057	2.82
2824.46	0.057	2.825	1150.28	0.057	2.825	885.55	0.057	2.825	3298.09	0.057	2.825	3064.49	0.057	2.825	2871.64	0.057	2.825	3218.49	0.057	2.825	3534.77	0.057	2.825	3391.64	0.057	2.825	2469.86	0.057	2.825	2577.18	0.057	2.825	3807.52	0.057	2.825	3717.13	0.057	2.825	3803.51	0.057	2.825
2825.01	0.057	2.83	1145.46	0.057	2.83	881.2	0.057	2.83	3295.49	0.057	2.83	3054.25	0.057	2.83	2869.34	0.057	2.83	3220.58	0.057	2.83	3520.99	0.057	2.83	3379.89	0.057	2.83	2457.42	0.057	2.83	2577.76	0.057	2.83	3797.99	0.057	2.83	3709.19	0.057	2.83	3801.51	0.057	2.83
2826.96	0.057	2.835	1142.83	0.057	2.835	877.03	0.057	2.835	3292.68	0.057	2.835	3050.01	0.057	2.835	2870.72	0.057	2.835	3216.91	0.057	2.835	3514.93	0.057	2.835	3378.96	0.057	2.835	2454.91	0.057	2.835	2579.64	0.057	2.835	3797.33	0.057	2.835	3709.89	0.057	2.835	3802.72	0.057	2.835
2825.61	0.057	2.84	1144.36	0.057	2.84	874.19	0.057	2.84	3283.22	0.057	2.84	3047.81	0.057	2.84	2868.27	0.057	2.84	3211.04	0.057	2.84	3515.3	0.057	2.84	3377.66	0.057	2.84	2454.45	0.057	2.84	2580.26	0.057	2.84	3791.29	0.057	2.84	3703.42	0.057	2.84	3796.86	0.057	2.84
2818.58	0.057	2.845	1145.39	0.057	2.845	872.91	0.057	2.845	3278.82	0.057	2.845	3047.19	0.057	2.845	2865.24	0.057	2.845	3206.22	0.057	2.845	3517.48	0.057	2.845	3372.21	0.057	2.845	2452.33	0.057	2.845	2577.83	0.057	2.845	3785.7	0.057	2.845	3699.45	0.057	2.845	3792.07	0.057	2.845
2808.08	0.057	2.85	1145.13	0.057	2.85	874.53	0.057	2.85	3278.67	0.057	2.85	3053.03	0.057	2.85	2860.69	0.057	2.85	3196.67	0.057	2.85	3514.2	0.057	2.85	3365.41	0.057	2.85	2451.34	0.057	2.85	2577.04	0.057	2.85	3783.44	0.057	2.85	3697.73	0.057	2.85	3780.33	0.057	2.85
2801.02	0.058	2.855	1144.69	0.058	2.855	877.94	0.058	2.855	3279.69	0.058	2.855	3058.48	0.058	2.855	2856.01	0.058	2.855	3193.08	0.058	2.855	3509.02	0.058	2.855	3363.68	0.058	2.855	2450.88	0.058	2.855	2596.58	0.058	2.855	3782.4	0.058	2.855	3699.05	0.058	2.855	3768.95	0.058	2.855
2822.47	0.058	2.86	1160.5	0.058	2.86	894.22	0.058	2.86	3302.23	0.058	2.86	3080.18	0.058	2.86	2873.39	0.058	2.86	3217.82	0.058	2.86	3531.75	0.058	2.86	3386.18	0.058	2.86	2467.04	0.058	2.86	2622.93	0.058	2.86	3809.49	0.058	2.86	3729.29	0.058	2.86	3800.63	0.058	2.86
2864.29	0.058	2.865	1178.18	0.058	2.865	905.18	0.058	2.865	3348.72	0.058	2.865	3117.79	0.058	2.865	2912.05	0.058	2.865	3257.72	0.058	2.865	3570.29	0.058	2.865	3428.13	0.058	2.865	2495.26	0.058	2.865	2626.43	0.058	2.865	3871.72	0.058	2.865	3785.33	0.058	2.865	3867.52	0.058	2.865
2878.2	0.058	2.87	1185.67	0.058	2.87	907.27	0.058	2.87	3359.36	0.058	2.87	3117.2	0.058	2.87	2922.65	0.058	2.87	3260.04	0.058	2.87	3575.32	0.058	2.87	3436.21	0.058	2.87	2499.85	0.058	2.87	2625.69	0.058	2.87	3882.63	0.058	2.87	3795.73	0.058	2.87	3876.98	0.058	2.87
2880.88	0.058	2.875	1186.19	0.058	2.875	905.16	0.058	2.875	3354.36	0.058	2.875	3107.56	0.058	2.875	2920.86	0.058	2.875	3254.26	0.058	2.875	3571.43	0.058	2.875	3436.38	0.058	2.875	2495.83	0.058	2.875	2627.88	0.058	2.875	3872.43	0.058	2.875	3786.01	0.058	2.875	3866.88	0.058	2.875
2878.14	0.058	2.88	1184.62	0.058	2.88	904.02	0.058	2.88	3341.46	0.058	2.88	3101.65	0.058	2.88	2916.48	0.058	2.88	3249.73	0.058	2.88	3567.8	0.058	2.88	3432.34	0.058	2.88	2491.78	0.058	2.88	2630.49	0.058	2.88	3854.77	0.058	2.88	3771.81	0.058	2.88	3859.63	0.058	2.88
2873.96	0.058	2.885	1182.16	0.058	2.885	905.64	0.058	2.885	3338.59	0.058	2.885	3104.63	0.058	2.885	2914.48	0.058	2.885	3247.28	0.058	2.885	3564.63	0.058	2.885	3428.3	0.058	2.885	2490.62	0.058	2.885	2626.04	0.058	2.885	3852.17	0.058	2.885	3771.35	0.058	2.885	3858.25	0.058	2.885
2868.54	0.058	2.89	1182.73	0.058	2.89	905.81	0.058	2.89	3339.51	0.058	2.89	3104.92	0.058	2.89	2909.41	0.058	2.89	3246.29	0.058	2.89	3557.51	0.058	2.89	3418.54	0.058	2.89	2487.33	0.058	2.89	2618.84	0.058	2.89	3854.47	0.058	2.89	3768.5	0.058	2.89	3851.39	0.058	2.89
2860.21	0.058	2.895	1182.58	0.058	2.895	902.84	0.058	2.895	3335.69	0.058	2.895	3101.44	0.058	2.895	2904.86	0.058	2.895	3253.78	0.058	2.895	3553.37	0.058	2.895	3418.5	0.058	2.895	2482.45	0.058	2.895	2614.04	0.058	2.895	3859.99	0.058	2.895	3769.03	0.058	2.895	3851.01	0.058	2.895
2851.6	0.058	2.9	1181.17	0.058	2.9	901.45	0.058	2.9	3325.86	0.058	2.9	3098.74	0.058	2.9	2902.38	0.058	2.9	3255.95	0.058	2.9	3547.91	0.058	2.9	3418.69	0.058	2.9	2480.97	0.058	2.9	2615.61	0.058	2.9	3856.94	0.058	2.9	3767.89	0.058	2.9	3856.53	0.058	2.9
2850	0.059	2.905	1180.39	0.059	2.905	900.16	0.059	2.905	3320.27	0.059	2.905	3099.42	0.059	2.905	2901.65	0.059	2.905	3245.7	0.059	2.905	3543.37	0.059	2.905	3416.5	0.059	2.905	2481.19	0.059	2.905	2636.63	0.059	2.905	3852.25	0.059	2.905	3767.95	0.059	2.905	3857.91	0.059	2.905
2875.38	0.059	2.91	1196.67	0.059	2.91	917.5	0.059	2.91	3345.67	0.059	2.91	3121.07	0.059	2.91	2923.57	0.059	2.91	3258.89	0.059	2.91	3566.23	0.059	2.91	3436.35	0.059	2.91	2500.31	0.059	2.91	2663.94	0.059	2.91	3882.32	0.059	2.91	3794.23	0.059	2.91	3878.07	0.059	2.91
2917.34	0.059	2.915	1214.34	0.059	2.915	934.02	0.059	2.915	3394.87	0.059	2.915	3161.76	0.059	2.915	2963.19	0.059	2.915	3297.06	0.059	2.915	3609.1	0.059	2.915	3477.33	0.059	2.915	2535.16	0.059	2.915	2669.23	0.059	2.915	3930.17	0.059	2.915	3837.98	0.059	2.915	3924.05	0.059	2.915
2923.52	0.059	2.92	1220.91	0.059	2.92	939.7	0.059	2.92	3403.74	0.059	2.92	3172.65	0.059	2.92	2966.1	0.059	2.92	3303.19	0.059	2.92	3613.87	0.059	2.92	3482.61	0.059	2.92	2542.36	0.059	2.92	2666.61	0.059	2.92	3928.39	0.059	2.92	3841.7	0.059	2.92	3930.54	0.059	2.92
2915.04	0.059	2.925	1219.27	0.059	2.925	939.27	0.059	2.925	3401	0.059	2.925	3175.49	0.059	2.925	2958.91	0.059	2.925	3297.31	0.059	2.925	3607.19	0.059	2.925	3475.77	0.059	2.925	2534.05	0.059	2.925	2662.12	0.059	2.925	3925.42	0.059	2.925	3837.65	0.059	2.925	3922.41	0.059	2.925
2908.9	0.059	2.93	1216.48	0.059	2.93	939.58	0.059	2.93	3395.99	0.059	2.93	3167.56	0.059	2.93	2950.75	0.059	2.93	3298.12	0.059	2.93	3602.75	0.059	2.93	3469.56	0.059	2.93	2521.94	0.059	2.93	2658.78	0.059	2.93	3924.66	0.059	2.93	3833.89	0.059	2.93	3913.64	0.059	2.93
2908.56	0.059	2.935	1215.81	0.059	2.935	938.98	0.059	2.935	3394.8	0.059	2.935	3156.93	0.059	2.935	2945.26	0.059	2.935	3302.16	0.059	2.935	3602.12	0.059	2.935	3469.65	0.059	2.935	2517.89	0.059	2.935	2659.29	0.059	2.935	3924.51	0.059	2.935	3840.36	0.059	2.935	3914.1	0.059	2.935
2908.76	0.059	2.94	1218.64	0.059	2.94	936.03	0.059	2.94	3390.48	0.059	2.94	3148.69	0.059	2.94	2945.31	0.059	2.94	3297.54	0.059	2.94	3596.07	0.059	2.94	3473.8	0.059	2.94	2516.82	0.059	2.94	2663.08	0.059	2.94	3918.16	0.059	2.94	3832.62	0.059	2.94	3911.62	0.059	2.94
2906.72	0.059	2.945	1218.89	0.059	2.945	931.6	0.059	2.945	3385.01	0.059	2.945	3148.66	0.059	2.945	2947.75	0.059	2.945	3287.92	0.059	2.945	3594.33	0.059	2.945	3475.88	0.059	2.945	2514.2	0.059	2.945	2664.73	0.059	2.945	3911.8	0.059	2.945	3822.78	0.059	2.945	3912.64	0.059	2.945
2901.42	0.059	2.95	1216.33	0.059	2.95	929.87	0.059	2.95	3383.47	0.059	2.95	3147.5	0.059	2.95	2946.89	0.059	2.95	3281.77	0.059	2.95	3590.24	0.059	2.95	3469.94	0.059	2.95	2512.43	0.059	2.95	2661.11	0.059	2.95	3899.22	0.059	2.95	3815.54	0.059	2.95	3912.69	0.059	2.95
2897.94	0.06	2.955	1215.43	0.06	2.955	930.26	0.06	2.955	3384.53	0.06	2.955	3145.64	0.06	2.955	2948.29	0.06	2.955	3281.39	0.06	2.955	3585.13	0.06	2.955	3466.57	0.06	2.955	2516.48	0.06	2.955	2672.62	0.06	2.955	3892.12	0.06	2.955	3811.49	0.06	2.955	3906.55	0.06	2.955
2923.89	0.06	2.96	1233.34	0.06	2.96	948.6	0.06	2.96	3407.84	0.06	2.96	3171.63	0.06	2.96	2973.14	0.06	2.96	3306.24	0.06	2.96	3608.1	0.06	2.96	3489.52	0.06	2.96	2542.4	0.06	2.96	2695.43	0.06	2.96	3917.81	0.06	2.96	3833.94	0.06	2.96	3925.69	0.06	2.96
2966.37	0.06	2.965	1252.83	0.06	2.965	966.66	0.06	2.965	3443.65	0.06	2.965	3212.35	0.06	2.965	3011.11	0.06	2.965	3351.83	0.06	2.965	3652.65	0.06	2.965	3536.97	0.06	2.965	2577.66	0.06	2.965	2702.8	0.06	2.965	3964.73	0.06	2.965	3881.01	0.06	2.965	3973.39	0.06	2.965
2971.54	0.06	2.97	1257.01	0.06	2.97	974.5	0.06	2.97	3441.48	0.06	2.97	3211.08	0.06	2.97	3016.33	0.06	2.97	3365.3	0.06	2.97	3657.76	0.06	2.97	3546.61	0.06	2.97	2581.26	0.06	2.97	2703.62	0.06	2.97	3967.35	0.06	2.97	3894.4	0.06	2.97	3984.25	0.06	2.97
2961.11	0.06	2.975	1253.33	0.06	2.975	972.21	0.06	2.975	3428.64	0.06	2.975	3199.86	0.06	2.975	3005.87	0.06	2.975	3358.63	0.06	2.975	3644.79	0.06	2.975	3542.18	0.06	2.975	2574.61	0.06	2.975	2702.56	0.06	2.975	3964.03	0.06	2.975	3890.46	0.06	2.975	3975.26	0.06	2.975
2949.92	0.06	2.98	1251.13	0.06	2.98	966.7	0.06	2.98	3422.34	0.06	2.98	3193.84	0.06	2.98	2994.17	0.06	2.98	3344.15	0.06	2.98	3634.02	0.06	2.98	3535.22	0.06	2.98	2567.47	0.06	2.98	2701.85	0.06	2.98	3964.76	0.06	2.98	3877.99	0.06	2.98	3966.02	0.06	2.98
2943.55	0.06	2.985	1251.47	0.06	2.985	963.9	0.06	2.985	3423.68	0.06	2.985	3196.61	0.06	2.985	2993.63	0.06	2.985	3337.71	0.06	2.985	3632.69	0.06	2.985	3527.83	0.06	2.985	2564.57	0.06	2.985	2699.94	0.06	2.985	3966.28	0.06	2.985	3877.13	0.06	2.985	3969.29	0.06	2.985
2942.37	0.06	2.99	1253.95	0.06	2.99	964.96	0.06	2.99	3427.71	0.06	2.99	3200.24	0.06	2.99	2995.81	0.06	2.99	3338.28	0.06	2.99	3630.61	0.06	2.99	3519.4	0.06	2.99	2558.94	0.06	2.99	2699.82	0.06	2.99	3957.37	0.06	2.99	3877.86	0.06	2.99	3964.32	0.06	2.99
2945.34	0.06	2.995	1254.73	0.06	2.995	962.65	0.06	2.995	3433.68	0.06	2.995	3203.29	0.06	2.995	2996.51	0.06	2.995	3338.32	0.06	2.995	3629.2	0.06	2.995	3513.84	0.06	2.995	2548.9	0.06	2.995	2700.36	0.06	2.995	3960.37	0.06	2.995	3877.85	0.06	2.995	3960.17	0.06	2.995
2948.03	0.06	3	1252.71	0.06	3	960.24	0.06	3	3431.75	0.06	3	3195.86	0.06	3	2993.61	0.06	3	3337.7	0.06	3	3627.17	0.06	3	3513.01	0.06	3	2539.62	0.06	3	2701.13	0.06	3	3964.17	0.06	3	3871.26	0.06	3	3958.48	0.06	3
2949.31	0.061	3.005	1250.97	0.061	3.005	961.37	0.061	3.005	3423.91	0.061	3.005	3184.17	0.061	3.005	2990.2	0.061	3.005	3336.37	0.061	3.005	3624.71	0.061	3.005	3515.38	0.061	3.005	2535.58	0.061	3.005	2718.69	0.061	3.005	3957.44	0.061	3.005	3868.76	0.061	3.005	3954.75	0.061	3.005
2967.27	0.061	3.01	1263.87	0.061	3.01	979.67	0.061	3.01	3443.79	0.061	3.01	3202.14	0.061	3.01	3013.66	0.061	3.01	3356.51	0.061	3.01	3648.95	0.061	3.01	3545.52	0.061	3.01	2556.99	0.061	3.01	2743.71	0.061	3.01	3971.84	0.061	3.01	3892.51	0.061	3.01	3975.23	0.061	3.01
2995.11	0.061	3.015	1281.45	0.061	3.015	997.67	0.061	3.015	3481.35	0.061	3.015	3241.89	0.061	3.015	3056.21	0.061	3.015	3398.49	0.061	3.015	3696.73	0.061	3.015	3599.89	0.061	3.015	2592.29	0.061	3.015	2746.97	0.061	3.015	4021.34	0.061	3.015	3932.03	0.061	3.015	4019.63	0.061	3.015
2996.64	0.061	3.02	1289.65	0.061	3.02	1004.55	0.061	3.02	3485.18	0.061	3.02	3249.3	0.061	3.02	3061.98	0.061	3.02	3409.62	0.061	3.02	3705.83	0.061	3.02	3609.44	0.061	3.02	2594.76	0.061	3.02	2742.43	0.061	3.02	4034.55	0.061	3.02	3934.64	0.061	3.02	4027.66	0.061	3.02
2990.66	0.061	3.025	1290.08	0.061	3.025	1004.76	0.061	3.025	3482.6	0.061	3.025	3248.54	0.061	3.025	3059.87	0.061	3.025	3406.34	0.061	3.025	3696.86	0.061	3.025	3600.43	0.061	3.025	2588.75	0.061	3.025	2740.11	0.061	3.025	4032.05	0.061	3.025	3928.71	0.061	3.025	4021.89	0.061	3.025
2990.07	0.061	3.03	1287.61	0.061	3.03	1002.25	0.061	3.03	3477.36	0.061	3.03	3245.83	0.061	3.03	3058.67	0.061	3.03	3400.9	0.061	3.03	3684.76	0.061	3.03	3588.6	0.061	3.03	2579.19	0.061	3.03	2744.78	0.061	3.03	4025.6	0.061	3.03	3919.55	0.061	3.03	4017.81	0.061	3.03
2992.07	0.061	3.035	1283.32	0.061	3.035	999.17	0.061	3.035	3474.1	0.061	3.035	3238.2	0.061	3.035	3057.09	0.061	3.035	3403.38	0.061	3.035	3678.06	0.061	3.035	3583.76	0.061	3.035	2574.52	0.061	3.035	2747.6	0.061	3.035	4024.49	0.061	3.035	3926.13	0.061	3.035	4025	0.061	3.035
2990.86	0.061	3.04	1279.92	0.061	3.04	995.99	0.061	3.04	3466.4	0.061	3.04	3226.78	0.061	3.04	3052.69	0.061	3.04	3405.37	0.061	3.04	3668.07	0.061	3.04	3579.39	0.061	3.04	2573.08	0.061	3.04	2745.35	0.061	3.04	4023.65	0.061	3.04	3932.95	0.061	3.04	4017.28	0.061	3.04
2986.61	0.061	3.045	1277.61	0.061	3.045	992.46	0.061	3.045	3460.62	0.061	3.045	3222.46	0.061	3.045	3048.88	0.061	3.045	3401.16	0.061	3.045	3659.34	0.061	3.045	3575.61	0.061	3.045	2571.11	0.061	3.045	2740.11	0.061	3.045	4025.05	0.061	3.045	3931.71	0.061	3.045	4010.42	0.061	3.045
2978.96	0.061	3.05	1276.56	0.061	3.05	991.33	0.061	3.05	3458.7	0.061	3.05	3226.29	0.061	3.05	3041.31	0.061	3.05	3391.34	0.061	3.05	3656.98	0.061	3.05	3572.01	0.061	3.05	2564.49	0.061	3.05	2738.6	0.061	3.05	4020.21	0.061	3.05	3924.22	0.061	3.05	4007.74	0.061	3.05
2970.51	0.062	3.055	1280.7	0.062	3.055	993.76	0.062	3.055	3461.36	0.062	3.055	3234.14	0.062	3.055	3036.12	0.062	3.055	3385.49	0.062	3.055	3663.63	0.062	3.055	3572.38	0.062	3.055	2559.79	0.062	3.055	2761.02	0.062	3.055	4014.07	0.062	3.055	3924.13	0.062	3.055	4003.6	0.062	3.055
2987	0.062	3.06	1301.78	0.062	3.06	1010.66	0.062	3.06	3490.12	0.062	3.06	3259	0.062	3.06	3061.99	0.062	3.06	3409.37	0.062	3.06	3693.86	0.062	3.06	3593.44	0.062	3.06	2578.28	0.062	3.06	2792.21	0.062	3.06	4036.95	0.062	3.06	3951.07	0.062	3.06	4024.13	0.062	3.06
3021.37	0.062	3.065	1320.86	0.062	3.065	1026.02	0.062	3.065	3534.62	0.062	3.065	3292.79	0.062	3.065	3109.8	0.062	3.065	3453.17	0.062	3.065	3737.92	0.062	3.065	3637.84	0.062	3.065	2607.11	0.062	3.065	2797.34	0.062	3.065	4087.17	0.062	3.065	3995.44	0.062	3.065	4075.4	0.062	3.065
3032.07	0.062	3.07	1322.79	0.062	3.07	1028.68	0.062	3.07	3538.43	0.062	3.07	3290.91	0.062	3.07	3117.08	0.062	3.07	3460.79	0.062	3.07	3740.77	0.062	3.07	3647.76	0.062	3.07	2609.38	0.062	3.07	2795.65	0.062	3.07	4090.14	0.062	3.07	3999.71	0.062	3.07	4090.03	0.062	3.07
3033.2	0.062	3.075	1316.66	0.062	3.075	1026.99	0.062	3.075	3523.5	0.062	3.075	3279.65	0.062	3.075	3115.1	0.062	3.075	3459.76	0.062	3.075	3735.75	0.062	3.075	3645.46	0.062	3.075	2606.8	0.062	3.075	2795.12	0.062	3.075	4072.48	0.062	3.075	3993.29	0.062	3.075	4083.34	0.062	3.075
3030.14	0.062	3.08	1310.67	0.062	3.08	1025.12	0.062	3.08	3508.07	0.062	3.08	3271.41	0.062	3.08	3110.42	0.062	3.08	3456.58	0.062	3.08	3730.11	0.062	3.08	3640.5	0.062	3.08	2603.66	0.062	3.08	2794.64	0.062	3.08	4059.66	0.062	3.08	3979.86	0.062	3.08	4072.26	0.062	3.08
3024.35	0.062	3.085	1309.46	0.062	3.085	1024.14	0.062	3.085	3503.11	0.062	3.085	3273.13	0.062	3.085	3103.58	0.062	3.085	3452.53	0.062	3.085	3727.89	0.062	3.085	3643.26	0.062	3.085	2603.47	0.062	3.085	2788.98	0.062	3.085	4068.09	0.062	3.085	3973.8	0.062	3.085	4068.57	0.062	3.085
3019.53	0.062	3.09	1310.72	0.062	3.09	1023.53	0.062	3.09	3501.71	0.062	3.09	3276.17	0.062	3.09	3095.15	0.062	3.09	3449.33	0.062	3.09	3724.03	0.062	3.09	3641.22	0.062	3.09	2602.08	0.062	3.09	2785.04	0.062	3.09	4072.12	0.062	3.09	3970.57	0.062	3.09	4060.43	0.062	3.09
3015.61	0.062	3.095	1310.88	0.062	3.095	1023.04	0.062	3.095	3506.52	0.062	3.095	3277.33	0.062	3.095	3093.53	0.062	3.095	3452.09	0.062	3.095	3717.85	0.062	3.095	3631.19	0.062	3.095	2599.53	0.062	3.095	2786.02	0.062	3.095	4070.4	0.062	3.095	3977.37	0.062	3.095	4052.9	0.062	3.095
3011.07	0.062	3.1	1309.61	0.062	3.1	1021.87	0.062	3.1	3509.93	0.062	3.1	3271.94	0.062	3.1	3095.36	0.062	3.1	3451.7	0.062	3.1	3710.2	0.062	3.1	3618.46	0.062	3.1	2597.04	0.062	3.1	2790.47	0.062	3.1	4068.09	0.062	3.1	3982.4	0.062	3.1	4050.89	0.062	3.1
3009.09	0.063	3.105	1309.71	0.063	3.105	1021.46	0.063	3.105	3507.74	0.063	3.105	3262.54	0.063	3.105	3095.81	0.063	3.105	3447.64	0.063	3.105	3703.24	0.063	3.105	3614.91	0.063	3.105	2597.03	0.063	3.105	2812.6	0.063	3.105	4068.32	0.063	3.105	3981.89	0.063	3.105	4057.77	0.063	3.105
3034.55	0.063	3.11	1326.99	0.063	3.11	1035.92	0.063	3.11	3528.97	0.063	3.11	3279.24	0.063	3.11	3122.42	0.063	3.11	3468.71	0.063	3.11	3722.05	0.063	3.11	3641.58	0.063	3.11	2618.15	0.063	3.11	2842.4	0.063	3.11	4091.45	0.063	3.11	4007.07	0.063	3.11	4091.23	0.063	3.11
3068.88	0.063	3.115	1346.39	0.063	3.115	1051.19	0.063	3.115	3568.31	0.063	3.115	3322.56	0.063	3.115	3170.02	0.063	3.115	3514.22	0.063	3.115	3767.72	0.063	3.115	3686.59	0.063	3.115	2647.86	0.063	3.115	2846.5	0.063	3.115	4138.32	0.063	3.115	4059.55	0.063	3.115	4145.67	0.063	3.115
3069.79	0.063	3.12	1351.8	0.063	3.12	1056.74	0.063	3.12	3571.47	0.063	3.12	3333.86	0.063	3.12	3173.57	0.063	3.12	3521.42	0.063	3.12	3784.66	0.063	3.12	3693.96	0.063	3.12	2645.73	0.063	3.12	2840.18	0.063	3.12	4144.4	0.063	3.12	4069	0.063	3.12	4150.33	0.063	3.12
3059.34	0.063	3.125	1349.13	0.063	3.125	1056.62	0.063	3.125	3564.58	0.063	3.125	3334.45	0.063	3.125	3157.36	0.063	3.125	3508.06	0.063	3.125	3784.32	0.063	3.125	3692.46	0.063	3.125	2633.96	0.063	3.125	2835.77	0.063	3.125	4145.09	0.063	3.125	4061.22	0.063	3.125	4133.07	0.063	3.125
3050.84	0.063	3.13	1346.51	0.063	3.13	1056.5	0.063	3.13	3558.76	0.063	3.13	3333.32	0.063	3.13	3145.08	0.063	3.13	3499.78	0.063	3.13	3772.53	0.063	3.13	3683.38	0.063	3.13	2621.19	0.063	3.13	2837.16	0.063	3.13	4145.39	0.063	3.13	4047.44	0.063	3.13	4119.28	0.063	3.13
3047.74	0.063	3.135	1344.14	0.063	3.135	1057.45	0.063	3.135	3562.4	0.063	3.135	3328.5	0.063	3.135	3144.26	0.063	3.135	3504.86	0.063	3.135	3767.97	0.063	3.135	3673.63	0.063	3.135	2610.08	0.063	3.135	2838.81	0.063	3.135	4149.21	0.063	3.135	4043.88	0.063	3.135	4125.51	0.063	3.135
3048.74	0.063	3.14	1342.33	0.063	3.14	1054.68	0.063	3.14	3562.39	0.063	3.14	3318.05	0.063	3.14	3148.72	0.063	3.14	3506.53	0.063	3.14	3765.33	0.063	3.14	3667.73	0.063	3.14	2601.34	0.063	3.14	2839.48	0.063	3.14	4143.14	0.063	3.14	4045.74	0.063	3.14	4127.25	0.063	3.14
3050.78	0.063	3.145	1342.06	0.063	3.145	1049.62	0.063	3.145	3554.88	0.063	3.145	3310.13	0.063	3.145	3153	0.063	3.145	3502.57	0.063	3.145	3760.13	0.063	3.145	3664.6	0.063	3.145	2598.49	0.063	3.145	2837.9	0.063	3.145	4134.48	0.063	3.145	4051.65	0.063	3.145	4125.96	0.063	3.145
3050.91	0.063	3.15	1341.63	0.063	3.15	1043.47	0.063	3.15	3547.76	0.063	3.15	3307.12	0.063	3.15	3151.36	0.063	3.15	3497.73	0.063	3.15	3755.15	0.063	3.15	3665.11	0.063	3.15	2597.34	0.063	3.15	2837.04	0.063	3.15	4125.42	0.063	3.15	4040.74	0.063	3.15	4126.49	0.063	3.15
3048.98	0.064	3.155	1342.11	0.064	3.155	1041.3	0.064	3.155	3548.74	0.064	3.155	3310.67	0.064	3.155	3145.19	0.064	3.155	3496.06	0.064	3.155	3756.38	0.064	3.155	3665.65	0.064	3.155	2591.74	0.064	3.155	2854.82	0.064	3.155	4121.2	0.064	3.155	4027.8	0.064	3.155	4128.23	0.064	3.155
3068.91	0.064	3.16	1358.18	0.064	3.16	1059.92	0.064	3.16	3580.63	0.064	3.16	3341.49	0.064	3.16	3160.09	0.064	3.16	3514.53	0.064	3.16	3779.3	0.064	3.16	3686.44	0.064	3.16	2606.7	0.064	3.16	2884.59	0.064	3.16	4150.08	0.064	3.16	4056.25	0.064	3.16	4145.72	0.064	3.16
3103.51	0.064	3.165	1375.6	0.064	3.165	1081.48	0.064	3.165	3627.74	0.064	3.165	3386.56	0.064	3.165	3192.77	0.064	3.165	3550.93	0.064	3.165	3811.26	0.064	3.165	3722.5	0.064	3.165	2636.39	0.064	3.165	2892.96	0.064	3.165	4206.39	0.064	3.165	4116.16	0.064	3.165	4183.55	0.064	3.165
3108.3	0.064	3.17	1380.23	0.064	3.17	1089.85	0.064	3.17	3630.56	0.064	3.17	3383.04	0.064	3.17	3201.26	0.064	3.17	3561.71	0.064	3.17	3808.24	0.064	3.17	3727.28	0.064	3.17	2640.36	0.064	3.17	2892.06	0.064	3.17	4220.68	0.064	3.17	4128.09	0.064	3.17	4190.5	0.064	3.17
3101.78	0.064	3.175	1379.25	0.064	3.175	1086.4	0.064	3.175	3620.58	0.064	3.175	3369.32	0.064	3.175	3203.6	0.064	3.175	3560.48	0.064	3.175	3798.76	0.064	3.175	3719.48	0.064	3.175	2633.39	0.064	3.175	2888.42	0.064	3.175	4221.44	0.064	3.175	4127.09	0.064	3.175	4191.86	0.064	3.175
3095.83	0.064	3.18	1377.92	0.064	3.18	1081.61	0.064	3.18	3608.79	0.064	3.18	3360.72	0.064	3.18	3205.02	0.064	3.18	3552.24	0.064	3.18	3793.07	0.064	3.18	3709.59	0.064	3.18	2625.58	0.064	3.18	2887.87	0.064	3.18	4209.84	0.064	3.18	4123	0.064	3.18	4190.58	0.064	3.18
3090.46	0.064	3.185	1378.51	0.064	3.185	1080.19	0.064	3.185	3605.09	0.064	3.185	3363.26	0.064	3.185	3206.6	0.064	3.185	3548.91	0.064	3.185	3794.93	0.064	3.185	3709.05	0.064	3.185	2622	0.064	3.185	2886.64	0.064	3.185	4201.25	0.064	3.185	4115.86	0.064	3.185	4197.23	0.064	3.185
3085.74	0.064	3.19	1379.85	0.064	3.19	1077.35	0.064	3.19	3603.51	0.064	3.19	3367.29	0.064	3.19	3199.57	0.064	3.19	3547.64	0.064	3.19	3795.2	0.064	3.19	3709.04	0.064	3.19	2616.51	0.064	3.19	2883.32	0.064	3.19	4196.68	0.064	3.19	4106.48	0.064	3.19	4196.4	0.064	3.19
3083.51	0.064	3.195	1378.6	0.064	3.195	1074.58	0.064	3.195	3605.93	0.064	3.195	3374.38	0.064	3.195	3186.05	0.064	3.195	3545.12	0.064	3.195	3794.34	0.064	3.195	3706	0.064	3.195	2611.99	0.064	3.195	2878.05	0.064	3.195	4203.18	0.064	3.195	4108.21	0.064	3.195	4193.2	0.064	3.195
3082.53	0.064	3.2	1375.52	0.064	3.2	1073.54	0.064	3.2	3608.06	0.064	3.2	3374.35	0.064	3.2	3176.98	0.064	3.2	3538.69	0.064	3.2	3787.12	0.064	3.2	3699.24	0.064	3.2	2608.99	0.064	3.2	2878.14	0.064	3.2	4208.03	0.064	3.2	4109.47	0.064	3.2	4184.54	0.064	3.2
3082.49	0.065	3.205	1372	0.065	3.205	1076.11	0.065	3.205	3605.42	0.065	3.205	3365.11	0.065	3.205	3174.63	0.065	3.205	3537.41	0.065	3.205	3780.71	0.065	3.205	3690.62	0.065	3.205	2605.64	0.065	3.205	2899.11	0.065	3.205	4205.49	0.065	3.205	4103.02	0.065	3.205	4176.67	0.065	3.205
3107.72	0.065	3.21	1390.41	0.065	3.21	1093.12	0.065	3.21	3628.07	0.065	3.21	3379.14	0.065	3.21	3199.03	0.065	3.21	3560.05	0.065	3.21	3800.84	0.065	3.21	3712.73	0.065	3.21	2622.34	0.065	3.21	2926.02	0.065	3.21	4225.38	0.065	3.21	4127.61	0.065	3.21	4196.23	0.065	3.21
3143.56	0.065	3.215	1415.19	0.065	3.215	1107.55	0.065	3.215	3674.5	0.065	3.215	3422.57	0.065	3.215	3242.57	0.065	3.215	3595.4	0.065	3.215	3843.72	0.065	3.215	3758.98	0.065	3.215	2653.04	0.065	3.215	2929.77	0.065	3.215	4266.58	0.065	3.215	4183.27	0.065	3.215	4246.93	0.065	3.215
3142.58	0.065	3.22	1421.82	0.065	3.22	1112.21	0.065	3.22	3680.39	0.065	3.22	3433.33	0.065	3.22	3252.04	0.065	3.22	3598.08	0.065	3.22	3855.05	0.065	3.22	3768.51	0.065	3.22	2658	0.065	3.22	2926.93	0.065	3.22	4267.09	0.065	3.22	4183.8	0.065	3.22	4264.34	0.065	3.22
3134.78	0.065	3.225	1418.09	0.065	3.225	1111.13	0.065	3.225	3677.13	0.065	3.225	3429.86	0.065	3.225	3244.29	0.065	3.225	3592.34	0.065	3.225	3850.86	0.065	3.225	3764.44	0.065	3.225	2653.65	0.065	3.225	2927.1	0.065	3.225	4259.37	0.065	3.225	4167.57	0.065	3.225	4261.81	0.065	3.225
3135.71	0.065	3.23	1414.91	0.065	3.23	1110.8	0.065	3.23	3670.88	0.065	3.23	3424.57	0.065	3.23	3237.24	0.065	3.23	3589.96	0.065	3.23	3843.47	0.065	3.23	3759.66	0.065	3.23	2653.25	0.065	3.23	2929.71	0.065	3.23	4253.6	0.065	3.23	4167.18	0.065	3.23	4249.26	0.065	3.23
3141.12	0.065	3.235	1413.06	0.065	3.235	1112.63	0.065	3.235	3666.76	0.065	3.235	3424.56	0.065	3.235	3234.82	0.065	3.235	3592.49	0.065	3.235	3833.67	0.065	3.235	3753.05	0.065	3.235	2658.74	0.065	3.235	2927.94	0.065	3.235	4254.86	0.065	3.235	4179.99	0.065	3.235	4250.09	0.065	3.235
3140.55	0.065	3.24	1411.01	0.065	3.24	1112.72	0.065	3.24	3659.23	0.065	3.24	3419.89	0.065	3.24	3228.44	0.065	3.24	3595.44	0.065	3.24	3817.99	0.065	3.24	3742.53	0.065	3.24	2656.09	0.065	3.24	2923.01	0.065	3.24	4249.69	0.065	3.24	4176.41	0.065	3.24	4245	0.065	3.24
3133.24	0.065	3.245	1409.68	0.065	3.245	1110.58	0.065	3.245	3652.83	0.065	3.245	3411.38	0.065	3.245	3229.01	0.065	3.245	3598.31	0.065	3.245	3810.43	0.065	3.245	3736.79	0.065	3.245	2648.49	0.065	3.245	2919.87	0.065	3.245	4252.14	0.065	3.245	4169.67	0.065	3.245	4235.34	0.065	3.245
3124.2	0.065	3.25	1410.42	0.065	3.25	1106.88	0.065	3.25	3647.84	0.065	3.25	3405.7	0.065	3.25	3232.89	0.065	3.25	3592.88	0.065	3.25	3810.86	0.065	3.25	3731.88	0.065	3.25	2641.71	0.065	3.25	2920.99	0.065	3.25	4248.96	0.065	3.25	4167.19	0.065	3.25	4221.88	0.065	3.25
3118.37	0.066	3.255	1412.3	0.066	3.255	1105.17	0.066	3.255	3647.94	0.066	3.255	3409.04	0.066	3.255	3232.03	0.066	3.255	3581.34	0.066	3.255	3815.39	0.066	3.255	3728.3	0.066	3.255	2637.27	0.066	3.255	2939.18	0.066	3.255	4242.57	0.066	3.255	4161.93	0.066	3.255	4219.3	0.066	3.255
3141.85	0.066	3.26	1431.96	0.066	3.26	1121.79	0.066	3.26	3682.11	0.066	3.26	3439.62	0.066	3.26	3250.34	0.066	3.26	3598.14	0.066	3.26	3840.88	0.066	3.26	3753.54	0.066	3.26	2655.92	0.066	3.26	2967.63	0.066	3.26	4264.89	0.066	3.26	4177.71	0.066	3.26	4244.54	0.066	3.26
3184.52	0.066	3.265	1454.41	0.066	3.265	1139.51	0.066	3.265	3735.62	0.066	3.265	3485.06	0.066	3.265	3284.16	0.066	3.265	3637.67	0.066	3.265	3881.9	0.066	3.265	3801.5	0.066	3.265	2690.65	0.066	3.265	2975.08	0.066	3.265	4319.87	0.066	3.265	4227.21	0.066	3.265	4285.47	0.066	3.265
3193	0.066	3.27	1460.07	0.066	3.27	1145.36	0.066	3.27	3739.78	0.066	3.27	3488.53	0.066	3.27	3284.53	0.066	3.27	3641.51	0.066	3.27	3888.17	0.066	3.27	3804.78	0.066	3.27	2696.96	0.066	3.27	2971.51	0.066	3.27	4334.1	0.066	3.27	4243.51	0.066	3.27	4288.16	0.066	3.27
3186.43	0.066	3.275	1457.94	0.066	3.275	1144.05	0.066	3.275	3728.09	0.066	3.275	3474.22	0.066	3.275	3279.56	0.066	3.275	3638.69	0.066	3.275	3880.57	0.066	3.275	3792.01	0.066	3.275	2690.96	0.066	3.275	2964.7	0.066	3.275	4327.31	0.066	3.275	4240.13	0.066	3.275	4274.69	0.066	3.275
3180.26	0.066	3.28	1454.66	0.066	3.28	1143.99	0.066	3.28	3711.87	0.066	3.28	3460.13	0.066	3.28	3274.41	0.066	3.28	3639.9	0.066	3.28	3867.24	0.066	3.28	3785.83	0.066	3.28	2682.98	0.066	3.28	2962.15	0.066	3.28	4318.51	0.066	3.28	4224.12	0.066	3.28	4250.83	0.066	3.28
3173.83	0.066	3.285	1452.86	0.066	3.285	1145.32	0.066	3.285	3705.17	0.066	3.285	3460.26	0.066	3.285	3272.64	0.066	3.285	3635.55	0.066	3.285	3861.85	0.066	3.285	3793.75	0.066	3.285	2679.94	0.066	3.285	2962.85	0.066	3.285	4321.53	0.066	3.285	4214.78	0.066	3.285	4234.64	0.066	3.285
3169.64	0.066	3.29	1452.33	0.066	3.29	1145.55	0.066	3.29	3701.02	0.066	3.29	3461.79	0.066	3.29	3273.81	0.066	3.29	3626.33	0.066	3.29	3866.64	0.066	3.29	3796.83	0.066	3.29	2678.91	0.066	3.29	2965.8	0.066	3.29	4319.14	0.066	3.29	4207.44	0.066	3.29	4219.65	0.066	3.29
3170.06	0.066	3.295	1449.63	0.066	3.295	1141.95	0.066	3.295	3701.56	0.066	3.295	3459.52	0.066	3.295	3276.06	0.066	3.295	3627.94	0.066	3.295	3870.64	0.066	3.295	3794.89	0.066	3.295	2681.1	0.066	3.295	2965.87	0.066	3.295	4312.29	0.066	3.295	4206.28	0.066	3.295	4209.71	0.066	3.295
3170.42	0.066	3.3	1446.8	0.066	3.3	1138.33	0.066	3.3	3703.16	0.066	3.3	3456.88	0.066	3.3	3272.77	0.066	3.3	3629.87	0.066	3.3	3857.76	0.066	3.3	3786.66	0.066	3.3	2683.25	0.066	3.3	2965.34	0.066	3.3	4304.15	0.066	3.3	4215.2	0.066	3.3	4206.49	0.066	3.3
3167.66	0.067	3.305	1446.99	0.067	3.305	1137.61	0.067	3.305	3702.7	0.067	3.305	3456.18	0.067	3.305	3268.97	0.067	3.305	3629.34	0.067	3.305	3847.8	0.067	3.305	3776.87	0.067	3.305	2685.02	0.067	3.305	2982.11	0.067	3.305	4309.99	0.067	3.305	4221.18	0.067	3.305	4216.33	0.067	3.305
3192.62	0.067	3.31	1465.75	0.067	3.31	1156.45	0.067	3.31	3723.55	0.067	3.31	3478.97	0.067	3.31	3293.75	0.067	3.31	3656.1	0.067	3.31	3867.63	0.067	3.31	3799.06	0.067	3.31	2705.14	0.067	3.31	3005.16	0.067	3.31	4337.89	0.067	3.31	4238.41	0.067	3.31	4244.7	0.067	3.31
3230.49	0.067	3.315	1488.62	0.067	3.315	1177.72	0.067	3.315	3760.04	0.067	3.315	3517.4	0.067	3.315	3338.13	0.067	3.315	3701.46	0.067	3.315	3905.31	0.067	3.315	3850.74	0.067	3.315	2737.76	0.067	3.315	3007.06	0.067	3.315	4378.85	0.067	3.315	4277.92	0.067	3.315	4281.61	0.067	3.315
3230.59	0.067	3.32	1495.42	0.067	3.32	1185.8	0.067	3.32	3762.79	0.067	3.32	3519.94	0.067	3.32	3341.82	0.067	3.32	3701.47	0.067	3.32	3910.9	0.067	3.32	3860.67	0.067	3.32	2741.42	0.067	3.32	3006.05	0.067	3.32	4382.81	0.067	3.32	4278.66	0.067	3.32	4285.32	0.067	3.32
3220.48	0.067	3.325	1492.62	0.067	3.325	1185.56	0.067	3.325	3759.71	0.067	3.325	3514.74	0.067	3.325	3331.52	0.067	3.325	3687.47	0.067	3.325	3908.78	0.067	3.325	3860.68	0.067	3.325	2732.18	0.067	3.325	3007.26	0.067	3.325	4380.14	0.067	3.325	4268.29	0.067	3.325	4279.46	0.067	3.325
3216.64	0.067	3.33	1491.15	0.067	3.33	1182.61	0.067	3.33	3759.1	0.067	3.33	3513.23	0.067	3.33	3323.84	0.067	3.33	3679.29	0.067	3.33	3905.11	0.067	3.33	3858.72	0.067	3.33	2720.08	0.067	3.33	3009.89	0.067	3.33	4375.01	0.067	3.33	4268.98	0.067	3.33	4264.77	0.067	3.33
3213.97	0.067	3.335	1491.34	0.067	3.335	1179.09	0.067	3.335	3762.88	0.067	3.335	3515.01	0.067	3.335	3323.66	0.067	3.335	3677.39	0.067	3.335	3901.76	0.067	3.335	3853.43	0.067	3.335	2716.84	0.067	3.335	3009.65	0.067	3.335	4373.55	0.067	3.335	4279.47	0.067	3.335	4263.85	0.067	3.335
3206.52	0.067	3.34	1489.89	0.067	3.34	1177.14	0.067	3.34	3762.39	0.067	3.34	3508.08	0.067	3.34	3323.71	0.067	3.34	3673.32	0.067	3.34	3895.7	0.067	3.34	3841.57	0.067	3.34	2719.95	0.067	3.34	3006.33	0.067	3.34	4371.36	0.067	3.34	4279.14	0.067	3.34	4270.8	0.067	3.34
3199.72	0.067	3.345	1485.87	0.067	3.345	1174	0.067	3.345	3757.47	0.067	3.345	3499.56	0.067	3.345	3319.66	0.067	3.345	3678.75	0.067	3.345	3888.42	0.067	3.345	3835.73	0.067	3.345	2723.6	0.067	3.345	3000.2	0.067	3.345	4368.04	0.067	3.345	4272.85	0.067	3.345	4274.23	0.067	3.345
3199.21	0.067	3.35	1483.6	0.067	3.35	1171.32	0.067	3.35	3745.86	0.067	3.35	3494.4	0.067	3.35	3314.12	0.067	3.35	3685.1	0.067	3.35	3882.17	0.067	3.35	3834.06	0.067	3.35	2720.33	0.067	3.35	2996.57	0.067	3.35	4360.58	0.067	3.35	4262.75	0.067	3.35	4268.96	0.067	3.35
3201.48	0.068	3.355	1484.76	0.068	3.355	1173	0.068	3.355	3740.01	0.068	3.355	3496.24	0.068	3.355	3310.12	0.068	3.355	3682.85	0.068	3.355	3883.83	0.068	3.355	3838.21	0.068	3.355	2716.31	0.068	3.355	3016.05	0.068	3.355	4356.56	0.068	3.355	4251.18	0.068	3.355	4265.27	0.068	3.355
3225.15	0.068	3.36	1502.18	0.068	3.36	1192.53	0.068	3.36	3766.87	0.068	3.36	3519.81	0.068	3.36	3335.16	0.068	3.36	3701.27	0.068	3.36	3913.93	0.068	3.36	3870.03	0.068	3.36	2737	0.068	3.36	3048.4	0.068	3.36	4379.03	0.068	3.36	4271.24	0.068	3.36	4284.76	0.068	3.36
3261.42	0.068	3.365	1522.51	0.068	3.365	1212.32	0.068	3.365	3806.63	0.068	3.365	3554.75	0.068	3.365	3386.44	0.068	3.365	3746.74	0.068	3.365	3959.49	0.068	3.365	3922.04	0.068	3.365	2765.94	0.068	3.365	3059.18	0.068	3.365	4419.6	0.068	3.365	4321.09	0.068	3.365	4322.76	0.068	3.365
3267.39	0.068	3.37	1527.48	0.068	3.37	1216.71	0.068	3.37	3813.28	0.068	3.37	3560.23	0.068	3.37	3401.12	0.068	3.37	3753.32	0.068	3.37	3958.37	0.068	3.37	3924.41	0.068	3.37	2762.34	0.068	3.37	3057.95	0.068	3.37	4421.36	0.068	3.37	4340.72	0.068	3.37	4327.05	0.068	3.37
3260.07	0.068	3.375	1524.28	0.068	3.375	1214.02	0.068	3.375	3808.22	0.068	3.375	3557.42	0.068	3.375	3398.16	0.068	3.375	3746.83	0.068	3.375	3944.25	0.068	3.375	3913.59	0.068	3.375	2755.43	0.068	3.375	3053.63	0.068	3.375	4414.62	0.068	3.375	4341.4	0.068	3.375	4328.41	0.068	3.375
3254.37	0.068	3.38	1520.81	0.068	3.38	1210.79	0.068	3.38	3797.91	0.068	3.38	3549.9	0.068	3.38	3391.81	0.068	3.38	3747.14	0.068	3.38	3934.52	0.068	3.38	3902.12	0.068	3.38	2752.02	0.068	3.38	3051.69	0.068	3.38	4409.33	0.068	3.38	4328.62	0.068	3.38	4326.09	0.068	3.38
3250	0.068	3.385	1517.76	0.068	3.385	1209.1	0.068	3.385	3794.24	0.068	3.385	3543.23	0.068	3.385	3388.69	0.068	3.385	3750.1	0.068	3.385	3932.38	0.068	3.385	3899.16	0.068	3.385	2749.35	0.068	3.385	3047.72	0.068	3.385	4405.9	0.068	3.385	4322.52	0.068	3.385	4325.86	0.068	3.385
3243.65	0.068	3.39	1518.92	0.068	3.39	1209.96	0.068	3.39	3790.82	0.068	3.39	3540.04	0.068	3.39	3383	0.068	3.39	3741.88	0.068	3.39	3930.55	0.068	3.39	3899.62	0.068	3.39	2741.34	0.068	3.39	3042.36	0.068	3.39	4405.3	0.068	3.39	4316.72	0.068	3.39	4323.02	0.068	3.39
3239.43	0.068	3.395	1520.13	0.068	3.395	1210.02	0.068	3.395	3788.79	0.068	3.395	3543.76	0.068	3.395	3373.88	0.068	3.395	3734.12	0.068	3.395	3932.37	0.068	3.395	3898.97	0.068	3.395	2733	0.068	3.395	3038.82	0.068	3.395	4414.3	0.068	3.395	4313.87	0.068	3.395	4322.5	0.068	3.395
3238.72	0.068	3.4	1520.06	0.068	3.4	1210.47	0.068	3.4	3791.55	0.068	3.4	3545.65	0.068	3.4	3366.22	0.068	3.4	3733.67	0.068	3.4	3931.19	0.068	3.4	3897.32	0.068	3.4	2724.77	0.068	3.4	3041.2	0.068	3.4	4417.83	0.068	3.4	4312.66	0.068	3.4	4314.97	0.068	3.4
3236.81	0.069	3.405	1520	0.069	3.405	1211.48	0.069	3.405	3792.45	0.069	3.405	3544.8	0.069	3.405	3365.55	0.069	3.405	3734.64	0.069	3.405	3927.55	0.069	3.405	3889.36	0.069	3.405	2724.31	0.069	3.405	3064.95	0.069	3.405	4409.64	0.069	3.405	4315.83	0.069	3.405	4310.18	0.069	3.405
3254.65	0.069	3.41	1534.92	0.069	3.41	1225.08	0.069	3.41	3815.83	0.069	3.41	3563.51	0.069	3.41	3394.72	0.069	3.41	3758.26	0.069	3.41	3947.82	0.069	3.41	3905.7	0.069	3.41	2752.22	0.069	3.41	3095.79	0.069	3.41	4428.28	0.069	3.41	4342.04	0.069	3.41	4336.02	0.069	3.41
3288.4	0.069	3.415	1553.02	0.069	3.415	1238.13	0.069	3.415	3855.51	0.069	3.415	3598.33	0.069	3.415	3446.18	0.069	3.415	3806.32	0.069	3.415	3989.51	0.069	3.415	3952.36	0.069	3.415	2788.22	0.069	3.415	3100.09	0.069	3.415	4480.63	0.069	3.415	4387.8	0.069	3.415	4386.18	0.069	3.415
3294.23	0.069	3.42	1556.89	0.069	3.42	1241.05	0.069	3.42	3856.4	0.069	3.42	3600.11	0.069	3.42	3455.32	0.069	3.42	3818.64	0.069	3.42	3995.87	0.069	3.42	3966.75	0.069	3.42	2791.06	0.069	3.42	3098.6	0.069	3.42	4486.7	0.069	3.42	4388.94	0.069	3.42	4393.73	0.069	3.42
3286.61	0.069	3.425	1554.01	0.069	3.425	1240.52	0.069	3.425	3845.96	0.069	3.425	3592.73	0.069	3.425	3446.21	0.069	3.425	3813.64	0.069	3.425	3992.96	0.069	3.425	3968.56	0.069	3.425	2783.55	0.069	3.425	3096.95	0.069	3.425	4473.44	0.069	3.425	4374.88	0.069	3.425	4390.71	0.069	3.425
3280.36	0.069	3.43	1552.54	0.069	3.43	1240.38	0.069	3.43	3839.93	0.069	3.43	3588.54	0.069	3.43	3439.25	0.069	3.43	3799.32	0.069	3.43	3987.65	0.069	3.43	3962.72	0.069	3.43	2777.86	0.069	3.43	3098.21	0.069	3.43	4461.04	0.069	3.43	4370.58	0.069	3.43	4383.9	0.069	3.43
3280.91	0.069	3.435	1553.04	0.069	3.435	1244.47	0.069	3.435	3842.25	0.069	3.435	3596.39	0.069	3.435	3439.48	0.069	3.435	3791.38	0.069	3.435	3984.51	0.069	3.435	3958.32	0.069	3.435	2774.82	0.069	3.435	3100.01	0.069	3.435	4465.15	0.069	3.435	4380.13	0.069	3.435	4382.24	0.069	3.435
3282.07	0.069	3.44	1552.86	0.069	3.44	1248.86	0.069	3.44	3845.4	0.069	3.44	3601	0.069	3.44	3437.54	0.069	3.44	3793.02	0.069	3.44	3975.94	0.069	3.44	3950.99	0.069	3.44	2767.42	0.069	3.44	3099.13	0.069	3.44	4462.58	0.069	3.44	4381.65	0.069	3.44	4375.36	0.069	3.44
3278.57	0.069	3.445	1551.15	0.069	3.445	1246.57	0.069	3.445	3844.52	0.069	3.445	3595.17	0.069	3.445	3433.88	0.069	3.445	3799.18	0.069	3.445	3970.3	0.069	3.445	3943.87	0.069	3.445	2764.67	0.069	3.445	3093.68	0.069	3.445	4453.45	0.069	3.445	4379.86	0.069	3.445	4369.4	0.069	3.445
3273.04	0.069	3.45	1549.89	0.069	3.45	1240.2	0.069	3.45	3836.86	0.069	3.45	3580.49	0.069	3.45	3433.55	0.069	3.45	3800.98	0.069	3.45	3963.88	0.069	3.45	3937.29	0.069	3.45	2768.18	0.069	3.45	3089.7	0.069	3.45	4445.93	0.069	3.45	4381.11	0.069	3.45	4365.9	0.069	3.45
3270	0.07	3.455	1549.73	0.07	3.455	1235.81	0.07	3.455	3829.42	0.07	3.455	3571.28	0.07	3.455	3434.16	0.07	3.455	3801.78	0.07	3.455	3959.57	0.07	3.455	3936.51	0.07	3.455	2768.8	0.07	3.455	3109.01	0.07	3.455	4449.49	0.07	3.455	4382.27	0.07	3.455	4369.13	0.07	3.455
3290.8	0.07	3.46	1567.74	0.07	3.46	1250.9	0.07	3.46	3853.66	0.07	3.46	3598.87	0.07	3.46	3456.78	0.07	3.46	3824.41	0.07	3.46	3983.77	0.07	3.46	3961.16	0.07	3.46	2780.28	0.07	3.46	3140.8	0.07	3.46	4481.93	0.07	3.46	4398.78	0.07	3.46	4401.28	0.07	3.46
3326.14	0.07	3.465	1589.99	0.07	3.465	1270	0.07	3.465	3903.55	0.07	3.465	3651.17	0.07	3.465	3498.5	0.07	3.465	3860.68	0.07	3.465	4031	0.07	3.465	4002.38	0.07	3.465	2803.33	0.07	3.465	3147.73	0.07	3.465	4544.47	0.07	3.465	4442.32	0.07	3.465	4456.43	0.07	3.465
3330.62	0.07	3.47	1594.07	0.07	3.47	1275.22	0.07	3.47	3916.43	0.07	3.47	3663.24	0.07	3.47	3500.28	0.07	3.47	3856.01	0.07	3.47	4036.84	0.07	3.47	4001.81	0.07	3.47	2810.83	0.07	3.47	3145.41	0.07	3.47	4560.66	0.07	3.47	4454.58	0.07	3.47	4465.24	0.07	3.47
3323.57	0.07	3.475	1591.29	0.07	3.475	1274.97	0.07	3.475	3912.26	0.07	3.475	3658.87	0.07	3.475	3492	0.07	3.475	3849.04	0.07	3.475	4025.78	0.07	3.475	3990.52	0.07	3.475	2811.47	0.07	3.475	3141.71	0.07	3.475	4556.74	0.07	3.475	4457.33	0.07	3.475	4457.72	0.07	3.475
3317.06	0.07	3.48	1590.15	0.07	3.48	1274.54	0.07	3.48	3901.81	0.07	3.48	3647.04	0.07	3.48	3488.64	0.07	3.48	3852.75	0.07	3.48	4016.78	0.07	3.48	3981.92	0.07	3.48	2807.06	0.07	3.48	3141.13	0.07	3.48	4539.4	0.07	3.48	4455.12	0.07	3.48	4445.39	0.07	3.48
3313.96	0.07	3.485	1589.78	0.07	3.485	1272.63	0.07	3.485	3893.56	0.07	3.485	3635.23	0.07	3.485	3491.02	0.07	3.485	3859.22	0.07	3.485	4017.38	0.07	3.485	3987.34	0.07	3.485	2804.33	0.07	3.485	3142.09	0.07	3.485	4530.68	0.07	3.485	4453.28	0.07	3.485	4438.42	0.07	3.485
3309.73	0.07	3.49	1589.23	0.07	3.49	1269.45	0.07	3.49	3886.73	0.07	3.49	3624.57	0.07	3.49	3488.19	0.07	3.49	3855.54	0.07	3.49	4015.32	0.07	3.49	3996.6	0.07	3.49	2801.42	0.07	3.49	3144.31	0.07	3.49	4522.86	0.07	3.49	4441.45	0.07	3.49	4438.51	0.07	3.49
3304.98	0.07	3.495	1585.64	0.07	3.495	1267.71	0.07	3.495	3881.14	0.07	3.495	3623.44	0.07	3.495	3487.58	0.07	3.495	3849.21	0.07	3.495	4014.96	0.07	3.495	3998.05	0.07	3.495	2797.06	0.07	3.495	3144.07	0.07	3.495	4519.52	0.07	3.495	4431.42	0.07	3.495	4444.35	0.07	3.495
3304.8	0.07	3.5	1582.35	0.07	3.5	1266.33	0.07	3.5	3881.36	0.07	3.5	3628.86	0.07	3.5	3487.39	0.07	3.5	3845.24	0.07	3.5	4008.54	0.07	3.5	3991.2	0.07	3.5	2791.18	0.07	3.5	3141.68	0.07	3.5	4518.81	0.07	3.5	4431.06	0.07	3.5	4441.12	0.07	3.5
3308.4	0.071	3.505	1582.2	0.071	3.505	1267.38	0.071	3.505	3889.42	0.071	3.505	3633.6	0.071	3.505	3483.15	0.071	3.505	3842.12	0.071	3.505	4002.36	0.071	3.505	3980.14	0.071	3.505	2788.95	0.071	3.505	3157.61	0.071	3.505	4520.7	0.071	3.505	4438.82	0.071	3.505	4439.42	0.071	3.505
3332.59	0.071	3.51	1601.47	0.071	3.51	1286.33	0.071	3.51	3924.35	0.071	3.51	3660.69	0.071	3.51	3501.95	0.071	3.51	3865.1	0.071	3.51	4021.77	0.071	3.51	3991.95	0.071	3.51	2807	0.071	3.51	3184.15	0.071	3.51	4546.74	0.071	3.51	4471.08	0.071	3.51	4468.35	0.071	3.51
3370.02	0.071	3.515	1625.8	0.071	3.515	1307.69	0.071	3.515	3970.68	0.071	3.515	3702.89	0.071	3.515	3543.36	0.071	3.515	3913.36	0.071	3.515	4060.26	0.071	3.515	4027.72	0.071	3.515	2835.43	0.071	3.515	3187.91	0.071	3.515	4597.1	0.071	3.515	4526.26	0.071	3.515	4512.18	0.071	3.515
3373.2	0.071	3.52	1633.55	0.071	3.52	1312.4	0.071	3.52	3967.17	0.071	3.52	3701.89	0.071	3.52	3551.71	0.071	3.52	3926.56	0.071	3.52	4062.97	0.071	3.52	4033.07	0.071	3.52	2841.81	0.071	3.52	3184.8	0.071	3.52	4603.97	0.071	3.52	4536.94	0.071	3.52	4513.79	0.071	3.52
3364.22	0.071	3.525	1633.93	0.071	3.525	1310.87	0.071	3.525	3955.53	0.071	3.525	3690.92	0.071	3.525	3552.37	0.071	3.525	3921.28	0.071	3.525	4062.77	0.071	3.525	4032.67	0.071	3.525	2837.29	0.071	3.525	3183.93	0.071	3.525	4600.96	0.071	3.525	4529.3	0.071	3.525	4514.47	0.071	3.525
3357.93	0.071	3.53	1633.38	0.071	3.53	1308.52	0.071	3.53	3948.25	0.071	3.53	3683.28	0.071	3.53	3548.89	0.071	3.53	3905.07	0.071	3.53	4061.39	0.071	3.53	4036.04	0.071	3.53	2828.91	0.071	3.53	3186.93	0.071	3.53	4591.65	0.071	3.53	4508.41	0.071	3.53	4510.43	0.071	3.53
3358.14	0.071	3.535	1631.21	0.071	3.535	1303.73	0.071	3.535	3945.88	0.071	3.535	3686.5	0.071	3.535	3542.77	0.071	3.535	3896.77	0.071	3.535	4060.46	0.071	3.535	4038.81	0.071	3.535	2827.01	0.071	3.535	3187.41	0.071	3.535	4596.43	0.071	3.535	4498.44	0.071	3.535	4507.73	0.071	3.535
3357.1	0.071	3.54	1627.57	0.071	3.54	1299.31	0.071	3.54	3945.34	0.071	3.54	3691.4	0.071	3.54	3536.78	0.071	3.54	3891.7	0.071	3.54	4051.55	0.071	3.54	4028.16	0.071	3.54	2827.49	0.071	3.54	3184.81	0.071	3.54	4598.4	0.071	3.54	4503.32	0.071	3.54	4507.68	0.071	3.54
3352.36	0.071	3.545	1622.23	0.071	3.545	1295.51	0.071	3.545	3950.41	0.071	3.545	3687.68	0.071	3.545	3535.37	0.071	3.545	3891.75	0.071	3.545	4039.01	0.071	3.545	4017.01	0.071	3.545	2826.9	0.071	3.545	3179.7	0.071	3.545	4595.63	0.071	3.545	4510.84	0.071	3.545	4510.02	0.071	3.545
3346.16	0.071	3.55	1618.66	0.071	3.55	1296.6	0.071	3.55	3946.26	0.071	3.55	3676.41	0.071	3.55	3533.18	0.071	3.55	3896.15	0.071	3.55	4028.78	0.071	3.55	4016.67	0.071	3.55	2820.24	0.071	3.55	3175.31	0.071	3.55	4589.14	0.071	3.55	4506.63	0.071	3.55	4501.92	0.071	3.55
3340.74	0.072	3.555	1619.26	0.072	3.555	1301.49	0.072	3.555	3935.09	0.072	3.555	3664.85	0.072	3.555	3527.05	0.072	3.555	3901.4	0.072	3.555	4026.5	0.072	3.555	4021.83	0.072	3.555	2814.86	0.072	3.555	3193.71	0.072	3.555	4589.05	0.072	3.555	4501.61	0.072	3.555	4495.52	0.072	3.555
3362.07	0.072	3.56	1642.97	0.072	3.56	1323.02	0.072	3.56	3959.47	0.072	3.56	3683.99	0.072	3.56	3547.05	0.072	3.56	3921.06	0.072	3.56	4047.06	0.072	3.56	4046.35	0.072	3.56	2834.73	0.072	3.56	3220.14	0.072	3.56	4609.42	0.072	3.56	4527.88	0.072	3.56	4522.86	0.072	3.56
3405.98	0.072	3.565	1672.72	0.072	3.565	1346.61	0.072	3.565	4012.88	0.072	3.565	3730.59	0.072	3.565	3593.93	0.072	3.565	3956.22	0.072	3.565	4084.69	0.072	3.565	4087.42	0.072	3.565	2863.38	0.072	3.565	3223.42	0.072	3.565	4653.46	0.072	3.565	4578.31	0.072	3.565	4575.53	0.072	3.565
3418.4	0.072	3.57	1681.7	0.072	3.57	1351.19	0.072	3.57	4020.45	0.072	3.57	3743.51	0.072	3.57	3604.68	0.072	3.57	3959	0.072	3.57	4089.74	0.072	3.57	4093.44	0.072	3.57	2865.65	0.072	3.57	3220.93	0.072	3.57	4663.61	0.072	3.57	4584.89	0.072	3.57	4582.9	0.072	3.57
3415.14	0.072	3.575	1676.77	0.072	3.575	1346.21	0.072	3.575	4015.13	0.072	3.575	3746.17	0.072	3.575	3595.81	0.072	3.575	3949.65	0.072	3.575	4080.02	0.072	3.575	4085.41	0.072	3.575	2863.95	0.072	3.575	3219.14	0.072	3.575	4663.31	0.072	3.575	4584.95	0.072	3.575	4574.87	0.072	3.575
3406.83	0.072	3.58	1670.41	0.072	3.58	1341.47	0.072	3.58	4010.77	0.072	3.58	3738.96	0.072	3.58	3585.65	0.072	3.58	3945.18	0.072	3.58	4063.46	0.072	3.58	4068.52	0.072	3.58	2864.28	0.072	3.58	3218.53	0.072	3.58	4648.61	0.072	3.58	4584.08	0.072	3.58	4567.66	0.072	3.58
3402.06	0.072	3.585	1666.82	0.072	3.585	1340.93	0.072	3.585	4007.11	0.072	3.585	3727.75	0.072	3.585	3586.57	0.072	3.585	3952.73	0.072	3.585	4058.89	0.072	3.585	4059.69	0.072	3.585	2864.25	0.072	3.585	3213.84	0.072	3.585	4643.51	0.072	3.585	4581.61	0.072	3.585	4565.43	0.072	3.585
3399.03	0.072	3.59	1665.51	0.072	3.59	1344.16	0.072	3.59	3996.66	0.072	3.59	3720.17	0.072	3.59	3586.92	0.072	3.59	3953.14	0.072	3.59	4058.97	0.072	3.59	4055.37	0.072	3.59	2856.18	0.072	3.59	3209.18	0.072	3.59	4651.54	0.072	3.59	4568.91	0.072	3.59	4559.42	0.072	3.59
3391.19	0.072	3.595	1666.94	0.072	3.595	1343.57	0.072	3.595	3989.93	0.072	3.595	3723.89	0.072	3.595	3583.29	0.072	3.595	3942.94	0.072	3.595	4061.99	0.072	3.595	4059.83	0.072	3.595	2849.4	0.072	3.595	3206.32	0.072	3.595	4659.66	0.072	3.595	4561.54	0.072	3.595	4560.26	0.072	3.595
3376.6	0.072	3.6	1669.34	0.072	3.6	1338.14	0.072	3.6	3985.66	0.072	3.6	3726.21	0.072	3.6	3575.68	0.072	3.6	3936.57	0.072	3.6	4060.1	0.072	3.6	4062.21	0.072	3.6	2847.32	0.072	3.6	3205.69	0.072	3.6	4653.73	0.072	3.6	4561.32	0.072	3.6	4558.19	0.072	3.6
3362.61	0.073	3.605	1670.59	0.073	3.605	1332.98	0.073	3.605	3986.6	0.073	3.605	3727.49	0.073	3.605	3571.28	0.073	3.605	3936.16	0.073	3.605	4054.7	0.073	3.605	4060.26	0.073	3.605	2847.47	0.073	3.605	3224.23	0.073	3.605	4650.95	0.073	3.605	4564.49	0.073	3.605	4554.07	0.073	3.605
3379.66	0.073	3.61	1690.1	0.073	3.61	1351.96	0.073	3.61	4013.56	0.073	3.61	3752.45	0.073	3.61	3594.18	0.073	3.61	3956.85	0.073	3.61	4074.16	0.073	3.61	4084.45	0.073	3.61	2869.56	0.073	3.61	3252.16	0.073	3.61	4680.04	0.073	3.61	4586.8	0.073	3.61	4584.04	0.073	3.61
3418.38	0.073	3.615	1714.01	0.073	3.615	1378.11	0.073	3.615	4057.7	0.073	3.615	3786.73	0.073	3.615	3636.77	0.073	3.615	3999.55	0.073	3.615	4112.54	0.073	3.615	4130.53	0.073	3.615	2903.15	0.073	3.615	3258.3	0.073	3.615	4723.93	0.073	3.615	4633.17	0.073	3.615	4636.94	0.073	3.615
3423.38	0.073	3.62	1718.37	0.073	3.62	1387.47	0.073	3.62	4062.59	0.073	3.62	3780.31	0.073	3.62	3642.95	0.073	3.62	4015.75	0.073	3.62	4115.65	0.073	3.62	4136.2	0.073	3.62	2909.83	0.073	3.62	3254.75	0.073	3.62	4720.26	0.073	3.62	4641.18	0.073	3.62	4640.14	0.073	3.62
3413.78	0.073	3.625	1713.89	0.073	3.625	1389.31	0.073	3.625	4054.5	0.073	3.625	3765.98	0.073	3.625	3639.48	0.073	3.625	4012.61	0.073	3.625	4107.68	0.073	3.625	4130.06	0.073	3.625	2905.35	0.073	3.625	3250.91	0.073	3.625	4712.25	0.073	3.625	4630.77	0.073	3.625	4630.46	0.073	3.625
3406.71	0.073	3.63	1712.49	0.073	3.63	1389.65	0.073	3.63	4044.67	0.073	3.63	3757.93	0.073	3.63	3636.29	0.073	3.63	3994.39	0.073	3.63	4100.86	0.073	3.63	4128.21	0.073	3.63	2896.44	0.073	3.63	3252.74	0.073	3.63	4705.39	0.073	3.63	4618.94	0.073	3.63	4623.73	0.073	3.63
3406.38	0.073	3.635	1714.51	0.073	3.635	1387.82	0.073	3.635	4042.94	0.073	3.635	3765.02	0.073	3.635	3634.57	0.073	3.635	3986.03	0.073	3.635	4103.65	0.073	3.635	4131.78	0.073	3.635	2889.5	0.073	3.635	3255.53	0.073	3.635	4700.2	0.073	3.635	4631.37	0.073	3.635	4622.8	0.073	3.635
3409.23	0.073	3.64	1715.2	0.073	3.64	1386.63	0.073	3.64	4043.15	0.073	3.64	3773.42	0.073	3.64	3630.8	0.073	3.64	3987.5	0.073	3.64	4103.85	0.073	3.64	4126.19	0.073	3.64	2885.75	0.073	3.64	3255.49	0.073	3.64	4694.5	0.073	3.64	4643.46	0.073	3.64	4616.49	0.073	3.64
3406.38	0.073	3.645	1711.66	0.073	3.645	1383.66	0.073	3.645	4046.3	0.073	3.645	3774.06	0.073	3.645	3625.82	0.073	3.645	3983.01	0.073	3.645	4098.2	0.073	3.645	4112.92	0.073	3.645	2886.16	0.073	3.645	3249.98	0.073	3.645	4689.61	0.073	3.645	4635.25	0.073	3.645	4613.57	0.073	3.645
3395.83	0.073	3.65	1706.07	0.073	3.65	1380.07	0.073	3.65	4046.55	0.073	3.65	3765.33	0.073	3.65	3621.47	0.073	3.65	3979.06	0.073	3.65	4088.92	0.073	3.65	4101.84	0.073	3.65	2888.08	0.073	3.65	3245.82	0.073	3.65	4680.35	0.073	3.65	4618.06	0.073	3.65	4611.16	0.073	3.65
3385.16	0.074	3.655	1704.85	0.074	3.655	1378.81	0.074	3.655	4040.77	0.074	3.655	3754.77	0.074	3.655	3624.25	0.074	3.655	3989.98	0.074	3.655	4086.75	0.074	3.655	4098.27	0.074	3.655	2888.36	0.074	3.655	3262.88	0.074	3.655	4679.36	0.074	3.655	4616.03	0.074	3.655	4609.29	0.074	3.655
3402.56	0.074	3.66	1726.78	0.074	3.66	1398.51	0.074	3.66	4052.43	0.074	3.66	3774.02	0.074	3.66	3652.29	0.074	3.66	4020.39	0.074	3.66	4110.97	0.074	3.66	4124.72	0.074	3.66	2906.07	0.074	3.66	3289.41	0.074	3.66	4711.15	0.074	3.66	4644.78	0.074	3.66	4630.01	0.074	3.66
3435.27	0.074	3.665	1753.68	0.074	3.665	1422.53	0.074	3.665	4083.85	0.074	3.665	3815.17	0.074	3.665	3692.58	0.074	3.665	4052.05	0.074	3.665	4151.3	0.074	3.665	4171.32	0.074	3.665	2934.65	0.074	3.665	3294.09	0.074	3.665	4766.47	0.074	3.665	4687.39	0.074	3.665	4674.27	0.074	3.665
3440.74	0.074	3.67	1759.08	0.074	3.67	1429.19	0.074	3.67	4088.59	0.074	3.67	3827.09	0.074	3.67	3690.89	0.074	3.67	4051.56	0.074	3.67	4157.22	0.074	3.67	4179.42	0.074	3.67	2938.31	0.074	3.67	3292.14	0.074	3.67	4773.12	0.074	3.67	4696.43	0.074	3.67	4683.64	0.074	3.67
3437.87	0.074	3.675	1754	0.074	3.675	1427.52	0.074	3.675	4088.46	0.074	3.675	3825.94	0.074	3.675	3681	0.074	3.675	4050.2	0.074	3.675	4156.55	0.074	3.675	4175.11	0.074	3.675	2935.09	0.074	3.675	3290.78	0.074	3.675	4763.16	0.074	3.675	4698.85	0.074	3.675	4677.52	0.074	3.675
3432.15	0.074	3.68	1751.42	0.074	3.68	1426.03	0.074	3.68	4088.55	0.074	3.68	3817.63	0.074	3.68	3678.22	0.074	3.68	4044.81	0.074	3.68	4151.78	0.074	3.68	4168.92	0.074	3.68	2933.94	0.074	3.68	3294.01	0.074	3.68	4763.8	0.074	3.68	4687.91	0.074	3.68	4664.17	0.074	3.68
3425.49	0.074	3.685	1750.43	0.074	3.685	1426.37	0.074	3.685	4088.04	0.074	3.685	3806.07	0.074	3.685	3681.54	0.074	3.685	4040.59	0.074	3.685	4148.85	0.074	3.685	4172.79	0.074	3.685	2938.25	0.074	3.685	3293.83	0.074	3.685	4770.69	0.074	3.685	4670.5	0.074	3.685	4658.71	0.074	3.685
3420.71	0.074	3.69	1748.38	0.074	3.69	1426.05	0.074	3.69	4081.99	0.074	3.69	3791.52	0.074	3.69	3682.54	0.074	3.69	4042.94	0.074	3.69	4141.22	0.074	3.69	4169.78	0.074	3.69	2936.37	0.074	3.69	3291.3	0.074	3.69	4771.39	0.074	3.69	4655.68	0.074	3.69	4649.9	0.074	3.69
3414.8	0.074	3.695	1746.41	0.074	3.695	1422.65	0.074	3.695	4079.19	0.074	3.695	3783	0.074	3.695	3681.68	0.074	3.695	4042.81	0.074	3.695	4135.06	0.074	3.695	4166.52	0.074	3.695	2927.47	0.074	3.695	3290.56	0.074	3.695	4762.78	0.074	3.695	4662.6	0.074	3.695	4645.17	0.074	3.695
3410.49	0.074	3.7	1744.04	0.074	3.7	1418.58	0.074	3.7	4075.56	0.074	3.7	3784.61	0.074	3.7	3680.2	0.074	3.7	4031.12	0.074	3.7	4129.44	0.074	3.7	4160.59	0.074	3.7	2917.63	0.074	3.7	3292.74	0.074	3.7	4752.83	0.074	3.7	4671.59	0.074	3.7	4641.25	0.074	3.7
3413.35	0.075	3.705	1743.01	0.075	3.705	1419.16	0.075	3.705	4070.9	0.075	3.705	3797.94	0.075	3.705	3674.44	0.075	3.705	4021.97	0.075	3.705	4129.12	0.075	3.705	4153.77	0.075	3.705	2914.18	0.075	3.705	3311.37	0.075	3.705	4755.26	0.075	3.705	4674.63	0.075	3.705	4638.27	0.075	3.705
3437.34	0.075	3.71	1759.48	0.075	3.71	1441.09	0.075	3.71	4097.37	0.075	3.71	3830.79	0.075	3.71	3690.01	0.075	3.71	4050.12	0.075	3.71	4154.93	0.075	3.71	4172.1	0.075	3.71	2937.38	0.075	3.71	3337.25	0.075	3.71	4781.45	0.075	3.71	4706.57	0.075	3.71	4665.33	0.075	3.71
3467.27	0.075	3.715	1782.43	0.075	3.715	1465.84	0.075	3.715	4140.71	0.075	3.715	3861.41	0.075	3.715	3734.72	0.075	3.715	4103.25	0.075	3.715	4197.95	0.075	3.715	4217.14	0.075	3.715	2972.9	0.075	3.715	3341.95	0.075	3.715	4810.74	0.075	3.715	4757.13	0.075	3.715	4713.81	0.075	3.715
3465.23	0.075	3.72	1790.72	0.075	3.72	1469.14	0.075	3.72	4141.02	0.075	3.72	3851.3	0.075	3.72	3751.73	0.075	3.72	4118.48	0.075	3.72	4204.32	0.075	3.72	4224.95	0.075	3.72	2980.74	0.075	3.72	3338.83	0.075	3.72	4816.35	0.075	3.72	4760.2	0.075	3.72	4717.2	0.075	3.72
3455.84	0.075	3.725	1789.86	0.075	3.725	1463.42	0.075	3.725	4126.88	0.075	3.725	3839.88	0.075	3.725	3754.5	0.075	3.725	4117.92	0.075	3.725	4204.97	0.075	3.725	4221.5	0.075	3.725	2975.98	0.075	3.725	3334.09	0.075	3.725	4826.51	0.075	3.725	4741.37	0.075	3.725	4704.21	0.075	3.725
3449.63	0.075	3.73	1786.87	0.075	3.73	1458.16	0.075	3.73	4117.26	0.075	3.73	3834.42	0.075	3.73	3748.24	0.075	3.73	4106.6	0.075	3.73	4198.87	0.075	3.73	4213.47	0.075	3.73	2968.71	0.075	3.73	3332.02	0.075	3.73	4821.9	0.075	3.73	4718.56	0.075	3.73	4690.09	0.075	3.73
3444.37	0.075	3.735	1783.84	0.075	3.735	1455.91	0.075	3.735	4116.45	0.075	3.735	3836.82	0.075	3.735	3738.9	0.075	3.735	4095.14	0.075	3.735	4191.18	0.075	3.735	4209.86	0.075	3.735	2967.03	0.075	3.735	3331.72	0.075	3.735	4802.23	0.075	3.735	4719.79	0.075	3.735	4687.36	0.075	3.735
3442.38	0.075	3.74	1779.45	0.075	3.74	1457.12	0.075	3.74	4114.83	0.075	3.74	3841.73	0.075	3.74	3729.19	0.075	3.74	4087.88	0.075	3.74	4185.92	0.075	3.74	4201.83	0.075	3.74	2964.24	0.075	3.74	3333.25	0.075	3.74	4793.82	0.075	3.74	4732.23	0.075	3.74	4683.97	0.075	3.74
3443.49	0.075	3.745	1774.86	0.075	3.745	1457.54	0.075	3.745	4115.18	0.075	3.745	3844.74	0.075	3.745	3723.95	0.075	3.745	4088.51	0.075	3.745	4184.81	0.075	3.745	4195.4	0.075	3.745	2962.24	0.075	3.745	3332.49	0.075	3.745	4808.88	0.075	3.745	4736.02	0.075	3.745	4680.83	0.075	3.745
3443.05	0.075	3.75	1773.28	0.075	3.75	1457.7	0.075	3.75	4113.78	0.075	3.75	3837.9	0.075	3.75	3721.38	0.075	3.75	4086.26	0.075	3.75	4178.97	0.075	3.75	4193.13	0.075	3.75	2959.39	0.075	3.75	3331.33	0.075	3.75	4817.99	0.075	3.75	4728.3	0.075	3.75	4678.06	0.075	3.75
3439.44	0.076	3.755	1777.36	0.076	3.755	1459.43	0.076	3.755	4109.24	0.076	3.755	3827.9	0.076	3.755	3726.11	0.076	3.755	4085.99	0.076	3.755	4173.55	0.076	3.755	4194.94	0.076	3.755	2959.59	0.076	3.755	3351.45	0.076	3.755	4808.93	0.076	3.755	4716.93	0.076	3.755	4673.64	0.076	3.755
3457.08	0.076	3.76	1798.12	0.076	3.76	1475.15	0.076	3.76	4127.27	0.076	3.76	3841.11	0.076	3.76	3759.75	0.076	3.76	4118.31	0.076	3.76	4201.84	0.076	3.76	4216.28	0.076	3.76	2976.83	0.076	3.76	3383.98	0.076	3.76	4828.38	0.076	3.76	4736.8	0.076	3.76	4695.5	0.076	3.76
3486.03	0.076	3.765	1820.1	0.076	3.765	1493.11	0.076	3.765	4169.13	0.076	3.765	3880.02	0.076	3.765	3811.66	0.076	3.765	4165.93	0.076	3.765	4251.49	0.076	3.765	4251.71	0.076	3.765	3003.14	0.076	3.765	3391.57	0.076	3.765	4885.02	0.076	3.765	4786.77	0.076	3.765	4745.1	0.076	3.765
3488.92	0.076	3.77	1823.38	0.076	3.77	1495.91	0.076	3.77	4174.98	0.076	3.77	3892.53	0.076	3.77	3816.39	0.076	3.77	4161.75	0.076	3.77	4256.67	0.076	3.77	4254.1	0.076	3.77	3007.68	0.076	3.77	3390.11	0.076	3.77	4902.71	0.076	3.77	4801.24	0.076	3.77	4756.39	0.076	3.77
3485.9	0.076	3.775	1816.26	0.076	3.775	1493.56	0.076	3.775	4172.54	0.076	3.775	3893.71	0.076	3.775	3804.13	0.076	3.775	4146.51	0.076	3.775	4248.3	0.076	3.775	4244.65	0.076	3.775	3002.34	0.076	3.775	3388.49	0.076	3.775	4894.82	0.076	3.775	4804.52	0.076	3.775	4748.9	0.076	3.775
3483.19	0.076	3.78	1810.24	0.076	3.78	1493.79	0.076	3.78	4172.28	0.076	3.78	3886.46	0.076	3.78	3789.09	0.076	3.78	4145.3	0.076	3.78	4241.62	0.076	3.78	4228.93	0.076	3.78	2996.6	0.076	3.78	3389.05	0.076	3.78	4874.8	0.076	3.78	4802.1	0.076	3.78	4734.9	0.076	3.78
3478.87	0.076	3.785	1809.84	0.076	3.785	1496.49	0.076	3.785	4174.01	0.076	3.785	3882.16	0.076	3.785	3784.05	0.076	3.785	4154.46	0.076	3.785	4239.34	0.076	3.785	4226.65	0.076	3.785	2994.35	0.076	3.785	3386.92	0.076	3.785	4865.65	0.076	3.785	4804.97	0.076	3.785	4732.47	0.076	3.785
3475.48	0.076	3.79	1812.35	0.076	3.79	1498.77	0.076	3.79	4163.95	0.076	3.79	3877.92	0.076	3.79	3786.15	0.076	3.79	4156.56	0.076	3.79	4233.36	0.076	3.79	4227.38	0.076	3.79	2991.13	0.076	3.79	3382.91	0.076	3.79	4862.34	0.076	3.79	4795.23	0.076	3.79	4729.6	0.076	3.79
3471.68	0.076	3.795	1813.72	0.076	3.795	1496.26	0.076	3.795	4154.12	0.076	3.795	3875.33	0.076	3.795	3791.48	0.076	3.795	4152.61	0.076	3.795	4231.97	0.076	3.795	4226.05	0.076	3.795	2988.59	0.076	3.795	3377.04	0.076	3.795	4859.91	0.076	3.795	4780.92	0.076	3.795	4728.58	0.076	3.795
3463.46	0.076	3.8	1812.6	0.076	3.8	1488.87	0.076	3.8	4148.75	0.076	3.8	3872.13	0.076	3.8	3788.45	0.076	3.8	4145.33	0.076	3.8	4229.11	0.076	3.8	4218.47	0.076	3.8	2985.21	0.076	3.8	3373.02	0.076	3.8	4857.97	0.076	3.8	4773.13	0.076	3.8	4729.92	0.076	3.8
3456.14	0.077	3.805	1810.65	0.077	3.805	1481.81	0.077	3.805	4148.74	0.077	3.805	3870.73	0.077	3.805	3780.38	0.077	3.805	4137.49	0.077	3.805	4223.36	0.077	3.805	4214.08	0.077	3.805	2982.93	0.077	3.805	3393.83	0.077	3.805	4862.55	0.077	3.805	4774.07	0.077	3.805	4729.62	0.077	3.805
3477.19	0.077	3.81	1826.85	0.077	3.81	1497.25	0.077	3.81	4175.92	0.077	3.81	3898.4	0.077	3.81	3800.71	0.077	3.81	4157.1	0.077	3.81	4242.07	0.077	3.81	4235.43	0.077	3.81	3000.89	0.077	3.81	3429.16	0.077	3.81	4891.67	0.077	3.81	4804.41	0.077	3.81	4750.37	0.077	3.81
3515.46	0.077	3.815	1850.77	0.077	3.815	1523.3	0.077	3.815	4226.58	0.077	3.815	3941.59	0.077	3.815	3847.36	0.077	3.815	4202.57	0.077	3.815	4284.97	0.077	3.815	4275.42	0.077	3.815	3029.1	0.077	3.815	3439.87	0.077	3.815	4934.94	0.077	3.815	4855.34	0.077	3.815	4798.37	0.077	3.815
3523.96	0.077	3.82	1857.35	0.077	3.82	1533.4	0.077	3.82	4231.14	0.077	3.82	3938.82	0.077	3.82	3856.63	0.077	3.82	4215.64	0.077	3.82	4292.01	0.077	3.82	4281.71	0.077	3.82	3034.96	0.077	3.82	3436.38	0.077	3.82	4927.94	0.077	3.82	4866.72	0.077	3.82	4811.06	0.077	3.82
3520.91	0.077	3.825	1853.27	0.077	3.825	1533.22	0.077	3.825	4217.51	0.077	3.825	3923.82	0.077	3.825	3854.02	0.077	3.825	4215.7	0.077	3.825	4284.09	0.077	3.825	4278.93	0.077	3.825	3034.44	0.077	3.825	3430.46	0.077	3.825	4924.45	0.077	3.825	4865.19	0.077	3.825	4809.62	0.077	3.825
3518.07	0.077	3.83	1850.68	0.077	3.83	1529.58	0.077	3.83	4203.37	0.077	3.83	3914.36	0.077	3.83	3853.52	0.077	3.83	4206.75	0.077	3.83	4278.71	0.077	3.83	4274.85	0.077	3.83	3029.65	0.077	3.83	3431.06	0.077	3.83	4926.99	0.077	3.83	4851.72	0.077	3.83	4803.5	0.077	3.83
3515.37	0.077	3.835	1852.13	0.077	3.835	1525.22	0.077	3.835	4201.73	0.077	3.835	3916.7	0.077	3.835	3854.44	0.077	3.835	4196.65	0.077	3.835	4282.99	0.077	3.835	4273.55	0.077	3.835	3023.43	0.077	3.835	3432.45	0.077	3.835	4926.8	0.077	3.835	4848.75	0.077	3.835	4805.5	0.077	3.835
3506.67	0.077	3.84	1852.49	0.077	3.84	1522.55	0.077	3.84	4201.57	0.077	3.84	3919.82	0.077	3.84	3846.86	0.077	3.84	4188.46	0.077	3.84	4283.31	0.077	3.84	4265.87	0.077	3.84	3018.97	0.077	3.84	3432.39	0.077	3.84	4918	0.077	3.84	4844.6	0.077	3.84	4802.42	0.077	3.84
3497.01	0.077	3.845	1848.35	0.077	3.845	1518.36	0.077	3.845	4200.31	0.077	3.845	3922.27	0.077	3.845	3837.32	0.077	3.845	4184.68	0.077	3.845	4277.49	0.077	3.845	4255.97	0.077	3.845	3017.23	0.077	3.845	3428.53	0.077	3.845	4919.5	0.077	3.845	4840.85	0.077	3.845	4796.26	0.077	3.845
3493.61	0.077	3.85	1842.24	0.077	3.85	1515.4	0.077	3.85	4205.23	0.077	3.85	3917.57	0.077	3.85	3829.87	0.077	3.85	4182.09	0.077	3.85	4265.05	0.077	3.85	4249.15	0.077	3.85	3014.66	0.077	3.85	3425.8	0.077	3.85	4919.7	0.077	3.85	4844.08	0.077	3.85	4785	0.077	3.85
3494.11	0.078	3.855	1841.59	0.078	3.855	1518.57	0.078	3.855	4211.57	0.078	3.855	3909.6	0.078	3.855	3826.11	0.078	3.855	4188.51	0.078	3.855	4258.45	0.078	3.855	4245.35	0.078	3.855	3014.43	0.078	3.855	3443.95	0.078	3.855	4908.34	0.078	3.855	4850.58	0.078	3.855	4778.13	0.078	3.855
3518.33	0.078	3.86	1863.58	0.078	3.86	1540.95	0.078	3.86	4230.14	0.078	3.86	3928.21	0.078	3.86	3845.51	0.078	3.86	4221.46	0.078	3.86	4279.17	0.078	3.86	4263.49	0.078	3.86	3034.58	0.078	3.86	3470.54	0.078	3.86	4925.03	0.078	3.86	4878.77	0.078	3.86	4806.58	0.078	3.86
3556.47	0.078	3.865	1890.55	0.078	3.865	1564.47	0.078	3.865	4265.77	0.078	3.865	3968.93	0.078	3.865	3887.01	0.078	3.865	4259.49	0.078	3.865	4315.04	0.078	3.865	4302.74	0.078	3.865	3061.12	0.078	3.865	3474.23	0.078	3.865	4983.01	0.078	3.865	4928.74	0.078	3.865	4863.04	0.078	3.865
3561.74	0.078	3.87	1898.48	0.078	3.87	1565.53	0.078	3.87	4266.86	0.078	3.87	3977.91	0.078	3.87	3899.44	0.078	3.87	4256.31	0.078	3.87	4324.63	0.078	3.87	4310.45	0.078	3.87	3058.72	0.078	3.87	3472.23	0.078	3.87	5002.75	0.078	3.87	4931.15	0.078	3.87	4880.85	0.078	3.87
3551.4	0.078	3.875	1896.96	0.078	3.875	1559.07	0.078	3.875	4259.61	0.078	3.875	3979.59	0.078	3.875	3899.31	0.078	3.875	4245.79	0.078	3.875	4326.94	0.078	3.875	4304.14	0.078	3.875	3049.05	0.078	3.875	3470.76	0.078	3.875	5002.86	0.078	3.875	4918.12	0.078	3.875	4879.36	0.078	3.875
3544.67	0.078	3.88	1892.77	0.078	3.88	1557.84	0.078	3.88	4255.52	0.078	3.88	3979.36	0.078	3.88	3895.52	0.078	3.88	4235.1	0.078	3.88	4321.74	0.078	3.88	4294.84	0.078	3.88	3045.02	0.078	3.88	3470.2	0.078	3.88	4991.96	0.078	3.88	4909.54	0.078	3.88	4869.05	0.078	3.88
3542.92	0.078	3.885	1889.94	0.078	3.885	1560.91	0.078	3.885	4256.22	0.078	3.885	3973.27	0.078	3.885	3892.95	0.078	3.885	4231.06	0.078	3.885	4314.91	0.078	3.885	4294.03	0.078	3.885	3047.57	0.078	3.885	3468.09	0.078	3.885	4993.83	0.078	3.885	4916.05	0.078	3.885	4861.02	0.078	3.885
3543.19	0.078	3.89	1889.6	0.078	3.89	1563.36	0.078	3.89	4253.6	0.078	3.89	3956.88	0.078	3.89	3886.45	0.078	3.89	4234.95	0.078	3.89	4303.92	0.078	3.89	4293.82	0.078	3.89	3049.02	0.078	3.89	3466.48	0.078	3.89	4991.65	0.078	3.89	4913.1	0.078	3.89	4851.56	0.078	3.89
3540.28	0.078	3.895	1886.67	0.078	3.895	1559.92	0.078	3.895	4249.71	0.078	3.895	3945.66	0.078	3.895	3879.7	0.078	3.895	4241.99	0.078	3.895	4298.54	0.078	3.895	4292.68	0.078	3.895	3048.31	0.078	3.895	3465.31	0.078	3.895	4980.62	0.078	3.895	4905.61	0.078	3.895	4848.63	0.078	3.895
3537.24	0.078	3.9	1883.35	0.078	3.9	1555.87	0.078	3.9	4241.91	0.078	3.9	3944.81	0.078	3.9	3874.57	0.078	3.9	4234.62	0.078	3.9	4295.63	0.078	3.9	4290.23	0.078	3.9	3046.66	0.078	3.9	3466.16	0.078	3.9	4964.62	0.078	3.9	4899.1	0.078	3.9	4849.53	0.078	3.9
3538.63	0.079	3.905	1883.23	0.079	3.905	1554.95	0.079	3.905	4237.88	0.079	3.905	3946.84	0.079	3.905	3874.28	0.079	3.905	4222.38	0.079	3.905	4297.39	0.079	3.905	4287.74	0.079	3.905	3044.13	0.079	3.905	3483.9	0.079	3.905	4964.1	0.079	3.905	4899.16	0.079	3.905	4852.93	0.079	3.905
3562.76	0.079	3.91	1904.89	0.079	3.91	1575.24	0.079	3.91	4267.39	0.079	3.91	3976.69	0.079	3.91	3895.4	0.079	3.91	4240.27	0.079	3.91	4322.95	0.079	3.91	4305.03	0.079	3.91	3056.42	0.079	3.91	3509.03	0.079	3.91	4998.4	0.079	3.91	4926.4	0.079	3.91	4880.72	0.079	3.91
3596.1	0.079	3.915	1932.98	0.079	3.915	1602.27	0.079	3.915	4321.72	0.079	3.915	4023.54	0.079	3.915	3933.3	0.079	3.915	4283.19	0.079	3.915	4362.02	0.079	3.915	4339.35	0.079	3.915	3082.58	0.079	3.915	3515.25	0.079	3.915	5045.71	0.079	3.915	4976.65	0.079	3.915	4931.87	0.079	3.915
3595.57	0.079	3.92	1938.11	0.079	3.92	1608.08	0.079	3.92	4328.95	0.079	3.92	4021.99	0.079	3.92	3939.55	0.079	3.92	4290.46	0.079	3.92	4363.64	0.079	3.92	4340.83	0.079	3.92	3089.32	0.079	3.92	3514.74	0.079	3.92	5042.36	0.079	3.92	4988.43	0.079	3.92	4938.83	0.079	3.92
3584.43	0.079	3.925	1934.54	0.079	3.925	1602.79	0.079	3.925	4314.16	0.079	3.925	4001.95	0.079	3.925	3934.54	0.079	3.925	4292.36	0.079	3.925	4353.6	0.079	3.925	4335.44	0.079	3.925	3087.82	0.079	3.925	3509.76	0.079	3.925	5038.7	0.079	3.925	4984.45	0.079	3.925	4921.8	0.079	3.925
3577.61	0.079	3.93	1933.96	0.079	3.93	1598.04	0.079	3.93	4296.37	0.079	3.93	3991.5	0.079	3.93	3927.77	0.079	3.93	4293.53	0.079	3.93	4346.26	0.079	3.93	4330.59	0.079	3.93	3082.06	0.079	3.93	3503.62	0.079	3.93	5036.64	0.079	3.93	4971.72	0.079	3.93	4905.75	0.079	3.93
3577.9	0.079	3.935	1934.16	0.079	3.935	1596.68	0.079	3.935	4291.14	0.079	3.935	3996.07	0.079	3.935	3925.27	0.079	3.935	4285.97	0.079	3.935	4342.48	0.079	3.935	4475.19	0.079	3.935	3077.95	0.079	3.935	3499.97	0.079	3.935	5029.6	0.079	3.935	4967.3	0.079	3.935	4904.38	0.079	3.935
3580.98	0.079	3.94	1932.09	0.079	3.94	1599.14	0.079	3.94	4291.83	0.079	3.94	4003.92	0.079	3.94	3925	0.079	3.94	4271.5	0.079	3.94	4339.34	0.079	3.94	4476.53	0.079	3.94	3073.49	0.079	3.94	3502.2	0.079	3.94	5017.61	0.079	3.94	4965.02	0.079	3.94	4907.53	0.079	3.94
3581.7	0.079	3.945	1927.82	0.079	3.945	1599.5	0.079	3.945	4291.13	0.079	3.945	4008.17	0.079	3.945	3926.98	0.079	3.945	4269.04	0.079	3.945	4338.86	0.079	3.945	4543.17	0.079	3.945	3069.16	0.079	3.945	3503.38	0.079	3.945	5021.6	0.079	3.945	4962.28	0.079	3.945	4915.99	0.079	3.945
3578.36	0.079	3.95	1924.71	0.079	3.95	1597.31	0.079	3.95	4290.09	0.079	3.95	4007.29	0.079	3.95	3925.66	0.079	3.95	4268.58	0.079	3.95	4335.32	0.079	3.95	4644.52	0.079	3.95	3065.44	0.079	3.95	3501.73	0.079	3.95	5025.23	0.079	3.95	4956.54	0.079	3.95	4915.69	0.079	3.95
3573.47	0.08	3.955	1924.59	0.08	3.955	1596.51	0.08	3.955	4293.31	0.08	3.955	4001.4	0.08	3.955	3921.12	0.08	3.955	4265.67	0.08	3.955	4331.13	0.08	3.955	4655.77	0.08	3.955	3065.01	0.08	3.955	3515.88	0.08	3.955	5025.97	0.08	3.955	4955.28	0.08	3.955	4910.48	0.08	3.955
3592.36	0.08	3.96	1945.27	0.08	3.96	1615.44	0.08	3.96	4312.64	0.08	3.96	4008.66	0.08	3.96	3945.03	0.08	3.96	4298.17	0.08	3.96	4352	0.08	3.96	4649.56	0.08	3.96	3088.84	0.08	3.96	3540.15	0.08	3.96	5049.73	0.08	3.96	4978.41	0.08	3.96	4925.88	0.08	3.96
3626.98	0.08	3.965	1971.95	0.08	3.965	1639.28	0.08	3.965	4343.95	0.08	3.965	4031.59	0.08	3.965	3989.25	0.08	3.965	4349.52	0.08	3.965	4392.98	0.08	3.965	4646.57	0.08	3.965	3124.23	0.08	3.965	3544.24	0.08	3.965	5093.98	0.08	3.965	5021.12	0.08	3.965	4964.39	0.08	3.965
3631.26	0.08	3.97	1980.26	0.08	3.97	1644.73	0.08	3.97	4342.68	0.08	3.97	4033.03	0.08	3.97	3989.68	0.08	3.97	4344.93	0.08	3.97	4397.99	0.08	3.97	4647.48	0.08	3.97	3126.77	0.08	3.97	3541.29	0.08	3.97	5097.18	0.08	3.97	5027.95	0.08	3.97	4970.16	0.08	3.97
3628.33	0.08	3.975	1980.02	0.08	3.975	1644.35	0.08	3.975	4338.4	0.08	3.975	4032.46	0.08	3.975	3975.35	0.08	3.975	4323.44	0.08	3.975	4393.24	0.08	3.975	4643.24	0.08	3.975	3119.92	0.08	3.975	3541.38	0.08	3.975	5088.03	0.08	3.975	5025.73	0.08	3.975	4967.62	0.08	3.975
3628.64	0.08	3.98	1975.59	0.08	3.98	1644.48	0.08	3.98	4339.21	0.08	3.98	4036.5	0.08	3.98	3969.51	0.08	3.98	4315.87	0.08	3.98	4390.29	0.08	3.98	4644.34	0.08	3.98	3112.54	0.08	3.98	3545.06	0.08	3.98	5074.72	0.08	3.98	5020.17	0.08	3.98	4968.05	0.08	3.98
3624.64	0.08	3.985	1970.88	0.08	3.985	1644.24	0.08	3.985	4343.81	0.08	3.985	4045.14	0.08	3.985	3972.86	0.08	3.985	4318.28	0.08	3.985	4388.65	0.08	3.985	4641.29	0.08	3.985	3111.22	0.08	3.985	3544.46	0.08	3.985	5067.9	0.08	3.985	5019.47	0.08	3.985	4972.96	0.08	3.985
3615.96	0.08	3.99	1968.37	0.08	3.99	1644.43	0.08	3.99	4339.89	0.08	3.99	4043.17	0.08	3.99	3973.2	0.08	3.99	4318.18	0.08	3.99	4385.09	0.08	3.99	4639.3	0.08	3.99	3111.93	0.08	3.99	3540.56	0.08	3.99	5064.25	0.08	3.99	5012.95	0.08	3.99	4966.12	0.08	3.99
3607.79	0.08	3.995	1965.74	0.08	3.995	1638.58	0.08	3.995	4328.88	0.08	3.995	4032.6	0.08	3.995	3974.09	0.08	3.995	4325.18	0.08	3.995	4382.5	0.08	3.995	4659.5	0.08	3.995	3110.74	0.08	3.995	3532.58	0.08	3.995	5069.8	0.08	3.995	5010.08	0.08	3.995	4956.85	0.08	3.995
3603.95	0.08	4	1964.32	0.08	4	1629.11	0.08	4	4321.65	0.08	4	4027.01	0.08	4	3972.55	0.08	4	4329.78	0.08	4	4378.29	0.08	4	4705.22	0.08	4	3105.27	0.08	4	3525.59	0.08	4	5069.4	0.08	4	5007.1	0.08	4	4947.78	0.08	4
3603.72	0.081	4.005	1964.76	0.081	4.005	1623.3	0.081	4.005	4319.45	0.081	4.005	4026.6	0.081	4.005	3966.93	0.081	4.005	4322.86	0.081	4.005	4371.65	0.081	4.005	4710	0.081	4.005	3100.45	0.081	4.005	3542.56	0.081	4.005	5063.87	0.081	4.005	5007.7	0.081	4.005	4945.48	0.081	4.005
3626.83	0.081	4.01	1983.26	0.081	4.01	1645.8	0.081	4.01	4344.69	0.081	4.01	4046.19	0.081	4.01	3989.44	0.081	4.01	4336.93	0.081	4.01	4393.91	0.081	4.01	4707.86	0.081	4.01	3119.01	0.081	4.01	3572.9	0.081	4.01	5084.48	0.081	4.01	5033.15	0.081	4.01	4970.82	0.081	4.01
3657.67	0.081	4.015	2008.45	0.081	4.015	1679.83	0.081	4.015	4386.59	0.081	4.015	4082.22	0.081	4.015	4039.01	0.081	4.015	4384.53	0.081	4.015	4442.05	0.081	4.015	4706.08	0.081	4.015	3153.48	0.081	4.015	3580.67	0.081	4.015	5132.24	0.081	4.015	5070.55	0.081	4.015	5018.53	0.081	4.015
3662.63	0.081	4.02	2013.1	0.081	4.02	1693.59	0.081	4.02	4395.68	0.081	4.02	4089.12	0.081	4.02	4047.51	0.081	4.02	4394.44	0.081	4.02	4450.17	0.081	4.02	4709.46	0.081	4.02	3159.62	0.081	4.02	3577.97	0.081	4.02	5136.82	0.081	4.02	5072.75	0.081	4.02	5029.14	0.081	4.02
3657.72	0.081	4.025	2009.36	0.081	4.025	1695.06	0.081	4.025	4390.19	0.081	4.025	4080.96	0.081	4.025	4042.48	0.081	4.025	4392.37	0.081	4.025	4440.51	0.081	4.025	4703.19	0.081	4.025	3155.93	0.081	4.025	3574.94	0.081	4.025	5126.53	0.081	4.025	5065.13	0.081	4.025	5022.1	0.081	4.025
3652.42	0.081	4.03	2006.41	0.081	4.03	1691.74	0.081	4.03	4374.13	0.081	4.03	4065.56	0.081	4.03	4041.37	0.081	4.03	4391.11	0.081	4.03	4432.07	0.081	4.03	4701.94	0.081	4.03	3151.5	0.081	4.03	3575.19	0.081	4.03	5118.14	0.081	4.03	5055.17	0.081	4.03	5010.94	0.081	4.03
3647.28	0.081	4.035	2004.22	0.081	4.035	1685.89	0.081	4.035	4363.51	0.081	4.035	4055.05	0.081	4.035	4042.76	0.081	4.035	4390.32	0.081	4.035	4433.7	0.081	4.035	4699.16	0.081	4.035	3151.49	0.081	4.035	3573.88	0.081	4.035	5120.17	0.081	4.035	5059.15	0.081	4.035	5010.87	0.081	4.035
3644.27	0.081	4.04	2003.54	0.081	4.04	1679.87	0.081	4.04	4362.32	0.081	4.04	4052.14	0.081	4.04	4033.28	0.081	4.04	4376.99	0.081	4.04	4432.78	0.081	4.04	4698.58	0.081	4.04	3147.89	0.081	4.04	3572.26	0.081	4.04	5114.93	0.081	4.04	5063.79	0.081	4.04	5005.58	0.081	4.04
3639.37	0.081	4.045	2001.61	0.081	4.045	1676.08	0.081	4.045	4363.53	0.081	4.045	4057.1	0.081	4.045	4022.27	0.081	4.045	4366	0.081	4.045	4430.27	0.081	4.045	4727.8	0.081	4.045	3143.79	0.081	4.045	3572.42	0.081	4.045	5109.95	0.081	4.045	5062.4	0.081	4.045	4998.32	0.081	4.045
3633.52	0.081	4.05	1998.83	0.081	4.05	1674.09	0.081	4.05	4360.5	0.081	4.05	4065.46	0.081	4.05	4016.45	0.081	4.05	4364.14	0.081	4.05	4424.99	0.081	4.05	4780.62	0.081	4.05	3141.72	0.081	4.05	3573.03	0.081	4.05	5107.55	0.081	4.05	5053.34	0.081	4.05	4997.44	0.081	4.05
3630.77	0.082	4.055	1998.48	0.082	4.055	1675.96	0.082	4.055	4362.32	0.082	4.055	4071	0.082	4.055	4014.39	0.082	4.055	4367.07	0.082	4.055	4420.22	0.082	4.055	4789.1	0.082	4.055	3142.81	0.082	4.055	3590.04	0.082	4.055	5107	0.082	4.055	5053.35	0.082	4.055	5001.3	0.082	4.055
3653.62	0.082	4.06	2015.75	0.082	4.06	1696.33	0.082	4.06	4390.73	0.082	4.06	4088.64	0.082	4.06	4042.51	0.082	4.06	4399.48	0.082	4.06	4444.73	0.082	4.06	4783.91	0.082	4.06	3161.88	0.082	4.06	3616.31	0.082	4.06	5134.85	0.082	4.06	5080.05	0.082	4.06	5026.81	0.082	4.06
3688.06	0.082	4.065	2039.1	0.082	4.065	1716.66	0.082	4.065	4428.34	0.082	4.065	4117.65	0.082	4.065	4096.22	0.082	4.065	4455.71	0.082	4.065	4491.18	0.082	4.065	4775.79	0.082	4.065	3187.77	0.082	4.065	3621.88	0.082	4.065	5186.29	0.082	4.065	5120.81	0.082	4.065	5071.58	0.082	4.065
3691.57	0.082	4.07	2042.86	0.082	4.07	1716.22	0.082	4.07	4423.35	0.082	4.07	4115.05	0.082	4.07	4107.75	0.082	4.07	4466.16	0.082	4.07	4494.64	0.082	4.07	4771.38	0.082	4.07	3189.26	0.082	4.07	3619.87	0.082	4.07	5191.94	0.082	4.07	5125.83	0.082	4.07	5082.02	0.082	4.07
3682.53	0.082	4.075	2036.86	0.082	4.075	1709.93	0.082	4.075	4407.49	0.082	4.075	4108.22	0.082	4.075	4105.52	0.082	4.075	4454.73	0.082	4.075	4484.19	0.082	4.075	4763.71	0.082	4.075	3183.82	0.082	4.075	3615.97	0.082	4.075	5185.52	0.082	4.075	5127.93	0.082	4.075	5077.39	0.082	4.075
3675.5	0.082	4.08	2033.14	0.082	4.08	1706.85	0.082	4.08	4399.86	0.082	4.08	4105.32	0.082	4.08	4095.72	0.082	4.08	4436.2	0.082	4.08	4479.77	0.082	4.08	4764.16	0.082	4.08	3176.13	0.082	4.08	3613.92	0.082	4.08	5178.87	0.082	4.08	5120.85	0.082	4.08	5064.4	0.082	4.08
3673.3	0.082	4.085	2034.25	0.082	4.085	1710.09	0.082	4.085	4407.66	0.082	4.085	4109.32	0.082	4.085	4089.29	0.082	4.085	4426.07	0.082	4.085	4483.42	0.082	4.085	4766.8	0.082	4.085	3172.41	0.082	4.085	3612.18	0.082	4.085	5177.46	0.082	4.085	5114.55	0.082	4.085	5061.23	0.082	4.085
3671.11	0.082	4.09	2036.13	0.082	4.09	1717.86	0.082	4.09	4413.28	0.082	4.09	4110.03	0.082	4.09	4084.65	0.082	4.09	4426.46	0.082	4.09	4478.86	0.082	4.09	4768.77	0.082	4.09	3171.57	0.082	4.09	3612.19	0.082	4.09	5170	0.082	4.09	5110.72	0.082	4.09	5056.27	0.082	4.09
3669.27	0.082	4.095	2036.02	0.082	4.095	1722.86	0.082	4.095	4410.82	0.082	4.095	4104.29	0.082	4.095	4081.96	0.082	4.095	4433.92	0.082	4.095	4471.67	0.082	4.095	4789.59	0.082	4.095	3169.99	0.082	4.095	3614.02	0.082	4.095	5162.66	0.082	4.095	5110.04	0.082	4.095	5054.26	0.082	4.095
3669.3	0.082	4.1	2036.22	0.082	4.1	1719.66	0.082	4.1	4403.22	0.082	4.1	4090.4	0.082	4.1	4079.42	0.082	4.1	4435.67	0.082	4.1	4466.32	0.082	4.1	4831.8	0.082	4.1	3165.43	0.082	4.1	3615.05	0.082	4.1	5160.01	0.082	4.1	5105.2	0.082	4.1	5056.01	0.082	4.1
3667.68	0.083	4.105	2035.98	0.083	4.105	1713.15	0.083	4.105	4396.2	0.083	4.105	4081.64	0.083	4.105	4077.71	0.083	4.105	4430.5	0.083	4.105	4463.46	0.083	4.105	4837.36	0.083	4.105	3163.95	0.083	4.105	3631.3	0.083	4.105	5161.39	0.083	4.105	5105.71	0.083	4.105	5059.19	0.083	4.105
3684.45	0.083	4.11	2051.04	0.083	4.11	1726.63	0.083	4.11	4416.74	0.083	4.11	4108.1	0.083	4.11	4103.11	0.083	4.11	4453.13	0.083	4.11	4485.85	0.083	4.11	4835.83	0.083	4.11	3184.29	0.083	4.11	3657.76	0.083	4.11	5189.38	0.083	4.11	5137.89	0.083	4.11	5085.54	0.083	4.11
3711.25	0.083	4.115	2071.67	0.083	4.115	1748.62	0.083	4.115	4459.96	0.083	4.115	4159.38	0.083	4.115	4152.21	0.083	4.115	4497.58	0.083	4.115	4532.49	0.083	4.115	4835.97	0.083	4.115	3213.86	0.083	4.115	3662.93	0.083	4.115	5245.99	0.083	4.115	5190.67	0.083	4.115	5134.97	0.083	4.115
3713.5	0.083	4.12	2073.98	0.083	4.12	1752.25	0.083	4.12	4466.91	0.083	4.12	4169.81	0.083	4.12	4155.08	0.083	4.12	4499.83	0.083	4.12	4546.1	0.083	4.12	4840.7	0.083	4.12	3218.91	0.083	4.12	3660.91	0.083	4.12	5255.34	0.083	4.12	5192.7	0.083	4.12	5141.79	0.083	4.12
3708.2	0.083	4.125	2071.68	0.083	4.125	1748.37	0.083	4.125	4467.03	0.083	4.125	4159.28	0.083	4.125	4144.26	0.083	4.125	4495.66	0.083	4.125	4541.24	0.083	4.125	4841.64	0.083	4.125	3213.47	0.083	4.125	3656.73	0.083	4.125	5251.24	0.083	4.125	5181.31	0.083	4.125	5133.1	0.083	4.125
3705.05	0.083	4.13	2073.29	0.083	4.13	1747.53	0.083	4.13	4462.68	0.083	4.13	4146.32	0.083	4.13	4136.19	0.083	4.13	4497.25	0.083	4.13	4531.07	0.083	4.13	4835.64	0.083	4.13	3204.96	0.083	4.13	3654.32	0.083	4.13	5242.33	0.083	4.13	5172.09	0.083	4.13	5119.39	0.083	4.13
3704.65	0.083	4.135	2073.77	0.083	4.135	1746.31	0.083	4.135	4456.01	0.083	4.135	4140.57	0.083	4.135	4137.3	0.083	4.135	4500.22	0.083	4.135	4527	0.083	4.135	4825	0.083	4.135	3199.02	0.083	4.135	3653.9	0.083	4.135	5238.35	0.083	4.135	5176.51	0.083	4.135	5122.12	0.083	4.135
3706.47	0.083	4.14	2071.87	0.083	4.14	1744.41	0.083	4.14	4445.3	0.083	4.14	4137.34	0.083	4.14	4139.25	0.083	4.14	4491.77	0.083	4.14	4518.25	0.083	4.14	4820.16	0.083	4.14	3194.28	0.083	4.14	3654.66	0.083	4.14	5228.8	0.083	4.14	5181.73	0.083	4.14	5128.36	0.083	4.14
3702.41	0.083	4.145	2067.2	0.083	4.145	1743.26	0.083	4.145	4440.72	0.083	4.145	4136.48	0.083	4.145	4141.01	0.083	4.145	4484.66	0.083	4.145	4513.78	0.083	4.145	4843.48	0.083	4.145	3191.61	0.083	4.145	3653.24	0.083	4.145	5224.3	0.083	4.145	5181.43	0.083	4.145	5129.1	0.083	4.145
3695.9	0.083	4.15	2063.97	0.083	4.15	1743.29	0.083	4.15	4436.91	0.083	4.15	4138.13	0.083	4.15	4139.91	0.083	4.15	4480.82	0.083	4.15	4514.52	0.083	4.15	4889.95	0.083	4.15	3188.34	0.083	4.15	3651.01	0.083	4.15	5222.94	0.083	4.15	5164.42	0.083	4.15	5118.66	0.083	4.15
3693.44	0.084	4.155	2064.18	0.084	4.155	1743.53	0.084	4.155	4439.88	0.084	4.155	4140.45	0.084	4.155	4133.66	0.084	4.155	4475.1	0.084	4.155	4517.12	0.084	4.155	4900.23	0.084	4.155	3186.52	0.084	4.155	3667.46	0.084	4.155	5221.57	0.084	4.155	5153.73	0.084	4.155	5111.38	0.084	4.155
3716.64	0.084	4.16	2085.77	0.084	4.16	1763.98	0.084	4.16	4470.95	0.084	4.16	4160.37	0.084	4.16	4150.73	0.084	4.16	4500.68	0.084	4.16	4537.57	0.084	4.16	4901.99	0.084	4.16	3203.98	0.084	4.16	3694.37	0.084	4.16	5247.48	0.084	4.16	5190.5	0.084	4.16	5134.38	0.084	4.16
3752.44	0.084	4.165	2114.57	0.084	4.165	1790.33	0.084	4.165	4516.66	0.084	4.165	4193.96	0.084	4.165	4193.45	0.084	4.165	4558.95	0.084	4.165	4571.07	0.084	4.165	4902.5	0.084	4.165	3231.12	0.084	4.165	3700.49	0.084	4.165	5307.31	0.084	4.165	5254.27	0.084	4.165	5184.66	0.084	4.165
3754.86	0.084	4.17	2121.74	0.084	4.17	1793.57	0.084	4.17	4517.25	0.084	4.17	4194.68	0.084	4.17	4195.38	0.084	4.17	4567.75	0.084	4.17	4570.54	0.084	4.17	4900.89	0.084	4.17	3234.1	0.084	4.17	3698.03	0.084	4.17	5321.38	0.084	4.17	5261.75	0.084	4.17	5198.55	0.084	4.17
3747.51	0.084	4.175	2118.89	0.084	4.175	1788.67	0.084	4.175	4507.59	0.084	4.175	4194.27	0.084	4.175	4183.37	0.084	4.175	4542.02	0.084	4.175	4563.76	0.084	4.175	4892.88	0.084	4.175	3229.7	0.084	4.175	3694.19	0.084	4.175	5317.47	0.084	4.175	5254.31	0.084	4.175	5205.4	0.084	4.175
3743.08	0.084	4.18	2113.92	0.084	4.18	1785.53	0.084	4.18	4496.74	0.084	4.18	4199.06	0.084	4.18	4180.68	0.084	4.18	4522.67	0.084	4.18	4559.41	0.084	4.18	4887.27	0.084	4.18	3224.81	0.084	4.18	3696.53	0.084	4.18	5302.86	0.084	4.18	5246.03	0.084	4.18	5202.92	0.084	4.18
3740.16	0.084	4.185	2108.42	0.084	4.185	1782.84	0.084	4.185	4493.52	0.084	4.185	4205.03	0.084	4.185	4185.89	0.084	4.185	4525.76	0.084	4.185	4560.73	0.084	4.185	4886.12	0.084	4.185	3223.84	0.084	4.185	3698.25	0.084	4.185	5302.06	0.084	4.185	5236.02	0.084	4.185	5198.51	0.084	4.185
3735.62	0.084	4.19	2104.81	0.084	4.19	1779.98	0.084	4.19	4491.91	0.084	4.19	4200.06	0.084	4.19	4183	0.084	4.19	4522.73	0.084	4.19	4562.74	0.084	4.19	4890.01	0.084	4.19	3222.28	0.084	4.19	3696.35	0.084	4.19	5301.53	0.084	4.19	5224.69	0.084	4.19	5189.09	0.084	4.19
3733.52	0.084	4.195	2104.02	0.084	4.195	1777.41	0.084	4.195	4495.94	0.084	4.195	4189.9	0.084	4.195	4173.27	0.084	4.195	4519.58	0.084	4.195	4559.46	0.084	4.195	4915.95	0.084	4.195	3218.46	0.084	4.195	3692.01	0.084	4.195	5298.81	0.084	4.195	5223.33	0.084	4.195	5176.48	0.084	4.195
3730.46	0.084	4.2	2104.5	0.084	4.2	1774.79	0.084	4.2	4496.25	0.084	4.2	4178.08	0.084	4.2	4167.79	0.084	4.2	4529.26	0.084	4.2	4550.61	0.084	4.2	4961.49	0.084	4.2	3212.19	0.084	4.2	3689.88	0.084	4.2	5287.19	0.084	4.2	5225.17	0.084	4.2	5162.6	0.084	4.2
3727.66	0.085	4.205	2104.06	0.085	4.205	1773	0.085	4.205	4490.3	0.085	4.205	4171.16	0.085	4.205	4167.69	0.085	4.205	4534.07	0.085	4.205	4545.34	0.085	4.205	4965.99	0.085	4.205	3209.82	0.085	4.205	3707.46	0.085	4.205	5280.57	0.085	4.205	5232.68	0.085	4.205	5164.78	0.085	4.205
3752.55	0.085	4.21	2125.23	0.085	4.21	1792.28	0.085	4.21	4510.51	0.085	4.21	4198.36	0.085	4.21	4192.43	0.085	4.21	4546.39	0.085	4.21	4563.64	0.085	4.21	4959.38	0.085	4.21	3227.25	0.085	4.21	3733.67	0.085	4.21	5309.38	0.085	4.21	5272.54	0.085	4.21	5205.7	0.085	4.21
3792.89	0.085	4.215	2156.32	0.085	4.215	1820.38	0.085	4.215	4560.47	0.085	4.215	4252.35	0.085	4.215	4234.81	0.085	4.215	4580.39	0.085	4.215	4603.09	0.085	4.215	4943.29	0.085	4.215	3251.13	0.085	4.215	3737.18	0.085	4.215	5366.98	0.085	4.215	5327.4	0.085	4.215	5264.33	0.085	4.215
3797.24	0.085	4.22	2164.19	0.085	4.22	1828.67	0.085	4.22	4572.13	0.085	4.22	4262	0.085	4.22	4242.72	0.085	4.22	4592.1	0.085	4.22	4612.8	0.085	4.22	4934.02	0.085	4.22	3252.61	0.085	4.22	3732.92	0.085	4.22	5373.58	0.085	4.22	5317.91	0.085	4.22	5271.47	0.085	4.22
3789.32	0.085	4.225	2160.53	0.085	4.225	1831.1	0.085	4.225	4563.49	0.085	4.225	4250.36	0.085	4.225	4236.82	0.085	4.225	4587.1	0.085	4.225	4608.26	0.085	4.225	4932.39	0.085	4.225	3251.08	0.085	4.225	3727.78	0.085	4.225	5366.72	0.085	4.225	5298	0.085	4.225	5266.08	0.085	4.225
3781.59	0.085	4.23	2157.33	0.085	4.23	1832.76	0.085	4.23	4549.4	0.085	4.23	4235.88	0.085	4.23	4224.89	0.085	4.23	4581.21	0.085	4.23	4597.13	0.085	4.23	4931.33	0.085	4.23	3249.71	0.085	4.23	3724.73	0.085	4.23	5360.55	0.085	4.23	5295.8	0.085	4.23	5252.75	0.085	4.23
3776.55	0.085	4.235	2156.77	0.085	4.235	1830.17	0.085	4.235	4544.73	0.085	4.235	4228.14	0.085	4.235	4218.63	0.085	4.235	4589.2	0.085	4.235	4592.79	0.085	4.235	4923.42	0.085	4.235	3248.08	0.085	4.235	3721.96	0.085	4.235	5364.44	0.085	4.235	5304.18	0.085	4.235	5244.52	0.085	4.235
3775.35	0.085	4.24	2155.54	0.085	4.24	1826.21	0.085	4.24	4544.76	0.085	4.24	4221.92	0.085	4.24	4217.74	0.085	4.24	4587.56	0.085	4.24	4588.49	0.085	4.24	4917.03	0.085	4.24	3243.53	0.085	4.24	3722.13	0.085	4.24	5358.26	0.085	4.24	5300.59	0.085	4.24	5240.77	0.085	4.24
3776.53	0.085	4.245	2150.52	0.085	4.245	1822.23	0.085	4.245	4542.67	0.085	4.245	4226.74	0.085	4.245	4215.97	0.085	4.245	4570.24	0.085	4.245	4583.73	0.085	4.245	4940.62	0.085	4.245	3239.46	0.085	4.245	3724.83	0.085	4.245	5350.9	0.085	4.245	5299.99	0.085	4.245	5242.4	0.085	4.245
3773.82	0.085	4.25	2145.15	0.085	4.25	1818.91	0.085	4.25	4534.71	0.085	4.25	4238.25	0.085	4.25	4214.95	0.085	4.25	4557.38	0.085	4.25	4580.65	0.085	4.25	4994.14	0.085	4.25	3235.52	0.085	4.25	3728.89	0.085	4.25	5347.5	0.085	4.25	5290.39	0.085	4.25	5239.69	0.085	4.25
3769.07	0.086	4.255	2144.77	0.086	4.255	1815.82	0.086	4.255	4535.16	0.086	4.255	4244.36	0.086	4.255	4213.98	0.086	4.255	4557.8	0.086	4.255	4584.35	0.086	4.255	5003.25	0.086	4.255	3233.83	0.086	4.255	3745.05	0.086	4.255	5348.49	0.086	4.255	5278.74	0.086	4.255	5240.14	0.086	4.255
3790.92	0.086	4.26	2169.04	0.086	4.26	1835.91	0.086	4.26	4565.61	0.086	4.26	4259.25	0.086	4.26	4232.85	0.086	4.26	4583.19	0.086	4.26	4611.8	0.086	4.26	4999.19	0.086	4.26	3254.9	0.086	4.26	3763.37	0.086	4.26	5370.61	0.086	4.26	5300.59	0.086	4.26	5261.17	0.086	4.26
3829.36	0.086	4.265	2201.69	0.086	4.265	1870.34	0.086	4.265	4609.74	0.086	4.265	4287.35	0.086	4.265	4269.92	0.086	4.265	4629.38	0.086	4.265	4649.93	0.086	4.265	4994.71	0.086	4.265	3285.25	0.086	4.265	3762.91	0.086	4.265	5416.31	0.086	4.265	5353.79	0.086	4.265	5303.61	0.086	4.265
3833.61	0.086	4.27	2207.58	0.086	4.27	1877.71	0.086	4.27	4610.5	0.086	4.27	4285.15	0.086	4.27	4276.52	0.086	4.27	4643.28	0.086	4.27	4644.05	0.086	4.27	4992.83	0.086	4.27	3285.33	0.086	4.27	3759.94	0.086	4.27	5425.39	0.086	4.27	5370.1	0.086	4.27	5314.07	0.086	4.27
3828.19	0.086	4.275	2200.85	0.086	4.275	1868.47	0.086	4.275	4599.48	0.086	4.275	4278.03	0.086	4.275	4274.06	0.086	4.275	4639.33	0.086	4.275	4626.77	0.086	4.275	4981.75	0.086	4.275	3276.88	0.086	4.275	3758.84	0.086	4.275	5422.47	0.086	4.275	5372.48	0.086	4.275	5313.55	0.086	4.275
3825.97	0.086	4.28	2197.49	0.086	4.28	1860.37	0.086	4.28	4588.66	0.086	4.28	4274.36	0.086	4.28	4270.41	0.086	4.28	4625.68	0.086	4.28	4618.3	0.086	4.28	4975.79	0.086	4.28	3270.49	0.086	4.28	3761.4	0.086	4.28	5407.36	0.086	4.28	5365.64	0.086	4.28	5302.75	0.086	4.28
3823.8	0.086	4.285	2197.7	0.086	4.285	1859.19	0.086	4.285	4587.06	0.086	4.285	4281.76	0.086	4.285	4265.99	0.086	4.285	4616.64	0.086	4.285	4624.49	0.086	4.285	4976.95	0.086	4.285	3266.95	0.086	4.285	3762.23	0.086	4.285	5399.79	0.086	4.285	5360.35	0.086	4.285	5296.65	0.086	4.285
3816.95	0.086	4.29	2199.51	0.086	4.29	1866.31	0.086	4.29	4587.87	0.086	4.29	4286.37	0.086	4.29	4260.38	0.086	4.29	4613.07	0.086	4.29	4628.78	0.086	4.29	4982.86	0.086	4.29	3265	0.086	4.29	3759.77	0.086	4.29	5397.19	0.086	4.29	5341.51	0.086	4.29	5291.59	0.086	4.29
3813.08	0.086	4.295	2198.19	0.086	4.295	1872.13	0.086	4.295	4587.22	0.086	4.295	4280.11	0.086	4.295	4255.47	0.086	4.295	4614.61	0.086	4.295	4625.28	0.086	4.295	5012.49	0.086	4.295	3263.22	0.086	4.295	3756.22	0.086	4.295	5396	0.086	4.295	5330.08	0.086	4.295	5290.63	0.086	4.295
3813.18	0.086	4.3	2193.81	0.086	4.3	1871.26	0.086	4.3	4584.07	0.086	4.3	4266.95	0.086	4.3	4251.96	0.086	4.3	4617.04	0.086	4.3	4617.65	0.086	4.3	5063.99	0.086	4.3	3258.29	0.086	4.3	3752.72	0.086	4.3	5393.3	0.086	4.3	5330.86	0.086	4.3	5285.09	0.086	4.3
3811.13	0.087	4.305	2192.22	0.087	4.305	1867.67	0.087	4.305	4581.36	0.087	4.305	4261.63	0.087	4.305	4249.76	0.087	4.305	4618.22	0.087	4.305	4613.33	0.087	4.305	5071.35	0.087	4.305	3256.1	0.087	4.305	3767.42	0.087	4.305	5395.4	0.087	4.305	5339.32	0.087	4.305	5286.28	0.087	4.305
3828.85	0.087	4.31	2212.22	0.087	4.31	1885.58	0.087	4.31	4601.63	0.087	4.31	4285.49	0.087	4.31	4273.51	0.087	4.31	4640.37	0.087	4.31	4632.64	0.087	4.31	5062.05	0.087	4.31	3276.23	0.087	4.31	3793.91	0.087	4.31	5426.74	0.087	4.31	5366.76	0.087	4.31	5315.38	0.087	4.31
3864.78	0.087	4.315	2240.25	0.087	4.315	1913.13	0.087	4.315	4640.91	0.087	4.315	4330.98	0.087	4.315	4320.96	0.087	4.315	4678.38	0.087	4.315	4672.22	0.087	4.315	5055.67	0.087	4.315	3306.76	0.087	4.315	3803.55	0.087	4.315	5474.76	0.087	4.315	5414.98	0.087	4.315	5358	0.087	4.315
3869.18	0.087	4.32	2246.39	0.087	4.32	1918.24	0.087	4.32	4647.09	0.087	4.32	4344.58	0.087	4.32	4328.3	0.087	4.32	4678.58	0.087	4.32	4682.76	0.087	4.32	5059.89	0.087	4.32	3312.13	0.087	4.32	3806.01	0.087	4.32	5478.22	0.087	4.32	5423.59	0.087	4.32	5361.82	0.087	4.32
3859.8	0.087	4.325	2243.62	0.087	4.325	1916.6	0.087	4.325	4649.27	0.087	4.325	4341.84	0.087	4.325	4317.11	0.087	4.325	4668.59	0.087	4.325	4682.94	0.087	4.325	5059.12	0.087	4.325	3307.27	0.087	4.325	3802.7	0.087	4.325	5471.26	0.087	4.325	5409.31	0.087	4.325	5356.69	0.087	4.325
3853.61	0.087	4.33	2241.34	0.087	4.33	1917.21	0.087	4.33	4648.64	0.087	4.33	4328.23	0.087	4.33	4304.83	0.087	4.33	4662.87	0.087	4.33	4674.84	0.087	4.33	5055.84	0.087	4.33	3300.51	0.087	4.33	3797.56	0.087	4.33	5458.69	0.087	4.33	5388.52	0.087	4.33	5345.79	0.087	4.33
3853.8	0.087	4.335	2239.73	0.087	4.335	1917.54	0.087	4.335	4643.92	0.087	4.335	4315.62	0.087	4.335	4302.95	0.087	4.335	4669.61	0.087	4.335	4669.22	0.087	4.335	5049.77	0.087	4.335	3298.27	0.087	4.335	3791.72	0.087	4.335	5455.81	0.087	4.335	5386.48	0.087	4.335	5345.19	0.087	4.335
3854.93	0.087	4.34	2236.55	0.087	4.34	1911.82	0.087	4.34	4632.18	0.087	4.34	4306.19	0.087	4.34	4307.48	0.087	4.34	4672.77	0.087	4.34	4658.33	0.087	4.34	5044.76	0.087	4.34	3295.13	0.087	4.34	3786.8	0.087	4.34	5452.38	0.087	4.34	5395.98	0.087	4.34	5346.92	0.087	4.34
3853.31	0.087	4.345	2232.01	0.087	4.345	1903.4	0.087	4.345	4620.65	0.087	4.345	4304.52	0.087	4.345	4309.6	0.087	4.345	4668.93	0.087	4.345	4647.62	0.087	4.345	5063.15	0.087	4.345	3292.5	0.087	4.345	3784.77	0.087	4.345	5447.5	0.087	4.345	5406.83	0.087	4.345	5346.92	0.087	4.345
3849.08	0.087	4.35	2230.04	0.087	4.35	1898.65	0.087	4.35	4612.29	0.087	4.35	4308.04	0.087	4.35	4304.51	0.087	4.35	4660	0.087	4.35	4644.65	0.087	4.35	5106.43	0.087	4.35	3289.35	0.087	4.35	3788.46	0.087	4.35	5439.21	0.087	4.35	5401.17	0.087	4.35	5337.61	0.087	4.35
3841.02	0.088	4.355	2233.61	0.088	4.355	1901.87	0.088	4.355	4613.09	0.088	4.355	4315.02	0.088	4.355	4298.63	0.088	4.355	4654.37	0.088	4.355	4651.87	0.088	4.355	5118.69	0.088	4.355	3286.7	0.088	4.355	3811	0.088	4.355	5433.14	0.088	4.355	5387.62	0.088	4.355	5333.54	0.088	4.355
3858.68	0.088	4.36	2256.79	0.088	4.36	1928.95	0.088	4.36	4645.58	0.088	4.36	4336.66	0.088	4.36	4318.16	0.088	4.36	4679.4	0.088	4.36	4680.2	0.088	4.36	5124.23	0.088	4.36	3307.42	0.088	4.36	3839.26	0.088	4.36	5458.48	0.088	4.36	5400.93	0.088	4.36	5355.78	0.088	4.36
3896.86	0.088	4.365	2284.59	0.088	4.365	1963.89	0.088	4.365	4692.73	0.088	4.365	4368.05	0.088	4.365	4362.67	0.088	4.365	4734.55	0.088	4.365	4720.3	0.088	4.365	5128.66	0.088	4.365	3338.64	0.088	4.365	3843.12	0.088	4.365	5510.81	0.088	4.365	5449.03	0.088	4.365	5396.61	0.088	4.365
3906.89	0.088	4.37	2288.39	0.088	4.37	1972.71	0.088	4.37	4697.57	0.088	4.37	4367.72	0.088	4.37	4368.7	0.088	4.37	4747.83	0.088	4.37	4723.63	0.088	4.37	5127.63	0.088	4.37	3342	0.088	4.37	3836.85	0.088	4.37	5521.1	0.088	4.37	5465.67	0.088	4.37	5400.14	0.088	4.37
3900.05	0.088	4.375	2283.13	0.088	4.375	1965.8	0.088	4.375	4684.3	0.088	4.375	4360.37	0.088	4.375	4365.18	0.088	4.375	4738.92	0.088	4.375	4715.59	0.088	4.375	5116.96	0.088	4.375	3336.93	0.088	4.375	3831.51	0.088	4.375	5518.33	0.088	4.375	5465.5	0.088	4.375	5400.38	0.088	4.375
3889.31	0.088	4.38	2280.32	0.088	4.38	1958	0.088	4.38	4667.58	0.088	4.38	4352.52	0.088	4.38	4364.33	0.088	4.38	4723.78	0.088	4.38	4707.88	0.088	4.38	5110.7	0.088	4.38	3331.76	0.088	4.38	3832.44	0.088	4.38	5509.38	0.088	4.38	5457.61	0.088	4.38	5400.7	0.088	4.38
3883.14	0.088	4.385	2277.57	0.088	4.385	1952.85	0.088	4.385	4660.1	0.088	4.385	4352.27	0.088	4.385	4364.1	0.088	4.385	4717.04	0.088	4.385	4707.65	0.088	4.385	5105.89	0.088	4.385	3332	0.088	4.385	3835.53	0.088	4.385	5510.2	0.088	4.385	5452.93	0.088	4.385	5400.18	0.088	4.385
3877.73	0.088	4.39	2274.84	0.088	4.39	1951.72	0.088	4.39	4660.19	0.088	4.39	4355.07	0.088	4.39	4357.64	0.088	4.39	4710.27	0.088	4.39	4707.41	0.088	4.39	5105.98	0.088	4.39	3331.35	0.088	4.39	3836.53	0.088	4.39	5508.27	0.088	4.39	5439.02	0.088	4.39	5393.95	0.088	4.39
3871.83	0.088	4.395	2272.63	0.088	4.395	1952.7	0.088	4.395	4668.36	0.088	4.395	4354.75	0.088	4.395	4348.6	0.088	4.395	4705.95	0.088	4.395	4706.21	0.088	4.395	5130.49	0.088	4.395	3328.39	0.088	4.395	3835.15	0.088	4.395	5504.16	0.088	4.395	5426.91	0.088	4.395	5388.86	0.088	4.395
3870.96	0.088	4.4	2269.18	0.088	4.4	1951.84	0.088	4.4	4670.2	0.088	4.4	4346.24	0.088	4.4	4341.74	0.088	4.4	4710.29	0.088	4.4	4696.53	0.088	4.4	5172.21	0.088	4.4	3321.49	0.088	4.4	3833.8	0.088	4.4	5495.22	0.088	4.4	5423.93	0.088	4.4	5379.28	0.088	4.4
3877.86	0.089	4.405	2267.15	0.089	4.405	1947.05	0.089	4.405	4663.1	0.089	4.405	4341.3	0.089	4.405	4343.37	0.089	4.405	4719.44	0.089	4.405	4685.52	0.089	4.405	5176.44	0.089	4.405	3317.97	0.089	4.405	3852.4	0.089	4.405	5487.53	0.089	4.405	5433.28	0.089	4.405	5373.08	0.089	4.405
3905.75	0.089	4.41	2286.6	0.089	4.41	1963.33	0.089	4.41	4676.67	0.089	4.41	4363.72	0.089	4.41	4373.34	0.089	4.41	4745.55	0.089	4.41	4704.59	0.089	4.41	5169.13	0.089	4.41	3337.76	0.089	4.41	3882.01	0.089	4.41	5512.08	0.089	4.41	5472.34	0.089	4.41	5399.42	0.089	4.41
3937.45	0.089	4.415	2317.56	0.089	4.415	1992.18	0.089	4.415	4712.54	0.089	4.415	4403.96	0.089	4.415	4422.17	0.089	4.415	4788.28	0.089	4.415	4749.03	0.089	4.415	5160.53	0.089	4.415	3367.1	0.089	4.415	3886.74	0.089	4.415	5561.54	0.089	4.415	5520.76	0.089	4.415	5450.84	0.089	4.415
3933.51	0.089	4.42	2329.47	0.089	4.42	2001.33	0.089	4.42	4716.71	0.089	4.42	4412.02	0.089	4.42	4427.27	0.089	4.42	4792	0.089	4.42	4764.97	0.089	4.42	5162.59	0.089	4.42	3369.33	0.089	4.42	3883.22	0.089	4.42	5567.15	0.089	4.42	5520.38	0.089	4.42	5460.07	0.089	4.42
3917.81	0.089	4.425	2326.44	0.089	4.425	1999.15	0.089	4.425	4718.3	0.089	4.425	4406.59	0.089	4.425	4418.54	0.089	4.425	4782.23	0.089	4.425	4767.82	0.089	4.425	5167.47	0.089	4.425	3364.61	0.089	4.425	3879.97	0.089	4.425	5568.94	0.089	4.425	5508.64	0.089	4.425	5455.9	0.089	4.425
3910.26	0.089	4.43	2318.66	0.089	4.43	1995.7	0.089	4.43	4724.02	0.089	4.43	4392.72	0.089	4.43	4409.91	0.089	4.43	4769.82	0.089	4.43	4760.31	0.089	4.43	5171.21	0.089	4.43	3360.72	0.089	4.43	3878.56	0.089	4.43	5566.96	0.089	4.43	5497.03	0.089	4.43	5446.47	0.089	4.43
3911.88	0.089	4.435	2314.9	0.089	4.435	1996.58	0.089	4.435	4726.69	0.089	4.435	4386.02	0.089	4.435	4405.65	0.089	4.435	4773.39	0.089	4.435	4754.75	0.089	4.435	5167.14	0.089	4.435	3357.35	0.089	4.435	3876.48	0.089	4.435	5567.62	0.089	4.435	5496.4	0.089	4.435	5442.98	0.089	4.435
3914.16	0.089	4.44	2312.77	0.089	4.44	1999.84	0.089	4.44	4716.81	0.089	4.44	4386.95	0.089	4.44	4400.78	0.089	4.44	4777.83	0.089	4.44	4750.53	0.089	4.44	5164.35	0.089	4.44	3348.46	0.089	4.44	3874.33	0.089	4.44	5559.51	0.089	4.44	5496.25	0.089	4.44	5438.03	0.089	4.44
3912.58	0.089	4.445	2308.19	0.089	4.445	2000.64	0.089	4.445	4704.06	0.089	4.445	4386.42	0.089	4.445	4399.61	0.089	4.445	4772.33	0.089	4.445	4741.72	0.089	4.445	5179.02	0.089	4.445	3340.33	0.089	4.445	3872.32	0.089	4.445	5552.75	0.089	4.445	5498.45	0.089	4.445	5432.98	0.089	4.445
3908.5	0.089	4.45	2302.54	0.089	4.45	1999.16	0.089	4.45	4693.86	0.089	4.45	4380.6	0.089	4.45	4402.01	0.089	4.45	4765.3	0.089	4.45	4732.8	0.089	4.45	5215.09	0.089	4.45	3332.5	0.089	4.45	3873.65	0.089	4.45	5548.12	0.089	4.45	5495.93	0.089	4.45	5428.02	0.089	4.45
3902.41	0.09	4.455	2303.3	0.09	4.455	1996.79	0.09	4.455	4690.03	0.09	4.455	4380.69	0.09	4.455	4399.57	0.09	4.455	4764.98	0.09	4.455	4735.72	0.09	4.455	5223.31	0.09	4.455	3328.37	0.09	4.455	3896.77	0.09	4.455	5545.25	0.09	4.455	5488.12	0.09	4.455	5428.73	0.09	4.455
3916.7	0.09	4.46	2326.2	0.09	4.46	2010.23	0.09	4.46	4720.47	0.09	4.46	4412.28	0.09	4.46	4413.58	0.09	4.46	4784.5	0.09	4.46	4767.24	0.09	4.46	5224.61	0.09	4.46	3342.72	0.09	4.46	3927.14	0.09	4.46	5573.03	0.09	4.46	5506.15	0.09	4.46	5461.7	0.09	4.46
3945.17	0.09	4.465	2355.85	0.09	4.465	2032.56	0.09	4.465	4773.29	0.09	4.465	4452.25	0.09	4.465	4453.54	0.09	4.465	4822.93	0.09	4.465	4807.44	0.09	4.465	5223.42	0.09	4.465	3364.83	0.09	4.465	3930.45	0.09	4.465	5631.47	0.09	4.465	5557.56	0.09	4.465	5513.99	0.09	4.465
3947.93	0.09	4.47	2360.94	0.09	4.47	2036.26	0.09	4.47	4779.41	0.09	4.47	4447.34	0.09	4.47	4464.19	0.09	4.47	4836.07	0.09	4.47	4803.96	0.09	4.47	5223.68	0.09	4.47	3367.02	0.09	4.47	3925.56	0.09	4.47	5636.65	0.09	4.47	5573.27	0.09	4.47	5518.97	0.09	4.47
3945.5	0.09	4.475	2354.89	0.09	4.475	2031.74	0.09	4.475	4762.39	0.09	4.475	4434.73	0.09	4.475	4459.37	0.09	4.475	4840.38	0.09	4.475	4787.32	0.09	4.475	5217.17	0.09	4.475	3363.74	0.09	4.475	3921.74	0.09	4.475	5625.79	0.09	4.475	5576.29	0.09	4.475	5511.55	0.09	4.475
3948.56	0.09	4.48	2352.2	0.09	4.48	2029.04	0.09	4.48	4745.45	0.09	4.48	4431.16	0.09	4.48	4453.99	0.09	4.48	4830.76	0.09	4.48	4774.12	0.09	4.48	5211.65	0.09	4.48	3359.3	0.09	4.48	3920.95	0.09	4.48	5611.56	0.09	4.48	5573.6	0.09	4.48	5500.91	0.09	4.48
3948.96	0.09	4.485	2353.1	0.09	4.485	2030.5	0.09	4.485	4742.16	0.09	4.485	4431.17	0.09	4.485	4453.64	0.09	4.485	4821.8	0.09	4.485	4770.14	0.09	4.485	5208.18	0.09	4.485	3357.77	0.09	4.485	3917.49	0.09	4.485	5608.34	0.09	4.485	5572.27	0.09	4.485	5497.99	0.09	4.485
3941.88	0.09	4.49	2353.51	0.09	4.49	2032.19	0.09	4.49	4739.73	0.09	4.49	4426.68	0.09	4.49	4448	0.09	4.49	4816.75	0.09	4.49	4774.23	0.09	4.49	5213.67	0.09	4.49	3355.54	0.09	4.49	3913.47	0.09	4.49	5608.04	0.09	4.49	5556.99	0.09	4.49	5494.79	0.09	4.49
3931.15	0.09	4.495	2351.92	0.09	4.495	2032.54	0.09	4.495	4742.06	0.09	4.495	4423.61	0.09	4.495	4441.17	0.09	4.495	4810.88	0.09	4.495	4785.55	0.09	4.495	5245.19	0.09	4.495	3355.86	0.09	4.495	3910.66	0.09	4.495	5610.52	0.09	4.495	5542.48	0.09	4.495	5498.01	0.09	4.495
3924.4	0.09	4.5	2345.83	0.09	4.5	2032.07	0.09	4.5	4748.82	0.09	4.5	4420.89	0.09	4.5	4435.26	0.09	4.5	4802.21	0.09	4.5	4785.66	0.09	4.5	5288.69	0.09	4.5	3351.95	0.09	4.5	3910.9	0.09	4.5	5609.01	0.09	4.5	5537.7	0.09	4.5	5491.94	0.09	4.5
3918.58	0.091	4.505	2341.56	0.091	4.505	2030.2	0.091	4.505	4753.21	0.091	4.505	4419.76	0.091	4.505	4432.96	0.091	4.505	4805.23	0.091	4.505	4773.87	0.091	4.505	5288.65	0.091	4.505	3343.38	0.091	4.505	3931.79	0.091	4.505	5609.78	0.091	4.505	5541.06	0.091	4.505	5483.05	0.091	4.505
3936.77	0.091	4.51	2362.28	0.091	4.51	2047.46	0.091	4.51	4769.4	0.091	4.51	4442.78	0.091	4.51	4459.37	0.091	4.51	4836.96	0.091	4.51	4787.57	0.091	4.51	5276.16	0.091	4.51	3355.77	0.091	4.51	3961.73	0.091	4.51	5639.59	0.091	4.51	5574.93	0.091	4.51	5516.44	0.091	4.51
3972.85	0.091	4.515	2393.26	0.091	4.515	2075.23	0.091	4.515	4805.13	0.091	4.515	4486.35	0.091	4.515	4502.28	0.091	4.515	4876.56	0.091	4.515	4820.99	0.091	4.515	5268.48	0.091	4.515	3382.95	0.091	4.515	3967.92	0.091	4.515	5693.82	0.091	4.515	5634.15	0.091	4.515	5571.78	0.091	4.515
3977.59	0.091	4.52	2401.63	0.091	4.52	2083.09	0.091	4.52	4812.18	0.091	4.52	4495.11	0.091	4.52	4505.75	0.091	4.52	4878.66	0.091	4.52	4825.86	0.091	4.52	5270.6	0.091	4.52	3389.46	0.091	4.52	3966.08	0.091	4.52	5699.9	0.091	4.52	5648.96	0.091	4.52	5576.8	0.091	4.52
3967.47	0.091	4.525	2399.72	0.091	4.525	2082.2	0.091	4.525	4809.32	0.091	4.525	4491.91	0.091	4.525	4493.63	0.091	4.525	4875.3	0.091	4.525	4826.96	0.091	4.525	5274.57	0.091	4.525	3385.13	0.091	4.525	3961.74	0.091	4.525	5694.58	0.091	4.525	5637.84	0.091	4.525	5567.74	0.091	4.525
3958.37	0.091	4.53	2394.77	0.091	4.53	2078.85	0.091	4.53	4803.49	0.091	4.53	4487.83	0.091	4.53	4482.31	0.091	4.53	4866.94	0.091	4.53	4831.01	0.091	4.53	5279.94	0.091	4.53	3379.29	0.091	4.53	3956.84	0.091	4.53	5685.51	0.091	4.53	5614.16	0.091	4.53	5560.58	0.091	4.53
3955.96	0.091	4.535	2388.75	0.091	4.535	2074.78	0.091	4.535	4806.69	0.091	4.535	4488.33	0.091	4.535	4483.74	0.091	4.535	4856.45	0.091	4.535	4831.31	0.091	4.535	5278.6	0.091	4.535	3379.28	0.091	4.535	3952.89	0.091	4.535	5682.17	0.091	4.535	5610.84	0.091	4.535	5558.99	0.091	4.535
3956.18	0.091	4.54	2385.22	0.091	4.54	2069.54	0.091	4.54	4806.46	0.091	4.54	4483.83	0.091	4.54	4488.36	0.091	4.54	4850.95	0.091	4.54	4821.92	0.091	4.54	5272.44	0.091	4.54	3379	0.091	4.54	3952.73	0.091	4.54	5679.95	0.091	4.54	5613.91	0.091	4.54	5551.73	0.091	4.54
3953.93	0.091	4.545	2383.12	0.091	4.545	2061.5	0.091	4.545	4799.45	0.091	4.545	4473.29	0.091	4.545	4485.83	0.091	4.545	4854.74	0.091	4.545	4810.26	0.091	4.545	5290.2	0.091	4.545	3375.53	0.091	4.545	3951.75	0.091	4.545	5673.38	0.091	4.545	5617.04	0.091	4.545	5555.14	0.091	4.545
3951.94	0.091	4.55	2382.9	0.091	4.55	2054.96	0.091	4.55	4784.72	0.091	4.55	4462.95	0.091	4.55	4476.39	0.091	4.55	4854.36	0.091	4.55	4800.26	0.091	4.55	5335.78	0.091	4.55	3369.79	0.091	4.55	3950.2	0.091	4.55	5658.79	0.091	4.55	5614.52	0.091	4.55	5554.85	0.091	4.55
3951.48	0.092	4.555	2385.33	0.092	4.555	2056.54	0.092	4.555	4776.33	0.092	4.555	4459.39	0.092	4.555	4473	0.092	4.555	4851.02	0.092	4.555	4795.28	0.092	4.555	5348.51	0.092	4.555	3366.57	0.092	4.555	3968.74	0.092	4.555	5651.82	0.092	4.555	5611.65	0.092	4.555	5549.51	0.092	4.555
3973.31	0.092	4.56	2409.36	0.092	4.56	2083.75	0.092	4.56	4806.66	0.092	4.56	4485.51	0.092	4.56	4495.66	0.092	4.56	4869.12	0.092	4.56	4821.26	0.092	4.56	5346.34	0.092	4.56	3383.17	0.092	4.56	3996.51	0.092	4.56	5679.83	0.092	4.56	5635.51	0.092	4.56	5573.73	0.092	4.56
4008.59	0.092	4.565	2440.91	0.092	4.565	2120.93	0.092	4.565	4862.81	0.092	4.565	4533.08	0.092	4.565	4532.31	0.092	4.565	4909.72	0.092	4.565	4864.58	0.092	4.565	5343.62	0.092	4.565	3407.47	0.092	4.565	3998.29	0.092	4.565	5741.09	0.092	4.565	5683.58	0.092	4.565	5616.97	0.092	4.565
4010.27	0.092	4.57	2443.33	0.092	4.57	2129.8	0.092	4.57	4874	0.092	4.57	4541.79	0.092	4.57	4534.74	0.092	4.57	4916.75	0.092	4.57	4868.57	0.092	4.57	5348.57	0.092	4.57	3406.67	0.092	4.57	3986.7	0.092	4.57	5756.83	0.092	4.57	5690.67	0.092	4.57	5618.73	0.092	4.57
4002.48	0.092	4.575	2436.74	0.092	4.575	2124.61	0.092	4.575	4867.31	0.092	4.575	4533.87	0.092	4.575	4530.8	0.092	4.575	4909.56	0.092	4.575	4855.37	0.092	4.575	5343.67	0.092	4.575	3398.36	0.092	4.575	3964.59	0.092	4.575	5754.29	0.092	4.575	5683.7	0.092	4.575	5614.46	0.092	4.575
3995.08	0.092	4.58	2435.73	0.092	4.58	2116.05	0.092	4.58	4851.62	0.092	4.58	4522.16	0.092	4.58	4527.1	0.092	4.58	4899.41	0.092	4.58	4843.17	0.092	4.58	5334.25	0.092	4.58	3392.24	0.092	4.58	3942.8	0.092	4.58	5746.98	0.092	4.58	5675.66	0.092	4.58	5616.84	0.092	4.58
3990.4	0.092	4.585	2436.72	0.092	4.585	2108.4	0.092	4.585	4842.77	0.092	4.585	4521.19	0.092	4.585	4524.3	0.092	4.585	4897.54	0.092	4.585	4841.17	0.092	4.585	5329.43	0.092	4.585	3391.72	0.092	4.585	3932.94	0.092	4.585	5743.36	0.092	4.585	5678.7	0.092	4.585	5621.36	0.092	4.585
3985.24	0.092	4.59	2435.65	0.092	4.59	2107.65	0.092	4.59	4837.58	0.092	4.59	4525.55	0.092	4.59	4519.61	0.092	4.59	4893.6	0.092	4.59	4844.96	0.092	4.59	5335.76	0.092	4.59	3388.61	0.092	4.59	3929.08	0.092	4.59	5734.71	0.092	4.59	5678.72	0.092	4.59	5613.45	0.092	4.59
3980.18	0.092	4.595	2434.11	0.092	4.595	2110.38	0.092	4.595	4836.06	0.092	4.595	4529.08	0.092	4.595	4517.35	0.092	4.595	4890.18	0.092	4.595	4848.23	0.092	4.595	5366.43	0.092	4.595	3383.9	0.092	4.595	3922.96	0.092	4.595	5725.68	0.092	4.595	5671.48	0.092	4.595	5607.49	0.092	4.595
3977.22	0.092	4.6	2429.22	0.092	4.6	2112.28	0.092	4.6	4835.43	0.092	4.6	4524.98	0.092	4.6	4514.14	0.092	4.6	4888.33	0.092	4.6	4846.77	0.092	4.6	5412.6	0.092	4.6	3379.52	0.092	4.6	3917.19	0.092	4.6	5718.09	0.092	4.6	5652.79	0.092	4.6	5595.52	0.092	4.6
3977.88	0.093	4.605	2420.84	0.093	4.605	2110.37	0.093	4.605	4841.75	0.093	4.605	4518.01	0.093	4.605	4512.72	0.093	4.605	4886.86	0.093	4.605	4840.24	0.093	4.605	5413.48	0.093	4.605	3378.49	0.093	4.605	3931.2	0.093	4.605	5717.33	0.093	4.605	5644.42	0.093	4.605	5581.85	0.093	4.605
4005.18	0.093	4.61	2437.95	0.093	4.61	2126.57	0.093	4.61	4864.66	0.093	4.61	4534.27	0.093	4.61	4535.26	0.093	4.61	4908.83	0.093	4.61	4854.77	0.093	4.61	5401.87	0.093	4.61	3399.98	0.093	4.61	3955.39	0.093	4.61	5743.81	0.093	4.61	5680.36	0.093	4.61	5604.08	0.093	4.61
4045.12	0.093	4.615	2475.01	0.093	4.615	2153.99	0.093	4.615	4895.7	0.093	4.615	4568.35	0.093	4.615	4572.05	0.093	4.615	4955.49	0.093	4.615	4885.68	0.093	4.615	5397.66	0.093	4.615	3429.22	0.093	4.615	3959.48	0.093	4.615	5793.92	0.093	4.615	5737.35	0.093	4.615	5654.01	0.093	4.615
4048.44	0.093	4.62	2489.98	0.093	4.62	2159.07	0.093	4.62	4893.5	0.093	4.62	4569.9	0.093	4.62	4574.09	0.093	4.62	4963.74	0.093	4.62	4888.72	0.093	4.62	5403.52	0.093	4.62	3430.82	0.093	4.62	3953.5	0.093	4.62	5800.19	0.093	4.62	5744.21	0.093	4.62	5665.46	0.093	4.62
4036.48	0.093	4.625	2491.26	0.093	4.625	2156.64	0.093	4.625	4890.09	0.093	4.625	4566.99	0.093	4.625	4570.17	0.093	4.625	4951.38	0.093	4.625	4892.26	0.093	4.625	5407.05	0.093	4.625	3423.41	0.093	4.625	3948.05	0.093	4.625	5795.28	0.093	4.625	5735.98	0.093	4.625	5660.85	0.093	4.625
4026.47	0.093	4.63	2488.43	0.093	4.63	2157.27	0.093	4.63	4888.11	0.093	4.63	4566.44	0.093	4.63	4567.14	0.093	4.63	4937.42	0.093	4.63	4895.29	0.093	4.63	5409.16	0.093	4.63	3414.57	0.093	4.63	3947.63	0.093	4.63	5787.07	0.093	4.63	5720.37	0.093	4.63	5652.1	0.093	4.63
4024.69	0.093	4.635	2483.76	0.093	4.635	2162.55	0.093	4.635	4892.44	0.093	4.635	4568.14	0.093	4.635	4566.21	0.093	4.635	4938.49	0.093	4.635	4895.02	0.093	4.635	5402.16	0.093	4.635	3409.44	0.093	4.635	3945.55	0.093	4.635	5780.37	0.093	4.635	5715.58	0.093	4.635	5647.96	0.093	4.635
4022.64	0.093	4.64	2478.1	0.093	4.64	2167.13	0.093	4.64	4894.11	0.093	4.64	4565.25	0.093	4.64	4562.97	0.093	4.64	4938.85	0.093	4.64	4886.6	0.093	4.64	5396.81	0.093	4.64	3406.21	0.093	4.64	3941.52	0.093	4.64	5777.1	0.093	4.64	5709.53	0.093	4.64	5637.72	0.093	4.64
4021.37	0.093	4.645	2471.14	0.093	4.645	2164.91	0.093	4.645	4892.6	0.093	4.645	4560.54	0.093	4.645	4559.85	0.093	4.645	4933.47	0.093	4.645	4878.12	0.093	4.645	5419.56	0.093	4.645	3406.28	0.093	4.645	3938.72	0.093	4.645	5778.12	0.093	4.645	5707.94	0.093	4.645	5635.01	0.093	4.645
4020.47	0.093	4.65	2466.87	0.093	4.65	2160.38	0.093	4.65	4879.25	0.093	4.65	4555.54	0.093	4.65	4551.74	0.093	4.65	4929.74	0.093	4.65	4871.7	0.093	4.65	5463.1	0.093	4.65	3407.59	0.093	4.65	3940.93	0.093	4.65	5774.93	0.093	4.65	5708.15	0.093	4.65	5634.04	0.093	4.65
4017.56	0.094	4.655	2467.28	0.094	4.655	2156.26	0.094	4.655	4866.36	0.094	4.655	4556.3	0.094	4.655	4546.25	0.094	4.655	4934.62	0.094	4.655	4869.65	0.094	4.655	5472.04	0.094	4.655	3499.3	0.094	4.655	3961.93	0.094	4.655	5771.34	0.094	4.655	5710	0.094	4.655	5627.88	0.094	4.655
4032.79	0.094	4.66	2489.09	0.094	4.66	2172.12	0.094	4.66	4890.01	0.094	4.66	4582.1	0.094	4.66	4574.53	0.094	4.66	4957.63	0.094	4.66	4899.69	0.094	4.66	5474.83	0.094	4.66	3500.12	0.094	4.66	3988.7	0.094	4.66	5793.3	0.094	4.66	5731.56	0.094	4.66	5649.02	0.094	4.66
4062.41	0.094	4.665	2520.26	0.094	4.665	2202.25	0.094	4.665	4936.37	0.094	4.665	4617.12	0.094	4.665	4624.17	0.094	4.665	4997.24	0.094	4.665	4950.06	0.094	4.665	5472.5	0.094	4.665	3552.58	0.094	4.665	3991.39	0.094	4.665	5840.14	0.094	4.665	5772.45	0.094	4.665	5696	0.094	4.665
4065.22	0.094	4.67	2525.34	0.094	4.67	2209.07	0.094	4.67	4944.86	0.094	4.67	4615.01	0.094	4.67	4631.27	0.094	4.67	5002.81	0.094	4.67	4953.32	0.094	4.67	5467.32	0.094	4.67	3609.39	0.094	4.67	3985.49	0.094	4.67	5845.92	0.094	4.67	5775.06	0.094	4.67	5704.61	0.094	4.67
4058.67	0.094	4.675	2519.3	0.094	4.675	2205.48	0.094	4.675	4938.4	0.094	4.675	4604.43	0.094	4.675	4622.28	0.094	4.675	4999.31	0.094	4.675	4935.39	0.094	4.675	5460.91	0.094	4.675	3615.22	0.094	4.675	3980.76	0.094	4.675	5838.03	0.094	4.675	5769.63	0.094	4.675	5694.47	0.094	4.675
4054.55	0.094	4.68	2515.31	0.094	4.68	2203.52	0.094	4.68	4924.36	0.094	4.68	4591.58	0.094	4.68	4610.86	0.094	4.68	4988.96	0.094	4.68	4917.53	0.094	4.68	5457.68	0.094	4.68	3605.44	0.094	4.68	3977.86	0.094	4.68	5827.51	0.094	4.68	5770.27	0.094	4.68	5680.94	0.094	4.68
4054.12	0.094	4.685	2514.32	0.094	4.685	2203.14	0.094	4.685	4914.91	0.094	4.685	4589.35	0.094	4.685	4607.45	0.094	4.685	4987.46	0.094	4.685	4911.18	0.094	4.685	5455.89	0.094	4.685	3599.74	0.094	4.685	3975.08	0.094	4.685	5821.99	0.094	4.685	5777.4	0.094	4.685	5681.54	0.094	4.685
4054.98	0.094	4.69	2515.85	0.094	4.69	2203.34	0.094	4.69	4905.69	0.094	4.69	4590.29	0.094	4.69	4601.95	0.094	4.69	4990.97	0.094	4.69	4911.24	0.094	4.69	5460.02	0.094	4.69	3603.19	0.094	4.69	3974.16	0.094	4.69	5819.46	0.094	4.69	5771.21	0.094	4.69	5677.54	0.094	4.69
4050.77	0.094	4.695	2515.36	0.094	4.695	2201.62	0.094	4.695	4906.18	0.094	4.695	4590.48	0.094	4.695	4596.82	0.094	4.695	4983.53	0.094	4.695	4916.52	0.094	4.695	5487.88	0.094	4.695	3601.98	0.094	4.695	3971.18	0.094	4.695	5814.95	0.094	4.695	5760.93	0.094	4.695	5673.22	0.094	4.695
4041.4	0.094	4.7	2513.99	0.094	4.7	2198.88	0.094	4.7	4912.92	0.094	4.7	4593.53	0.094	4.7	4597.05	0.094	4.7	4966.64	0.094	4.7	4922.51	0.094	4.7	5530.51	0.094	4.7	3595.79	0.094	4.7	3967.64	0.094	4.7	5811.65	0.094	4.7	5747.63	0.094	4.7	5674.82	0.094	4.7
4033.95	0.095	4.705	2511.52	0.095	4.705	2197.82	0.095	4.705	4920.78	0.095	4.705	4596.9	0.095	4.705	4598.97	0.095	4.705	4967.01	0.095	4.705	4919.63	0.095	4.705	5533.03	0.095	4.705	3591.63	0.095	4.705	3985.14	0.095	4.705	5814.63	0.095	4.705	5741.38	0.095	4.705	5677.93	0.095	4.705
4049.94	0.095	4.71	2526	0.095	4.71	2218.72	0.095	4.71	4943.93	0.095	4.71	4615.05	0.095	4.71	4624.92	0.095	4.71	5002.51	0.095	4.71	4938.32	0.095	4.71	5524.6	0.095	4.71	3595.21	0.095	4.71	4013.79	0.095	4.71	5842.97	0.095	4.71	5766.74	0.095	4.71	5697.48	0.095	4.71
4081.2	0.095	4.715	2549.11	0.095	4.715	2250.92	0.095	4.715	4973.41	0.095	4.715	4644.53	0.095	4.715	4673.1	0.095	4.715	5053.42	0.095	4.715	4983.26	0.095	4.715	5515.2	0.095	4.715	3616.52	0.095	4.715	4019.78	0.095	4.715	5892.52	0.095	4.715	5821.62	0.095	4.715	5738.53	0.095	4.715
4086.1	0.095	4.72	2555.49	0.095	4.72	2259.13	0.095	4.72	4967.85	0.095	4.72	4646.94	0.095	4.72	4675.56	0.095	4.72	5060.03	0.095	4.72	4988.88	0.095	4.72	5512.42	0.095	4.72	3644.46	0.095	4.72	4015.98	0.095	4.72	5899.77	0.095	4.72	5834.29	0.095	4.72	5744.17	0.095	4.72
4076.23	0.095	4.725	2554.78	0.095	4.725	2253.68	0.095	4.725	4957.25	0.095	4.725	4644.55	0.095	4.725	4665.85	0.095	4.725	5060.53	0.095	4.725	4980.4	0.095	4.725	5515.17	0.095	4.725	3650.87	0.095	4.725	4012.78	0.095	4.725	5897.24	0.095	4.725	5830.91	0.095	4.725	5737.53	0.095	4.725
4064.66	0.095	4.73	2553.13	0.095	4.73	2247.3	0.095	4.73	4953.44	0.095	4.73	4643.45	0.095	4.73	4659.4	0.095	4.73	5051.38	0.095	4.73	4974.39	0.095	4.73	5517.22	0.095	4.73	3648.41	0.095	4.73	4012.49	0.095	4.73	5886.51	0.095	4.73	5817.55	0.095	4.73	5730.68	0.095	4.73
4059.21	0.095	4.735	2550.31	0.095	4.735	2241.74	0.095	4.735	4959.47	0.095	4.735	4639.74	0.095	4.735	4662.26	0.095	4.735	5035.23	0.095	4.735	4979.07	0.095	4.735	5511.44	0.095	4.735	3644.17	0.095	4.735	4010.28	0.095	4.735	5875.89	0.095	4.735	5816.58	0.095	4.735	5733.28	0.095	4.735
4056.23	0.095	4.74	2546.07	0.095	4.74	2240.13	0.095	4.74	4961.46	0.095	4.74	4631.16	0.095	4.74	4662.14	0.095	4.74	5026.17	0.095	4.74	4976.99	0.095	4.74	5509.81	0.095	4.74	3640.87	0.095	4.74	4006.58	0.095	4.74	5868.56	0.095	4.74	5815.64	0.095	4.74	5731.13	0.095	4.74
4054	0.095	4.745	2542.31	0.095	4.745	2238.3	0.095	4.745	4956.14	0.095	4.745	4626.27	0.095	4.745	4657.03	0.095	4.745	5029.41	0.095	4.745	4965.36	0.095	4.745	5532.5	0.095	4.745	3636.07	0.095	4.745	4003.33	0.095	4.745	5860.98	0.095	4.745	5812.4	0.095	4.745	5728.15	0.095	4.745
4052.59	0.095	4.75	2539.12	0.095	4.75	2236.18	0.095	4.75	4942.76	0.095	4.75	4622.04	0.095	4.75	4650.39	0.095	4.75	5029.56	0.095	4.75	4951.5	0.095	4.75	5571.44	0.095	4.75	3636.15	0.095	4.75	4001.11	0.095	4.75	5850.99	0.095	4.75	5804.97	0.095	4.75	5717.74	0.095	4.75
4053.59	0.096	4.755	2536.98	0.096	4.755	2238.71	0.096	4.755	4928.99	0.096	4.755	4619.08	0.096	4.755	4643.23	0.096	4.755	5028.39	0.096	4.755	4949.14	0.096	4.755	5576.46	0.096	4.755	3636.06	0.096	4.755	4017.09	0.096	4.755	5849.28	0.096	4.755	5800.44	0.096	4.755	5706.64	0.096	4.755
4075.58	0.096	4.76	2555.23	0.096	4.76	2259.63	0.096	4.76	4951.83	0.096	4.76	4644.26	0.096	4.76	4662.85	0.096	4.76	5055.73	0.096	4.76	4981.38	0.096	4.76	5576.82	0.096	4.76	3635.69	0.096	4.76	4042.82	0.096	4.76	5882.47	0.096	4.76	5824.29	0.096	4.76	5731.54	0.096	4.76
4106.79	0.096	4.765	2583.18	0.096	4.765	2283.69	0.096	4.765	5006.46	0.096	4.765	4689.61	0.096	4.765	4711.46	0.096	4.765	5100.78	0.096	4.765	5031.5	0.096	4.765	5575.6	0.096	4.765	3655.46	0.096	4.765	4049.37	0.096	4.765	5941.86	0.096	4.765	5875.87	0.096	4.765	5786.89	0.096	4.765
4108.68	0.096	4.77	2590.7	0.096	4.77	2285.19	0.096	4.77	5024.79	0.096	4.77	4695.02	0.096	4.77	4720.11	0.096	4.77	5099.88	0.096	4.77	5039.57	0.096	4.77	5577.17	0.096	4.77	3683.77	0.096	4.77	4048.66	0.096	4.77	5955.19	0.096	4.77	5881.42	0.096	4.77	5796.1	0.096	4.77
4099.4	0.096	4.775	2585.68	0.096	4.775	2279.55	0.096	4.775	5023.27	0.096	4.775	4683.59	0.096	4.775	4714.49	0.096	4.775	5089.74	0.096	4.775	5029.67	0.096	4.775	5576.36	0.096	4.775	3688.31	0.096	4.775	4046.13	0.096	4.775	5959.44	0.096	4.775	5873.33	0.096	4.775	5789.19	0.096	4.775
4094.11	0.096	4.78	2579.14	0.096	4.78	2278.44	0.096	4.78	5009.52	0.096	4.78	4674.51	0.096	4.78	4711.42	0.096	4.78	5086.66	0.096	4.78	5014.5	0.096	4.78	5571.89	0.096	4.78	3684.78	0.096	4.78	4044.32	0.096	4.78	5970.36	0.096	4.78	5866.68	0.096	4.78	5783.81	0.096	4.78
4090.5	0.096	4.785	2577.38	0.096	4.785	2280.26	0.096	4.785	4996.05	0.096	4.785	4674.49	0.096	4.785	4712.97	0.096	4.785	5092.14	0.096	4.785	5005.4	0.096	4.785	5564.66	0.096	4.785	3683.69	0.096	4.785	4043.07	0.096	4.785	5971.54	0.096	4.785	5872.34	0.096	4.785	5780	0.096	4.785
4083.35	0.096	4.79	2578.36	0.096	4.79	2282.48	0.096	4.79	4983.56	0.096	4.79	4674.89	0.096	4.79	4710.1	0.096	4.79	5092.67	0.096	4.79	5003.27	0.096	4.79	5557.36	0.096	4.79	3686.78	0.096	4.79	4042.52	0.096	4.79	5911.45	0.096	4.79	5869.83	0.096	4.79	5772.28	0.096	4.79
4075.42	0.096	4.795	2577.62	0.096	4.795	2283.33	0.096	4.795	4981.85	0.096	4.795	4670.54	0.096	4.795	4703.51	0.096	4.795	5086.56	0.096	4.795	5007.45	0.096	4.795	5577.68	0.096	4.795	3685.6	0.096	4.795	4040.45	0.096	4.795	5877.25	0.096	4.795	5864.45	0.096	4.795	5770.11	0.096	4.795
4073.65	0.096	4.8	2573.97	0.096	4.8	2280.8	0.096	4.8	4985.72	0.096	4.8	4667.57	0.096	4.8	4696.31	0.096	4.8	5075.28	0.096	4.8	5009.55	0.096	4.8	5622.66	0.096	4.8	3681.88	0.096	4.8	4039.81	0.096	4.8	5920.42	0.096	4.8	5853.04	0.096	4.8	5768.96	0.096	4.8
4077.35	0.097	4.805	2570.99	0.097	4.805	2277.17	0.097	4.805	4989.32	0.097	4.805	4667.64	0.097	4.805	4694.09	0.097	4.805	5069.09	0.097	4.805	5006.64	0.097	4.805	5631.47	0.097	4.805	3680.16	0.097	4.805	4058.51	0.097	4.805	5962.3	0.097	4.805	5847.36	0.097	4.805	5764.54	0.097	4.805
4102.63	0.097	4.81	2590.7	0.097	4.81	2289.7	0.097	4.81	5017.84	0.097	4.81	4690.84	0.097	4.81	4715.4	0.097	4.81	5091.18	0.097	4.81	5023.08	0.097	4.81	5625.79	0.097	4.81	3680.01	0.097	4.81	4083.31	0.097	4.81	5986.02	0.097	4.81	5878.64	0.097	4.81	5786.97	0.097	4.81
4134.52	0.097	4.815	2621.24	0.097	4.815	2311.68	0.097	4.815	5060.26	0.097	4.815	4732.3	0.097	4.815	4756.12	0.097	4.815	5138.48	0.097	4.815	5057.62	0.097	4.815	5622.21	0.097	4.815	3695.4	0.097	4.815	3843.12	0.097	4.815	6033.55	0.097	4.815	5939.39	0.097	4.815	5840.75	0.097	4.815
4136.19	0.097	4.82	2628.28	0.097	4.82	2316.03	0.097	4.82	5054.4	0.097	4.82	4735.47	0.097	4.82	4759.55	0.097	4.82	5153.1	0.097	4.82	5057.79	0.097	4.82	5624.95	0.097	4.82	3720.04	0.097	4.82	3836.85	0.097	4.82	6033.02	0.097	4.82	5949.92	0.097	4.82	5854.75	0.097	4.82
4127.73	0.097	4.825	2624.59	0.097	4.825	2314.31	0.097	4.825	5041.8	0.097	4.825	4729.96	0.097	4.825	4749.74	0.097	4.825	5152.02	0.097	4.825	5051.01	0.097	4.825	5625.9	0.097	4.825	3727.25	0.097	4.825	3831.51	0.097	4.825	5997.78	0.097	4.825	5941.78	0.097	4.825	5847.97	0.097	4.825
4119.84	0.097	4.83	2622.9	0.097	4.83	2315.93	0.097	4.83	5037.25	0.097	4.83	4726.93	0.097	4.83	4744.2	0.097	4.83	5139.7	0.097	4.83	5051.25	0.097	4.83	5623.93	0.097	4.83	3725.5	0.097	4.83	3832.44	0.097	4.83	5964.99	0.097	4.83	5926.07	0.097	4.83	5837.02	0.097	4.83
4117.82	0.097	4.835	2621.19	0.097	4.835	2317.21	0.097	4.835	5044.82	0.097	4.835	4726.11	0.097	4.835	4746.9	0.097	4.835	5130.62	0.097	4.835	5055.48	0.097	4.835	5620.94	0.097	4.835	3720.03	0.097	4.835	3835.53	0.097	4.835	5993.2	0.097	4.835	5921.23	0.097	4.835	5836.18	0.097	4.835
4119.65	0.097	4.84	2616.9	0.097	4.84	2316.17	0.097	4.84	5049.71	0.097	4.84	4722.9	0.097	4.84	4746.47	0.097	4.84	5119.47	0.097	4.84	5050.8	0.097	4.84	5621.61	0.097	4.84	3718.82	0.097	4.84	3836.53	0.097	4.84	6038.98	0.097	4.84	5918.76	0.097	4.84	5833.14	0.097	4.84
4120.19	0.097	4.845	2612.59	0.097	4.845	2315.15	0.097	4.845	5049.16	0.097	4.845	4718.38	0.097	4.845	4743.29	0.097	4.845	5110.24	0.097	4.845	5041.97	0.097	4.845	5647.33	0.097	4.845	3719.44	0.097	4.845	3835.15	0.097	4.845	6054.54	0.097	4.845	5915.77	0.097	4.845	5824.84	0.097	4.845
4117.12	0.097	4.85	2610.49	0.097	4.85	2312.46	0.097	4.85	5043.29	0.097	4.85	4713.55	0.097	4.85	4739.79	0.097	4.85	5107.8	0.097	4.85	5030.4	0.097	4.85	5684.3	0.097	4.85	3720.14	0.097	4.85	3833.8	0.097	4.85	6023.24	0.097	4.85	5911.4	0.097	4.85	5819.13	0.097	4.85
4111.23	0.098	4.855	2610.53	0.098	4.855	2311.05	0.098	4.855	5034.22	0.098	4.855	4713.15	0.098	4.855	4736.63	0.098	4.855	5116.99	0.098	4.855	5022.55	0.098	4.855	5682	0.098	4.855	3719.37	0.098	4.855	3852.4	0.098	4.855	6006.83	0.098	4.855	5915.4	0.098	4.855	5817.43	0.098	4.855
4127.7	0.098	4.86	2630.94	0.098	4.86	2330.78	0.098	4.86	5049.69	0.098	4.86	4738.56	0.098	4.86	4754.7	0.098	4.86	5144.15	0.098	4.86	5046.6	0.098	4.86	5679.36	0.098	4.86	3720.9	0.098	4.86	3882.01	0.098	4.86	6026.06	0.098	4.86	5947.87	0.098	4.86	5845.76	0.098	4.86
4159.34	0.098	4.865	2663.86	0.098	4.865	2361.56	0.098	4.865	5096.02	0.098	4.865	4783.64	0.098	4.865	4791.81	0.098	4.865	5178.12	0.098	4.865	5091.67	0.098	4.865	5678.49	0.098	4.865	3741.35	0.098	4.865	3886.74	0.098	4.865	6043.55	0.098	4.865	6001.81	0.098	4.865	5898.26	0.098	4.865
4163.48	0.098	4.87	2673.38	0.098	4.87	2369.84	0.098	4.87	5109.8	0.098	4.87	4787.26	0.098	4.87	4796.4	0.098	4.87	5182.32	0.098	4.87	5101.01	0.098	4.87	5680	0.098	4.87	3765.81	0.098	4.87	3883.22	0.098	4.87	6040.49	0.098	4.87	6004.2	0.098	4.87	5906.75	0.098	4.87
4162.24	0.098	4.875	2670.08	0.098	4.875	2363.82	0.098	4.875	5108.87	0.098	4.875	4781.99	0.098	4.875	4791.14	0.098	4.875	5178.03	0.098	4.875	5091.06	0.098	4.875	5677.14	0.098	4.875	3767.87	0.098	4.875	3879.97	0.098	4.875	6087.46	0.098	4.875	5991.93	0.098	4.875	5898.09	0.098	4.875
4165.35	0.098	4.88	2665.27	0.098	4.88	2353.97	0.098	4.88	5100.57	0.098	4.88	4776.66	0.098	4.88	4784.7	0.098	4.88	5164.25	0.098	4.88	5075.81	0.098	4.88	5673.57	0.098	4.88	3762.47	0.098	4.88	3878.56	0.098	4.88	6121.91	0.098	4.88	5986.75	0.098	4.88	5888.69	0.098	4.88
4165.97	0.098	4.885	2663.04	0.098	4.885	2346.21	0.098	4.885	5095.52	0.098	4.885	4770.46	0.098	4.885	4778.31	0.098	4.885	5162.61	0.098	4.885	5066.91	0.098	4.885	5673.33	0.098	4.885	3755.9	0.098	4.885	3876.48	0.098	4.885	6122.04	0.098	4.885	5992	0.098	4.885	5887.22	0.098	4.885
4159.1	0.098	4.89	2665.65	0.098	4.89	2344.76	0.098	4.89	5087.89	0.098	4.89	4764.6	0.098	4.89	4770.48	0.098	4.89	5168.58	0.098	4.89	5061.07	0.098	4.89	5675.12	0.098	4.89	3756	0.098	4.89	3874.33	0.098	4.89	6102.58	0.098	4.89	5984.43	0.098	4.89	5882.14	0.098	4.89
4151.36	0.098	4.895	2665.45	0.098	4.895	2347.19	0.098	4.895	5079.92	0.098	4.895	4761.29	0.098	4.895	4768.04	0.098	4.895	5163.11	0.098	4.895	5061.31	0.098	4.895	5701.17	0.098	4.895	3759.2	0.098	4.895	3872.32	0.098	4.895	6093.6	0.098	4.895	5974.73	0.098	4.895	5875.6	0.098	4.895
4145.94	0.098	4.9	2659.95	0.098	4.9	2350.65	0.098	4.9	5077.86	0.098	4.9	4759.85	0.098	4.9	4767.91	0.098	4.9	5148.6	0.098	4.9	5068.96	0.098	4.9	5750.18	0.098	4.9	3760.16	0.098	4.9	3873.65	0.098	4.9	6086.96	0.098	4.9	5965.12	0.098	4.9	5867.33	0.098	4.9
4143.55	0.099	4.905	2654.71	0.099	4.905	2354.24	0.099	4.905	5080.3	0.099	4.905	4761.72	0.099	4.905	4768.7	0.099	4.905	5144.33	0.099	4.905	5072.97	0.099	4.905	5762.92	0.099	4.905	3755.45	0.099	4.905	3896.77	0.099	4.905	6094.98	0.099	4.905	5963.8	0.099	4.905	5864.42	0.099	4.905
4167.18	0.099	4.91	2674.27	0.099	4.91	2377.44	0.099	4.91	5113.51	0.099	4.91	4792.36	0.099	4.91	4788.93	0.099	4.91	5165.97	0.099	4.91	5085.77	0.099	4.91	5757.25	0.099	4.91	3751.63	0.099	4.91	3927.14	0.099	4.91	6090.51	0.099	4.91	5989.59	0.099	4.91	5886.7	0.099	4.91
4205.25	0.099	4.915	2710.02	0.099	4.915	2408.9	0.099	4.915	5163.42	0.099	4.915	4839.99	0.099	4.915	4825.26	0.099	4.915	5201.67	0.099	4.915	5112.18	0.099	4.915	5743.52	0.099	4.915	3772.17	0.099	4.915	3930.45	0.099	4.915	6141.93	0.099	4.915	6038.59	0.099	4.915	5923.37	0.099	4.915
4211.66	0.099	4.92	2718.37	0.099	4.92	2412.34	0.099	4.92	5162	0.099	4.92	4838.06	0.099	4.92	4830.34	0.099	4.92	5213.91	0.099	4.92	5111.77	0.099	4.92	5738.51	0.099	4.92	3805.03	0.099	4.92	3925.56	0.099	4.92	6175.99	0.099	4.92	6052.89	0.099	4.92	5927.79	0.099	4.92
4206.76	0.099	4.925	2713.48	0.099	4.925	2407.35	0.099	4.925	5149.77	0.099	4.925	4823.37	0.099	4.925	4820.16	0.099	4.925	5221.32	0.099	4.925	5104.04	0.099	4.925	5735.9	0.099	4.925	3815.35	0.099	4.925	3921.74	0.099	4.925	6172.83	0.099	4.925	6051.87	0.099	4.925	5925.51	0.099	4.925
4198.53	0.099	4.93	2712.78	0.099	4.93	2406.44	0.099	4.93	5138.02	0.099	4.93	4813.71	0.099	4.93	4808.14	0.099	4.93	5215.06	0.099	4.93	5101.41	0.099	4.93	5734.68	0.099	4.93	3815.49	0.099	4.93	3920.95	0.099	4.93	6127.39	0.099	4.93	6041.92	0.099	4.93	5916.43	0.099	4.93
4192.15	0.099	4.935	2713.24	0.099	4.935	2406.91	0.099	4.935	5133.34	0.099	4.935	4813.44	0.099	4.935	4807.29	0.099	4.935	5202.64	0.099	4.935	5105.96	0.099	4.935	5730.41	0.099	4.935	3809.14	0.099	4.935	3917.49	0.099	4.935	6096.88	0.099	4.935	6032.7	0.099	4.935	5912.82	0.099	4.935
4189.76	0.099	4.94	2711.32	0.099	4.94	2405.72	0.099	4.94	5132.09	0.099	4.94	4816.02	0.099	4.94	4811.94	0.099	4.94	5193.77	0.099	4.94	5106.77	0.099	4.94	5727.28	0.099	4.94	3802.89	0.099	4.94	3913.47	0.099	4.94	6096.24	0.099	4.94	6025.35	0.099	4.94	5906.07	0.099	4.94
4188.34	0.099	4.945	2704.44	0.099	4.945	2400.67	0.099	4.945	5132.77	0.099	4.945	4816.69	0.099	4.945	4811.19	0.099	4.945	5190.23	0.099	4.945	5101.82	0.099	4.945	5754.91	0.099	4.945	3797.55	0.099	4.945	3910.66	0.099	4.945	6106.18	0.099	4.945	6027.93	0.099	4.945	5898.17	0.099	4.945
4187.34	0.099	4.95	2698.39	0.099	4.95	2391.36	0.099	4.95	5129	0.099	4.95	4813.49	0.099	4.95	4804.69	0.099	4.95	5180.73	0.099	4.95	5090.37	0.099	4.95	5810.61	0.099	4.95	3794.25	0.099	4.95	3910.9	0.099	4.95	6092.4	0.099	4.95	6024.94	0.099	4.95	5890.94	0.099	4.95
4186.76	0.1	4.955	2698.42	0.1	4.955	2388.16	0.1	4.955	5123.57	0.1	4.955	4807.43	0.1	4.955	4799.77	0.1	4.955	5178.15	0.1	4.955	5079.26	0.1	4.955	5824.08	0.1	4.955	3792.21	0.1	4.955	3931.79	0.1	4.955	6096.11	0.1	4.955	6020.41	0.1	4.955	5891.2	0.1	4.955
4209.84	0.1	4.96	2723.02	0.1	4.96	2414.7	0.1	4.96	5141.99	0.1	4.96	4823.14	0.1	4.96	4817.42	0.1	4.96	5213.7	0.1	4.96	5100.06	0.1	4.96	5820.23	0.1	4.96	3794.11	0.1	4.96	3961.73	0.1	4.96	6145.06	0.1	4.96	6041	0.1	4.96	5915.31	0.1	4.96
4246.46	0.1	4.965	2760.2	0.1	4.965	2455.14	0.1	4.965	5181.99	0.1	4.965	4864.35	0.1	4.965	4853.4	0.1	4.965	5259.9	0.1	4.965	5148.15	0.1	4.965	5812.88	0.1	4.965	3819.62	0.1	4.965	3967.92	0.1	4.965	6200.19	0.1	4.965	6081.84	0.1	4.965	5958.31	0.1	4.965
4248.49	0.1	4.97	2765.94	0.1	4.97	2463.69	0.1	4.97	5194.15	0.1	4.97	4874.41	0.1	4.97	4858.54	0.1	4.97	5254.08	0.1	4.97	5162.13	0.1	4.97	5812.81	0.1	4.97	3852.43	0.1	4.97	3966.08	0.1	4.97	6180.19	0.1	4.97	6088.76	0.1	4.97	5965.43	0.1	4.97
4238.28	0.1	4.975	2758	0.1	4.975	2459.32	0.1	4.975	5195.49	0.1	4.975	4867.59	0.1	4.975	4855.39	0.1	4.975	5240.12	0.1	4.975	5154.06	0.1	4.975	5809.97	0.1	4.975	3855.54	0.1	4.975	3961.74	0.1	4.975	6162.8	0.1	4.975	6079.77	0.1	4.975	5957.85	0.1	4.975
4231.22	0.1	4.98	2753.48	0.1	4.98	2454.11	0.1	4.98	5185.71	0.1	4.98	4858.3	0.1	4.98	4850.53	0.1	4.98	5233.55	0.1	4.98	5137.94	0.1	4.98	5802.14	0.1	4.98	3849.84	0.1	4.98	3956.84	0.1	4.98	6164.76	0.1	4.98	6066.22	0.1	4.98	5943.63	0.1	4.98
4230.32	0.1	4.985	2753.02	0.1	4.985	2451.03	0.1	4.985	5181.24	0.1	4.985	4855.98	0.1	4.985	4849.07	0.1	4.985	5230.66	0.1	4.985	5127.99	0.1	4.985	5792.3	0.1	4.985	3847.88	0.1	4.985	3952.89	0.1	4.985	6176.36	0.1	4.985	6068.95	0.1	4.985	5941.51	0.1	4.985
4230.35	0.1	4.99	2751.68	0.1	4.99	2449.07	0.1	4.99	5176.19	0.1	4.99	4849.62	0.1	4.99	4847.6	0.1	4.99	5231	0.1	4.99	5118.12	0.1	4.99	5789.95	0.1	4.99	3850.89	0.1	4.99	3952.73	0.1	4.99	6170.54	0.1	4.99	6075.34	0.1	4.99	5940.81	0.1	4.99
4228.59	0.1	4.995	2747.96	0.1	4.995	2446.46	0.1	4.995	5165.68	0.1	4.995	4840.06	0.1	4.995	4844.02	0.1	4.995	5240.68	0.1	4.995	5115.04	0.1	4.995	5817.83	0.1	4.995	3851.64	0.1	4.995	3951.75	0.1	4.995	6170.65	0.1	4.995	6078.2	0.1	4.995	5939.05	0.1	4.995
4223.16	0.1	5	2746.77	0.1	5	2446.08	0.1	5	5161.03	0.1	5	4838.8	0.1	5	4838.46	0.1	5	5238.79	0.1	5	5120.7	0.1	5	5863.94	0.1	5	3850.08	0.1	5	3950.2	0.1	5	6172.68	0.1	5	6067.12	0.1	5	5935.3	0.1	5
4216.82	0.101	5.005	2748.55	0.101	5.005	2445.34	0.101	5.005	5166.31	0.101	5.005	4847.12	0.101	5.005	4839.86	0.101	5.005	5223.55	0.101	5.005	5130.52	0.101	5.005	5869.64	0.101	5.005	3847.03	0.101	5.005	3968.74	0.101	5.005	6167.48	0.101	5.005	6059.47	0.101	5.005	5933.43	0.101	5.005
4235.88	0.101	5.01	2764.34	0.101	5.01	2462.96	0.101	5.01	5194.52	0.101	5.01	4876.01	0.101	5.01	4869.79	0.101	5.01	5242.28	0.101	5.01	5156.12	0.101	5.01	5864	0.101	5.01	3845.04	0.101	5.01	3996.51	0.101	5.01	6173.95	0.101	5.01	6085.82	0.101	5.01	5952.23	0.101	5.01
4267.91	0.101	5.015	2791.31	0.101	5.015	2496.09	0.101	5.015	5230.63	0.101	5.015	4909.92	0.101	5.015	4909.48	0.101	5.015	5289.07	0.101	5.015	5190.13	0.101	5.015	5858.99	0.101	5.015	3863.37	0.101	5.015	3998.29	0.101	5.015	6209	0.101	5.015	6128.12	0.101	5.015	5983.87	0.101	5.015
4268.49	0.101	5.02	2798.33	0.101	5.02	2505.71	0.101	5.02	5225.43	0.101	5.02	4904.36	0.101	5.02	4906.53	0.101	5.02	5294.2	0.101	5.02	5183.54	0.101	5.02	5859.03	0.101	5.02	3891.1	0.101	5.02	3986.7	0.101	5.02	6224.34	0.101	5.02	6131.3	0.101	5.02	5984.95	0.101	5.02
4264.38	0.101	5.025	2794.17	0.101	5.025	2505.42	0.101	5.025	5211.69	0.101	5.025	4891.63	0.101	5.025	4898.56	0.101	5.025	5292.66	0.101	5.025	5169.32	0.101	5.025	5856.53	0.101	5.025	3897.97	0.101	5.025	3964.59	0.101	5.025	6230.55	0.101	5.025	6122.82	0.101	5.025	5982.78	0.101	5.025
4264.04	0.101	5.03	2791.55	0.101	5.03	2504.8	0.101	5.03	5202.27	0.101	5.03	4887.22	0.101	5.03	4891.3	0.101	5.03	5299.88	0.101	5.03	5164.12	0.101	5.03	5861.93	0.101	5.03	3898.16	0.101	5.03	3942.8	0.101	5.03	6225.87	0.101	5.03	6114.09	0.101	5.03	5978.3	0.101	5.03
4262.48	0.101	5.035	2791.56	0.101	5.035	2501.76	0.101	5.035	5203.06	0.101	5.035	4890.4	0.101	5.035	4886.4	0.101	5.035	5300.13	0.101	5.035	5172.54	0.101	5.035	5864.22	0.101	5.035	3896.4	0.101	5.035	3932.94	0.101	5.035	6230.71	0.101	5.035	6109.9	0.101	5.035	5978.65	0.101	5.035
4256.07	0.101	5.04	2790.86	0.101	5.04	2496.42	0.101	5.04	5213.6	0.101	5.04	4891.47	0.101	5.04	4885.41	0.101	5.04	5280.65	0.101	5.04	5176.12	0.101	5.04	5862.26	0.101	5.04	3896.31	0.101	5.04	3929.08	0.101	5.04	6232.14	0.101	5.04	6107.4	0.101	5.04	5977.66	0.101	5.04
4247.53	0.101	5.045	2789.47	0.101	5.045	2490.81	0.101	5.045	5223.35	0.101	5.045	4889.36	0.101	5.045	4888.53	0.101	5.045	5266.57	0.101	5.045	5171.91	0.101	5.045	5879.25	0.101	5.045	3892.84	0.101	5.045	3922.96	0.101	5.045	6221.7	0.101	5.045	6105.79	0.101	5.045	5973.46	0.101	5.045
4241.51	0.101	5.05	2787.77	0.101	5.05	2487.95	0.101	5.05	5214.6	0.101	5.05	4884.79	0.101	5.05	4886.03	0.101	5.05	5261.61	0.101	5.05	5161.08	0.101	5.05	5915.91	0.101	5.05	3889.72	0.101	5.05	3917.19	0.101	5.05	6200.52	0.101	5.05	6097.08	0.101	5.05	5963.58	0.101	5.05
4241.6	0.102	5.055	2782.31	0.102	5.055	2487.35	0.102	5.055	5202.42	0.102	5.055	4880.76	0.102	5.055	4878.95	0.102	5.055	5260.23	0.102	5.055	5151.54	0.102	5.055	5919.54	0.102	5.055	3887.9	0.102	5.055	3931.2	0.102	5.055	6190.49	0.102	5.055	6096.6	0.102	5.055	5958.79	0.102	5.055
4265.04	0.102	5.06	2796.74	0.102	5.06	2511.85	0.102	5.06	5214.07	0.102	5.06	4897.97	0.102	5.06	4900.96	0.102	5.06	5288.2	0.102	5.06	5170.63	0.102	5.06	5915.37	0.102	5.06	3887.74	0.102	5.06	3955.39	0.102	5.06	6219.84	0.102	5.06	6128.2	0.102	5.06	5980.33	0.102	5.06
4297.19	0.102	5.065	2824.21	0.102	5.065	2550.62	0.102	5.065	5245.98	0.102	5.065	4932.38	0.102	5.065	4948.02	0.102	5.065	5341.15	0.102	5.065	5215.47	0.102	5.065	5909.2	0.102	5.065	3908.46	0.102	5.065	3959.48	0.102	5.065	6267.24	0.102	5.065	6171.82	0.102	5.065	6020.44	0.102	5.065
4298.61	0.102	5.07	2832.22	0.102	5.07	2557.91	0.102	5.07	5251.97	0.102	5.07	4940.5	0.102	5.07	4953.7	0.102	5.07	5350.18	0.102	5.07	5228.78	0.102	5.07	5909.82	0.102	5.07	3939.35	0.102	5.07	3953.5	0.102	5.07	6265.8	0.102	5.07	6175.87	0.102	5.07	6030.38	0.102	5.07
4288.91	0.102	5.075	2831.32	0.102	5.075	2544.93	0.102	5.075	5258.67	0.102	5.075	4939.07	0.102	5.075	4947.09	0.102	5.075	5339.4	0.102	5.075	5227.7	0.102	5.075	5909.33	0.102	5.075	3944.94	0.102	5.075	3948.05	0.102	5.075	6266.35	0.102	5.075	6178.16	0.102	5.075	6032.84	0.102	5.075
4283.09	0.102	5.08	2829.67	0.102	5.08	2530.78	0.102	5.08	5261.33	0.102	5.08	4933.09	0.102	5.08	4943.92	0.102	5.08	5326.38	0.102	5.08	5216.54	0.102	5.08	5909.78	0.102	5.08	3940.28	0.102	5.08	3947.63	0.102	5.08	6264.47	0.102	5.08	6174.33	0.102	5.08	6021.68	0.102	5.08
4281.84	0.102	5.085	2828.44	0.102	5.085	2525.28	0.102	5.085	5258.63	0.102	5.085	4927.4	0.102	5.085	4941.26	0.102	5.085	5321.07	0.102	5.085	5208.33	0.102	5.085	5905.07	0.102	5.085	3933.86	0.102	5.085	3945.55	0.102	5.085	6257.72	0.102	5.085	6163.42	0.102	5.085	6015.55	0.102	5.085
4279.51	0.102	5.09	2829.96	0.102	5.09	2527.46	0.102	5.09	5246.36	0.102	5.09	4923.26	0.102	5.09	4930.16	0.102	5.09	5319.06	0.102	5.09	5197.07	0.102	5.09	5903.79	0.102	5.09	3930.89	0.102	5.09	3941.52	0.102	5.09	6246.06	0.102	5.09	6147.5	0.102	5.09	6017.69	0.102	5.09
4276.11	0.102	5.095	2828.8	0.102	5.095	2529.63	0.102	5.095	5233.39	0.102	5.095	4923.77	0.102	5.095	4922.14	0.102	5.095	5320.47	0.102	5.095	5190.19	0.102	5.095	5927.84	0.102	5.095	3928.87	0.102	5.095	3938.72	0.102	5.095	6251.49	0.102	5.095	6142.22	0.102	5.095	6016.08	0.102	5.095
4275.12	0.102	5.1	2822.38	0.102	5.1	2530.27	0.102	5.1	5225.86	0.102	5.1	4921.62	0.102	5.1	4920.79	0.102	5.1	5320.04	0.102	5.1	5191.75	0.102	5.1	5967.66	0.102	5.1	3930.39	0.102	5.1	3940.93	0.102	5.1	6260.55	0.102	5.1	6138.4	0.102	5.1	6002.74	0.102	5.1
4273.88	0.103	5.105	2817.09	0.103	5.105	2532.34	0.103	5.105	5230.3	0.103	5.105	4920.21	0.103	5.105	4921.13	0.103	5.105	5318.45	0.103	5.105	5198.89	0.103	5.105	5973.28	0.103	5.105	3930.46	0.103	5.105	3961.93	0.103	5.105	6257.24	0.103	5.105	6137.31	0.103	5.105	5998.12	0.103	5.105
4290.83	0.103	5.11	2834.81	0.103	5.11	2552.58	0.103	5.11	5266.39	0.103	5.11	4946.14	0.103	5.11	4947.56	0.103	5.11	5338.85	0.103	5.11	5224.49	0.103	5.11	5968.91	0.103	5.11	3930.02	0.103	5.11	3988.7	0.103	5.11	6276.93	0.103	5.11	6168.62	0.103	5.11	6029.11	0.103	5.11
4319.28	0.103	5.115	2867.31	0.103	5.115	2581.31	0.103	5.115	5317.72	0.103	5.115	4988.85	0.103	5.115	4995.08	0.103	5.115	5374.77	0.103	5.115	5258.36	0.103	5.115	5966.83	0.103	5.115	3946.72	0.103	5.115	3991.39	0.103	5.115	6330.49	0.103	5.115	6223.72	0.103	5.115	6077.91	0.103	5.115
4320.53	0.103	5.12	2876.96	0.103	5.12	2585.23	0.103	5.12	5316.03	0.103	5.12	4990.25	0.103	5.12	4997.04	0.103	5.12	5379.54	0.103	5.12	5254.56	0.103	5.12	5968.51	0.103	5.12	3970.98	0.103	5.12	3985.49	0.103	5.12	6338.4	0.103	5.12	6231.89	0.103	5.12	6083.05	0.103	5.12
4314.63	0.103	5.125	2870.67	0.103	5.125	2581.54	0.103	5.125	5293.61	0.103	5.125	4975.19	0.103	5.125	4982.56	0.103	5.125	5381.99	0.103	5.125	5246.29	0.103	5.125	5963.71	0.103	5.125	3976.82	0.103	5.125	3980.76	0.103	5.125	6326.52	0.103	5.125	6222.52	0.103	5.125	6081.28	0.103	5.125
4313.1	0.103	5.13	2862.94	0.103	5.13	2581.12	0.103	5.13	5274.66	0.103	5.13	4961.48	0.103	5.13	4973.92	0.103	5.13	5382.45	0.103	5.13	5238.34	0.103	5.13	5959.86	0.103	5.13	3978.41	0.103	5.13	3977.86	0.103	5.13	6307.82	0.103	5.13	6213.69	0.103	5.13	6071.49	0.103	5.13
4310.27	0.103	5.135	2861.43	0.103	5.135	2582.66	0.103	5.135	5269.55	0.103	5.135	4958.16	0.103	5.135	4976.15	0.103	5.135	5379.55	0.103	5.135	5239.4	0.103	5.135	5951.88	0.103	5.135	3975.86	0.103	5.135	3975.08	0.103	5.135	6307.64	0.103	5.135	6209.59	0.103	5.135	6065.34	0.103	5.135
4307.04	0.103	5.14	2859.76	0.103	5.14	2579.79	0.103	5.14	5270.85	0.103	5.14	4958.84	0.103	5.14	4979.39	0.103	5.14	5369.71	0.103	5.14	5242.82	0.103	5.14	5944.92	0.103	5.14	3972.06	0.103	5.14	3974.16	0.103	5.14	6304.47	0.103	5.14	6202.4	0.103	5.14	6060.98	0.103	5.14
4306.09	0.103	5.145	2854.62	0.103	5.145	2570.86	0.103	5.145	5278.88	0.103	5.145	4962.77	0.103	5.145	4982.43	0.103	5.145	5361.25	0.103	5.145	5240.7	0.103	5.145	5965.57	0.103	5.145	3968.68	0.103	5.145	3971.18	0.103	5.145	6296.63	0.103	5.145	6208.65	0.103	5.145	6058.5	0.103	5.145
4304.56	0.103	5.15	2853.11	0.103	5.15	2561.88	0.103	5.15	5278.6	0.103	5.15	4961.64	0.103	5.15	4977.92	0.103	5.15	5351.88	0.103	5.15	5229.2	0.103	5.15	6012.07	0.103	5.15	3965.42	0.103	5.15	3967.64	0.103	5.15	6287.33	0.103	5.15	6210.2	0.103	5.15	6053.21	0.103	5.15
4299.86	0.104	5.155	2856.54	0.104	5.155	2559.78	0.104	5.155	5273.47	0.104	5.155	4957.44	0.104	5.155	4967.4	0.104	5.155	5345.44	0.104	5.155	5220.46	0.104	5.155	6024.82	0.104	5.155	3962.24	0.104	5.155	3985.14	0.104	5.155	6284.01	0.104	5.155	6200.32	0.104	5.155	6049.22	0.104	5.155
4318.51	0.104	5.16	2880.34	0.104	5.16	2580.82	0.104	5.16	5292.38	0.104	5.16	4985.22	0.104	5.16	4978.68	0.104	5.16	5371.33	0.104	5.16	5238.4	0.104	5.16	6027.62	0.104	5.16	3962.43	0.104	5.16	4013.79	0.104	5.16	6315.45	0.104	5.16	6214.93	0.104	5.16	6073.03	0.104	5.16
4352.63	0.104	5.165	2911.35	0.104	5.165	2612.31	0.104	5.165	5334.09	0.104	5.165	5032.98	0.104	5.165	5014.83	0.104	5.165	5421.46	0.104	5.165	5272.82	0.104	5.165	6025.75	0.104	5.165	3983.88	0.104	5.165	4019.78	0.104	5.165	6373.41	0.104	5.165	6259.8	0.104	5.165	6117.47	0.104	5.165
4355.23	0.104	5.17	2914.51	0.104	5.17	2622.41	0.104	5.17	5337.3	0.104	5.17	5036.38	0.104	5.17	5024.95	0.104	5.17	5428.22	0.104	5.17	5277.59	0.104	5.17	6024.44	0.104	5.17	4012.68	0.104	5.17	4015.98	0.104	5.17	6381.76	0.104	5.17	6266.7	0.104	5.17	6120.06	0.104	5.17
4342.79	0.104	5.175	2906.83	0.104	5.175	2624.69	0.104	5.175	5338.64	0.104	5.175	5025.22	0.104	5.175	5018.73	0.104	5.175	5414.25	0.104	5.175	5280.71	0.104	5.175	6017.42	0.104	5.175	4015.06	0.104	5.175	4107.37	0.104	5.175	6378.2	0.104	5.175	6262.79	0.104	5.175	6114.71	0.104	5.175
4335.91	0.104	5.18	2900.4	0.104	5.18	2622.15	0.104	5.18	5344.83	0.104	5.18	5018.72	0.104	5.18	5011.88	0.104	5.18	5403.07	0.104	5.18	5276.64	0.104	5.18	6011.88	0.104	5.18	4008.35	0.104	5.18	4107.35	0.104	5.18	6370.8	0.104	5.18	6257.2	0.104	5.18	6111.62	0.104	5.18
4339.83	0.104	5.185	2896.74	0.104	5.185	2614.77	0.104	5.185	5348.2	0.104	5.185	5017.76	0.104	5.185	5015.24	0.104	5.185	5400.63	0.104	5.185	5267.63	0.104	5.185	6008.71	0.104	5.185	4005.43	0.104	5.185	4157.45	0.104	5.185	6372.71	0.104	5.185	6262.46	0.104	5.185	6112.12	0.104	5.185
4342	0.104	5.19	2897.53	0.104	5.19	2609.01	0.104	5.19	5335.07	0.104	5.19	5011.09	0.104	5.19	5012.61	0.104	5.19	5396.71	0.104	5.19	5258.69	0.104	5.19	6010.3	0.104	5.19	4005.98	0.104	5.19	4220.33	0.104	5.19	6371.24	0.104	5.19	6264.47	0.104	5.19	6106.2	0.104	5.19
4336.71	0.104	5.195	2897.84	0.104	5.195	2607.56	0.104	5.195	5320.58	0.104	5.195	5000.07	0.104	5.195	5002.22	0.104	5.195	5398.85	0.104	5.195	5256.21	0.104	5.195	6036.89	0.104	5.195	4006.34	0.104	5.195	4236.11	0.104	5.195	6368.58	0.104	5.195	6263.38	0.104	5.195	6102.11	0.104	5.195
4330.21	0.104	5.2	2895.35	0.104	5.2	2606.53	0.104	5.2	5310.44	0.104	5.2	4991.51	0.104	5.2	4995.58	0.104	5.2	5400.23	0.104	5.2	5251.45	0.104	5.2	6078.93	0.104	5.2	4007.32	0.104	5.2	4233.37	0.104	5.2	6361.49	0.104	5.2	6250.96	0.104	5.2	6096.66	0.104	5.2
4326.43	0.105	5.205	2892.09	0.105	5.205	2606.89	0.105	5.205	5306.8	0.105	5.205	4992.46	0.105	5.205	4999.48	0.105	5.205	5395.39	0.105	5.205	5249.08	0.105	5.205	6078.98	0.105	5.205	4004.98	0.105	5.205	4226.13	0.105	5.205	6350	0.105	5.205	6241.01	0.105	5.205	6090.36	0.105	5.205
4346.22	0.105	5.21	2911.99	0.105	5.21	2628.17	0.105	5.21	5339.07	0.105	5.21	5026.77	0.105	5.21	5027.1	0.105	5.21	5410.02	0.105	5.21	5272.53	0.105	5.21	6069.03	0.105	5.21	4001.41	0.105	5.21	4223.83	0.105	5.21	6368.94	0.105	5.21	6265.3	0.105	5.21	6116.76	0.105	5.21
4382.39	0.105	5.215	2945.93	0.105	5.215	2659.94	0.105	5.215	5398.54	0.105	5.215	5078.24	0.105	5.215	5066.31	0.105	5.215	5441.5	0.105	5.215	5306.68	0.105	5.215	6061.43	0.105	5.215	4019.61	0.105	5.215	4220.8	0.105	5.215	6418.14	0.105	5.215	6318.54	0.105	5.215	6163.38	0.105	5.215
4390.33	0.105	5.22	2953.76	0.105	5.22	2664.97	0.105	5.22	5402.26	0.105	5.22	5086.17	0.105	5.22	5064.55	0.105	5.22	5439.18	0.105	5.22	5306.19	0.105	5.22	6066.93	0.105	5.22	4048.72	0.105	5.22	4217.65	0.105	5.22	6431.03	0.105	5.22	6329.42	0.105	5.22	6168.86	0.105	5.22
4388.1	0.105	5.225	2949.21	0.105	5.225	2657.13	0.105	5.225	5386.71	0.105	5.225	5075.63	0.105	5.225	5051.14	0.105	5.225	5435.06	0.105	5.225	5293.98	0.105	5.225	6072.2	0.105	5.225	4052.8	0.105	5.225	4216.47	0.105	5.225	6434.97	0.105	5.225	6321.91	0.105	5.225	6164.94	0.105	5.225
4382.38	0.105	5.23	2947.53	0.105	5.23	2651.61	0.105	5.23	5368.8	0.105	5.23	5061.23	0.105	5.23	5041.11	0.105	5.23	5446.73	0.105	5.23	5283.01	0.105	5.23	6077.9	0.105	5.23	4051.96	0.105	5.23	4219.53	0.105	5.23	6426.48	0.105	5.23	6312.66	0.105	5.23	6155.67	0.105	5.23
4376.56	0.105	5.235	2950.77	0.105	5.235	2650.62	0.105	5.235	5361.74	0.105	5.235	5055.7	0.105	5.235	5040.87	0.105	5.235	5458.46	0.105	5.235	5286.02	0.105	5.235	6080.59	0.105	5.235	4052.38	0.105	5.235	4239.93	0.105	5.235	6419.87	0.105	5.235	6310.62	0.105	5.235	6148.35	0.105	5.235
4373.43	0.105	5.24	2951.78	0.105	5.24	2652.31	0.105	5.24	5363.08	0.105	5.24	5052.55	0.105	5.24	5039.79	0.105	5.24	5446.85	0.105	5.24	5290.73	0.105	5.24	6075.76	0.105	5.24	4051.43	0.105	5.24	4267.34	0.105	5.24	6409.55	0.105	5.24	6297.28	0.105	5.24	6145.39	0.105	5.24
4366.97	0.105	5.245	2946.88	0.105	5.245	2653.47	0.105	5.245	5373.89	0.105	5.245	5051.35	0.105	5.245	5037.85	0.105	5.245	5431.3	0.105	5.245	5288.71	0.105	5.245	6091.4	0.105	5.245	4046.25	0.105	5.245	4272.13	0.105	5.245	6401.14	0.105	5.245	6289.9	0.105	5.245	6148.68	0.105	5.245
4358.1	0.105	5.25	2941.42	0.105	5.25	2651.59	0.105	5.25	5379.79	0.105	5.25	5050.93	0.105	5.25	5036.26	0.105	5.25	5424.44	0.105	5.25	5282.42	0.105	5.25	6138.69	0.105	5.25	4042.76	0.105	5.25	4269.99	0.105	5.25	6394.84	0.105	5.25	6285.51	0.105	5.25	6143.25	0.105	5.25
4354.66	0.106	5.255	2936.08	0.106	5.255	2647.38	0.106	5.255	5377.16	0.106	5.255	5052.52	0.106	5.255	5036.1	0.106	5.255	5418.55	0.106	5.255	5276.15	0.106	5.255	6149.4	0.106	5.255	4041.27	0.106	5.255	4269.13	0.106	5.255	6395.41	0.106	5.255	6289.92	0.106	5.255	6138.93	0.106	5.255
4382.47	0.106	5.26	2953.51	0.106	5.26	2667.98	0.106	5.26	5389.86	0.106	5.26	5069.2	0.106	5.26	5053.36	0.106	5.26	5436.97	0.106	5.26	5287.66	0.106	5.26	6146.51	0.106	5.26	4039.64	0.106	5.26	4268.9	0.106	5.26	6425.12	0.106	5.26	6319.95	0.106	5.26	6164.68	0.106	5.26
4423.06	0.106	5.265	2986.98	0.106	5.265	2704.92	0.106	5.265	5422.52	0.106	5.265	5097.1	0.106	5.265	5087.14	0.106	5.265	5484.47	0.106	5.265	5317.28	0.106	5.265	6139.84	0.106	5.265	4061.19	0.106	5.265	4265.8	0.106	5.265	6476.09	0.106	5.265	6360.81	0.106	5.265	6202.79	0.106	5.265
4427.98	0.106	5.27	2995.98	0.106	5.27	2715.33	0.106	5.27	5423.84	0.106	5.27	5097.52	0.106	5.27	5093.68	0.106	5.27	5499.49	0.106	5.27	5322.6	0.106	5.27	6138.78	0.106	5.27	4097.64	0.106	5.27	4264.14	0.106	5.27	6481.34	0.106	5.27	6362.9	0.106	5.27	6202.05	0.106	5.27
4419.1	0.106	5.275	2995.67	0.106	5.275	2710.14	0.106	5.275	5417.34	0.106	5.275	5100.52	0.106	5.275	5091.66	0.106	5.275	5485.54	0.106	5.275	5320.54	0.106	5.275	6133.09	0.106	5.275	4105.84	0.106	5.275	4262.94	0.106	5.275	6467.59	0.106	5.275	6359.66	0.106	5.275	6195.13	0.106	5.275
4411.65	0.106	5.28	2994.93	0.106	5.28	2701.31	0.106	5.28	5415.62	0.106	5.28	5102.45	0.106	5.28	5084.18	0.106	5.28	5466.73	0.106	5.28	5314.98	0.106	5.28	6127.25	0.106	5.28	4100.12	0.106	5.28	4264.33	0.106	5.28	6448.23	0.106	5.28	6353.53	0.106	5.28	6188.76	0.106	5.28
4407.39	0.106	5.285	2994.16	0.106	5.285	2694.1	0.106	5.285	5426.04	0.106	5.285	5103.93	0.106	5.285	5083.5	0.106	5.285	5462.57	0.106	5.285	5312.74	0.106	5.285	6120.6	0.106	5.285	4092.94	0.106	5.285	4282.63	0.106	5.285	6442.37	0.106	5.285	6348.25	0.106	5.285	6188.22	0.106	5.285
4405.34	0.106	5.29	2994.24	0.106	5.29	2691.25	0.106	5.29	5424.17	0.106	5.29	5103.12	0.106	5.29	5081.41	0.106	5.29	5462.03	0.106	5.29	5305.61	0.106	5.29	6120.31	0.106	5.29	4091.32	0.106	5.29	4309.07	0.106	5.29	6435.68	0.106	5.29	6337.88	0.106	5.29	6185.55	0.106	5.29
4401.76	0.106	5.295	2992	0.106	5.295	2692.02	0.106	5.295	5408.89	0.106	5.295	5096.76	0.106	5.295	5073.04	0.106	5.295	5467.11	0.106	5.295	5297.37	0.106	5.295	6155.28	0.106	5.295	4087.49	0.106	5.295	4317.72	0.106	5.295	6431.94	0.106	5.295	6334.63	0.106	5.295	6184.28	0.106	5.295
4399.02	0.106	5.3	2986.58	0.106	5.3	2694.06	0.106	5.3	5392.16	0.106	5.3	5085.55	0.106	5.3	5065.67	0.106	5.3	5475.5	0.106	5.3	5290.41	0.106	5.3	6211.8	0.106	5.3	4085.29	0.106	5.3	4320.68	0.106	5.3	6427.54	0.106	5.3	6334.07	0.106	5.3	6178.95	0.106	5.3
4399.54	0.107	5.305	2982.04	0.107	5.305	2696.15	0.107	5.305	5387.92	0.107	5.305	5082.57	0.107	5.305	5066.08	0.107	5.305	5476.83	0.107	5.305	5282.31	0.107	5.305	6218.91	0.107	5.305	4086.45	0.107	5.305	4317.67	0.107	5.305	6425.32	0.107	5.305	6329.03	0.107	5.305	6174.05	0.107	5.305
4420.96	0.107	5.31	3003.05	0.107	5.31	2721.75	0.107	5.31	5418.88	0.107	5.31	5108.99	0.107	5.31	5088.86	0.107	5.31	5491.18	0.107	5.31	5293.46	0.107	5.31	6211.42	0.107	5.31	4090.39	0.107	5.31	4313.9	0.107	5.31	6449.61	0.107	5.31	6347.85	0.107	5.31	6197.15	0.107	5.31
4451.35	0.107	5.315	3036.69	0.107	5.315	2759.16	0.107	5.315	5472.85	0.107	5.315	5152.55	0.107	5.315	5131.21	0.107	5.315	5521.55	0.107	5.315	5320.67	0.107	5.315	6200.3	0.107	5.315	4113.34	0.107	5.315	4311.42	0.107	5.315	6509.21	0.107	5.315	6386.94	0.107	5.315	6237.66	0.107	5.315
4450.75	0.107	5.32	3045.29	0.107	5.32	2761.32	0.107	5.32	5482.23	0.107	5.32	5159.57	0.107	5.32	5139.57	0.107	5.32	5520.86	0.107	5.32	5315.52	0.107	5.32	6196.24	0.107	5.32	4143.85	0.107	5.32	4312.69	0.107	5.32	6534.18	0.107	5.32	6394.79	0.107	5.32	6239.47	0.107	5.32
4442.41	0.107	5.325	3041.21	0.107	5.325	2750.53	0.107	5.325	5470.19	0.107	5.325	5146.74	0.107	5.325	5132.89	0.107	5.325	5512.1	0.107	5.325	5300.92	0.107	5.325	6192.23	0.107	5.325	4145.53	0.107	5.325	4313.34	0.107	5.325	6523.86	0.107	5.325	6390.84	0.107	5.325	6231.8	0.107	5.325
4435.4	0.107	5.33	3033.12	0.107	5.33	2749.36	0.107	5.33	5453.36	0.107	5.33	5123.41	0.107	5.33	5120.01	0.107	5.33	5510.09	0.107	5.33	5290.4	0.107	5.33	6193.25	0.107	5.33	4140.57	0.107	5.33	4311.83	0.107	5.33	6495.17	0.107	5.33	6384.37	0.107	5.33	6225.61	0.107	5.33
4431.86	0.107	5.335	3026.96	0.107	5.335	2755.88	0.107	5.335	5444.15	0.107	5.335	5114.57	0.107	5.335	5105.7	0.107	5.335	5520.02	0.107	5.335	5289.02	0.107	5.335	6194.61	0.107	5.335	4136.57	0.107	5.335	4326.92	0.107	5.335	6480.3	0.107	5.335	6390.99	0.107	5.335	6223.97	0.107	5.335
4429.82	0.107	5.34	3026.18	0.107	5.34	2757.39	0.107	5.34	5437.76	0.107	5.34	5118.85	0.107	5.34	5097.6	0.107	5.34	5524.98	0.107	5.34	5289.25	0.107	5.34	6193.21	0.107	5.34	4138.12	0.107	5.34	4352.3	0.107	5.34	6469.35	0.107	5.34	6388.67	0.107	5.34	6221.99	0.107	5.34
4429.94	0.107	5.345	3026.04	0.107	5.345	2748.45	0.107	5.345	5440.3	0.107	5.345	5125.5	0.107	5.345	5090.52	0.107	5.345	5514.46	0.107	5.345	5288.15	0.107	5.345	6211.91	0.107	5.345	4139.2	0.107	5.345	4359.19	0.107	5.345	6464.67	0.107	5.345	6381.18	0.107	5.345	6223.36	0.107	5.345
4426.05	0.107	5.35	3026.13	0.107	5.35	2738.82	0.107	5.35	5443.71	0.107	5.35	5126.49	0.107	5.35	5076.77	0.107	5.35	5494.71	0.107	5.35	5282.71	0.107	5.35	6249.79	0.107	5.35	4139.96	0.107	5.35	4358.11	0.107	5.35	6479.48	0.107	5.35	6376.55	0.107	5.35	6219.95	0.107	5.35
4421.83	0.108	5.355	3025.03	0.108	5.355	2735.01	0.108	5.355	5442.76	0.108	5.355	5124.16	0.108	5.355	5064.71	0.108	5.355	5485.17	0.108	5.355	5277.62	0.108	5.355	6256.36	0.108	5.355	4137.62	0.108	5.355	4355.77	0.108	5.355	6509.7	0.108	5.355	6369.54	0.108	5.355	6212.48	0.108	5.355
4443.41	0.108	5.36	3044.33	0.108	5.36	2756.77	0.108	5.36	5458.18	0.108	5.36	5141.89	0.108	5.36	5084.75	0.108	5.36	5516.27	0.108	5.36	5300.85	0.108	5.36	6252.78	0.108	5.36	4132.31	0.108	5.36	4357.53	0.108	5.36	6550.64	0.108	5.36	6387.59	0.108	5.36	6231	0.108	5.36
4477.75	0.108	5.365	3075.28	0.108	5.365	2792.83	0.108	5.365	5489.21	0.108	5.365	5173.24	0.108	5.365	5129.55	0.108	5.365	5577.86	0.108	5.365	5343.79	0.108	5.365	6252.24	0.108	5.365	4148.53	0.108	5.365	4356.85	0.108	5.365	6584.14	0.108	5.365	6425.7	0.108	5.365	6269.89	0.108	5.365
4481.83	0.108	5.37	3081.53	0.108	5.37	2802.84	0.108	5.37	5488.27	0.108	5.37	5170.23	0.108	5.37	5135.93	0.108	5.37	5595.95	0.108	5.37	5349.59	0.108	5.37	6259	0.108	5.37	4181.73	0.108	5.37	4353.23	0.108	5.37	6562.3	0.108	5.37	6430.77	0.108	5.37	6274.38	0.108	5.37
4475.48	0.108	5.375	3076.02	0.108	5.375	2804.99	0.108	5.375	5484.65	0.108	5.375	5164.51	0.108	5.375	5130.03	0.108	5.375	5589.65	0.108	5.375	5346.16	0.108	5.375	6257.12	0.108	5.375	4193.14	0.108	5.375	4348.07	0.108	5.375	6529.68	0.108	5.375	6427.52	0.108	5.375	6269.23	0.108	5.375
4467.02	0.108	5.38	3072.41	0.108	5.38	2804.3	0.108	5.38	5486.48	0.108	5.38	5165.44	0.108	5.38	5122.19	0.108	5.38	5572.92	0.108	5.38	5338.22	0.108	5.38	6253.09	0.108	5.38	4192.26	0.108	5.38	4348.06	0.108	5.38	6503.26	0.108	5.38	6422.7	0.108	5.38	6265.38	0.108	5.38
4460.61	0.108	5.385	3071.68	0.108	5.385	2796.19	0.108	5.385	5496.83	0.108	5.385	5168.19	0.108	5.385	5121.22	0.108	5.385	5560.16	0.108	5.385	5331.81	0.108	5.385	6247.36	0.108	5.385	4184.78	0.108	5.385	4370.54	0.108	5.385	6501.94	0.108	5.385	6423.96	0.108	5.385	6266.78	0.108	5.385
4456.44	0.108	5.39	3070.14	0.108	5.39	2786.3	0.108	5.39	5497.96	0.108	5.39	5161.82	0.108	5.39	5118.95	0.108	5.39	5549.68	0.108	5.39	5323.17	0.108	5.39	6243.29	0.108	5.39	4182.78	0.108	5.39	4401.31	0.108	5.39	6518.03	0.108	5.39	6421.29	0.108	5.39	6260.74	0.108	5.39
4454.47	0.108	5.395	3067.19	0.108	5.395	2782.68	0.108	5.395	5487.12	0.108	5.395	5147.36	0.108	5.395	5114.18	0.108	5.395	5544.26	0.108	5.395	5318.82	0.108	5.395	6265.5	0.108	5.395	4181.44	0.108	5.395	4409.23	0.108	5.395	6537.72	0.108	5.395	6419.1	0.108	5.395	6254.38	0.108	5.395
4451.37	0.108	5.4	3063.29	0.108	5.4	2786.26	0.108	5.4	5471.71	0.108	5.4	5130.48	0.108	5.4	5107.77	0.108	5.4	5544.64	0.108	5.4	5319.44	0.108	5.4	6304.82	0.108	5.4	4178.23	0.108	5.4	4406.11	0.108	5.4	6537.65	0.108	5.4	6415.17	0.108	5.4	6247.69	0.108	5.4
4448.47	0.109	5.405	3062.67	0.109	5.405	2788.16	0.109	5.405	5463.22	0.109	5.405	5125.47	0.109	5.405	5106.94	0.109	5.405	5551.7	0.109	5.405	5322.77	0.109	5.405	6311.67	0.109	5.405	4174.21	0.109	5.405	4400.7	0.109	5.405	6525.98	0.109	5.405	6411.71	0.109	5.405	6243.24	0.109	5.405
4468.92	0.109	5.41	3083.2	0.109	5.41	2807.93	0.109	5.41	5483.66	0.109	5.41	5157.25	0.109	5.41	5136.6	0.109	5.41	5582.34	0.109	5.41	5349.24	0.109	5.41	6305.03	0.109	5.41	4174.59	0.109	5.41	4397.22	0.109	5.41	6541.67	0.109	5.41	6436.73	0.109	5.41	6272.92	0.109	5.41
4501.39	0.109	5.415	3110.08	0.109	5.415	2840.66	0.109	5.415	5529.76	0.109	5.415	5203.69	0.109	5.415	5185.84	0.109	5.415	5624.96	0.109	5.415	5386.04	0.109	5.415	6290.07	0.109	5.415	4198.62	0.109	5.415	4394.32	0.109	5.415	6581.27	0.109	5.415	6482.89	0.109	5.415	6322.89	0.109	5.415
4503.47	0.109	5.42	3112.15	0.109	5.42	2846.63	0.109	5.42	5546.35	0.109	5.42	5206.42	0.109	5.42	5189.17	0.109	5.42	5619.68	0.109	5.42	5383.35	0.109	5.42	6285.52	0.109	5.42	4227.24	0.109	5.42	4393.29	0.109	5.42	6578.81	0.109	5.42	6488.99	0.109	5.42	6325.56	0.109	5.42
4495.67	0.109	5.425	3108.56	0.109	5.425	2838.41	0.109	5.425	5545	0.109	5.425	5199.58	0.109	5.425	5176.5	0.109	5.425	5607.54	0.109	5.425	5373.74	0.109	5.425	6288.6	0.109	5.425	4228.62	0.109	5.425	4395.23	0.109	5.425	6583.27	0.109	5.425	6480.64	0.109	5.425	6312.77	0.109	5.425
4494.73	0.109	5.43	3107.04	0.109	5.43	2830.04	0.109	5.43	5526.53	0.109	5.43	5191.89	0.109	5.43	5165.64	0.109	5.43	5609.13	0.109	5.43	5361.07	0.109	5.43	6291.13	0.109	5.43	4225.58	0.109	5.43	4397.95	0.109	5.43	6594.96	0.109	5.43	6468.45	0.109	5.43	6304.57	0.109	5.43
4493.77	0.109	5.435	3105.77	0.109	5.435	2829.37	0.109	5.435	5510.42	0.109	5.435	5181.1	0.109	5.435	5162.34	0.109	5.435	5619.28	0.109	5.435	5359.11	0.109	5.435	6294.29	0.109	5.435	4224.23	0.109	5.435	4416.61	0.109	5.435	6602.98	0.109	5.435	6469.12	0.109	5.435	6303.4	0.109	5.435
4488.21	0.109	5.44	3106.69	0.109	5.44	2832.92	0.109	5.44	5506.43	0.109	5.44	5167.54	0.109	5.44	5160.95	0.109	5.44	5619.59	0.109	5.44	5360.59	0.109	5.44	6300.45	0.109	5.44	4225.07	0.109	5.44	4442.97	0.109	5.44	6593.38	0.109	5.44	6465.52	0.109	5.44	6295.01	0.109	5.44
4480.87	0.109	5.445	3108.17	0.109	5.445	2834.11	0.109	5.445	5516	0.109	5.445	5161.4	0.109	5.445	5162.03	0.109	5.445	5613.49	0.109	5.445	5366.1	0.109	5.445	6322.04	0.109	5.445	4220.78	0.109	5.445	4448.12	0.109	5.445	6580.37	0.109	5.445	6459.84	0.109	5.445	6294.56	0.109	5.445
4476.7	0.109	5.45	3106.82	0.109	5.45	2828.77	0.109	5.45	5521.82	0.109	5.45	5162.56	0.109	5.45	5160.84	0.109	5.45	5603.29	0.109	5.45	5363.77	0.109	5.45	6355.91	0.109	5.45	4215.68	0.109	5.45	4444.88	0.109	5.45	6566.07	0.109	5.45	6457.23	0.109	5.45	6297.27	0.109	5.45
4474.09	0.11	5.455	3100.9	0.11	5.455	2822.69	0.11	5.455	5519.82	0.11	5.455	5159.47	0.11	5.455	5158.07	0.11	5.455	5592.21	0.11	5.455	5356.67	0.11	5.455	6359.12	0.11	5.455	4211.34	0.11	5.455	4443	0.11	5.455	6555.36	0.11	5.455	6456.78	0.11	5.455	6295.45	0.11	5.455
4496.32	0.11	5.46	3116.53	0.11	5.46	2842.55	0.11	5.46	5541.19	0.11	5.46	5172.26	0.11	5.46	5179.54	0.11	5.46	5608.78	0.11	5.46	5376.05	0.11	5.46	6351.24	0.11	5.46	4212.13	0.11	5.46	4447.38	0.11	5.46	6580.65	0.11	5.46	6484.69	0.11	5.46	6318.5	0.11	5.46
4531.43	0.11	5.465	3147.84	0.11	5.465	2878.22	0.11	5.465	5581.34	0.11	5.465	5206.17	0.11	5.465	5219.24	0.11	5.465	5655.56	0.11	5.465	5417.03	0.11	5.465	6341.14	0.11	5.465	4234.63	0.11	5.465	4449.93	0.11	5.465	6647.31	0.11	5.465	6538.56	0.11	5.465	6363.19	0.11	5.465
4536.73	0.11	5.47	3155.32	0.11	5.47	2883.33	0.11	5.47	5574.96	0.11	5.47	5205.55	0.11	5.47	5220.91	0.11	5.47	5673.24	0.11	5.47	5420.33	0.11	5.47	6344.78	0.11	5.47	4264.91	0.11	5.47	4447.34	0.11	5.47	6674.06	0.11	5.47	6544.21	0.11	5.47	6363.72	0.11	5.47
4531.13	0.11	5.475	3151.47	0.11	5.475	2873.64	0.11	5.475	5559.6	0.11	5.475	5195.76	0.11	5.475	5215.17	0.11	5.475	5675.61	0.11	5.475	5410.52	0.11	5.475	6345.6	0.11	5.475	4269.55	0.11	5.475	4442.64	0.11	5.475	6676.6	0.11	5.475	6531.95	0.11	5.475	6347.67	0.11	5.475
4525.55	0.11	5.48	3147.57	0.11	5.48	2867.66	0.11	5.48	5559.27	0.11	5.48	5189.43	0.11	5.48	5214.51	0.11	5.48	5666.14	0.11	5.48	5398.57	0.11	5.48	6340.28	0.11	5.48	4264.36	0.11	5.48	4438.4	0.11	5.48	6657.59	0.11	5.48	6519.76	0.11	5.48	6326.95	0.11	5.48
4519.01	0.11	5.485	3144.69	0.11	5.485	2867.65	0.11	5.485	5573.76	0.11	5.485	5188.76	0.11	5.485	5214.34	0.11	5.485	5657.12	0.11	5.485	5393.76	0.11	5.485	6335.05	0.11	5.485	4260.11	0.11	5.485	4455.63	0.11	5.485	6640.04	0.11	5.485	6526.01	0.11	5.485	6315.44	0.11	5.485
4512.16	0.11	5.49	3145.08	0.11	5.49	2866.72	0.11	5.49	5576.07	0.11	5.49	5184.28	0.11	5.49	5208.23	0.11	5.49	5645.95	0.11	5.49	5390.52	0.11	5.49	6332.5	0.11	5.49	4259.25	0.11	5.49	4487.57	0.11	5.49	6619.98	0.11	5.49	6526.99	0.11	5.49	6301.92	0.11	5.49
4510.56	0.11	5.495	3147.56	0.11	5.495	2866.22	0.11	5.495	5563.44	0.11	5.495	5183.02	0.11	5.495	5205.24	0.11	5.495	5638.65	0.11	5.495	5388.38	0.11	5.495	6356.76	0.11	5.495	4256.33	0.11	5.495	4499.35	0.11	5.495	6610.2	0.11	5.495	6517.96	0.11	5.495	6295.35	0.11	5.495
4509.79	0.11	5.5	3146.25	0.11	5.5	2868.97	0.11	5.5	5542.55	0.11	5.5	5178.82	0.11	5.5	5200.33	0.11	5.5	5639.94	0.11	5.5	5380.6	0.11	5.5	6399.77	0.11	5.5	4254.72	0.11	5.5	4500.81	0.11	5.5	6614.63	0.11	5.5	6510.17	0.11	5.5	6293.58	0.11	5.5
4507.53	0.111	5.505	3139.98	0.111	5.505	2872.33	0.111	5.505	5529.37	0.111	5.505	5170.16	0.111	5.505	5194.73	0.111	5.505	5649.86	0.111	5.505	5377.56	0.111	5.505	6409.18	0.111	5.505	4254.65	0.111	5.505	4497.69	0.111	5.505	6628.55	0.111	5.505	6507.7	0.111	5.505	6290.66	0.111	5.505
4528.73	0.111	5.51	3161.39	0.111	5.51	2891.59	0.111	5.51	5559.99	0.111	5.51	5192.89	0.111	5.51	5219.65	0.111	5.51	5676.23	0.111	5.51	5407.27	0.111	5.51	6410.55	0.111	5.51	4254.16	0.111	5.51	4494.44	0.111	5.51	6668.12	0.111	5.51	6534.77	0.111	5.51	6311.08	0.111	5.51
4567.36	0.111	5.515	3197.2	0.111	5.515	2920.11	0.111	5.515	5624.88	0.111	5.515	5246.82	0.111	5.515	5265.25	0.111	5.515	5713.18	0.111	5.515	5448.35	0.111	5.515	6403.55	0.111	5.515	4269.92	0.111	5.515	4491.93	0.111	5.515	6722.9	0.111	5.515	6587.1	0.111	5.515	6358.3	0.111	5.515
4573.14	0.111	5.52	3202.99	0.111	5.52	2920.74	0.111	5.52	5644.5	0.111	5.52	5256.97	0.111	5.52	5272.75	0.111	5.52	5712.8	0.111	5.52	5447.64	0.111	5.52	6395.33	0.111	5.52	4297.78	0.111	5.52	4491.9	0.111	5.52	6717.85	0.111	5.52	6597.98	0.111	5.52	6369.6	0.111	5.52
4563.06	0.111	5.525	3198.42	0.111	5.525	2913.51	0.111	5.525	5640.1	0.111	5.525	5242	0.111	5.525	5264.88	0.111	5.525	5702.14	0.111	5.525	5438.43	0.111	5.525	6391.48	0.111	5.525	4305.25	0.111	5.525	4491.51	0.111	5.525	6697.95	0.111	5.525	6596.07	0.111	5.525	6363.29	0.111	5.525
4552.87	0.111	5.53	3196.95	0.111	5.53	2912.5	0.111	5.53	5624.77	0.111	5.53	5223.05	0.111	5.53	5252.67	0.111	5.53	5687.18	0.111	5.53	5431.99	0.111	5.53	6391.26	0.111	5.53	4302.95	0.111	5.53	4491.75	0.111	5.53	6681.09	0.111	5.53	6584.4	0.111	5.53	6351.86	0.111	5.53
4550.63	0.111	5.535	3196.88	0.111	5.535	2917.87	0.111	5.535	5612.59	0.111	5.535	5214.37	0.111	5.535	5246.06	0.111	5.535	5688.63	0.111	5.535	5427.62	0.111	5.535	6385.51	0.111	5.535	4300.02	0.111	5.535	4512.14	0.111	5.535	6682.16	0.111	5.535	6582.24	0.111	5.535	6351.33	0.111	5.535
4548.5	0.111	5.54	3193.4	0.111	5.54	2918.06	0.111	5.54	5593.53	0.111	5.54	5211.66	0.111	5.54	5240.76	0.111	5.54	5702.33	0.111	5.54	5417.75	0.111	5.54	6384.04	0.111	5.54	4299.73	0.111	5.54	4543.15	0.111	5.54	6687.76	0.111	5.54	6579.15	0.111	5.54	6346.63	0.111	5.54
4545.11	0.111	5.545	3186.77	0.111	5.545	2910.39	0.111	5.545	5582.35	0.111	5.545	5209.28	0.111	5.545	5242.36	0.111	5.545	5704.41	0.111	5.545	5410.38	0.111	5.545	6414.04	0.111	5.545	4299.7	0.111	5.545	4549.82	0.111	5.545	6700	0.111	5.545	6573.03	0.111	5.545	6340.41	0.111	5.545
4540.26	0.111	5.55	3182.39	0.111	5.55	2902.25	0.111	5.55	5587.47	0.111	5.55	5210.67	0.111	5.55	5245.79	0.111	5.55	5686.32	0.111	5.55	5407.26	0.111	5.55	6460.75	0.111	5.55	4299.28	0.111	5.55	4545.1	0.111	5.55	6700.8	0.111	5.55	6568.08	0.111	5.55	6336.33	0.111	5.55
4534.01	0.112	5.555	3180.23	0.112	5.555	2900.64	0.112	5.555	5603.43	0.112	5.555	5218.94	0.112	5.555	5241.7	0.112	5.555	5674.37	0.112	5.555	5410.11	0.112	5.555	6465.04	0.112	5.555	4294.36	0.112	5.555	4539.31	0.112	5.555	6690.92	0.112	5.555	6567.98	0.112	5.555	6335.96	0.112	5.555
4552.99	0.112	5.56	3204.43	0.112	5.56	2926.07	0.112	5.56	5633.87	0.112	5.56	5248.96	0.112	5.56	5256.19	0.112	5.56	5695.81	0.112	5.56	5434.86	0.112	5.56	6458.81	0.112	5.56	4288.62	0.112	5.56	4539.89	0.112	5.56	6707.64	0.112	5.56	6592.7	0.112	5.56	6359.02	0.112	5.56
4590.98	0.112	5.565	3246.5	0.112	5.565	2969.21	0.112	5.565	5667.92	0.112	5.565	5289.47	0.112	5.565	5293.08	0.112	5.565	5736.08	0.112	5.565	5469.25	0.112	5.565	6453.39	0.112	5.565	4306.11	0.112	5.565	4541.77	0.112	5.565	6755.49	0.112	5.565	6636.77	0.112	5.565	6405.26	0.112	5.565
4594.16	0.112	5.57	3258.41	0.112	5.57	2980.67	0.112	5.57	5661.41	0.112	5.57	5286.76	0.112	5.57	5299.85	0.112	5.57	5747.24	0.112	5.57	5467.42	0.112	5.57	6454.21	0.112	5.57	4338.39	0.112	5.57	4542.39	0.112	5.57	6760.78	0.112	5.57	6640.27	0.112	5.57	6412	0.112	5.57
4584.54	0.112	5.575	3251.05	0.112	5.575	2976.89	0.112	5.575	5646.1	0.112	5.575	5274.04	0.112	5.575	5294.42	0.112	5.575	5750.99	0.112	5.575	5460.09	0.112	5.575	6449.78	0.112	5.575	4343.54	0.112	5.575	4539.96	0.112	5.575	6756.57	0.112	5.575	6633.89	0.112	5.575	6402.6	0.112	5.575
4577.52	0.112	5.58	3243.7	0.112	5.58	2969.19	0.112	5.58	5636.3	0.112	5.58	5267.79	0.112	5.58	5289.45	0.112	5.58	5744.58	0.112	5.58	5455.86	0.112	5.58	6449.15	0.112	5.58	4340.96	0.112	5.58	4539.17	0.112	5.58	6755.06	0.112	5.58	6624.5	0.112	5.58	6390.02	0.112	5.58
4575.67	0.112	5.585	3241.41	0.112	5.585	2959.1	0.112	5.585	5648.86	0.112	5.585	5271.48	0.112	5.585	5289.14	0.112	5.585	5738.18	0.112	5.585	5452.11	0.112	5.585	6448.85	0.112	5.585	4339.6	0.112	5.585	4558.71	0.112	5.585	6762.09	0.112	5.585	6628.49	0.112	5.585	6390.07	0.112	5.585
4574.29	0.112	5.59	3243.86	0.112	5.59	2949.38	0.112	5.59	5667.19	0.112	5.59	5271.84	0.112	5.59	5287.29	0.112	5.59	5728.96	0.112	5.59	5448.36	0.112	5.59	6444.89	0.112	5.59	4340.05	0.112	5.59	4585.06	0.112	5.59	6757.67	0.112	5.59	6631.22	0.112	5.59	6386.03	0.112	5.59
4568.79	0.112	5.595	3244.02	0.112	5.595	2944.16	0.112	5.595	5673.31	0.112	5.595	5266.01	0.112	5.595	5282.36	0.112	5.595	5722.15	0.112	5.595	5449.96	0.112	5.595	6466.77	0.112	5.595	4337.97	0.112	5.595	4588.56	0.112	5.595	6744.66	0.112	5.595	6626.45	0.112	5.595	6377.94	0.112	5.595
4557.1	0.112	5.6	3242.22	0.112	5.6	2946.3	0.112	5.6	5657.01	0.112	5.6	5256.46	0.112	5.6	5275.22	0.112	5.6	5716.48	0.112	5.6	5445.79	0.112	5.6	6514.21	0.112	5.6	4335.81	0.112	5.6	4587.82	0.112	5.6	6726.33	0.112	5.6	6618.55	0.112	5.6	6368.2	0.112	5.6
4547.79	0.113	5.605	3237.91	0.113	5.605	2951.8	0.113	5.605	5633.48	0.113	5.605	5248.17	0.113	5.605	5270.68	0.113	5.605	5718.29	0.113	5.605	5436.27	0.113	5.605	6525.22	0.113	5.605	4334.95	0.113	5.605	4590.01	0.113	5.605	6716.22	0.113	5.605	6615.11	0.113	5.605	6367.37	0.113	5.605
4570.1	0.113	5.61	3258.76	0.113	5.61	2977.48	0.113	5.61	5640.99	0.113	5.61	5268.95	0.113	5.61	5294.29	0.113	5.61	5748.15	0.113	5.61	5452.82	0.113	5.61	6521.21	0.113	5.61	4336.98	0.113	5.61	4592.62	0.113	5.61	6742.62	0.113	5.61	6640.57	0.113	5.61	6393.79	0.113	5.61
4611.77	0.113	5.615	3295.39	0.113	5.615	3016.94	0.113	5.615	5680.5	0.113	5.615	5310.72	0.113	5.615	5337.51	0.113	5.615	5789.23	0.113	5.615	5493.57	0.113	5.615	6513.56	0.113	5.615	4357.96	0.113	5.615	4588.17	0.113	5.615	6796.48	0.113	5.615	6686.53	0.113	5.615	6437.13	0.113	5.615
4616.93	0.113	5.62	3298.48	0.113	5.62	3025.6	0.113	5.62	5695.05	0.113	5.62	5317.74	0.113	5.62	5343.27	0.113	5.62	5783.49	0.113	5.62	5499.97	0.113	5.62	6507	0.113	5.62	4392.13	0.113	5.62	4580.97	0.113	5.62	6810.44	0.113	5.62	6692.49	0.113	5.62	6443.14	0.113	5.62
4608.33	0.113	5.625	3290.44	0.113	5.625	3020.66	0.113	5.625	5700.69	0.113	5.625	5317.66	0.113	5.625	5332.54	0.113	5.625	5767.85	0.113	5.625	5492.28	0.113	5.625	6500.63	0.113	5.625	4395.77	0.113	5.625	4576.17	0.113	5.625	6814.21	0.113	5.625	6689.93	0.113	5.625	6433.01	0.113	5.625
4601.09	0.113	5.63	3287.87	0.113	5.63	3013.67	0.113	5.63	5696.69	0.113	5.63	5316.52	0.113	5.63	5321.35	0.113	5.63	5761.74	0.113	5.63	5482.56	0.113	5.63	6501.52	0.113	5.63	4387.31	0.113	5.63	4577.74	0.113	5.63	6810.4	0.113	5.63	6675.67	0.113	5.63	6416.68	0.113	5.63
4597.98	0.113	5.635	3289.05	0.113	5.635	3009.65	0.113	5.635	5694.9	0.113	5.635	5309.53	0.113	5.635	5317.77	0.113	5.635	5766.66	0.113	5.635	5479.05	0.113	5.635	6501.25	0.113	5.635	4382.68	0.113	5.635	4598.76	0.113	5.635	6806.1	0.113	5.635	6667.01	0.113	5.635	6408.53	0.113	5.635
4590.3	0.113	5.64	3289.27	0.113	5.64	3010.86	0.113	5.64	5689.34	0.113	5.64	5297.71	0.113	5.64	5312.8	0.113	5.64	5769.05	0.113	5.64	5473.32	0.113	5.64	6503.81	0.113	5.64	4385.09	0.113	5.64	4626.07	0.113	5.64	6792.28	0.113	5.64	6663.75	0.113	5.64	6395.76	0.113	5.64
4580.85	0.113	5.645	3286.78	0.113	5.645	3011.82	0.113	5.645	5676.46	0.113	5.645	5294.25	0.113	5.645	5313.12	0.113	5.645	5776.62	0.113	5.645	5468.55	0.113	5.645	6531.91	0.113	5.645	4384.37	0.113	5.645	4631.36	0.113	5.645	6783.76	0.113	5.645	6665.54	0.113	5.645	6384.27	0.113	5.645
4577.32	0.113	5.65	3284.83	0.113	5.65	3007.19	0.113	5.65	5665.95	0.113	5.65	5298.33	0.113	5.65	5318.33	0.113	5.65	5775.37	0.113	5.65	5467.42	0.113	5.65	6577.2	0.113	5.65	4381.08	0.113	5.65	4628.74	0.113	5.65	6781.63	0.113	5.65	6664.05	0.113	5.65	6377.2	0.113	5.65
4579.91	0.114	5.655	3281.9	0.114	5.655	2998.88	0.114	5.655	5672.91	0.114	5.655	5301.38	0.114	5.655	5319.41	0.114	5.655	5763.46	0.114	5.655	5468.3	0.114	5.655	6581.08	0.114	5.655	4379.27	0.114	5.655	4624.25	0.114	5.655	6784.05	0.114	5.655	6660.91	0.114	5.655	6371.83	0.114	5.655
4604.93	0.114	5.66	3300.15	0.114	5.66	3019.3	0.114	5.66	5706.59	0.114	5.66	5319.43	0.114	5.66	5337.77	0.114	5.66	5773.25	0.114	5.66	5491.85	0.114	5.66	6575.74	0.114	5.66	4379.41	0.114	5.66	4620.91	0.114	5.66	6805.37	0.114	5.66	6687.44	0.114	5.66	6387.68	0.114	5.66
4638.58	0.114	5.665	3332.52	0.114	5.665	3063.68	0.114	5.665	5741.93	0.114	5.665	5347.44	0.114	5.665	5374.8	0.114	5.665	5813.41	0.114	5.665	5532.76	0.114	5.665	6568.29	0.114	5.665	4398.99	0.114	5.665	4621.42	0.114	5.665	6846.42	0.114	5.665	6732.1	0.114	5.665	6421.04	0.114	5.665
4640.28	0.114	5.67	3338.03	0.114	5.67	3076.19	0.114	5.67	5736.19	0.114	5.67	5345.61	0.114	5.67	5375.41	0.114	5.67	5825.6	0.114	5.67	5533.65	0.114	5.67	6564.58	0.114	5.67	4432.45	0.114	5.67	4625.21	0.114	5.67	6853.3	0.114	5.67	6733.13	0.114	5.67	6417.25	0.114	5.67
4628.41	0.114	5.675	3334.19	0.114	5.675	3068.97	0.114	5.675	5721.92	0.114	5.675	5338.03	0.114	5.675	5367.3	0.114	5.675	5823.62	0.114	5.675	5519.5	0.114	5.675	6563.36	0.114	5.675	4441.46	0.114	5.675	4626.86	0.114	5.675	6844.64	0.114	5.675	6722.86	0.114	5.675	6404.58	0.114	5.675
4616.24	0.114	5.68	3331.65	0.114	5.68	3063.81	0.114	5.68	5707.35	0.114	5.68	5329.18	0.114	5.68	5362.2	0.114	5.68	5818.33	0.114	5.68	5508.67	0.114	5.68	6563.34	0.114	5.68	4442.09	0.114	5.68	4623.24	0.114	5.68	6828.45	0.114	5.68	6711.44	0.114	5.68	6393.81	0.114	5.68
4608.4	0.114	5.685	3329.47	0.114	5.685	3065.4	0.114	5.685	5702.03	0.114	5.685	5326.81	0.114	5.685	5362.36	0.114	5.685	5817.36	0.114	5.685	5509.41	0.114	5.685	6560.25	0.114	5.685	4436.92	0.114	5.685	4634.75	0.114	5.685	6826.43	0.114	5.685	6712.18	0.114	5.685	6389.41	0.114	5.685
4604.12	0.114	5.69	3326.59	0.114	5.69	3064.76	0.114	5.69	5705.59	0.114	5.69	5328.15	0.114	5.69	5357.16	0.114	5.69	5807.92	0.114	5.69	5507.22	0.114	5.69	6556.82	0.114	5.69	4432.12	0.114	5.69	4657.56	0.114	5.69	6829.12	0.114	5.69	6710.25	0.114	5.69	6382.56	0.114	5.69
4603.97	0.114	5.695	3321.88	0.114	5.695	3056.68	0.114	5.695	5709.77	0.114	5.695	5328.99	0.114	5.695	5353.92	0.114	5.695	5796.62	0.114	5.695	5500.55	0.114	5.695	6579.42	0.114	5.695	4430.01	0.114	5.695	4664.93	0.114	5.695	6832.21	0.114	5.695	6703.58	0.114	5.695	6371.45	0.114	5.695
4606.23	0.114	5.7	3317.37	0.114	5.7	3049.71	0.114	5.7	5706.47	0.114	5.7	5322.9	0.114	5.7	5348.69	0.114	5.7	5792.99	0.114	5.7	5493.85	0.114	5.7	6619.43	0.114	5.7	4430.55	0.114	5.7	4665.75	0.114	5.7	6832.57	0.114	5.7	6698.52	0.114	5.7	6357.21	0.114	5.7
4606.49	0.115	5.705	3312.93	0.115	5.705	3049.5	0.115	5.705	5705.72	0.115	5.705	5310.12	0.115	5.705	5345.69	0.115	5.705	5799.7	0.115	5.705	5491.17	0.115	5.705	6623.88	0.115	5.705	4428.7	0.115	5.705	4664.69	0.115	5.705	6827.87	0.115	5.705	6700.77	0.115	5.705	6346.67	0.115	5.705
4623.36	0.115	5.71	3330.92	0.115	5.71	3073.97	0.115	5.71	5727.95	0.115	5.71	5323.03	0.115	5.71	5373.5	0.115	5.71	5831.79	0.115	5.71	5517.4	0.115	5.71	6617.86	0.115	5.71	4423.98	0.115	5.71	4663.98	0.115	5.71	6849.64	0.115	5.71	6727.35	0.115	5.71	6354.27	0.115	5.71
4648.94	0.115	5.715	3363.98	0.115	5.715	3110.9	0.115	5.715	5760.57	0.115	5.715	5365.38	0.115	5.715	5424.73	0.115	5.715	5881.99	0.115	5.715	5563.56	0.115	5.715	6616.61	0.115	5.715	4440.65	0.115	5.715	4662.07	0.115	5.715	6890.31	0.115	5.715	6768.52	0.115	5.715	6382.85	0.115	5.715
4651.17	0.115	5.72	3373.03	0.115	5.72	3120.31	0.115	5.72	5761.07	0.115	5.72	5380.56	0.115	5.72	5434.72	0.115	5.72	5887.86	0.115	5.72	5569.62	0.115	5.72	6620.1	0.115	5.72	4470.27	0.115	5.72	4661.95	0.115	5.72	6888.46	0.115	5.72	6771.6	0.115	5.72	6382.42	0.115	5.72
4648.3	0.115	5.725	3369.37	0.115	5.725	3114.54	0.115	5.725	5756.29	0.115	5.725	5378.3	0.115	5.725	5424.46	0.115	5.725	5872.21	0.115	5.725	5562.85	0.115	5.725	6614.57	0.115	5.725	4476.65	0.115	5.725	4662.49	0.115	5.725	6875.12	0.115	5.725	6768.06	0.115	5.725	6365.32	0.115	5.725
4644.63	0.115	5.73	3362.74	0.115	5.73	3107.09	0.115	5.73	5751.65	0.115	5.73	5368.33	0.115	5.73	5411.62	0.115	5.73	5853.39	0.115	5.73	5554.05	0.115	5.73	6610.42	0.115	5.73	4476.45	0.115	5.73	4663.26	0.115	5.73	6870.72	0.115	5.73	6762.06	0.115	5.73	6342.73	0.115	5.73
4639.25	0.115	5.735	3353.98	0.115	5.735	3101	0.115	5.735	5747.66	0.115	5.735	5359.09	0.115	5.735	5406.56	0.115	5.735	5851.55	0.115	5.735	5547.81	0.115	5.735	6607.09	0.115	5.735	4475.78	0.115	5.735	4680.82	0.115	5.735	6878.92	0.115	5.735	6758.57	0.115	5.735	6335.65	0.115	5.735
4635.89	0.115	5.74	3349.88	0.115	5.74	3096.2	0.115	5.74	5743.51	0.115	5.74	5346.5	0.115	5.74	5398.68	0.115	5.74	5857.47	0.115	5.74	5538.53	0.115	5.74	6604.26	0.115	5.74	4476.41	0.115	5.74	4705.84	0.115	5.74	6878.07	0.115	5.74	6750.76	0.115	5.74	6330.65	0.115	5.74
4631.7	0.115	5.745	3353.93	0.115	5.745	3092.52	0.115	5.745	5742.74	0.115	5.745	5339.18	0.115	5.745	5390.82	0.115	5.745	5858.25	0.115	5.745	5534.03	0.115	5.745	6624.39	0.115	5.745	4475	0.115	5.745	4709.1	0.115	5.745	6873.44	0.115	5.745	6748.81	0.115	5.745	6319.83	0.115	5.745
4621.72	0.115	5.75	3356.2	0.115	5.75	3091.31	0.115	5.75	5737.94	0.115	5.75	5340.59	0.115	5.75	5391.57	0.115	5.75	5847.56	0.115	5.75	5532.38	0.115	5.75	6663.32	0.115	5.75	4473.6	0.115	5.75	4704.56	0.115	5.75	6867.55	0.115	5.75	6746.7	0.115	5.75	6308.85	0.115	5.75
4610.92	0.116	5.755	3353.21	0.116	5.755	3091.54	0.116	5.755	5729.88	0.116	5.755	5349.21	0.116	5.755	5395.75	0.116	5.755	5842.31	0.116	5.755	5531.31	0.116	5.755	6671.46	0.116	5.755	4469.79	0.116	5.755	4702.24	0.116	5.755	6862.8	0.116	5.755	6742.7	0.116	5.755	6306.98	0.116	5.755
4627.66	0.116	5.76	3371.01	0.116	5.76	3111.14	0.116	5.76	5750.98	0.116	5.76	5377.64	0.116	5.76	5423.86	0.116	5.76	5867.75	0.116	5.76	5556.37	0.116	5.76	6673.88	0.116	5.76	4467.38	0.116	5.76	4706.91	0.116	5.76	6889.02	0.116	5.76	6762.69	0.116	5.76	6333.86	0.116	5.76
4661.23	0.116	5.765	3401.13	0.116	5.765	3144.51	0.116	5.765	5795.52	0.116	5.765	5412.03	0.116	5.765	5468.1	0.116	5.765	5908.36	0.116	5.765	5596.63	0.116	5.765	6666.53	0.116	5.765	4488.5	0.116	5.765	4709.73	0.116	5.765	6938.22	0.116	5.765	6803.38	0.116	5.765	6373.63	0.116	5.765
4667.5	0.116	5.77	3403.45	0.116	5.77	3153.23	0.116	5.77	5797.7	0.116	5.77	5405.36	0.116	5.77	5469.81	0.116	5.77	5911.1	0.116	5.77	5591.56	0.116	5.77	6663.64	0.116	5.77	4518.67	0.116	5.77	4707.48	0.116	5.77	6944.38	0.116	5.77	6806.38	0.116	5.77	6370.37	0.116	5.77
4663.49	0.116	5.775	3391.58	0.116	5.775	3150.4	0.116	5.775	5788.2	0.116	5.775	5387.98	0.116	5.775	5459.62	0.116	5.775	5920.64	0.116	5.775	5571.44	0.116	5.775	6662	0.116	5.775	4519.31	0.116	5.775	4702.24	0.116	5.775	6936.31	0.116	5.775	6802.48	0.116	5.775	6358.91	0.116	5.775
4659.5	0.116	5.78	3384.64	0.116	5.78	3147.68	0.116	5.78	5780.39	0.116	5.78	5381.24	0.116	5.78	5453.75	0.116	5.78	5927.06	0.116	5.78	5557.46	0.116	5.78	6660.27	0.116	5.78	4511.1	0.116	5.78	4700.73	0.116	5.78	6927.94	0.116	5.78	6799.5	0.116	5.78	6352.02	0.116	5.78
4655.99	0.116	5.785	3386.68	0.116	5.785	3142.04	0.116	5.785	5778.33	0.116	5.785	5389.14	0.116	5.785	5456.33	0.116	5.785	5922.67	0.116	5.785	5555.23	0.116	5.785	6654.96	0.116	5.785	4506.26	0.116	5.785	4723.15	0.116	5.785	6930.49	0.116	5.785	6800.52	0.116	5.785	6350.47	0.116	5.785
4650.51	0.116	5.79	3390.5	0.116	5.79	3135.41	0.116	5.79	5781.9	0.116	5.79	5395.1	0.116	5.79	5458.37	0.116	5.79	5913.3	0.116	5.79	5550.51	0.116	5.79	6653.34	0.116	5.79	4506.39	0.116	5.79	4754.34	0.116	5.79	6918.59	0.116	5.79	6795.43	0.116	5.79	6342.85	0.116	5.79
4645.78	0.116	5.795	3391.24	0.116	5.795	3130.87	0.116	5.795	5784.39	0.116	5.795	5392.5	0.116	5.795	5453.79	0.116	5.795	5907.16	0.116	5.795	5545	0.116	5.795	6672.57	0.116	5.795	4506.68	0.116	5.795	4759.47	0.116	5.795	6903.16	0.116	5.795	6792.17	0.116	5.795	6336.89	0.116	5.795
4639.97	0.116	5.8	3392.1	0.116	5.8	3127.24	0.116	5.8	5771.9	0.116	5.8	5383.79	0.116	5.8	5445.58	0.116	5.8	5894.47	0.116	5.8	5538.67	0.116	5.8	6710.63	0.116	5.8	4508.39	0.116	5.8	4757.78	0.116	5.8	6897.65	0.116	5.8	6781.8	0.116	5.8	6330.16	0.116	5.8
4634.31	0.117	5.805	3390.46	0.117	5.805	3123.02	0.117	5.805	5758.83	0.117	5.805	5374.32	0.117	5.805	5438.92	0.117	5.805	5885.84	0.117	5.805	5532.55	0.117	5.805	6718.35	0.117	5.805	4510.15	0.117	5.805	4757.25	0.117	5.805	6907.2	0.117	5.805	6774.67	0.117	5.805	6325.24	0.117	5.805
4655.53	0.117	5.81	3405.55	0.117	5.81	3141.5	0.117	5.81	5786.61	0.117	5.81	5389.47	0.117	5.81	5459.91	0.117	5.81	5915.45	0.117	5.81	5548.14	0.117	5.81	6716.52	0.117	5.81	4511.61	0.117	5.81	4756.77	0.117	5.81	6939.07	0.117	5.81	6799.33	0.117	5.81	6347.01	0.117	5.81
4693	0.117	5.815	3434.72	0.117	5.815	3175.45	0.117	5.815	5837.38	0.117	5.815	5428.12	0.117	5.815	5499.38	0.117	5.815	5964.07	0.117	5.815	5583.67	0.117	5.815	6709.62	0.117	5.815	4526.6	0.117	5.815	4751.11	0.117	5.815	6988.9	0.117	5.815	6854.25	0.117	5.815	6390.53	0.117	5.815
4697.53	0.117	5.82	3442.9	0.117	5.82	3183.63	0.117	5.82	5840.06	0.117	5.82	5444.29	0.117	5.82	5507.22	0.117	5.82	5962.79	0.117	5.82	5587.9	0.117	5.82	6710.55	0.117	5.82	4549.81	0.117	5.82	4747.17	0.117	5.82	6995.34	0.117	5.82	6869	0.117	5.82	6401.36	0.117	5.82
4684.75	0.117	5.825	3439.45	0.117	5.825	3178.36	0.117	5.825	5830.18	0.117	5.825	5452	0.117	5.825	5504.98	0.117	5.825	5951.21	0.117	5.825	5582.2	0.117	5.825	6711.4	0.117	5.825	4555.69	0.117	5.825	4748.15	0.117	5.825	6986.23	0.117	5.825	6864.22	0.117	5.825	6394.5	0.117	5.825
4672.52	0.117	5.83	3438.88	0.117	5.83	3175.58	0.117	5.83	5821.75	0.117	5.83	5447.5	0.117	5.83	5497.11	0.117	5.83	5945.86	0.117	5.83	5577.99	0.117	5.83	6708.15	0.117	5.83	4556.22	0.117	5.83	4752.6	0.117	5.83	6971.26	0.117	5.83	6850.49	0.117	5.83	6378.61	0.117	5.83
4668.75	0.117	5.835	3438.59	0.117	5.835	3178.5	0.117	5.835	5817.59	0.117	5.835	5436.14	0.117	5.835	5494.56	0.117	5.835	5942.49	0.117	5.835	5576.65	0.117	5.835	6704.55	0.117	5.835	4551.9	0.117	5.835	4774.73	0.117	5.835	6968.94	0.117	5.835	6843.6	0.117	5.835	6378.11	0.117	5.835
4667.27	0.117	5.84	3431.4	0.117	5.84	3180.53	0.117	5.84	5811.26	0.117	5.84	5423.75	0.117	5.84	5491.47	0.117	5.84	5939.93	0.117	5.84	5567.24	0.117	5.84	6705.01	0.117	5.84	4548.25	0.117	5.84	4804.53	0.117	5.84	6972.75	0.117	5.84	6838.92	0.117	5.84	6378.44	0.117	5.84
4662.52	0.117	5.845	3420.79	0.117	5.845	3174.82	0.117	5.845	5806.57	0.117	5.845	5412.35	0.117	5.845	5486.84	0.117	5.845	5950.27	0.117	5.845	5554.01	0.117	5.845	6731.21	0.117	5.845	4545.87	0.117	5.845	4808.63	0.117	5.845	6982.18	0.117	5.845	6836.41	0.117	5.845	6375.38	0.117	5.845
4658.42	0.117	5.85	3415.1	0.117	5.85	3164.19	0.117	5.85	5804.3	0.117	5.85	5408.26	0.117	5.85	5482.83	0.117	5.85	5955.71	0.117	5.85	5545.59	0.117	5.85	6776.69	0.117	5.85	4543.58	0.117	5.85	4802.31	0.117	5.85	6979	0.117	5.85	6828.15	0.117	5.85	6367.71	0.117	5.85
4656.17	0.118	5.855	3415.02	0.118	5.855	3160.45	0.118	5.855	5807.55	0.118	5.855	5415.94	0.118	5.855	5482.79	0.118	5.855	5946.16	0.118	5.855	5545.98	0.118	5.855	6781	0.118	5.855	4538.47	0.118	5.855	4797.9	0.118	5.855	6968.61	0.118	5.855	6831.78	0.118	5.855	6360.42	0.118	5.855
4677.27	0.118	5.86	3437.58	0.118	5.86	3181.52	0.118	5.86	5839.25	0.118	5.86	5448.07	0.118	5.86	5506.43	0.118	5.86	5958.79	0.118	5.86	5570.49	0.118	5.86	6772.98	0.118	5.86	4535.69	0.118	5.86	4799.29	0.118	5.86	6984.87	0.118	5.86	6863.28	0.118	5.86	6383.87	0.118	5.86
4710.97	0.118	5.865	3478.45	0.118	5.865	3215	0.118	5.865	5882.62	0.118	5.865	5485.1	0.118	5.865	5544.24	0.118	5.865	5993.28	0.118	5.865	5607.91	0.118	5.865	6759.83	0.118	5.865	4557.75	0.118	5.865	4800.94	0.118	5.865	7030.04	0.118	5.865	6913.89	0.118	5.865	6428.4	0.118	5.865
4713.94	0.118	5.87	3495.58	0.118	5.87	3223.11	0.118	5.87	5877.6	0.118	5.87	5484.17	0.118	5.87	5546.23	0.118	5.87	5993.46	0.118	5.87	5611.76	0.118	5.87	6753.12	0.118	5.87	4592.82	0.118	5.87	4801.61	0.118	5.87	7034.64	0.118	5.87	6916.72	0.118	5.87	6434.66	0.118	5.87
4702.84	0.118	5.875	3493.06	0.118	5.875	3218.81	0.118	5.875	5859.5	0.118	5.875	5472.89	0.118	5.875	5533.67	0.118	5.875	5985.07	0.118	5.875	5601.2	0.118	5.875	6754.06	0.118	5.875	4598.88	0.118	5.875	4800.03	0.118	5.875	7028.48	0.118	5.875	6906.64	0.118	5.875	6428.31	0.118	5.875
4667.29	0.118	5.88	3482.29	0.118	5.88	3211.02	0.118	5.88	5848.88	0.118	5.88	5460.11	0.118	5.88	5520.23	0.118	5.88	5982.65	0.118	5.88	5586.13	0.118	5.88	6759.64	0.118	5.88	4594.79	0.118	5.88	4799.17	0.118	5.88	7020.13	0.118	5.88	6898.45	0.118	5.88	6419.76	0.118	5.88
4575.89	0.118	5.885	3476.22	0.118	5.885	3207.82	0.118	5.885	5847.39	0.118	5.885	5457.33	0.118	5.885	5518.63	0.118	5.885	5988.07	0.118	5.885	5575.73	0.118	5.885	6761.96	0.118	5.885	4590.59	0.118	5.885	4816.95	0.118	5.885	7027.22	0.118	5.885	6900.13	0.118	5.885	6417.52	0.118	5.885
4451.88	0.118	5.89	3475.7	0.118	5.89	3211.58	0.118	5.89	5843.94	0.118	5.89	5460.95	0.118	5.89	5521.35	0.118	5.89	5985.64	0.118	5.89	5568.93	0.118	5.89	6759.72	0.118	5.89	4592.46	0.118	5.89	4846.72	0.118	5.89	7035.19	0.118	5.89	6896.91	0.118	5.89	6411.72	0.118	5.89
4375.1	0.118	5.895	3472.25	0.118	5.895	3212.84	0.118	5.895	5849.21	0.118	5.895	5465.53	0.118	5.895	5523.08	0.118	5.895	5977.11	0.118	5.895	5568.87	0.118	5.895	6785.1	0.118	5.895	4593.56	0.118	5.895	4855.09	0.118	5.895	7034.2	0.118	5.895	6893	0.118	5.895	6404.23	0.118	5.895
4304.4	0.118	5.9	3468.71	0.118	5.9	3209.41	0.118	5.9	5854.13	0.118	5.9	5458.69	0.118	5.9	5519.49	0.118	5.9	5968.8	0.118	5.9	5569.52	0.118	5.9	6837.65	0.118	5.9	4590.09	0.118	5.9	4854.19	0.118	5.9	7016.2	0.118	5.9	6885.72	0.118	5.9	6397.51	0.118	5.9
4242.62	0.119	5.905	3467.67	0.119	5.905	3207.29	0.119	5.905	5848.13	0.119	5.905	5444.63	0.119	5.905	5514.15	0.119	5.905	5967.34	0.119	5.905	5567.65	0.119	5.905	6842.35	0.119	5.905	4583.8	0.119	5.905	4850.55	0.119	5.905	7005.76	0.119	5.905	6879.8	0.119	5.905	6400.14	0.119	5.905
4229.84	0.119	5.91	3485.72	0.119	5.91	3231.58	0.119	5.91	5862.23	0.119	5.91	5461.17	0.119	5.91	5533.68	0.119	5.91	5991.58	0.119	5.91	5579.68	0.119	5.91	6831.65	0.119	5.91	4580.5	0.119	5.91	4850	0.119	5.91	7036.41	0.119	5.91	6902.65	0.119	5.91	6430.48	0.119	5.91
4226.96	0.119	5.915	3516.31	0.119	5.915	3268.93	0.119	5.915	5899.06	0.119	5.915	5500.72	0.119	5.915	5571.39	0.119	5.915	6034.62	0.119	5.915	5605.58	0.119	5.915	6829.52	0.119	5.915	4600.84	0.119	5.915	4848.77	0.119	5.915	7093.58	0.119	5.915	6952.09	0.119	5.915	6470.53	0.119	5.915
4093.44	0.119	5.92	3524.73	0.119	5.92	3272.17	0.119	5.92	5904.08	0.119	5.92	5506.96	0.119	5.92	5575.61	0.119	5.92	6044.39	0.119	5.92	5605.82	0.119	5.92	6834.35	0.119	5.92	4634.76	0.119	5.92	4845.45	0.119	5.92	7098	0.119	5.92	6961	0.119	5.92	6468.86	0.119	5.92
3919.21	0.119	5.925	3523.1	0.119	5.925	3263.53	0.119	5.925	5903.93	0.119	5.925	5504.06	0.119	5.925	5569.63	0.119	5.925	6037.42	0.119	5.925	5599.52	0.119	5.925	6826.67	0.119	5.925	4637.8	0.119	5.925	4840.18	0.119	5.925	7084.37	0.119	5.925	6958.13	0.119	5.925	6461.88	0.119	5.925
2874.71	0.119	5.93	3520.53	0.119	5.93	3257.24	0.119	5.93	5905.43	0.119	5.93	5498.14	0.119	5.93	5560.79	0.119	5.93	6024.79	0.119	5.93	5594.29	0.119	5.93	6819.55	0.119	5.93	4631.69	0.119	5.93	4840.27	0.119	5.93	7070.72	0.119	5.93	6955.06	0.119	5.93	6453.48	0.119	5.93
-310.31	0.119	5.935	3521.04	0.119	5.935	3253.78	0.119	5.935	5905.05	0.119	5.935	5492.84	0.119	5.935	5557.97	0.119	5.935	6017.41	0.119	5.935	5596.17	0.119	5.935	6814.38	0.119	5.935	4627.88	0.119	5.935	4861.24	0.119	5.935	7072.11	0.119	5.935	6953.06	0.119	5.935	6451.13	0.119	5.935
-1957.85	0.119	5.94	3521.36	0.119	5.94	3251.2	0.119	5.94	5893.23	0.119	5.94	5482.44	0.119	5.94	5555.7	0.119	5.94	6014.58	0.119	5.94	5594.16	0.119	5.94	6808.64	0.119	5.94	4632.85	0.119	5.94	4888.15	0.119	5.94	7064.28	0.119	5.94	6941.66	0.119	5.94	6445.34	0.119	5.94
-2265.4	0.119	5.945	3519.66	0.119	5.945	3247.48	0.119	5.945	5879.73	0.119	5.945	5476.23	0.119	5.945	5547.51	0.119	5.945	6013.27	0.119	5.945	5584.39	0.119	5.945	6836.14	0.119	5.945	4634.57	0.119	5.945	4891.9	0.119	5.945	7055.76	0.119	5.945	6932.99	0.119	5.945	6442.78	0.119	5.945
-2181.23	0.119	5.95	3517.69	0.119	5.95	3243.56	0.119	5.95	5872.47	0.119	5.95	5474.73	0.119	5.95	5541.92	0.119	5.95	6008.44	0.119	5.95	5570.64	0.119	5.95	6891.38	0.119	5.95	4632.66	0.119	5.95	4889.06	0.119	5.95	7052.58	0.119	5.95	6922.93	0.119	5.95	6441.08	0.119	5.95
-2138.47	0.12	5.955	3517.72	0.12	5.955	3244.59	0.12	5.955	5870.45	0.12	5.955	5476.09	0.12	5.955	5543.68	0.12	5.955	6005.38	0.12	5.955	5562.61	0.12	5.955	6902.92	0.12	5.955	4630.4	0.12	5.955	4889.23	0.12	5.955	7058.86	0.12	5.955	6920.95	0.12	5.955	6438.74	0.12	5.955
-2181.56	0.12	5.96	3538.28	0.12	5.96	3272.36	0.12	5.96	5895.87	0.12	5.96	5499.32	0.12	5.96	5569.5	0.12	5.96	6027.84	0.12	5.96	5586.41	0.12	5.96	6903.21	0.12	5.96	4632.36	0.12	5.96	4891.84	0.12	5.96	7086.5	0.12	5.96	6949.09	0.12	5.96	6455.6	0.12	5.96
-2199.54	0.12	5.965	3567.24	0.12	5.965	3317.33	0.12	5.965	5940.55	0.12	5.965	5534.24	0.12	5.965	5611.51	0.12	5.965	6066.25	0.12	5.965	5625.52	0.12	5.965	6898.79	0.12	5.965	4654.07	0.12	5.965	4890.07	0.12	5.965	7126.85	0.12	5.965	6995.31	0.12	5.965	6491.18	0.12	5.965
-2195.7	0.12	5.97	3570.01	0.12	5.97	3329.31	0.12	5.97	5947.36	0.12	5.97	5535.87	0.12	5.97	5615.45	0.12	5.97	6067.12	0.12	5.97	5623.69	0.12	5.97	6894.93	0.12	5.97	4685.76	0.12	5.97	4885.14	0.12	5.97	7128.34	0.12	5.97	7003.21	0.12	5.97	6502.03	0.12	5.97
-2151.34	0.12	5.975	3564.64	0.12	5.975	3323.02	0.12	5.975	5933.55	0.12	5.975	5526.44	0.12	5.975	5608.99	0.12	5.975	6066.16	0.12	5.975	5610.42	0.12	5.975	6890.88	0.12	5.975	4688.91	0.12	5.975	4882	0.12	5.975	7127.2	0.12	5.975	6993.88	0.12	5.975	6496.26	0.12	5.975
-2197.67	0.12	5.98	3559.37	0.12	5.98	3311.75	0.12	5.98	5918.46	0.12	5.98	5513.66	0.12	5.98	5604.77	0.12	5.98	6068.59	0.12	5.98	5594.29	0.12	5.98	6886.66	0.12	5.98	4684.56	0.12	5.98	4883.12	0.12	5.98	7120.39	0.12	5.98	6981.26	0.12	5.98	6483.95	0.12	5.98
-2184.09	0.12	5.985	3553.35	0.12	5.985	3299.37	0.12	5.985	5912.72	0.12	5.985	5512.12	0.12	5.985	5597.75	0.12	5.985	6068.75	0.12	5.985	5581.08	0.12	5.985	6878.66	0.12	5.985	4678.32	0.12	5.985	4901.31	0.12	5.985	7107.6	0.12	5.985	6977.78	0.12	5.985	6481.77	0.12	5.985
-2185.62	0.12	5.99	3554.94	0.12	5.99	3292.54	0.12	5.99	5910.28	0.12	5.99	5512.87	0.12	5.99	5587.17	0.12	5.99	6066.74	0.12	5.99	5558.98	0.12	5.99	6871.5	0.12	5.99	4675.61	0.12	5.99	4929.76	0.12	5.99	7093.1	0.12	5.99	6974.7	0.12	5.99	6479.04	0.12	5.99
-2165.94	0.12	5.995	3560.72	0.12	5.995	3290.28	0.12	5.995	5912.79	0.12	5.995	5510.92	0.12	5.995	5582.95	0.12	5.995	6066.62	0.12	5.995	5507.55	0.12	5.995	6891.41	0.12	5.995	4673.58	0.12	5.995	4937.21	0.12	5.995	7092.03	0.12	5.995	6975.2	0.12	5.995	6471.23	0.12	5.995
-2196.91	0.12	6	3560.76	0.12	6	3288.54	0.12	6	5912.44	0.12	6	5505.23	0.12	6	5579.68	0.12	6	6057.89	0.12	6	5427.76	0.12	6	6937.88	0.12	6	4674.4	0.12	6	4933.64	0.12	6	7096.02	0.12	6	6976.38	0.12	6	6457.45	0.12	6
-2179.62	0.121	6.005	3553.8	0.121	6.005	3288.7	0.121	6.005	5905.59	0.121	6.005	5500.84	0.121	6.005	5579.48	0.121	6.005	6046.31	0.121	6.005	5194.74	0.121	6.005	6948.31	0.121	6.005	4674.19	0.121	6.005	4926.83	0.121	6.005	7099.11	0.121	6.005	6972.4	0.121	6.005	6451.14	0.121	6.005
-2176.14	0.121	6.01	3566.18	0.121	6.01	3314.24	0.121	6.01	5924.75	0.121	6.01	5517.45	0.121	6.01	5608.22	0.121	6.01	6069.31	0.121	6.01	4958.45	0.121	6.01	6946.98	0.121	6.01	4674.78	0.121	6.01	4924.28	0.121	6.01	7119.25	0.121	6.01	6986.52	0.121	6.01	6472.4	0.121	6.01
-2173.55	0.121	6.015	3599.83	0.121	6.015	3351.09	0.121	6.015	5964.22	0.121	6.015	5550.52	0.121	6.015	5657.4	0.121	6.015	6118.78	0.121	6.015	4860.76	0.121	6.015	6935.85	0.121	6.015	4699.19	0.121	6.015	4924.98	0.121	6.015	7161.7	0.121	6.015	7022.41	0.121	6.015	6506.46	0.121	6.015
-2195.23	0.121	6.02	3613.34	0.121	6.02	3353.36	0.121	6.02	5967.34	0.121	6.02	5559.27	0.121	6.02	5662.4	0.121	6.02	6125.38	0.121	6.02	4758.63	0.121	6.02	6933.8	0.121	6.02	4734.71	0.121	6.02	4927.93	0.121	6.02	7170.15	0.121	6.02	7026.29	0.121	6.02	6504.88	0.121	6.02
-2182.67	0.121	6.025	3610.44	0.121	6.025	3347.52	0.121	6.025	5956.68	0.121	6.025	5559.91	0.121	6.025	5652.75	0.121	6.025	6121.6	0.121	6.025	4158.99	0.121	6.025	6933.7	0.121	6.025	4740.06	0.121	6.025	4928	0.121	6.025	7163.86	0.121	6.025	7019.09	0.121	6.025	6493.9	0.121	6.025
-2181.64	0.121	6.03	3602.7	0.121	6.03	3348.75	0.121	6.03	5949.61	0.121	6.03	5552.63	0.121	6.03	5639.27	0.121	6.03	6112.15	0.121	6.03	2039.8	0.121	6.03	6933.72	0.121	6.03	4737.17	0.121	6.03	4927.47	0.121	6.03	7142.14	0.121	6.03	7016.73	0.121	6.03	6480.07	0.121	6.03
-2169.46	0.121	6.035	3595.87	0.121	6.035	3351.78	0.121	6.035	5947.13	0.121	6.035	5546.98	0.121	6.035	5635.6	0.121	6.035	6101.43	0.121	6.035	573.56	0.121	6.035	6931.38	0.121	6.035	4731.28	0.121	6.035	4944.24	0.121	6.035	7135.81	0.121	6.035	7027.71	0.121	6.035	6469.48	0.121	6.035
-2189.35	0.121	6.04	3589.83	0.121	6.04	3351.09	0.121	6.04	5941.33	0.121	6.04	5539.85	0.121	6.04	5635	0.121	6.04	6095.77	0.121	6.04	227.02	0.121	6.04	6930.73	0.121	6.04	4727.92	0.121	6.04	4967.29	0.121	6.04	7144.37	0.121	6.04	7031.11	0.121	6.04	6454.8	0.121	6.04
-2184.8	0.121	6.045	3582.16	0.121	6.045	3348.27	0.121	6.045	5937.19	0.121	6.045	5531.24	0.121	6.045	5631.98	0.121	6.045	6099.22	0.121	6.045	254.18	0.121	6.045	6955.42	0.121	6.045	4725.9	0.121	6.045	4969.19	0.121	6.045	7151.58	0.121	6.045	7018.78	0.121	6.045	6425.6	0.121	6.045
-2182.16	0.121	6.05	3575.94	0.121	6.05	3340.18	0.121	6.05	5938.8	0.121	6.05	5524.18	0.121	6.05	5626.19	0.121	6.05	6095.51	0.121	6.05	304	0.121	6.05	6997.66	0.121	6.05	4722	0.121	6.05	4968.18	0.121	6.05	7144.5	0.121	6.05	7003.11	0.121	6.05	6253.15	0.121	6.05
-2171.92	0.122	6.055	3579.32	0.122	6.055	3328.72	0.122	6.055	5942.12	0.122	6.055	5525.78	0.122	6.055	5625.02	0.122	6.055	6092.56	0.122	6.055	271.99	0.122	6.055	7001.11	0.122	6.055	4713.45	0.122	6.055	4969.39	0.122	6.055	7135.44	0.122	6.055	6997.67	0.122	6.055	5491.67	0.122	6.055
-2171.33	0.122	6.06	3607.28	0.122	6.06	3341.46	0.122	6.06	5963.82	0.122	6.06	5550.62	0.122	6.06	5646.61	0.122	6.06	6125.25	0.122	6.06	291.14	0.122	6.06	6994.37	0.122	6.06	4709.39	0.122	6.06	4972.02	0.122	6.06	7154.59	0.122	6.06	7023.78	0.122	6.06	3581.67	0.122	6.06
-2182.68	0.122	6.065	3640.32	0.122	6.065	3373.71	0.122	6.065	5996.15	0.122	6.065	5581.19	0.122	6.065	5688.52	0.122	6.065	6177.6	0.122	6.065	272.7	0.122	6.065	6985.21	0.122	6.065	4733.87	0.122	6.065	4971.78	0.122	6.065	7200.21	0.122	6.065	7069.72	0.122	6.065	1186.01	0.122	6.065
-2177.55	0.122	6.07	3643.01	0.122	6.07	3385.15	0.122	6.07	5992.58	0.122	6.07	5576.56	0.122	6.07	5698.56	0.122	6.07	6170.63	0.122	6.07	294.15	0.122	6.07	6981.04	0.122	6.07	4772.03	0.122	6.07	4968.46	0.122	6.07	7202.34	0.122	6.07	7078.62	0.122	6.07	510.9	0.122	6.07
-2183.7	0.122	6.075	3636.96	0.122	6.075	3387.59	0.122	6.075	5980.72	0.122	6.075	5568.1	0.122	6.075	5695.58	0.122	6.075	6151.64	0.122	6.075	255.28	0.122	6.075	6982.37	0.122	6.075	4780.75	0.122	6.075	4962.33	0.122	6.075	7194.83	0.122	6.075	7077.69	0.122	6.075	444.94	0.122	6.075
-2184.08	0.122	6.08	3631.8	0.122	6.08	3387.88	0.122	6.08	5973.1	0.122	6.08	5564.39	0.122	6.08	5686.25	0.122	6.08	6146.66	0.122	6.08	262.31	0.122	6.08	6980.25	0.122	6.08	4776.12	0.122	6.08	4958.7	0.122	6.08	7189.29	0.122	6.08	7066.75	0.122	6.08	504.03	0.122	6.08
-2177.69	0.122	6.085	3627.08	0.122	6.085	3382.34	0.122	6.085	5972.37	0.122	6.085	5565.05	0.122	6.085	5684.59	0.122	6.085	6148.88	0.122	6.085	274.5	0.122	6.085	6976.96	0.122	6.085	4770.46	0.122	6.085	4978.18	0.122	6.085	7196.03	0.122	6.085	7059.1	0.122	6.085	491.79	0.122	6.085
-2172.3	0.122	6.09	3625.65	0.122	6.09	3374.61	0.122	6.09	5972.51	0.122	6.09	5566.06	0.122	6.09	5684.12	0.122	6.09	6144.63	0.122	6.09	284.42	0.122	6.09	6980.04	0.122	6.09	4769.87	0.122	6.09	5010.53	0.122	6.09	7196.88	0.122	6.09	7058.96	0.122	6.09	457.39	0.122	6.09
-2177.36	0.122	6.095	3626.68	0.122	6.095	3369.68	0.122	6.095	5973.08	0.122	6.095	5567.57	0.122	6.095	5681.15	0.122	6.095	6141.9	0.122	6.095	275.75	0.122	6.095	7006.07	0.122	6.095	4768.04	0.122	6.095	5021.31	0.122	6.095	7190.53	0.122	6.095	7060.36	0.122	6.095	477.06	0.122	6.095
-2184.49	0.122	6.1	3627.09	0.122	6.1	3368.67	0.122	6.1	5973.17	0.122	6.1	5565.9	0.122	6.1	5671.13	0.122	6.1	6137.7	0.122	6.1	283.23	0.122	6.1	7039.44	0.122	6.1	4765.53	0.122	6.1	5020.08	0.122	6.1	7182.51	0.122	6.1	7055.08	0.122	6.1	486.98	0.122	6.1
-2182.1	0.123	6.105	3626.41	0.123	6.105	3369.33	0.123	6.105	5972.78	0.123	6.105	5557.39	0.123	6.105	5664.58	0.123	6.105	6130.73	0.123	6.105	284.85	0.123	6.105	7043.34	0.123	6.105	4761.42	0.123	6.105	5015.76	0.123	6.105	7183.67	0.123	6.105	7053.45	0.123	6.105	489.68	0.123	6.105
-2169.1	0.123	6.11	3640.25	0.123	6.11	3391.52	0.123	6.11	5990.43	0.123	6.11	5568.32	0.123	6.11	5688.77	0.123	6.11	6154.72	0.123	6.11	296.26	0.123	6.11	7043.17	0.123	6.11	4759.01	0.123	6.11	5013.82	0.123	6.11	7215.72	0.123	6.11	7082.14	0.123	6.11	477.43	0.123	6.11
-2181.89	0.123	6.115	3664.06	0.123	6.115	3423.55	0.123	6.115	6029.12	0.123	6.115	5600.55	0.123	6.115	5735.85	0.123	6.115	6208.29	0.123	6.115	250.19	0.123	6.115	7038.7	0.123	6.115	4778.38	0.123	6.115	5009.85	0.123	6.115	7267.9	0.123	6.115	7128.65	0.123	6.115	462.27	0.123	6.115
-2181.07	0.123	6.12	3667.81	0.123	6.12	3426.56	0.123	6.12	6033.73	0.123	6.12	5606.71	0.123	6.12	5740.27	0.123	6.12	6219.61	0.123	6.12	266.87	0.123	6.12	7033.45	0.123	6.12	4805.17	0.123	6.12	5004.49	0.123	6.12	7266.63	0.123	6.12	7127.83	0.123	6.12	485.96	0.123	6.12
-2180.78	0.123	6.125	3664.45	0.123	6.125	3418.34	0.123	6.125	6025.35	0.123	6.125	5607.67	0.123	6.125	5732.64	0.123	6.125	6214.73	0.123	6.125	278.03	0.123	6.125	7027.84	0.123	6.125	4806.59	0.123	6.125	5000.95	0.123	6.125	7251.13	0.123	6.125	7121.36	0.123	6.125	475.42	0.123	6.125
-2173.39	0.123	6.13	3662.74	0.123	6.13	3413.03	0.123	6.13	6016.02	0.123	6.13	5604.27	0.123	6.13	5726.99	0.123	6.13	6205.72	0.123	6.13	286.75	0.123	6.13	7029.57	0.123	6.13	4803.27	0.123	6.13	5003.33	0.123	6.13	7241.22	0.123	6.13	7115.05	0.123	6.13	459.3	0.123	6.13
-2175.81	0.123	6.135	3663.95	0.123	6.135	3409.78	0.123	6.135	6015.29	0.123	6.135	5598.76	0.123	6.135	5725.09	0.123	6.135	6201.1	0.123	6.135	282.12	0.123	6.135	7027.83	0.123	6.135	4802.8	0.123	6.135	5027.08	0.123	6.135	7240.02	0.123	6.135	7117.49	0.123	6.135	494.73	0.123	6.135
-2179.66	0.123	6.14	3666.99	0.123	6.14	3405.36	0.123	6.14	6011.23	0.123	6.14	5589.56	0.123	6.14	5724.36	0.123	6.14	6194.6	0.123	6.14	271.57	0.123	6.14	7018.86	0.123	6.14	4802.95	0.123	6.14	5057.92	0.123	6.14	7229.69	0.123	6.14	7115.08	0.123	6.14	475.38	0.123	6.14
-2183.45	0.123	6.145	3668.15	0.123	6.145	3402.34	0.123	6.145	6003.62	0.123	6.145	5584.22	0.123	6.145	5721.41	0.123	6.145	6191.45	0.123	6.145	271.76	0.123	6.145	7041.68	0.123	6.145	4799.75	0.123	6.145	5062.22	0.123	6.145	7228.44	0.123	6.145	7110.59	0.123	6.145	476.14	0.123	6.145
-2180.16	0.123	6.15	3666.39	0.123	6.15	3401.97	0.123	6.15	5997.33	0.123	6.15	5579.18	0.123	6.15	5715.6	0.123	6.15	6188.85	0.123	6.15	267.44	0.123	6.15	7091.9	0.123	6.15	4800.51	0.123	6.15	5060.73	0.123	6.15	7238.19	0.123	6.15	7103.65	0.123	6.15	460.81	0.123	6.15
-2177.82	0.124	6.155	3663.46	0.124	6.155	3404.87	0.124	6.155	5994.83	0.124	6.155	5576.66	0.124	6.155	5713.67	0.124	6.155	6184.87	0.124	6.155	272.65	0.124	6.155	7099.36	0.124	6.155	4800.75	0.124	6.155	5059.08	0.124	6.155	7241.86	0.124	6.155	7098.68	0.124	6.155	483.03	0.124	6.155
-2167.21	0.124	6.16	3678.85	0.124	6.16	3427.04	0.124	6.16	6022.43	0.124	6.16	5604.36	0.124	6.16	5736.23	0.124	6.16	6204.79	0.124	6.16	290.22	0.124	6.16	7092.34	0.124	6.16	4801.28	0.124	6.16	5060.34	0.124	6.16	7253.03	0.124	6.16	7129.46	0.124	6.16	489.23	0.124	6.16
-2181.97	0.124	6.165	3707.8	0.124	6.165	3459.4	0.124	6.165	6072	0.124	6.165	5650.86	0.124	6.165	5770.81	0.124	6.165	6244.36	0.124	6.165	282.12	0.124	6.165	7082.88	0.124	6.165	4819.43	0.124	6.165	5062.14	0.124	6.165	7289.84	0.124	6.165	7186.67	0.124	6.165	472.5	0.124	6.165
-2179.75	0.124	6.17	3715.63	0.124	6.17	3464.92	0.124	6.17	6079.07	0.124	6.17	5652.75	0.124	6.17	5772.15	0.124	6.17	6245.88	0.124	6.17	282.85	0.124	6.17	7080.85	0.124	6.17	4844.21	0.124	6.17	5061.26	0.124	6.17	7294.45	0.124	6.17	7195.01	0.124	6.17	471.57	0.124	6.17
-2182.59	0.124	6.175	3712.13	0.124	6.175	3458.33	0.124	6.175	6072.31	0.124	6.175	5636.94	0.124	6.175	5766.01	0.124	6.175	6234.24	0.124	6.175	275.43	0.124	6.175	7077.78	0.124	6.175	4845.1	0.124	6.175	5055.81	0.124	6.175	7296.96	0.124	6.175	7185.74	0.124	6.175	484.17	0.124	6.175
-2179.88	0.124	6.18	3705.42	0.124	6.18	3451.3	0.124	6.18	6059.09	0.124	6.18	5624.03	0.124	6.18	5762.01	0.124	6.18	6228.53	0.124	6.18	267.87	0.124	6.18	7075.8	0.124	6.18	4840.71	0.124	6.18	5051.83	0.124	6.18	7299.2	0.124	6.18	7170.22	0.124	6.18	476.26	0.124	6.18
-2176.63	0.124	6.185	3700.68	0.124	6.185	3448.63	0.124	6.185	6050.5	0.124	6.185	5622.37	0.124	6.185	5761.73	0.124	6.185	6232.07	0.124	6.185	271.22	0.124	6.185	7072.1	0.124	6.185	4838.55	0.124	6.185	5071.14	0.124	6.185	7306.22	0.124	6.185	7161.24	0.124	6.185	479.02	0.124	6.185
-2177.39	0.124	6.19	3699.9	0.124	6.19	3447.18	0.124	6.19	6047.86	0.124	6.19	5622.58	0.124	6.19	5758.35	0.124	6.19	6237.43	0.124	6.19	270.54	0.124	6.19	7074.57	0.124	6.19	4838	0.124	6.19	5102.93	0.124	6.19	7304.15	0.124	6.19	7155.6	0.124	6.19	471.02	0.124	6.19
-2176.85	0.124	6.195	3698.61	0.124	6.195	3444.91	0.124	6.195	6050.5	0.124	6.195	5621.93	0.124	6.195	5753.18	0.124	6.195	6242.77	0.124	6.195	277.85	0.124	6.195	7107.09	0.124	6.195	4834.73	0.124	6.195	5109.86	0.124	6.195	7301.11	0.124	6.195	7158.52	0.124	6.195	482.67	0.124	6.195
-2178.1	0.124	6.2	3695.22	0.124	6.2	3443.28	0.124	6.2	6050.09	0.124	6.2	5615.53	0.124	6.2	5747.77	0.124	6.2	6234.64	0.124	6.2	288.27	0.124	6.2	7150.48	0.124	6.2	4833.94	0.124	6.2	5107.54	0.124	6.2	7290.19	0.124	6.2	7159.85	0.124	6.2	480.03	0.124	6.2
-2176.94	0.125	6.205	3692.99	0.125	6.205	3439.75	0.125	6.205	6046.46	0.125	6.205	5608.82	0.125	6.205	5746.03	0.125	6.205	6216.97	0.125	6.205	292.92	0.125	6.205	7150.19	0.125	6.205	4832.37	0.125	6.205	5103.84	0.125	6.205	7281.88	0.125	6.205	7160.17	0.125	6.205	482.96	0.125	6.205
-2168.18	0.125	6.21	3716.76	0.125	6.21	3454.56	0.125	6.21	6067.17	0.125	6.21	5628.08	0.125	6.21	5768.64	0.125	6.21	6233.32	0.125	6.21	290.69	0.125	6.21	7141.06	0.125	6.21	4828.54	0.125	6.21	5103.26	0.125	6.21	7312.01	0.125	6.21	7189.47	0.125	6.21	491.97	0.125	6.21
-2188.27	0.125	6.215	3756.57	0.125	6.215	3487.81	0.125	6.215	6106	0.125	6.215	5665.27	0.125	6.215	5807.6	0.125	6.215	6277.12	0.125	6.215	262.98	0.125	6.215	7133.36	0.125	6.215	4848.58	0.125	6.215	5104.22	0.125	6.215	7375.63	0.125	6.215	7239.43	0.125	6.215	470.39	0.125	6.215
-2188.54	0.125	6.22	3768.29	0.125	6.22	3498.11	0.125	6.22	6106.77	0.125	6.22	5667.15	0.125	6.22	5812.23	0.125	6.22	6281.92	0.125	6.22	264.12	0.125	6.22	7135.19	0.125	6.22	4884.43	0.125	6.22	5106.44	0.125	6.22	7388.65	0.125	6.22	7241.37	0.125	6.22	473.63	0.125	6.22
-2184.06	0.125	6.225	3767.1	0.125	6.225	3497.53	0.125	6.225	6099.26	0.125	6.225	5662.47	0.125	6.225	5805.94	0.125	6.225	6277.49	0.125	6.225	272.14	0.125	6.225	7131.76	0.125	6.225	4890.61	0.125	6.225	5106.2	0.125	6.225	7381	0.125	6.225	7232.49	0.125	6.225	476.11	0.125	6.225
-2175.59	0.125	6.23	3761.32	0.125	6.23	3497.63	0.125	6.23	6096.48	0.125	6.23	5661.53	0.125	6.23	5794.91	0.125	6.23	6276.89	0.125	6.23	281.07	0.125	6.23	7131.13	0.125	6.23	4885.54	0.125	6.23	5103.81	0.125	6.23	7365.2	0.125	6.23	7223.38	0.125	6.23	472.96	0.125	6.23
-2172.14	0.125	6.235	3753.05	0.125	6.235	3499.47	0.125	6.235	6103.59	0.125	6.235	5661.78	0.125	6.235	5787.58	0.125	6.235	6274.01	0.125	6.235	291.92	0.125	6.235	7130.03	0.125	6.235	4879.89	0.125	6.235	5119.74	0.125	6.235	7353.01	0.125	6.235	7222.7	0.125	6.235	482.52	0.125	6.235
-2177.69	0.125	6.24	3747.58	0.125	6.24	3497.87	0.125	6.24	6106.36	0.125	6.24	5656.35	0.125	6.24	5785.16	0.125	6.24	6260.96	0.125	6.24	283.23	0.125	6.24	7127.37	0.125	6.24	4876.78	0.125	6.24	5146.28	0.125	6.24	7338.05	0.125	6.24	7219.35	0.125	6.24	479.56	0.125	6.24
-2183.25	0.125	6.245	3741.73	0.125	6.245	3489.62	0.125	6.245	6101.81	0.125	6.245	5648.05	0.125	6.245	5789.06	0.125	6.245	6256.13	0.125	6.245	275.96	0.125	6.245	7152.81	0.125	6.245	4872.09	0.125	6.245	5150.04	0.125	6.245	7326.42	0.125	6.245	7216.81	0.125	6.245	477.44	0.125	6.245
-2188.31	0.125	6.25	3734.33	0.125	6.25	3479.34	0.125	6.25	6090.75	0.125	6.25	5638.95	0.125	6.25	5787.06	0.125	6.25	6258.64	0.125	6.25	270.31	0.125	6.25	7202.07	0.125	6.25	4868.22	0.125	6.25	5146.93	0.125	6.25	7320.06	0.125	6.25	7211.54	0.125	6.25	474.08	0.125	6.25
-2180.11	0.126	6.255	3732.58	0.126	6.255	3474.17	0.126	6.255	6080.39	0.126	6.255	5630.81	0.126	6.255	5781.65	0.126	6.255	6258.15	0.126	6.255	273.42	0.126	6.255	7213.04	0.126	6.255	4864.84	0.126	6.255	5146.06	0.126	6.255	7322.08	0.126	6.255	7201.14	0.126	6.255	481.01	0.126	6.255
-2170.51	0.126	6.26	3763.32	0.126	6.26	3499.05	0.126	6.26	6102.01	0.126	6.26	5649.88	0.126	6.26	5801.49	0.126	6.26	6283.73	0.126	6.26	287.8	0.126	6.26	7210.41	0.126	6.26	4865.36	0.126	6.26	5149.06	0.126	6.26	7349.35	0.126	6.26	7222.2	0.126	6.26	489.63	0.126	6.26
-2183.23	0.126	6.265	3806.93	0.126	6.265	3541.59	0.126	6.265	6144.17	0.126	6.265	5685.73	0.126	6.265	5839.6	0.126	6.265	6330.32	0.126	6.265	275.86	0.126	6.265	7204.24	0.126	6.265	4888.69	0.126	6.265	5149.54	0.126	6.265	7396.32	0.126	6.265	7273.68	0.126	6.265	469.98	0.126	6.265
-2179.7	0.126	6.27	3812.53	0.126	6.27	3552.26	0.126	6.27	6147.63	0.126	6.27	5685.37	0.126	6.27	5844.43	0.126	6.27	6328.88	0.126	6.27	282.86	0.126	6.27	7203.47	0.126	6.27	4922.75	0.126	6.27	5146.94	0.126	6.27	7404.05	0.126	6.27	7282.06	0.126	6.27	478.92	0.126	6.27
-2179.84	0.126	6.275	3802.75	0.126	6.275	3549.73	0.126	6.275	6144.47	0.126	6.275	5678.7	0.126	6.275	5838.02	0.126	6.275	6304.57	0.126	6.275	281.12	0.126	6.275	7193.93	0.126	6.275	4926.61	0.126	6.275	5141.83	0.126	6.275	7400.79	0.126	6.275	7275.06	0.126	6.275	479.69	0.126	6.275
-2181.67	0.126	6.28	3797.23	0.126	6.28	3545.05	0.126	6.28	6139	0.126	6.28	5670.9	0.126	6.28	5828.85	0.126	6.28	6289	0.126	6.28	271.13	0.126	6.28	7185.97	0.126	6.28	4920.57	0.126	6.28	5137.44	0.126	6.28	7398.78	0.126	6.28	7269.19	0.126	6.28	474.56	0.126	6.28
-2180.65	0.126	6.285	3795.1	0.126	6.285	3538.14	0.126	6.285	6137.61	0.126	6.285	5663.42	0.126	6.285	5825.93	0.126	6.285	6289.45	0.126	6.285	268.72	0.126	6.285	7182.25	0.126	6.285	4917.71	0.126	6.285	5155.84	0.126	6.285	7397.48	0.126	6.285	7267.17	0.126	6.285	475.96	0.126	6.285
-2183.87	0.126	6.29	3795.81	0.126	6.29	3532.61	0.126	6.29	6131.33	0.126	6.29	5656	0.126	6.29	5820.96	0.126	6.29	6288.82	0.126	6.29	269.83	0.126	6.29	7184.29	0.126	6.29	4918.54	0.126	6.29	5182.27	0.126	6.29	7385.5	0.126	6.29	7258.89	0.126	6.29	476.09	0.126	6.29
-2180.19	0.126	6.295	3798.38	0.126	6.295	3530.42	0.126	6.295	6122.87	0.126	6.295	5657.64	0.126	6.295	5815.55	0.126	6.295	6293.69	0.126	6.295	276.46	0.126	6.295	7213.37	0.126	6.295	4914.79	0.126	6.295	5185.55	0.126	6.295	7375.94	0.126	6.295	7252.27	0.126	6.295	476.97	0.126	6.295
-2177.75	0.126	6.3	3799.43	0.126	6.3	3533.33	0.126	6.3	6116.39	0.126	6.3	5658.17	0.126	6.3	5811.91	0.126	6.3	6297.05	0.126	6.3	284.1	0.126	6.3	7263.25	0.126	6.3	4912.72	0.126	6.3	5183.06	0.126	6.3	7377.52	0.126	6.3	7244.46	0.126	6.3	478.59	0.126	6.3
-2176.05	0.127	6.305	3797.65	0.127	6.305	3538	0.127	6.305	6121.95	0.127	6.305	5650.93	0.127	6.305	5814.24	0.127	6.305	6292.82	0.127	6.305	291.26	0.127	6.305	7273.57	0.127	6.305	4912.02	0.127	6.305	5181.27	0.127	6.305	7386.91	0.127	6.305	7237.91	0.127	6.305	484.18	0.127	6.305
-2173.19	0.127	6.31	3812.6	0.127	6.31	3563.15	0.127	6.31	6153.46	0.127	6.31	5666.13	0.127	6.31	5841.34	0.127	6.31	6307.79	0.127	6.31	292.58	0.127	6.31	7266.44	0.127	6.31	4911.14	0.127	6.31	5180.66	0.127	6.31	7425.03	0.127	6.31	7265	0.127	6.31	493.47	0.127	6.31
-2188.73	0.127	6.315	3838.57	0.127	6.315	3600.93	0.127	6.315	6194.51	0.127	6.315	5704.23	0.127	6.315	5881.64	0.127	6.315	6347.07	0.127	6.315	262.56	0.127	6.315	7256.07	0.127	6.315	4929.21	0.127	6.315	5175.97	0.127	6.315	7478.59	0.127	6.315	7314.8	0.127	6.315	469.27	0.127	6.315
-2184.04	0.127	6.32	3839.65	0.127	6.32	3602.01	0.127	6.32	6190.55	0.127	6.32	5710.25	0.127	6.32	5883.16	0.127	6.32	6353.68	0.127	6.32	268	0.127	6.32	7255.15	0.127	6.32	4962.54	0.127	6.32	5171.31	0.127	6.32	7490.91	0.127	6.32	7320.12	0.127	6.32	471.49	0.127	6.32
-2183.79	0.127	6.325	3837.22	0.127	6.325	3588.42	0.127	6.325	6174.49	0.127	6.325	5698.23	0.127	6.325	5871.61	0.127	6.325	6352.25	0.127	6.325	272.84	0.127	6.325	7256.06	0.127	6.325	4966.97	0.127	6.325	5168.45	0.127	6.325	7479.04	0.127	6.325	7313.21	0.127	6.325	476.58	0.127	6.325
-2180.14	0.127	6.33	3836.65	0.127	6.33	3577.6	0.127	6.33	6159.84	0.127	6.33	5687.74	0.127	6.33	5859.92	0.127	6.33	6353.55	0.127	6.33	275.46	0.127	6.33	7253.43	0.127	6.33	4960.58	0.127	6.33	5167.82	0.127	6.33	7456.52	0.127	6.33	7301.41	0.127	6.33	474.98	0.127	6.33
-2175.75	0.127	6.335	3837.29	0.127	6.335	3574.52	0.127	6.335	6156.3	0.127	6.335	5689.01	0.127	6.335	5858.26	0.127	6.335	6354.82	0.127	6.335	286.29	0.127	6.335	7248.07	0.127	6.335	4955.63	0.127	6.335	5186.36	0.127	6.335	7447.78	0.127	6.335	7299.87	0.127	6.335	476.32	0.127	6.335
-2178.42	0.127	6.34	3841.28	0.127	6.34	3576.32	0.127	6.34	6156.16	0.127	6.34	5688.81	0.127	6.34	5859.83	0.127	6.34	6344.85	0.127	6.34	288.72	0.127	6.34	7242.6	0.127	6.34	4958.33	0.127	6.34	5214.29	0.127	6.34	7439.85	0.127	6.34	7300	0.127	6.34	476.49	0.127	6.34
-2182.05	0.127	6.345	3841.8	0.127	6.345	3580.61	0.127	6.345	6162.12	0.127	6.345	5682.51	0.127	6.345	5858.96	0.127	6.345	6331.11	0.127	6.345	282.89	0.127	6.345	7264.4	0.127	6.345	4957.87	0.127	6.345	5220.43	0.127	6.345	7424.27	0.127	6.345	7297.12	0.127	6.345	476.79	0.127	6.345
-2187.32	0.127	6.35	3836.83	0.127	6.35	3581.79	0.127	6.35	6168.83	0.127	6.35	5672.59	0.127	6.35	5854.6	0.127	6.35	6322.63	0.127	6.35	271.83	0.127	6.35	7311.84	0.127	6.35	4955.7	0.127	6.35	5216.88	0.127	6.35	7407.78	0.127	6.35	7293.15	0.127	6.35	476.17	0.127	6.35
-2180.57	0.128	6.355	3832.83	0.128	6.355	3580.03	0.128	6.355	6164.6	0.128	6.355	5665.81	0.128	6.355	5849.92	0.128	6.355	6321.53	0.128	6.355	270.44	0.128	6.355	7322.65	0.128	6.355	4953.53	0.128	6.355	5213.04	0.128	6.355	7400.87	0.128	6.355	7288.87	0.128	6.355	478.27	0.128	6.355
-2168.81	0.128	6.36	3857.27	0.128	6.36	3599.31	0.128	6.36	6174.91	0.128	6.36	5690.01	0.128	6.36	5872.74	0.128	6.36	6349.32	0.128	6.36	286.64	0.128	6.36	7319.53	0.128	6.36	4953.96	0.128	6.36	5214.87	0.128	6.36	7418.51	0.128	6.36	7305.48	0.128	6.36	486.64	0.128	6.36
-2183.64	0.128	6.365	3892.64	0.128	6.365	3634.7	0.128	6.365	6202.38	0.128	6.365	5733.44	0.128	6.365	5919.44	0.128	6.365	6400.11	0.128	6.365	273.68	0.128	6.365	7312.64	0.128	6.365	4974.85	0.128	6.365	5217.66	0.128	6.365	7451.77	0.128	6.365	7342.78	0.128	6.365	467.4	0.128	6.365
-2184.96	0.128	6.37	3896.47	0.128	6.37	3642.92	0.128	6.37	6205.59	0.128	6.37	5736.66	0.128	6.37	5927.13	0.128	6.37	6412.87	0.128	6.37	282.22	0.128	6.37	7306.46	0.128	6.37	5007.47	0.128	6.37	5217.62	0.128	6.37	7450.07	0.128	6.37	7348.07	0.128	6.37	478.12	0.128	6.37
-2183.73	0.128	6.375	3888.86	0.128	6.375	3641.09	0.128	6.375	6205.75	0.128	6.375	5722.47	0.128	6.375	5919.31	0.128	6.375	6404.19	0.128	6.375	279.24	0.128	6.375	7297.4	0.128	6.375	5010.33	0.128	6.375	5212.11	0.128	6.375	7441.99	0.128	6.375	7347.84	0.128	6.375	480.03	0.128	6.375
-2179.44	0.128	6.38	3881.1	0.128	6.38	3642.16	0.128	6.38	6203.32	0.128	6.38	5711.09	0.128	6.38	5912.2	0.128	6.38	6387.23	0.128	6.38	274.38	0.128	6.38	7291.97	0.128	6.38	5003.34	0.128	6.38	5207.95	0.128	6.38	7435.76	0.128	6.38	7342.37	0.128	6.38	474.39	0.128	6.38
-2177.57	0.128	6.385	3871.27	0.128	6.385	3639.68	0.128	6.385	6206.18	0.128	6.385	5709.86	0.128	6.385	5908.25	0.128	6.385	6380.76	0.128	6.385	271.86	0.128	6.385	7290.8	0.128	6.385	4998.69	0.128	6.385	5225.01	0.128	6.385	7443.31	0.128	6.385	7340.59	0.128	6.385	473.98	0.128	6.385
-2184.34	0.128	6.39	3863.45	0.128	6.39	3632.18	0.128	6.39	6204.47	0.128	6.39	5705.78	0.128	6.39	5903.08	0.128	6.39	6380.3	0.128	6.39	263.73	0.128	6.39	7295.58	0.128	6.39	4999.49	0.128	6.39	5251.54	0.128	6.39	7456.1	0.128	6.39	7335.78	0.128	6.39	472.78	0.128	6.39
-2183.81	0.128	6.395	3864.04	0.128	6.395	3622.03	0.128	6.395	6195.57	0.128	6.395	5699.17	0.128	6.395	5898.03	0.128	6.395	6382.53	0.128	6.395	270.14	0.128	6.395	7326.38	0.128	6.395	4999.73	0.128	6.395	5256.22	0.128	6.395	7466.82	0.128	6.395	7331.59	0.128	6.395	474.48	0.128	6.395
-2181.7	0.128	6.4	3870.04	0.128	6.4	3612.51	0.128	6.4	6180.69	0.128	6.4	5698.36	0.128	6.4	5891.98	0.128	6.4	6384.02	0.128	6.4	278.32	0.128	6.4	7369.3	0.128	6.4	4999.59	0.128	6.4	5254.27	0.128	6.4	7464.51	0.128	6.4	7326.97	0.128	6.4	474.39	0.128	6.4
-2175.63	0.129	6.405	3872.31	0.129	6.405	3606.97	0.129	6.405	6175.19	0.129	6.405	5702.44	0.129	6.405	5891.4	0.129	6.405	6383.87	0.129	6.405	287.51	0.129	6.405	7365.19	0.129	6.405	4998.87	0.129	6.405	5252.91	0.129	6.405	7463.92	0.129	6.405	7324.46	0.129	6.405	479.99	0.129	6.405
-2171.55	0.129	6.41	3892.77	0.129	6.41	3628.67	0.129	6.41	6203.7	0.129	6.41	5720.19	0.129	6.41	5920.58	0.129	6.41	6404.53	0.129	6.41	293.08	0.129	6.41	7352.84	0.129	6.41	4995.42	0.129	6.41	5256.14	0.129	6.41	7506.19	0.129	6.41	7355.06	0.129	6.41	490.73	0.129	6.41
-2188.35	0.129	6.415	3924.55	0.129	6.415	3671.79	0.129	6.415	6253.49	0.129	6.415	5744.99	0.129	6.415	5966.65	0.129	6.415	6443.99	0.129	6.415	261.92	0.129	6.415	7344.74	0.129	6.415	5010.47	0.129	6.415	5255.96	0.129	6.415	7572.8	0.129	6.415	7402.31	0.129	6.415	470.89	0.129	6.415
-2187.08	0.129	6.42	3930.37	0.129	6.42	3688.72	0.129	6.42	6256.42	0.129	6.42	5744.03	0.129	6.42	5968.67	0.129	6.42	6445.14	0.129	6.42	265.66	0.129	6.42	7349.35	0.129	6.42	5038.5	0.129	6.42	5253.43	0.129	6.42	7572.14	0.129	6.42	7400.62	0.129	6.42	471.63	0.129	6.42
-2182.7	0.129	6.425	3924.97	0.129	6.425	3688.2	0.129	6.425	6239.74	0.129	6.425	5740.15	0.129	6.425	5958.49	0.129	6.425	6437.98	0.129	6.425	271.86	0.129	6.425	7353.95	0.129	6.425	5042.45	0.129	6.425	5252.69	0.129	6.425	7540.2	0.129	6.425	7386.32	0.129	6.425	470.87	0.129	6.425
-2180.58	0.129	6.43	3920.21	0.129	6.43	3679.4	0.129	6.43	6221.79	0.129	6.43	5739.34	0.129	6.43	5951.49	0.129	6.43	6436.09	0.129	6.43	277.4	0.129	6.43	7352.24	0.129	6.43	5037.86	0.129	6.43	5254.87	0.129	6.43	7505.44	0.129	6.43	7371.92	0.129	6.43	471.91	0.129	6.43
-2178.62	0.129	6.435	3914.71	0.129	6.435	3672.52	0.129	6.435	6219.48	0.129	6.435	5740.16	0.129	6.435	5950.69	0.129	6.435	6442.17	0.129	6.435	283.41	0.129	6.435	7343.26	0.129	6.435	5035.31	0.129	6.435	5273.5	0.129	6.435	7486.16	0.129	6.435	7371.91	0.129	6.435	475.82	0.129	6.435
-2178.99	0.129	6.44	3911.42	0.129	6.44	3667.41	0.129	6.44	6219.84	0.129	6.44	5736	0.129	6.44	5943.61	0.129	6.44	6442.79	0.129	6.44	282.96	0.129	6.44	7335.9	0.129	6.44	5039.14	0.129	6.44	5299.38	0.129	6.44	7473.49	0.129	6.44	7374.32	0.129	6.44	478.24	0.129	6.44
-2177.66	0.129	6.445	3910.22	0.129	6.445	3665.73	0.129	6.445	6220.65	0.129	6.445	5726.64	0.129	6.445	5937.25	0.129	6.445	6434.67	0.129	6.445	278.67	0.129	6.445	7354.71	0.129	6.445	5037.41	0.129	6.445	5304.08	0.129	6.445	7477.34	0.129	6.445	7376.38	0.129	6.445	480.32	0.129	6.445
-2184.66	0.129	6.45	3907.7	0.129	6.45	3663.79	0.129	6.45	6220.39	0.129	6.45	5718.19	0.129	6.45	5934.34	0.129	6.45	6421.7	0.129	6.45	268.95	0.129	6.45	7393.62	0.129	6.45	5033.06	0.129	6.45	5300.96	0.129	6.45	7493.7	0.129	6.45	7378.62	0.129	6.45	476.06	0.129	6.45
-2186.02	0.13	6.455	3902.23	0.13	6.455	3663.13	0.13	6.455	6222.08	0.13	6.455	5714.54	0.13	6.455	5934.02	0.13	6.455	6415.2	0.13	6.455	268.28	0.13	6.455	7401.9	0.13	6.455	5028.01	0.13	6.455	5296.22	0.13	6.455	7514.18	0.13	6.455	7373.14	0.13	6.455	474.57	0.13	6.455
-2174.41	0.13	6.46	3920.53	0.13	6.46	3684.4	0.13	6.46	6240.23	0.13	6.46	5735.39	0.13	6.46	5959.36	0.13	6.46	6439.18	0.13	6.46	279.4	0.13	6.46	7404.44	0.13	6.46	5025.89	0.13	6.46	5294.15	0.13	6.46	7554.4	0.13	6.46	7392.53	0.13	6.46	489.47	0.13	6.46
-2182.47	0.13	6.465	3958.17	0.13	6.465	3718.24	0.13	6.465	6275.55	0.13	6.465	5778.48	0.13	6.465	6001.56	0.13	6.465	6485.61	0.13	6.465	272.55	0.13	6.465	7405.03	0.13	6.465	5045.02	0.13	6.465	5293.85	0.13	6.465	7602.59	0.13	6.465	7441.63	0.13	6.465	466.43	0.13	6.465
-2179.21	0.13	6.47	3967.91	0.13	6.47	3718.3	0.13	6.47	6274.87	0.13	6.47	5789.41	0.13	6.47	6006.7	0.13	6.47	6495.49	0.13	6.47	286.24	0.13	6.47	7404.13	0.13	6.47	5073.87	0.13	6.47	5295.38	0.13	6.47	7590.78	0.13	6.47	7451.19	0.13	6.47	471.97	0.13	6.47
-2181.31	0.13	6.475	3960.04	0.13	6.475	3707.3	0.13	6.475	6268.62	0.13	6.475	5781.63	0.13	6.475	6000.71	0.13	6.475	6490.64	0.13	6.475	282.23	0.13	6.475	7398.17	0.13	6.475	5080.19	0.13	6.475	5294.62	0.13	6.475	7565.85	0.13	6.475	7446.36	0.13	6.475	476.25	0.13	6.475
-2182.06	0.13	6.48	3952.78	0.13	6.48	3701.7	0.13	6.48	6264.52	0.13	6.48	5765.57	0.13	6.48	5991.93	0.13	6.48	6480.83	0.13	6.48	272.36	0.13	6.48	7391.19	0.13	6.48	5077.95	0.13	6.48	5293.46	0.13	6.48	7546.95	0.13	6.48	7435.7	0.13	6.48	479.79	0.13	6.48
-2181.12	0.13	6.485	3952.07	0.13	6.485	3703.03	0.13	6.485	6266.9	0.13	6.485	5757.8	0.13	6.485	5986.54	0.13	6.485	6474.78	0.13	6.485	272.4	0.13	6.485	7388.67	0.13	6.485	5071.97	0.13	6.485	5313.58	0.13	6.485	7546.34	0.13	6.485	7433.93	0.13	6.485	480.69	0.13	6.485
-2181.21	0.13	6.49	3950.82	0.13	6.49	3703.36	0.13	6.49	6263.29	0.13	6.49	5756.95	0.13	6.49	5980.8	0.13	6.49	6466.35	0.13	6.49	269.99	0.13	6.49	7386.79	0.13	6.49	5070.16	0.13	6.49	5346.11	0.13	6.49	7549.26	0.13	6.49	7424.25	0.13	6.49	470.8	0.13	6.49
-2179.65	0.13	6.495	3948.77	0.13	6.495	3702.79	0.13	6.495	6254.91	0.13	6.495	5759.52	0.13	6.495	5973.16	0.13	6.495	6458.15	0.13	6.495	270.55	0.13	6.495	7409.55	0.13	6.495	5068.7	0.13	6.495	5353.7	0.13	6.495	7554.14	0.13	6.495	7414.77	0.13	6.495	468.04	0.13	6.495
-2181.52	0.13	6.5	3949.8	0.13	6.5	3703.79	0.13	6.5	6247.01	0.13	6.5	5760.12	0.13	6.5	5967.09	0.13	6.5	6459.02	0.13	6.5	273.95	0.13	6.5	7453.02	0.13	6.5	5066.56	0.13	6.5	5352.24	0.13	6.5	7552.76	0.13	6.5	7409.39	0.13	6.5	470	0.13	6.5
-2177.84	0.131	6.505	3949.76	0.131	6.505	3705.71	0.131	6.505	6247.31	0.131	6.505	5759.22	0.131	6.505	5968.35	0.131	6.505	6466.22	0.131	6.505	283.62	0.131	6.505	7456.98	0.131	6.505	5065.02	0.131	6.505	5350.62	0.131	6.505	7541.43	0.131	6.505	7412.35	0.131	6.505	477.1	0.131	6.505
-2169.07	0.131	6.51	3969.34	0.131	6.51	3723.29	0.131	6.51	6275.88	0.131	6.51	5782.25	0.131	6.51	5994.14	0.131	6.51	6489.87	0.131	6.51	294.18	0.131	6.51	7449.64	0.131	6.51	5065.8	0.131	6.51	5351.18	0.131	6.51	7553.08	0.131	6.51	7450.4	0.131	6.51	492.54	0.131	6.51
-2187.51	0.131	6.515	3998.98	0.131	6.515	3752.31	0.131	6.515	6322.82	0.131	6.515	5819.96	0.131	6.515	6033.18	0.131	6.515	6522.94	0.131	6.515	269.62	0.131	6.515	7440.17	0.131	6.515	5084.91	0.131	6.515	5349.05	0.131	6.515	7602.99	0.131	6.515	7506.18	0.131	6.515	470.06	0.131	6.515
-2190	0.131	6.52	3998.29	0.131	6.52	3757.92	0.131	6.52	6322.51	0.131	6.52	5815.49	0.131	6.52	6039.19	0.131	6.52	6521.45	0.131	6.52	264.49	0.131	6.52	7443.05	0.131	6.52	5114.47	0.131	6.52	5345.04	0.131	6.52	7624.6	0.131	6.52	7507.6	0.131	6.52	471.51	0.131	6.52
-2186.67	0.131	6.525	3990.94	0.131	6.525	3752.06	0.131	6.525	6310.58	0.131	6.525	5804.38	0.131	6.525	6030.63	0.131	6.525	6510.62	0.131	6.525	267.35	0.131	6.525	7446.52	0.131	6.525	5117.4	0.131	6.525	5339.17	0.131	6.525	7643.33	0.131	6.525	7492.87	0.131	6.525	469.03	0.131	6.525
-2179.19	0.131	6.53	3991.57	0.131	6.53	3745.98	0.131	6.53	6298.11	0.131	6.53	5803.06	0.131	6.53	6019.55	0.131	6.53	6501.65	0.131	6.53	273.65	0.131	6.53	7447.1	0.131	6.53	5111.09	0.131	6.53	5335.15	0.131	6.53	7650.75	0.131	6.53	7478.36	0.131	6.53	470.64	0.131	6.53
-2174.11	0.131	6.535	3994.7	0.131	6.535	3744.24	0.131	6.535	6291.94	0.131	6.535	5809.38	0.131	6.535	6015.08	0.131	6.535	6507.68	0.131	6.535	286.18	0.131	6.535	7444.74	0.131	6.535	5104.76	0.131	6.535	5355.96	0.131	6.535	7657.32	0.131	6.535	7481.44	0.131	6.535	477.11	0.131	6.535
-2178.09	0.131	6.54	3993.27	0.131	6.54	3744.64	0.131	6.54	6293.3	0.131	6.54	5808.64	0.131	6.54	6012.84	0.131	6.54	6511.95	0.131	6.54	284.87	0.131	6.54	7441.01	0.131	6.54	5104.08	0.131	6.54	5391.29	0.131	6.54	7655.37	0.131	6.54	7483.73	0.131	6.54	472.99	0.131	6.54
-2182.34	0.131	6.545	3989.16	0.131	6.545	3740.11	0.131	6.545	6298.63	0.131	6.545	5800.39	0.131	6.545	6010.46	0.131	6.545	6508.65	0.131	6.545	278.76	0.131	6.545	7465.33	0.131	6.545	5104.79	0.131	6.545	5402	0.131	6.545	7648.02	0.131	6.545	7482.81	0.131	6.545	476.41	0.131	6.545
-2187.99	0.131	6.55	3984.76	0.131	6.55	3734.68	0.131	6.55	6300.39	0.131	6.55	5792.34	0.131	6.55	6006.4	0.131	6.55	6503.78	0.131	6.55	270.79	0.131	6.55	7515.82	0.131	6.55	5105.94	0.131	6.55	5398.51	0.131	6.55	7627.19	0.131	6.55	7476.42	0.131	6.55	475.47	0.131	6.55
-2180.98	0.132	6.555	3985.05	0.132	6.555	3732.09	0.132	6.555	6298.95	0.132	6.555	5789.22	0.132	6.555	6002.83	0.132	6.555	6501.17	0.132	6.555	271.94	0.132	6.555	7522.21	0.132	6.555	5105.8	0.132	6.555	5392.59	0.132	6.555	7609.49	0.132	6.555	7469.97	0.132	6.555	476.08	0.132	6.555
-2167.81	0.132	6.56	4008.81	0.132	6.56	3751.51	0.132	6.56	6316.68	0.132	6.56	5812.74	0.132	6.56	6021.41	0.132	6.56	6518.94	0.132	6.56	281.86	0.132	6.56	7513.23	0.132	6.56	5103.36	0.132	6.56	5393.19	0.132	6.56	7631	0.132	6.56	7489.33	0.132	6.56	481.71	0.132	6.56
-2185.2	0.132	6.565	4045.67	0.132	6.565	3787.24	0.132	6.565	6352.25	0.132	6.565	5856.91	0.132	6.565	6057.09	0.132	6.565	6553.61	0.132	6.565	267.11	0.132	6.565	7504.58	0.132	6.565	5120.35	0.132	6.565	5394.58	0.132	6.565	7675.73	0.132	6.565	7532.68	0.132	6.565	464.68	0.132	6.565
-2183.35	0.132	6.57	4054.87	0.132	6.57	3801	0.132	6.57	6351.87	0.132	6.57	5866.56	0.132	6.57	6063.67	0.132	6.57	6560.25	0.132	6.57	276.16	0.132	6.57	7505.98	0.132	6.57	5150.9	0.132	6.57	5394.52	0.132	6.57	7674.72	0.132	6.57	7540.15	0.132	6.57	472.43	0.132	6.57
-2180.85	0.132	6.575	4052.29	0.132	6.575	3806.37	0.132	6.575	6348.54	0.132	6.575	5861.75	0.132	6.575	6060.26	0.132	6.575	6552.25	0.132	6.575	285.59	0.132	6.575	7504.26	0.132	6.575	5155.18	0.132	6.575	5390.66	0.132	6.575	7667.92	0.132	6.575	7536.37	0.132	6.575	478.18	0.132	6.575
-2178.61	0.132	6.58	4044.42	0.132	6.58	3805.87	0.132	6.58	6346.12	0.132	6.58	5850.79	0.132	6.58	6055.87	0.132	6.58	6537.77	0.132	6.58	281.66	0.132	6.58	7499.25	0.132	6.58	5150.59	0.132	6.58	5387.93	0.132	6.58	7658.67	0.132	6.58	7529.45	0.132	6.58	478.33	0.132	6.58
-2179.44	0.132	6.585	4034.65	0.132	6.585	3799.41	0.132	6.585	6347.82	0.132	6.585	5842.52	0.132	6.585	6051.29	0.132	6.585	6534.97	0.132	6.585	275.36	0.132	6.585	7493.33	0.132	6.585	5147.4	0.132	6.585	5406.08	0.132	6.585	7654.42	0.132	6.585	7528.22	0.132	6.585	479.53	0.132	6.585
-2184.56	0.132	6.59	4025.82	0.132	6.59	3793.7	0.132	6.59	6344.78	0.132	6.59	5836.8	0.132	6.59	6043.87	0.132	6.59	6535.52	0.132	6.59	266.45	0.132	6.59	7492.78	0.132	6.59	5150.56	0.132	6.59	5432.67	0.132	6.59	7647.56	0.132	6.59	7519.75	0.132	6.59	472.85	0.132	6.59
-2183.32	0.132	6.595	4022.32	0.132	6.595	3785.43	0.132	6.595	6337.19	0.132	6.595	5834.97	0.132	6.595	6036.76	0.132	6.595	6532.18	0.132	6.595	267.7	0.132	6.595	7519.01	0.132	6.595	5152.07	0.132	6.595	5436.36	0.132	6.595	7650.25	0.132	6.595	7512.53	0.132	6.595	473.62	0.132	6.595
-2181.18	0.132	6.6	4023.33	0.132	6.6	3770.87	0.132	6.6	6325.22	0.132	6.6	5832.25	0.132	6.6	6028.17	0.132	6.6	6534.36	0.132	6.6	270.98	0.132	6.6	7571.73	0.132	6.6	5148.44	0.132	6.6	5434.36	0.132	6.6	7651.98	0.132	6.6	7509.56	0.132	6.6	470.47	0.132	6.6
-2175.47	0.133	6.605	4026.89	0.133	6.605	3762.91	0.133	6.605	6317.93	0.133	6.605	5831.1	0.133	6.605	6026.04	0.133	6.605	6543.73	0.133	6.605	280.23	0.133	6.605	7581.01	0.133	6.605	5142.67	0.133	6.605	5432.89	0.133	6.605	7657.91	0.133	6.605	7514.22	0.133	6.605	473.69	0.133	6.605
-2170.37	0.133	6.61	4052.65	0.133	6.61	3788.94	0.133	6.61	6346.74	0.133	6.61	5853.8	0.133	6.61	6053.99	0.133	6.61	6567.49	0.133	6.61	296.97	0.133	6.61	7576.82	0.133	6.61	5140.65	0.133	6.61	5432.33	0.133	6.61	7693.45	0.133	6.61	7546.55	0.133	6.61	487.8	0.133	6.61
-2187.75	0.133	6.615	4090.09	0.133	6.615	3835.6	0.133	6.615	6395.28	0.133	6.615	5889.02	0.133	6.615	6097.04	0.133	6.615	6595.6	0.133	6.615	273.22	0.133	6.615	7569.48	0.133	6.615	5165.3	0.133	6.615	5430.22	0.133	6.615	7751.2	0.133	6.615	7587.32	0.133	6.615	471.22	0.133	6.615
-2185.32	0.133	6.62	4094.88	0.133	6.62	3848.85	0.133	6.62	6402.82	0.133	6.62	5885.96	0.133	6.62	6102.04	0.133	6.62	6591.72	0.133	6.62	266.73	0.133	6.62	7570.97	0.133	6.62	5202.63	0.133	6.62	5428.61	0.133	6.62	7761.25	0.133	6.62	7586.26	0.133	6.62	472.24	0.133	6.62
-2187.06	0.133	6.625	4091.07	0.133	6.625	3845.04	0.133	6.625	6398.56	0.133	6.625	5877.75	0.133	6.625	6090.42	0.133	6.625	6584.61	0.133	6.625	269.41	0.133	6.625	7568.22	0.133	6.625	5206.93	0.133	6.625	5427.44	0.133	6.625	7752.69	0.133	6.625	7578.09	0.133	6.625	473.67	0.133	6.625
-2182.68	0.133	6.63	4090.05	0.133	6.63	3841.14	0.133	6.63	6385.02	0.133	6.63	5877.12	0.133	6.63	6074.59	0.133	6.63	6578.25	0.133	6.63	273.17	0.133	6.63	7559.85	0.133	6.63	5200.16	0.133	6.63	5428.29	0.133	6.63	7731.58	0.133	6.63	7563.93	0.133	6.63	473.95	0.133	6.63
-2174.56	0.133	6.635	4087.7	0.133	6.635	3837.83	0.133	6.635	6369.7	0.133	6.635	5883.35	0.133	6.635	6068.05	0.133	6.635	6578.11	0.133	6.635	279.22	0.133	6.635	7550.4	0.133	6.635	5191.49	0.133	6.635	5446.03	0.133	6.635	7715.09	0.133	6.635	7555.61	0.133	6.635	475.61	0.133	6.635
-2174.56	0.133	6.64	4083.93	0.133	6.64	3833.08	0.133	6.64	6360.99	0.133	6.64	5882.58	0.133	6.64	6069.62	0.133	6.64	6580.22	0.133	6.64	281.27	0.133	6.64	7549.12	0.133	6.64	5187.42	0.133	6.64	5471.16	0.133	6.64	7702.89	0.133	6.64	7552.79	0.133	6.64	473.36	0.133	6.64
-2179.04	0.133	6.645	4079.66	0.133	6.645	3829.22	0.133	6.645	6359.74	0.133	6.645	5874.95	0.133	6.645	6074.24	0.133	6.645	6581	0.133	6.645	281.66	0.133	6.645	7576.64	0.133	6.645	5185.19	0.133	6.645	5477.38	0.133	6.645	7697.17	0.133	6.645	7553.82	0.133	6.645	477.48	0.133	6.645
-2186.67	0.133	6.65	4073.13	0.133	6.65	3828.18	0.133	6.65	6355.97	0.133	6.65	5863.39	0.133	6.65	6073.68	0.133	6.65	6571.77	0.133	6.65	277.92	0.133	6.65	7626.44	0.133	6.65	5187.36	0.133	6.65	5476.87	0.133	6.65	7692.36	0.133	6.65	7547.44	0.133	6.65	475.15	0.133	6.65
-2182.71	0.134	6.655	4066.61	0.134	6.655	3828.98	0.134	6.655	6357.71	0.134	6.655	5853.5	0.134	6.655	6069.6	0.134	6.655	6561.74	0.134	6.655	276.04	0.134	6.655	7634.81	0.134	6.655	5193.12	0.134	6.655	5471.89	0.134	6.655	7693.4	0.134	6.655	7543.1	0.134	6.655	474.34	0.134	6.655
-2173.42	0.134	6.66	4086.71	0.134	6.66	3854.71	0.134	6.66	6386.23	0.134	6.66	5872.24	0.134	6.66	6088.65	0.134	6.66	6585.09	0.134	6.66	282.66	0.134	6.66	7631.11	0.134	6.66	5196.45	0.134	6.66	5465.75	0.134	6.66	7721.12	0.134	6.66	7565.75	0.134	6.66	483.63	0.134	6.66
-2185.69	0.134	6.665	4123.46	0.134	6.665	3893.17	0.134	6.665	6425.23	0.134	6.665	5911.61	0.134	6.665	6129.66	0.134	6.665	6636.39	0.134	6.665	264.52	0.134	6.665	7625.97	0.134	6.665	5218.82	0.134	6.665	5462.1	0.134	6.665	7771.59	0.134	6.665	7611.73	0.134	6.665	469.84	0.134	6.665
-2182.28	0.134	6.67	4134.32	0.134	6.67	3893.29	0.134	6.67	6420.43	0.134	6.67	5918.23	0.134	6.67	6132.57	0.134	6.67	6647.41	0.134	6.67	277.87	0.134	6.67	7622.68	0.134	6.67	5252.62	0.134	6.67	5464.33	0.134	6.67	7777.84	0.134	6.67	7623.52	0.134	6.67	472.48	0.134	6.67
-2179.47	0.134	6.675	4131.55	0.134	6.675	3878.6	0.134	6.675	6404	0.134	6.675	5914.03	0.134	6.675	6124.12	0.134	6.675	6644.04	0.134	6.675	282.96	0.134	6.675	7619.41	0.134	6.675	5254.02	0.134	6.675	5465.51	0.134	6.675	7767.14	0.134	6.675	7621.06	0.134	6.675	471.84	0.134	6.675
-2179.44	0.134	6.68	4126.12	0.134	6.68	3873.55	0.134	6.68	6397.19	0.134	6.68	5906.64	0.134	6.68	6120.47	0.134	6.68	6634.06	0.134	6.68	281.34	0.134	6.68	7622.25	0.134	6.68	5246.96	0.134	6.68	5463.86	0.134	6.68	7753.63	0.134	6.68	7609.55	0.134	6.68	475.01	0.134	6.68
-2182.26	0.134	6.685	4120.81	0.134	6.685	3875.08	0.134	6.685	6394.56	0.134	6.685	5900.08	0.134	6.685	6117.46	0.134	6.685	6623.51	0.134	6.685	279.95	0.134	6.685	7620.65	0.134	6.685	5242.12	0.134	6.685	5478.01	0.134	6.685	7753.17	0.134	6.685	7605.11	0.134	6.685	477.76	0.134	6.685
-2185.3	0.134	6.69	4116.48	0.134	6.69	3879.1	0.134	6.69	6385.98	0.134	6.69	5889.29	0.134	6.69	6106.88	0.134	6.69	6612.9	0.134	6.69	271.18	0.134	6.69	7614.15	0.134	6.69	5243.38	0.134	6.69	5502.28	0.134	6.69	7755.49	0.134	6.69	7595.93	0.134	6.69	470.73	0.134	6.69
-2183.87	0.134	6.695	4113.76	0.134	6.695	3882.19	0.134	6.695	6377.73	0.134	6.695	5879.47	0.134	6.695	6101.47	0.134	6.695	6611.92	0.134	6.695	269.23	0.134	6.695	7633.35	0.134	6.695	5241.82	0.134	6.695	5506.37	0.134	6.695	7757	0.134	6.695	7586.93	0.134	6.695	472.7	0.134	6.695
-2182.16	0.134	6.7	4114.59	0.134	6.7	3880.64	0.134	6.7	6370.68	0.134	6.7	5878.64	0.134	6.7	6099	0.134	6.7	6614.42	0.134	6.7	269.03	0.134	6.7	7673.29	0.134	6.7	5238.98	0.134	6.7	5503.42	0.134	6.7	7751.49	0.134	6.7	7578.57	0.134	6.7	474.48	0.134	6.7
-2175.48	0.135	6.705	4114.92	0.135	6.705	3876.65	0.135	6.705	6364.41	0.135	6.705	5885.89	0.135	6.705	6094.9	0.135	6.705	6616.13	0.135	6.705	275.45	0.135	6.705	7675.14	0.135	6.705	5233.63	0.135	6.705	5503.51	0.135	6.705	7736.37	0.135	6.705	7577.2	0.135	6.705	475.08	0.135	6.705
-2170.58	0.135	6.71	4134.02	0.135	6.71	3893.18	0.135	6.71	6380.71	0.135	6.71	5909.48	0.135	6.71	6122.01	0.135	6.71	6642.8	0.135	6.71	293.65	0.135	6.71	7667.76	0.135	6.71	5228.39	0.135	6.71	5507.19	0.135	6.71	7751.19	0.135	6.71	7609.03	0.135	6.71	483.62	0.135	6.71
-2184.62	0.135	6.715	4162.86	0.135	6.715	3922.62	0.135	6.715	6416	0.135	6.715	5937.48	0.135	6.715	6176.61	0.135	6.715	6691.15	0.135	6.715	273.57	0.135	6.715	7659.76	0.135	6.715	5249.59	0.135	6.715	5506.59	0.135	6.715	7802.89	0.135	6.715	7655.51	0.135	6.715	472.27	0.135	6.715
-2187.54	0.135	6.72	4164.33	0.135	6.72	3927.3	0.135	6.72	6422.82	0.135	6.72	5931.48	0.135	6.72	6186.37	0.135	6.72	6690.8	0.135	6.72	272.84	0.135	6.72	7658.9	0.135	6.72	5289.35	0.135	6.72	5502.69	0.135	6.72	7810.24	0.135	6.72	7656.4	0.135	6.72	476.79	0.135	6.72
-2187.93	0.135	6.725	4154.08	0.135	6.725	3924.58	0.135	6.725	6422.64	0.135	6.725	5917.53	0.135	6.725	6175.7	0.135	6.725	6672	0.135	6.725	271.38	0.135	6.725	7659.04	0.135	6.725	5303.77	0.135	6.725	5494.71	0.135	6.725	7803.14	0.135	6.725	7646.62	0.135	6.725	468.49	0.135	6.725
-2183.25	0.135	6.73	4150.79	0.135	6.73	3925.44	0.135	6.73	6414.68	0.135	6.73	5905.53	0.135	6.73	6163.22	0.135	6.73	6659.11	0.135	6.73	273.91	0.135	6.73	7658.56	0.135	6.73	5303.12	0.135	6.73	5487.72	0.135	6.73	7801.41	0.135	6.73	7637.55	0.135	6.73	466.2	0.135	6.73
-2178.36	0.135	6.735	4153.85	0.135	6.735	3928.95	0.135	6.735	6407.49	0.135	6.735	5903.77	0.135	6.735	6158.25	0.135	6.735	6665.4	0.135	6.735	276.92	0.135	6.735	7653.35	0.135	6.735	5293.33	0.135	6.735	5504.69	0.135	6.735	7808.96	0.135	6.735	7636.54	0.135	6.735	475.56	0.135	6.735
-2178.73	0.135	6.74	4153.19	0.135	6.74	3926.89	0.135	6.74	6399.01	0.135	6.74	5908.28	0.135	6.74	6153.33	0.135	6.74	6674.83	0.135	6.74	275.11	0.135	6.74	7649.59	0.135	6.74	5286.01	0.135	6.74	5535.03	0.135	6.74	7806.82	0.135	6.74	7637.74	0.135	6.74	475.56	0.135	6.74
-2179.06	0.135	6.745	4147.58	0.135	6.745	3920.19	0.135	6.745	6391.04	0.135	6.745	5913.41	0.135	6.745	6149.43	0.135	6.745	6675.69	0.135	6.745	281.6	0.135	6.745	7674.78	0.135	6.745	5281.57	0.135	6.745	5542.8	0.135	6.745	7799.38	0.135	6.745	7644.42	0.135	6.745	475.43	0.135	6.745
-2183.48	0.135	6.75	4144.12	0.135	6.75	3911.61	0.135	6.75	6388.19	0.135	6.75	5909.34	0.135	6.75	6145.51	0.135	6.75	6667.14	0.135	6.75	282.48	0.135	6.75	7719.13	0.135	6.75	5278.7	0.135	6.75	5540.1	0.135	6.75	7793.33	0.135	6.75	7637.98	0.135	6.75	474.64	0.135	6.75
-2183.55	0.136	6.755	4141.91	0.136	6.755	3904.69	0.136	6.755	6395.51	0.136	6.755	5900.01	0.136	6.755	6141.73	0.136	6.755	6659.18	0.136	6.755	280.83	0.136	6.755	7726.69	0.136	6.755	5275.63	0.136	6.755	5537.07	0.136	6.755	7793.18	0.136	6.755	7626.87	0.136	6.755	475.07	0.136	6.755
-2175.35	0.136	6.76	4162.71	0.136	6.76	3920.55	0.136	6.76	6423.44	0.136	6.76	5916.52	0.136	6.76	6162.81	0.136	6.76	6681.41	0.136	6.76	282.86	0.136	6.76	7722.23	0.136	6.76	5276.7	0.136	6.76	5537.32	0.136	6.76	7818.3	0.136	6.76	7649.18	0.136	6.76	484.53	0.136	6.76
-2183.94	0.136	6.765	4196.97	0.136	6.765	3954.76	0.136	6.765	6462.64	0.136	6.765	5955.26	0.136	6.765	6206.28	0.136	6.765	6725.52	0.136	6.765	262.59	0.136	6.765	7710.48	0.136	6.765	5299.11	0.136	6.765	5536.01	0.136	6.765	7866.5	0.136	6.765	7693.42	0.136	6.765	463.36	0.136	6.765
-2181.45	0.136	6.77	4203.9	0.136	6.77	3969.56	0.136	6.77	6461.92	0.136	6.77	5960.12	0.136	6.77	6214.51	0.136	6.77	6731.17	0.136	6.77	272.62	0.136	6.77	7709.55	0.136	6.77	5329.87	0.136	6.77	5534.39	0.136	6.77	7870.48	0.136	6.77	7695.4	0.136	6.77	469.81	0.136	6.77
-2181.58	0.136	6.775	4196.35	0.136	6.775	3972.17	0.136	6.775	6447.45	0.136	6.775	5954.99	0.136	6.775	6204.28	0.136	6.775	6730.86	0.136	6.775	283.12	0.136	6.775	7708.25	0.136	6.775	5333.07	0.136	6.775	5534.55	0.136	6.775	7862.8	0.136	6.775	7693.8	0.136	6.775	474.81	0.136	6.775
-2181.22	0.136	6.78	4190.11	0.136	6.78	3969.52	0.136	6.78	6434.1	0.136	6.78	5953.81	0.136	6.78	6180.88	0.136	6.78	6726.56	0.136	6.78	287.21	0.136	6.78	7702.8	0.136	6.78	5329.91	0.136	6.78	5535.16	0.136	6.78	7846.14	0.136	6.78	7691.19	0.136	6.78	477.61	0.136	6.78
-2180.5	0.136	6.785	4183.8	0.136	6.785	3963.82	0.136	6.785	6433.97	0.136	6.785	5953.56	0.136	6.785	6174.2	0.136	6.785	6720.7	0.136	6.785	284.35	0.136	6.785	7696	0.136	6.785	5327.94	0.136	6.785	5552.17	0.136	6.785	7838.34	0.136	6.785	7689.93	0.136	6.785	480.44	0.136	6.785
-2181.89	0.136	6.79	4177.14	0.136	6.79	3956.82	0.136	6.79	6434.26	0.136	6.79	5943.95	0.136	6.79	6172.64	0.136	6.79	6711.84	0.136	6.79	270.55	0.136	6.79	7694.27	0.136	6.79	5329.8	0.136	6.79	5578.44	0.136	6.79	7831.64	0.136	6.79	7674.7	0.136	6.79	473.32	0.136	6.79
-2181.04	0.136	6.795	4173.97	0.136	6.795	3947.34	0.136	6.795	6435.28	0.136	6.795	5930.07	0.136	6.795	6164.08	0.136	6.795	6704.18	0.136	6.795	269.77	0.136	6.795	7716.77	0.136	6.795	5329.59	0.136	6.795	5584.01	0.136	6.795	7824.09	0.136	6.795	7668.53	0.136	6.795	469.22	0.136	6.795
-2184.01	0.136	6.8	4178.89	0.136	6.8	3941.25	0.136	6.8	6430.37	0.136	6.8	5921.6	0.136	6.8	6152.06	0.136	6.8	6699.32	0.136	6.8	272.28	0.136	6.8	7758.72	0.136	6.8	5328.94	0.136	6.8	5582	0.136	6.8	7815.07	0.136	6.8	7670.28	0.136	6.8	469.78	0.136	6.8
-2178.84	0.137	6.805	4183.62	0.137	6.805	3944.42	0.137	6.805	6423.32	0.137	6.805	5924.31	0.137	6.805	6143.99	0.137	6.805	6705.32	0.137	6.805	279.51	0.137	6.805	7766.8	0.137	6.805	5323.52	0.137	6.805	5578.1	0.137	6.805	7822.45	0.137	6.805	7672.51	0.137	6.805	475.17	0.137	6.805
-2168.13	0.137	6.81	4203.41	0.137	6.81	3970.44	0.137	6.81	6444.79	0.137	6.81	5954.4	0.137	6.81	6162.84	0.137	6.81	6735.69	0.137	6.81	290.16	0.137	6.81	7766.97	0.137	6.81	5320.92	0.137	6.81	5576.05	0.137	6.81	7862.27	0.137	6.81	7700.42	0.137	6.81	487.81	0.137	6.81
-2182.76	0.137	6.815	4232.81	0.137	6.815	4003.06	0.137	6.815	6495	0.137	6.815	6003.27	0.137	6.815	6203.03	0.137	6.815	6774.71	0.137	6.815	279.22	0.137	6.815	7762.93	0.137	6.815	5340.44	0.137	6.815	5574.31	0.137	6.815	7922.32	0.137	6.815	7755.96	0.137	6.815	468.47	0.137	6.815
-2187.71	0.137	6.82	4235.33	0.137	6.82	4005.36	0.137	6.82	6502.74	0.137	6.82	6009.21	0.137	6.82	6211.5	0.137	6.82	6775.19	0.137	6.82	280.38	0.137	6.82	7758.89	0.137	6.82	5368.23	0.137	6.82	5574.32	0.137	6.82	7924.07	0.137	6.82	7763.18	0.137	6.82	477.33	0.137	6.82
-2187.52	0.137	6.825	4228.32	0.137	6.825	3995.13	0.137	6.825	6497.97	0.137	6.825	5996.64	0.137	6.825	6207.46	0.137	6.825	6766.41	0.137	6.825	273.53	0.137	6.825	7749.13	0.137	6.825	5368.5	0.137	6.825	5576.15	0.137	6.825	7911.37	0.137	6.825	7751.11	0.137	6.825	470.54	0.137	6.825
-2180.89	0.137	6.83	4225.59	0.137	6.83	3983.76	0.137	6.83	6487.78	0.137	6.83	5980.91	0.137	6.83	6197.7	0.137	6.83	6753.14	0.137	6.83	269.41	0.137	6.83	7749.09	0.137	6.83	5363.94	0.137	6.83	5577.18	0.137	6.83	7895.64	0.137	6.83	7735.65	0.137	6.83	468.46	0.137	6.83
-2177.07	0.137	6.835	4225.64	0.137	6.835	3981.24	0.137	6.835	6474.85	0.137	6.835	5975.02	0.137	6.835	6190.73	0.137	6.835	6745.61	0.137	6.835	275.86	0.137	6.835	7749.28	0.137	6.835	5360.42	0.137	6.835	5593.43	0.137	6.835	7892.38	0.137	6.835	7728.1	0.137	6.835	475.91	0.137	6.835
-2180.64	0.137	6.84	4224.71	0.137	6.84	3987.23	0.137	6.84	6439.22	0.137	6.84	5970.65	0.137	6.84	6188.17	0.137	6.84	6747.62	0.137	6.84	279.57	0.137	6.84	7747.09	0.137	6.84	5359.09	0.137	6.84	5619.89	0.137	6.84	7892.51	0.137	6.84	7721.87	0.137	6.84	470.38	0.137	6.84
-2179.98	0.137	6.845	4221.83	0.137	6.845	3991.91	0.137	6.845	6399.62	0.137	6.845	5972	0.137	6.845	6191.11	0.137	6.845	6755.56	0.137	6.845	283.12	0.137	6.845	7766.94	0.137	6.845	5356.82	0.137	6.845	5625.06	0.137	6.845	7900.67	0.137	6.845	7723.71	0.137	6.845	470.48	0.137	6.845
-2182.98	0.137	6.85	4217.23	0.137	6.85	3990.37	0.137	6.85	6374.78	0.137	6.85	5972.69	0.137	6.85	6191.57	0.137	6.85	6751.66	0.137	6.85	282.26	0.137	6.85	7807.92	0.137	6.85	5357.51	0.137	6.85	5623.04	0.137	6.85	7899	0.137	6.85	7723.06	0.137	6.85	475.52	0.137	6.85
-2181.05	0.138	6.855	4213.3	0.138	6.855	3989.06	0.138	6.855	6368.8	0.138	6.855	5968.42	0.138	6.855	6190.46	0.138	6.855	6740.99	0.138	6.855	281	0.138	6.855	7813.2	0.138	6.855	5359.42	0.138	6.855	5618.86	0.138	6.855	7888.47	0.138	6.855	7720	0.138	6.855	477.3	0.138	6.855
-2174.07	0.138	6.86	4234.42	0.138	6.86	4010.36	0.138	6.86	6392.07	0.138	6.86	5987.49	0.138	6.86	6204.73	0.138	6.86	6756.84	0.138	6.86	283.67	0.138	6.86	7806.36	0.138	6.86	5361.14	0.138	6.86	5616.45	0.138	6.86	7901.91	0.138	6.86	7746.78	0.138	6.86	483.47	0.138	6.86
-2188.1	0.138	6.865	4272.78	0.138	6.865	4042.32	0.138	6.865	6430.93	0.138	6.865	6026.76	0.138	6.865	6232.11	0.138	6.865	6796.47	0.138	6.865	268.33	0.138	6.865	7800.15	0.138	6.865	5380.94	0.138	6.865	5616.03	0.138	6.865	7946.56	0.138	6.865	7797.81	0.138	6.865	462.04	0.138	6.865
-2183.35	0.138	6.87	4282.88	0.138	6.87	4043.1	0.138	6.87	6426.29	0.138	6.87	6028.42	0.138	6.87	6234.78	0.138	6.87	6799.6	0.138	6.87	277.16	0.138	6.87	7800.24	0.138	6.87	5413.12	0.138	6.87	5616.79	0.138	6.87	7947.52	0.138	6.87	7804.23	0.138	6.87	471.43	0.138	6.87
-2180.18	0.138	6.875	4281.83	0.138	6.875	4035.96	0.138	6.875	6409.81	0.138	6.875	6020.1	0.138	6.875	6230.64	0.138	6.875	6793.29	0.138	6.875	282.26	0.138	6.875	7804.39	0.138	6.875	5416.51	0.138	6.875	5615.37	0.138	6.875	7938.65	0.138	6.875	7791.86	0.138	6.875	472.35	0.138	6.875
-2177.69	0.138	6.88	4277.69	0.138	6.88	4033.04	0.138	6.88	6393.93	0.138	6.88	6012.69	0.138	6.88	6221.25	0.138	6.88	6795.23	0.138	6.88	283.41	0.138	6.88	7806.47	0.138	6.88	5408.93	0.138	6.88	5613.14	0.138	6.88	7935.52	0.138	6.88	7777.14	0.138	6.88	472.22	0.138	6.88
-2179.46	0.138	6.885	4270.63	0.138	6.885	4031.29	0.138	6.885	6394.7	0.138	6.885	6014.04	0.138	6.885	6221.96	0.138	6.885	6795.5	0.138	6.885	286.1	0.138	6.885	7800.53	0.138	6.885	5398.61	0.138	6.885	5629.59	0.138	6.885	7944.48	0.138	6.885	7780.04	0.138	6.885	478.12	0.138	6.885
-2184.77	0.138	6.89	4266.09	0.138	6.89	4027.12	0.138	6.89	6400.81	0.138	6.89	6006.41	0.138	6.89	6224.4	0.138	6.89	6783.6	0.138	6.89	280.84	0.138	6.89	7797.16	0.138	6.89	5394.54	0.138	6.89	5656.5	0.138	6.89	7945.97	0.138	6.89	7777.33	0.138	6.89	475.3	0.138	6.89
-2185.81	0.138	6.895	4265.07	0.138	6.895	4024.66	0.138	6.895	6399.35	0.138	6.895	5989.36	0.138	6.895	6219.97	0.138	6.895	6772.35	0.138	6.895	275.55	0.138	6.895	7820.11	0.138	6.895	5395.02	0.138	6.895	5662.62	0.138	6.895	7940.11	0.138	6.895	7770.22	0.138	6.895	474.53	0.138	6.895
-2183.59	0.138	6.9	4264.3	0.138	6.9	4022.98	0.138	6.9	6383.97	0.138	6.9	5971.53	0.138	6.9	6209.85	0.138	6.9	6769.13	0.138	6.9	273.87	0.138	6.9	7867.56	0.138	6.9	5397.11	0.138	6.9	5660.16	0.138	6.9	7926.43	0.138	6.9	7758.4	0.138	6.9	471.76	0.138	6.9
-2174.52	0.139	6.905	4261.88	0.139	6.905	4019.15	0.139	6.905	6372.68	0.139	6.905	5967.29	0.139	6.905	6203.83	0.139	6.905	6769.43	0.139	6.905	277.87	0.139	6.905	7877.2	0.139	6.905	5396.23	0.139	6.905	5656.32	0.139	6.905	7914.58	0.139	6.905	7751	0.139	6.905	472.83	0.139	6.905
-2166.67	0.139	6.91	4282.72	0.139	6.91	4040.27	0.139	6.91	6399.83	0.139	6.91	5993.61	0.139	6.91	6223.13	0.139	6.91	6794.77	0.139	6.91	288.72	0.139	6.91	7872.77	0.139	6.91	5392.73	0.139	6.91	5658.66	0.139	6.91	7933.07	0.139	6.91	7779.57	0.139	6.91	482.82	0.139	6.91
-2189.35	0.139	6.915	4319.6	0.139	6.915	4080.1	0.139	6.915	6448.95	0.139	6.915	6031.26	0.139	6.915	6260.98	0.139	6.915	6840.65	0.139	6.915	276.71	0.139	6.915	7865.81	0.139	6.915	5412.38	0.139	6.915	5660.38	0.139	6.915	7978.74	0.139	6.915	7829.45	0.139	6.915	467.72	0.139	6.915
-2187.15	0.139	6.92	4328.59	0.139	6.92	4089.67	0.139	6.92	6453.89	0.139	6.92	6030.18	0.139	6.92	6270.57	0.139	6.92	6847.48	0.139	6.92	280.45	0.139	6.92	7858.42	0.139	6.92	5445.91	0.139	6.92	5658.48	0.139	6.92	7984.32	0.139	6.92	7833.58	0.139	6.92	476.33	0.139	6.92
-2185.96	0.139	6.925	4322.84	0.139	6.925	4091.33	0.139	6.925	6451.27	0.139	6.925	6018.11	0.139	6.925	6265	0.139	6.925	6831.31	0.139	6.925	275.82	0.139	6.925	7849.99	0.139	6.925	5451.72	0.139	6.925	5654.14	0.139	6.925	7977.61	0.139	6.925	7823.15	0.139	6.925	474.02	0.139	6.925
-2181.72	0.139	6.93	4315.49	0.139	6.93	4094.09	0.139	6.93	6446	0.139	6.93	6004.88	0.139	6.93	6252.87	0.139	6.93	6814.27	0.139	6.93	275	0.139	6.93	7844.43	0.139	6.93	5451.31	0.139	6.93	5652.01	0.139	6.93	7967.64	0.139	6.93	7812.79	0.139	6.93	470.19	0.139	6.93
-2178.56	0.139	6.935	4313.49	0.139	6.935	4092.47	0.139	6.935	6436.18	0.139	6.935	5998.74	0.139	6.935	6247.48	0.139	6.935	6809.28	0.139	6.935	279.47	0.139	6.935	7843.6	0.139	6.935	5447.77	0.139	6.935	5669.59	0.139	6.935	7963.8	0.139	6.935	7811.71	0.139	6.935	477.03	0.139	6.935
-2179.94	0.139	6.94	4313.07	0.139	6.94	4086.86	0.139	6.94	6419.72	0.139	6.94	5996.44	0.139	6.94	6248.27	0.139	6.94	6807.02	0.139	6.94	277.31	0.139	6.94	7845.97	0.139	6.94	5441.62	0.139	6.94	5695.8	0.139	6.94	7953.81	0.139	6.94	7805.65	0.139	6.94	475.52	0.139	6.94
-2180.12	0.139	6.945	4311.27	0.139	6.945	4078.47	0.139	6.945	6410.7	0.139	6.945	5999.58	0.139	6.945	6245.31	0.139	6.945	6808.5	0.139	6.945	278.66	0.139	6.945	7876.11	0.139	6.945	5435.1	0.139	6.945	5699.31	0.139	6.945	7945.39	0.139	6.945	7803.92	0.139	6.945	471.97	0.139	6.945
-2181.31	0.139	6.95	4306.5	0.139	6.95	4064.35	0.139	6.95	6408.11	0.139	6.95	5995.97	0.139	6.95	6236.91	0.139	6.95	6810.65	0.139	6.95	281.41	0.139	6.95	7930.48	0.139	6.95	5432.09	0.139	6.95	5695.05	0.139	6.95	7940.4	0.139	6.95	7803.31	0.139	6.95	470.69	0.139	6.95
-2179.99	0.14	6.955	4301.35	0.14	6.955	4054.89	0.14	6.955	6411.04	0.14	6.955	5986.65	0.14	6.955	6237.37	0.14	6.955	6808.19	0.14	6.955	285.55	0.14	6.955	7940.03	0.14	6.955	5431.23	0.14	6.955	5689.91	0.14	6.955	7941.54	0.14	6.955	7801.14	0.14	6.955	476.34	0.14	6.955
-2173.55	0.14	6.96	4322.15	0.14	6.96	4080.47	0.14	6.96	6439.57	0.14	6.96	6001.11	0.14	6.96	6263.36	0.14	6.96	6823.38	0.14	6.96	288.11	0.14	6.96	7931.02	0.14	6.96	5431.69	0.14	6.96	5686.86	0.14	6.96	7969.36	0.14	6.96	7821.14	0.14	6.96	485.77	0.14	6.96
-2188.62	0.14	6.965	4361.2	0.14	6.965	4127.99	0.14	6.965	6475.55	0.14	6.965	6035.44	0.14	6.965	6295.91	0.14	6.965	6862.48	0.14	6.965	263.88	0.14	6.965	7919.19	0.14	6.965	5454.74	0.14	6.965	5684.09	0.14	6.965	8013.69	0.14	6.965	7853.97	0.14	6.965	467.43	0.14	6.965
-2181.09	0.14	6.97	4368.52	0.14	6.97	4140.85	0.14	6.97	6462.82	0.14	6.97	6041.79	0.14	6.97	6294.05	0.14	6.97	6872.9	0.14	6.97	272.22	0.14	6.97	7914.35	0.14	6.97	5490.87	0.14	6.97	5684.26	0.14	6.97	8018.34	0.14	6.97	7853.76	0.14	6.97	469.47	0.14	6.97
-2181.78	0.14	6.975	4365.28	0.14	6.975	4139.11	0.14	6.975	6437.11	0.14	6.975	6035.66	0.14	6.975	6289.51	0.14	6.975	6864.37	0.14	6.975	278.35	0.14	6.975	7909.98	0.14	6.975	5492.76	0.14	6.975	5686.96	0.14	6.975	8012.77	0.14	6.975	7850.97	0.14	6.975	473.09	0.14	6.975
-2180.85	0.14	6.98	4363.13	0.14	6.98	4134.94	0.14	6.98	6420.73	0.14	6.98	6027.34	0.14	6.98	6286.77	0.14	6.98	6855.15	0.14	6.98	283.46	0.14	6.98	7906.2	0.14	6.98	5485.28	0.14	6.98	5691.02	0.14	6.98	8001.61	0.14	6.98	7845.93	0.14	6.98	473.92	0.14	6.98
-2176.96	0.14	6.985	4361.43	0.14	6.985	4127.88	0.14	6.985	6421.88	0.14	6.985	6024.12	0.14	6.985	6281.92	0.14	6.985	6858.61	0.14	6.985	287.84	0.14	6.985	7902.6	0.14	6.985	5482	0.14	6.985	5707.18	0.14	6.985	7992.53	0.14	6.985	7844.66	0.14	6.985	476.84	0.14	6.985
-2181.43	0.14	6.99	4355.6	0.14	6.99	4120.17	0.14	6.99	6421.6	0.14	6.99	6016.63	0.14	6.99	6275.38	0.14	6.99	6858.39	0.14	6.99	284.32	0.14	6.99	7902.97	0.14	6.99	5485.17	0.14	6.99	5725.5	0.14	6.99	7983.1	0.14	6.99	7835.53	0.14	6.99	472.62	0.14	6.99
-2181.64	0.14	6.995	4352.03	0.14	6.995	4119.17	0.14	6.995	6421.6	0.14	6.995	6006.53	0.14	6.995	6272.84	0.14	6.995	6846.24	0.14	6.995	278.27	0.14	6.995	7924.03	0.14	6.995	5487.05	0.14	6.995	5725.04	0.14	6.995	7977.77	0.14	6.995	7825.22	0.14	6.995	472.62	0.14	6.995
-2184.44	0.14	7	4351.16	0.14	7	4122.38	0.14	7	6420.35	0.14	7	5998.97	0.14	7	6270.55	0.14	7	6834.97	0.14	7	271.3	0.14	7	7968.43	0.14	7	5483.79	0.14	7	5722.07	0.14	7	7971.31	0.14	7	7821.16	0.14	7	473.44	0.14	7
-2181.04	0.141	7.005	4351.57	0.141	7.005	4124.2	0.141	7.005	6415.13	0.141	7.005	5999.72	0.141	7.005	6267.76	0.141	7.005	6835.17	0.141	7.005	273.13	0.141	7.005	7978.35	0.141	7.005	5478.25	0.141	7.005	5720.97	0.141	7.005	7966.32	0.141	7.005	7822.42	0.141	7.005	475.16	0.141	7.005
-2174.03	0.141	7.01	4372.12	0.141	7.01	4148.08	0.141	7.01	6428.15	0.141	7.01	6028.49	0.141	7.01	6289.75	0.141	7.01	6864.63	0.141	7.01	287.03	0.141	7.01	7976.05	0.141	7.01	5475.41	0.141	7.01	5723.53	0.141	7.01	7988.93	0.141	7.01	7850.97	0.141	7.01	482.07	0.141	7.01
-2186.13	0.141	7.015	4404.68	0.141	7.015	4187.15	0.141	7.015	6461.82	0.141	7.015	6063.89	0.141	7.015	6329.89	0.141	7.015	6910.39	0.141	7.015	274.1	0.141	7.015	7971.09	0.141	7.015	5495.58	0.141	7.015	5724.36	0.141	7.015	8032.61	0.141	7.015	7896.65	0.141	7.015	467.12	0.141	7.015
-2183.47	0.141	7.02	4406.64	0.141	7.02	4188.12	0.141	7.02	6470.27	0.141	7.02	6060.06	0.141	7.02	6335.26	0.141	7.02	6919.26	0.141	7.02	283.32	0.141	7.02	7973.85	0.141	7.02	5532.38	0.141	7.02	5721.9	0.141	7.02	8037.34	0.141	7.02	7900.01	0.141	7.02	476.29	0.141	7.02
-2184.37	0.141	7.025	4395.24	0.141	7.025	4173.87	0.141	7.025	6471.94	0.141	7.025	6047.32	0.141	7.025	6331.34	0.141	7.025	6911.63	0.141	7.025	282.75	0.141	7.025	7971.81	0.141	7.025	5540.3	0.141	7.025	5718.35	0.141	7.025	8029.35	0.141	7.025	7885.36	0.141	7.025	477.11	0.141	7.025
-2181.26	0.141	7.03	4389.21	0.141	7.03	4164.46	0.141	7.03	6470.08	0.141	7.03	6037.76	0.141	7.03	6323.91	0.141	7.03	6899.03	0.141	7.03	275.91	0.141	7.03	7961.78	0.141	7.03	5538.01	0.141	7.03	5714.85	0.141	7.03	8016.51	0.141	7.03	7871.35	0.141	7.03	468.54	0.141	7.03
-2174.94	0.141	7.035	4390.87	0.141	7.035	4163.58	0.141	7.035	6465.21	0.141	7.035	6035.5	0.141	7.035	6320.26	0.141	7.035	6893.07	0.141	7.035	273.66	0.141	7.035	7949.05	0.141	7.035	5530.41	0.141	7.035	5729.55	0.141	7.035	8015.28	0.141	7.035	7866.41	0.141	7.035	471.69	0.141	7.035
-2180.73	0.141	7.04	4391.12	0.141	7.04	4167.8	0.141	7.04	6452.45	0.141	7.04	6034.59	0.141	7.04	6316.89	0.141	7.04	6886.99	0.141	7.04	269.88	0.141	7.04	7945.5	0.141	7.04	5524.41	0.141	7.04	5756.04	0.141	7.04	8016.05	0.141	7.04	7859.33	0.141	7.04	473.76	0.141	7.04
-2183.35	0.141	7.045	4388.72	0.141	7.045	4172.93	0.141	7.045	6443.41	0.141	7.045	6033.3	0.141	7.045	6311.68	0.141	7.045	6881.22	0.141	7.045	274.59	0.141	7.045	7972.17	0.141	7.045	5521.28	0.141	7.045	5765.68	0.141	7.045	8015.57	0.141	7.045	7859.68	0.141	7.045	475	0.141	7.045
-2185.36	0.141	7.05	4387.34	0.141	7.05	4172.81	0.141	7.05	6437.4	0.141	7.05	6030.24	0.141	7.05	6303.72	0.141	7.05	6881.61	0.141	7.05	278.48	0.141	7.05	8017.18	0.141	7.05	5519.87	0.141	7.05	5768.14	0.141	7.05	8010.11	0.141	7.05	7860.53	0.141	7.05	474.45	0.141	7.05
-2178.52	0.142	7.055	4382.95	0.142	7.055	4167.88	0.142	7.055	6434.9	0.142	7.055	6025.03	0.142	7.055	6300.91	0.142	7.055	6885.86	0.142	7.055	284.52	0.142	7.055	8024.55	0.142	7.055	5520.12	0.142	7.055	5764.83	0.142	7.055	8002.16	0.142	7.055	7856.79	0.142	7.055	475.32	0.142	7.055
-2171.39	0.142	7.06	4400.01	0.142	7.06	4184.69	0.142	7.06	6462.1	0.142	7.06	6037.79	0.142	7.06	6326.11	0.142	7.06	6911.89	0.142	7.06	293.73	0.142	7.06	8023.05	0.142	7.06	5523.37	0.142	7.06	5759.69	0.142	7.06	8022.59	0.142	7.06	7878.36	0.142	7.06	482.72	0.142	7.06
-2185.42	0.142	7.065	4434.62	0.142	7.065	4218.82	0.142	7.065	6509.37	0.142	7.065	6061.15	0.142	7.065	6367.71	0.142	7.065	6952.38	0.142	7.065	267.2	0.142	7.065	8013.97	0.142	7.065	5545.79	0.142	7.065	5753.85	0.142	7.065	8065.49	0.142	7.065	7922.34	0.142	7.065	464.66	0.142	7.065
-2185.17	0.142	7.07	4446.1	0.142	7.07	4224.48	0.142	7.07	6512.08	0.142	7.07	6057.22	0.142	7.07	6375.34	0.142	7.07	6952.14	0.142	7.07	265.86	0.142	7.07	8004.22	0.142	7.07	5575.8	0.142	7.07	5748.93	0.142	7.07	8064.16	0.142	7.07	7927.73	0.142	7.07	473.44	0.142	7.07
-2185.1	0.142	7.075	4444.12	0.142	7.075	4219.15	0.142	7.075	6491.11	0.142	7.075	6047.03	0.142	7.075	6371.89	0.142	7.075	6943.06	0.142	7.075	269.85	0.142	7.075	7998.32	0.142	7.075	5575.37	0.142	7.075	5746.9	0.142	7.075	8051.42	0.142	7.075	7918.49	0.142	7.075	473.6	0.142	7.075
-2179.88	0.142	7.08	4437.6	0.142	7.08	4217.27	0.142	7.08	6475.06	0.142	7.08	6040.41	0.142	7.08	6360.09	0.142	7.08	6937.41	0.142	7.08	278.4	0.142	7.08	7995.19	0.142	7.08	5567.88	0.142	7.08	5750.59	0.142	7.08	8044.73	0.142	7.08	7909.1	0.142	7.08	474.07	0.142	7.08
-2177.25	0.142	7.085	4430.08	0.142	7.085	4217.81	0.142	7.085	6480.6	0.142	7.085	6040.83	0.142	7.085	6353.21	0.142	7.085	6935.24	0.142	7.085	287.8	0.142	7.085	7995.7	0.142	7.085	5564.55	0.142	7.085	5773.13	0.142	7.085	8049.62	0.142	7.085	7913.14	0.142	7.085	478.89	0.142	7.085
-2184.23	0.142	7.09	4424.03	0.142	7.09	4211.67	0.142	7.09	6488.81	0.142	7.09	6039.73	0.142	7.09	6351.98	0.142	7.09	6928.67	0.142	7.09	283.62	0.142	7.09	7996.24	0.142	7.09	5565.63	0.142	7.09	5801.39	0.142	7.09	8047.35	0.142	7.09	7911.77	0.142	7.09	475.41	0.142	7.09
-2184.3	0.142	7.095	4415.82	0.142	7.095	4198.85	0.142	7.095	6489.13	0.142	7.095	6036.41	0.142	7.095	6350.37	0.142	7.095	6927.87	0.142	7.095	279.31	0.142	7.095	8017.03	0.142	7.095	5564.2	0.142	7.095	5805.25	0.142	7.095	8042.63	0.142	7.095	7898.36	0.142	7.095	473.49	0.142	7.095
-2183.17	0.142	7.1	4410.63	0.142	7.1	4190.31	0.142	7.1	6483.43	0.142	7.1	6031.31	0.142	7.1	6345.84	0.142	7.1	6925.69	0.142	7.1	274.12	0.142	7.1	8053.09	0.142	7.1	5562.82	0.142	7.1	5798.98	0.142	7.1	8034.6	0.142	7.1	7883.05	0.142	7.1	472.4	0.142	7.1
-2176.13	0.143	7.105	4414.85	0.143	7.105	4190.34	0.143	7.105	6479.24	0.143	7.105	6027.16	0.143	7.105	6340.37	0.143	7.105	6920.28	0.143	7.105	273.16	0.143	7.105	8057.87	0.143	7.105	5561.13	0.143	7.105	5793.64	0.143	7.105	8027.14	0.143	7.105	7881.74	0.143	7.105	473.74	0.143	7.105
-2171.58	0.143	7.11	4440.96	0.143	7.11	4216.03	0.143	7.11	6497.91	0.143	7.11	6048.07	0.143	7.11	6361.89	0.143	7.11	6943.57	0.143	7.11	280.61	0.143	7.11	8050.07	0.143	7.11	5558.63	0.143	7.11	5794.57	0.143	7.11	8055.79	0.143	7.11	7914.39	0.143	7.11	486.07	0.143	7.11
-2187.1	0.143	7.115	4473.92	0.143	7.115	4257.64	0.143	7.115	6532.79	0.143	7.115	6086.11	0.143	7.115	6404.21	0.143	7.115	6991.14	0.143	7.115	269.32	0.143	7.115	8040.18	0.143	7.115	5575.43	0.143	7.115	5797.66	0.143	7.115	8105.64	0.143	7.115	7963.4	0.143	7.115	465.76	0.143	7.115
-2184.67	0.143	7.12	4476.06	0.143	7.12	4268.55	0.143	7.12	6532.17	0.143	7.12	6088.03	0.143	7.12	6410.77	0.143	7.12	6999.14	0.143	7.12	282.85	0.143	7.12	8039.64	0.143	7.12	5604.29	0.143	7.12	5798.66	0.143	7.12	8109.88	0.143	7.12	7970.97	0.143	7.12	472.47	0.143	7.12
-2184.39	0.143	7.125	4468.07	0.143	7.125	4267.17	0.143	7.125	6529.38	0.143	7.125	6079.43	0.143	7.125	6407.76	0.143	7.125	6993.42	0.143	7.125	283.99	0.143	7.125	8039.63	0.143	7.125	5608.79	0.143	7.125	5797.28	0.143	7.125	8105.84	0.143	7.125	7965.6	0.143	7.125	474.66	0.143	7.125
-2184.75	0.143	7.13	4463.73	0.143	7.13	4260.71	0.143	7.13	6529.72	0.143	7.13	6068.27	0.143	7.13	6402.71	0.143	7.13	6982.9	0.143	7.13	279.53	0.143	7.13	8036.59	0.143	7.13	5604.49	0.143	7.13	5795.93	0.143	7.13	8099.47	0.143	7.13	7953.9	0.143	7.13	472.77	0.143	7.13
-2182.38	0.143	7.135	4463.45	0.143	7.135	4249.47	0.143	7.135	6529.86	0.143	7.135	6057.95	0.143	7.135	6399.43	0.143	7.135	6973.84	0.143	7.135	275.61	0.143	7.135	8029.83	0.143	7.135	5599.16	0.143	7.135	5814.53	0.143	7.135	8092.58	0.143	7.135	7945.89	0.143	7.135	474.46	0.143	7.135
-2177.11	0.143	7.14	4462.09	0.143	7.14	4242.28	0.143	7.14	6517.57	0.143	7.14	6049.41	0.143	7.14	6390.59	0.143	7.14	6964.79	0.143	7.14	271.5	0.143	7.14	8021.21	0.143	7.14	5597.52	0.143	7.14	5844.14	0.143	7.14	8076.25	0.143	7.14	7938.04	0.143	7.14	471.45	0.143	7.14
-2175.75	0.143	7.145	4459.73	0.143	7.145	4243.78	0.143	7.145	6507.66	0.143	7.145	6048.8	0.143	7.145	6382.68	0.143	7.145	6960.17	0.143	7.145	273.27	0.143	7.145	8043.32	0.143	7.145	5596.83	0.143	7.145	5848.87	0.143	7.145	8066.54	0.143	7.145	7937.43	0.143	7.145	473.28	0.143	7.145
-2184.1	0.143	7.15	4456.54	0.143	7.15	4243.67	0.143	7.15	6507.28	0.143	7.15	6051.02	0.143	7.15	6376.1	0.143	7.15	6955.33	0.143	7.15	275.52	0.143	7.15	8089.57	0.143	7.15	5595.18	0.143	7.15	5845.35	0.143	7.15	8065.37	0.143	7.15	7939.77	0.143	7.15	472.43	0.143	7.15
-2183.37	0.144	7.155	4452.59	0.144	7.155	4239.8	0.144	7.155	6513.76	0.144	7.155	6045.28	0.144	7.155	6375.02	0.144	7.155	6950.71	0.144	7.155	281.58	0.144	7.155	8099.1	0.144	7.155	5593.33	0.144	7.155	5842.1	0.144	7.155	8067.49	0.144	7.155	7938.94	0.144	7.155	474.63	0.144	7.155
-2175.16	0.144	7.16	4469.84	0.144	7.16	4257.73	0.144	7.16	6545.58	0.144	7.16	6052.6	0.144	7.16	6398.07	0.144	7.16	6973.34	0.144	7.16	289.33	0.144	7.16	8095.03	0.144	7.16	5592.05	0.144	7.16	5840.69	0.144	7.16	8094.24	0.144	7.16	7964.06	0.144	7.16	482.69	0.144	7.16
-2186.93	0.144	7.165	4504.02	0.144	7.165	4291.12	0.144	7.165	6589.59	0.144	7.165	6032.93	0.144	7.165	6434.26	0.144	7.165	7015.07	0.144	7.165	269.15	0.144	7.165	8090.25	0.144	7.165	5609.18	0.144	7.165	5838.61	0.144	7.165	8140.16	0.144	7.165	8004.19	0.144	7.165	464.91	0.144	7.165
-2184.52	0.144	7.17	4514.16	0.144	7.17	4295.86	0.144	7.17	6587.09	0.144	7.17	5936	0.144	7.17	6441.07	0.144	7.17	7017.68	0.144	7.17	269.03	0.144	7.17	8083.64	0.144	7.17	5635.22	0.144	7.17	5836.46	0.144	7.17	8143.86	0.144	7.17	8000.69	0.144	7.17	474.67	0.144	7.17
-2183.54	0.144	7.175	4511.72	0.144	7.175	4286.35	0.144	7.175	6573.99	0.144	7.175	5876.6	0.144	7.175	6436.78	0.144	7.175	7002.33	0.144	7.175	271.87	0.144	7.175	8073.12	0.144	7.175	5638.47	0.144	7.175	5834.45	0.144	7.175	8134.9	0.144	7.175	7987.82	0.144	7.175	472.69	0.144	7.175
-2178.37	0.144	7.18	4508.15	0.144	7.18	4279.87	0.144	7.18	6557.68	0.144	7.18	5851.9	0.144	7.18	6423.65	0.144	7.18	6990.02	0.144	7.18	273.84	0.144	7.18	8067.38	0.144	7.18	5636.66	0.144	7.18	5835.78	0.144	7.18	8121.62	0.144	7.18	7974.99	0.144	7.18	469.56	0.144	7.18
-2176.25	0.144	7.185	4503.2	0.144	7.185	4282.64	0.144	7.185	6549.4	0.144	7.185	5844.88	0.144	7.185	6414.41	0.144	7.185	6991.88	0.144	7.185	280.52	0.144	7.185	8062.47	0.144	7.185	5633.48	0.144	7.185	5858.9	0.144	7.185	8120.01	0.144	7.185	7970.48	0.144	7.185	475.27	0.144	7.185
-2183.27	0.144	7.19	4497.58	0.144	7.19	4286.54	0.144	7.19	6550.96	0.144	7.19	5840.77	0.144	7.19	6413.99	0.144	7.19	6992.83	0.144	7.19	281.83	0.144	7.19	8058.89	0.144	7.19	5632.63	0.144	7.19	5889.27	0.144	7.19	8121.66	0.144	7.19	7971.8	0.144	7.19	472.01	0.144	7.19
-2185.28	0.144	7.195	4491	0.144	7.195	4285.93	0.144	7.195	6558.5	0.144	7.195	5828.18	0.144	7.195	6413.09	0.144	7.195	6986.91	0.144	7.195	279.45	0.144	7.195	8084.13	0.144	7.195	5630.48	0.144	7.195	5892.58	0.144	7.195	8125.66	0.144	7.195	7970.26	0.144	7.195	473.11	0.144	7.195
-2184.46	0.144	7.2	4488.23	0.144	7.2	4283.42	0.144	7.2	6557.83	0.144	7.2	5806.79	0.144	7.2	6407.81	0.144	7.2	6975.6	0.144	7.2	273.02	0.144	7.2	8132.09	0.144	7.2	5627.75	0.144	7.2	5887.69	0.144	7.2	8117.82	0.144	7.2	7955.57	0.144	7.2	471.24	0.144	7.2
-2178.25	0.145	7.205	4492.05	0.145	7.205	4282.26	0.145	7.205	6550.91	0.145	7.205	5791.67	0.145	7.205	6403.67	0.145	7.205	6971.03	0.145	7.205	274.39	0.145	7.205	8135.37	0.145	7.205	5623.49	0.145	7.205	5883.87	0.145	7.205	8107.09	0.145	7.205	7943.9	0.145	7.205	474.86	0.145	7.205
-2166.99	0.145	7.21	4518.81	0.145	7.21	4301.03	0.145	7.21	6569.47	0.145	7.21	5813.78	0.145	7.21	6422.42	0.145	7.21	6996.47	0.145	7.21	283.81	0.145	7.21	8122.6	0.145	7.21	5620.49	0.145	7.21	5883.08	0.145	7.21	8132.19	0.145	7.21	7972.68	0.145	7.21	484.34	0.145	7.21
-2185.88	0.145	7.215	4559.41	0.145	7.215	4331.63	0.145	7.215	6613.99	0.145	7.215	5859.6	0.145	7.215	6454.39	0.145	7.215	7035.49	0.145	7.215	269.55	0.145	7.215	8116.42	0.145	7.215	5643.79	0.145	7.215	5879.62	0.145	7.215	8176.75	0.145	7.215	8025.67	0.145	7.215	466.28	0.145	7.215
-2187.64	0.145	7.22	4565.1	0.145	7.22	4332.15	0.145	7.22	6623.04	0.145	7.22	5866.63	0.145	7.22	6458.06	0.145	7.22	7041.71	0.145	7.22	274.9	0.145	7.22	8124.34	0.145	7.22	5680	0.145	7.22	5875.6	0.145	7.22	8173.99	0.145	7.22	8032.45	0.145	7.22	471.31	0.145	7.22
-2186.05	0.145	7.225	4553.35	0.145	7.225	4324.61	0.145	7.225	6619.42	0.145	7.225	5859.65	0.145	7.225	6455.22	0.145	7.225	7041.6	0.145	7.225	277.07	0.145	7.225	8127.42	0.145	7.225	5683.1	0.145	7.225	5872.79	0.145	7.225	8165.43	0.145	7.225	8024.53	0.145	7.225	475.19	0.145	7.225
-2180.97	0.145	7.23	4540.94	0.145	7.23	4324.54	0.145	7.23	6610.32	0.145	7.23	5852.58	0.145	7.23	6451.31	0.145	7.23	7034.76	0.145	7.23	280.91	0.145	7.23	8125.48	0.145	7.23	5675.89	0.145	7.23	5873.03	0.145	7.23	8161.46	0.145	7.23	8015.4	0.145	7.23	472.22	0.145	7.23
-2175.55	0.145	7.235	4539.54	0.145	7.235	4328.51	0.145	7.235	6605.35	0.145	7.235	5844.88	0.145	7.235	6448.02	0.145	7.235	7025.33	0.145	7.235	281.08	0.145	7.235	8117.25	0.145	7.235	5670.78	0.145	7.235	5893.92	0.145	7.235	8162.28	0.145	7.235	8010.48	0.145	7.235	472.23	0.145	7.235
-2182.47	0.145	7.24	4543.71	0.145	7.24	4329.37	0.145	7.24	6596.65	0.145	7.24	5827.71	0.145	7.24	6445.15	0.145	7.24	7015.25	0.145	7.24	272.18	0.145	7.24	8107.46	0.145	7.24	5668.96	0.145	7.24	5923.86	0.145	7.24	8160.34	0.145	7.24	7994.64	0.145	7.24	473.73	0.145	7.24
-2183.42	0.145	7.245	4540.5	0.145	7.245	4325.51	0.145	7.245	6588.61	0.145	7.245	5813.01	0.145	7.245	6442.69	0.145	7.245	7012.29	0.145	7.245	268.23	0.145	7.245	8129.65	0.145	7.245	5666.82	0.145	7.245	5930.05	0.145	7.245	8161.09	0.145	7.245	7983.87	0.145	7.245	474.63	0.145	7.245
-2184.41	0.145	7.25	4530.39	0.145	7.25	4319.39	0.145	7.25	6584.4	0.145	7.25	5812.72	0.145	7.25	6437.29	0.145	7.25	7007.52	0.145	7.25	270.94	0.145	7.25	8181.33	0.145	7.25	5663.85	0.145	7.25	5928.21	0.145	7.25	8155.47	0.145	7.25	7984.55	0.145	7.25	471.93	0.145	7.25
-2177.91	0.146	7.255	4528.93	0.146	7.255	4315.24	0.146	7.255	6584.18	0.146	7.255	5816.36	0.146	7.255	6430	0.146	7.255	7008.17	0.146	7.255	279.28	0.146	7.255	8191.26	0.146	7.255	5660.93	0.146	7.255	5923.87	0.146	7.255	8144.25	0.146	7.255	7988.69	0.146	7.255	477.04	0.146	7.255
-2171.29	0.146	7.26	4556.61	0.146	7.26	4335.75	0.146	7.26	6612.22	0.146	7.26	5832.63	0.146	7.26	6447.04	0.146	7.26	7034.32	0.146	7.26	288.53	0.146	7.26	8191.27	0.146	7.26	5659.21	0.146	7.26	5918.97	0.146	7.26	8160.05	0.146	7.26	8011.69	0.146	7.26	485	0.146	7.26
-2189.69	0.146	7.265	4598.64	0.146	7.265	4376	0.146	7.265	6654.95	0.146	7.265	5860.65	0.146	7.265	6479.35	0.146	7.265	7071.24	0.146	7.265	273.58	0.146	7.265	8189.31	0.146	7.265	5681.39	0.146	7.265	5915.02	0.146	7.265	8199.03	0.146	7.265	8050.66	0.146	7.265	464.56	0.146	7.265
-2185.68	0.146	7.27	4608.19	0.146	7.27	4386.55	0.146	7.27	6654.07	0.146	7.27	5863.51	0.146	7.27	6481.5	0.146	7.27	7068.44	0.146	7.27	275.27	0.146	7.27	8184.02	0.146	7.27	5717.01	0.146	7.27	5914.86	0.146	7.27	8201.32	0.146	7.27	8055.05	0.146	7.27	469.01	0.146	7.27
-2181.83	0.146	7.275	4606.48	0.146	7.275	4384.59	0.146	7.275	6638.1	0.146	7.275	5857.42	0.146	7.275	6478.13	0.146	7.275	7061.97	0.146	7.275	272.25	0.146	7.275	8172.16	0.146	7.275	5720.62	0.146	7.275	5913.88	0.146	7.275	8194.59	0.146	7.275	8046.2	0.146	7.275	475.13	0.146	7.275
-2181.34	0.146	7.28	4604.31	0.146	7.28	4381.57	0.146	7.28	6624.32	0.146	7.28	5852.55	0.146	7.28	6474.2	0.146	7.28	7058.97	0.146	7.28	269.51	0.146	7.28	8166.32	0.146	7.28	5715.8	0.146	7.28	5912.33	0.146	7.28	8192.07	0.146	7.28	8034.66	0.146	7.28	476.07	0.146	7.28
-2178.68	0.146	7.285	4598.93	0.146	7.285	4376.7	0.146	7.285	6626.59	0.146	7.285	5856.17	0.146	7.285	6470.94	0.146	7.285	7057.48	0.146	7.285	274.82	0.146	7.285	8164.65	0.146	7.285	5712.58	0.146	7.285	5930.87	0.146	7.285	8191.66	0.146	7.285	8033.8	0.146	7.285	475.37	0.146	7.285
-2183.72	0.146	7.29	4591.77	0.146	7.29	4369.91	0.146	7.29	6628.36	0.146	7.29	5859.85	0.146	7.29	6464.62	0.146	7.29	7054.59	0.146	7.29	279.9	0.146	7.29	8168.8	0.146	7.29	5710.9	0.146	7.29	5958.64	0.146	7.29	8179.51	0.146	7.29	8028.2	0.146	7.29	471.72	0.146	7.29
-2181.5	0.146	7.295	4585.73	0.146	7.295	4363.12	0.146	7.295	6627.99	0.146	7.295	5857.13	0.146	7.295	6456.85	0.146	7.295	7054.43	0.146	7.295	285.2	0.146	7.295	8200.62	0.146	7.295	5706.94	0.146	7.295	5960.42	0.146	7.295	8169.93	0.146	7.295	8022.77	0.146	7.295	472.13	0.146	7.295
-2181.34	0.146	7.3	4577.81	0.146	7.3	4357.44	0.146	7.3	6621.05	0.146	7.3	5847.26	0.146	7.3	6448.23	0.146	7.3	7049.04	0.146	7.3	281.18	0.146	7.3	8252.63	0.146	7.3	5705.27	0.146	7.3	5948.83	0.146	7.3	8168.43	0.146	7.3	8014.36	0.146	7.3	471.86	0.146	7.3
-2177	0.147	7.305	4572.01	0.147	7.305	4354.95	0.147	7.305	6613.94	0.147	7.305	5838.41	0.147	7.305	6441.02	0.147	7.305	7036.57	0.147	7.305	275.18	0.147	7.305	8255	0.147	7.305	5703.12	0.147	7.305	5926.72	0.147	7.305	8165.7	0.147	7.305	8005.37	0.147	7.305	472.18	0.147	7.305
-2173.24	0.147	7.31	4597.06	0.147	7.31	4380.01	0.147	7.31	6632.25	0.147	7.31	5854.29	0.147	7.31	6461.15	0.147	7.31	7054.34	0.147	7.31	279.61	0.147	7.31	8244.18	0.147	7.31	5701.18	0.147	7.31	5904.93	0.147	7.31	8185.75	0.147	7.31	8024.47	0.147	7.31	481.71	0.147	7.31
-2189.84	0.147	7.315	4636.88	0.147	7.315	4426.18	0.147	7.315	6666.2	0.147	7.315	5888.09	0.147	7.315	6499.84	0.147	7.315	7101.71	0.147	7.315	264.63	0.147	7.315	8232.71	0.147	7.315	5723.33	0.147	7.315	5895.07	0.147	7.315	8228.29	0.147	7.315	8064.41	0.147	7.315	469.03	0.147	7.315
-2185.47	0.147	7.32	4644.23	0.147	7.32	4437.21	0.147	7.32	6666.23	0.147	7.32	5896.06	0.147	7.32	6501.23	0.147	7.32	7113.13	0.147	7.32	274.83	0.147	7.32	8229.75	0.147	7.32	5760.83	0.147	7.32	5891.21	0.147	7.32	8234.62	0.147	7.32	8077.42	0.147	7.32	473.2	0.147	7.32
-2185.93	0.147	7.325	4643.07	0.147	7.325	4432.69	0.147	7.325	6659.55	0.147	7.325	5893.91	0.147	7.325	6490.79	0.147	7.325	7108.86	0.147	7.325	277.84	0.147	7.325	8230.21	0.147	7.325	5766.48	0.147	7.325	5885.09	0.147	7.325	8223.55	0.147	7.325	8079	0.147	7.325	473.87	0.147	7.325
-2183.09	0.147	7.33	4640.87	0.147	7.33	4427.6	0.147	7.33	6655.47	0.147	7.33	5887.29	0.147	7.33	6477.21	0.147	7.33	7100.75	0.147	7.33	282.19	0.147	7.33	8229.56	0.147	7.33	5759.79	0.147	7.33	5879.32	0.147	7.33	8210.44	0.147	7.33	8065.28	0.147	7.33	470.69	0.147	7.33
-2176.99	0.147	7.335	4638.21	0.147	7.335	4422.94	0.147	7.335	6657.94	0.147	7.335	5879.49	0.147	7.335	6467.79	0.147	7.335	7095.91	0.147	7.335	287.19	0.147	7.335	8227.91	0.147	7.335	5754.85	0.147	7.335	5893.33	0.147	7.335	8208.35	0.147	7.335	8057.44	0.147	7.335	471.78	0.147	7.335
-2176.83	0.147	7.34	4635.36	0.147	7.34	4417.08	0.147	7.34	6646.88	0.147	7.34	5874.73	0.147	7.34	6463.47	0.147	7.34	7086.08	0.147	7.34	276.18	0.147	7.34	8219.95	0.147	7.34	5753.71	0.147	7.34	5917.52	0.147	7.34	8205	0.147	7.34	8055.11	0.147	7.34	469.89	0.147	7.34
-2179.4	0.147	7.345	4630.21	0.147	7.345	4413.14	0.147	7.345	6632.4	0.147	7.345	5871.93	0.147	7.345	6466.47	0.147	7.345	7079.27	0.147	7.345	267.96	0.147	7.345	8236.29	0.147	7.345	5751.39	0.147	7.345	5921.61	0.147	7.345	8198.33	0.147	7.345	8051.55	0.147	7.345	474.99	0.147	7.345
-2186.17	0.147	7.35	4622.6	0.147	7.35	4409.54	0.147	7.35	6626.27	0.147	7.35	5870.63	0.147	7.35	6468.05	0.147	7.35	7074.88	0.147	7.35	268.89	0.147	7.35	8282.95	0.147	7.35	5748.03	0.147	7.35	5915.63	0.147	7.35	8185.07	0.147	7.35	8041.18	0.147	7.35	476.66	0.147	7.35
-2182.4	0.148	7.355	4618.85	0.148	7.355	4408.61	0.148	7.355	6631.04	0.148	7.355	5872.04	0.148	7.355	6464.7	0.148	7.355	7077.06	0.148	7.355	276.71	0.148	7.355	8297.34	0.148	7.355	5743.86	0.148	7.355	5910.18	0.148	7.355	8180.23	0.148	7.355	8036.74	0.148	7.355	477.71	0.148	7.355
-2172.42	0.148	7.36	4638.46	0.148	7.36	4434.08	0.148	7.36	6657.69	0.148	7.36	5894.01	0.148	7.36	6488.39	0.148	7.36	7107.19	0.148	7.36	291.02	0.148	7.36	8299.15	0.148	7.36	5743.6	0.148	7.36	5909.76	0.148	7.36	8207.71	0.148	7.36	8063.73	0.148	7.36	485.23	0.148	7.36
-2186.75	0.148	7.365	4672.55	0.148	7.365	4471.7	0.148	7.365	6695.07	0.148	7.365	5923.72	0.148	7.365	6535.29	0.148	7.365	7158.52	0.148	7.365	272.22	0.148	7.365	8293.31	0.148	7.365	5770.54	0.148	7.365	5907.68	0.148	7.365	8250.04	0.148	7.365	8101.57	0.148	7.365	466.61	0.148	7.365
-2186.08	0.148	7.37	4682.26	0.148	7.37	4471.59	0.148	7.37	6701.33	0.148	7.37	5921.21	0.148	7.37	6534.2	0.148	7.37	7162.83	0.148	7.37	276.03	0.148	7.37	8288.91	0.148	7.37	5812.11	0.148	7.37	5903.65	0.148	7.37	8252.6	0.148	7.37	8098.63	0.148	7.37	470.78	0.148	7.37
-2183.71	0.148	7.375	4682.13	0.148	7.375	4460.4	0.148	7.375	6694.65	0.148	7.375	5910.7	0.148	7.375	6517.01	0.148	7.375	7146.02	0.148	7.375	271.41	0.148	7.375	8281.58	0.148	7.375	5816.97	0.148	7.375	5900.85	0.148	7.375	8244.92	0.148	7.375	8088.38	0.148	7.375	474.37	0.148	7.375
-2180.09	0.148	7.38	4678	0.148	7.38	4455.88	0.148	7.38	6679.28	0.148	7.38	5902.93	0.148	7.38	6506.41	0.148	7.38	7126.89	0.148	7.38	270.78	0.148	7.38	8274.46	0.148	7.38	5804.37	0.148	7.38	5903.06	0.148	7.38	8235.09	0.148	7.38	8080.38	0.148	7.38	475.1	0.148	7.38
-2181.34	0.148	7.385	4670.34	0.148	7.385	4458.3	0.148	7.385	6667.97	0.148	7.385	5902.5	0.148	7.385	6505.46	0.148	7.385	7125.85	0.148	7.385	276.28	0.148	7.385	8267.88	0.148	7.385	5794.08	0.148	7.385	5924.06	0.148	7.385	8228.24	0.148	7.385	8080.58	0.148	7.385	475.83	0.148	7.385
-2185.79	0.148	7.39	4663.96	0.148	7.39	4462.52	0.148	7.39	6660.85	0.148	7.39	5903.11	0.148	7.39	6499.19	0.148	7.39	7131.28	0.148	7.39	273.93	0.148	7.39	8267.1	0.148	7.39	5793.56	0.148	7.39	5950.83	0.148	7.39	8221.08	0.148	7.39	8078.14	0.148	7.39	471.99	0.148	7.39
-2184.76	0.148	7.395	4663.07	0.148	7.395	4463.06	0.148	7.395	6659.13	0.148	7.395	5901.62	0.148	7.395	6487.53	0.148	7.395	7132.88	0.148	7.395	276.27	0.148	7.395	8291.75	0.148	7.395	5792.78	0.148	7.395	5953.52	0.148	7.395	8220.62	0.148	7.395	8077.77	0.148	7.395	472.4	0.148	7.395
-2183.16	0.148	7.4	4660.14	0.148	7.4	4461.09	0.148	7.4	6657.15	0.148	7.4	5897.13	0.148	7.4	6474.07	0.148	7.4	7129.3	0.148	7.4	278.8	0.148	7.4	8332.97	0.148	7.4	5793.02	0.148	7.4	5947.62	0.148	7.4	8222.54	0.148	7.4	8071.1	0.148	7.4	474.32	0.148	7.4
[truncated: 8,933 more rows]

## Sheet: 100
1019_W1_6mC_53			1019_W1_6mC_54			1019_W1_6mC_46			1019_W1.25_6mC_58			1019_W1.25_6mC_59			1019_W1.25_6mC_40			1019_W1.5_6mC_64			1019_W1.5_6mC_66			1019_W1.5_6mC_67			1019_W1.75_6mC_27			1019_W1.75_6mC_28			1019_W1.75_6mC_29			1019_W2_6mC_71			1019_W2_6mC_72			1019_W2_6mC_73
[truncated: 510 more rows]

[truncated: 3 more sheets: 200, Force,I,Q, Fitting]
