# Supplementary material for: High‐Performance Electrochemical Adhesives Enabled by Perfluorinated Sulfonic‐Acid Ionomers with Precise Adhesion Control and Long‐Term Switchability
Source: Adv Sci (Weinh). 2025 Aug 21;12(42):e10512. doi: 10.1002/advs.202510512 (PMC12622435; doi:10.1002/advs.202510512)
Supplement: Supplementary file 2 — Supporting Information 2 [file ADVS-12-e10512-s003.zip › Data1/Labshear Test.xlsx]

## Sheet: Current
1014_CEM_Lap_23C_RH60_50uA_42			1014_CEM_Lap_23C_RH60_50uA_43			1014_CEM_Lap_23C_RH60_50uA_44			1014_CEM_Lap_23C_RH60_250uA_56			1014_CEM_Lap_23C_RH60_250uA_57			1014_CEM_Lap_23C_RH60_250uA_58			1014_CEM_Lap_23C_RH60_250uA_60			1014_CEM_Lap_23C_RH60_250uA_61			1014_CEM_Lap_23C_RH60_200uA_62			1014_CEM_Lap_23C_RH60_200uA_63			1014_CEM_Lap_23C_RH60_200uA_64			1014_CEM_Lap_23C_RH60_250uA_65			1014_CEM_Lap_23C_RH60_200uA_66			1014_CEM_Lap_23C_RH60_150uA_67			1014_CEM_Lap_23C_RH60_150uA_68			1014_CEM_Lap_23C_RH60_150uA_69			1014_CEM_Lap_23C_RH60_100uA_70
Force	Distance		Force	Distance	Time	Force	Distance	Time	Force	Distance	Time	Force	Distance	Time	Force	Distance	Time	Force	Distance	Time	Force	Distance	Time	Force	Distance	Time	Force	Distance	Time	Force	Distance	Time	Force	Distance	Time	Force	Distance	Time	Force	Distance	Time	Force	Distance	Time	Force	Distance	Time	Force	Distance
mN	mm		mN	mm	sec	mN	mm	sec	mN	mm	sec	mN	mm	sec	mN	mm	sec	mN	mm	sec	mN	mm	sec	mN	mm	sec	mN	mm	sec	mN	mm	sec	mN	mm	sec	mN	mm	sec	mN	mm	sec	mN	mm	sec	mN	mm	sec	mN	mm
3474.14			2924.64			2960.18			7528.13			7366.53			6040.49			6175.12			5882.33			5163.96			6062.59			6398.16			6423.6			5478.67			4890.95			5151.98			5798.92			4521.12
3.82	0		-1.82	0	0	6.9	0	0	4.02	0	0	7.16	0	0	-0.27	0	0	3.26	0	0	5.57	0	0	2.74	0	0	3.35	0	0	3.88	0	0	-0.46	0	0	1.11	0	0	2.94	0	0	-5.22	0	0	0.02	0	0	9.83	0
1.98	0.004		0.9	0.004	0.2	34.47	0.004	0.2	20.73	0.004	0.2	34.7	0.004	0.2	2.22	0.004	0.2	7.4	0.004	0.2	19.67	0.004	0.2	14.69	0.004	0.2	15.67	0.004	0.2	9.97	0.004	0.2	13.31	0.004	0.2	7.07	0.004	0.2	4.34	0.004	0.2	3.88	0.004	0.2	4.83	0.004	0.2	23.92	0.004
3.21	0.008		1.33	0.008	0.4	66.3	0.008	0.4	40.09	0.008	0.4	68.03	0.008	0.4	4.58	0.008	0.4	12	0.008	0.4	37.98	0.008	0.4	27.68	0.008	0.4	29.86	0.008	0.4	17.25	0.008	0.4	22.11	0.008	0.4	13.34	0.008	0.4	6.97	0.008	0.4	5.89	0.008	0.4	9.48	0.008	0.4	48.02	0.008
4.26	0.012		1.52	0.012	0.6	98.45	0.012	0.6	63.17	0.012	0.6	110.47	0.012	0.6	6.38	0.012	0.6	17.23	0.012	0.6	57.69	0.012	0.6	41.43	0.012	0.6	45.62	0.012	0.6	24.92	0.012	0.6	31.81	0.012	0.6	20.23	0.012	0.6	9.29	0.012	0.6	7.06	0.012	0.6	14.17	0.012	0.6	83.27	0.012
5	0.016		1.83	0.016	0.8	138.33	0.016	0.8	88.42	0.016	0.8	159.23	0.016	0.8	8.15	0.016	0.8	21.86	0.016	0.8	78	0.016	0.8	55.82	0.016	0.8	61.68	0.016	0.8	33.04	0.016	0.8	42.06	0.016	0.8	26.56	0.016	0.8	11.25	0.016	0.8	8.01	0.016	0.8	18.79	0.016	0.8	129.06	0.016
5.93	0.02		1.9	0.02	1	181.86	0.02	1	119.67	0.02	1	221.56	0.02	1	9.97	0.02	1	27.21	0.02	1	100.25	0.02	1	71.99	0.02	1	79.91	0.02	1	41.16	0.02	1	52.94	0.02	1	34.67	0.02	1	13.84	0.02	1	9.42	0.02	1	23.38	0.02	1	190.34	0.02
7.05	0.024		1.84	0.024	1.2	232.36	0.024	1.2	159.48	0.024	1.2	302.42	0.024	1.2	11.84	0.024	1.2	33.01	0.024	1.2	124.77	0.024	1.2	90.39	0.024	1.2	99.77	0.024	1.2	50.03	0.024	1.2	66.69	0.024	1.2	43.85	0.024	1.2	16.44	0.024	1.2	10.52	0.024	1.2	28.87	0.024	1.2	266.26	0.024
8.04	0.028		2.01	0.028	1.4	292.83	0.028	1.4	204.19	0.028	1.4	388.88	0.028	1.4	13.64	0.028	1.4	38.4	0.028	1.4	147.89	0.028	1.4	108.46	0.028	1.4	119.5	0.028	1.4	57.86	0.028	1.4	79.52	0.028	1.4	52.71	0.028	1.4	18.61	0.028	1.4	10.85	0.028	1.4	34.31	0.028	1.4	343.97	0.028
9.14	0.032		2.19	0.032	1.6	351.87	0.032	1.6	259.23	0.032	1.6	486.87	0.032	1.6	15.72	0.032	1.6	43.62	0.032	1.6	172.8	0.032	1.6	128.31	0.032	1.6	140.85	0.032	1.6	66.39	0.032	1.6	94.53	0.032	1.6	63.58	0.032	1.6	21.22	0.032	1.6	12.52	0.032	1.6	39.2	0.032	1.6	426.67	0.032
10.39	0.036		2.32	0.036	1.8	418.58	0.036	1.8	322.33	0.036	1.8	587.19	0.036	1.8	17.42	0.036	1.8	50.02	0.036	1.8	198.23	0.036	1.8	148.97	0.036	1.8	163.1	0.036	1.8	75.39	0.036	1.8	111.24	0.036	1.8	75.7	0.036	1.8	24.18	0.036	1.8	13.51	0.036	1.8	45.26	0.036	1.8	508.52	0.036
11.69	0.04		2.25	0.04	2	492.71	0.04	2	402.59	0.04	2	699.51	0.04	2	19.44	0.04	2	56.58	0.04	2	227.08	0.04	2	173.48	0.04	2	189.73	0.04	2	85.14	0.04	2	130.62	0.04	2	90.84	0.04	2	27.23	0.04	2	14.62	0.04	2	51.22	0.04	2	601.73	0.04
12.72	0.044		2.53	0.044	2.2	572.7	0.044	2.2	490.25	0.044	2.2	812.44	0.044	2.2	21.36	0.044	2.2	63.45	0.044	2.2	256.97	0.044	2.2	199.91	0.044	2.2	217.04	0.044	2.2	95.42	0.044	2.2	152.89	0.044	2.2	108.62	0.044	2.2	30.47	0.044	2.2	15.67	0.044	2.2	58.06	0.044	2.2	695.52	0.044
14.09	0.048		2.58	0.048	2.4	656.75	0.048	2.4	583.07	0.048	2.4	921.94	0.048	2.4	23.44	0.048	2.4	70.29	0.048	2.4	287.56	0.048	2.4	227.05	0.048	2.4	246	0.048	2.4	105.42	0.048	2.4	177.06	0.048	2.4	128.68	0.048	2.4	34.47	0.048	2.4	16.66	0.048	2.4	64.41	0.048	2.4	787.66	0.048
15.27	0.052		2.61	0.052	2.6	737.82	0.052	2.6	692.64	0.052	2.6	1043.84	0.052	2.6	25.82	0.052	2.6	78.76	0.052	2.6	322.55	0.052	2.6	258.67	0.052	2.6	279.81	0.052	2.6	116.6	0.052	2.6	206.38	0.052	2.6	155.23	0.052	2.6	38.73	0.052	2.6	18.22	0.052	2.6	72.9	0.052	2.6	889.36	0.052
16.69	0.056		2.59	0.056	2.8	825.15	0.056	2.8	801.73	0.056	2.8	1157.27	0.056	2.8	27.74	0.056	2.8	86.89	0.056	2.8	356.99	0.056	2.8	291.22	0.056	2.8	314.12	0.056	2.8	128.1	0.056	2.8	238.68	0.056	2.8	185.56	0.056	2.8	43.32	0.056	2.8	19.78	0.056	2.8	80.9	0.056	2.8	983.3	0.056
17.91	0.06		2.69	0.06	3	909.81	0.06	3	917.07	0.06	3	1276.14	0.06	3	30.07	0.06	3	95.89	0.06	3	393.49	0.06	3	327.66	0.06	3	352.05	0.06	3	140.05	0.06	3	274.15	0.06	3	223.24	0.06	3	48.96	0.06	3	20.83	0.06	3	89.37	0.06	3	1083.76	0.06
20.11	0.064		2.53	0.064	3.2	993.99	0.064	3.2	1038.54	0.064	3.2	1400.36	0.064	3.2	32.87	0.064	3.2	106.58	0.064	3.2	432.05	0.064	3.2	367.89	0.064	3.2	392.69	0.064	3.2	152.95	0.064	3.2	315.5	0.064	3.2	269.57	0.064	3.2	55.47	0.064	3.2	22.82	0.064	3.2	98.58	0.064	3.2	1187.45	0.064
21.28	0.068		2.86	0.068	3.4	1086.14	0.068	3.4	1150.26	0.068	3.4	1509.47	0.068	3.4	35.14	0.068	3.4	116.19	0.068	3.4	443.68	0.068	3.4	406.91	0.068	3.4	431.44	0.068	3.4	164.33	0.068	3.4	355.6	0.068	3.4	319.04	0.068	3.4	62	0.068	3.4	24.53	0.068	3.4	107.81	0.068	3.4	1279.57	0.068
23.14	0.072		2.94	0.072	3.6	1167.97	0.072	3.6	1262.46	0.072	3.6	1618.44	0.072	3.6	37.28	0.072	3.6	126.84	0.072	3.6	212.54	0.072	3.6	450.83	0.072	3.6	472.08	0.072	3.6	176.7	0.072	3.6	401.33	0.072	3.6	376.16	0.072	3.6	70.23	0.072	3.6	26.36	0.072	3.6	117.13	0.072	3.6	1372.16	0.072
25.31	0.076		2.61	0.076	3.8	1251.64	0.076	3.8	1370.44	0.076	3.8	1724.19	0.076	3.8	39.69	0.076	3.8	139	0.076	3.8	244.32	0.076	3.8	497.84	0.076	3.8	513.13	0.076	3.8	189.57	0.076	3.8	455.57	0.076	3.8	440.56	0.076	3.8	80.63	0.076	3.8	28.35	0.076	3.8	127.18	0.076	3.8	1462.37	0.076
27.1	0.08		2.65	0.08	4	1338.95	0.08	4	1491.21	0.08	4	1840.62	0.08	4	42.65	0.08	4	152.28	0.08	4	311.2	0.08	4	557.15	0.08	4	560.57	0.08	4	203.02	0.08	4	520.5	0.08	4	520.48	0.08	4	94.02	0.08	4	31.06	0.08	4	138.94	0.08	4	1564.86	0.08
29.4	0.084		2.82	0.084	4.2	1425.96	0.084	4.2	1606.18	0.084	4.2	1952.14	0.084	4.2	45.73	0.084	4.2	166.82	0.084	4.2	385.72	0.084	4.2	622.18	0.084	4.2	609.2	0.084	4.2	217.72	0.084	4.2	597.11	0.084	4.2	606.94	0.084	4.2	111.47	0.084	4.2	33.88	0.084	4.2	151.19	0.084	4.2	1662.75	0.084
31.98	0.088		2.77	0.088	4.4	1514.31	0.088	4.4	1715.65	0.088	4.4	2058.35	0.088	4.4	48.25	0.088	4.4	182.66	0.088	4.4	462.25	0.088	4.4	690	0.088	4.4	657.01	0.088	4.4	232.05	0.088	4.4	678.34	0.088	4.4	699.39	0.088	4.4	133.53	0.088	4.4	37.64	0.088	4.4	163.86	0.088	4.4	1759.16	0.088
34.62	0.092		2.88	0.092	4.6	1596.38	0.092	4.6	1836.81	0.092	4.6	2175.69	0.092	4.6	51.72	0.092	4.6	201.7	0.092	4.6	550.59	0.092	4.6	770.17	0.092	4.6	711.62	0.092	4.6	247.55	0.092	4.6	774.08	0.092	4.6	807.41	0.092	4.6	166.34	0.092	4.6	42.03	0.092	4.6	178.67	0.092	4.6	1865.84	0.092
37.24	0.096		2.81	0.096	4.8	1685.29	0.096	4.8	1946.93	0.096	4.8	2279.6	0.096	4.8	54.92	0.096	4.8	221.76	0.096	4.8	634.99	0.096	4.8	849.8	0.096	4.8	763.02	0.096	4.8	262.91	0.096	4.8	871.19	0.096	4.8	912.53	0.096	4.8	209.13	0.096	4.8	47.22	0.096	4.8	193.51	0.096	4.8	1959.82	0.096
40.29	0.1		2.73	0.1	5	1767.9	0.1	5	2063.48	0.1	5	2387.35	0.1	5	58.41	0.1	5	244.23	0.1	5	722.28	0.1	5	935.51	0.1	5	817.31	0.1	5	278.94	0.1	5	968.78	0.1	5	1022.51	0.1	5	265.07	0.1	5	54.2	0.1	5	209.17	0.1	5	2059.2	0.1
43.9	0.104		2.89	0.104	5.2	1847.83	0.104	5.2	2181.39	0.104	5.2	2498.48	0.104	5.2	62.38	0.104	5.2	270.7	0.104	5.2	810.11	0.104	5.2	1025.2	0.104	5.2	873.44	0.104	5.2	296.41	0.104	5.2	1073.45	0.104	5.2	1134.78	0.104	5.2	338.02	0.104	5.2	63.98	0.104	5.2	226.55	0.104	5.2	2161.87	0.104
47.63	0.108		2.58	0.108	5.4	1935.17	0.108	5.4	2276.57	0.108	5.4	2592.02	0.108	5.4	65.88	0.108	5.4	296.81	0.108	5.4	890.26	0.108	5.4	1107.94	0.108	5.4	923.99	0.108	5.4	311.97	0.108	5.4	1164.89	0.108	5.4	1234.17	0.108	5.4	414.06	0.108	5.4	75.55	0.108	5.4	243.7	0.108	5.4	2250.55	0.108
51.93	0.112		2.7	0.112	5.6	2009.42	0.112	5.6	2377.73	0.112	5.6	2686.63	0.112	5.6	69.64	0.112	5.6	325.54	0.112	5.6	972.33	0.112	5.6	1193.7	0.112	5.6	976.14	0.112	5.6	329.3	0.112	5.6	1259.02	0.112	5.6	1335.76	0.112	5.6	499.17	0.112	5.6	91.52	0.112	5.6	262.77	0.112	5.6	2338.33	0.112
56.63	0.116		2.32	0.116	5.8	2086.75	0.116	5.8	2474.84	0.116	5.8	2777.48	0.116	5.8	73.7	0.116	5.8	358.95	0.116	5.8	1050.35	0.116	5.8	1277.02	0.116	5.8	1026.57	0.116	5.8	348.84	0.116	5.8	1355.62	0.116	5.8	1432.65	0.116	5.8	592.22	0.116	5.8	116.78	0.116	5.8	284.09	0.116	5.8	2422.51	0.116
62.04	0.12		2.45	0.12	6	2164.67	0.12	6	2584.67	0.12	6	2880.87	0.12	6	78.39	0.12	6	397.54	0.12	6	1138.29	0.12	6	1371.59	0.12	6	1084.72	0.12	6	371.29	0.12	6	1456.41	0.12	6	1543.74	0.12	6	691.77	0.12	6	156.11	0.12	6	311.12	0.12	6	2518.67	0.12
67.23	0.124		2.55	0.124	6.2	2242.48	0.124	6.2	2687.69	0.124	6.2	2978.58	0.124	6.2	83.07	0.124	6.2	440.93	0.124	6.2	1223.27	0.124	6.2	1464.43	0.124	6.2	1146.27	0.124	6.2	396.94	0.124	6.2	1558.76	0.124	6.2	1650.86	0.124	6.2	795.22	0.124	6.2	214.97	0.124	6.2	343.65	0.124	6.2	2611.75	0.124
73.49	0.128		2.51	0.128	6.4	2319.46	0.128	6.4	2786.15	0.128	6.4	3068.41	0.128	6.4	88.01	0.128	6.4	487.54	0.128	6.4	1306.59	0.128	6.4	1553.97	0.128	6.4	1209.59	0.128	6.4	423.37	0.128	6.4	1654.15	0.128	6.4	1750.67	0.128	6.4	893.22	0.128	6.4	289.83	0.128	6.4	381.22	0.128	6.4	2696.31	0.128
81	0.132		2.58	0.132	6.6	2386.19	0.132	6.6	2898.38	0.132	6.6	3170.79	0.132	6.6	93.83	0.132	6.6	542.86	0.132	6.6	1397.44	0.132	6.6	1651.98	0.132	6.6	1286.78	0.132	6.6	455.31	0.132	6.6	1756.32	0.132	6.6	1859.78	0.132	6.6	1001.23	0.132	6.6	383.41	0.132	6.6	431.46	0.132	6.6	2791.99	0.132
88.94	0.136		2.39	0.136	6.8	2461.06	0.136	6.8	2997	0.136	6.8	3261.43	0.136	6.8	99.62	0.136	6.8	603.56	0.136	6.8	1479.22	0.136	6.8	1740.51	0.136	6.8	1364.14	0.136	6.8	489.37	0.136	6.8	1852.25	0.136	6.8	1957.14	0.136	6.8	1103.61	0.136	6.8	483.35	0.136	6.8	486.97	0.136	6.8	2875.66	0.136
96.79	0.14		2.24	0.14	7	2529.1	0.14	7	3099.98	0.14	7	3356.13	0.14	7	106.22	0.14	7	668.17	0.14	7	1562.25	0.14	7	1832.33	0.14	7	1450.45	0.14	7	526.08	0.14	7	1943.09	0.14	7	2053.49	0.14	7	1202.84	0.14	7	585.77	0.14	7	551.07	0.14	7	2958.77	0.14
106.13	0.144		2.39	0.144	7.2	2597.64	0.144	7.2	3200.12	0.144	7.2	3452.34	0.144	7.2	113.27	0.144	7.2	741.77	0.144	7.2	1647.41	0.144	7.2	1926.09	0.144	7.2	1543.18	0.144	7.2	570.45	0.144	7.2	2041.51	0.144	7.2	2155.56	0.144	7.2	1309.33	0.144	7.2	695.09	0.144	7.2	625.54	0.144	7.2	3047.54	0.144
116.83	0.148		2.38	0.148	7.4	2674.05	0.148	7.4	3286.08	0.148	7.4	3530.66	0.148	7.4	120.09	0.148	7.4	811.21	0.148	7.4	1723	0.148	7.4	2007.81	0.148	7.4	1630.42	0.148	7.4	612.74	0.148	7.4	2125.35	0.148	7.4	2243.3	0.148	7.4	1402.3	0.148	7.4	791.82	0.148	7.4	699.06	0.148	7.4	3122.05	0.148
128.66	0.152		2.29	0.152	7.6	2731.55	0.152	7.6	3376.8	0.152	7.6	3611.16	0.152	7.6	127.9	0.152	7.6	885.81	0.152	7.6	1799.94	0.152	7.6	2090.44	0.152	7.6	1720.45	0.152	7.6	660.69	0.152	7.6	2211.85	0.152	7.6	2334.66	0.152	7.6	1497.41	0.152	7.6	891.68	0.152	7.6	779.74	0.152	7.6	3198.96	0.152
142.96	0.156		2.49	0.156	7.8	2788.87	0.156	7.8	3461.33	0.156	7.8	3686.1	0.156	7.8	135.85	0.156	7.8	965.16	0.156	7.8	1873.01	0.156	7.8	2172.04	0.156	7.8	1807.29	0.156	7.8	714.94	0.156	7.8	2301.88	0.156	7.8	2418.49	0.156	7.8	1596.57	0.156	7.8	996.76	0.156	7.8	862.3	0.156	7.8	3271.25	0.156
157.67	0.16		2.44	0.16	8	2848.33	0.16	8	3558.6	0.16	8	3774.32	0.16	8	145.76	0.16	8	1052.41	0.16	8	1958.08	0.16	8	2265.8	0.16	8	1905.68	0.16	8	773.93	0.16	8	2394.15	0.16	8	2515.24	0.16	8	1696.18	0.16	8	1103.5	0.16	8	955.99	0.16	8	3355.77	0.16
173.73	0.164		2.18	0.164	8.2	2908.14	0.164	8.2	3648.71	0.164	8.2	3856.56	0.164	8.2	156.81	0.164	8.2	1143.48	0.164	8.2	2039.23	0.164	8.2	2355.65	0.164	8.2	2000.89	0.164	8.2	838.97	0.164	8.2	2486.72	0.164	8.2	2609.11	0.164	8.2	1799.51	0.164	8.2	1213.03	0.164	8.2	1049.13	0.164	8.2	3424.92	0.164
191.83	0.168		2.7	0.168	8.4	2963.61	0.168	8.4	3735.6	0.168	8.4	3933.79	0.168	8.4	168.11	0.168	8.4	1232.49	0.168	8.4	2117.59	0.168	8.4	2439.93	0.168	8.4	2091.04	0.168	8.4	902.96	0.168	8.4	2568.83	0.168	8.4	2697.26	0.168	8.4	1893.35	0.168	8.4	1315.72	0.168	8.4	1140.03	0.168	8.4	3497.7	0.168
211.2	0.172		3.13	0.172	8.6	2926.41	0.172	8.6	3834.93	0.172	8.6	4021.5	0.172	8.6	182.1	0.172	8.6	1331.11	0.172	8.6	2203.83	0.172	8.6	2533.87	0.172	8.6	2190.39	0.172	8.6	974.66	0.172	8.6	2648.9	0.172	8.6	2795.47	0.172	8.6	1992.58	0.172	8.6	1425.39	0.172	8.6	1239.93	0.172	8.6	3577.62	0.172
233.05	0.176		3.95	0.176	8.8	1270.28	0.176	8.8	3921.36	0.176	8.8	4096.19	0.176	8.8	196.83	0.176	8.8	1425.75	0.176	8.8	2279.65	0.176	8.8	2614.49	0.176	8.8	2278.73	0.176	8.8	1046.03	0.176	8.8	2724.34	0.176	8.8	2880	0.176	8.8	2084.59	0.176	8.8	1528.7	0.176	8.8	1331.59	0.176	8.8	3646.34	0.176
257.02	0.18		5.31	0.18	9	632.35	0.18	9	4008.11	0.18	9	4172.98	0.18	9	213.32	0.18	9	1517.86	0.18	9	2358.31	0.18	9	2698.1	0.18	9	2370.04	0.18	9	1117.25	0.18	9	2804.96	0.18	9	2966.09	0.18	9	2172.99	0.18	9	1628.98	0.18	9	1425.93	0.18	9	3717.17	0.18
285.95	0.184		7.52	0.184	9.2	320.78	0.184	9.2	4096.99	0.184	9.2	4253.58	0.184	9.2	232.51	0.184	9.2	1617.31	0.184	9.2	2440.19	0.184	9.2	2786.01	0.184	9.2	2463.73	0.184	9.2	1195.87	0.184	9.2	2892.79	0.184	9.2	3054.75	0.184	9.2	2270.37	0.184	9.2	1739.62	0.184	9.2	1524.65	0.184	9.2	3790.27	0.184
316.65	0.188		10.22	0.188	9.4	131.29	0.188	9.4	4170.86	0.188	9.4	4318.52	0.188	9.4	252.36	0.188	9.4	1702.46	0.188	9.4	2511.51	0.188	9.4	2860.41	0.188	9.4	2546.39	0.188	9.4	1265.33	0.188	9.4	2963.48	0.188	9.4	3132.29	0.188	9.4	2349.02	0.188	9.4	1831.46	0.188	9.4	1614.36	0.188	9.4	3851.44	0.188
348.91	0.192		12.79	0.192	9.6	71.91	0.192	9.6	4246.91	0.192	9.6	4385.16	0.192	9.6	275.19	0.192	9.6	1792.16	0.192	9.6	2583.66	0.192	9.6	2937.98	0.192	9.6	2630.51	0.192	9.6	1339.92	0.192	9.6	3038.08	0.192	9.6	3212.55	0.192	9.6	2434.49	0.192	9.6	1927.93	0.192	9.6	1705.63	0.192	9.6	3916.7	0.192
386.88	0.196		15.4	0.196	9.8	49.23	0.196	9.8	4320.48	0.196	9.8	4446.39	0.196	9.8	300.83	0.196	9.8	1885.44	0.196	9.8	2656.1	0.196	9.8	3013.72	0.196	9.8	2713.4	0.196	9.8	1418.9	0.196	9.8	3119.13	0.196	9.8	3290.44	0.196	9.8	2524.97	0.196	9.8	2029.96	0.196	9.8	1796.88	0.196	9.8	3980.85	0.196
425.36	0.2		17.09	0.2	10	38.81	0.2	10	4408.14	0.2	10	4523.16	0.2	10	333.56	0.2	10	1981.85	0.2	10	2729.18	0.2	10	3100.08	0.2	10	2807.78	0.2	10	1500.39	0.2	10	3199.63	0.2	10	3379.58	0.2	10	2613.5	0.2	10	2131.41	0.2	10	1897.94	0.2	10	4054.04	0.2
468.7	0.204		18.9	0.204	10.2	32.73	0.204	10.2	4487.7	0.204	10.2	4594.89	0.204	10.2	370.76	0.204	10.2	2079.44	0.204	10.2	2791.57	0.204	10.2	3179.54	0.204	10.2	2895.78	0.204	10.2	1583.64	0.204	10.2	3279.51	0.204	10.2	3461.69	0.204	10.2	2699.68	0.204	10.2	2233.81	0.204	10.2	1995.47	0.204	10.2	4121.66	0.204
516.72	0.208		20.67	0.208	10.4	29.23	0.208	10.4	4564.23	0.208	10.4	4659.04	0.208	10.4	413.39	0.208	10.4	2171.28	0.208	10.4	2862.41	0.208	10.4	3251.23	0.208	10.4	2976.4	0.208	10.4	1659.53	0.208	10.4	3348.48	0.208	10.4	3534.81	0.208	10.4	2774.96	0.208	10.4	2325.78	0.208	10.4	2083.49	0.208	10.4	4180.89	0.208
564.81	0.212		22.05	0.212	10.6	26.73	0.212	10.6	4650.36	0.212	10.6	4732.06	0.212	10.6	466.27	0.212	10.6	2271.48	0.212	10.6	2940.18	0.212	10.6	3329.67	0.212	10.6	3064.06	0.212	10.6	1742.45	0.212	10.6	3424.11	0.212	10.6	3616.46	0.212	10.6	2859.49	0.212	10.6	2424.44	0.212	10.6	2179.78	0.212	10.6	4246.3	0.212
615.91	0.216		23.8	0.216	10.8	24.96	0.216	10.8	4723.86	0.216	10.8	4795.08	0.216	10.8	523.01	0.216	10.8	2363.92	0.216	10.8	3010.62	0.216	10.8	3397.48	0.216	10.8	3139.81	0.216	10.8	1820.78	0.216	10.8	3494.88	0.216	10.8	3685.88	0.216	10.8	2939.74	0.216	10.8	2515.18	0.216	10.8	2265.39	0.216	10.8	4300.6	0.216
667.1	0.22		24.9	0.22	11	24	0.22	11	4798.14	0.22	11	4858.07	0.22	11	587.69	0.22	11	2449.84	0.22	11	3082.25	0.22	11	3465	0.22	11	3220.59	0.22	11	1897.14	0.22	11	3561.09	0.22	11	3756.01	0.22	11	3014.71	0.22	11	2600.11	0.22	11	2350.83	0.22	11	4359.69	0.22
727.06	0.224		26.4	0.224	11.2	22.75	0.224	11.2	4877.85	0.224	11.2	4926.5	0.224	11.2	662.94	0.224	11.2	2545.3	0.224	11.2	3156.14	0.224	11.2	3535.67	0.224	11.2	3303.3	0.224	11.2	1982.63	0.224	11.2	3634.81	0.224	11.2	3828.49	0.224	11.2	3097.97	0.224	11.2	2675.63	0.224	11.2	2444.43	0.224	11.2	4422.03	0.224
787.6	0.228		27.56	0.228	11.4	22.15	0.228	11.4	4942.1	0.228	11.4	4980.9	0.228	11.4	738.78	0.228	11.4	2626.2	0.228	11.4	3219.39	0.228	11.4	3596.52	0.228	11.4	3375.72	0.228	11.4	2054.61	0.228	11.4	3693.4	0.228	11.4	3891.84	0.228	11.4	3166.34	0.228	11.4	2745.55	0.228	11.4	2526.1	0.228	11.4	4469.3	0.228
846.68	0.232		28.99	0.232	11.6	21.47	0.232	11.6	5008.93	0.232	11.6	5039.21	0.232	11.6	821.54	0.232	11.6	2712.51	0.232	11.6	3285.35	0.232	11.6	3661.83	0.232	11.6	3451.17	0.232	11.6	2131.21	0.232	11.6	3750.35	0.232	11.6	3960.28	0.232	11.6	3237.79	0.232	11.6	2825.94	0.232	11.6	2610.36	0.232	11.6	4521.49	0.232
911.99	0.236		30.31	0.236	11.8	20.93	0.236	11.8	5075	0.236	11.8	5095.04	0.236	11.8	908.86	0.236	11.8	2803.87	0.236	11.8	3348.93	0.236	11.8	3723.57	0.236	11.8	3523.52	0.236	11.8	2212.01	0.236	11.8	3810.88	0.236	11.8	4024.35	0.236	11.8	3314.55	0.236	11.8	2907.18	0.236	11.8	2691.88	0.236	11.8	4567.71	0.236
973.64	0.24		31.81	0.24	12	20.38	0.24	12	5153.11	0.24	12	5162.62	0.24	12	1009.22	0.24	12	2895.93	0.24	12	3418.94	0.24	12	3791.8	0.24	12	3604.54	0.24	12	2294.91	0.24	12	3876.75	0.24	12	4095.36	0.24	12	3386.99	0.24	12	2986.12	0.24	12	2782.58	0.24	12	4618.75	0.24
1038.87	0.244		33.2	0.244	12.2	20.25	0.244	12.2	5224.93	0.244	12.2	5225.2	0.244	12.2	1111.15	0.244	12.2	2990.14	0.244	12.2	3486.67	0.244	12.2	3823.88	0.244	12.2	3679.77	0.244	12.2	2377.46	0.244	12.2	3941.11	0.244	12.2	4159.97	0.244	12.2	3460.84	0.244	12.2	3070.04	0.244	12.2	2866.43	0.244	12.2	4663.2	0.244
1107.95	0.248		34.77	0.248	12.4	19.81	0.248	12.4	5289.1	0.248	12.4	5280.81	0.248	12.4	1210.65	0.248	12.4	3075	0.248	12.4	3545.63	0.248	12.4	3870.2	0.248	12.4	3748.45	0.248	12.4	2451.63	0.248	12.4	3995.91	0.248	12.4	4202.92	0.248	12.4	3527.65	0.248	12.4	3144.77	0.248	12.4	2944.78	0.248	12.4	4664.19	0.248
1173.72	0.252		36.24	0.252	12.6	19.67	0.252	12.6	5361.42	0.252	12.6	5345.78	0.252	12.6	1319.08	0.252	12.6	3166.51	0.252	12.6	3613.45	0.252	12.6	3937.78	0.252	12.6	3827.87	0.252	12.6	2533.38	0.252	12.6	4061.36	0.252	12.6	4249.39	0.252	12.6	3601.94	0.252	12.6	3229.8	0.252	12.6	3033.02	0.252	12.6	4651.62	0.252
1241.47	0.256		37.74	0.256	12.8	19.4	0.256	12.8	5421.39	0.256	12.8	5398.19	0.256	12.8	1420.1	0.256	12.8	3249.97	0.256	12.8	3671.73	0.256	12.8	3989.99	0.256	12.8	3896.94	0.256	12.8	2609.32	0.256	12.8	4121.81	0.256	12.8	4308.45	0.256	12.8	3668.23	0.256	12.8	3308.69	0.256	12.8	3111.98	0.256	12.8	4672.52	0.256
1306.7	0.26		39.59	0.26	13	19.31	0.26	13	5485.29	0.26	13	5452.46	0.26	13	1524.33	0.26	13	3325.24	0.26	13	3734.27	0.26	13	4042.94	0.26	13	3967.8	0.26	13	2685.34	0.26	13	4180.22	0.26	13	4369.54	0.26	13	3730.72	0.26	13	3383.33	0.26	13	3189.77	0.26	13	4689.54	0.26
1378.43	0.264		41.62	0.264	13.2	18.68	0.264	13.2	5552.8	0.264	13.2	5512.51	0.264	13.2	1632.75	0.264	13.2	3412.29	0.264	13.2	3798.84	0.264	13.2	4102.19	0.264	13.2	4042.53	0.264	13.2	2771.03	0.264	13.2	4246.43	0.264	13.2	4432.66	0.264	13.2	3801.82	0.264	13.2	3465.93	0.264	13.2	3270.34	0.264	13.2	4680.5	0.264
1447.13	0.268		42.9	0.268	13.4	18.78	0.268	13.4	5608.16	0.268	13.4	5560.92	0.268	13.4	1731	0.268	13.4	3483.9	0.268	13.4	3850.62	0.268	13.4	4155.04	0.268	13.4	4106.44	0.268	13.4	2840.06	0.268	13.4	4297.21	0.268	13.4	4484.56	0.268	13.4	3859.38	0.268	13.4	3533.34	0.268	13.4	3339.42	0.268	13.4	4676.94	0.268
1510.67	0.272		44.75	0.272	13.6	18.25	0.272	13.6	5667.42	0.272	13.6	5613.74	0.272	13.6	1833.74	0.272	13.6	3560.59	0.272	13.6	3908.26	0.272	13.6	4210.59	0.272	13.6	4173.89	0.272	13.6	2913.83	0.272	13.6	4353.13	0.272	13.6	4542.94	0.272	13.6	3921.2	0.272	13.6	3605.43	0.272	13.6	3415.7	0.272	13.6	4680.99	0.272
1583.25	0.276		46.83	0.276	13.8	18.18	0.276	13.8	5723.62	0.276	13.8	5663.67	0.276	13.8	1934.92	0.276	13.8	3639.11	0.276	13.8	3960.6	0.276	13.8	4260.37	0.276	13.8	4235.71	0.276	13.8	2990.1	0.276	13.8	4411.18	0.276	13.8	4596.04	0.276	13.8	3982.39	0.276	13.8	3678.51	0.276	13.8	3486.57	0.276	13.8	4664.51	0.276
1648.84	0.28		49.17	0.28	14	17.88	0.28	14	5792.17	0.28	14	5725.44	0.28	14	2046.09	0.28	14	3719.08	0.28	14	4022.36	0.28	14	4318.31	0.28	14	4304.94	0.28	14	3066.37	0.28	14	4466.22	0.28	14	4657.88	0.28	14	4043.21	0.28	14	3748.57	0.28	14	3566.33	0.28	14	4627.38	0.28
1717.94	0.284		51.27	0.284	14.2	17.62	0.284	14.2	5853.22	0.284	14.2	5782.5	0.284	14.2	2152.05	0.284	14.2	3799.97	0.284	14.2	4077.87	0.284	14.2	4371.88	0.284	14.2	4368.19	0.284	14.2	3141.18	0.284	14.2	4522.55	0.284	14.2	4713.23	0.284	14.2	4103.26	0.284	14.2	3819.48	0.284	14.2	3638.55	0.284	14.2	4581.1	0.284
1789.86	0.288		53.81	0.288	14.4	17.48	0.288	14.4	5907.38	0.288	14.4	5833	0.288	14.4	2250.36	0.288	14.4	3870.42	0.288	14.4	4127.03	0.288	14.4	4418.62	0.288	14.4	4424.05	0.288	14.4	3207.65	0.288	14.4	4568.71	0.288	14.4	4759.95	0.288	14.4	4153.61	0.288	14.4	3880.29	0.288	14.4	3702.95	0.288	14.4	4163.41	0.288
1853.73	0.292		56.37	0.292	14.6	17.36	0.292	14.6	5972.75	0.292	14.6	5894.38	0.292	14.6	2357.76	0.292	14.6	3947.91	0.292	14.6	4188.23	0.292	14.6	4476.56	0.292	14.6	4491.69	0.292	14.6	3282.62	0.292	14.6	4624.69	0.292	14.6	4819.15	0.292	14.6	4214.4	0.292	14.6	3949.78	0.292	14.6	3779.22	0.292	14.6	706.52	0.292
1919.23	0.296		59.27	0.296	14.8	17.29	0.296	14.8	6025.49	0.296	14.8	5943.93	0.296	14.8	2455.05	0.296	14.8	4018.81	0.296	14.8	4237.29	0.296	14.8	4523.11	0.296	14.8	4547.9	0.296	14.8	3351.91	0.296	14.8	4674.29	0.296	14.8	4866.26	0.296	14.8	4267.96	0.296	14.8	4012.59	0.296	14.8	3842.23	0.296	14.8	168.39	0.296
1981.09	0.3		61.96	0.3	15	17.1	0.3	15	6080.86	0.3	15	5998.68	0.3	15	2555.27	0.3	15	4087.89	0.3	15	4291.28	0.3	15	4572.05	0.3	15	4606.97	0.3	15	3419.98	0.3	15	4721.92	0.3	15	4917.84	0.3	15	4319.32	0.3	15	4075.29	0.3	15	3910.29	0.3	15	168.04	0.3
2049.68	0.304		65.68	0.304	15.2	16.92	0.304	15.2	6138.59	0.304	15.2	6059.43	0.304	15.2	2660.51	0.304	15.2	4165.4	0.304	15.2	4349.82	0.304	15.2	4625.34	0.304	15.2	4672.73	0.304	15.2	3496.33	0.304	15.2	4781.88	0.304	15.2	4972.43	0.304	15.2	4380	0.304	15.2	4148.52	0.304	15.2	3983.07	0.304	15.2	167.81	0.304
2114.9	0.308		69.32	0.308	15.4	16.71	0.308	15.4	6185.94	0.308	15.4	6107.95	0.308	15.4	2751.88	0.308	15.4	4220.49	0.308	15.4	4397.16	0.308	15.4	4665.65	0.308	15.4	4725.79	0.308	15.4	3555.19	0.308	15.4	4824.62	0.308	15.4	5014.92	0.308	15.4	4423.62	0.308	15.4	4202.64	0.308	15.4	4041.88	0.308	15.4	167.62	0.308
2174.51	0.312		73.27	0.312	15.6	16.09	0.312	15.6	6241.32	0.312	15.6	6160.45	0.312	15.6	2845.99	0.312	15.6	4277.44	0.312	15.6	4446.38	0.312	15.6	4709.18	0.312	15.6	4780.71	0.312	15.6	3616.67	0.312	15.6	4870.97	0.312	15.6	5062.15	0.312	15.6	4470.7	0.312	15.6	4260.29	0.312	15.6	4106.58	0.312	15.6	167.68	0.312
2241.54	0.316		77.7	0.316	15.8	15.89	0.316	15.8	6292.82	0.316	15.8	6210.15	0.316	15.8	2937.44	0.316	15.8	4347.14	0.316	15.8	4490.22	0.316	15.8	4748.06	0.316	15.8	4797.15	0.316	15.8	3679.03	0.316	15.8	4918.55	0.316	15.8	5103.81	0.316	15.8	4516.99	0.316	15.8	4318.16	0.316	15.8	4164.18	0.316	15.8	167.45	0.316
2303.15	0.32		82.02	0.32	16	15.73	0.32	16	6354.24	0.32	16	6271.59	0.32	16	3035.31	0.32	16	4412.35	0.32	16	4541.67	0.32	16	4794.48	0.32	16	4842.01	0.32	16	3741.19	0.32	16	4964.29	0.32	16	5154.21	0.32	16	4561.2	0.32	16	4376.77	0.32	16	4229.66	0.32	16	167.68	0.32
2368.92	0.324		87.75	0.324	16.2	15.54	0.324	16.2	6407.02	0.324	16.2	6322.72	0.324	16.2	3128.67	0.324	16.2	4478.17	0.324	16.2	4589.13	0.324	16.2	4836.9	0.324	16.2	4898.99	0.324	16.2	3805.4	0.324	16.2	5013.38	0.324	16.2	5202.13	0.324	16.2	4605.14	0.324	16.2	4433.94	0.324	16.2	4291.05	0.324	16.2	167.67	0.324
2437.19	0.328		93.76	0.328	16.4	15.59	0.328	16.4	6453.56	0.328	16.4	6364.99	0.328	16.4	3214.68	0.328	16.4	4533.41	0.328	16.4	4631.08	0.328	16.4	4872	0.328	16.4	4949.65	0.328	16.4	3862.77	0.328	16.4	5054.37	0.328	16.4	5243.04	0.328	16.4	4638.22	0.328	16.4	4484.92	0.328	16.4	4345.41	0.328	16.4	167.45	0.328
2495.8	0.332		100.46	0.332	16.6	15.53	0.332	16.6	6512.14	0.332	16.6	6425.28	0.332	16.6	3310.22	0.332	16.6	4600.41	0.332	16.6	4685.36	0.332	16.6	4914	0.332	16.6	5011.31	0.332	16.6	3928.69	0.332	16.6	5105.7	0.332	16.6	5294.74	0.332	16.6	4679.88	0.332	16.6	4545.45	0.332	16.6	4411.08	0.332	16.6	167.56	0.332
2553.01	0.336		107.94	0.336	16.8	15.48	0.336	16.8	6559.29	0.336	16.8	6475.67	0.336	16.8	3396.69	0.336	16.8	4658.09	0.336	16.8	4731.91	0.336	16.8	4951.57	0.336	16.8	5064.63	0.336	16.8	3989.47	0.336	16.8	5151.69	0.336	16.8	5337.78	0.336	16.8	4719.19	0.336	16.8	4603.72	0.336	16.8	4468.28	0.336	16.8	167.38	0.336
2606.26	0.34		115.47	0.34	17	15.24	0.34	17	6612.42	0.34	17	6531.2	0.34	17	3486.61	0.34	17	4712.02	0.34	17	4781.96	0.34	17	4993.73	0.34	17	5122.78	0.34	17	4049.51	0.34	17	5196.81	0.34	17	5385.43	0.34	17	4758.79	0.34	17	4658.58	0.34	17	4529.43	0.34	17	167.58	0.34
2667.42	0.344		124.86	0.344	17.2	14.97	0.344	17.2	6673.54	0.344	17.2	6596.93	0.344	17.2	3580.93	0.344	17.2	4776.73	0.344	17.2	4836.69	0.344	17.2	5040.74	0.344	17.2	5184.78	0.344	17.2	4118.41	0.344	17.2	5251.72	0.344	17.2	5436.21	0.344	17.2	4807.61	0.344	17.2	4719.84	0.344	17.2	4595.53	0.344	17.2	167.58	0.344
2726.15	0.348		135.32	0.348	17.4	14.98	0.348	17.4	6719.1	0.348	17.4	6648.77	0.348	17.4	3661.18	0.348	17.4	4823.72	0.348	17.4	4877.83	0.348	17.4	5075.24	0.348	17.4	5231.33	0.348	17.4	4169.61	0.348	17.4	5289.46	0.348	17.4	5469.11	0.348	17.4	4841.58	0.348	17.4	4764.26	0.348	17.4	4648.42	0.348	17.4	167.66	0.348
2780.32	0.352		147.84	0.352	17.6	14.54	0.352	17.6	6769.27	0.352	17.6	6702.27	0.352	17.6	3743.99	0.352	17.6	4871.75	0.352	17.6	4921.24	0.352	17.6	5110.81	0.352	17.6	5280.59	0.352	17.6	4222.29	0.352	17.6	5329.07	0.352	17.6	5502.09	0.352	17.6	4877.65	0.352	17.6	4811.58	0.352	17.6	4701.66	0.352	17.6	167.9	0.352
2842	0.356		162.84	0.356	17.8	14.39	0.356	17.8	6813.05	0.356	17.8	6749.48	0.356	17.8	3819.47	0.356	17.8	4930.03	0.356	17.8	4959.29	0.356	17.8	5141.6	0.356	17.8	5325.32	0.356	17.8	4276.59	0.356	17.8	5370.38	0.356	17.8	5514.28	0.356	17.8	4914.24	0.356	17.8	4860	0.356	17.8	4750.25	0.356	17.8	167.74	0.356
2896.12	0.36		179.65	0.36	18	14.16	0.36	18	6867.51	0.36	18	6800.24	0.36	18	3904.61	0.36	18	4981.76	0.36	18	5005.82	0.36	18	5178.63	0.36	18	5379.28	0.36	18	4332.35	0.36	18	5412.76	0.36	18	5524.7	0.36	18	4952.76	0.36	18	4908.87	0.36	18	4806.5	0.36	18	167.6	0.36
2953.43	0.364		200.13	0.364	18.2	13.97	0.364	18.2	6915.29	0.364	18.2	6849.2	0.364	18.2	3982.28	0.364	18.2	5037.27	0.364	18.2	5049.48	0.364	18.2	5204.54	0.364	18.2	5430.06	0.364	18.2	4389.86	0.364	18.2	5459.19	0.364	18.2	5536.49	0.364	18.2	4989.33	0.364	18.2	4956.1	0.364	18.2	4859.59	0.364	18.2	167.81	0.364
3010.87	0.368		224.45	0.368	18.4	14.15	0.368	18.4	6956.82	0.368	18.4	6885.59	0.368	18.4	4052.53	0.368	18.4	5078.51	0.368	18.4	5086.36	0.368	18.4	5219.52	0.368	18.4	5476.5	0.368	18.4	4440.25	0.368	18.4	5499.52	0.368	18.4	5551.79	0.368	18.4	5021.79	0.368	18.4	4996.45	0.368	18.4	4908.75	0.368	18.4	167.59	0.368
3057.59	0.372		253.11	0.372	18.6	13.76	0.372	18.6	7012.98	0.372	18.6	6939.27	0.372	18.6	4136.1	0.372	18.6	5127.63	0.372	18.6	5137.32	0.372	18.6	5242.04	0.372	18.6	5533.85	0.372	18.6	4499.54	0.372	18.6	5547.83	0.372	18.6	5584.62	0.372	18.6	5061.72	0.372	18.6	5047.87	0.372	18.6	4968.5	0.372	18.6	167.58	0.372
3104.69	0.376		285.89	0.376	18.8	13.82	0.376	18.8	7053.03	0.376	18.8	6984.25	0.376	18.8	4207.83	0.376	18.8	5173.73	0.376	18.8	5178.1	0.376	18.8	5249.64	0.376	18.8	5581.59	0.376	18.8	4554.35	0.376	18.8	5592.26	0.376	18.8	5607.51	0.376	18.8	5082.54	0.376	18.8	5091.2	0.376	18.8	5018.78	0.376	18.8	167.57	0.376
3148.67	0.38		321.66	0.38	19	13.43	0.38	19	7099.18	0.38	19	7042.76	0.38	19	4283.49	0.38	19	5224.26	0.38	19	5223.7	0.38	19	5253.28	0.38	19	5633.75	0.38	19	4607.05	0.38	19	5637.12	0.38	19	5626.28	0.38	19	5095.65	0.38	19	5131.71	0.38	19	5073.24	0.38	19	167.59	0.38
3202.58	0.384		368.1	0.384	19.2	13.14	0.384	19.2	7154.59	0.384	19.2	7108.05	0.384	19.2	4364.89	0.384	19.2	5287.07	0.384	19.2	5270.48	0.384	19.2	5272.41	0.384	19.2	5688.62	0.384	19.2	4666.2	0.384	19.2	5688.99	0.384	19.2	5638.16	0.384	19.2	5104.6	0.384	19.2	5176.44	0.384	19.2	5130.09	0.384	19.2	167.37	0.384
3250.97	0.388		419.11	0.388	19.4	12.8	0.388	19.4	7195.15	0.388	19.4	7157.69	0.388	19.4	4428.59	0.388	19.4	5329.79	0.388	19.4	5303.81	0.388	19.4	5276.54	0.388	19.4	5730.12	0.388	19.4	4709.16	0.388	19.4	5722.37	0.388	19.4	5632.36	0.388	19.4	4985.79	0.388	19.4	5200.31	0.388	19.4	5174.71	0.388	19.4	167.66	0.388
3293.72	0.392		477.06	0.392	19.6	12.65	0.392	19.6	7235.13	0.392	19.6	7208.68	0.392	19.6	4494.08	0.392	19.6	5375.02	0.392	19.6	5339.84	0.392	19.6	5266.67	0.392	19.6	5773.67	0.392	19.6	4753.72	0.392	19.6	5759.57	0.392	19.6	5630.64	0.392	19.6	4901.43	0.392	19.6	5217.14	0.392	19.6	5218.54	0.392	19.6	167.6	0.392
3344.17	0.396		544.47	0.396	19.8	12.74	0.396	19.8	7268.19	0.396	19.8	7254.38	0.396	19.8	4557.19	0.396	19.8	5422.65	0.396	19.8	5371.8	0.396	19.8	5240.64	0.396	19.8	5815.37	0.396	19.8	4800.75	0.396	19.8	5802.07	0.396	19.8	5615.19	0.396	19.8	4720.86	0.396	19.8	5238.3	0.396	19.8	5260.28	0.396	19.8	167.54	0.396
3385.81	0.4		613.71	0.4	20	12.47	0.4	20	7320.35	0.4	20	7314.42	0.4	20	4630.38	0.4	20	5471.57	0.4	20	5415.7	0.4	20	5164.43	0.4	20	5867.08	0.4	20	4849.36	0.4	20	5844.95	0.4	20	5503.78	0.4	20	3487.55	0.4	20	5269.77	0.4	20	5311.26	0.4	20	167.44	0.4
3428.15	0.404		692.14	0.404	20.2	12.4	0.404	20.2	7365.52	0.404	20.2	7370.81	0.404	20.2	4696.83	0.404	20.2	5521.9	0.404	20.2	5454.35	0.404	20.2	4803.02	0.404	20.2	5914.47	0.404	20.2	4901.47	0.404	20.2	5890.96	0.404	20.2	5192.31	0.404	20.2	1339.93	0.404	20.2	5292.33	0.404	20.2	5358.41	0.404	20.2	167.45	0.404
3469.88	0.408		769.81	0.408	20.4	12.37	0.408	20.4	7404.47	0.408	20.4	7415.22	0.408	20.4	4756.3	0.408	20.4	5565.07	0.408	20.4	5492.99	0.408	20.4	2454	0.408	20.4	5952.7	0.408	20.4	4948.48	0.408	20.4	5932.21	0.408	20.4	4374.31	0.408	20.4	213.71	0.408	20.4	5315.18	0.408	20.4	5401.82	0.408	20.4	167.82	0.408
3500.35	0.412		849.73	0.412	20.6	12.32	0.412	20.6	7435.85	0.412	20.6	7397.03	0.412	20.6	4828.7	0.412	20.6	5620.25	0.412	20.6	5544.9	0.412	20.6	111.65	0.412	20.6	6003.91	0.412	20.6	5003.72	0.412	20.6	5983.62	0.412	20.6	2721.72	0.412	20.6	213.42	0.412	20.6	5340.56	0.412	20.6	5455.73	0.412	20.6	167.66	0.412
3532.81	0.416		929.75	0.416	20.8	11.97	0.416	20.8	7469.41	0.416	20.8	7299.11	0.416	20.8	4889.42	0.416	20.8	5669.74	0.416	20.8	5580.52	0.416	20.8	111.54	0.416	20.8	6045.69	0.416	20.8	5051.8	0.416	20.8	6029.21	0.416	20.8	170.99	0.416	20.8	213.36	0.416	20.8	5359.04	0.416	20.8	5500.19	0.416	20.8	167.78	0.416
3558.43	0.42		1006.42	0.42	21	11.88	0.42	21	7519.76	0.42	21	7214.08	0.42	21	4957.91	0.42	21	5719.92	0.42	21	5619.1	0.42	21	111.45	0.42	21	6082.54	0.42	21	5098.3	0.42	21	6073.15	0.42	21	159.32	0.42	21	213.31	0.42	21	5378.82	0.42	21	5547.6	0.42	21	167.7	0.42
3580.05	0.424		1095.32	0.424	21.2	11.95	0.424	21.2	7573.59	0.424	21.2	6966.77	0.424	21.2	5027.21	0.424	21.2	5777.73	0.424	21.2	5660.01	0.424	21.2	111.18	0.424	21.2	6077.25	0.424	21.2	5149.55	0.424	21.2	6122.74	0.424	21.2	159.26	0.424	21.2	213.33	0.424	21.2	5386.13	0.424	21.2	5596.55	0.424	21.2	167.72	0.424
3468.85	0.428		1181.78	0.428	21.4	11.79	0.428	21.4	7605.64	0.428	21.4	2252.56	0.428	21.4	5081.54	0.428	21.4	5815.93	0.428	21.4	5688.75	0.428	21.4	111.26	0.428	21.4	6100.6	0.428	21.4	5186.8	0.428	21.4	6155.43	0.428	21.4	159.12	0.428	21.4	213.23	0.428	21.4	5371.73	0.428	21.4	5632.2	0.428	21.4	167.65	0.428
3153.41	0.432		1268.75	0.432	21.6	11.41	0.432	21.6	7575.3	0.432	21.6	49.02	0.432	21.6	5137.15	0.432	21.6	5854.58	0.432	21.6	5724.01	0.432	21.6	111.25	0.432	21.6	6140.97	0.432	21.6	5228.65	0.432	21.6	6193.7	0.432	21.6	158.81	0.432	21.6	213.06	0.432	21.6	5289.1	0.432	21.6	5668.87	0.432	21.6	167.59	0.432
619.08	0.436		1358.91	0.436	21.8	11.37	0.436	21.8	7286.63	0.436	21.8	48.83	0.436	21.8	5183.4	0.436	21.8	5899.29	0.436	21.8	5752.21	0.436	21.8	111.22	0.436	21.8	6165.48	0.436	21.8	5273.54	0.436	21.8	6234.07	0.436	21.8	158.92	0.436	21.8	213.17	0.436	21.8	5002.38	0.436	21.8	5702.45	0.436	21.8	167.85	0.436
106.78	0.44		1443.21	0.44	22	11.31	0.44	22	4564.93	0.44	22	48.81	0.44	22	5242.67	0.44	22	5942.48	0.44	22	5792.33	0.44	22	111.3	0.44	22	6177.16	0.44	22	5319.55	0.44	22	6276.42	0.44	22	159.04	0.44	22	212.94	0.44	22	3011.96	0.44	22	5740.39	0.44	22	167.5	0.44
106.53	0.444		1531.39	0.444	22.2	11.02	0.444	22.2	77.82	0.444	22.2	48.56	0.444	22.2	5300.89	0.444	22.2	5987.82	0.444	22.2	5825.63	0.444	22.2	111.22	0.444	22.2	6167.57	0.444	22.2	5366.7	0.444	22.2	6318.42	0.444	22.2	159.3	0.444	22.2	213.1	0.444	22.2	233.75	0.444	22.2	5772.61	0.444	22.2	167.85	0.444
106.58	0.448		1615.5	0.448	22.4	11.13	0.448	22.4	78	0.448	22.4	48.56	0.448	22.4	5345.54	0.448	22.4	6029.23	0.448	22.4	5844.79	0.448	22.4	111.2	0.448	22.4	6141.22	0.448	22.4	5407.19	0.448	22.4	6354.27	0.448	22.4	158.88	0.448	22.4	213.07	0.448	22.4	234.22	0.448	22.4	5795.7	0.448	22.4	167.72	0.448
106.76	0.452		1698.69	0.452	22.6	10.9	0.452	22.6	77.68	0.452	22.6	48.27	0.452	22.6	5403.25	0.452	22.6	6079.52	0.452	22.6	5862.52	0.452	22.6	111.15	0.452	22.6	6144.22	0.452	22.6	5458.91	0.452	22.6	6399.59	0.452	22.6	158.8	0.452	22.6	213.01	0.452	22.6	233.89	0.452	22.6	5835.38	0.452	22.6	167.74	0.452
106.53	0.456		1776.46	0.456	22.8	10.96	0.456	22.8	77.5	0.456	22.8	48.7	0.456	22.8	5455.55	0.456	22.8	6121.7	0.456	22.8	5877.12	0.456	22.8	111.04	0.456	22.8	6143.95	0.456	22.8	5505.63	0.456	22.8	6435.17	0.456	22.8	158.85	0.456	22.8	213.19	0.456	22.8	233.95	0.456	22.8	5866.08	0.456	22.8	167.65	0.456
106.58	0.46		1850.11	0.46	23	10.7	0.46	23	77.37	0.46	23	48.4	0.46	23	5513.07	0.46	23	6137.67	0.46	23	5895.09	0.46	23	111.03	0.46	23	6140.27	0.46	23	5549.88	0.46	23	6463.24	0.46	23	159.1	0.46	23	213.01	0.46	23	234.04	0.46	23	5900.92	0.46	23	167.73	0.46
106.57	0.464		1938.97	0.464	23.2	10.42	0.464	23.2	77.43	0.464	23.2	48.34	0.464	23.2	5571.81	0.464	23.2	6155.77	0.464	23.2	5882.91	0.464	23.2	111.32	0.464	23.2	6053.86	0.464	23.2	5602.44	0.464	23.2	6501.65	0.464	23.2	158.54	0.464	23.2	213.11	0.464	23.2	233.92	0.464	23.2	5937.68	0.464	23.2	167.42	0.464
106.52	0.468		2019.11	0.468	23.4	10.74	0.468	23.4	77.32	0.468	23.4	48.47	0.468	23.4	5616.03	0.468	23.4	6179.9	0.468	23.4	5861.59	0.468	23.4	111.07	0.468	23.4	1426.65	0.468	23.4	5639.32	0.468	23.4	6525.14	0.468	23.4	158.99	0.468	23.4	213.32	0.468	23.4	233.92	0.468	23.4	5865.05	0.468	23.4	167.57	0.468
106.53	0.472		2099.53	0.472	23.6	10.56	0.472	23.6	77.19	0.472	23.6	48.31	0.472	23.6	5666.1	0.472	23.6	6202.44	0.472	23.6	5846.85	0.472	23.6	111.25	0.472	23.6	114.01	0.472	23.6	5679.01	0.472	23.6	6552.98	0.472	23.6	158.83	0.472	23.6	212.82	0.472	23.6	233.84	0.472	23.6	5846.54	0.472	23.6	167.84	0.472
106.49	0.476		2182.39	0.476	23.8	10.1	0.476	23.8	77.21	0.476	23.8	48.23	0.476	23.8	5712.42	0.476	23.8	6225.44	0.476	23.8	5821.01	0.476	23.8	110.91	0.476	23.8	114.08	0.476	23.8	5721.73	0.476	23.8	6586.37	0.476	23.8	158.95	0.476	23.8	213.24	0.476	23.8	234.01	0.476	23.8	5825.48	0.476	23.8	167.93	0.476
106.74	0.48		2257.17	0.48	24	10.47	0.48	24	77.2	0.48	24	48.67	0.48	24	5769.83	0.48	24	6248.95	0.48	24	5755.39	0.48	24	111.15	0.48	24	113.87	0.48	24	5769.59	0.48	24	6601.31	0.48	24	158.91	0.48	24	213.03	0.48	24	233.81	0.48	24	5805.4	0.48	24	167.94	0.48
106.32	0.484		2334.74	0.484	24.2	10.14	0.484	24.2	77.31	0.484	24.2	48.4	0.484	24.2	5822.69	0.484	24.2	6268.51	0.484	24.2	5489.07	0.484	24.2	111.16	0.484	24.2	114.05	0.484	24.2	5819.83	0.484	24.2	6561.53	0.484	24.2	158.57	0.484	24.2	213.19	0.484	24.2	233.62	0.484	24.2	5762.01	0.484	24.2	167.75	0.484
106.39	0.488		2407.4	0.488	24.4	10.04	0.488	24.4	77.23	0.488	24.4	48.44	0.488	24.4	5874.48	0.488	24.4	6275.04	0.488	24.4	4564.41	0.488	24.4	111.15	0.488	24.4	114.2	0.488	24.4	5863.17	0.488	24.4	6562.48	0.488	24.4	159.07	0.488	24.4	213.14	0.488	24.4	233.69	0.488	24.4	5678.73	0.488	24.4	167.74	0.488
106.52	0.492		2477.83	0.492	24.6	10.17	0.492	24.6	77.31	0.492	24.6	48.34	0.492	24.6	5940.74	0.492	24.6	6156.85	0.492	24.6	1164.86	0.492	24.6	111.08	0.492	24.6	114.12	0.492	24.6	5915.13	0.492	24.6	6547.4	0.492	24.6	158.86	0.492	24.6	213.33	0.492	24.6	233.79	0.492	24.6	5582.03	0.492	24.6	167.64	0.492
106.45	0.496		2544.23	0.496	24.8	9.95	0.496	24.8	77.32	0.496	24.8	48.36	0.496	24.8	5993.45	0.496	24.8	6049.52	0.496	24.8	13.09	0.496	24.8	111.27	0.496	24.8	114.09	0.496	24.8	5960.78	0.496	24.8	6536.03	0.496	24.8	158.64	0.496	24.8	212.85	0.496	24.8	233.62	0.496	24.8	1583.67	0.496	24.8	167.92	0.496
106.77	0.5		2608.56	0.5	25	9.86	0.5	25	77.54	0.5	25	48.21	0.5	25	6049.04	0.5	25	5929.83	0.5	25	12.45	0.5	25	111.12	0.5	25	114.02	0.5	25	6003.53	0.5	25	6530.48	0.5	25	158.7	0.5	25	212.85	0.5	25	233.66	0.5	25	138.78	0.5	25	167.85	0.5
106.2	0.504		2685.42	0.504	25.2	9.67	0.504	25.2	77.39	0.504	25.2	48.57	0.504	25.2	6104.29	0.504	25.2	5778.67	0.504	25.2	12.61	0.504	25.2	111.13	0.504	25.2	113.73	0.504	25.2	6056.8	0.504	25.2	6525.92	0.504	25.2	158.86	0.504	25.2	213.04	0.504	25.2	233.67	0.504	25.2	138.47	0.504	25.2	167.92	0.504
106.59	0.508		2751.29	0.508	25.4	9.95	0.508	25.4	77.18	0.508	25.4	48.29	0.508	25.4	6146.63	0.508	25.4	403.66	0.508	25.4	12.97	0.508	25.4	111.1	0.508	25.4	113.87	0.508	25.4	6094.44	0.508	25.4	6484.08	0.508	25.4	158.61	0.508	25.4	213.03	0.508	25.4	233.65	0.508	25.4	138.33	0.508	25.4	167.75	0.508
106.39	0.512		2816.08	0.512	25.6	9.46	0.512	25.6	77.34	0.512	25.6	48.21	0.512	25.6	6149.25	0.512	25.6	99.99	0.512	25.6	12.66	0.512	25.6	111.27	0.512	25.6	113.73	0.512	25.6	6135.84	0.512	25.6	6383.58	0.512	25.6	158.99	0.512	25.6	213.08	0.512	25.6	233.71	0.512	25.6	138.24	0.512	25.6	167.67	0.512
106.13	0.516		2882.41	0.516	25.8	9.35	0.516	25.8	77.23	0.516	25.8	48.3	0.516	25.8	6149.38	0.516	25.8	99.87	0.516	25.8	12.1	0.516	25.8	111.21	0.516	25.8	113.72	0.516	25.8	6182.89	0.516	25.8	5545.09	0.516	25.8	158.83	0.516	25.8	212.84	0.516	25.8	233.89	0.516	25.8	138.26	0.516	25.8	167.73	0.516
106.37	0.52		2939.57	0.52	26	9.58	0.52	26	77.52	0.52	26	48.28	0.52	26	6187.8	0.52	26	99.89	0.52	26	12.58	0.52	26	111.12	0.52	26	113.76	0.52	26	6230.47	0.52	26	676.91	0.52	26	158.89	0.52	26	212.98	0.52	26	233.76	0.52	26	138.09	0.52	26	167.67	0.52
106.33	0.524		2999.12	0.524	26.2	9.48	0.524	26.2	77.09	0.524	26.2	48.32	0.524	26.2	6186.31	0.524	26.2	99.45	0.524	26.2	12.35	0.524	26.2	111.15	0.524	26.2	113.84	0.524	26.2	6278.15	0.524	26.2	177.85	0.524	26.2	158.72	0.524	26.2	213.03	0.524	26.2	234.05	0.524	26.2	138.41	0.524	26.2	167.78	0.524
106.52	0.528		3050.74	0.528	26.4	9.22	0.528	26.4	77.03	0.528	26.4	48.29	0.528	26.4	6190.6	0.528	26.4	99.49	0.528	26.4	12.42	0.528	26.4	111.22	0.528	26.4	113.8	0.528	26.4	6313.24	0.528	26.4	177.95	0.528	26.4	158.63	0.528	26.4	213.12	0.528	26.4	234.07	0.528	26.4	138.1	0.528	26.4	167.78	0.528
106.44	0.532		3089.43	0.532	26.6	9.05	0.532	26.6	76.95	0.532	26.6	48.47	0.532	26.6	6199.59	0.532	26.6	99.55	0.532	26.6	12.43	0.532	26.6	111.3	0.532	26.6	113.8	0.532	26.6	6358.56	0.532	26.6	177.37	0.532	26.6	158.67	0.532	26.6	213.08	0.532	26.6	233.52	0.532	26.6	137.99	0.532	26.6	168.02	0.532
106.26	0.536		3004.41	0.536	26.8	9.39	0.536	26.8	76.97	0.536	26.8	48.34	0.536	26.8	6188.61	0.536	26.8	99.68	0.536	26.8	12.52	0.536	26.8	111.07	0.536	26.8	113.65	0.536	26.8	6395.26	0.536	26.8	177.65	0.536	26.8	159	0.536	26.8	213.17	0.536	26.8	233.7	0.536	26.8	138.19	0.536	26.8	167.46	0.536
106.27	0.54		1860.55	0.54	27	8.94	0.54	27	77.13	0.54	27	48.37	0.54	27	6170.09	0.54	27	99.36	0.54	27	12.42	0.54	27	110.83	0.54	27	113.84	0.54	27	6430.15	0.54	27	177.56	0.54	27	158.82	0.54	27	213.3	0.54	27	233.77	0.54	27	138.24	0.54	27	168.23	0.54
106.22	0.544		235.52	0.544	27.2	8.95	0.544	27.2	77.28	0.544	27.2	48.33	0.544	27.2	6099.58	0.544	27.2	99.54	0.544	27.2	12.3	0.544	27.2	111.21	0.544	27.2	113.84	0.544	27.2	6471.22	0.544	27.2	177.33	0.544	27.2	158.72	0.544	27.2	213.38	0.544	27.2	233.82	0.544	27.2	138.19	0.544	27.2	168.06	0.544
106.2	0.548		193.84	0.548	27.4	8.88	0.548	27.4	77.46	0.548	27.4	48.24	0.548	27.4	5271.97	0.548	27.4	99.49	0.548	27.4	12.36	0.548	27.4	111.07	0.548	27.4	113.79	0.548	27.4	6458.38	0.548	27.4	177.48	0.548	27.4	158.47	0.548	27.4	212.97	0.548	27.4	233.84	0.548	27.4	137.85	0.548	27.4	167.93	0.548
106.31	0.552		184.29	0.552	27.6	8.81	0.552	27.6	77.1	0.552	27.6	48.16	0.552	27.6	202.15	0.552	27.6	99.18	0.552	27.6	12.62	0.552	27.6	111.32	0.552	27.6	113.66	0.552	27.6	6398.13	0.552	27.6	177.57	0.552	27.6	158.85	0.552	27.6	212.76	0.552	27.6	233.59	0.552	27.6	138.03	0.552	27.6	168.03	0.552
106.26	0.556		179.65	0.556	27.8	8.37	0.556	27.8	77.07	0.556	27.8	48.34	0.556	27.8	159.13	0.556	27.8	99.45	0.556	27.8	12.39	0.556	27.8	111.16	0.556	27.8	113.64	0.556	27.8	6366.4	0.556	27.8	177.21	0.556	27.8	158.76	0.556	27.8	213.19	0.556	27.8	233.92	0.556	27.8	138.13	0.556	27.8	167.93	0.556
106.35	0.56		176.74	0.56	28	8.57	0.56	28	77.31	0.56	28	48.6	0.56	28	159.3	0.56	28	99.42	0.56	28	12.42	0.56	28	111.26	0.56	28	113.68	0.56	28	6318.37	0.56	28	177.35	0.56	28	159.01	0.56	28	213.07	0.56	28	233.78	0.56	28	137.98	0.56	28	167.96	0.56
106.33	0.564		175.34	0.564	28.2	7.94	0.564	28.2	77.33	0.564	28.2	48.38	0.564	28.2	159.16	0.564	28.2	99.53	0.564	28.2	12.41	0.564	28.2	111.21	0.564	28.2	113.7	0.564	28.2	6282.64	0.564	28.2	177.28	0.564	28.2	158.88	0.564	28.2	213.31	0.564	28.2	233.34	0.564	28.2	138.22	0.564	28.2	167.86	0.564
106.43	0.568		173.89	0.568	28.4	8.28	0.568	28.4	77.16	0.568	28.4	48.51	0.568	28.4	158.93	0.568	28.4	99.43	0.568	28.4	12.54	0.568	28.4	111.12	0.568	28.4	113.76	0.568	28.4	6164.62	0.568	28.4	177.37	0.568	28.4	158.85	0.568	28.4	213.35	0.568	28.4	233.96	0.568	28.4	137.86	0.568	28.4	167.73	0.568
106.08	0.572		172.86	0.572	28.6	8.05	0.572	28.6	76.93	0.572	28.6	48.16	0.572	28.6	158.85	0.572	28.6	99.58	0.572	28.6	12.67	0.572	28.6	111.38	0.572	28.6	113.66	0.572	28.6	6040.41	0.572	28.6	177.14	0.572	28.6	158.72	0.572	28.6	212.93	0.572	28.6	233.85	0.572	28.6	137.95	0.572	28.6	167.91	0.572
106.31	0.576		172.57	0.576	28.8	7.78	0.576	28.8	76.89	0.576	28.8	48.09	0.576	28.8	159.08	0.576	28.8	99.37	0.576	28.8	12.31	0.576	28.8	111.31	0.576	28.8	113.42	0.576	28.8	1342.26	0.576	28.8	177.09	0.576	28.8	158.84	0.576	28.8	212.75	0.576	28.8	233.55	0.576	28.8	137.85	0.576	28.8	167.83	0.576
106.36	0.58		171.83	0.58	29	7.64	0.58	29	77.13	0.58	29	48.47	0.58	29	158.94	0.58	29	99.56	0.58	29	12.49	0.58	29	111.32	0.58	29	113.89	0.58	29	73.62	0.58	29	177.01	0.58	29	161.17	0.58	29	213.03	0.58	29	233.61	0.58	29	137.72	0.58	29	167.89	0.58
106.18	0.584		171.19	0.584	29.2	8.03	0.584	29.2	77.09	0.584	29.2	48.15	0.584	29.2	158.84	0.584	29.2	99.63	0.584	29.2	12.37	0.584	29.2	111.25	0.584	29.2	113.79	0.584	29.2	73.21	0.584	29.2	177.11	0.584	29.2	161.25	0.584	29.2	213.27	0.584	29.2	233.85	0.584	29.2	137.77	0.584	29.2	167.97	0.584
106.31	0.588		170.62	0.588	29.4	8.05	0.588	29.4	77.4	0.588	29.4	48.19	0.588	29.4	158.76	0.588	29.4	99.32	0.588	29.4	12.44	0.588	29.4	110.99	0.588	29.4	113.83	0.588	29.4	73.35	0.588	29.4	177.26	0.588	29.4	160.12	0.588	29.4	213.37	0.588	29.4	233.79	0.588	29.4	138.21	0.588	29.4	167.89	0.588
106.32	0.592		170.62	0.592	29.6	7.6	0.592	29.6	77.08	0.592	29.6	48.33	0.592	29.6	158.88	0.592	29.6	99.42	0.592	29.6	12.19	0.592	29.6	111.22	0.592	29.6	113.78	0.592	29.6	73.2	0.592	29.6	177.3	0.592	29.6	158.99	0.592	29.6	213.33	0.592	29.6	233.83	0.592	29.6	137.98	0.592	29.6	167.72	0.592
106.47	0.596		170.22	0.596	29.8	7.29	0.596	29.8	77.2	0.596	29.8	48.26	0.596	29.8	158.65	0.596	29.8	99.5	0.596	29.8	12.48	0.596	29.8	111.21	0.596	29.8	114.1	0.596	29.8	73.13	0.596	29.8	176.99	0.596	29.8	158.51	0.596	29.8	213.24	0.596	29.8	233.87	0.596	29.8	138.28	0.596	29.8	167.98	0.596
106.3	0.6		169.77	0.6	30	7.52	0.6	30	77.46	0.6	30	48.14	0.6	30	158.86	0.6	30	99.54	0.6	30	12.53	0.6	30	111.19	0.6	30	113.64	0.6	30	72.87	0.6	30	177.48	0.6	30	158.33	0.6	30	213.2	0.6	30	233.74	0.6	30	137.84	0.6	30	168	0.6
106.09	0.604		169.52	0.604	30.2	7.36	0.604	30.2	77.07	0.604	30.2	48.42	0.604	30.2	158.83	0.604	30.2	99.55	0.604	30.2	12.52	0.604	30.2	111.09	0.604	30.2	113.88	0.604	30.2	73.18	0.604	30.2	176.93	0.604	30.2	158.57	0.604	30.2	213.26	0.604	30.2	233.5	0.604	30.2	138.02	0.604	30.2	168.02	0.604
106.38	0.608		169.45	0.608	30.4	7.28	0.608	30.4	77.1	0.608	30.4	48.36	0.608	30.4	158.68	0.608	30.4	99.41	0.608	30.4	12.34	0.608	30.4	111.31	0.608	30.4	113.84	0.608	30.4	73.24	0.608	30.4	177.48	0.608	30.4	159.49	0.608	30.4	213.53	0.608	30.4	233.72	0.608	30.4	138.18	0.608	30.4	168.04	0.608
105.98	0.612		169.24	0.612	30.6	7.12	0.612	30.6	77.19	0.612	30.6	48.05	0.612	30.6	158.95	0.612	30.6	99.42	0.612	30.6	12.53	0.612	30.6	111.27	0.612	30.6	113.98	0.612	30.6	73.03	0.612	30.6	177.47	0.612	30.6	159.44	0.612	30.6	213.5	0.612	30.6	233.65	0.612	30.6	137.98	0.612	30.6	167.75	0.612
106.03	0.616		169.07	0.616	30.8	7.08	0.616	30.8	77.27	0.616	30.8	48.32	0.616	30.8	158.57	0.616	30.8	99.4	0.616	30.8	12.34	0.616	30.8	111.5	0.616	30.8	113.9	0.616	30.8	72.99	0.616	30.8	177.33	0.616	30.8	158.38	0.616	30.8	213.36	0.616	30.8	233.7	0.616	30.8	137.73	0.616	30.8	168.12	0.616
106.13	0.62		168.79	0.62	31	6.83	0.62	31	77.22	0.62	31	48.64	0.62	31	158.9	0.62	31	99.59	0.62	31	12.29	0.62	31	111.49	0.62	31	113.9	0.62	31	72.96	0.62	31	177.5	0.62	31	158.58	0.62	31	213.4	0.62	31	233.76	0.62	31	138.01	0.62	31	167.95	0.62
106.44	0.624		168.94	0.624	31.2	6.78	0.624	31.2	77.03	0.624	31.2	48.45	0.624	31.2	158.6	0.624	31.2	99.38	0.624	31.2	12.45	0.624	31.2	111.42	0.624	31.2	114.17	0.624	31.2	72.95	0.624	31.2	177	0.624	31.2	159.29	0.624	31.2	212.68	0.624	31.2	234.03	0.624	31.2	138.04	0.624	31.2	167.93	0.624
106.14	0.628		168.68	0.628	31.4	6.65	0.628	31.4	77.11	0.628	31.4	48.14	0.628	31.4	158.66	0.628	31.4	99.25	0.628	31.4	12.63	0.628	31.4	111.28	0.628	31.4	113.8	0.628	31.4	72.83	0.628	31.4	177.24	0.628	31.4	159.45	0.628	31.4	213.48	0.628	31.4	233.98	0.628	31.4	137.73	0.628	31.4	168.19	0.628
106.05	0.632		168.52	0.632	31.6	6.6	0.632	31.6	77.27	0.632	31.6	48.46	0.632	31.6	158.79	0.632	31.6	99.28	0.632	31.6	12.75	0.632	31.6	111.63	0.632	31.6	113.76	0.632	31.6	72.78	0.632	31.6	177.11	0.632	31.6	160.04	0.632	31.6	213.11	0.632	31.6	233.56	0.632	31.6	138.04	0.632	31.6	168.1	0.632
106.22	0.636		168.24	0.636	31.8	6.58	0.636	31.8	77.11	0.636	31.8	48.33	0.636	31.8	158.58	0.636	31.8	99.63	0.636	31.8	12.33	0.636	31.8	111.39	0.636	31.8	113.87	0.636	31.8	72.92	0.636	31.8	177.05	0.636	31.8	159.96	0.636	31.8	213.58	0.636	31.8	233.92	0.636	31.8	138.07	0.636	31.8	168.02	0.636
106.14	0.64		168.42	0.64	32	6.31	0.64	32	77.24	0.64	32	48.76	0.64	32	158.78	0.64	32	99.85	0.64	32	12.23	0.64	32	111.72	0.64	32	113.92	0.64	32	72.82	0.64	32	177.48	0.64	32	159.99	0.64	32	213.12	0.64	32	233.87	0.64	32	138.22	0.64	32	167.89	0.64
106.28	0.644		168.44	0.644	32.2	6.22	0.644	32.2	77.15	0.644	32.2	47.85	0.644	32.2	158.75	0.644	32.2	99.66	0.644	32.2	12.18	0.644	32.2	111.44	0.644	32.2	114.07	0.644	32.2	72.82	0.644	32.2	176.95	0.644	32.2	159.21	0.644	32.2	213.13	0.644	32.2	233.56	0.644	32.2	137.95	0.644	32.2	168.03	0.644
106.09	0.648		168.2	0.648	32.4	6.06	0.648	32.4	77.23	0.648	32.4	48.12	0.648	32.4	158.92	0.648	32.4	99.58	0.648	32.4	12.27	0.648	32.4	111.26	0.648	32.4	113.77	0.648	32.4	72.97	0.648	32.4	177.17	0.648	32.4	159.52	0.648	32.4	213.07	0.648	32.4	233.96	0.648	32.4	137.75	0.648	32.4	168.02	0.648
105.75	0.652		168.16	0.652	32.6	6.49	0.652	32.6	77.1	0.652	32.6	48.46	0.652	32.6	158.55	0.652	32.6	99.58	0.652	32.6	12.58	0.652	32.6	111.28	0.652	32.6	113.95	0.652	32.6	72.88	0.652	32.6	177.22	0.652	32.6	159.78	0.652	32.6	213.55	0.652	32.6	234.02	0.652	32.6	138.19	0.652	32.6	168.17	0.652
106.23	0.656		168.14	0.656	32.8	6.08	0.656	32.8	77.36	0.656	32.8	48.47	0.656	32.8	158.55	0.656	32.8	99.41	0.656	32.8	12.56	0.656	32.8	111.48	0.656	32.8	113.71	0.656	32.8	72.87	0.656	32.8	177.43	0.656	32.8	159.73	0.656	32.8	213.24	0.656	32.8	233.63	0.656	32.8	138.24	0.656	32.8	168.31	0.656
106.24	0.66		167.5	0.66	33	6.14	0.66	33	77.28	0.66	33	48.47	0.66	33	158.77	0.66	33	99.45	0.66	33	12.49	0.66	33	111.52	0.66	33	114.09	0.66	33	72.8	0.66	33	177.12	0.66	33	159.26	0.66	33	213.36	0.66	33	233.57	0.66	33	138.04	0.66	33	168.05	0.66
106.05	0.664		167.91	0.664	33.2	6.21	0.664	33.2	77.41	0.664	33.2	47.98	0.664	33.2	158.87	0.664	33.2	99.74	0.664	33.2	12.43	0.664	33.2	111.66	0.664	33.2	113.9	0.664	33.2	72.87	0.664	33.2	177.24	0.664	33.2	158.89	0.664	33.2	213.31	0.664	33.2	233.61	0.664	33.2	138.13	0.664	33.2	168.14	0.664
106.14	0.668		167.79	0.668	33.4	6.03	0.668	33.4	77.29	0.668	33.4	48.49	0.668	33.4	158.62	0.668	33.4	99.48	0.668	33.4	12.37	0.668	33.4	111.41	0.668	33.4	113.9	0.668	33.4	72.99	0.668	33.4	177.13	0.668	33.4	159.32	0.668	33.4	213.59	0.668	33.4	233.74	0.668	33.4	138.02	0.668	33.4	168.14	0.668
106.11	0.672		167.74	0.672	33.6	6.09	0.672	33.6	77.08	0.672	33.6	48.18	0.672	33.6	159.2	0.672	33.6	99.71	0.672	33.6	12.66	0.672	33.6	111.51	0.672	33.6	114.12	0.672	33.6	73.05	0.672	33.6	177.34	0.672	33.6	158.82	0.672	33.6	213.26	0.672	33.6	234.04	0.672	33.6	137.95	0.672	33.6	168.21	0.672
106.18	0.676		167.68	0.676	33.8	5.84	0.676	33.8	77.09	0.676	33.8	48.51	0.676	33.8	158.85	0.676	33.8	99.28	0.676	33.8	12.63	0.676	33.8	111.31	0.676	33.8	113.76	0.676	33.8	73.02	0.676	33.8	177.17	0.676	33.8	159.25	0.676	33.8	213.4	0.676	33.8	233.64	0.676	33.8	138.04	0.676	33.8	168.25	0.676
106.05	0.68		167.74	0.68	34	5.66	0.68	34	77.38	0.68	34	48.42	0.68	34	158.74	0.68	34	99.45	0.68	34	12.34	0.68	34	111.39	0.68	34	113.9	0.68	34	72.9	0.68	34	177.19	0.68	34	159.06	0.68	34	213.1	0.68	34	234.06	0.68	34	138.28	0.68	34	168.27	0.68
106.05	0.684		167.56	0.684	34.2	5.49	0.684	34.2	77.37	0.684	34.2	48.34	0.684	34.2	159.05	0.684	34.2	99.4	0.684	34.2	12.45	0.684	34.2	111.34	0.684	34.2	113.85	0.684	34.2	72.74	0.684	34.2	177.16	0.684	34.2	159.4	0.684	34.2	213.49	0.684	34.2	233.66	0.684	34.2	137.96	0.684	34.2	167.91	0.684
106.15	0.688		167.38	0.688	34.4	5.59	0.688	34.4	77.3	0.688	34.4	48.33	0.688	34.4	158.93	0.688	34.4	99.55	0.688	34.4	12.37	0.688	34.4	111.49	0.688	34.4	114.07	0.688	34.4	72.8	0.688	34.4	177.15	0.688	34.4	159.5	0.688	34.4	213.69	0.688	34.4	233.9	0.688	34.4	138.05	0.688	34.4	168.51	0.688
106.14	0.692		167.57	0.692	34.6	5.34	0.692	34.6	77.19	0.692	34.6	48.38	0.692	34.6	158.72	0.692	34.6	99.57	0.692	34.6	12.61	0.692	34.6	111.54	0.692	34.6	113.94	0.692	34.6	72.86	0.692	34.6	177.39	0.692	34.6	159.62	0.692	34.6	212.86	0.692	34.6	234.16	0.692	34.6	138.16	0.692	34.6	168.24	0.692
106.15	0.696		167.32	0.696	34.8	5.03	0.696	34.8	77.33	0.696	34.8	48.33	0.696	34.8	158.72	0.696	34.8	99.71	0.696	34.8	12.55	0.696	34.8	111.62	0.696	34.8	113.64	0.696	34.8	72.93	0.696	34.8	177.15	0.696	34.8	159.45	0.696	34.8	212.89	0.696	34.8	233.47	0.696	34.8	137.93	0.696	34.8	168.12	0.696
105.88	0.7		167.11	0.7	35	5.24	0.7	35	77.34	0.7	35	48.52	0.7	35	158.72	0.7	35	99.62	0.7	35	12.63	0.7	35	111.56	0.7	35	113.81	0.7	35	72.94	0.7	35	177.18	0.7	35	159.72	0.7	35	213.32	0.7	35	234.3	0.7	35	138.17	0.7	35	168.21	0.7
106.05	0.704		167.37	0.704	35.2	5.37	0.704	35.2	77.15	0.704	35.2	48.27	0.704	35.2	158.78	0.704	35.2	100.02	0.704	35.2	12.53	0.704	35.2	111.34	0.704	35.2	113.91	0.704	35.2	72.61	0.704	35.2	177.23	0.704	35.2	159.8	0.704	35.2	213.39	0.704	35.2	233.92	0.704	35.2	138.01	0.704	35.2	168.03	0.704
106.16	0.708		167.1	0.708	35.4	5.31	0.708	35.4	77.19	0.708	35.4	48.37	0.708	35.4	158.87	0.708	35.4	99.56	0.708	35.4	12.62	0.708	35.4	111.57	0.708	35.4	113.72	0.708	35.4	72.77	0.708	35.4	177.36	0.708	35.4	159.44	0.708	35.4	213.47	0.708	35.4	233.83	0.708	35.4	138.26	0.708	35.4	168.04	0.708
106.2	0.712		166.97	0.712	35.6	5.11	0.712	35.6	77.25	0.712	35.6	48.4	0.712	35.6	159.06	0.712	35.6	99.44	0.712	35.6	12.35	0.712	35.6	111.36	0.712	35.6	114.18	0.712	35.6	72.85	0.712	35.6	177.11	0.712	35.6	159.15	0.712	35.6	213.52	0.712	35.6	233.97	0.712	35.6	138.39	0.712	35.6	168.26	0.712
106	0.716		166.89	0.716	35.8	5.05	0.716	35.8	77.08	0.716	35.8	48.06	0.716	35.8	158.78	0.716	35.8	99.69	0.716	35.8	12.72	0.716	35.8	111.45	0.716	35.8	114.13	0.716	35.8	72.91	0.716	35.8	177.29	0.716	35.8	158.89	0.716	35.8	214.03	0.716	35.8	234.03	0.716	35.8	138.23	0.716	35.8	168.18	0.716
106.21	0.72		167.01	0.72	36	5.03	0.72	36	77.24	0.72	36	48.44	0.72	36	158.93	0.72	36	99.43	0.72	36	12.69	0.72	36	111.43	0.72	36	114.08	0.72	36	72.91	0.72	36	177.13	0.72	36	159	0.72	36	213.27	0.72	36	234.06	0.72	36	138.01	0.72	36	168.46	0.72
106.01	0.724		166.59	0.724	36.2	5.09	0.724	36.2	77.3	0.724	36.2	48.45	0.724	36.2	158.81	0.724	36.2	99.77	0.724	36.2	12.79	0.724	36.2	111.41	0.724	36.2	113.94	0.724	36.2	72.83	0.724	36.2	177.36	0.724	36.2	159.24	0.724	36.2	212.94	0.724	36.2	233.67	0.724	36.2	138.27	0.724	36.2	168.2	0.724
106.19	0.728		166.89	0.728	36.4	5.09	0.728	36.4	77.18	0.728	36.4	48.39	0.728	36.4	158.9	0.728	36.4	99.82	0.728	36.4	12.66	0.728	36.4	111.45	0.728	36.4	114.27	0.728	36.4	72.83	0.728	36.4	177.11	0.728	36.4	159.31	0.728	36.4	213.55	0.728	36.4	233.8	0.728	36.4	138.24	0.728	36.4	168.25	0.728
105.99	0.732		166.64	0.732	36.6	4.96	0.732	36.6	77.19	0.732	36.6	48.58	0.732	36.6	158.99	0.732	36.6	99.83	0.732	36.6	12.43	0.732	36.6	111.62	0.732	36.6	114.28	0.732	36.6	72.76	0.732	36.6	177.32	0.732	36.6	159.03	0.732	36.6	214.22	0.732	36.6	233.92	0.732	36.6	138.15	0.732	36.6	168.24	0.732
105.99	0.736		166.79	0.736	36.8	4.8	0.736	36.8	77.46	0.736	36.8	48.35	0.736	36.8	158.89	0.736	36.8	99.58	0.736	36.8	12.88	0.736	36.8	111.48	0.736	36.8	114.39	0.736	36.8	72.91	0.736	36.8	177.03	0.736	36.8	159.08	0.736	36.8	213.73	0.736	36.8	233.34	0.736	36.8	138.29	0.736	36.8	168.43	0.736
106.03	0.74		166.34	0.74	37	4.94	0.74	37	77.24	0.74	37	48.42	0.74	37	158.98	0.74	37	99.83	0.74	37	12.49	0.74	37	111.37	0.74	37	114.48	0.74	37	72.95	0.74	37	177.46	0.74	37	159.18	0.74	37	213.68	0.74	37	234.73	0.74	37	138	0.74	37	168.26	0.74
106.29	0.744		166.23	0.744	37.2	4.85	0.744	37.2	77.55	0.744	37.2	48.44	0.744	37.2	158.93	0.744	37.2	99.66	0.744	37.2	12.61	0.744	37.2	111.54	0.744	37.2	114.36	0.744	37.2	72.8	0.744	37.2	177.51	0.744	37.2	158.73	0.744	37.2	213.66	0.744	37.2	235.64	0.744	37.2	138.12	0.744	37.2	168.24	0.744
105.97	0.748		166.62	0.748	37.4	4.49	0.748	37.4	77.29	0.748	37.4	48.62	0.748	37.4	158.93	0.748	37.4	99.6	0.748	37.4	12.67	0.748	37.4	111.76	0.748	37.4	114.07	0.748	37.4	72.63	0.748	37.4	177	0.748	37.4	159.39	0.748	37.4	213.22	0.748	37.4	234.9	0.748	37.4	138.19	0.748	37.4	168.25	0.748
105.84	0.752		166.39	0.752	37.6	4.8	0.752	37.6	77.33	0.752	37.6	48.47	0.752	37.6	158.85	0.752	37.6	99.54	0.752	37.6	12.63	0.752	37.6	111.25	0.752	37.6	114	0.752	37.6	73.09	0.752	37.6	177.06	0.752	37.6	159.16	0.752	37.6	212.93	0.752	37.6	233.47	0.752	37.6	138.41	0.752	37.6	168.22	0.752
105.94	0.756		166.28	0.756	37.8	4.37	0.756	37.8	77.41	0.756	37.8	48.38	0.756	37.8	158.67	0.756	37.8	99.96	0.756	37.8	12.64	0.756	37.8	111.65	0.756	37.8	114.2	0.756	37.8	72.8	0.756	37.8	177.47	0.756	37.8	159.03	0.756	37.8	213.04	0.756	37.8	232.93	0.756	37.8	138.01	0.756	37.8	168.52	0.756
105.88	0.76		166.02	0.76	38	4.62	0.76	38	77.1	0.76	38	48.49	0.76	38	158.94	0.76	38	99.56	0.76	38	12.33	0.76	38	111.61	0.76	38	114.21	0.76	38	72.81	0.76	38	177.26	0.76	38	158.92	0.76	38	213.72	0.76	38	234.36	0.76	38	138.04	0.76	38	168.02	0.76
105.99	0.764		166.23	0.764	38.2	4.4	0.764	38.2	77.4	0.764	38.2	48.64	0.764	38.2	158.94	0.764	38.2	99.68	0.764	38.2	12.73	0.764	38.2	111.6	0.764	38.2	113.97	0.764	38.2	73.25	0.764	38.2	177.39	0.764	38.2	159.16	0.764	38.2	213.3	0.764	38.2	235.07	0.764	38.2	138.16	0.764	38.2	168.51	0.764
105.96	0.768		166.15	0.768	38.4	4.46	0.768	38.4	77.55	0.768	38.4	48.48	0.768	38.4	158.93	0.768	38.4	99.58	0.768	38.4	12.41	0.768	38.4	111.46	0.768	38.4	114.14	0.768	38.4	73.1	0.768	38.4	177.38	0.768	38.4	158.75	0.768	38.4	213.39	0.768	38.4	235.88	0.768	38.4	138.26	0.768	38.4	168.09	0.768
105.83	0.772		166.05	0.772	38.6	4.4	0.772	38.6	77.21	0.772	38.6	48.38	0.772	38.6	158.99	0.772	38.6	99.79	0.772	38.6	12.7	0.772	38.6	111.73	0.772	38.6	113.79	0.772	38.6	73.63	0.772	38.6	177.33	0.772	38.6	158.88	0.772	38.6	213	0.772	38.6	235.03	0.772	38.6	138.22	0.772	38.6	168.27	0.772
106.13	0.776		165.82	0.776	38.8	4.3	0.776	38.8	77.53	0.776	38.8	48.44	0.776	38.8	158.95	0.776	38.8	99.77	0.776	38.8	12.8	0.776	38.8	111.65	0.776	38.8	113.97	0.776	38.8	73.48	0.776	38.8	177.31	0.776	38.8	158.95	0.776	38.8	213.05	0.776	38.8	233.6	0.776	38.8	138.18	0.776	38.8	167.96	0.776
106.11	0.78		165.67	0.78	39	4.17	0.78	39	77.45	0.78	39	48.53	0.78	39	158.7	0.78	39	99.65	0.78	39	12.78	0.78	39	111.68	0.78	39	114.56	0.78	39	73.82	0.78	39	177.4	0.78	39	158.85	0.78	39	213.93	0.78	39	232.86	0.78	39	138.21	0.78	39	168.58	0.78
105.95	0.784		165.83	0.784	39.2	4.31	0.784	39.2	77.48	0.784	39.2	48.63	0.784	39.2	158.98	0.784	39.2	99.75	0.784	39.2	12.65	0.784	39.2	111.64	0.784	39.2	114.59	0.784	39.2	73.31	0.784	39.2	177.36	0.784	39.2	159.25	0.784	39.2	214.34	0.784	39.2	233.27	0.784	39.2	137.91	0.784	39.2	168.31	0.784
105.91	0.788		165.85	0.788	39.4	4.34	0.788	39.4	77.59	0.788	39.4	48.3	0.788	39.4	158.95	0.788	39.4	99.88	0.788	39.4	12.57	0.788	39.4	111.54	0.788	39.4	115.59	0.788	39.4	73.44	0.788	39.4	177.5	0.788	39.4	159.1	0.788	39.4	213.79	0.788	39.4	234.97	0.788	39.4	138.24	0.788	39.4	168.04	0.788
106.1	0.792		165.91	0.792	39.6	4.23	0.792	39.6	77.49	0.792	39.6	48.47	0.792	39.6	158.94	0.792	39.6	99.84	0.792	39.6	12.57	0.792	39.6	111.63	0.792	39.6	115.09	0.792	39.6	73.7	0.792	39.6	177.4	0.792	39.6	159.23	0.792	39.6	213.73	0.792	39.6	234.35	0.792	39.6	138.27	0.792	39.6	168.84	0.792
106.33	0.796		165.74	0.796	39.8	4.13	0.796	39.8	77.28	0.796	39.8	48.69	0.796	39.8	158.84	0.796	39.8	99.38	0.796	39.8	12.93	0.796	39.8	112.1	0.796	39.8	114.97	0.796	39.8	73.26	0.796	39.8	177.42	0.796	39.8	159.01	0.796	39.8	213.43	0.796	39.8	233.65	0.796	39.8	138.02	0.796	39.8	168.13	0.796
105.81	0.8		165.64	0.8	40	4.05	0.8	40	77.3	0.8	40	48.42	0.8	40	158.53	0.8	40	99.81	0.8	40	12.61	0.8	40	111.81	0.8	40	115.06	0.8	40	72.42	0.8	40	177.41	0.8	40	159.01	0.8	40	213.73	0.8	40	233.19	0.8	40	138.14	0.8	40	168.38	0.8
106.02	0.804		165.49	0.804	40.2	4.26	0.804	40.2	77.54	0.804	40.2	48.57	0.804	40.2	158.83	0.804	40.2	99.58	0.804	40.2	12.43	0.804	40.2	111.78	0.804	40.2	114.47	0.804	40.2	72.69	0.804	40.2	177.33	0.804	40.2	158.56	0.804	40.2	213.66	0.804	40.2	232.69	0.804	40.2	138.32	0.804	40.2	168.66	0.804
106.15	0.808		165.58	0.808	40.4	3.75	0.808	40.4	77.71	0.808	40.4	48.74	0.808	40.4	159.02	0.808	40.4	99.56	0.808	40.4	12.72	0.808	40.4	112.75	0.808	40.4	115.4	0.808	40.4	73.27	0.808	40.4	177.49	0.808	40.4	159.08	0.808	40.4	213.6	0.808	40.4	233.12	0.808	40.4	138.3	0.808	40.4	168.34	0.808
105.71	0.812		165.7	0.812	40.6	3.87	0.812	40.6	77.56	0.812	40.6	48.69	0.812	40.6	158.62	0.812	40.6	99.64	0.812	40.6	12.85	0.812	40.6	112.15	0.812	40.6	115.73	0.812	40.6	73.49	0.812	40.6	177.75	0.812	40.6	159	0.812	40.6	213.74	0.812	40.6	234.44	0.812	40.6	138.45	0.812	40.6	168.28	0.812
105.99	0.816		165.35	0.816	40.8	4.18	0.816	40.8	77.34	0.816	40.8	48.46	0.816	40.8	159.2	0.816	40.8	99.96	0.816	40.8	12.56	0.816	40.8	112.24	0.816	40.8	114.64	0.816	40.8	73.74	0.816	40.8	177.44	0.816	40.8	159.14	0.816	40.8	213.13	0.816	40.8	234.64	0.816	40.8	138.33	0.816	40.8	168.25	0.816
105.95	0.82		165.41	0.82	41	4.07	0.82	41	77.41	0.82	41	48.39	0.82	41	159.23	0.82	41	99.8	0.82	41	12.58	0.82	41	111.33	0.82	41	114.34	0.82	41	74.27	0.82	41	177.17	0.82	41	158.98	0.82	41	213.03	0.82	41	234.21	0.82	41	138.25	0.82	41	168.52	0.82
105.81	0.824		165.53	0.824	41.2	3.49	0.824	41.2	77.4	0.824	41.2	48.63	0.824	41.2	158.92	0.824	41.2	99.76	0.824	41.2	12.76	0.824	41.2	111.19	0.824	41.2	114.47	0.824	41.2	73.63	0.824	41.2	177.64	0.824	41.2	158.89	0.824	41.2	213.53	0.824	41.2	234.14	0.824	41.2	138.23	0.824	41.2	168.6	0.824
105.87	0.828		165.23	0.828	41.4	4.25	0.828	41.4	77.4	0.828	41.4	48.56	0.828	41.4	158.86	0.828	41.4	99.9	0.828	41.4	12.72	0.828	41.4	112.1	0.828	41.4	115.5	0.828	41.4	73.47	0.828	41.4	177.25	0.828	41.4	158.94	0.828	41.4	213.6	0.828	41.4	234.28	0.828	41.4	138.1	0.828	41.4	168.08	0.828
106.11	0.832		165.16	0.832	41.6	3.7	0.832	41.6	77.55	0.832	41.6	48.55	0.832	41.6	159.01	0.832	41.6	99.81	0.832	41.6	12.76	0.832	41.6	112.69	0.832	41.6	116.5	0.832	41.6	73.2	0.832	41.6	177.56	0.832	41.6	159.38	0.832	41.6	213.56	0.832	41.6	233.96	0.832	41.6	138.3	0.832	41.6	168.23	0.832
105.96	0.836		165.36	0.836	41.8	3.89	0.836	41.8	77.5	0.836	41.8	48.55	0.836	41.8	158.88	0.836	41.8	99.9	0.836	41.8	12.54	0.836	41.8	112.62	0.836	41.8	117.64	0.836	41.8	73.16	0.836	41.8	177.51	0.836	41.8	159.05	0.836	41.8	213.52	0.836	41.8	234.29	0.836	41.8	138.1	0.836	41.8	168.64	0.836
106.01	0.84		165.51	0.84	42	3.99	0.84	42	77.6	0.84	42	48.42	0.84	42	158.86	0.84	42	99.77	0.84	42	12.59	0.84	42	113.26	0.84	42	116.98	0.84	42	73.67	0.84	42	177.44	0.84	42	159.16	0.84	42	213.53	0.84	42	234.57	0.84	42	138.15	0.84	42	168.15	0.84
106.13	0.844		164.9	0.844	42.2	3.73	0.844	42.2	77.49	0.844	42.2	48.7	0.844	42.2	158.89	0.844	42.2	99.68	0.844	42.2	12.97	0.844	42.2	113.19	0.844	42.2	116.32	0.844	42.2	73.13	0.844	42.2	177.81	0.844	42.2	159.33	0.844	42.2	213.55	0.844	42.2	234.31	0.844	42.2	138.27	0.844	42.2	168.54	0.844
105.69	0.848		165.21	0.848	42.4	4.16	0.848	42.4	77.34	0.848	42.4	48.6	0.848	42.4	159.14	0.848	42.4	99.89	0.848	42.4	12.71	0.848	42.4	113.24	0.848	42.4	116.89	0.848	42.4	73.31	0.848	42.4	177.11	0.848	42.4	158.99	0.848	42.4	213.65	0.848	42.4	234.06	0.848	42.4	137.91	0.848	42.4	168.37	0.848
106.06	0.852		164.97	0.852	42.6	3.61	0.852	42.6	77.22	0.852	42.6	48.7	0.852	42.6	159.03	0.852	42.6	100.02	0.852	42.6	12.74	0.852	42.6	113.14	0.852	42.6	116.91	0.852	42.6	72.66	0.852	42.6	177.34	0.852	42.6	159.41	0.852	42.6	213.64	0.852	42.6	233.96	0.852	42.6	138.49	0.852	42.6	168.61	0.852
105.9	0.856		164.7	0.856	42.8	3.56	0.856	42.8	77.63	0.856	42.8	48.67	0.856	42.8	158.97	0.856	42.8	99.9	0.856	42.8	12.62	0.856	42.8	113.42	0.856	42.8	115.55	0.856	42.8	72.8	0.856	42.8	178.02	0.856	42.8	159.32	0.856	42.8	213.74	0.856	42.8	233.87	0.856	42.8	138.21	0.856	42.8	168.28	0.856
105.94	0.86		164.79	0.86	43	3.45	0.86	43	77.75	0.86	43	48.58	0.86	43	159.23	0.86	43	100.11	0.86	43	12.94	0.86	43	113.98	0.86	43	114.13	0.86	43	72.74	0.86	43	178.25	0.86	43	159.27	0.86	43	213.23	0.86	43	234.37	0.86	43	138.23	0.86	43	168.25	0.86
105.9	0.864		164.97	0.864	43.2	3.66	0.864	43.2	77.2	0.864	43.2	48.86	0.864	43.2	159.1	0.864	43.2	99.61	0.864	43.2	12.77	0.864	43.2	112.97	0.864	43.2	114.31	0.864	43.2	73.16	0.864	43.2	179.11	0.864	43.2	159.34	0.864	43.2	213.68	0.864	43.2	234.1	0.864	43.2	138.57	0.864	43.2	168.51	0.864
105.91	0.868		165.06	0.868	43.4	3.53	0.868	43.4	77.55	0.868	43.4	48.66	0.868	43.4	158.99	0.868	43.4	99.61	0.868	43.4	12.96	0.868	43.4	112.15	0.868	43.4	114.09	0.868	43.4	73.12	0.868	43.4	178.08	0.868	43.4	159.17	0.868	43.4	213.51	0.868	43.4	234.41	0.868	43.4	138.41	0.868	43.4	168.57	0.868
105.8	0.872		164.75	0.872	43.6	3.47	0.872	43.6	77.66	0.872	43.6	48.57	0.872	43.6	159.21	0.872	43.6	100.09	0.872	43.6	12.81	0.872	43.6	112.31	0.872	43.6	114.31	0.872	43.6	73.09	0.872	43.6	177.61	0.872	43.6	159.4	0.872	43.6	213.68	0.872	43.6	234.04	0.872	43.6	138.21	0.872	43.6	168.51	0.872
105.97	0.876		164.82	0.876	43.8	3.34	0.876	43.8	77.42	0.876	43.8	48.73	0.876	43.8	158.98	0.876	43.8	100.07	0.876	43.8	12.57	0.876	43.8	111.74	0.876	43.8	114.25	0.876	43.8	73.11	0.876	43.8	176.8	0.876	43.8	159.51	0.876	43.8	213.69	0.876	43.8	234.04	0.876	43.8	138.97	0.876	43.8	168.53	0.876
105.81	0.88		164.69	0.88	44	3.33	0.88	44	77.54	0.88	44	48.76	0.88	44	159.15	0.88	44	100.01	0.88	44	12.64	0.88	44	112.13	0.88	44	114.06	0.88	44	73.06	0.88	44	177.23	0.88	44	159.7	0.88	44	213.81	0.88	44	234.11	0.88	44	139.39	0.88	44	168.35	0.88
105.77	0.884		164.63	0.884	44.2	3.42	0.884	44.2	77.64	0.884	44.2	48.64	0.884	44.2	158.94	0.884	44.2	100.21	0.884	44.2	12.88	0.884	44.2	112.12	0.884	44.2	114.3	0.884	44.2	73.24	0.884	44.2	178.03	0.884	44.2	159.55	0.884	44.2	213.76	0.884	44.2	234.33	0.884	44.2	139.39	0.884	44.2	168.44	0.884
106.05	0.888		164.64	0.888	44.4	3.08	0.888	44.4	77.49	0.888	44.4	48.67	0.888	44.4	159.35	0.888	44.4	99.85	0.888	44.4	12.83	0.888	44.4	112.35	0.888	44.4	114.23	0.888	44.4	73.18	0.888	44.4	177.81	0.888	44.4	160.14	0.888	44.4	213.62	0.888	44.4	234.25	0.888	44.4	139.59	0.888	44.4	168.23	0.888
105.87	0.892		164.62	0.892	44.6	3.28	0.892	44.6	77.49	0.892	44.6	48.72	0.892	44.6	159.19	0.892	44.6	99.67	0.892	44.6	12.56	0.892	44.6	112.12	0.892	44.6	114.18	0.892	44.6	73.45	0.892	44.6	176.58	0.892	44.6	159.62	0.892	44.6	213.75	0.892	44.6	234.15	0.892	44.6	138.85	0.892	44.6	168.29	0.892
105.68	0.896		164.33	0.896	44.8	3.32	0.896	44.8	77.38	0.896	44.8	48.73	0.896	44.8	159.06	0.896	44.8	99.92	0.896	44.8	12.63	0.896	44.8	111.47	0.896	44.8	114.35	0.896	44.8	73.46	0.896	44.8	176.58	0.896	44.8	158.67	0.896	44.8	213.8	0.896	44.8	234.27	0.896	44.8	139.15	0.896	44.8	168.53	0.896
105.81	0.9		164.42	0.9	45	3.2	0.9	45	77.48	0.9	45	48.81	0.9	45	159.16	0.9	45	100.04	0.9	45	12.98	0.9	45	111.49	0.9	45	114.4	0.9	45	73.01	0.9	45	178.85	0.9	45	158.94	0.9	45	213.46	0.9	45	234.34	0.9	45	138.01	0.9	45	168.42	0.9
105.9	0.904		164.42	0.904	45.2	3.44	0.904	45.2	77.62	0.904	45.2	48.83	0.904	45.2	159.13	0.904	45.2	100.04	0.904	45.2	12.97	0.904	45.2	112.06	0.904	45.2	114.35	0.904	45.2	73.2	0.904	45.2	179.62	0.904	45.2	160.31	0.904	45.2	213.71	0.904	45.2	234.37	0.904	45.2	138.87	0.904	45.2	168.38	0.904
106.39	0.908		164.37	0.908	45.4	3.11	0.908	45.4	77.59	0.908	45.4	48.74	0.908	45.4	159.16	0.908	45.4	100.2	0.908	45.4	12.91	0.908	45.4	112.17	0.908	45.4	114.34	0.908	45.4	73.3	0.908	45.4	180.18	0.908	45.4	160.47	0.908	45.4	213.85	0.908	45.4	234.29	0.908	45.4	138.46	0.908	45.4	168.66	0.908
105.73	0.912		164.24	0.912	45.6	3.52	0.912	45.6	77.68	0.912	45.6	48.89	0.912	45.6	159.06	0.912	45.6	100.07	0.912	45.6	12.76	0.912	45.6	112.2	0.912	45.6	114.37	0.912	45.6	73.2	0.912	45.6	180.97	0.912	45.6	160.3	0.912	45.6	213.45	0.912	45.6	234.25	0.912	45.6	138.51	0.912	45.6	168.63	0.912
105.86	0.916		164.4	0.916	45.8	2.96	0.916	45.8	77.59	0.916	45.8	48.84	0.916	45.8	159.12	0.916	45.8	99.8	0.916	45.8	12.84	0.916	45.8	112.05	0.916	45.8	114.32	0.916	45.8	73.44	0.916	45.8	180.4	0.916	45.8	160.06	0.916	45.8	213.86	0.916	45.8	234.36	0.916	45.8	138.11	0.916	45.8	168.57	0.916
105.89	0.92		164.37	0.92	46	3.25	0.92	46	77.31	0.92	46	49.02	0.92	46	158.97	0.92	46	99.56	0.92	46	12.85	0.92	46	111.95	0.92	46	114.44	0.92	46	73.39	0.92	46	178.64	0.92	46	159.74	0.92	46	213.91	0.92	46	233.78	0.92	46	138.47	0.92	46	168.59	0.92
105.87	0.924		164.07	0.924	46.2	3.09	0.924	46.2	77.72	0.924	46.2	48.85	0.924	46.2	159.05	0.924	46.2	99.98	0.924	46.2	12.91	0.924	46.2	111.71	0.924	46.2	114.29	0.924	46.2	73.14	0.924	46.2	177.83	0.924	46.2	159.92	0.924	46.2	213.84	0.924	46.2	234.19	0.924	46.2	138.43	0.924	46.2	168.72	0.924
105.91	0.928		164.03	0.928	46.4	2.86	0.928	46.4	77.66	0.928	46.4	48.81	0.928	46.4	159.12	0.928	46.4	100	0.928	46.4	12.66	0.928	46.4	112.07	0.928	46.4	114.26	0.928	46.4	72.93	0.928	46.4	179.5	0.928	46.4	160.05	0.928	46.4	213.78	0.928	46.4	234.2	0.928	46.4	138.52	0.928	46.4	168.54	0.928
106.02	0.932		164.18	0.932	46.6	3.07	0.932	46.6	77.66	0.932	46.6	48.84	0.932	46.6	159.29	0.932	46.6	100.07	0.932	46.6	12.94	0.932	46.6	112.08	0.932	46.6	114.23	0.932	46.6	73.39	0.932	46.6	178.64	0.932	46.6	160.17	0.932	46.6	213.98	0.932	46.6	234.68	0.932	46.6	138.37	0.932	46.6	168.72	0.932
106.13	0.936		164.07	0.936	46.8	3.16	0.936	46.8	77.63	0.936	46.8	48.91	0.936	46.8	159.25	0.936	46.8	100.22	0.936	46.8	12.85	0.936	46.8	112.14	0.936	46.8	114.13	0.936	46.8	73.23	0.936	46.8	178.16	0.936	46.8	160.26	0.936	46.8	213.65	0.936	46.8	234.18	0.936	46.8	138.37	0.936	46.8	168.54	0.936
105.75	0.94		164.03	0.94	47	3.08	0.94	47	77.49	0.94	47	48.95	0.94	47	159.35	0.94	47	99.88	0.94	47	12.82	0.94	47	111.99	0.94	47	114.27	0.94	47	73.46	0.94	47	177.01	0.94	47	159.85	0.94	47	213.61	0.94	47	234.12	0.94	47	138.64	0.94	47	168.45	0.94
105.83	0.944		163.98	0.944	47.2	2.96	0.944	47.2	77.73	0.944	47.2	48.94	0.944	47.2	159.04	0.944	47.2	99.95	0.944	47.2	13.05	0.944	47.2	111.99	0.944	47.2	114.31	0.944	47.2	73.46	0.944	47.2	177.03	0.944	47.2	159.07	0.944	47.2	213.76	0.944	47.2	234.2	0.944	47.2	138.41	0.944	47.2	168.8	0.944
105.79	0.948		163.9	0.948	47.4	3.1	0.948	47.4	77.82	0.948	47.4	48.73	0.948	47.4	159.08	0.948	47.4	100.05	0.948	47.4	12.66	0.948	47.4	111.98	0.948	47.4	114.39	0.948	47.4	73.57	0.948	47.4	177.57	0.948	47.4	158.79	0.948	47.4	213.59	0.948	47.4	234.31	0.948	47.4	138.13	0.948	47.4	168.5	0.948
105.85	0.952		163.98	0.952	47.6	3.05	0.952	47.6	77.51	0.952	47.6	48.85	0.952	47.6	159.19	0.952	47.6	99.96	0.952	47.6	12.89	0.952	47.6	112.05	0.952	47.6	114.46	0.952	47.6	73.33	0.952	47.6	177.48	0.952	47.6	158.88	0.952	47.6	214.56	0.952	47.6	234.38	0.952	47.6	138.42	0.952	47.6	168.58	0.952
105.87	0.956		163.67	0.956	47.8	2.92	0.956	47.8	77.53	0.956	47.8	49.03	0.956	47.8	159.11	0.956	47.8	100.26	0.956	47.8	13.07	0.956	47.8	111.81	0.956	47.8	114.36	0.956	47.8	73.47	0.956	47.8	178.88	0.956	47.8	159.55	0.956	47.8	214.64	0.956	47.8	234.42	0.956	47.8	138.59	0.956	47.8	168.56	0.956
105.8	0.96		163.87	0.96	48	2.85	0.96	48	77.66	0.96	48	48.71	0.96	48	159.33	0.96	48	100.16	0.96	48	12.97	0.96	48	111.94	0.96	48	114.53	0.96	48	73.37	0.96	48	179.32	0.96	48	159.71	0.96	48	214.57	0.96	48	234.47	0.96	48	138.31	0.96	48	168.57	0.96
105.85	0.964		163.86	0.964	48.2	3.04	0.964	48.2	77.59	0.964	48.2	48.85	0.964	48.2	159.09	0.964	48.2	100.02	0.964	48.2	12.99	0.964	48.2	111.95	0.964	48.2	114.17	0.964	48.2	73.23	0.964	48.2	178.22	0.964	48.2	160.06	0.964	48.2	213.52	0.964	48.2	234.71	0.964	48.2	138.28	0.964	48.2	168.5	0.964
105.81	0.968		163.63	0.968	48.4	2.98	0.968	48.4	77.93	0.968	48.4	48.89	0.968	48.4	159.02	0.968	48.4	100.11	0.968	48.4	13	0.968	48.4	111.91	0.968	48.4	114.47	0.968	48.4	73.41	0.968	48.4	177.8	0.968	48.4	160.27	0.968	48.4	213.53	0.968	48.4	234.38	0.968	48.4	138.26	0.968	48.4	168.58	0.968
106	0.972		163.67	0.972	48.6	2.84	0.972	48.6	77.87	0.972	48.6	48.91	0.972	48.6	159.34	0.972	48.6	100	0.972	48.6	12.91	0.972	48.6	111.93	0.972	48.6	114.18	0.972	48.6	73.56	0.972	48.6	177.64	0.972	48.6	159.46	0.972	48.6	214.95	0.972	48.6	234.42	0.972	48.6	138.59	0.972	48.6	169.08	0.972
106	0.976		163.78	0.976	48.8	3.06	0.976	48.8	77.53	0.976	48.8	48.78	0.976	48.8	159.04	0.976	48.8	100.06	0.976	48.8	13.05	0.976	48.8	112.04	0.976	48.8	114.18	0.976	48.8	73.18	0.976	48.8	177.56	0.976	48.8	159.43	0.976	48.8	215.21	0.976	48.8	234.01	0.976	48.8	138.46	0.976	48.8	168.84	0.976
105.62	0.98		163.92	0.98	49	2.66	0.98	49	77.84	0.98	49	48.98	0.98	49	159.32	0.98	49	99.83	0.98	49	12.85	0.98	49	112.29	0.98	49	114.51	0.98	49	73.27	0.98	49	177.74	0.98	49	160.22	0.98	49	214.62	0.98	49	234.46	0.98	49	138.35	0.98	49	168.74	0.98
105.95	0.984		163.91	0.984	49.2	2.79	0.984	49.2	77.56	0.984	49.2	48.84	0.984	49.2	159.07	0.984	49.2	99.99	0.984	49.2	12.94	0.984	49.2	112.16	0.984	49.2	114.45	0.984	49.2	73.28	0.984	49.2	178.03	0.984	49.2	159.72	0.984	49.2	214.45	0.984	49.2	234.55	0.984	49.2	138.62	0.984	49.2	168.83	0.984
105.6	0.988		163.83	0.988	49.4	2.86	0.988	49.4	77.48	0.988	49.4	48.89	0.988	49.4	159.25	0.988	49.4	100.18	0.988	49.4	13.08	0.988	49.4	112.16	0.988	49.4	114.42	0.988	49.4	73.32	0.988	49.4	178.29	0.988	49.4	159.78	0.988	49.4	214.28	0.988	49.4	234.31	0.988	49.4	138.78	0.988	49.4	168.73	0.988
105.87	0.992		163.92	0.992	49.6	2.93	0.992	49.6	77.76	0.992	49.6	49.02	0.992	49.6	159.3	0.992	49.6	99.99	0.992	49.6	12.89	0.992	49.6	112.2	0.992	49.6	114.27	0.992	49.6	73.16	0.992	49.6	178.07	0.992	49.6	160.35	0.992	49.6	213.77	0.992	49.6	234.48	0.992	49.6	138.29	0.992	49.6	168.7	0.992
105.73	0.996		163.94	0.996	49.8	2.73	0.996	49.8	77.49	0.996	49.8	49	0.996	49.8	159.12	0.996	49.8	100.08	0.996	49.8	13.01	0.996	49.8	112.11	0.996	49.8	114.43	0.996	49.8	73.61	0.996	49.8	177.94	0.996	49.8	160.04	0.996	49.8	213.75	0.996	49.8	234.36	0.996	49.8	138.6	0.996	49.8	168.92	0.996
106.31	1		163.93	1	50	2.75	1	50	77.82	1	50	48.88	1	50	159.25	1	50	100.05	1	50	12.78	1	50	103.97	0.825	50	106.45	0.825	50	64.94	0.825	50	169.02	0.825	50	151.2	0.825	50	205.79	0.825	50	226.16	0.825	50	130.38	0.825	50	161.03	0.825
106.09	1.004		163.84	1.004	50.2	2.86	1.004	50.2	77.28	1.004	50.2	49.14	1.004	50.2	159.11	1.004	50.2	100.48	1.004	50.2	12.92	1.004	50.2	103.97	0.825	50.2	106.45	0.825	50.2	64.94	0.825	50.2	169.02	0.825	50.2	151.2	0.825	50.2	205.79	0.825	50.2	226.16	0.825	50.2	130.38	0.825	50.2	161.03	0.825
106.11	1.008		163.83	1.008	50.4	2.93	1.008	50.4	77.71	1.008	50.4	48.78	1.008	50.4	159.32	1.008	50.4	99.79	1.008	50.4	12.77	1.008	50.4	103.97	0.825	50.4	106.45	0.825	50.4	64.94	0.825	50.4	169.02	0.825	50.4	151.2	0.825	50.4	205.79	0.825	50.4	226.16	0.825	50.4	130.38	0.825	50.4	161.03	0.825
105.87	1.012		163.76	1.012	50.6	2.76	1.012	50.6	77.38	1.012	50.6	48.9	1.012	50.6	159.29	1.012	50.6	100.14	1.012	50.6	12.97	1.012	50.6	103.97	0.825	50.6	106.45	0.825	50.6	64.94	0.825	50.6	169.02	0.825	50.6	151.2	0.825	50.6	205.79	0.825	50.6	226.16	0.825	50.6	130.38	0.825	50.6	161.03	0.825
106.25	1.016		163.8	1.016	50.8	2.74	1.016	50.8	77.85	1.016	50.8	48.97	1.016	50.8	159.54	1.016	50.8	99.98	1.016	50.8	12.83	1.016	50.8	103.97	0.825	50.8	106.45	0.825	50.8	64.94	0.825	50.8	169.02	0.825	50.8	151.2	0.825	50.8	205.79	0.825	50.8	226.16	0.825	50.8	130.38	0.825	50.8	161.03	0.825
106.03	1.02		163.26	1.02	51	2.52	1.02	51	77.78	1.02	51	48.92	1.02	51	159.25	1.02	51	100.24	1.02	51	13.05	1.02	51	103.97	0.825	51	106.45	0.825	51	64.94	0.825	51	169.02	0.825	51	151.2	0.825	51	205.79	0.825	51	226.16	0.825	51	130.38	0.825	51	161.03	0.825
106.13	1.024		163.39	1.024	51.2	2.42	1.024	51.2	77.74	1.024	51.2	48.91	1.024	51.2	159.13	1.024	51.2	100.34	1.024	51.2	12.76	1.024	51.2							64.94	0.825	51.2	169.02	0.825	51.2				205.79	0.825	51.2	226.16	0.825	51.2
105.98	1.028		163.23	1.028	51.4	2.81	1.028	51.4	77.55	1.028	51.4	48.92	1.028	51.4	159.27	1.028	51.4	100.18	1.028	51.4	12.99	1.028	51.4
106.19	1.032		163.68	1.032	51.6	2.6	1.032	51.6	77.73	1.032	51.6	49.2	1.032	51.6	159.35	1.032	51.6	100.21	1.032	51.6	13.32	1.032	51.6
106.23	1.036		163.5	1.036	51.8	2.59	1.036	51.8	77.56	1.036	51.8	48.67	1.036	51.8	159.45	1.036	51.8	100.22	1.036	51.8	13.24	1.036	51.8
106.03	1.04		163.55	1.04	52	2.49	1.04	52	77.56	1.04	52	48.78	1.04	52	159.22	1.04	52	100.23	1.04	52	12.77	1.04	52
106.38	1.044		163.38	1.044	52.2	2.66	1.044	52.2	77.9	1.044	52.2	48.82	1.044	52.2	159.4	1.044	52.2	100.2	1.044	52.2	13	1.044	52.2
106.23	1.048		163.16	1.048	52.4	2.54	1.048	52.4	77.85	1.048	52.4	49.06	1.048	52.4	159.38	1.048	52.4	100.02	1.048	52.4	12.97	1.048	52.4
106.27	1.052		163.28	1.052	52.6	2.44	1.052	52.6	77.68	1.052	52.6	48.96	1.052	52.6	159.43	1.052	52.6	100.33	1.052	52.6	13.38	1.052	52.6
106.18	1.056		163.23	1.056	52.8	2.43	1.056	52.8	77.73	1.056	52.8	48.94	1.056	52.8	159.45	1.056	52.8	100.04	1.056	52.8	13.19	1.056	52.8
106.14	1.06		163.13	1.06	53	2.48	1.06	53	77.72	1.06	53	48.9	1.06	53	159.21	1.06	53	100.13	1.06	53	12.89	1.06	53
106.09	1.064		163.24	1.064	53.2	2.49	1.064	53.2	77.75	1.064	53.2	49.1	1.064	53.2	159.35	1.064	53.2	100.12	1.064	53.2	13.12	1.064	53.2
106.14	1.068		163.09	1.068	53.4	2.5	1.068	53.4	78	1.068	53.4	48.97	1.068	53.4	159.39	1.068	53.4	100.38	1.068	53.4	13.1	1.068	53.4
106.18	1.072		162.85	1.072	53.6	2.51	1.072	53.6	77.8	1.072	53.6	49.05	1.072	53.6	159.4	1.072	53.6	100.42	1.072	53.6	12.93	1.072	53.6
106.4	1.076		163.01	1.076	53.8	2.44	1.076	53.8	77.73	1.076	53.8	48.97	1.076	53.8	159.26	1.076	53.8	100.1	1.076	53.8	13.15	1.076	53.8
106.16	1.08		163.01	1.08	54	2.54	1.08	54	77.74	1.08	54	49.19	1.08	54	159.35	1.08	54	100.25	1.08	54	13.27	1.08	54
106.18	1.084		162.88	1.084	54.2	2.55	1.084	54.2	77.77	1.084	54.2	49.17	1.084	54.2	159.25	1.084	54.2	100.27	1.084	54.2	13.32	1.084	54.2
105.74	1.088		163.06	1.088	54.4	2.16	1.088	54.4	77.76	1.088	54.4	48.79	1.088	54.4	159.43	1.088	54.4	100.01	1.088	54.4	13.55	1.088	54.4
106.09	1.092		163.11	1.092	54.6	2.39	1.092	54.6	78.03	1.092	54.6	49.15	1.092	54.6	159.56	1.092	54.6	100.29	1.092	54.6	12.93	1.092	54.6
106.28	1.096		162.94	1.096	54.8	2.5	1.096	54.8	77.83	1.096	54.8	49.19	1.096	54.8	159.45	1.096	54.8	100.33	1.096	54.8	13.12	1.096	54.8
106.25	1.1		162.85	1.1	55	2.31	1.1	55	77.85	1.1	55	49.16	1.1	55	159.34	1.1	55	100.18	1.1	55	13.11	1.1	55
106.15	1.104		162.87	1.104	55.2	2.53	1.104	55.2	77.69	1.104	55.2	49.31	1.104	55.2	159.35	1.104	55.2	100.16	1.104	55.2	13.09	1.104	55.2
105.96	1.108		162.56	1.108	55.4	2.41	1.108	55.4	77.82	1.108	55.4	48.77	1.108	55.4	159.41	1.108	55.4	100.16	1.108	55.4	13.28	1.108	55.4
106.46	1.112		162.86	1.112	55.6	2.5	1.112	55.6	78.12	1.112	55.6	49.08	1.112	55.6	159.59	1.112	55.6	100.27	1.112	55.6	13.16	1.112	55.6
106.25	1.116		162.6	1.116	55.8	2.4	1.116	55.8	77.74	1.116	55.8	49.04	1.116	55.8	159.61	1.116	55.8	100.16	1.116	55.8	12.99	1.116	55.8
106.16	1.12		162.51	1.12	56	2.33	1.12	56	77.86	1.12	56	49.12	1.12	56	159.4	1.12	56	100.37	1.12	56	12.95	1.12	56
106.18	1.124		162.53	1.124	56.2	2.42	1.124	56.2	77.97	1.124	56.2	49.17	1.124	56.2	159.67	1.124	56.2	100.21	1.124	56.2	13.1	1.124	56.2
106.05	1.128		162.72	1.128	56.4	2.38	1.128	56.4	77.89	1.128	56.4	49.28	1.128	56.4	159.41	1.128	56.4	100.52	1.128	56.4	12.89	1.128	56.4
106	1.132		162.5	1.132	56.6	2.52	1.132	56.6	78.05	1.132	56.6	49.3	1.132	56.6	159.62	1.132	56.6	100.45	1.132	56.6	13.03	1.132	56.6
106.13	1.136		162.56	1.136	56.8	2.31	1.136	56.8	77.89	1.136	56.8	49.1	1.136	56.8	159.65	1.136	56.8	100.24	1.136	56.8	13.54	1.136	56.8
106.04	1.14		162.28	1.14	57	2.04	1.14	57	77.89	1.14	57	49	1.14	57	159.36	1.14	57	100.59	1.14	57	13.14	1.14	57
106.09	1.144		162.42	1.144	57.2	2.35	1.144	57.2	77.79	1.144	57.2	49.08	1.144	57.2	159.82	1.144	57.2	100.47	1.144	57.2	13.25	1.144	57.2
106.2	1.148		162.15	1.148	57.4	2.43	1.148	57.4	78.15	1.148	57.4	49.28	1.148	57.4	159.51	1.148	57.4	100.15	1.148	57.4	13.2	1.148	57.4
105.96	1.152		162.33	1.152	57.6	2.4	1.152	57.6	77.89	1.152	57.6	49.27	1.152	57.6	159.41	1.152	57.6	100.41	1.152	57.6	13	1.152	57.6
106.16	1.156		162.31	1.156	57.8	2.28	1.156	57.8	77.78	1.156	57.8	49.17	1.156	57.8	159.55	1.156	57.8	100.36	1.156	57.8	13.27	1.156	57.8
106.21	1.16		162.13	1.16	58	2.08	1.16	58	77.99	1.16	58	49.17	1.16	58	159.31	1.16	58	99.99	1.16	58	13.55	1.16	58
105.85	1.164		162.29	1.164	58.2	2.33	1.164	58.2	77.93	1.164	58.2	49.05	1.164	58.2	159.46	1.164	58.2	100.28	1.164	58.2	13.3	1.164	58.2
106.25	1.168		162.25	1.168	58.4	2.13	1.168	58.4	77.78	1.168	58.4	49.3	1.168	58.4	159.54	1.168	58.4	100.33	1.168	58.4	13.17	1.168	58.4
106.2	1.172		162.22	1.172	58.6	2.08	1.172	58.6	78	1.172	58.6	49.38	1.172	58.6	159.7	1.172	58.6	100.31	1.172	58.6	13.21	1.172	58.6
105.97	1.176		162.35	1.176	58.8	2.22	1.176	58.8	78.03	1.176	58.8	49.17	1.176	58.8	159.7	1.176	58.8	100.26	1.176	58.8	13.36	1.176	58.8
106.01	1.18		162.25	1.18	59	2.27	1.18	59	78.12	1.18	59	49.39	1.18	59	159.62	1.18	59	100.52	1.18	59	13.19	1.18	59
105.8	1.184		162.19	1.184	59.2	2.59	1.184	59.2	77.92	1.184	59.2	49.22	1.184	59.2	159.52	1.184	59.2	100.31	1.184	59.2	13.12	1.184	59.2
106.1	1.188		161.95	1.188	59.4	2.48	1.188	59.4	78.02	1.188	59.4	49.15	1.188	59.4	159.62	1.188	59.4	100.46	1.188	59.4	13.36	1.188	59.4
106.12	1.192		162.07	1.192	59.6	2.19	1.192	59.6	77.88	1.192	59.6	49.09	1.192	59.6	159.52	1.192	59.6	100.58	1.192	59.6	13.4	1.192	59.6
105.63	1.196		161.97	1.196	59.8	2.54	1.196	59.8	78.1	1.196	59.8	49.21	1.196	59.8	159.47	1.196	59.8	100.68	1.196	59.8	13.34	1.196	59.8
106.08	1.2		162.17	1.2	60	2.41	1.2	60	77.96	1.2	60	49.17	1.2	60	159.81	1.2	60	100.29	1.2	60	13.59	1.2	60
105.98	1.204		162.02	1.204	60.2	2.34	1.204	60.2	78.17	1.204	60.2	49.35	1.204	60.2	159.67	1.204	60.2	100.24	1.204	60.2	13.49	1.204	60.2
106.05	1.208		161.67	1.208	60.4	2.34	1.208	60.4	78.02	1.208	60.4	49.23	1.208	60.4	159.59	1.208	60.4	100.38	1.208	60.4	13.47	1.208	60.4
106.16	1.212		161.84	1.212	60.6	2.44	1.212	60.6	78.09	1.212	60.6	49.39	1.212	60.6	159.53	1.212	60.6	100.6	1.212	60.6	13.4	1.212	60.6
106.27	1.216		161.97	1.216	60.8	2.29	1.216	60.8	78.41	1.216	60.8	49.31	1.216	60.8	159.51	1.216	60.8	100.32	1.216	60.8	13.42	1.216	60.8
105.97	1.22		161.76	1.22	61	2.31	1.22	61	77.84	1.22	61	49.08	1.22	61	159.78	1.22	61	100.29	1.22	61	13.14	1.22	61
106.06	1.224		161.97	1.224	61.2	2.15	1.224	61.2	77.98	1.224	61.2	49.33	1.224	61.2	159.66	1.224	61.2	100.51	1.224	61.2	13.6	1.224	61.2
105.76	1.228		161.96	1.228	61.4	2.53	1.228	61.4	78.11	1.228	61.4	49.39	1.228	61.4	159.7	1.228	61.4	100.25	1.228	61.4	13.4	1.228	61.4
105.97	1.232		161.89	1.232	61.6	2.55	1.232	61.6	78.11	1.232	61.6	49.48	1.232	61.6	159.75	1.232	61.6	100.45	1.232	61.6	13.2	1.232	61.6
106.01	1.236		161.95	1.236	61.8	2.33	1.236	61.8	78.09	1.236	61.8	49.31	1.236	61.8	159.76	1.236	61.8	100.67	1.236	61.8	13.2	1.236	61.8
105.91	1.24		161.72	1.24	62	2.23	1.24	62	78.27	1.24	62	49.36	1.24	62	159.64	1.24	62	100.44	1.24	62	13.13	1.24	62
105.75	1.244		161.73	1.244	62.2	2.36	1.244	62.2	78.19	1.244	62.2	49.05	1.244	62.2	159.74	1.244	62.2	100.35	1.244	62.2	13.3	1.244	62.2
105.87	1.248		161.76	1.248	62.4	2.29	1.248	62.4	77.8	1.248	62.4	49.54	1.248	62.4	159.65	1.248	62.4	100.53	1.248	62.4	13.28	1.248	62.4
105.86	1.252		161.38	1.252	62.6	2.49	1.252	62.6	78.23	1.252	62.6	49.38	1.252	62.6	159.67	1.252	62.6	100.71	1.252	62.6	13.21	1.252	62.6
105.51	1.256		161.75	1.256	62.8	2.38	1.256	62.8	78.38	1.256	62.8	49.32	1.256	62.8	159.82	1.256	62.8	100.7	1.256	62.8	13.58	1.256	62.8
106	1.26		161.54	1.26	63	2.28	1.26	63	78.06	1.26	63	49.39	1.26	63	159.6	1.26	63	100.57	1.26	63	13.31	1.26	63
105.73	1.264		161.5	1.264	63.2	2.41	1.264	63.2	78.14	1.264	63.2	49.65	1.264	63.2	159.69	1.264	63.2	100.45	1.264	63.2	13.39	1.264	63.2
105.88	1.268		161.64	1.268	63.4	2.39	1.268	63.4	78.13	1.268	63.4	49.45	1.268	63.4	159.91	1.268	63.4	100.48	1.268	63.4	13.46	1.268	63.4
106.05	1.272		161.68	1.272	63.6	2.35	1.272	63.6	78.37	1.272	63.6	49.28	1.272	63.6	159.86	1.272	63.6	100.48	1.268	63.6	13.51	1.272	63.6
105.61	1.276		161.52	1.276	63.8	2.4	1.276	63.8	78.07	1.276	63.8	49.43	1.276	63.8	159.78	1.276	63.8	100.48	1.268	63.8	13.37	1.276	63.8
105.76	1.28		161.26	1.28	64	2.37	1.28	64	78.01	1.28	64	49.37	1.28	64	159.7	1.28	64	100.48	1.268	64	13.53	1.28	64
105.93	1.284		160.99	1.284	64.2	2.17	1.284	64.2	78	1.284	64.2	49.25	1.284	64.2	159.54	1.284	64.2	100.48	1.268	64.2	13.48	1.284	64.2
106.02	1.288		161.34	1.288	64.4	2.23	1.288	64.4	78.24	1.288	64.4	49.48	1.288	64.4	159.86	1.288	64.4	100.48	1.268	64.4	13.46	1.288	64.4
105.73	1.292		161.35	1.292	64.6	2.29	1.292	64.6	78.3	1.292	64.6	49.48	1.292	64.6	159.61	1.292	64.6				13.3	1.292	64.6
105.9	1.296		161.48	1.296	64.8	2.36	1.296	64.8	78.23	1.296	64.8	49.44	1.296	64.8	159.67	1.296	64.8				13.05	1.296	64.8
105.68	1.3		161.22	1.3	65	2.28	1.3	65	78.1	1.3	65	49.32	1.3	65	159.52	1.3	65				13.85	1.3	65
106.01	1.304		161.03	1.304	65.2	2.27	1.304	65.2	78.18	1.304	65.2	49.46	1.304	65.2	160.01	1.304	65.2				13.37	1.304	65.2
105.89	1.308		161.31	1.308	65.4	2.28	1.308	65.4	78.24	1.308	65.4	49.47	1.308	65.4	159.76	1.308	65.4				13.6	1.308	65.4
105.94	1.312		161.16	1.312	65.6	2.37	1.312	65.6	78.16	1.312	65.6	49.52	1.312	65.6	159.9	1.312	65.6				13.49	1.312	65.6
105.72	1.316		161.07	1.316	65.8	2.4	1.316	65.8	78.01	1.316	65.8	49.48	1.316	65.8	159.89	1.316	65.8				13.21	1.316	65.8
105.71	1.32		161.15	1.32	66	2.43	1.32	66	78.14	1.32	66	49.54	1.32	66	159.91	1.32	66				13.51	1.32	66
105.65	1.324		161.05	1.324	66.2	2.41	1.324	66.2	78.46	1.324	66.2	49.49	1.324	66.2	159.83	1.324	66.2				13.68	1.324	66.2
106.07	1.328		161.1	1.328	66.4	2.3	1.328	66.4	77.92	1.328	66.4	49.24	1.328	66.4	159.83	1.328	66.4				13.47	1.328	66.4
105.85	1.332		161.06	1.332	66.6	2.28	1.332	66.6	78.27	1.332	66.6	49.47	1.332	66.6	159.95	1.332	66.6				13.65	1.332	66.6
105.57	1.336		160.88	1.336	66.8	2.37	1.336	66.8	78.18	1.336	66.8	49.5	1.336	66.8	160.18	1.336	66.8				13.42	1.336	66.8
105.81	1.34		161.1	1.34	67	2.21	1.34	67	78.08	1.34	67	49.55	1.34	67	159.99	1.34	67				13.35	1.34	67
105.79	1.344		160.88	1.344	67.2	2.36	1.344	67.2	78.12	1.344	67.2	49.64	1.344	67.2	159.83	1.344	67.2				13.54	1.344	67.2
105.83	1.348		160.9	1.348	67.4	2.21	1.348	67.4	78.3	1.348	67.4	49.59	1.348	67.4	160.11	1.348	67.4				13.67	1.348	67.4
105.81	1.352		160.94	1.352	67.6	2.34	1.352	67.6	78.29	1.352	67.6	49.53	1.352	67.6	159.76	1.352	67.6				13.66	1.352	67.6
105.78	1.356		161.13	1.356	67.8	2.24	1.356	67.8	78.06	1.356	67.8	49.38	1.356	67.8	159.82	1.356	67.8				13.71	1.356	67.8
105.88	1.36		161.26	1.36	68	2.28	1.36	68	78.19	1.36	68	49.47	1.36	68	160.06	1.36	68				13.68	1.36	68
105.92	1.364		161.14	1.364	68.2	2.19	1.364	68.2	78.17	1.364	68.2	49.37	1.364	68.2	160.14	1.364	68.2				13.4	1.364	68.2
105.78	1.368		161.08	1.368	68.4	2.32	1.368	68.4	78.49	1.368	68.4	49.61	1.368	68.4	159.86	1.368	68.4				13.45	1.368	68.4
105.52	1.372		161.32	1.372	68.6	2.16	1.372	68.6	78.24	1.372	68.6	49.47	1.372	68.6	159.87	1.372	68.6				13.45	1.372	68.6
105.58	1.376		161.22	1.376	68.8	2.21	1.376	68.8	78.15	1.376	68.8	49.42	1.376	68.8	159.84	1.376	68.8				13.88	1.376	68.8
105.87	1.38		161.04	1.38	69	2.11	1.38	69	78.13	1.38	69	49.67	1.38	69	160.02	1.38	69				13.53	1.38	69
105.7	1.384		160.88	1.384	69.2	2.1	1.384	69.2	78.24	1.384	69.2	49.72	1.384	69.2	160.07	1.384	69.2				13.84	1.384	69.2
105.66	1.388		161.01	1.388	69.4	2.34	1.388	69.4	78.12	1.388	69.4	49.4	1.388	69.4	160	1.388	69.4				13.59	1.388	69.4
105.39	1.392		161.05	1.392	69.6	2.04	1.392	69.6	78.46	1.392	69.6	49.49	1.392	69.6	159.96	1.392	69.6				13.59	1.392	69.6
105.78	1.396		160.82	1.396	69.8	2.24	1.396	69.8	78.46	1.396	69.8	49.45	1.396	69.8	159.85	1.396	69.8				13.4	1.396	69.8
105.67	1.4		160.92	1.4	70	2.19	1.4	70	78.23	1.4	70	49.59	1.4	70	160.07	1.4	70				13.73	1.4	70
106.23	1.404		160.81	1.404	70.2	2.05	1.404	70.2	78.45	1.404	70.2	49.81	1.404	70.2	159.93	1.404	70.2				13.72	1.404	70.2
106.21	1.408		160.96	1.408	70.4	2.15	1.408	70.4	78.53	1.408	70.4	49.4	1.408	70.4	159.84	1.408	70.4				13.59	1.408	70.4
106.56	1.412		160.84	1.412	70.6	2.25	1.412	70.6	78.32	1.412	70.6	49.77	1.412	70.6	160.04	1.412	70.6				13.54	1.412	70.6
106.25	1.416		160.9	1.416	70.8	1.85	1.416	70.8	78.19	1.416	70.8	49.81	1.416	70.8	159.99	1.416	70.8				13.41	1.416	70.8
106.18	1.42		161.09	1.42	71	2.26	1.42	71	78.31	1.42	71	49.74	1.42	71	160.12	1.42	71				13.68	1.42	71
106.14	1.424		160.95	1.424	71.2	2.03	1.424	71.2	78.34	1.424	71.2	49.37	1.424	71.2	159.85	1.424	71.2				13.54	1.424	71.2
106.22	1.428		160.79	1.428	71.4	2.31	1.428	71.4	78.44	1.428	71.4	49.52	1.428	71.4	160.08	1.428	71.4				13.75	1.428	71.4
106.13	1.432		160.87	1.432	71.6	2.07	1.432	71.6	78.65	1.432	71.6	49.82	1.432	71.6	160.11	1.432	71.6				13.64	1.432	71.6
106.17	1.436		160.51	1.436	71.8	2.21	1.436	71.8	78.27	1.436	71.8	49.63	1.436	71.8	160.11	1.436	71.8				13.67	1.436	71.8
106.21	1.44		161.08	1.44	72	2.05	1.44	72	78.48	1.44	72	49.81	1.44	72	160.07	1.44	72				13.53	1.44	72
106.26	1.444		160.77	1.444	72.2	2.01	1.444	72.2	78.51	1.444	72.2	49.73	1.444	72.2	160.22	1.444	72.2				13.51	1.444	72.2
106.26	1.448		160.62	1.448	72.4	2.21	1.448	72.4	78.44	1.448	72.4	49.6	1.448	72.4	159.96	1.448	72.4				13.82	1.448	72.4
106.23	1.452		160.8	1.452	72.6	2.21	1.452	72.6	78.35	1.452	72.6	49.93	1.452	72.6	160.22	1.452	72.6				13.86	1.452	72.6
106.05	1.456		160.48	1.456	72.8	2.13	1.456	72.8	78.84	1.456	72.8	49.62	1.456	72.8	159.83	1.456	72.8				13.8	1.456	72.8
106.38	1.46		160.62	1.46	73	2.04	1.46	73	78.25	1.46	73	49.87	1.46	73	160.19	1.46	73				13.44	1.46	73
106.32	1.464		160.56	1.464	73.2	2.06	1.464	73.2	78.67	1.464	73.2	49.87	1.464	73.2	159.77	1.464	73.2				13.75	1.464	73.2
105.8	1.468		160.61	1.468	73.4	2.14	1.468	73.4	78.45	1.468	73.4	49.69	1.468	73.4	160.2	1.468	73.4				13.81	1.468	73.4
105.85	1.472		160.51	1.472	73.6	2.27	1.472	73.6	78.36	1.472	73.6	49.89	1.472	73.6	160.4	1.472	73.6				13.98	1.472	73.6
106.15	1.476		160.64	1.476	73.8	2.16	1.476	73.8	78.61	1.476	73.8	49.86	1.476	73.8	159.88	1.476	73.8				13.67	1.476	73.8
106.23	1.48		160.39	1.48	74	2	1.48	74	78.69	1.48	74	49.64	1.48	74	160.39	1.48	74				13.69	1.48	74
106.13	1.484		160.69	1.484	74.2	1.99	1.484	74.2	78.49	1.484	74.2	49.61	1.484	74.2	160.23	1.484	74.2				13.84	1.484	74.2
106.06	1.488		160.44	1.488	74.4	2.08	1.488	74.4	78.81	1.488	74.4	49.87	1.488	74.4	159.91	1.488	74.4				13.88	1.488	74.4
106.16	1.492		160.75	1.492	74.6	2.1	1.492	74.6	78.43	1.492	74.6	49.83	1.492	74.6	160.18	1.492	74.6				13.51	1.492	74.6
106.08	1.496		160.64	1.496	74.8	1.95	1.496	74.8	78.45	1.496	74.8	49.75	1.496	74.8	160.04	1.496	74.8				13.64	1.496	74.8
105.85	1.5		160.57	1.5	75	2.1	1.5	75	78.68	1.5	75	49.74	1.5	75	160	1.5	75				13.88	1.5	75
106.28	1.504		160.73	1.504	75.2	1.91	1.504	75.2	78.49	1.504	75.2	49.53	1.504	75.2	160.14	1.504	75.2				13.94	1.504	75.2
105.94	1.508		160.49	1.508	75.4	1.86	1.508	75.4	78.85	1.508	75.4	49.61	1.508	75.4	160.11	1.508	75.4				13.71	1.508	75.4
106.3	1.512		160.53	1.512	75.6	2.17	1.512	75.6	78.73	1.512	75.6	49.88	1.512	75.6	160.13	1.512	75.6				13.76	1.512	75.6
106.03	1.516		160.4	1.516	75.8	1.95	1.516	75.8	78.54	1.516	75.8	49.89	1.516	75.8	160	1.516	75.8				13.84	1.516	75.8
105.95	1.52		160.48	1.52	76	1.79	1.52	76	78.44	1.52	76	49.78	1.52	76	160.17	1.52	76				13.9	1.52	76
106.07	1.524		160.49	1.524	76.2	1.91	1.524	76.2	78.56	1.524	76.2	49.84	1.524	76.2	160.22	1.524	76.2				13.91	1.524	76.2
105.91	1.528		160.5	1.528	76.4	2.19	1.528	76.4	78.52	1.528	76.4	49.79	1.528	76.4	159.92	1.528	76.4				13.93	1.528	76.4
106.22	1.532		160.25	1.532	76.6	1.92	1.532	76.6	78.89	1.532	76.6	49.93	1.532	76.6	160.34	1.532	76.6				13.93	1.532	76.6
106.09	1.536		160.64	1.536	76.8	2.04	1.536	76.8	78.52	1.536	76.8	50.11	1.536	76.8	160.1	1.536	76.8				13.8	1.536	76.8
106.29	1.54		160.31	1.54	77	1.84	1.54	77	78.41	1.54	77	49.8	1.54	77	160.24	1.54	77				13.79	1.54	77
106.03	1.544		160.3	1.544	77.2	2.05	1.544	77.2	78.65	1.544	77.2	49.8	1.544	77.2	160.05	1.544	77.2				14.11	1.544	77.2
106.36	1.548		160.37	1.548	77.4	1.82	1.548	77.4	78.74	1.548	77.4	49.99	1.548	77.4	160.22	1.548	77.4				13.66	1.548	77.4
106.04	1.552		160.27	1.552	77.6	2	1.552	77.6	78.62	1.552	77.6	50.01	1.552	77.6	160.28	1.552	77.6				13.89	1.552	77.6
105.9	1.556		160.21	1.556	77.8	2.12	1.556	77.8	78.54	1.556	77.8	50.17	1.556	77.8	160.16	1.556	77.8				14.14	1.556	77.8
106.14	1.56		160.47	1.56	78	2.19	1.56	78	78.67	1.56	78	49.77	1.56	78	160.36	1.56	78				13.83	1.56	78
106.24	1.564		160.38	1.564	78.2	2.12	1.564	78.2	78.49	1.564	78.2	50.08	1.564	78.2	160	1.564	78.2				14	1.564	78.2
106.05	1.568		160.13	1.568	78.4	1.9	1.568	78.4	78.78	1.568	78.4	49.82	1.568	78.4	160.3	1.568	78.4				13.99	1.568	78.4
106.11	1.572		160.21	1.572	78.6	2.12	1.572	78.6	78.56	1.572	78.6	50.11	1.572	78.6	160.35	1.572	78.6				13.79	1.572	78.6
106.04	1.576		160.33	1.576	78.8	2.03	1.576	78.8	78.71	1.576	78.8	50.01	1.576	78.8	160.21	1.576	78.8				13.83	1.576	78.8
106.23	1.58		160.35	1.58	79	1.94	1.58	79	78.65	1.58	79	49.87	1.58	79	160.32	1.58	79				14.04	1.58	79
106.04	1.584		160.21	1.584	79.2	1.82	1.584	79.2	78.77	1.584	79.2	49.88	1.584	79.2	160.34	1.584	79.2				13.97	1.584	79.2
106.08	1.588		160.13	1.588	79.4	1.63	1.588	79.4	78.69	1.588	79.4	50.2	1.588	79.4	160.24	1.588	79.4				13.86	1.588	79.4
106.01	1.592		160.42	1.592	79.6	2.16	1.592	79.6	78.86	1.592	79.6	49.8	1.592	79.6	160.21	1.592	79.6				14.11	1.592	79.6
106.19	1.596		160.38	1.596	79.8	2.06	1.596	79.8	78.71	1.596	79.8	49.99	1.596	79.8	160.26	1.596	79.8				14.15	1.596	79.8
106.03	1.6		160.12	1.6	80	2.19	1.6	80	78.58	1.6	80	50.04	1.6	80	160.3	1.6	80				14.03	1.6	80
106.15	1.604		160.48	1.604	80.2	1.71	1.604	80.2	78.74	1.604	80.2	50.16	1.604	80.2	160.24	1.604	80.2				14.17	1.604	80.2
106.03	1.608		160.09	1.608	80.4	2.05	1.608	80.4	78.68	1.608	80.4	49.92	1.608	80.4	160.35	1.608	80.4				14.02	1.608	80.4
106.21	1.612		160.54	1.612	80.6	2.04	1.612	80.6	78.96	1.612	80.6	50.07	1.612	80.6	160.29	1.612	80.6				14.21	1.612	80.6
105.81	1.616		160.12	1.616	80.8	2.1	1.616	80.8	78.46	1.616	80.8	49.81	1.616	80.8	160.29	1.616	80.8				13.85	1.616	80.8
105.9	1.62		160.37	1.62	81	2.07	1.62	81	78.48	1.62	81	49.92	1.62	81	160.21	1.62	81				14.06	1.62	81
105.85	1.624		160.02	1.624	81.2	1.79	1.624	81.2	78.7	1.624	81.2	50.1	1.624	81.2	160.32	1.624	81.2				14.04	1.624	81.2
106.06	1.628		160.34	1.628	81.4	2.01	1.628	81.4	78.77	1.628	81.4	50.12	1.628	81.4	160.37	1.628	81.4				14.26	1.628	81.4
105.92	1.632		160.13	1.632	81.6	1.9	1.632	81.6	78.88	1.632	81.6	50.42	1.632	81.6	160.39	1.632	81.6				14	1.632	81.6
106	1.636		160.14	1.636	81.8	2.11	1.636	81.8	78.58	1.636	81.8	50	1.636	81.8	160.55	1.636	81.8				13.98	1.636	81.8
105.88	1.64		160.05	1.64	82	1.9	1.64	82	78.81	1.64	82	50.33	1.64	82	160.27	1.64	82				14.19	1.64	82
106.25	1.644		160.13	1.644	82.2	1.9	1.644	82.2	78.77	1.644	82.2	50.07	1.644	82.2	160.33	1.644	82.2				14.06	1.644	82.2
106.12	1.648		159.97	1.648	82.4	1.99	1.648	82.4	79.01	1.648	82.4	50.2	1.648	82.4	160.52	1.648	82.4				13.97	1.648	82.4
105.89	1.652		160.31	1.652	82.6	2.03	1.652	82.6	78.89	1.652	82.6	50.02	1.652	82.6	160.49	1.652	82.6				13.88	1.652	82.6
105.85	1.656		160.28	1.656	82.8	1.75	1.656	82.8	78.67	1.656	82.8	50.02	1.656	82.8	160.5	1.656	82.8				14.18	1.656	82.8
105.84	1.66		159.97	1.66	83	1.95	1.66	83	78.71	1.66	83	49.98	1.66	83	160.41	1.66	83				14.23	1.66	83
106.22	1.664		160.27	1.664	83.2	2.01	1.664	83.2	78.88	1.664	83.2	50.2	1.664	83.2	160.51	1.664	83.2				14.23	1.664	83.2
105.9	1.668		159.93	1.668	83.4	1.76	1.668	83.4	78.85	1.668	83.4	49.97	1.668	83.4	160.5	1.668	83.4				14.12	1.668	83.4
105.95	1.672		160.17	1.672	83.6	1.92	1.672	83.6	78.74	1.672	83.6	50.04	1.672	83.6	160.08	1.672	83.6				14.33	1.672	83.6
105.98	1.676		159.3	1.676	83.8	1.98	1.676	83.8	78.95	1.676	83.8	50.13	1.676	83.8	160.52	1.676	83.8				13.93	1.676	83.8
105.9	1.68		159.48	1.68	84	1.77	1.68	84	78.62	1.68	84	50.09	1.68	84	160.3	1.68	84				13.95	1.68	84
105.86	1.684		159.79	1.684	84.2	1.97	1.684	84.2	79.1	1.684	84.2	50.1	1.684	84.2	160.38	1.684	84.2				13.74	1.684	84.2
105.97	1.688		160.35	1.688	84.4	2.05	1.688	84.4	78.49	1.688	84.4	49.89	1.688	84.4	160.52	1.688	84.4				14.07	1.688	84.4
106	1.692		159.7	1.692	84.6	1.86	1.692	84.6	78.68	1.692	84.6	50.07	1.692	84.6	160.17	1.692	84.6				13.97	1.692	84.6
105.73	1.696		208.16	1.696	84.8	1.98	1.696	84.8	78.76	1.696	84.8	50.29	1.696	84.8	160.51	1.696	84.8				13.94	1.696	84.8
105.86	1.7		197.48	1.7	85	1.9	1.7	85	78.93	1.7	85	50.21	1.7	85	160.42	1.7	85				14.1	1.7	85
106.18	1.704		-243.15	1.704	85.2	2.11	1.704	85.2	79.15	1.704	85.2	50.26	1.704	85.2	160.38	1.704	85.2				14.07	1.704	85.2
106.26	1.708		-63.42	1.708	85.4	2.05	1.708	85.4	78.69	1.708	85.4	50.17	1.708	85.4	160.79	1.708	85.4				14.34	1.708	85.4
106.31	1.712		258.09	1.712	85.6	2.06	1.712	85.6	79.05	1.712	85.6	50.14	1.712	85.6	160.55	1.712	85.6				14.16	1.712	85.6
106.21	1.716		90.11	1.716	85.8	1.94	1.716	85.8	78.95	1.716	85.8	50.02	1.716	85.8	160.48	1.716	85.8				14.01	1.716	85.8
106.44	1.72		3.35	1.72	86	2.09	1.72	86	78.98	1.72	86	50.43	1.72	86	160.46	1.72	86				14.01	1.72	86
106.44	1.724		-38.88	1.724	86.2	1.98	1.724	86.2	78.93	1.724	86.2	50.3	1.724	86.2	160.71	1.724	86.2				14.31	1.724	86.2
106.25	1.728		235.53	1.728	86.4	2.02	1.728	86.4	79.03	1.728	86.4	50.34	1.728	86.4	160.74	1.728	86.4				13.91	1.728	86.4
106.28	1.732		154.5	1.732	86.6	1.89	1.732	86.6	78.96	1.732	86.6	50.04	1.732	86.6	160.43	1.732	86.6				14.36	1.732	86.6
106.17	1.736		-16.25	1.736	86.8	1.99	1.736	86.8	78.75	1.736	86.8	50.18	1.736	86.8	160.58	1.736	86.8				14.3	1.736	86.8
106.34	1.74		77.57	1.74	87	2	1.74	87	79.03	1.74	87	50.22	1.74	87	160.52	1.74	87				13.96	1.74	87
106.12	1.744		143.68	1.744	87.2	1.64	1.744	87.2	78.65	1.744	87.2	49.98	1.744	87.2	160.56	1.744	87.2				14.13	1.744	87.2
106.32	1.748		181.94	1.748	87.4	2.03	1.748	87.4	79.27	1.748	87.4	49.97	1.748	87.4	160.54	1.748	87.4				14.22	1.748	87.4
106.08	1.752		0.55	1.752	87.6	1.97	1.752	87.6	78.75	1.752	87.6	50.36	1.752	87.6	160.51	1.752	87.6				14.4	1.752	87.6
106.22	1.756		268.36	1.756	87.8	2	1.756	87.8	78.93	1.756	87.8	50.11	1.756	87.8	160.7	1.756	87.8				14.42	1.756	87.8
106.43	1.76		242.01	1.76	88	2.08	1.76	88	78.76	1.76	88	50.24	1.76	88	160.5	1.76	88				13.96	1.76	88
106.01	1.764		171.99	1.764	88.2	1.74	1.764	88.2	78.93	1.764	88.2	50.43	1.764	88.2	160.55	1.764	88.2				14.35	1.764	88.2
106.04	1.768		224.39	1.768	88.4	1.85	1.768	88.4	79.36	1.768	88.4	50.5	1.768	88.4	160.59	1.768	88.4				14.48	1.768	88.4
106.06	1.772		296.63	1.772	88.6	2.02	1.772	88.6	78.84	1.772	88.6	50.17	1.772	88.6	160.62	1.772	88.6				14.23	1.772	88.6
106.42	1.776		295.69	1.776	88.8	2.21	1.776	88.8	79.02	1.776	88.8	50.48	1.776	88.8	160.52	1.776	88.8				14.28	1.776	88.8
106.16	1.78		301.53	1.78	89	2.12	1.78	89	79.14	1.78	89	50.29	1.78	89	160.33	1.78	89				14.48	1.78	89
106.24	1.784		367.83	1.784	89.2	1.72	1.784	89.2	78.83	1.784	89.2	50.3	1.784	89.2	160.6	1.784	89.2				14.41	1.784	89.2
106.12	1.788		278.76	1.788	89.4	2.26	1.788	89.4	79	1.788	89.4	50.31	1.788	89.4	160.66	1.788	89.4				14.31	1.788	89.4
106	1.792		428.71	1.792	89.6	2.3	1.792	89.6	78.72	1.792	89.6	50.29	1.792	89.6	160.38	1.792	89.6				14.38	1.792	89.6
106.36	1.796		418.46	1.796	89.8	1.89	1.796	89.8	79.11	1.796	89.8	50.32	1.796	89.8	160.81	1.796	89.8				14.23	1.796	89.8
106.05	1.8		-21.42	1.8	90	2.14	1.8	90	79.23	1.8	90	50.26	1.8	90	160.63	1.8	90				14.42	1.8	90
106.13	1.804		-53.62	1.804	90.2	1.95	1.804	90.2	78.77	1.804	90.2	50.33	1.804	90.2	160.9	1.804	90.2				14.23	1.804	90.2
106.15	1.808		158.61	1.808	90.4	2.08	1.808	90.4	78.78	1.808	90.4	50.4	1.808	90.4	160.77	1.808	90.4				14.33	1.808	90.4
106.16	1.812		328.67	1.812	90.6	2	1.812	90.6	78.95	1.812	90.6	50.4	1.812	90.6	160.54	1.812	90.6				14.33	1.812	90.6
106.02	1.816		-367.23	1.816	90.8	2.08	1.816	90.8	79.14	1.816	90.8	50.14	1.816	90.8	160.68	1.816	90.8				14.37	1.816	90.8
106.13	1.82		292.14	1.82	91	2.14	1.82	91	79.25	1.82	91	50.36	1.82	91	160.75	1.82	91				14.28	1.82	91
106.17	1.824		701.11	1.824	91.2	2.25	1.824	91.2	78.85	1.824	91.2	50.44	1.824	91.2	160.62	1.824	91.2				14.42	1.824	91.2
105.86	1.828		331.83	1.828	91.4	2.01	1.828	91.4	79.28	1.828	91.4	50.18	1.828	91.4	160.57	1.828	91.4				14.22	1.828	91.4
105.84	1.832		-40.85	1.832	91.6	2.05	1.832	91.6	78.67	1.832	91.6	50.25	1.832	91.6	160.82	1.832	91.6				14.61	1.832	91.6
105.93	1.836		457.76	1.836	91.8	1.92	1.836	91.8	79.22	1.836	91.8	50.12	1.836	91.8	160.68	1.836	91.8				14.5	1.836	91.8
106.1	1.84		132.35	1.84	92	2	1.84	92	79.14	1.84	92	50.15	1.84	92	160.72	1.84	92				14.33	1.84	92
106.05	1.844		-88.9	1.844	92.2	2.05	1.844	92.2	78.77	1.844	92.2	50.87	1.844	92.2	160.71	1.844	92.2				14.52	1.844	92.2
106.03	1.848		-75.89	1.848	92.4	1.77	1.848	92.4	79.36	1.848	92.4	50.5	1.848	92.4	160.7	1.848	92.4				14.3	1.848	92.4
105.79	1.852		-70.4	1.852	92.6	1.87	1.852	92.6	79.06	1.852	92.6	50.35	1.852	92.6	160.51	1.852	92.6				14.44	1.852	92.6
105.92	1.856		-70.17	1.856	92.8	2.11	1.856	92.8	78.95	1.856	92.8	50.29	1.856	92.8	160.67	1.856	92.8				14.44	1.856	92.8
105.96	1.86		-68.47	1.86	93	2.05	1.86	93	78.93	1.86	93	50.29	1.86	93	160.75	1.86	93				14.64	1.86	93
105.96	1.864		-67.3	1.864	93.2	1.85	1.864	93.2	79.3	1.864	93.2	50.34	1.864	93.2	160.64	1.864	93.2				14.75	1.864	93.2
105.79	1.868		-66.49	1.868	93.4	1.9	1.868	93.4	79.28	1.868	93.4	50.51	1.868	93.4	160.68	1.868	93.4				14.19	1.868	93.4
105.83	1.872		-47.68	1.872	93.6	2.15	1.872	93.6	79.12	1.872	93.6	50.36	1.872	93.6	160.52	1.872	93.6				14.58	1.872	93.6
105.76	1.876		186.95	1.876	93.8	2.01	1.876	93.8	78.99	1.876	93.8	50.36	1.876	93.8	160.6	1.876	93.8				14.13	1.876	93.8
105.87	1.88		456.61	1.88	94	1.91	1.88	94	79.16	1.88	94	50.45	1.88	94	160.67	1.88	94				14.62	1.88	94
106.01	1.884		1043.27	1.884	94.2	1.91	1.884	94.2	79.23	1.884	94.2	50.15	1.884	94.2	160.86	1.884	94.2				14.65	1.884	94.2
105.83	1.888		2213.58	1.888	94.4	1.91	1.888	94.4	79.27	1.888	94.4	50.32	1.888	94.4	160.64	1.888	94.4				14.35	1.888	94.4
106	1.892		1023.47	1.892	94.6	1.95	1.892	94.6	79.33	1.892	94.6	50.24	1.892	94.6	160.92	1.892	94.6				14.43	1.892	94.6
106.05	1.896		641.57	1.896	94.8	1.82	1.896	94.8	79.15	1.896	94.8	50.66	1.896	94.8	160.73	1.896	94.8				14.48	1.896	94.8
105.79	1.9		370.18	1.9	95	1.94	1.9	95	79.45	1.9	95	50.51	1.9	95	160.79	1.9	95				14.81	1.9	95
105.68	1.904		541.22	1.904	95.2	2.03	1.904	95.2	79.06	1.904	95.2	50.64	1.904	95.2	160.76	1.904	95.2				14.64	1.904	95.2
106.25	1.908		327.83	1.908	95.4	1.9	1.908	95.4	78.8	1.908	95.4	50.36	1.908	95.4	160.88	1.908	95.4				14.39	1.908	95.4
106.03	1.912		-67.12	1.912	95.6	1.71	1.912	95.6	79.27	1.912	95.6	50.54	1.912	95.6	160.68	1.912	95.6				14.62	1.912	95.6
105.69	1.916		-50.76	1.916	95.8	1.74	1.916	95.8	78.95	1.916	95.8	50.54	1.916	95.8	161.02	1.916	95.8				14.64	1.916	95.8
105.85	1.92		-48.01	1.92	96	2.03	1.92	96	79.32	1.92	96	50.46	1.92	96	160.79	1.92	96				14.48	1.92	96
105.75	1.924		-42.74	1.924	96.2	2.03	1.924	96.2	79.22	1.924	96.2	50.51	1.924	96.2	160.91	1.924	96.2				14.54	1.924	96.2
105.77	1.928		-42.22	1.928	96.4	1.71	1.928	96.4	79.12	1.928	96.4	50.58	1.928	96.4	160.58	1.928	96.4				14.46	1.928	96.4
105.78	1.932		-40.71	1.932	96.6	1.82	1.932	96.6	78.89	1.932	96.6	50.6	1.932	96.6	160.92	1.932	96.6				14.61	1.932	96.6
105.76	1.936		-39	1.936	96.8	2.03	1.936	96.8	79.21	1.936	96.8	50.23	1.936	96.8	160.87	1.936	96.8				14.74	1.936	96.8
105.82	1.94		-38.59	1.94	97	1.88	1.94	97	79.45	1.94	97	50.53	1.94	97	160.83	1.94	97				14.62	1.94	97
105.86	1.944		-37.22	1.944	97.2	1.76	1.944	97.2	79.33	1.944	97.2	50.47	1.944	97.2	160.76	1.944	97.2				14.46	1.944	97.2
105.62	1.948		-35.65	1.948	97.4	1.78	1.948	97.4	79.23	1.948	97.4	50.64	1.948	97.4	160.82	1.948	97.4				14.67	1.948	97.4
105.68	1.952		-34.88	1.952	97.6	1.76	1.952	97.6	79.3	1.952	97.6	50.7	1.952	97.6	160.89	1.952	97.6				14.46	1.952	97.6
105.96	1.956		-33.94	1.956	97.8	2.07	1.956	97.8	79.14	1.956	97.8	50.29	1.956	97.8	160.9	1.956	97.8				14.6	1.956	97.8
105.76	1.96		-32.86	1.96	98	1.84	1.96	98	79.3	1.96	98	50.53	1.96	98	160.74	1.96	98				14.51	1.96	98
105.81	1.964		-31.68	1.964	98.2	1.88	1.964	98.2	79.47	1.964	98.2	50.65	1.964	98.2	160.66	1.964	98.2				14.82	1.964	98.2
106.06	1.968		-30.78	1.968	98.4	1.74	1.968	98.4	79.15	1.968	98.4	50.58	1.968	98.4	160.94	1.968	98.4				14.72	1.968	98.4
105.87	1.972		-29.42	1.972	98.6	1.88	1.972	98.6	79.56	1.972	98.6	50.73	1.972	98.6	160.94	1.972	98.6				14.56	1.972	98.6
105.71	1.976		-28.57	1.976	98.8	1.92	1.976	98.8	79.03	1.976	98.8	50.76	1.976	98.8	161.01	1.976	98.8				14.65	1.976	98.8
105.68	1.98		-27.8	1.98	99	1.78	1.98	99	79.3	1.98	99	50.51	1.98	99	160.92	1.98	99				14.72	1.98	99
105.45	1.984		-26.6	1.984	99.2	1.85	1.984	99.2	79.42	1.984	99.2	50.71	1.984	99.2	160.77	1.984	99.2				14.77	1.984	99.2
105.87	1.988		-25.45	1.988	99.4	1.8	1.988	99.4	79.29	1.988	99.4	50.73	1.988	99.4	160.9	1.988	99.4				14.65	1.988	99.4
105.66	1.992		-23.87	1.992	99.6	1.74	1.992	99.6	79.42	1.992	99.6	50.74	1.992	99.6	160.83	1.992	99.6				14.74	1.992	99.6
105.85	1.996		-23.12	1.996	99.8	2.03	1.996	99.8	79.35	1.996	99.8	50.82	1.996	99.8	161.19	1.996	99.8				14.68	1.996	99.8
105.57	2		-22.14	2	100	1.67	2	100	79.25	2	100	50.6	2	100	160.73	2	100				14.6	2	100
105.77	2.004		-20.69	2.004	100.2	1.8	2.004	100.2	79.36	2.004	100.2	50.64	2.004	100.2	161.12	2.004	100.2				14.5	2.004	100.2
105.59	2.008		-19.71	2.008	100.4	2.01	2.008	100.4	79.18	2.008	100.4	50.49	2.008	100.4	160.86	2.008	100.4				14.75	2.008	100.4
105.81	2.012		-18.05	2.012	100.6	1.85	2.012	100.6	79.6	2.012	100.6	50.69	2.012	100.6	161.18	2.012	100.6				14.65	2.012	100.6
105.69	2.016		-16.9	2.016	100.8	1.86	2.016	100.8	79.23	2.016	100.8	50.71	2.016	100.8	160.93	2.016	100.8				14.82	2.016	100.8
105.47	2.02		-15.59	2.02	101	1.9	2.02	101	79.56	2.02	101	50.49	2.02	101	160.89	2.02	101				14.83	2.02	101
105.59	2.024		-14.19	2.024	101.2	2.14	2.024	101.2	79.41	2.024	101.2	50.56	2.024	101.2	161.01	2.024	101.2				15.01	2.024	101.2
105.58	2.028		-14.19	2.024	101.4	2.09	2.028	101.4	79.28	2.028	101.4	50.86	2.028	101.4	160.78	2.028	101.4				14.74	2.028	101.4
105.95	2.032		-14.19	2.024	101.6	2.53	2.032	101.6	79.27	2.032	101.6	50.73	2.032	101.6	161.03	2.032	101.6				14.92	2.032	101.6
105.98	2.036		-14.19	2.024	101.8	2.16	2.036	101.8	79.27	2.036	101.8	50.36	2.036	101.8	161.13	2.036	101.8				14.51	2.036	101.8
105.83	2.04		-14.19	2.024	102	2.03	2.04	102	79.32	2.04	102	50.73	2.04	102	160.88	2.04	102				14.8	2.04	102
105.86	2.044		-14.19	2.024	102.2	2.23	2.044	102.2	79.35	2.044	102.2	50.74	2.044	102.2	161.14	2.044	102.2				15.05	2.044	102.2
105.75	2.048					1.82	2.048	102.4	79.21	2.048	102.4	50.55	2.048	102.4	161.04	2.048	102.4				14.77	2.048	102.4
105.7	2.052					2.23	2.052	102.6	79.38	2.052	102.6	50.47	2.052	102.6	161.11	2.052	102.6				14.82	2.052	102.6
105.6	2.056					1.99	2.056	102.8	79.23	2.056	102.8	50.8	2.056	102.8	160.99	2.056	102.8				14.95	2.056	102.8
105.8	2.06					2.13	2.06	103	79.34	2.06	103	50.7	2.06	103	160.99	2.06	103				14.61	2.06	103
105.61	2.064					2.19	2.064	103.2	79.41	2.064	103.2	50.57	2.064	103.2	161.02	2.064	103.2				14.68	2.064	103.2
105.75	2.068					2.03	2.068	103.4	79.34	2.068	103.4	50.83	2.068	103.4	160.98	2.068	103.4				14.8	2.068	103.4
105.81	2.072					2.09	2.072	103.6	79.1	2.072	103.6	50.91	2.072	103.6	160.94	2.072	103.6				15.18	2.072	103.6
105.92	2.076					2.25	2.076	103.8	79.31	2.076	103.8	50.79	2.076	103.8	160.93	2.076	103.8				14.83	2.076	103.8
105.59	2.08					2.05	2.08	104	79.46	2.08	104	50.68	2.08	104	161.18	2.08	104				14.84	2.08	104
105.59	2.084					1.84	2.084	104.2	79.53	2.084	104.2	50.75	2.084	104.2	160.93	2.084	104.2				14.88	2.084	104.2
105.78	2.088					2.06	2.088	104.4	79.25	2.088	104.4	50.87	2.088	104.4	161.16	2.088	104.4				14.75	2.088	104.4
105.93	2.092					2.08	2.092	104.6	79.83	2.092	104.6	51.1	2.092	104.6	161.17	2.092	104.6				14.7	2.092	104.6
105.59	2.096					2.03	2.096	104.8	79.36	2.096	104.8	50.94	2.096	104.8	161.14	2.096	104.8				15.01	2.096	104.8
105.5	2.1					2.18	2.1	105	79.32	2.1	105	50.9	2.1	105	161.16	2.1	105				14.96	2.1	105
105.85	2.104					2.1	2.104	105.2	79.62	2.104	105.2	50.86	2.104	105.2	161.05	2.104	105.2				14.65	2.104	105.2
105.79	2.108					2.23	2.108	105.4	79.4	2.108	105.4	50.89	2.108	105.4	161.35	2.108	105.4				14.92	2.108	105.4
105.59	2.112					2.26	2.112	105.6	79.55	2.112	105.6	50.75	2.112	105.6	161.2	2.112	105.6				14.94	2.112	105.6
105.43	2.116					2.27	2.116	105.8	79.36	2.116	105.8	50.82	2.116	105.8	161.31	2.116	105.8				14.51	2.116	105.8
105.57	2.12					2.46	2.12	106	79.53	2.12	106	50.69	2.12	106	160.9	2.12	106				15.08	2.12	106
105.78	2.124					2.14	2.124	106.2	79.17	2.124	106.2	50.6	2.124	106.2	161	2.124	106.2				14.9	2.124	106.2
105.63	2.128					2.46	2.128	106.4	79.49	2.128	106.4	50.82	2.128	106.4	161.02	2.128	106.4				14.93	2.128	106.4
105.53	2.132					2.23	2.132	106.6	79.52	2.132	106.6	50.75	2.132	106.6	161.08	2.132	106.6				14.7	2.132	106.6
105.55	2.136					2.5	2.136	106.8	79.8	2.136	106.8	51.17	2.136	106.8	161.21	2.136	106.8				14.96	2.136	106.8
105.48	2.14					2.1	2.14	107	79.77	2.14	107	51.05	2.14	107	161.09	2.14	107				15.16	2.14	107
105.79	2.144					2.06	2.144	107.2	79.6	2.144	107.2	50.98	2.144	107.2	161.31	2.144	107.2				14.8	2.144	107.2
105.41	2.148					2.3	2.148	107.4	79.67	2.148	107.4	50.87	2.148	107.4	161.13	2.148	107.4				15.14	2.148	107.4
105.74	2.152					2.39	2.152	107.6	79.49	2.152	107.6	50.64	2.152	107.6	160.97	2.152	107.6				15.01	2.152	107.6
105.59	2.156					2.41	2.156	107.8	79.37	2.156	107.8	51.07	2.156	107.8	161.35	2.156	107.8				14.94	2.156	107.8
105.55	2.16					2.27	2.16	108	79.48	2.16	108	50.67	2.16	108	161.19	2.16	108				14.79	2.16	108
105.58	2.164					2.38	2.164	108.2	79.53	2.164	108.2	51.05	2.164	108.2	161.13	2.164	108.2				15.17	2.164	108.2
105.78	2.168					2.05	2.168	108.4	79.56	2.168	108.4	50.81	2.168	108.4	161.13	2.168	108.4				14.93	2.168	108.4
105.47	2.172					2.25	2.172	108.6	79.17	2.172	108.6	50.89	2.172	108.6	161.33	2.172	108.6				14.95	2.172	108.6
105.67	2.176					2.27	2.176	108.8	79.63	2.176	108.8	50.93	2.176	108.8	161.11	2.176	108.8				14.89	2.176	108.8
105.65	2.18					2.32	2.18	109	79.65	2.18	109	50.95	2.18	109	161.26	2.18	109				14.83	2.18	109
105.42	2.184					2.32	2.184	109.2	79.71	2.184	109.2	50.81	2.184	109.2	160.83	2.184	109.2				15.04	2.184	109.2
105.44	2.188					2.31	2.188	109.4	79.53	2.188	109.4	50.9	2.188	109.4	161.06	2.188	109.4				14.95	2.188	109.4
105.54	2.192					2.22	2.192	109.6	79.62	2.192	109.6	51.14	2.192	109.6	161.15	2.192	109.6				15.17	2.192	109.6
105.75	2.196					2.36	2.196	109.8	79.53	2.196	109.8	50.88	2.196	109.8	161.41	2.196	109.8				14.98	2.196	109.8
105.41	2.2					2.41	2.2	110	79.52	2.2	110	50.86	2.2	110	160.97	2.2	110				14.94	2.2	110
105.59	2.204					2.5	2.204	110.2	79.7	2.204	110.2	51.05	2.204	110.2	160.99	2.204	110.2				14.88	2.204	110.2
105.63	2.208					2.37	2.208	110.4	79.55	2.208	110.4	51.18	2.208	110.4	161.06	2.208	110.4				15.18	2.208	110.4
105.54	2.212					2.36	2.212	110.6	79.57	2.212	110.6	51.15	2.212	110.6	161.25	2.212	110.6				14.93	2.212	110.6
105.34	2.216					2.49	2.216	110.8	79.43	2.216	110.8	51.11	2.216	110.8	161.18	2.216	110.8				15.29	2.216	110.8
105.58	2.22					2.3	2.22	111	79.61	2.22	111	50.9	2.22	111	161.4	2.22	111				15.04	2.22	111
105.54	2.224					2.28	2.224	111.2	79.69	2.224	111.2	51.08	2.224	111.2	161.41	2.224	111.2				14.93	2.224	111.2
105.61	2.228					2.31	2.228	111.4	79.6	2.228	111.4	51.06	2.228	111.4	161.46	2.228	111.4				15	2.228	111.4
105.7	2.232					2.49	2.232	111.6	79.5	2.232	111.6	51.07	2.232	111.6	161.38	2.232	111.6				15.08	2.232	111.6
105.31	2.236					2.45	2.236	111.8	79.64	2.236	111.8	51.12	2.236	111.8	161.48	2.236	111.8				15.23	2.236	111.8
105.67	2.24					2.39	2.24	112	79.69	2.24	112	50.84	2.24	112	161.03	2.24	112				14.96	2.24	112
105.48	2.244					2.63	2.244	112.2	79.59	2.244	112.2	50.93	2.244	112.2	161.5	2.244	112.2				15.14	2.244	112.2
105.55	2.248					2.31	2.248	112.4	79.86	2.248	112.4	50.92	2.248	112.4	161.25	2.248	112.4				14.96	2.248	112.4
105.65	2.252					2.38	2.252	112.6	79.67	2.252	112.6	51.15	2.252	112.6	161.36	2.252	112.6				15.15	2.252	112.6
105.58	2.256					2.36	2.256	112.8	79.59	2.256	112.8	51.02	2.256	112.8	161.24	2.256	112.8				15.03	2.256	112.8
105.86	2.26					2.45	2.26	113	79.8	2.26	113	51.05	2.26	113	161.18	2.26	113				14.97	2.26	113
105.48	2.264					2.46	2.264	113.2	79.77	2.264	113.2	51.13	2.264	113.2	161.3	2.264	113.2				15.19	2.264	113.2
105.53	2.268					2.34	2.268	113.4	79.84	2.268	113.4	51.02	2.268	113.4	161.27	2.268	113.4				15.34	2.268	113.4
105.57	2.272					2.32	2.272	113.6	79.52	2.272	113.6	51.15	2.272	113.6	161.39	2.272	113.6				15.28	2.272	113.6
105.63	2.276					2.4	2.276	113.8	80.07	2.276	113.8	51.12	2.276	113.8	161.21	2.276	113.8				15.13	2.276	113.8
105.73	2.28					2.53	2.28	114	79.44	2.28	114	51.2	2.28	114	161.55	2.28	114				15.05	2.28	114
105.39	2.284					2.5	2.284	114.2	79.39	2.284	114.2	51.33	2.284	114.2	161.15	2.284	114.2				15.16	2.284	114.2
105.7	2.288					2.37	2.288	114.4	79.76	2.288	114.4	51.12	2.288	114.4	161.38	2.288	114.4				15.09	2.288	114.4
105.59	2.292					2.63	2.292	114.6	79.58	2.292	114.6	51.28	2.292	114.6	161.7	2.292	114.6				15.05	2.292	114.6
105.46	2.296					2.57	2.296	114.8	79.57	2.296	114.8	51.21	2.296	114.8	161.65	2.296	114.8				15.18	2.296	114.8
105.56	2.3					2.77	2.3	115	79.49	2.3	115	51.13	2.3	115	161.49	2.3	115				15.22	2.3	115
105.5	2.304					2.59	2.304	115.2	79.46	2.304	115.2	51.1	2.304	115.2	161.48	2.304	115.2				15.01	2.304	115.2
105.48	2.308					2.51	2.308	115.4	79.66	2.308	115.4	51.22	2.308	115.4	161.59	2.308	115.4				15.36	2.308	115.4
105.47	2.312					2.64	2.312	115.6	79.75	2.312	115.6	51.15	2.312	115.6	161.48	2.312	115.6				15.3	2.312	115.6
105.32	2.316					2.62	2.316	115.8	79.62	2.316	115.8	51.18	2.316	115.8	161.53	2.316	115.8				14.92	2.316	115.8
105.5	2.32					2.83	2.32	116	79.61	2.32	116	50.95	2.32	116	161.44	2.32	116				15.1	2.32	116
105.52	2.324					2.66	2.324	116.2	79.78	2.324	116.2	51.17	2.324	116.2	161.52	2.324	116.2				15.42	2.324	116.2
105.7	2.328					2.29	2.328	116.4	79.79	2.328	116.4	51.14	2.328	116.4	161.52	2.328	116.4				15.22	2.328	116.4
105.71	2.332					2.23	2.332	116.6	79.76	2.332	116.6	51.37	2.332	116.6	161.41	2.332	116.6				15.38	2.332	116.6
105.47	2.336					2.29	2.336	116.8	79.83	2.336	116.8	51.59	2.336	116.8	161.43	2.336	116.8				15.4	2.336	116.8
105.3	2.34					2.56	2.34	117	79.73	2.34	117	50.87	2.34	117	161.42	2.34	117				15.17	2.34	117
105.79	2.344					2.48	2.344	117.2	79.76	2.344	117.2	51.38	2.344	117.2	161.56	2.344	117.2				15.29	2.344	117.2
105.38	2.348					2.57	2.348	117.4	79.82	2.348	117.4	51.13	2.348	117.4	161.64	2.348	117.4				15.12	2.348	117.4
105.69	2.352					2.37	2.352	117.6	79.71	2.352	117.6	51.22	2.352	117.6	161.47	2.352	117.6				15.38	2.352	117.6
105.61	2.356					2.28	2.356	117.8	79.58	2.356	117.8	51.45	2.356	117.8	161.4	2.356	117.8				15.27	2.356	117.8
105.58	2.36					2.35	2.36	118	79.78	2.36	118	51.29	2.36	118	161.22	2.36	118				15.42	2.36	118
105.6	2.364					2.46	2.364	118.2	79.93	2.364	118.2	51.15	2.364	118.2	161.34	2.364	118.2				15.28	2.364	118.2
105.32	2.368					2.47	2.368	118.4	79.82	2.368	118.4	51.21	2.368	118.4	161.28	2.368	118.4				15.4	2.368	118.4
105.29	2.372					2.41	2.372	118.6	79.76	2.372	118.6	51.19	2.372	118.6	161.71	2.372	118.6				15.45	2.372	118.6
105.55	2.376					2.45	2.376	118.8	79.67	2.376	118.8	51.19	2.376	118.8	161.61	2.376	118.8				14.95	2.376	118.8
105.7	2.38					2.25	2.38	119	79.8	2.38	119	51.38	2.38	119	161.42	2.38	119				15.36	2.38	119
105.75	2.384					2.19	2.384	119.2	79.71	2.384	119.2	51.23	2.384	119.2	161.48	2.384	119.2				15.35	2.384	119.2
105.19	2.388					2.43	2.388	119.4	79.77	2.388	119.4	51.25	2.388	119.4	161.38	2.388	119.4				15.53	2.388	119.4
105.47	2.392					2.56	2.392	119.6	79.98	2.392	119.6	51.25	2.392	119.6	161.69	2.392	119.6				15.3	2.392	119.6
105.51	2.396					2.1	2.396	119.8	79.89	2.396	119.8	51.13	2.396	119.8	161.22	2.396	119.8				15.36	2.396	119.8
105.51	2.4					2.17	2.4	120	80	2.4	120	51.48	2.4	120	161.47	2.4	120				15.36	2.4	120
105.48	2.404					2.17	2.404	120.2	79.86	2.404	120.2	51.27	2.404	120.2	161.79	2.404	120.2				15.23	2.404	120.2
105.42	2.408					2.42	2.408	120.4	79.73	2.408	120.4	51.26	2.408	120.4	161.49	2.408	120.4				15.56	2.408	120.4
105.65	2.412					2.38	2.412	120.6	79.83	2.412	120.6	51.36	2.412	120.6	161.25	2.412	120.6				15.44	2.412	120.6
105.41	2.416					2.33	2.416	120.8	79.87	2.416	120.8	51.43	2.416	120.8	161.33	2.416	120.8				15.33	2.416	120.8
105.39	2.42					2.27	2.42	121	79.84	2.42	121	51.33	2.42	121	161.44	2.42	121				15.12	2.42	121
105.37	2.424					2.17	2.424	121.2	79.83	2.424	121.2	51.42	2.424	121.2	161.76	2.424	121.2				15.34	2.424	121.2
105.55	2.428					2.13	2.428	121.4	79.9	2.428	121.4	51.29	2.428	121.4	161.28	2.428	121.4				15.11	2.428	121.4
105.52	2.432					2.31	2.432	121.6	79.91	2.432	121.6	51.5	2.432	121.6	161.8	2.432	121.6				15.58	2.432	121.6
105.3	2.436					2.53	2.436	121.8	79.97	2.436	121.8	51.19	2.436	121.8	161.62	2.436	121.8				15.34	2.436	121.8
105.42	2.44					2.39	2.44	122	79.88	2.44	122	51.48	2.44	122	161.49	2.44	122				15.32	2.44	122
105.44	2.444					2.3	2.444	122.2	79.99	2.444	122.2	51.3	2.444	122.2	161.74	2.444	122.2				15.36	2.444	122.2
105.24	2.448					2.14	2.448	122.4	79.82	2.448	122.4	51.46	2.448	122.4	161.51	2.448	122.4				15.23	2.448	122.4
105.43	2.452					2.23	2.452	122.6	80.04	2.452	122.6	51.53	2.452	122.6	161.72	2.452	122.6				15.66	2.452	122.6
105.39	2.456					2.31	2.456	122.8	80.25	2.456	122.8	51.38	2.456	122.8	161.54	2.456	122.8				15.46	2.456	122.8
105.39	2.46					2.31	2.46	123	80	2.46	123	51.57	2.46	123	161.77	2.46	123				15.53	2.46	123
105.14	2.464					2.26	2.464	123.2	79.99	2.464	123.2	51.39	2.464	123.2	161.57	2.464	123.2				15.29	2.464	123.2
105.35	2.468					2.25	2.468	123.4	80.02	2.468	123.4	51.41	2.468	123.4	161.68	2.468	123.4				15.28	2.468	123.4
105.37	2.472					2.2	2.472	123.6	80.02	2.472	123.6	51.3	2.472	123.6	161.77	2.472	123.6				15.37	2.472	123.6
105.23	2.476					1.93	2.476	123.8	79.98	2.476	123.8	51.48	2.476	123.8	161.79	2.476	123.8				15.53	2.476	123.8
105.3	2.48					2.12	2.48	124	80.04	2.48	124	51.27	2.48	124	161.5	2.48	124				15.09	2.48	124
105.46	2.484					2.06	2.484	124.2	80.08	2.484	124.2	51.38	2.484	124.2	161.66	2.484	124.2				15.7	2.484	124.2
105.19	2.488					2.11	2.488	124.4	80	2.488	124.4	51.5	2.488	124.4	161.62	2.488	124.4				15.57	2.488	124.4
105.63	2.492					2.3	2.492	124.6	79.96	2.492	124.6	51.44	2.492	124.6	161.67	2.492	124.6				15.36	2.492	124.6
105.36	2.496					2.21	2.496	124.8	79.93	2.496	124.8	51.29	2.496	124.8	161.54	2.496	124.8				15.3	2.496	124.8
105.33	2.5					2.26	2.5	125	80.12	2.5	125	51.59	2.5	125	161.78	2.5	125				15.57	2.5	125
105.62	2.504					2.15	2.504	125.2	79.89	2.504	125.2	51.47	2.504	125.2	161.56	2.504	125.2				15.5	2.504	125.2
106.55	2.508					2.26	2.508	125.4	80.1	2.508	125.4	51.46	2.508	125.4	161.69	2.508	125.4				15.6	2.508	125.4
106.21	2.512					2.37	2.512	125.6	80.02	2.512	125.6	51.57	2.512	125.6	161.63	2.512	125.6				15.49	2.512	125.6
106.02	2.516					1.86	2.516	125.8	80.13	2.516	125.8	51.16	2.516	125.8	161.91	2.516	125.8				15.53	2.516	125.8
106.18	2.52					2.08	2.52	126	80.29	2.52	126	51.3	2.52	126	161.76	2.52	126				15.21	2.52	126
106.1	2.524					2.23	2.524	126.2	80.03	2.524	126.2	51.75	2.524	126.2	161.92	2.524	126.2				15.62	2.524	126.2
105.96	2.528					2.12	2.528	126.4	79.94	2.528	126.4	51.38	2.528	126.4	161.81	2.528	126.4				15.29	2.528	126.4
105.9	2.532					2.1	2.532	126.6	80.01	2.532	126.6	51.67	2.532	126.6	161.89	2.532	126.6				15.58	2.532	126.6
106.28	2.536					1.98	2.536	126.8	79.97	2.536	126.8	51.33	2.536	126.8	161.87	2.536	126.8				15.7	2.536	126.8
105.92	2.54					2.25	2.54	127	79.96	2.54	127	51.43	2.54	127	161.65	2.54	127				15.39	2.54	127
105.89	2.544					1.91	2.544	127.2	80.1	2.544	127.2	51.39	2.544	127.2	161.9	2.544	127.2				15.41	2.544	127.2
106.03	2.548					2.04	2.548	127.4	79.99	2.548	127.4	51.66	2.548	127.4	161.81	2.548	127.4				15.39	2.548	127.4
106.09	2.552					2	2.552	127.6	80.25	2.552	127.6	51.58	2.552	127.6	161.58	2.552	127.6				15.6	2.552	127.6
106.1	2.556					2.02	2.556	127.8	80.3	2.556	127.8	51.73	2.556	127.8	161.76	2.556	127.8				15.41	2.556	127.8
106.04	2.56					1.97	2.56	128	80.14	2.56	128	51.56	2.56	128	161.71	2.56	128				15.6	2.56	128
105.9	2.564					2.18	2.564	128.2	80.12	2.564	128.2	51.47	2.564	128.2	161.77	2.564	128.2				15.61	2.564	128.2
105.96	2.568					1.9	2.568	128.4	80.18	2.568	128.4	51.63	2.568	128.4	161.79	2.568	128.4				15.66	2.568	128.4
105.79	2.572					1.9	2.572	128.6	80.06	2.572	128.6	51.75	2.572	128.6	161.8	2.572	128.6				15.57	2.572	128.6
106.16	2.576					1.92	2.576	128.8	80.22	2.576	128.8	51.33	2.576	128.8	161.62	2.576	128.8				15.95	2.576	128.8
105.85	2.58					1.99	2.58	129	80.14	2.58	129	51.47	2.58	129	161.91	2.58	129				15.68	2.58	129
105.92	2.584					2.05	2.584	129.2	80.28	2.584	129.2	52	2.584	129.2	161.7	2.584	129.2				15.7	2.584	129.2
105.97	2.588					1.98	2.588	129.4	79.99	2.588	129.4	51.59	2.588	129.4	161.68	2.588	129.4				15.33	2.588	129.4
106.12	2.592					2.03	2.592	129.6	80.1	2.592	129.6	51.44	2.592	129.6	161.91	2.592	129.6				15.56	2.592	129.6
105.85	2.596					1.88	2.596	129.8	80.2	2.596	129.8	51.73	2.596	129.8	161.69	2.596	129.8				15.56	2.596	129.8
105.71	2.6					2.15	2.6	130	80.34	2.6	130	51.77	2.6	130	162	2.6	130				15.6	2.6	130
105.98	2.604					2.02	2.604	130.2	80.1	2.604	130.2	51.59	2.604	130.2	161.86	2.604	130.2				15.53	2.604	130.2
106	2.608					2.03	2.608	130.4	80.29	2.608	130.4	51.61	2.608	130.4	161.74	2.608	130.4				15.7	2.608	130.4
105.85	2.612					2.04	2.612	130.6	80.35	2.612	130.6	51.41	2.612	130.6	161.87	2.612	130.6				15.62	2.612	130.6
105.99	2.616					2.22	2.616	130.8	80.17	2.616	130.8	51.68	2.616	130.8	161.9	2.616	130.8				15.57	2.616	130.8
105.96	2.62					2.47	2.62	131	80.26	2.62	131	51.46	2.62	131	162.11	2.62	131				15.66	2.62	131
105.98	2.624					2.41	2.624	131.2	80.32	2.624	131.2	51.57	2.624	131.2	161.82	2.624	131.2				15.73	2.624	131.2
106.08	2.628					2.58	2.628	131.4	80.07	2.628	131.4	51.58	2.628	131.4	161.79	2.628	131.4				15.47	2.628	131.4
105.88	2.632					2.82	2.632	131.6	80.13	2.632	131.6	51.7	2.632	131.6	162.04	2.632	131.6				15.89	2.632	131.6
105.96	2.636					2.78	2.636	131.8	80.44	2.636	131.8	51.5	2.636	131.8	161.71	2.636	131.8				15.44	2.636	131.8
105.89	2.64					2.41	2.64	132	80.23	2.64	132	51.69	2.64	132	161.9	2.64	132				15.69	2.64	132
105.85	2.644					2.34	2.644	132.2	80.47	2.644	132.2	51.63	2.644	132.2	162.21	2.644	132.2				15.55	2.644	132.2
106.02	2.648					2.58	2.648	132.4	80.26	2.648	132.4	51.53	2.648	132.4	161.54	2.648	132.4				15.67	2.648	132.4
105.87	2.652					2.59	2.652	132.6	80.14	2.652	132.6	51.73	2.652	132.6	161.8	2.652	132.6				15.8	2.652	132.6
105.9	2.656					2.52	2.656	132.8	80.23	2.656	132.8	51.62	2.656	132.8	161.85	2.656	132.8				15.75	2.656	132.8
105.84	2.66					2.45	2.66	133	80.25	2.66	133	51.64	2.66	133	162.09	2.66	133				15.8	2.66	133
105.85	2.664					2.3	2.664	133.2	80.19	2.664	133.2	51.51	2.664	133.2	161.83	2.664	133.2				15.47	2.664	133.2
105.83	2.668					2.51	2.668	133.4	80.37	2.668	133.4	51.51	2.668	133.4	161.8	2.668	133.4				15.66	2.668	133.4
105.76	2.672					2.33	2.672	133.6	80.36	2.672	133.6	51.56	2.672	133.6	161.83	2.672	133.6				15.9	2.672	133.6
105.86	2.676					2.5	2.676	133.8	80.14	2.676	133.8	51.66	2.676	133.8	162.13	2.676	133.8				15.74	2.676	133.8
105.86	2.68					2.54	2.68	134	80.23	2.68	134	51.9	2.68	134	161.69	2.68	134				15.78	2.68	134
105.71	2.684					2.5	2.684	134.2	80.15	2.684	134.2	51.7	2.684	134.2	161.75	2.684	134.2				15.66	2.684	134.2
105.53	2.688					2.27	2.688	134.4	80.23	2.688	134.4	51.59	2.688	134.4	162.05	2.688	134.4				15.98	2.688	134.4
105.92	2.692					2.48	2.692	134.6	80.47	2.692	134.6	51.65	2.692	134.6	161.8	2.692	134.6				15.92	2.692	134.6
105.8	2.696					2.19	2.696	134.8	80.43	2.696	134.8	51.92	2.696	134.8	161.97	2.696	134.8				15.48	2.696	134.8
106.06	2.7					2.44	2.7	135	80.13	2.7	135	51.74	2.7	135	161.89	2.7	135				15.96	2.7	135
105.52	2.704					2.55	2.704	135.2	80.36	2.704	135.2	51.49	2.704	135.2	162.01	2.704	135.2				15.82	2.704	135.2
105.63	2.708					2.36	2.708	135.4	80.47	2.708	135.4	51.87	2.708	135.4	162.07	2.708	135.4				15.82	2.708	135.4
105.4	2.712					2.45	2.712	135.6	80.3	2.712	135.6	51.88	2.712	135.6	161.89	2.712	135.6				15.96	2.712	135.6
106.11	2.716					2.39	2.716	135.8	80.41	2.716	135.8	51.85	2.716	135.8	161.8	2.716	135.8				16.02	2.716	135.8
106	2.72					2.66	2.72	136	80.46	2.72	136	51.77	2.72	136	162.04	2.72	136				16	2.72	136
105.89	2.724					2.58	2.724	136.2	80.57	2.724	136.2	51.63	2.724	136.2	161.86	2.724	136.2				15.62	2.724	136.2
106.2	2.728					2.54	2.728	136.4	80.11	2.728	136.4	51.77	2.728	136.4	161.85	2.728	136.4				15.99	2.728	136.4
105.8	2.732					2.48	2.732	136.6	80.31	2.732	136.6	51.77	2.732	136.6	162.07	2.732	136.6				15.72	2.732	136.6
105.71	2.736					2.6	2.736	136.8	80.35	2.736	136.8	51.51	2.736	136.8	162.14	2.736	136.8				15.67	2.736	136.8
105.81	2.74					2.85	2.74	137	80.31	2.74	137	51.79	2.74	137	161.82	2.74	137				15.92	2.74	137
105.69	2.744					2.67	2.744	137.2	80.37	2.744	137.2	51.86	2.744	137.2	161.92	2.744	137.2				15.84	2.744	137.2
105.93	2.748					2.72	2.748	137.4	80.42	2.748	137.4	52.04	2.748	137.4	161.92	2.748	137.4				15.82	2.748	137.4
105.67	2.752					2.79	2.752	137.6	80.55	2.752	137.6	51.57	2.752	137.6	162.06	2.752	137.6				15.54	2.752	137.6
105.86	2.756					2.68	2.756	137.8	80.34	2.756	137.8	51.93	2.756	137.8	162.03	2.756	137.8				15.99	2.756	137.8
105.98	2.76					2.93	2.76	138	80.6	2.76	138	52	2.76	138	162.03	2.76	138				16	2.76	138
105.61	2.764					2.51	2.764	138.2	80.27	2.764	138.2	51.83	2.764	138.2	162.01	2.764	138.2				15.74	2.764	138.2
105.72	2.768					2.92	2.768	138.4	80.48	2.768	138.4	51.7	2.768	138.4	161.91	2.768	138.4				15.88	2.768	138.4
105.87	2.772					2.95	2.772	138.6	80.41	2.772	138.6	51.85	2.772	138.6	162.14	2.772	138.6				15.95	2.772	138.6
105.93	2.776					2.79	2.776	138.8	80.57	2.776	138.8	51.7	2.776	138.8	161.81	2.776	138.8				16.14	2.776	138.8
105.9	2.78					2.63	2.78	139	80.14	2.78	139	51.87	2.78	139	161.88	2.78	139				15.58	2.78	139
105.6	2.784					2.65	2.784	139.2	80.5	2.784	139.2	51.9	2.784	139.2	162.06	2.784	139.2				15.9	2.784	139.2
105.7	2.788					2.71	2.788	139.4	80.54	2.788	139.4	51.77	2.788	139.4	161.92	2.788	139.4				15.65	2.788	139.4
105.45	2.792					2.78	2.792	139.6	80.64	2.792	139.6	51.99	2.792	139.6	162.08	2.792	139.6				15.9	2.792	139.6
105.76	2.796					2.7	2.796	139.8	80.43	2.796	139.8	52.02	2.796	139.8	161.85	2.796	139.8				15.81	2.796	139.8
105.69	2.8					2.69	2.8	140	80.55	2.8	140	51.99	2.8	140	161.94	2.8	140				15.83	2.8	140
105.58	2.804					2.62	2.804	140.2	80.4	2.804	140.2	51.86	2.804	140.2	162.17	2.804	140.2				16.04	2.804	140.2
105.75	2.808					2.68	2.808	140.4	80.44	2.808	140.4	51.93	2.808	140.4	162.02	2.808	140.4				15.79	2.808	140.4
105.91	2.812					2.82	2.812	140.6	80.47	2.812	140.6	52.01	2.812	140.6	162.11	2.812	140.6				15.97	2.812	140.6
105.8	2.816					2.84	2.816	140.8	80.58	2.816	140.8	51.84	2.816	140.8	162.31	2.816	140.8				16.08	2.816	140.8
105.74	2.82					2.82	2.82	141	80.55	2.82	141	52.02	2.82	141	162.07	2.82	141				16.07	2.82	141
105.77	2.824					2.62	2.824	141.2	80.5	2.824	141.2	51.94	2.824	141.2	161.7	2.824	141.2				16.2	2.824	141.2
105.6	2.828					2.69	2.828	141.4	80.65	2.828	141.4	51.92	2.828	141.4	162.41	2.828	141.4				15.79	2.828	141.4
105.66	2.832					2.58	2.832	141.6	80.8	2.832	141.6	51.86	2.832	141.6	162.16	2.832	141.6				16.15	2.832	141.6
105.87	2.836					2.5	2.836	141.8	80.54	2.836	141.8	52.14	2.836	141.8	162.15	2.836	141.8				15.89	2.836	141.8
105.61	2.84					2.77	2.84	142	80.6	2.84	142	52.03	2.84	142	161.87	2.84	142				15.89	2.84	142
105.48	2.844					2.77	2.844	142.2	80.82	2.844	142.2	51.86	2.844	142.2	161.83	2.844	142.2				16.09	2.844	142.2
105.67	2.848					2.71	2.848	142.4	80.63	2.848	142.4	51.85	2.848	142.4	162.16	2.848	142.4				15.91	2.848	142.4
105.43	2.852					2.91	2.852	142.6	80.53	2.852	142.6	51.73	2.852	142.6	162.35	2.852	142.6				16.07	2.852	142.6
105.46	2.856					2.87	2.856	142.8	80.57	2.856	142.8	51.91	2.856	142.8	162.18	2.856	142.8				15.65	2.856	142.8
105.77	2.86					2.76	2.86	143	80.84	2.86	143	52.02	2.86	143	162.39	2.86	143				16.05	2.86	143
105.64	2.864					2.61	2.864	143.2	80.38	2.864	143.2	51.86	2.864	143.2	162.14	2.864	143.2				16.38	2.864	143.2
105.64	2.868					2.84	2.868	143.4	80.77	2.868	143.4	52.15	2.868	143.4	162.24	2.868	143.4				16.3	2.868	143.4
105.56	2.872					2.91	2.872	143.6	80.52	2.872	143.6	52.06	2.872	143.6	162.37	2.872	143.6				15.83	2.872	143.6
105.53	2.876					2.78	2.876	143.8	80.43	2.876	143.8	51.85	2.876	143.8	162.38	2.876	143.8				16.18	2.876	143.8
105.92	2.88					2.48	2.88	144	80.59	2.88	144	52.07	2.88	144	162.17	2.88	144				16.26	2.88	144
105.62	2.884					2.69	2.884	144.2	80.59	2.884	144.2	51.96	2.884	144.2	162.42	2.884	144.2				16.02	2.884	144.2
105.55	2.888					2.68	2.888	144.4	80.55	2.888	144.4	51.9	2.888	144.4	162.12	2.888	144.4				16.12	2.888	144.4
105.48	2.892					2.76	2.892	144.6	80.38	2.892	144.6	52.04	2.892	144.6	162.22	2.892	144.6				16.17	2.892	144.6
105.55	2.896					2.88	2.896	144.8	80.55	2.896	144.8	52.01	2.896	144.8	162.18	2.896	144.8				16.31	2.896	144.8
105.76	2.9					3.04	2.9	145	80.7	2.9	145	51.78	2.9	145	162.06	2.9	145				16.14	2.9	145
105.58	2.904					2.79	2.904	145.2	80.67	2.904	145.2	52.02	2.904	145.2	162.19	2.904	145.2				15.89	2.904	145.2
105.66	2.908					2.47	2.908	145.4	80.65	2.908	145.4	51.83	2.908	145.4	162.1	2.908	145.4				15.93	2.908	145.4
105.67	2.912					2.87	2.912	145.6	80.53	2.912	145.6	52.13	2.912	145.6	162.29	2.912	145.6				16.15	2.912	145.6
105.8	2.916					2.79	2.916	145.8	80.87	2.916	145.8	52.06	2.916	145.8	162.42	2.916	145.8				16.38	2.916	145.8
105.38	2.92					3.01	2.92	146	80.45	2.92	146	52.02	2.92	146	162.26	2.92	146				16.32	2.92	146
105.88	2.924					2.64	2.924	146.2	80.56	2.924	146.2	52.23	2.924	146.2	162.3	2.924	146.2				16.2	2.924	146.2
105.34	2.928					2.77	2.928	146.4	80.51	2.928	146.4	52.01	2.928	146.4	162.35	2.928	146.4				15.82	2.928	146.4
105.43	2.932					2.58	2.932	146.6	80.68	2.932	146.6	52.21	2.932	146.6	162.39	2.932	146.6				16.36	2.932	146.6
105.45	2.936					2.82	2.936	146.8	80.85	2.936	146.8	52.32	2.936	146.8	162.35	2.936	146.8				16.11	2.936	146.8
105.75	2.94					2.87	2.94	147	80.96	2.94	147	52.22	2.94	147	162.25	2.94	147				16.12	2.94	147
105.65	2.944					2.81	2.944	147.2	80.81	2.944	147.2	51.99	2.944	147.2	162.06	2.944	147.2				16.23	2.944	147.2
105.64	2.948					2.74	2.948	147.4	80.87	2.948	147.4	52.22	2.948	147.4	162.14	2.948	147.4				16.24	2.948	147.4
105.67	2.952					2.67	2.952	147.6	80.81	2.952	147.6	51.94	2.952	147.6	162.18	2.952	147.6				16.17	2.952	147.6
105.5	2.956					2.76	2.956	147.8	80.74	2.956	147.8	51.96	2.956	147.8	162.25	2.956	147.8				15.98	2.956	147.8
105.57	2.96					2.99	2.96	148	80.77	2.96	148	52.18	2.96	148	162.18	2.96	148				16.19	2.96	148
105.31	2.964					2.91	2.964	148.2	80.85	2.964	148.2	52.16	2.964	148.2	162.18	2.964	148.2				16.46	2.964	148.2
105.13	2.968					3.09	2.968	148.4	80.59	2.968	148.4	52.26	2.968	148.4	162.39	2.968	148.4				16.29	2.968	148.4
105.97	2.972					3.06	2.972	148.6	80.81	2.972	148.6	52.18	2.972	148.6	162.18	2.972	148.6				16.12	2.972	148.6
106.46	2.976					3.11	2.976	148.8	80.67	2.976	148.8	52.25	2.976	148.8	162.55	2.976	148.8				16.11	2.976	148.8
106.27	2.98					3.23	2.98	149	80.7	2.98	149	52.29	2.98	149	162.04	2.98	149				16.45	2.98	149
106.44	2.984					3.19	2.984	149.2	80.51	2.984	149.2	52.13	2.984	149.2	162.32	2.984	149.2				16.18	2.984	149.2
106.62	2.988					3.21	2.988	149.4	80.88	2.988	149.4	52.12	2.988	149.4	162.18	2.988	149.4				16.25	2.988	149.4
106.68	2.992					3.23	2.992	149.6	80.63	2.992	149.6	52.16	2.992	149.6	162.23	2.992	149.6				16.07	2.992	149.6
106.74	2.996					3.36	2.996	149.8	81.03	2.996	149.8	52.19	2.996	149.8	162.5	2.996	149.8				16.34	2.996	149.8
98.34	2.825					-4.99	2.825	150	72.61	2.825	150	44	2.825	150	154.16	2.825	150				8.36	2.825	150
102.88	0.826					-1.7	0.826	150.2	71.91	0.826	150.2	43.24	0.826	150.2	153.38	0.826	150.2				7.49	0.826	150.2
102.88	0.826					-1.7	0.826	150.4	71.91	0.826	150.4	43.24	0.826	150.4	153.38	0.826	150.4				7.49	0.826	150.4
102.88	0.826					-1.7	0.826	150.6	71.91	0.826	150.6	43.24	0.826	150.6	153.38	0.826	150.6				7.49	0.826	150.6
102.88	0.826					-1.7	0.826	150.8	71.91	0.826	150.8	43.24	0.826	150.8	153.38	0.826	150.8				7.49	0.826	150.8
102.88	0.826					-1.7	0.826	151	71.91	0.826	151	43.24	0.826	151	153.38	0.826	151				7.49	0.826	151
102.88	0.826					-1.7	0.826	151.2	71.91	0.826	151.2	43.24	0.826	151.2	153.38	0.826	151.2				7.49	0.826	151.2
102.88	0.826
273.51	0.076		335.14	0.076	3.79	463.1	0.076	3.79	433.24	0.076	3.79	180.55	0.076	3.79	203.58	0.076	3.79	203.41	0.076	3.79	177.22	0.076	3.79
270.39	0.076		337.61	0.076	3.795	454.01	0.076	3.795	428.29	0.076	3.795	177.07	0.076	3.795	211.42	0.076	3.795	209.58	0.076	3.795	176.56	0.076	3.795
248.16	0.076		335.7	0.076	3.8	447.42	0.076	3.8	425.21	0.076	3.8	178.18	0.076	3.8	217.29	0.076	3.8	211.22	0.076	3.8	179.88	0.076	3.8
242.64	0.077		331.49	0.077	3.805	449.17	0.077	3.805	428.65	0.077	3.805	185.75	0.077	3.805	222.3	0.077	3.805	211.95	0.077	3.805	186.79	0.077	3.805
250.74	0.077		339.38	0.077	3.81	476.46	0.077	3.81	455.41	0.077	3.81	208.44	0.077	3.81	237.94	0.077	3.81	224.31	0.077	3.81	213.83	0.077	3.81
249.95	0.077		332.2	0.077	3.815	507.92	0.077	3.815	459.4	0.077	3.815	209.03	0.077	3.815	236.61	0.077	3.815	216.8	0.077	3.815	220.12	0.077	3.815
242.61	0.077		321.53	0.077	3.82	515.94	0.077	3.82	437.67	0.077	3.82	192.52	0.077	3.82	221.84	0.077	3.82	192.37	0.077	3.82	202.6	0.077	3.82
241.56	0.077		319.81	0.077	3.825	519.13	0.077	3.825	432.92	0.077	3.825	185.98	0.077	3.825	212.12	0.077	3.825	182.43	0.077	3.825	195.04	0.077	3.825
243.07	0.077		323.71	0.077	3.83	517.7	0.077	3.83	434.4	0.077	3.83	185.46	0.077	3.83	206.75	0.077	3.83	184.03	0.077	3.83	188.72	0.077	3.83
247.16	0.077		331.24	0.077	3.835	511.8	0.077	3.835	433.16	0.077	3.835	183.96	0.077	3.835	209.87	0.077	3.835	192.21	0.077	3.835	180.57	0.077	3.835
240.69	0.077		330.32	0.077	3.84	500.02	0.077	3.84	424.68	0.077	3.84	178.27	0.077	3.84	217.08	0.077	3.84	196.94	0.077	3.84	174.28	0.077	3.84
236.36	0.077		330.77	0.077	3.845	487.29	0.077	3.845	417.26	0.077	3.845	173.46	0.077	3.845	224.73	0.077	3.845	198.56	0.077	3.845	169.99	0.077	3.845
229.13	0.077		329.26	0.077	3.85	479.14	0.077	3.85	415.14	0.077	3.85	172.19	0.077	3.85	229.47	0.077	3.85	197.8	0.077	3.85	168.96	0.077	3.85
223.94	0.078		324.34	0.078	3.855	481.48	0.078	3.855	419.08	0.078	3.855	178.5	0.078	3.855	233.15	0.078	3.855	196.79	0.078	3.855	174.9	0.078	3.855
230.51	0.078		330.07	0.078	3.86	504.4	0.078	3.86	442.63	0.078	3.86	200.76	0.078	3.86	246.79	0.078	3.86	207.32	0.078	3.86	200.73	0.078	3.86
223.02	0.078		325.01	0.078	3.865	533.81	0.078	3.865	461.73	0.078	3.865	214.14	0.078	3.865	248.72	0.078	3.865	214.78	0.078	3.865	221.4	0.078	3.865
219.4	0.078		314.54	0.078	3.87	545.93	0.078	3.87	460.13	0.078	3.87	217.81	0.078	3.87	237.57	0.078	3.87	211.59	0.078	3.87	227.07	0.078	3.87
221.09	0.078		313.57	0.078	3.875	553.11	0.078	3.875	461.69	0.078	3.875	218.85	0.078	3.875	228.85	0.078	3.875	210.67	0.078	3.875	228.51	0.078	3.875
226.54	0.078		316.97	0.078	3.88	555.45	0.078	3.88	464.41	0.078	3.88	218.68	0.078	3.88	224.17	0.078	3.88	212.9	0.078	3.88	225.67	0.078	3.88
228.2	0.078		325.15	0.078	3.885	553.5	0.078	3.885	464.44	0.078	3.885	216.89	0.078	3.885	226.98	0.078	3.885	218.55	0.078	3.885	220.87	0.078	3.885
220.06	0.078		331.95	0.078	3.89	543.48	0.078	3.89	457.48	0.078	3.89	210.83	0.078	3.89	233.28	0.078	3.89	225.42	0.078	3.89	215.3	0.078	3.89
216.21	0.078		338.03	0.078	3.895	532.57	0.078	3.895	450.26	0.078	3.895	205.57	0.078	3.895	240.93	0.078	3.895	231.45	0.078	3.895	207.92	0.078	3.895
210.53	0.078		334.58	0.078	3.9	522.35	0.078	3.9	448.02	0.078	3.9	204.08	0.078	3.9	247.06	0.078	3.9	232.9	0.078	3.9	204.11	0.078	3.9
208.83	0.079		328.83	0.079	3.905	518.67	0.079	3.905	451.62	0.079	3.905	208.61	0.079	3.905	252.38	0.079	3.905	231.31	0.079	3.905	208.79	0.079	3.905
217.6	0.079		335.04	0.079	3.91	536.71	0.079	3.91	473.99	0.079	3.91	227.94	0.079	3.91	266.9	0.079	3.91	239.79	0.079	3.91	231.48	0.079	3.91
210.01	0.079		327.66	0.079	3.915	565.24	0.079	3.915	471.47	0.079	3.915	242.11	0.079	3.915	260.84	0.079	3.915	246.31	0.079	3.915	247.77	0.079	3.915
210.56	0.079		313.34	0.079	3.92	576.64	0.079	3.92	441.52	0.079	3.92	244.95	0.079	3.92	234.56	0.079	3.92	242.26	0.079	3.92	246.83	0.079	3.92
211.51	0.079		309.14	0.079	3.925	582.05	0.079	3.925	432.95	0.079	3.925	244.08	0.079	3.925	221.46	0.079	3.925	236.01	0.079	3.925	242.08	0.079	3.925
212.37	0.079		311.06	0.079	3.93	581.52	0.079	3.93	432.87	0.079	3.93	242.61	0.079	3.93	214.36	0.079	3.93	234.02	0.079	3.93	238.06	0.079	3.93
215.73	0.079		320.17	0.079	3.935	577	0.079	3.935	429.52	0.079	3.935	240.34	0.079	3.935	214.38	0.079	3.935	238.46	0.079	3.935	233.91	0.079	3.935
209.69	0.079		324.69	0.079	3.94	569.2	0.079	3.94	421.69	0.079	3.94	236.25	0.079	3.94	220.64	0.079	3.94	244.62	0.079	3.94	226.32	0.079	3.94
205.81	0.079		328.75	0.079	3.945	560.6	0.079	3.945	416.13	0.079	3.945	232.27	0.079	3.945	230.68	0.079	3.945	253.54	0.079	3.945	220.18	0.079	3.945
202.2	0.079		327.9	0.079	3.95	552.85	0.079	3.95	412.54	0.079	3.95	227.43	0.079	3.95	239.58	0.079	3.95	258.19	0.079	3.95	219.88	0.079	3.95
201.95	0.08		326.59	0.08	3.955	551.5	0.08	3.955	416.25	0.08	3.955	229.41	0.08	3.955	246.3	0.08	3.955	259.1	0.08	3.955	228.01	0.08	3.955
214.75	0.08		336.25	0.08	3.96	569.76	0.08	3.96	440.23	0.08	3.96	249.79	0.08	3.96	262.39	0.08	3.96	270.46	0.08	3.96	253.7	0.08	3.96
204.55	0.08		327.66	0.08	3.965	552.12	0.08	3.965	447.26	0.08	3.965	244.45	0.08	3.965	248.93	0.08	3.965	278.94	0.08	3.965	249.69	0.08	3.965
199.37	0.08		310.78	0.08	3.97	501.47	0.08	3.97	431.63	0.08	3.97	219.24	0.08	3.97	216.89	0.08	3.97	273.9	0.08	3.97	219.82	0.08	3.97
199.57	0.08		306.08	0.08	3.975	488.18	0.08	3.975	430.26	0.08	3.975	210.69	0.08	3.975	201.28	0.08	3.975	268.12	0.08	3.975	210.9	0.08	3.975
202.41	0.08		309.74	0.08	3.98	491.88	0.08	3.98	432.6	0.08	3.98	210.18	0.08	3.98	193.77	0.08	3.98	264.88	0.08	3.98	210.23	0.08	3.98
210.25	0.08		317.87	0.08	3.985	493.52	0.08	3.985	432.53	0.08	3.985	210.25	0.08	3.985	193.03	0.08	3.985	266.66	0.08	3.985	203.47	0.08	3.985
205.27	0.08		321.69	0.08	3.99	486.48	0.08	3.99	425	0.08	3.99	205.36	0.08	3.99	196.68	0.08	3.99	272.24	0.08	3.99	193.28	0.08	3.99
199.51	0.08		325.86	0.08	3.995	476.39	0.08	3.995	413.92	0.08	3.995	198.56	0.08	3.995	204.27	0.08	3.995	279.1	0.08	3.995	185.86	0.08	3.995
192.81	0.08		326.83	0.08	4	466.64	0.08	4	404.45	0.08	4	195.49	0.08	4	209.56	0.08	4	281.51	0.08	4	181.18	0.08	4
192.83	0.081		326.05	0.081	4.005	463.23	0.081	4.005	401.91	0.081	4.005	199.41	0.081	4.005	214.5	0.081	4.005	281.43	0.081	4.005	186.57	0.081	4.005
204.38	0.081		333.31	0.081	4.01	483.52	0.081	4.01	422.43	0.081	4.01	219.44	0.081	4.01	235.63	0.081	4.01	292.65	0.081	4.01	212.05	0.081	4.01
195.44	0.081		325.76	0.081	4.015	486.32	0.081	4.015	438.82	0.081	4.015	230.52	0.081	4.015	242.69	0.081	4.015	285.83	0.081	4.015	234.4	0.081	4.015
191.08	0.081		312.27	0.081	4.02	466.66	0.081	4.02	434.73	0.081	4.02	229.23	0.081	4.02	233.25	0.081	4.02	259.41	0.081	4.02	243.44	0.081	4.02
194.57	0.081		307.01	0.081	4.025	465.31	0.081	4.025	438.35	0.081	4.025	229.6	0.081	4.025	223.85	0.081	4.025	246.25	0.081	4.025	246.55	0.081	4.025
198.29	0.081		309.15	0.081	4.03	470.1	0.081	4.03	443.9	0.081	4.03	232.33	0.081	4.03	215.81	0.081	4.03	245.33	0.081	4.03	244.79	0.081	4.03
203.9	0.081		316.84	0.081	4.035	470.85	0.081	4.035	445.34	0.081	4.035	232.38	0.081	4.035	215	0.081	4.035	251.56	0.081	4.035	239.11	0.081	4.035
196.43	0.081		320.86	0.081	4.04	465.46	0.081	4.04	440.46	0.081	4.04	224.8	0.081	4.04	219.8	0.081	4.04	258.98	0.081	4.04	230.3	0.081	4.04
193.03	0.081		325.41	0.081	4.045	458.41	0.081	4.045	432.97	0.081	4.045	217.59	0.081	4.045	225.86	0.081	4.045	267.03	0.081	4.045	222.22	0.081	4.045
191.37	0.081		325.77	0.081	4.05	451.29	0.081	4.05	425.55	0.081	4.05	213.15	0.081	4.05	231.44	0.081	4.05	269.39	0.081	4.05	216.64	0.081	4.05
192.18	0.082		323.9	0.082	4.055	448.5	0.082	4.055	423.97	0.082	4.055	214.77	0.082	4.055	237.03	0.082	4.055	268.35	0.082	4.055	218.4	0.082	4.055
200.79	0.082		334.26	0.082	4.06	468.46	0.082	4.06	444.58	0.082	4.06	235.88	0.082	4.06	256.58	0.082	4.06	281.44	0.082	4.06	239.95	0.082	4.06
189.33	0.082		325.97	0.082	4.065	489.73	0.082	4.065	457.96	0.082	4.065	245.5	0.082	4.065	266.73	0.082	4.065	289.26	0.082	4.065	263.57	0.082	4.065
186.11	0.082		310.27	0.082	4.07	491.37	0.082	4.07	441.8	0.082	4.07	241.3	0.082	4.07	261.09	0.082	4.07	281.16	0.082	4.07	272.56	0.082	4.07
189.68	0.082		302.81	0.082	4.075	494.31	0.082	4.075	433.8	0.082	4.075	241.73	0.082	4.075	250.73	0.082	4.075	272.87	0.082	4.075	272.94	0.082	4.075
191.88	0.082		302.82	0.082	4.08	495.77	0.082	4.08	433.68	0.082	4.08	243.08	0.082	4.08	242.15	0.082	4.08	269.77	0.082	4.08	270.81	0.082	4.08
194.78	0.082		309.59	0.082	4.085	494.94	0.082	4.085	434.33	0.082	4.085	241.39	0.082	4.085	240.31	0.082	4.085	275.08	0.082	4.085	266.62	0.082	4.085
187.27	0.082		314.26	0.082	4.09	490.68	0.082	4.09	429.77	0.082	4.09	235.91	0.082	4.09	244.24	0.082	4.09	283.36	0.082	4.09	257.78	0.082	4.09
188.29	0.082		321.84	0.082	4.095	483.62	0.082	4.095	422.9	0.082	4.095	229.93	0.082	4.095	249.22	0.082	4.095	290.79	0.082	4.095	249.91	0.082	4.095
187.4	0.082		326.25	0.082	4.1	474.84	0.082	4.1	415.16	0.082	4.1	225.73	0.082	4.1	253.95	0.082	4.1	296.3	0.082	4.1	246.11	0.082	4.1
186.79	0.083		326.79	0.083	4.105	470.14	0.083	4.105	414.17	0.083	4.105	226.8	0.083	4.105	263.07	0.083	4.105	298.95	0.083	4.105	251.9	0.083	4.105
193.56	0.083		338.07	0.083	4.11	490.56	0.083	4.11	436.42	0.083	4.11	244.38	0.083	4.11	287.08	0.083	4.11	312.93	0.083	4.11	278.78	0.083	4.11
184.52	0.083		327.69	0.083	4.115	520.66	0.083	4.115	432.11	0.083	4.115	233.87	0.083	4.115	294.2	0.083	4.115	286.62	0.083	4.115	265.27	0.083	4.115
183.11	0.083		310.9	0.083	4.12	529.45	0.083	4.12	406.08	0.083	4.12	207.11	0.083	4.12	281.45	0.083	4.12	225.23	0.083	4.12	225.38	0.083	4.12
186.48	0.083		303.86	0.083	4.125	532.85	0.083	4.125	402.79	0.083	4.125	201.84	0.083	4.125	270.09	0.083	4.125	200.06	0.083	4.125	212.56	0.083	4.125
186.82	0.083		302.98	0.083	4.13	536.83	0.083	4.13	406.56	0.083	4.13	203.96	0.083	4.13	262.03	0.083	4.13	199.25	0.083	4.13	210.7	0.083	4.13
189.72	0.083		307.1	0.083	4.135	538.73	0.083	4.135	408.05	0.083	4.135	205.21	0.083	4.135	258.04	0.083	4.135	205.49	0.083	4.135	209.21	0.083	4.135
184.48	0.083		309.74	0.083	4.14	531.57	0.083	4.14	401.04	0.083	4.14	201.71	0.083	4.14	257.33	0.083	4.14	212.6	0.083	4.14	200.91	0.083	4.14
184.43	0.083		317	0.083	4.145	520.44	0.083	4.145	392.35	0.083	4.145	195.32	0.083	4.145	260.93	0.083	4.145	221.45	0.083	4.145	192.54	0.083	4.145
183.18	0.083		322.71	0.083	4.15	508.25	0.083	4.15	383.94	0.083	4.15	188.61	0.083	4.15	265.98	0.083	4.15	225.94	0.083	4.15	186.03	0.083	4.15
182.25	0.084		325.66	0.084	4.155	502.66	0.084	4.155	380.76	0.084	4.155	187.55	0.084	4.155	272.45	0.084	4.155	230.4	0.084	4.155	186.8	0.084	4.155
191.57	0.084		336.83	0.084	4.16	521.82	0.084	4.16	400.32	0.084	4.16	207.24	0.084	4.16	293.31	0.084	4.16	246.93	0.084	4.16	211.42	0.084	4.16
184.3	0.084		327.78	0.084	4.165	544.85	0.084	4.165	426.47	0.084	4.165	225.54	0.084	4.165	308.66	0.084	4.165	253.02	0.084	4.165	238.36	0.084	4.165
179.77	0.084		312.08	0.084	4.17	545.31	0.084	4.17	435.82	0.084	4.17	234.47	0.084	4.17	307.51	0.084	4.17	243.46	0.084	4.17	250.11	0.084	4.17
179.71	0.084		304.04	0.084	4.175	548.39	0.084	4.175	443.08	0.084	4.175	240.4	0.084	4.175	301.51	0.084	4.175	234.12	0.084	4.175	254.5	0.084	4.175
181.24	0.084		302.4	0.084	4.18	553.67	0.084	4.18	448.69	0.084	4.18	242.63	0.084	4.18	295.75	0.084	4.18	228.29	0.084	4.18	255.3	0.084	4.18
186.03	0.084		305.09	0.084	4.185	556.99	0.084	4.185	452.65	0.084	4.185	242.06	0.084	4.185	293.03	0.084	4.185	230.18	0.084	4.185	254.75	0.084	4.185
186.64	0.084		308.78	0.084	4.19	552.56	0.084	4.19	448.65	0.084	4.19	237.21	0.084	4.19	292.55	0.084	4.19	236.71	0.084	4.19	248.93	0.084	4.19
186.25	0.084		315.79	0.084	4.195	544.36	0.084	4.195	439.02	0.084	4.195	228.61	0.084	4.195	296.36	0.084	4.195	243.17	0.084	4.195	239.9	0.084	4.195
182.55	0.084		319.96	0.084	4.2	535.08	0.084	4.2	427.78	0.084	4.2	220.38	0.084	4.2	302.15	0.084	4.2	247.57	0.084	4.2	230.91	0.084	4.2
179.83	0.085		322.32	0.085	4.205	528.83	0.085	4.205	422.48	0.085	4.205	219.83	0.085	4.205	310.29	0.085	4.205	250.92	0.085	4.205	230.24	0.085	4.205
186.84	0.085		336.77	0.085	4.21	542.13	0.085	4.21	438.27	0.085	4.21	236.97	0.085	4.21	330.38	0.085	4.21	264	0.085	4.21	250.92	0.085	4.21
178.34	0.085		328.59	0.085	4.215	533.06	0.085	4.215	453.43	0.085	4.215	255.37	0.085	4.215	341.9	0.085	4.215	270.16	0.085	4.215	274.79	0.085	4.215
174.77	0.085		311.48	0.085	4.22	498.8	0.085	4.22	448.06	0.085	4.22	264.81	0.085	4.22	335.32	0.085	4.22	262.44	0.085	4.22	284.74	0.085	4.22
176.64	0.085		300.95	0.085	4.225	491.27	0.085	4.225	447.45	0.085	4.225	269.58	0.085	4.225	325.45	0.085	4.225	252.89	0.085	4.225	285.02	0.085	4.225
179.85	0.085		299.23	0.085	4.23	495.14	0.085	4.23	451.32	0.085	4.23	274.43	0.085	4.23	316.78	0.085	4.23	248.89	0.085	4.23	282.65	0.085	4.23
183.2	0.085		305.77	0.085	4.235	496.23	0.085	4.235	454.85	0.085	4.235	278.41	0.085	4.235	311.55	0.085	4.235	253.28	0.085	4.235	281.62	0.085	4.235
179.09	0.085		312.12	0.085	4.24	492.35	0.085	4.24	451.4	0.085	4.24	274.5	0.085	4.24	310.87	0.085	4.24	257.78	0.085	4.24	275.47	0.085	4.24
177.02	0.085		316.71	0.085	4.245	486.87	0.085	4.245	443.28	0.085	4.245	267.47	0.085	4.245	316.44	0.085	4.245	263.03	0.085	4.245	268.86	0.085	4.245
176.87	0.085		318.51	0.085	4.25	478.73	0.085	4.25	434.06	0.085	4.25	258.91	0.085	4.25	323.71	0.085	4.25	268.51	0.085	4.25	263.38	0.085	4.25
176.32	0.086		321.1	0.086	4.255	472.65	0.086	4.255	430.2	0.086	4.255	255.78	0.086	4.255	332.08	0.086	4.255	273.88	0.086	4.255	265.47	0.086	4.255
186.43	0.086		334.16	0.086	4.26	487.46	0.086	4.26	447.3	0.086	4.26	270.88	0.086	4.26	353.6	0.086	4.26	290.15	0.086	4.26	288.18	0.086	4.26
177.08	0.086		328.32	0.086	4.265	508.52	0.086	4.265	468.87	0.086	4.265	286	0.086	4.265	332.87	0.086	4.265	300.14	0.086	4.265	301.66	0.086	4.265
174.64	0.086		310.28	0.086	4.27	513.28	0.086	4.27	475.14	0.086	4.27	291.48	0.086	4.27	269.38	0.086	4.27	292.26	0.086	4.27	294.02	0.086	4.27
173.96	0.086		297.07	0.086	4.275	516.5	0.086	4.275	479.69	0.086	4.275	295.49	0.086	4.275	236.18	0.086	4.275	282.8	0.086	4.275	291.16	0.086	4.275
176.17	0.086		295.15	0.086	4.28	518.4	0.086	4.28	484.61	0.086	4.28	295.84	0.086	4.28	226.69	0.086	4.28	276.81	0.086	4.28	289.8	0.086	4.28
178.53	0.086		301.46	0.086	4.285	520.87	0.086	4.285	487.68	0.086	4.285	294.99	0.086	4.285	224.98	0.086	4.285	275.22	0.086	4.285	284.86	0.086	4.285
172.99	0.086		305.92	0.086	4.29	518.46	0.086	4.29	484.42	0.086	4.29	292.77	0.086	4.29	226.62	0.086	4.29	279.07	0.086	4.29	274.63	0.086	4.29
173.32	0.086		313.37	0.086	4.295	512.06	0.086	4.295	477.48	0.086	4.295	290.08	0.086	4.295	231	0.086	4.295	286.87	0.086	4.295	263.41	0.086	4.295
172.93	0.086		320.59	0.086	4.3	500.67	0.086	4.3	466.96	0.086	4.3	285.06	0.086	4.3	235.34	0.086	4.3	292.34	0.086	4.3	254.14	0.086	4.3
172.83	0.087		325.74	0.087	4.305	489.94	0.087	4.305	458.03	0.087	4.305	283.58	0.087	4.305	240.6	0.087	4.305	298.84	0.087	4.305	252.86	0.087	4.305
182.08	0.087		336.96	0.087	4.31	505.04	0.087	4.31	470.5	0.087	4.31	297.48	0.087	4.31	261.38	0.087	4.31	317.11	0.087	4.31	273.31	0.087	4.31
171.92	0.087		327.32	0.087	4.315	532.6	0.087	4.315	465.02	0.087	4.315	299.97	0.087	4.315	242.39	0.087	4.315	294.36	0.087	4.315	299.68	0.087	4.315
170.82	0.087		309.68	0.087	4.32	540.62	0.087	4.32	434.16	0.087	4.32	292.32	0.087	4.32	207.52	0.087	4.32	234.51	0.087	4.32	314.62	0.087	4.32
172.28	0.087		301.78	0.087	4.325	544.85	0.087	4.325	429.71	0.087	4.325	291.33	0.087	4.325	192.08	0.087	4.325	209.5	0.087	4.325	322.24	0.087	4.325
171.88	0.087		297.03	0.087	4.33	550.52	0.087	4.33	435.35	0.087	4.33	293.24	0.087	4.33	187.58	0.087	4.33	204.17	0.087	4.33	323.48	0.087	4.33
175.15	0.087		296.44	0.087	4.335	556.6	0.087	4.335	438.28	0.087	4.335	296.47	0.087	4.335	187.99	0.087	4.335	204.98	0.087	4.335	321.94	0.087	4.335
171.28	0.087		298.99	0.087	4.34	556.89	0.087	4.34	436.83	0.087	4.34	295.25	0.087	4.34	189.11	0.087	4.34	207.81	0.087	4.34	315.46	0.087	4.34
170.3	0.087		306.42	0.087	4.345	549.12	0.087	4.345	433.03	0.087	4.345	292.01	0.087	4.345	192.43	0.087	4.345	214.58	0.087	4.345	306.81	0.087	4.345
168.62	0.087		312.95	0.087	4.35	535.74	0.087	4.35	426.8	0.087	4.35	284.1	0.087	4.35	198	0.087	4.35	220.6	0.087	4.35	296.11	0.087	4.35
168.62	0.088		319.32	0.088	4.355	529.38	0.088	4.355	423.17	0.088	4.355	279.19	0.088	4.355	206.64	0.088	4.355	227.26	0.088	4.355	289.2	0.088	4.355
178.09	0.088		333.33	0.088	4.36	545.08	0.088	4.36	439.69	0.088	4.36	295.87	0.088	4.36	233.03	0.088	4.36	246.42	0.088	4.36	304.35	0.088	4.36
170.81	0.088		326.71	0.088	4.365	537.24	0.088	4.365	442.48	0.088	4.365	314.06	0.088	4.365	241.52	0.088	4.365	229.85	0.088	4.365	327.37	0.088	4.365
170.64	0.088		315.02	0.088	4.37	501.45	0.088	4.37	419.91	0.088	4.37	321.73	0.088	4.37	231.67	0.088	4.37	192.27	0.088	4.37	338.48	0.088	4.37
169.41	0.088		306.87	0.088	4.375	492.69	0.088	4.375	414.94	0.088	4.375	324.09	0.088	4.375	221.55	0.088	4.375	176.94	0.088	4.375	344.53	0.088	4.375
167.95	0.088		300.78	0.088	4.38	497.91	0.088	4.38	420.58	0.088	4.38	326.09	0.088	4.38	215.18	0.088	4.38	171.44	0.088	4.38	348.2	0.088	4.38
172.25	0.088		303.43	0.088	4.385	504.18	0.088	4.385	427.19	0.088	4.385	328.2	0.088	4.385	209.41	0.088	4.385	172.08	0.088	4.385	349.74	0.088	4.385
168.39	0.088		308.05	0.088	4.39	503.42	0.088	4.39	427.23	0.088	4.39	327.35	0.088	4.39	204.29	0.088	4.39	174.86	0.088	4.39	344.88	0.088	4.39
168.29	0.088		314.72	0.088	4.395	499.15	0.088	4.395	422.17	0.088	4.395	324.3	0.088	4.395	204.18	0.088	4.395	181.15	0.088	4.395	335.24	0.088	4.395
167.93	0.088		319.59	0.088	4.4	492.43	0.088	4.4	413.11	0.088	4.4	318.9	0.088	4.4	210.05	0.088	4.4	188.59	0.088	4.4	325.37	0.088	4.4
169.22	0.089		322.28	0.089	4.405	486.5	0.089	4.405	406.27	0.089	4.405	317.08	0.089	4.405	220.85	0.089	4.405	197.22	0.089	4.405	322.13	0.089	4.405
178.38	0.089		336.17	0.089	4.41	503.42	0.089	4.41	423.24	0.089	4.41	333.2	0.089	4.41	246.82	0.089	4.41	217.85	0.089	4.41	340.54	0.089	4.41
168.65	0.089		330.62	0.089	4.415	528.95	0.089	4.415	443.29	0.089	4.415	326.95	0.089	4.415	259.54	0.089	4.415	226.49	0.089	4.415	307.33	0.089	4.415
163.47	0.089		315.83	0.089	4.42	533.63	0.089	4.42	444.3	0.089	4.42	277.87	0.089	4.42	258.15	0.089	4.42	216.34	0.089	4.42	249.25	0.089	4.42
162.01	0.089		303.46	0.089	4.425	536.79	0.089	4.425	447.71	0.089	4.425	244.69	0.089	4.425	253.69	0.089	4.425	205.55	0.089	4.425	237.94	0.089	4.425
164.36	0.089		296.66	0.089	4.43	541.64	0.089	4.43	453.42	0.089	4.43	239.04	0.089	4.43	247.41	0.089	4.43	196.67	0.089	4.43	243.34	0.089	4.43
169	0.089		301.03	0.089	4.435	546.36	0.089	4.435	459.03	0.089	4.435	244.69	0.089	4.435	240.68	0.089	4.435	194.75	0.089	4.435	244.88	0.089	4.435
164.54	0.089		306.55	0.089	4.44	546.11	0.089	4.44	457.95	0.089	4.44	245.48	0.089	4.44	232.15	0.089	4.44	196.73	0.089	4.44	239.49	0.089	4.44
163.1	0.089		315.31	0.089	4.445	541.7	0.089	4.445	452.55	0.089	4.445	244.3	0.089	4.445	229.77	0.089	4.445	204.38	0.089	4.445	232.67	0.089	4.445
163.43	0.089		319.95	0.089	4.45	531.45	0.089	4.45	444.75	0.089	4.45	240.12	0.089	4.45	232.92	0.089	4.45	210.56	0.089	4.45	222.66	0.089	4.45
166.5	0.09		324.2	0.09	4.455	522.22	0.09	4.455	439.79	0.09	4.455	238.54	0.09	4.455	239.71	0.09	4.455	217.2	0.09	4.455	217.23	0.09	4.455
176.03	0.09		341.09	0.09	4.46	536.14	0.09	4.46	456.99	0.09	4.46	256.18	0.09	4.46	260.22	0.09	4.46	238.96	0.09	4.46	236.32	0.09	4.46
166.23	0.09		335.37	0.09	4.465	555.38	0.09	4.465	478.89	0.09	4.465	262.42	0.09	4.465	277.73	0.09	4.465	232.64	0.09	4.465	254.36	0.09	4.465
162.21	0.09		319.13	0.09	4.47	551.2	0.09	4.47	481.16	0.09	4.47	254.72	0.09	4.47	283.29	0.09	4.47	198.17	0.09	4.47	257.97	0.09	4.47
161.53	0.09		307.62	0.09	4.475	549.6	0.09	4.475	483.91	0.09	4.475	252.52	0.09	4.475	282.08	0.09	4.475	180.05	0.09	4.475	258.9	0.09	4.475
161.9	0.09		296.73	0.09	4.48	551.4	0.09	4.48	488.91	0.09	4.48	254.03	0.09	4.48	276.54	0.09	4.48	170.91	0.09	4.48	260	0.09	4.48
164.2	0.09		295.64	0.09	4.485	555.19	0.09	4.485	495.01	0.09	4.485	257.02	0.09	4.485	272.33	0.09	4.485	167.74	0.09	4.485	260.18	0.09	4.485
160.7	0.09		298.08	0.09	4.49	558.11	0.09	4.49	498.3	0.09	4.49	255.35	0.09	4.49	267.11	0.09	4.49	168.91	0.09	4.49	257.02	0.09	4.49
161.16	0.09		304.72	0.09	4.495	559.09	0.09	4.495	496.65	0.09	4.495	252.39	0.09	4.495	265.77	0.09	4.495	174.03	0.09	4.495	249.35	0.09	4.495
159.82	0.09		311.18	0.09	4.5	553.44	0.09	4.5	489.79	0.09	4.5	246.31	0.09	4.5	268.16	0.09	4.5	180.56	0.09	4.5	237.13	0.09	4.5
162.35	0.091		319.56	0.091	4.505	545.52	0.091	4.505	484.38	0.091	4.505	242.16	0.091	4.505	275.7	0.091	4.505	188.12	0.091	4.505	228.68	0.091	4.505
170.44	0.091		337.07	0.091	4.51	556.23	0.091	4.51	496.74	0.091	4.51	255.52	0.091	4.51	295.77	0.091	4.51	207.87	0.091	4.51	245.5	0.091	4.51
159.69	0.091		330.77	0.091	4.515	554.02	0.091	4.515	515.26	0.091	4.515	273.83	0.091	4.515	305.78	0.091	4.515	220.45	0.091	4.515	248.62	0.091	4.515
154.45	0.091		317.63	0.091	4.52	519.69	0.091	4.52	517.61	0.091	4.52	282.86	0.091	4.52	301.73	0.091	4.52	217.36	0.091	4.52	230.39	0.091	4.52
154.12	0.091		310.17	0.091	4.525	508.07	0.091	4.525	520.71	0.091	4.525	287.18	0.091	4.525	296.73	0.091	4.525	211	0.091	4.525	227.52	0.091	4.525
155.33	0.091		302.36	0.091	4.53	509.86	0.091	4.53	525.76	0.091	4.53	292.2	0.091	4.53	287.58	0.091	4.53	204.18	0.091	4.53	231.91	0.091	4.53
161.01	0.091		302.41	0.091	4.535	514.49	0.091	4.535	530.07	0.091	4.535	297.76	0.091	4.535	280.17	0.091	4.535	200.87	0.091	4.535	236.38	0.091	4.535
159.8	0.091		303.43	0.091	4.54	515.93	0.091	4.54	530.14	0.091	4.54	297.93	0.091	4.54	271.91	0.091	4.54	200.45	0.091	4.54	234.83	0.091	4.54
159.69	0.091		307.04	0.091	4.545	515.22	0.091	4.545	529.16	0.091	4.545	296.07	0.091	4.545	267.66	0.091	4.545	204.15	0.091	4.545	227.03	0.091	4.545
157.76	0.091		311.94	0.091	4.55	509.63	0.091	4.55	525.34	0.091	4.55	290.19	0.091	4.55	270.5	0.091	4.55	208.73	0.091	4.55	216.01	0.091	4.55
158.74	0.092		317.67	0.092	4.555	502.49	0.092	4.555	521.72	0.092	4.555	283.61	0.092	4.555	280.24	0.092	4.555	214.97	0.092	4.555	210.61	0.092	4.555
167.46	0.092		332.32	0.092	4.56	512.04	0.092	4.56	532.82	0.092	4.56	291.14	0.092	4.56	303.64	0.092	4.56	234.93	0.092	4.56	227	0.092	4.56
159.11	0.092		330.8	0.092	4.565	532.05	0.092	4.565	519.73	0.092	4.565	302.87	0.092	4.565	311.46	0.092	4.565	250.19	0.092	4.565	246.49	0.092	4.565
157.79	0.092		319.43	0.092	4.57	539.27	0.092	4.57	476.89	0.092	4.57	309.25	0.092	4.57	273.44	0.092	4.57	250.6	0.092	4.57	255.37	0.092	4.57
156.33	0.092		308.23	0.092	4.575	543.7	0.092	4.575	462.55	0.092	4.575	311.99	0.092	4.575	236.89	0.092	4.575	243.4	0.092	4.575	262.75	0.092	4.575
155.39	0.092		300.82	0.092	4.58	548.9	0.092	4.58	466	0.092	4.58	313.23	0.092	4.58	224.22	0.092	4.58	233.08	0.092	4.58	268.94	0.092	4.58
157.55	0.092		301.36	0.092	4.585	554.45	0.092	4.585	473.39	0.092	4.585	317.77	0.092	4.585	219.72	0.092	4.585	226.66	0.092	4.585	272.55	0.092	4.585
153.47	0.092		304.12	0.092	4.59	555.36	0.092	4.59	477.81	0.092	4.59	320.54	0.092	4.59	212.78	0.092	4.59	224.5	0.092	4.59	269.98	0.092	4.59
154.59	0.092		310.62	0.092	4.595	552.36	0.092	4.595	480.57	0.092	4.595	320.2	0.092	4.595	205.84	0.092	4.595	227.43	0.092	4.595	261.75	0.092	4.595
158.05	0.092		315.81	0.092	4.6	542.84	0.092	4.6	476.94	0.092	4.6	315.21	0.092	4.6	203.6	0.092	4.6	235.21	0.092	4.6	249.16	0.092	4.6
159.59	0.093		321.37	0.093	4.605	531.29	0.093	4.605	469.29	0.093	4.605	309.93	0.093	4.605	208.57	0.093	4.605	243.97	0.093	4.605	240.92	0.093	4.605
167.63	0.093		338.72	0.093	4.61	539.43	0.093	4.61	476.37	0.093	4.61	320.9	0.093	4.61	231.02	0.093	4.61	264.35	0.093	4.61	252.51	0.093	4.61
152.23	0.093		334.89	0.093	4.615	560.17	0.093	4.615	490.31	0.093	4.615	337.03	0.093	4.615	246.03	0.093	4.615	282.43	0.093	4.615	272.64	0.093	4.615
148.52	0.093		319.82	0.093	4.62	566.08	0.093	4.62	492.17	0.093	4.62	344.27	0.093	4.62	248.21	0.093	4.62	282.67	0.093	4.62	287.23	0.093	4.62
149.37	0.093		308.71	0.093	4.625	568.31	0.093	4.625	493.96	0.093	4.625	344.25	0.093	4.625	247.91	0.093	4.625	275.51	0.093	4.625	296.88	0.093	4.625
150.47	0.093		298.71	0.093	4.63	572.31	0.093	4.63	498.24	0.093	4.63	345.03	0.093	4.63	244.68	0.093	4.63	265.42	0.093	4.63	302.54	0.093	4.63
153.2	0.093		294.89	0.093	4.635	580.04	0.093	4.635	504.66	0.093	4.635	348.78	0.093	4.635	240.67	0.093	4.635	256.68	0.093	4.635	304.35	0.093	4.635
153.57	0.093		296.95	0.093	4.64	586.81	0.093	4.64	507.14	0.093	4.64	347.55	0.093	4.64	233.67	0.093	4.64	252.67	0.093	4.64	300.68	0.093	4.64
155.27	0.093		301.94	0.093	4.645	589.84	0.093	4.645	507.47	0.093	4.645	344.38	0.093	4.645	228.21	0.093	4.645	256.35	0.093	4.645	295.86	0.093	4.645
152.98	0.093		307.42	0.093	4.65	584.17	0.093	4.65	503.3	0.093	4.65	337.46	0.093	4.65	227.48	0.093	4.65	261.11	0.093	4.65	285.5	0.093	4.65
152.23	0.094		316.4	0.094	4.655	574.78	0.094	4.655	497.45	0.094	4.655	330.6	0.094	4.655	232.51	0.094	4.655	266.8	0.094	4.655	275.7	0.094	4.655
160.2	0.094		336.81	0.094	4.66	582.82	0.094	4.66	507.92	0.094	4.66	341.47	0.094	4.66	256.64	0.094	4.66	287.15	0.094	4.66	284.83	0.094	4.66
146.68	0.094		333.58	0.094	4.665	585.09	0.094	4.665	514.78	0.094	4.665	345.55	0.094	4.665	276.3	0.094	4.665	270.99	0.094	4.665	300.95	0.094	4.665
147.82	0.094		323.8	0.094	4.67	561.78	0.094	4.67	494.09	0.094	4.67	339.31	0.094	4.67	281.3	0.094	4.67	224.13	0.094	4.67	309.93	0.094	4.67
150.15	0.094		314.58	0.094	4.675	552.74	0.094	4.675	484.31	0.094	4.675	341.48	0.094	4.675	279.44	0.094	4.675	206.53	0.094	4.675	319.13	0.094	4.675
148.34	0.094		304.12	0.094	4.68	555.63	0.094	4.68	487.34	0.094	4.68	346.04	0.094	4.68	273.74	0.094	4.68	200.67	0.094	4.68	327.61	0.094	4.68
150.18	0.094		300.07	0.094	4.685	562.64	0.094	4.685	495.19	0.094	4.685	351.35	0.094	4.685	266	0.094	4.685	196.73	0.094	4.685	331.9	0.094	4.685
146.57	0.094		299.6	0.094	4.69	565.28	0.094	4.69	500.66	0.094	4.69	353.24	0.094	4.69	257.7	0.094	4.69	195.14	0.094	4.69	325.17	0.094	4.69
146.26	0.094		301.66	0.094	4.695	564.58	0.094	4.695	503.53	0.094	4.695	349.95	0.094	4.695	251.89	0.094	4.695	197.69	0.094	4.695	314.92	0.094	4.695
144.54	0.094		305.68	0.094	4.7	560.07	0.094	4.7	501.88	0.094	4.7	343.48	0.094	4.7	250.89	0.094	4.7	202.39	0.094	4.7	303.18	0.094	4.7
149.24	0.095		313.73	0.095	4.705	557.63	0.095	4.705	496.8	0.095	4.705	338.87	0.095	4.705	258.66	0.095	4.705	210.06	0.095	4.705	293.98	0.095	4.705
160.47	0.095		336.05	0.095	4.71	572.2	0.095	4.71	506.92	0.095	4.71	348.71	0.095	4.71	284.19	0.095	4.71	230.93	0.095	4.71	303.09	0.095	4.71
148.64	0.095		334.72	0.095	4.715	560.34	0.095	4.715	500.37	0.095	4.715	360.75	0.095	4.715	300.85	0.095	4.715	223.23	0.095	4.715	311.35	0.095	4.715
146.61	0.095		322.89	0.095	4.72	516.84	0.095	4.72	463.11	0.095	4.72	355.48	0.095	4.72	303.21	0.095	4.72	193.76	0.095	4.72	306.69	0.095	4.72
143.27	0.095		312.07	0.095	4.725	505.28	0.095	4.725	450.87	0.095	4.725	314.44	0.095	4.725	302.32	0.095	4.725	180.52	0.095	4.725	309.03	0.095	4.725
142.42	0.095		304.94	0.095	4.73	512.14	0.095	4.73	454.47	0.095	4.73	259.8	0.095	4.73	297.19	0.095	4.73	174.99	0.095	4.73	312.78	0.095	4.73
148.08	0.095		301.73	0.095	4.735	520.67	0.095	4.735	462.21	0.095	4.735	247.88	0.095	4.735	289.21	0.095	4.735	173.57	0.095	4.735	293.21	0.095	4.735
147.87	0.095		301.85	0.095	4.74	522.5	0.095	4.74	465.98	0.095	4.74	251.34	0.095	4.74	279.04	0.095	4.74	171.52	0.095	4.74	243.71	0.095	4.74
147.18	0.095		306.75	0.095	4.745	521.83	0.095	4.745	468.19	0.095	4.745	254.9	0.095	4.745	270.71	0.095	4.745	174.42	0.095	4.745	222.61	0.095	4.745
145.67	0.095		312.06	0.095	4.75	517.82	0.095	4.75	466.8	0.095	4.75	254.97	0.095	4.75	266.49	0.095	4.75	179.83	0.095	4.75	216.36	0.095	4.75
147.42	0.096		320.25	0.096	4.755	511.64	0.096	4.755	463.04	0.096	4.755	254.05	0.096	4.755	270.52	0.096	4.755	185.42	0.096	4.755	210.25	0.096	4.755
154.85	0.096		340.97	0.096	4.76	521.74	0.096	4.76	475.42	0.096	4.76	265.69	0.096	4.76	295.25	0.096	4.76	205.87	0.096	4.76	221.88	0.096	4.76
143.45	0.096		335.84	0.096	4.765	537.87	0.096	4.765	488.33	0.096	4.765	250.79	0.096	4.765	282.73	0.096	4.765	216.84	0.096	4.765	234.86	0.096	4.765
142.81	0.096		324.06	0.096	4.77	539.7	0.096	4.77	482.62	0.096	4.77	218.98	0.096	4.77	241.2	0.096	4.77	210.17	0.096	4.77	239.35	0.096	4.77
142.98	0.096		315.85	0.096	4.775	543.14	0.096	4.775	480.61	0.096	4.775	212.05	0.096	4.775	229.8	0.096	4.775	204.92	0.096	4.775	245.9	0.096	4.775
144.57	0.096		307.81	0.096	4.78	547.88	0.096	4.78	482.36	0.096	4.78	215.3	0.096	4.78	227.43	0.096	4.78	197.89	0.096	4.78	254.66	0.096	4.78
145.05	0.096		303.28	0.096	4.785	554.26	0.096	4.785	487.5	0.096	4.785	221.88	0.096	4.785	223.63	0.096	4.785	189.65	0.096	4.785	262.58	0.096	4.785
139.56	0.096		300.05	0.096	4.79	559.24	0.096	4.79	491.3	0.096	4.79	224	0.096	4.79	217.43	0.096	4.79	183.18	0.096	4.79	264.65	0.096	4.79
140.49	0.096		303	0.096	4.795	563.43	0.096	4.795	495.13	0.096	4.795	223.93	0.096	4.795	212.29	0.096	4.795	185.57	0.096	4.795	261.88	0.096	4.795
142.66	0.096		308.8	0.096	4.8	561.17	0.096	4.8	493.37	0.096	4.8	221.67	0.096	4.8	207.74	0.096	4.8	192.2	0.096	4.8	251.12	0.096	4.8
145.38	0.097		315.81	0.097	4.805	554.63	0.097	4.805	486.78	0.097	4.805	221.53	0.097	4.805	210.95	0.097	4.805	200.76	0.097	4.805	239.57	0.097	4.805
152.26	0.097		336.98	0.097	4.81	564.75	0.097	4.81	495.44	0.097	4.81	236.95	0.097	4.81	233.09	0.097	4.81	222.69	0.097	4.81	249.81	0.097	4.81
140.14	0.097		337.17	0.097	4.815	579.24	0.097	4.815	512.97	0.097	4.815	251.2	0.097	4.815	254.26	0.097	4.815	237.3	0.097	4.815	253.41	0.097	4.815
136.84	0.097		327.39	0.097	4.82	575.08	0.097	4.82	516.55	0.097	4.82	254.62	0.097	4.82	261.78	0.097	4.82	236.24	0.097	4.82	236.43	0.097	4.82
135.88	0.097		320.55	0.097	4.825	571.19	0.097	4.825	519.87	0.097	4.825	256.37	0.097	4.825	263.18	0.097	4.825	231.87	0.097	4.825	231.98	0.097	4.825
134.88	0.097		313.26	0.097	4.83	571.59	0.097	4.83	523.79	0.097	4.83	259.97	0.097	4.83	261.02	0.097	4.83	223.46	0.097	4.83	237.25	0.097	4.83
137.44	0.097		308.41	0.097	4.835	577.53	0.097	4.835	529.42	0.097	4.835	264.93	0.097	4.835	257.07	0.097	4.835	218.63	0.097	4.835	245.44	0.097	4.835
139	0.097		306.85	0.097	4.84	583.63	0.097	4.84	534.21	0.097	4.84	266.37	0.097	4.84	248.52	0.097	4.84	213.8	0.097	4.84	248.98	0.097	4.84
141.7	0.097		309.89	0.097	4.845	587.76	0.097	4.845	536.67	0.097	4.845	266.01	0.097	4.845	241.45	0.097	4.845	213.53	0.097	4.845	247.89	0.097	4.845
140.49	0.097		310.29	0.097	4.85	585.05	0.097	4.85	535.75	0.097	4.85	260.95	0.097	4.85	237.3	0.097	4.85	219.5	0.097	4.85	240.8	0.097	4.85
139.94	0.098		315.06	0.098	4.855	579.61	0.098	4.855	532.66	0.098	4.855	258.21	0.098	4.855	240.66	0.098	4.855	226.68	0.098	4.855	232.17	0.098	4.855
144.62	0.098		334.75	0.098	4.86	589.78	0.098	4.86	541.59	0.098	4.86	268.29	0.098	4.86	263.14	0.098	4.86	244.85	0.098	4.86	240.94	0.098	4.86
134.42	0.098		335.31	0.098	4.865	605.42	0.098	4.865	550.66	0.098	4.865	278.85	0.098	4.865	282.26	0.098	4.865	259.71	0.098	4.865	244.22	0.098	4.865
134	0.098		327.56	0.098	4.87	604.46	0.098	4.87	543.77	0.098	4.87	282.94	0.098	4.87	286.35	0.098	4.87	258	0.098	4.87	233.46	0.098	4.87
134.11	0.098		319.97	0.098	4.875	603.44	0.098	4.875	538.96	0.098	4.875	286.08	0.098	4.875	285.83	0.098	4.875	252.76	0.098	4.875	230.61	0.098	4.875
133.65	0.098		311.65	0.098	4.88	607.34	0.098	4.88	538.1	0.098	4.88	289.64	0.098	4.88	282.59	0.098	4.88	244.79	0.098	4.88	235.82	0.098	4.88
136.29	0.098		307.92	0.098	4.885	616.06	0.098	4.885	542.73	0.098	4.885	295.94	0.098	4.885	276.7	0.098	4.885	238.5	0.098	4.885	244.12	0.098	4.885
132.25	0.098		305.32	0.098	4.89	620.76	0.098	4.89	547.86	0.098	4.89	298.17	0.098	4.89	269.23	0.098	4.89	234.83	0.098	4.89	245.95	0.098	4.89
132.63	0.098		307.46	0.098	4.895	620.98	0.098	4.895	553.18	0.098	4.895	298.07	0.098	4.895	262.31	0.098	4.895	236.18	0.098	4.895	243.08	0.098	4.895
130.77	0.098		310.89	0.098	4.9	615.87	0.098	4.9	554.8	0.098	4.9	296.14	0.098	4.9	256.8	0.098	4.9	239.78	0.098	4.9	236.61	0.098	4.9
131.49	0.099		317.85	0.099	4.905	609.52	0.099	4.905	552.87	0.099	4.905	292.69	0.099	4.905	259.83	0.099	4.905	245.97	0.099	4.905	228.12	0.099	4.905
143.34	0.099		339.14	0.099	4.91	617.09	0.099	4.91	562.5	0.099	4.91	301.02	0.099	4.91	282.68	0.099	4.91	265.94	0.099	4.91	233.49	0.099	4.91
133.03	0.099		339.38	0.099	4.915	588.76	0.099	4.915	576.06	0.099	4.915	309.32	0.099	4.915	301.81	0.099	4.915	286.1	0.099	4.915	244.92	0.099	4.915
128.64	0.099		328.37	0.099	4.92	531.74	0.099	4.92	577.26	0.099	4.92	306.46	0.099	4.92	305.26	0.099	4.92	291.43	0.099	4.92	252.25	0.099	4.92
126.46	0.099		320.45	0.099	4.925	514.72	0.099	4.925	579.25	0.099	4.925	305.28	0.099	4.925	303.28	0.099	4.925	287.47	0.099	4.925	258.28	0.099	4.925
127.09	0.099		312.52	0.099	4.93	519.82	0.099	4.93	582.17	0.099	4.93	306.64	0.099	4.93	300.75	0.099	4.93	280.04	0.099	4.93	267.01	0.099	4.93
129.89	0.099		307.4	0.099	4.935	529.98	0.099	4.935	586.41	0.099	4.935	308.45	0.099	4.935	297.2	0.099	4.935	271.75	0.099	4.935	277.2	0.099	4.935
129.22	0.099		304.53	0.099	4.94	538.27	0.099	4.94	588.13	0.099	4.94	310.8	0.099	4.94	289.8	0.099	4.94	265.18	0.099	4.94	281.45	0.099	4.94
131.37	0.099		304.99	0.099	4.945	543.82	0.099	4.945	589.3	0.099	4.945	313.36	0.099	4.945	281.03	0.099	4.945	264.07	0.099	4.945	278.33	0.099	4.945
129.84	0.099		308.35	0.099	4.95	544.25	0.099	4.95	590.08	0.099	4.95	311.36	0.099	4.95	273.38	0.099	4.95	265.44	0.099	4.95	269.75	0.099	4.95
131.28	0.1		316.61	0.1	4.955	541.6	0.1	4.955	588.67	0.1	4.955	308.93	0.1	4.955	273.9	0.1	4.955	271.89	0.1	4.955	260.57	0.1	4.955
140.89	0.1		336.77	0.1	4.96	550.08	0.1	4.96	597.22	0.1	4.96	318.43	0.1	4.96	295.87	0.1	4.96	292.67	0.1	4.96	267.06	0.1	4.96
126.12	0.1		337.59	0.1	4.965	536.83	0.1	4.965	610	0.1	4.965	321.17	0.1	4.965	271.72	0.1	4.965	280.85	0.1	4.965	275.3	0.1	4.965
123.65	0.1		327.85	0.1	4.97	502.28	0.1	4.97	607.94	0.1	4.97	315.04	0.1	4.97	224.34	0.1	4.97	232.93	0.1	4.97	276.35	0.1	4.97
125.33	0.1		321.24	0.1	4.975	489.58	0.1	4.975	604.9	0.1	4.975	314.1	0.1	4.975	215.55	0.1	4.975	213.04	0.1	4.975	278.87	0.1	4.975
125.69	0.1		315.21	0.1	4.98	493.81	0.1	4.98	605.48	0.1	4.98	317.94	0.1	4.98	219.71	0.1	4.98	208.84	0.1	4.98	285.92	0.1	4.98
127.55	0.1		310.43	0.1	4.985	504.95	0.1	4.985	610.09	0.1	4.985	323.37	0.1	4.985	221.43	0.1	4.985	204.35	0.1	4.985	296.39	0.1	4.985
123.35	0.1		303.87	0.1	4.99	511.85	0.1	4.99	616.84	0.1	4.99	323.83	0.1	4.99	217.58	0.1	4.99	198.08	0.1	4.99	301.5	0.1	4.99
122.73	0.1		303.56	0.1	4.995	515.56	0.1	4.995	625.87	0.1	4.995	322.23	0.1	4.995	210.58	0.1	4.995	194.27	0.1	4.995	301.31	0.1	4.995
124.25	0.1		307.92	0.1	5	517.31	0.1	5	628.74	0.1	5	317.6	0.1	5	204.68	0.1	5	196.97	0.1	5	293.56	0.1	5
129.5	0.101		315.37	0.101	5.005	517.49	0.101	5.005	624.51	0.101	5.005	314.17	0.101	5.005	204.94	0.101	5.005	206.43	0.101	5.005	283.57	0.101	5.005
139.35	0.101		336.28	0.101	5.01	531.72	0.101	5.01	632.57	0.101	5.01	326.23	0.101	5.01	227.09	0.101	5.01	228.42	0.101	5.01	288.29	0.101	5.01
125.06	0.101		338.1	0.101	5.015	543.22	0.101	5.015	640.28	0.101	5.015	336.04	0.101	5.015	247.93	0.101	5.015	220.79	0.101	5.015	272.51	0.101	5.015
124.78	0.101		331.31	0.101	5.02	536.14	0.101	5.02	628.79	0.101	5.02	335.52	0.101	5.02	254.45	0.101	5.02	193.71	0.101	5.02	239.41	0.101	5.02
124.19	0.101		326.34	0.101	5.025	531.78	0.101	5.025	621.73	0.101	5.025	336.37	0.101	5.025	255.81	0.101	5.025	184.36	0.101	5.025	233.9	0.101	5.025
123.72	0.101		317.59	0.101	5.03	534.62	0.101	5.03	619.21	0.101	5.03	340.84	0.101	5.03	257.85	0.101	5.03	182.19	0.101	5.03	243.08	0.101	5.03
125.18	0.101		309.48	0.101	5.035	541.88	0.101	5.035	622.69	0.101	5.035	346.79	0.101	5.035	257.96	0.101	5.035	178.58	0.101	5.035	252.7	0.101	5.035
122.16	0.101		303.82	0.101	5.04	547.17	0.101	5.04	631.1	0.101	5.04	351.04	0.101	5.04	251.57	0.101	5.04	171.22	0.101	5.04	258.75	0.101	5.04
127.49	0.101		305.31	0.101	5.045	551.02	0.101	5.045	639.88	0.101	5.045	351.74	0.101	5.045	243.87	0.101	5.045	168.64	0.101	5.045	258.46	0.101	5.045
127.95	0.101		306.97	0.101	5.05	553.99	0.101	5.05	641.62	0.101	5.05	348.05	0.101	5.05	238.65	0.101	5.05	170.9	0.101	5.05	253.19	0.101	5.05
126.92	0.102		314.6	0.102	5.055	553.75	0.102	5.055	638.65	0.102	5.055	344.44	0.102	5.055	240.11	0.102	5.055	177.8	0.102	5.055	246.74	0.102	5.055
132.41	0.102		337.1	0.102	5.06	565.07	0.102	5.06	646.71	0.102	5.06	356.15	0.102	5.06	262.26	0.102	5.06	201.52	0.102	5.06	253.02	0.102	5.06
122.6	0.102		338.96	0.102	5.065	576.8	0.102	5.065	570.84	0.102	5.065	341.06	0.102	5.065	278.08	0.102	5.065	219.18	0.102	5.065	243.01	0.102	5.065
122.58	0.102		334.34	0.102	5.07	571.96	0.102	5.07	470.1	0.102	5.07	276.88	0.102	5.07	278.58	0.102	5.07	225.09	0.102	5.07	220.31	0.102	5.07
122.59	0.102		330.52	0.102	5.075	570.52	0.102	5.075	441.9	0.102	5.075	242.37	0.102	5.075	278.53	0.102	5.075	224.86	0.102	5.075	217.17	0.102	5.075
122.62	0.102		321.21	0.102	5.08	575.47	0.102	5.08	444.88	0.102	5.08	242.45	0.102	5.08	277.54	0.102	5.08	219.25	0.102	5.08	226.56	0.102	5.08
126.19	0.102		314.9	0.102	5.085	583.3	0.102	5.085	454.8	0.102	5.085	251.63	0.102	5.085	277	0.102	5.085	212.45	0.102	5.085	238.51	0.102	5.085
125.89	0.102		309.18	0.102	5.09	589.13	0.102	5.09	463.61	0.102	5.09	257.33	0.102	5.09	270.47	0.102	5.09	204.51	0.102	5.09	243.55	0.102	5.09
126.1	0.102		306.42	0.102	5.095	595.01	0.102	5.095	471.91	0.102	5.095	260.01	0.102	5.095	261.84	0.102	5.095	200.34	0.102	5.095	244.47	0.102	5.095
121.43	0.102		305.81	0.102	5.1	597.47	0.102	5.1	476.28	0.102	5.1	260.17	0.102	5.1	253.53	0.102	5.1	199.63	0.102	5.1	239.89	0.102	5.1
122.67	0.103		312.45	0.103	5.105	595.59	0.103	5.105	477.87	0.103	5.105	260.02	0.103	5.105	251.49	0.103	5.105	206.93	0.103	5.105	232.2	0.103	5.105
131.52	0.103		335.58	0.103	5.11	604.71	0.103	5.11	493.63	0.103	5.11	272.69	0.103	5.11	270.41	0.103	5.11	233.08	0.103	5.11	239.53	0.103	5.11
123.55	0.103		341.68	0.103	5.115	571.56	0.103	5.115	506.45	0.103	5.115	254.42	0.103	5.115	293.98	0.103	5.115	246.72	0.103	5.115	226.7	0.103	5.115
123.05	0.103		338.1	0.103	5.12	511.56	0.103	5.12	499.5	0.103	5.12	218.31	0.103	5.12	305.38	0.103	5.12	243.49	0.103	5.12	200.7	0.103	5.12
121.21	0.103		332.66	0.103	5.125	491.68	0.103	5.125	495.53	0.103	5.125	209.79	0.103	5.125	300.64	0.103	5.125	241.24	0.103	5.125	196.65	0.103	5.125
115.52	0.103		325.27	0.103	5.13	492.56	0.103	5.13	496.8	0.103	5.13	214.93	0.103	5.13	273.41	0.103	5.13	236.76	0.103	5.13	203.51	0.103	5.13
118.91	0.103		320.88	0.103	5.135	501.47	0.103	5.135	501.74	0.103	5.135	221.52	0.103	5.135	258.11	0.103	5.135	230.04	0.103	5.135	214.14	0.103	5.135
119.89	0.103		314.21	0.103	5.14	512.4	0.103	5.14	506.33	0.103	5.14	223.38	0.103	5.14	240.1	0.103	5.14	221.24	0.103	5.14	220.69	0.103	5.14
121.14	0.103		310.6	0.103	5.145	524.46	0.103	5.145	510.44	0.103	5.145	225.82	0.103	5.145	224.16	0.103	5.145	214.21	0.103	5.145	224.25	0.103	5.145
120.83	0.103		308.44	0.103	5.15	531.35	0.103	5.15	513.77	0.103	5.15	225.8	0.103	5.15	212.79	0.103	5.15	212.35	0.103	5.15	221.33	0.103	5.15
124.41	0.104		313.51	0.104	5.155	530.84	0.104	5.155	516.9	0.104	5.155	224.3	0.104	5.155	210.65	0.104	5.155	219.22	0.104	5.155	215.02	0.104	5.155
134.24	0.104		335.17	0.104	5.16	542.25	0.104	5.16	532.22	0.104	5.16	236.58	0.104	5.16	227.22	0.104	5.16	242.64	0.104	5.16	222.06	0.104	5.16
121.69	0.104		340.76	0.104	5.165	553.61	0.104	5.165	546.45	0.104	5.165	246.88	0.104	5.165	217.4	0.104	5.165	256.1	0.104	5.165	228.22	0.104	5.165
115.91	0.104		337.1	0.104	5.17	546.83	0.104	5.17	541.64	0.104	5.17	249.81	0.104	5.17	196.14	0.104	5.17	241.32	0.104	5.17	226.88	0.104	5.17
114.52	0.104		333.46	0.104	5.175	539.73	0.104	5.175	536	0.104	5.175	252.47	0.104	5.175	192.58	0.104	5.175	223.7	0.104	5.175	227.74	0.104	5.175
114.64	0.104		327.68	0.104	5.18	537.58	0.104	5.18	534.85	0.104	5.18	255.64	0.104	5.18	197.52	0.104	5.18	216.74	0.104	5.18	233.07	0.104	5.18
118.07	0.104		324.63	0.104	5.185	542.31	0.104	5.185	537.86	0.104	5.185	261.56	0.104	5.185	204.1	0.104	5.185	213.55	0.104	5.185	242.77	0.104	5.185
117.18	0.104		317.92	0.104	5.19	550.04	0.104	5.19	542.88	0.104	5.19	266.31	0.104	5.19	201.98	0.104	5.19	205.81	0.104	5.19	248.98	0.104	5.19
118.39	0.104		314.38	0.104	5.195	558.52	0.104	5.195	550.42	0.104	5.195	268.09	0.104	5.195	197.01	0.104	5.195	200.09	0.104	5.195	253.25	0.104	5.195
115.73	0.104		312.33	0.104	5.2	562.99	0.104	5.2	555.17	0.104	5.2	267.38	0.104	5.2	192.1	0.104	5.2	197.51	0.104	5.2	248.75	0.104	5.2
117.48	0.105		319.37	0.105	5.205	564.52	0.105	5.205	556.33	0.105	5.205	265.43	0.105	5.205	191.24	0.105	5.205	202.88	0.105	5.205	242.46	0.105	5.205
125.99	0.105		342.54	0.105	5.21	577.12	0.105	5.21	568.17	0.105	5.21	274.95	0.105	5.21	207.24	0.105	5.21	226.54	0.105	5.21	249.36	0.105	5.21
116.21	0.105		345.81	0.105	5.215	588.05	0.105	5.215	575.07	0.105	5.215	286.59	0.105	5.215	224.25	0.105	5.215	216.58	0.105	5.215	250.24	0.105	5.215
117.06	0.105		339.67	0.105	5.22	580.19	0.105	5.22	564.85	0.105	5.22	288.18	0.105	5.22	231.27	0.105	5.22	187.98	0.105	5.22	241.99	0.105	5.22
116.46	0.105		335.53	0.105	5.225	573.39	0.105	5.225	560.12	0.105	5.225	284.35	0.105	5.225	234.63	0.105	5.225	180.08	0.105	5.225	242.26	0.105	5.225
111.31	0.105		328.58	0.105	5.23	571.47	0.105	5.23	558.47	0.105	5.23	285.28	0.105	5.23	236.8	0.105	5.23	177.53	0.105	5.23	249.36	0.105	5.23
113.25	0.105		324.28	0.105	5.235	578.08	0.105	5.235	559.47	0.105	5.235	290.36	0.105	5.235	237.9	0.105	5.235	174.89	0.105	5.235	261.35	0.105	5.235
113.7	0.105		317.01	0.105	5.24	587.25	0.105	5.24	561.98	0.105	5.24	294.78	0.105	5.24	234.69	0.105	5.24	167.64	0.105	5.24	269.56	0.105	5.24
116.5	0.105		310.39	0.105	5.245	596.35	0.105	5.245	568.82	0.105	5.245	300.32	0.105	5.245	228.51	0.105	5.245	161.69	0.105	5.245	272.93	0.105	5.245
116.62	0.105		308.89	0.105	5.25	601.08	0.105	5.25	576.05	0.105	5.25	300.32	0.105	5.25	220.12	0.105	5.25	160.48	0.105	5.25	271.55	0.105	5.25
119.85	0.106		317.95	0.106	5.255	602.11	0.106	5.255	578.41	0.106	5.255	297.65	0.106	5.255	217.4	0.106	5.255	166.36	0.106	5.255	266.85	0.106	5.255
128.65	0.106		338.9	0.106	5.26	612.42	0.106	5.26	589.85	0.106	5.26	306.27	0.106	5.26	232.11	0.106	5.26	187.91	0.106	5.26	271.76	0.106	5.26
115.17	0.106		341.28	0.106	5.265	620.56	0.106	5.265	604.21	0.106	5.265	316.61	0.106	5.265	248.17	0.106	5.265	207.17	0.106	5.265	252.95	0.106	5.265
111.04	0.106		338.87	0.106	5.27	608.75	0.106	5.27	602.01	0.106	5.27	318.84	0.106	5.27	258.71	0.106	5.27	213.26	0.106	5.27	214.19	0.106	5.27
108.11	0.106		334.86	0.106	5.275	598.52	0.106	5.275	597.99	0.106	5.275	317.46	0.106	5.275	264.39	0.106	5.275	213.62	0.106	5.275	201.3	0.106	5.275
108.59	0.106		331.32	0.106	5.28	595.94	0.106	5.28	596.09	0.106	5.28	315.57	0.106	5.28	267.99	0.106	5.28	211.87	0.106	5.28	206.32	0.106	5.28
115.54	0.106		328.07	0.106	5.285	602.79	0.106	5.285	597.82	0.106	5.285	320.59	0.106	5.285	271.12	0.106	5.285	208.55	0.106	5.285	217.64	0.106	5.285
114.64	0.106		319.82	0.106	5.29	611.88	0.106	5.29	600.4	0.106	5.29	326.38	0.106	5.29	266.7	0.106	5.29	200.55	0.106	5.29	227.53	0.106	5.29
112.63	0.106		313.93	0.106	5.295	621.41	0.106	5.295	605.24	0.106	5.295	331.06	0.106	5.295	260.42	0.106	5.295	192.45	0.106	5.295	238.11	0.106	5.295
110.9	0.106		311.19	0.106	5.3	628.21	0.106	5.3	608.08	0.106	5.3	330.25	0.106	5.3	252.93	0.106	5.3	189.38	0.106	5.3	241.32	0.106	5.3
115.65	0.107		313.98	0.107	5.305	631.22	0.107	5.305	608.64	0.107	5.305	327.72	0.107	5.305	247.23	0.107	5.305	195.92	0.107	5.305	237.87	0.107	5.305
126.02	0.107		333.65	0.107	5.31	643.5	0.107	5.31	623	0.107	5.31	334.93	0.107	5.31	260.94	0.107	5.31	218.78	0.107	5.31	243.58	0.107	5.31
111.94	0.107		336.76	0.107	5.315	618.31	0.107	5.315	638.13	0.107	5.315	332.07	0.107	5.315	266.57	0.107	5.315	216.51	0.107	5.315	241.6	0.107	5.315
108.9	0.107		336.21	0.107	5.32	554.94	0.107	5.32	632.27	0.107	5.32	317.6	0.107	5.32	248.48	0.107	5.32	193.32	0.107	5.32	231.54	0.107	5.32
108.87	0.107		336.51	0.107	5.325	528.2	0.107	5.325	625.9	0.107	5.325	311.73	0.107	5.325	230.9	0.107	5.325	184.82	0.107	5.325	228.16	0.107	5.325
107.65	0.107		333.24	0.107	5.33	526.56	0.107	5.33	624.1	0.107	5.33	313.11	0.107	5.33	227.52	0.107	5.33	184.21	0.107	5.33	231.52	0.107	5.33
109.43	0.107		328.55	0.107	5.335	531.97	0.107	5.335	627.95	0.107	5.335	320.17	0.107	5.335	230.93	0.107	5.335	183.41	0.107	5.335	240.43	0.107	5.335
104.56	0.107		322.94	0.107	5.34	539.16	0.107	5.34	633.75	0.107	5.34	325.58	0.107	5.34	231.93	0.107	5.34	176.15	0.107	5.34	247.41	0.107	5.34
106.38	0.107		319.06	0.107	5.345	550.58	0.107	5.345	641.88	0.107	5.345	329.91	0.107	5.345	229.4	0.107	5.345	168.45	0.107	5.345	254.27	0.107	5.345
106.8	0.107		315.34	0.107	5.35	561.59	0.107	5.35	646.91	0.107	5.35	330.54	0.107	5.35	223.33	0.107	5.35	163.29	0.107	5.35	258.38	0.107	5.35
110.71	0.108		317.82	0.108	5.355	567.74	0.108	5.355	648.62	0.108	5.355	331.41	0.108	5.355	221.87	0.108	5.355	167	0.108	5.355	258.13	0.108	5.355
120.39	0.108		338	0.108	5.36	581.73	0.108	5.36	657.6	0.108	5.36	342.17	0.108	5.36	237.92	0.108	5.36	189.26	0.108	5.36	265.22	0.108	5.36
105.07	0.108		340.44	0.108	5.365	561.7	0.108	5.365	606.14	0.108	5.365	340.17	0.108	5.365	221.25	0.108	5.365	209.23	0.108	5.365	259.39	0.108	5.365
103.79	0.108		337.79	0.108	5.37	515.68	0.108	5.37	514.25	0.108	5.37	298.9	0.108	5.37	194.17	0.108	5.37	216.33	0.108	5.37	238.51	0.108	5.37
105.55	0.108		333.72	0.108	5.375	495.85	0.108	5.375	482.07	0.108	5.375	251.95	0.108	5.375	189.95	0.108	5.375	218.94	0.108	5.375	227.59	0.108	5.375
106.41	0.108		329.96	0.108	5.38	492.8	0.108	5.38	482.48	0.108	5.38	240.23	0.108	5.38	193.07	0.108	5.38	218.26	0.108	5.38	230.03	0.108	5.38
108.24	0.108		326.46	0.108	5.385	495.89	0.108	5.385	488.57	0.108	5.385	248.22	0.108	5.385	195.79	0.108	5.385	215.61	0.108	5.385	237.52	0.108	5.385
106.46	0.108		320.4	0.108	5.39	502.45	0.108	5.39	494.41	0.108	5.39	254.99	0.108	5.39	194.22	0.108	5.39	207.46	0.108	5.39	244.2	0.108	5.39
107.98	0.108		315.63	0.108	5.395	512.92	0.108	5.395	504.77	0.108	5.395	258.81	0.108	5.395	190.62	0.108	5.395	198.99	0.108	5.395	250.84	0.108	5.395
106.26	0.108		310.94	0.108	5.4	522.98	0.108	5.4	516.61	0.108	5.4	261.89	0.108	5.4	185.99	0.108	5.4	194.09	0.108	5.4	253.31	0.108	5.4
109.31	0.109		314.25	0.109	5.405	529.33	0.109	5.405	524.32	0.109	5.405	264.66	0.109	5.405	183.62	0.109	5.405	195.36	0.109	5.405	251.78	0.109	5.405
115.14	0.109		338.35	0.109	5.41	548.01	0.109	5.41	537.99	0.109	5.41	276.75	0.109	5.41	200.75	0.109	5.41	213.42	0.109	5.41	257.81	0.109	5.41
102.83	0.109		343.13	0.109	5.415	564.49	0.109	5.415	504.29	0.109	5.415	253.7	0.109	5.415	214.99	0.109	5.415	212.96	0.109	5.415	230.99	0.109	5.415
106.66	0.109		341.65	0.109	5.42	556.57	0.109	5.42	450.83	0.109	5.42	212.76	0.109	5.42	220.83	0.109	5.42	193.13	0.109	5.42	194.1	0.109	5.42
108.56	0.109		338.11	0.109	5.425	545.25	0.109	5.425	434.4	0.109	5.425	201.9	0.109	5.425	225.21	0.109	5.425	187.88	0.109	5.425	182.67	0.109	5.425
106.34	0.109		334.89	0.109	5.43	538.16	0.109	5.43	434.37	0.109	5.43	204.35	0.109	5.43	228.24	0.109	5.43	189.16	0.109	5.43	186.1	0.109	5.43
104.68	0.109		332.27	0.109	5.435	538.17	0.109	5.435	436.95	0.109	5.435	212.41	0.109	5.435	230.3	0.109	5.435	188.45	0.109	5.435	195.98	0.109	5.435
100.37	0.109		322.86	0.109	5.44	542.54	0.109	5.44	439.41	0.109	5.44	218.63	0.109	5.44	227.96	0.109	5.44	181.95	0.109	5.44	204.63	0.109	5.44
106.22	0.109		315.54	0.109	5.445	551.11	0.109	5.445	447.41	0.109	5.445	221.3	0.109	5.445	224.99	0.109	5.445	176.26	0.109	5.445	212.44	0.109	5.445
107.21	0.109		311.41	0.109	5.45	560.67	0.109	5.45	456.7	0.109	5.45	221.69	0.109	5.45	218.72	0.109	5.45	170.71	0.109	5.45	216.38	0.109	5.45
109.57	0.11		314.97	0.11	5.455	566.79	0.11	5.455	463.38	0.11	5.455	223.33	0.11	5.455	213.46	0.11	5.455	171.73	0.11	5.455	214.69	0.11	5.455
117.27	0.11		336.06	0.11	5.46	585.83	0.11	5.46	481.11	0.11	5.46	236.01	0.11	5.46	224.77	0.11	5.46	193.2	0.11	5.46	225.3	0.11	5.46
105.04	0.11		338.01	0.11	5.465	603.83	0.11	5.465	499	0.11	5.465	246.36	0.11	5.465	237.74	0.11	5.465	204.52	0.11	5.465	207.26	0.11	5.465
106.2	0.11		336.14	0.11	5.47	595.64	0.11	5.47	496.99	0.11	5.47	247.09	0.11	5.47	245.39	0.11	5.47	201.29	0.11	5.47	177.15	0.11	5.47
105.06	0.11		337.62	0.11	5.475	582.35	0.11	5.475	491.93	0.11	5.475	244.56	0.11	5.475	250.75	0.11	5.475	199.28	0.11	5.475	168.06	0.11	5.475
101.74	0.11		336.45	0.11	5.48	573.63	0.11	5.48	488.58	0.11	5.48	245.8	0.11	5.48	254.96	0.11	5.48	196.36	0.11	5.48	170.5	0.11	5.48
103.5	0.11		333.72	0.11	5.485	573.72	0.11	5.485	489.29	0.11	5.485	251.25	0.11	5.485	259	0.11	5.485	195.39	0.11	5.485	176.59	0.11	5.485
103.5	0.11		326.63	0.11	5.49	580.05	0.11	5.49	492.92	0.11	5.49	255.71	0.11	5.49	258.09	0.11	5.49	190.81	0.11	5.49	183.23	0.11	5.49
106.06	0.11		322.75	0.11	5.495	587.68	0.11	5.495	500.9	0.11	5.495	261.56	0.11	5.495	255.17	0.11	5.495	182.74	0.11	5.495	190.32	0.11	5.495
103.83	0.11		318.77	0.11	5.5	593.34	0.11	5.5	507.91	0.11	5.5	263.55	0.11	5.5	250.04	0.11	5.5	176.4	0.11	5.5	194.56	0.11	5.5
105.24	0.111		320.67	0.111	5.505	601.68	0.111	5.505	509.19	0.111	5.505	264.41	0.111	5.505	247.28	0.111	5.505	178.24	0.111	5.505	197.21	0.111	5.505
112.05	0.111		336.29	0.111	5.51	622.62	0.111	5.51	521.65	0.111	5.51	275.89	0.111	5.51	257.18	0.111	5.51	198.15	0.111	5.51	208.49	0.111	5.51
103.78	0.111		337.21	0.111	5.515	636.16	0.111	5.515	537.6	0.111	5.515	282.19	0.111	5.515	258.82	0.111	5.515	217.4	0.111	5.515	194.81	0.111	5.515
104.46	0.111		337.32	0.111	5.52	624.23	0.111	5.52	534.08	0.111	5.52	280.08	0.111	5.52	254.27	0.111	5.52	226.42	0.111	5.52	174.81	0.111	5.52
101.5	0.111		338.46	0.111	5.525	608.71	0.111	5.525	525.64	0.111	5.525	277.19	0.111	5.525	255.4	0.111	5.525	228.44	0.111	5.525	167.27	0.111	5.525
100.26	0.111		335.43	0.111	5.53	598.96	0.111	5.53	519.4	0.111	5.53	275.89	0.111	5.53	256.52	0.111	5.53	230.2	0.111	5.53	168.84	0.111	5.53
104.56	0.111		334.96	0.111	5.535	600.2	0.111	5.535	518.97	0.111	5.535	279.29	0.111	5.535	256.46	0.111	5.535	227.84	0.111	5.535	176.25	0.111	5.535
103.14	0.111		328.4	0.111	5.54	605.12	0.111	5.54	524.01	0.111	5.54	282.63	0.111	5.54	241.11	0.111	5.54	217.8	0.111	5.54	182.68	0.111	5.54
102.29	0.111		321.96	0.111	5.545	611.8	0.111	5.545	535.02	0.111	5.545	287.61	0.111	5.545	229.71	0.111	5.545	207.08	0.111	5.545	190.04	0.111	5.545
98.07	0.111		316.13	0.111	5.55	621.02	0.111	5.55	542.63	0.111	5.55	291.93	0.111	5.55	224.18	0.111	5.55	199.42	0.111	5.55	194.38	0.111	5.55
100.51	0.112		317.89	0.112	5.555	629.2	0.112	5.555	546.64	0.112	5.555	293.57	0.112	5.555	221.13	0.112	5.555	200.02	0.112	5.555	194.92	0.112	5.555
112.65	0.112		334.93	0.112	5.56	645.59	0.112	5.56	561.57	0.112	5.56	303.69	0.112	5.56	230.98	0.112	5.56	218.34	0.112	5.56	201.95	0.112	5.56
102.74	0.112		340.24	0.112	5.565	645.6	0.112	5.565	568.61	0.112	5.565	311.44	0.112	5.565	219.05	0.112	5.565	236.79	0.112	5.565	196.31	0.112	5.565
99.75	0.112		339.36	0.112	5.57	617.93	0.112	5.57	554.37	0.112	5.57	309.9	0.112	5.57	199.1	0.112	5.57	248.27	0.112	5.57	187.38	0.112	5.57
96.57	0.112		338.76	0.112	5.575	599.54	0.112	5.575	541.98	0.112	5.575	307.01	0.112	5.575	198.3	0.112	5.575	254.27	0.112	5.575	181.76	0.112	5.575
96.98	0.112		336.11	0.112	5.58	591.65	0.112	5.58	533.28	0.112	5.58	306.56	0.112	5.58	202.74	0.112	5.58	256.46	0.112	5.58	181.82	0.112	5.58
101.82	0.112		333.41	0.112	5.585	590.96	0.112	5.585	532.07	0.112	5.585	308.87	0.112	5.585	206.92	0.112	5.585	254.84	0.112	5.585	187.2	0.112	5.585
99.85	0.112		328.04	0.112	5.59	593.63	0.112	5.59	535.45	0.112	5.59	312.7	0.112	5.59	208.08	0.112	5.59	247.79	0.112	5.59	194.89	0.112	5.59
98.94	0.112		322.86	0.112	5.595	601.93	0.112	5.595	541.71	0.112	5.595	317.23	0.112	5.595	205.72	0.112	5.595	238.53	0.112	5.595	204.96	0.112	5.595
97.18	0.112		315.44	0.112	5.6	611.72	0.112	5.6	547.17	0.112	5.6	318.91	0.112	5.6	200.68	0.112	5.6	229.54	0.112	5.6	210.33	0.112	5.6
101.48	0.113		314.96	0.113	5.605	621.22	0.113	5.605	552.26	0.113	5.605	321.1	0.113	5.605	195.36	0.113	5.605	227.15	0.113	5.605	209.1	0.113	5.605
110.21	0.113		329.67	0.113	5.61	637.47	0.113	5.61	570.44	0.113	5.61	332.39	0.113	5.61	205.59	0.113	5.61	243.27	0.113	5.61	216.18	0.113	5.61
96.44	0.113		335.25	0.113	5.615	611.96	0.113	5.615	587.89	0.113	5.615	304.67	0.113	5.615	211.81	0.113	5.615	228.13	0.113	5.615	208.73	0.113	5.615
95.95	0.113		337.42	0.113	5.62	555.13	0.113	5.62	584.22	0.113	5.62	247.06	0.113	5.62	209.79	0.113	5.62	197.64	0.113	5.62	193.83	0.113	5.62
99.75	0.113		339.23	0.113	5.625	528.5	0.113	5.625	575.14	0.113	5.625	226.79	0.113	5.625	210.97	0.113	5.625	190.57	0.113	5.625	184.25	0.113	5.625
99.76	0.113		338.85	0.113	5.63	518.63	0.113	5.63	568.68	0.113	5.63	227.74	0.113	5.63	214.93	0.113	5.63	192.45	0.113	5.63	180.49	0.113	5.63
100.63	0.113		338.18	0.113	5.635	517.93	0.113	5.635	568.11	0.113	5.635	232.92	0.113	5.635	219.15	0.113	5.635	195.02	0.113	5.635	184.97	0.113	5.635
95.23	0.113		330.84	0.113	5.64	522.35	0.113	5.64	569.79	0.113	5.64	237.72	0.113	5.64	219.81	0.113	5.64	192.64	0.113	5.64	193.04	0.113	5.64
94.84	0.113		322.88	0.113	5.645	533.92	0.113	5.645	572.84	0.113	5.645	244.05	0.113	5.645	218.67	0.113	5.645	185.47	0.113	5.645	203.18	0.113	5.645
95.52	0.113		315.56	0.113	5.65	545.94	0.113	5.65	575.86	0.113	5.65	247.85	0.113	5.65	215.05	0.113	5.65	177.93	0.113	5.65	209.01	0.113	5.65
100.74	0.114		314.71	0.114	5.655	555.73	0.114	5.655	580.66	0.114	5.655	251.78	0.114	5.655	209.92	0.114	5.655	175.83	0.114	5.655	211.23	0.114	5.655
112.45	0.114		330.83	0.114	5.66	576.78	0.114	5.66	599.56	0.114	5.66	265.24	0.114	5.66	221.34	0.114	5.66	194.42	0.114	5.66	222.12	0.114	5.66
97.75	0.114		334.99	0.114	5.665	565.01	0.114	5.665	613.22	0.114	5.665	242.88	0.114	5.665	212.64	0.114	5.665	196.54	0.114	5.665	202.6	0.114	5.665
97.31	0.114		335.72	0.114	5.67	525.46	0.114	5.67	603.62	0.114	5.67	206.04	0.114	5.67	190.18	0.114	5.67	183.25	0.114	5.67	172.69	0.114	5.67
96.37	0.114		335.21	0.114	5.675	504.37	0.114	5.675	592.75	0.114	5.675	193.5	0.114	5.675	185.85	0.114	5.675	180.92	0.114	5.675	159.07	0.114	5.675
93.02	0.114		336.61	0.114	5.68	493.78	0.114	5.68	585.94	0.114	5.68	191.59	0.114	5.68	190.93	0.114	5.68	184.05	0.114	5.68	157.09	0.114	5.68
93.23	0.114		337.64	0.114	5.685	491.18	0.114	5.685	586.96	0.114	5.685	196.03	0.114	5.685	197.4	0.114	5.685	185.7	0.114	5.685	164.44	0.114	5.685
92.59	0.114		331.47	0.114	5.69	495.34	0.114	5.69	590.44	0.114	5.69	201.43	0.114	5.69	200.05	0.114	5.69	182.12	0.114	5.69	171.67	0.114	5.69
96.3	0.114		324.15	0.114	5.695	500.99	0.114	5.695	594.89	0.114	5.695	206.92	0.114	5.695	198.92	0.114	5.695	173.75	0.114	5.695	177.81	0.114	5.695
96.25	0.114		315.94	0.114	5.7	505.57	0.114	5.7	600.57	0.114	5.7	211.19	0.114	5.7	194.98	0.114	5.7	164.76	0.114	5.7	182	0.114	5.7
98.4	0.115		316.06	0.115	5.705	512.71	0.115	5.705	606.58	0.115	5.705	215.97	0.115	5.705	193.67	0.115	5.705	163.09	0.115	5.705	186.51	0.115	5.705
104.79	0.115		333.69	0.115	5.71	539	0.115	5.71	625.83	0.115	5.71	233.91	0.115	5.71	205.78	0.115	5.71	182.12	0.115	5.71	200.14	0.115	5.71
89.29	0.115		335.35	0.115	5.715	563.99	0.115	5.715	591.29	0.115	5.715	244.96	0.115	5.715	208.89	0.115	5.715	190.33	0.115	5.715	191.85	0.115	5.715
95.25	0.115		334.72	0.115	5.72	561.95	0.115	5.72	512.7	0.115	5.72	239.85	0.115	5.72	201.84	0.115	5.72	187.17	0.115	5.72	170	0.115	5.72
93.19	0.115		336.16	0.115	5.725	549.78	0.115	5.725	482.92	0.115	5.725	232.03	0.115	5.725	200.06	0.115	5.725	191.03	0.115	5.725	157.62	0.115	5.725
91.42	0.115		337.43	0.115	5.73	538.08	0.115	5.73	478.37	0.115	5.73	229.6	0.115	5.73	203.62	0.115	5.73	197.18	0.115	5.73	153.95	0.115	5.73
94.56	0.115		337.89	0.115	5.735	536.46	0.115	5.735	478.16	0.115	5.735	233.36	0.115	5.735	211.81	0.115	5.735	200.01	0.115	5.735	160.44	0.115	5.735
92.93	0.115		331.09	0.115	5.74	540.79	0.115	5.74	479.91	0.115	5.74	238.65	0.115	5.74	214.75	0.115	5.74	195.65	0.115	5.74	168.41	0.115	5.74
92.67	0.115		322.6	0.115	5.745	546.81	0.115	5.745	485.52	0.115	5.745	242.99	0.115	5.745	212.68	0.115	5.745	187.04	0.115	5.745	175.96	0.115	5.745
89.99	0.115		315.59	0.115	5.75	550.18	0.115	5.75	493.17	0.115	5.75	244.9	0.115	5.75	208.12	0.115	5.75	178.03	0.115	5.75	181.9	0.115	5.75
93.38	0.116		316.93	0.116	5.755	555.87	0.116	5.755	501.1	0.116	5.755	248.78	0.116	5.755	205.35	0.116	5.755	175.84	0.116	5.755	186.75	0.116	5.755
101.7	0.116		333.18	0.116	5.76	579.4	0.116	5.76	522.55	0.116	5.76	265.25	0.116	5.76	216.37	0.116	5.76	191.42	0.116	5.76	199.13	0.116	5.76
92.39	0.116		335.63	0.116	5.765	598.06	0.116	5.765	508.33	0.116	5.765	259.46	0.116	5.765	207.21	0.116	5.765	197.71	0.116	5.765	181.8	0.116	5.765
94.26	0.116		339.62	0.116	5.77	587.4	0.116	5.77	462.31	0.116	5.77	224.92	0.116	5.77	187.03	0.116	5.77	189.64	0.116	5.77	155.67	0.116	5.77
91.72	0.116		340.89	0.116	5.775	573.27	0.116	5.775	444.56	0.116	5.775	206.17	0.116	5.775	182.76	0.116	5.775	189.46	0.116	5.775	143.96	0.116	5.775
90.37	0.116		339.51	0.116	5.78	565	0.116	5.78	440.6	0.116	5.78	204.03	0.116	5.78	186.73	0.116	5.78	191.91	0.116	5.78	142.38	0.116	5.78
94.79	0.116		340.21	0.116	5.785	564.27	0.116	5.785	440.46	0.116	5.785	211.59	0.116	5.785	193.28	0.116	5.785	193.12	0.116	5.785	147.75	0.116	5.785
90.42	0.116		332.93	0.116	5.79	563.84	0.116	5.79	442.81	0.116	5.79	216.09	0.116	5.79	196.27	0.116	5.79	190.02	0.116	5.79	152.4	0.116	5.79
88.2	0.116		325.97	0.116	5.795	567.18	0.116	5.795	447.06	0.116	5.795	220.91	0.116	5.795	197.81	0.116	5.795	185.31	0.116	5.795	159.99	0.116	5.795
87.03	0.116		318.49	0.116	5.8	574.9	0.116	5.8	450.87	0.116	5.8	224.17	0.116	5.8	195.48	0.116	5.8	176.86	0.116	5.8	166.44	0.116	5.8
94	0.117		317.1	0.117	5.805	586.29	0.117	5.805	456.07	0.117	5.805	227.41	0.117	5.805	191.93	0.117	5.805	173.1	0.117	5.805	172.59	0.117	5.805
104.9	0.117		332.7	0.117	5.81	613.47	0.117	5.81	478.01	0.117	5.81	244.47	0.117	5.81	200.22	0.117	5.81	188.78	0.117	5.81	189.25	0.117	5.81
92.36	0.117		334.08	0.117	5.815	635.78	0.117	5.815	498.9	0.117	5.815	230.8	0.117	5.815	205.55	0.117	5.815	188.61	0.117	5.815	176.92	0.117	5.815
90.8	0.117		336.22	0.117	5.82	630.02	0.117	5.82	497.19	0.117	5.82	195.53	0.117	5.82	205.47	0.117	5.82	175.29	0.117	5.82	153.64	0.117	5.82
90.49	0.117		338.62	0.117	5.825	618.6	0.117	5.825	489.85	0.117	5.825	180.82	0.117	5.825	207.71	0.117	5.825	174.81	0.117	5.825	143.13	0.117	5.825
92.09	0.117		339.11	0.117	5.83	606.63	0.117	5.83	485.14	0.117	5.83	178.49	0.117	5.83	213.27	0.117	5.83	179.27	0.117	5.83	138.37	0.117	5.83
92.68	0.117		339.72	0.117	5.835	599.62	0.117	5.835	486.32	0.117	5.835	183.91	0.117	5.835	219.85	0.117	5.835	182.95	0.117	5.835	139.54	0.117	5.835
86.61	0.117		335.01	0.117	5.84	597.16	0.117	5.84	488.25	0.117	5.84	189.24	0.117	5.84	222.49	0.117	5.84	180.43	0.117	5.84	142.01	0.117	5.84
86.04	0.117		328.61	0.117	5.845	601.03	0.117	5.845	490.25	0.117	5.845	193.87	0.117	5.845	221.9	0.117	5.845	174.48	0.117	5.845	149.25	0.117	5.845
87.29	0.117		319.45	0.117	5.85	608.03	0.117	5.85	493.1	0.117	5.85	197.82	0.117	5.85	218.33	0.117	5.85	164.28	0.117	5.85	157.57	0.117	5.85
92.31	0.118		317.58	0.118	5.855	616.32	0.118	5.855	498.84	0.118	5.855	204.2	0.118	5.855	216.86	0.118	5.855	158.95	0.118	5.855	166.1	0.118	5.855
101.85	0.118		329.65	0.118	5.86	636.86	0.118	5.86	519.24	0.118	5.86	219.93	0.118	5.86	226.47	0.118	5.86	171.62	0.118	5.86	183.78	0.118	5.86
87.88	0.118		331.3	0.118	5.865	653.96	0.118	5.865	538.52	0.118	5.865	228.79	0.118	5.865	209.75	0.118	5.865	187.81	0.118	5.865	173.66	0.118	5.865
90.89	0.118		334.81	0.118	5.87	645.82	0.118	5.87	534.16	0.118	5.87	225.59	0.118	5.87	182.85	0.118	5.87	198.8	0.118	5.87	154.42	0.118	5.87
91.52	0.118		337.32	0.118	5.875	634.56	0.118	5.875	523.99	0.118	5.875	218.95	0.118	5.875	176.7	0.118	5.875	205.02	0.118	5.875	144.03	0.118	5.875
89.34	0.118		336.16	0.118	5.88	624.59	0.118	5.88	516.23	0.118	5.88	216.49	0.118	5.88	181.33	0.118	5.88	208.31	0.118	5.88	138.89	0.118	5.88
87.4	0.118		336.62	0.118	5.885	618.09	0.118	5.885	513.66	0.118	5.885	218.32	0.118	5.885	187.8	0.118	5.885	210.21	0.118	5.885	139.89	0.118	5.885
86.33	0.118		332.24	0.118	5.89	615.79	0.118	5.89	514.17	0.118	5.89	219.33	0.118	5.89	190.74	0.118	5.89	209.16	0.118	5.89	144.89	0.118	5.89
88.57	0.118		326.77	0.118	5.895	620.1	0.118	5.895	519.54	0.118	5.895	223.2	0.118	5.895	191.76	0.118	5.895	204.57	0.118	5.895	151.57	0.118	5.895
88.49	0.118		320.75	0.118	5.9	625.67	0.118	5.9	526.93	0.118	5.9	226.85	0.118	5.9	190.4	0.118	5.9	196.55	0.118	5.9	157.56	0.118	5.9
90.96	0.119		318.4	0.119	5.905	633.13	0.119	5.905	536.92	0.119	5.905	232.45	0.119	5.905	189.49	0.119	5.905	191.52	0.119	5.905	163.48	0.119	5.905
101.15	0.119		328.51	0.119	5.91	652.04	0.119	5.91	557.34	0.119	5.91	249.51	0.119	5.91	199.07	0.119	5.91	202.21	0.119	5.91	180.37	0.119	5.91
86.04	0.119		329.4	0.119	5.915	610.37	0.119	5.915	568.47	0.119	5.915	259.47	0.119	5.915	202	0.119	5.915	205.87	0.119	5.915	180.78	0.119	5.915
91.8	0.119		331.8	0.119	5.92	548.01	0.119	5.92	558.7	0.119	5.92	257.61	0.119	5.92	198.62	0.119	5.92	200.69	0.119	5.92	168.24	0.119	5.92
90.29	0.119		333.94	0.119	5.925	526.33	0.119	5.925	547.77	0.119	5.925	251.58	0.119	5.925	198.61	0.119	5.925	202.32	0.119	5.925	156.41	0.119	5.925
87.31	0.119		335.65	0.119	5.93	516.47	0.119	5.93	538.5	0.119	5.93	246.82	0.119	5.93	201.72	0.119	5.93	206.75	0.119	5.93	150.51	0.119	5.93
89.28	0.119		335.18	0.119	5.935	510.19	0.119	5.935	534.04	0.119	5.935	248.52	0.119	5.935	207.69	0.119	5.935	208.8	0.119	5.935	151.15	0.119	5.935
90.61	0.119		327.85	0.119	5.94	509.28	0.119	5.94	530.61	0.119	5.94	250.03	0.119	5.94	211.3	0.119	5.94	205.81	0.119	5.94	155.08	0.119	5.94
91.47	0.119		321.97	0.119	5.945	515.03	0.119	5.945	531.58	0.119	5.945	254.23	0.119	5.945	212.04	0.119	5.945	202.77	0.119	5.945	161.74	0.119	5.945
87.01	0.119		312.51	0.119	5.95	523.78	0.119	5.95	537.4	0.119	5.95	258	0.119	5.95	208.48	0.119	5.95	196.73	0.119	5.95	169.24	0.119	5.95
86.63	0.12		309.4	0.12	5.955	534.51	0.12	5.955	546.28	0.12	5.955	260.09	0.12	5.955	205.01	0.12	5.955	190.55	0.12	5.955	176.43	0.12	5.955
98.67	0.12		321.87	0.12	5.96	559.63	0.12	5.96	569.08	0.12	5.96	274.57	0.12	5.96	214.15	0.12	5.96	201.68	0.12	5.96	193.62	0.12	5.96
89.59	0.12		323.84	0.12	5.965	580.31	0.12	5.965	592.6	0.12	5.965	281.37	0.12	5.965	217.13	0.12	5.965	203.4	0.12	5.965	180.91	0.12	5.965
93.94	0.12		325.66	0.12	5.97	578.96	0.12	5.97	594.77	0.12	5.97	272.88	0.12	5.97	213.95	0.12	5.97	190.87	0.12	5.97	153.71	0.12	5.97
92.84	0.12		329.76	0.12	5.975	571.12	0.12	5.975	587.47	0.12	5.975	262.7	0.12	5.975	213.49	0.12	5.975	189.32	0.12	5.975	139.71	0.12	5.975
88.37	0.12		330.83	0.12	5.98	560.44	0.12	5.98	578.39	0.12	5.98	256.41	0.12	5.98	215.56	0.12	5.98	193.13	0.12	5.98	134.79	0.12	5.98
90.12	0.12		332.91	0.12	5.985	551.96	0.12	5.985	573.96	0.12	5.985	254.93	0.12	5.985	221.52	0.12	5.985	196.61	0.12	5.985	135.81	0.12	5.985
86.21	0.12		326.16	0.12	5.99	548.04	0.12	5.99	572.9	0.12	5.99	256.89	0.12	5.99	227.41	0.12	5.99	194.99	0.12	5.99	138.32	0.12	5.99
87.48	0.12		317.37	0.12	5.995	547.49	0.12	5.995	574.92	0.12	5.995	262.4	0.12	5.995	230.47	0.12	5.995	192.34	0.12	5.995	143.97	0.12	5.995
84.93	0.12		307.79	0.12	6	549.44	0.12	6	574.14	0.12	6	267.75	0.12	6	229.96	0.12	6	184.76	0.12	6	150.76	0.12	6
91.16	0.121		306.96	0.121	6.005	556.22	0.121	6.005	574.61	0.121	6.005	271.54	0.121	6.005	228.84	0.121	6.005	179.79	0.121	6.005	157.46	0.121	6.005
103.58	0.121		319.73	0.121	6.01	580.7	0.121	6.01	594.6	0.121	6.01	284.82	0.121	6.01	238.7	0.121	6.01	191.35	0.121	6.01	173.48	0.121	6.01
90.61	0.121		321.47	0.121	6.015	602.41	0.121	6.015	615.94	0.121	6.015	251.89	0.121	6.015	211.02	0.121	6.015	201.88	0.121	6.015	167.88	0.121	6.015
90.43	0.121		321.41	0.121	6.02	600.18	0.121	6.02	614.53	0.121	6.02	207.41	0.121	6.02	176.56	0.121	6.02	201.93	0.121	6.02	150.86	0.121	6.02
89.12	0.121		321.34	0.121	6.025	589.81	0.121	6.025	608.44	0.121	6.025	192.02	0.121	6.025	168.24	0.121	6.025	202.76	0.121	6.025	139.14	0.121	6.025
87.81	0.121		322.77	0.121	6.03	579.84	0.121	6.03	603.44	0.121	6.03	187.68	0.121	6.03	170.89	0.121	6.03	207.77	0.121	6.03	131.97	0.121	6.03
91.82	0.121		326.72	0.121	6.035	574.05	0.121	6.035	602.64	0.121	6.035	188.91	0.121	6.035	176.32	0.121	6.035	212.79	0.121	6.035	130.28	0.121	6.035
89.13	0.121		323.57	0.121	6.04	570.67	0.121	6.04	603.25	0.121	6.04	192.02	0.121	6.04	180.89	0.121	6.04	213.11	0.121	6.04	132.53	0.121	6.04
87.66	0.121		318.95	0.121	6.045	574.12	0.121	6.045	603.22	0.121	6.045	196.53	0.121	6.045	185.19	0.121	6.045	209.31	0.121	6.045	138.79	0.121	6.045
84.74	0.121		310.74	0.121	6.05	580.95	0.121	6.05	604.97	0.121	6.05	202.32	0.121	6.05	186.32	0.121	6.05	202.18	0.121	6.05	146.68	0.121	6.05
92.43	0.122		306.37	0.122	6.055	589.12	0.122	6.055	610.53	0.122	6.055	208.79	0.122	6.055	187.1	0.122	6.055	198.89	0.122	6.055	154.47	0.122	6.055
105.85	0.122		319.45	0.122	6.06	614.94	0.122	6.06	630.83	0.122	6.06	229.09	0.122	6.06	202.15	0.122	6.06	209.3	0.122	6.06	173.05	0.122	6.06
89.82	0.122		320.27	0.122	6.065	638.08	0.122	6.065	574.93	0.122	6.065	223.09	0.122	6.065	191.03	0.122	6.065	191.81	0.122	6.065	175.66	0.122	6.065
89.04	0.122		321.61	0.122	6.07	632.34	0.122	6.07	487.71	0.122	6.07	195.65	0.122	6.07	170.69	0.122	6.07	168.86	0.122	6.07	166.28	0.122	6.07
88.72	0.122		322.45	0.122	6.075	621.83	0.122	6.075	459.79	0.122	6.075	181.15	0.122	6.075	165.29	0.122	6.075	167.29	0.122	6.075	155.3	0.122	6.075
91	0.122		323.68	0.122	6.08	611.32	0.122	6.08	456	0.122	6.08	176.62	0.122	6.08	167.06	0.122	6.08	174.52	0.122	6.08	147.93	0.122	6.08
94.28	0.122		324.87	0.122	6.085	602.59	0.122	6.085	457.36	0.122	6.085	178.06	0.122	6.085	171.11	0.122	6.085	179.11	0.122	6.085	145.17	0.122	6.085
87.87	0.122		319.27	0.122	6.09	596.3	0.122	6.09	460.18	0.122	6.09	180.57	0.122	6.09	173.78	0.122	6.09	176.37	0.122	6.09	146.81	0.122	6.09
87.61	0.122		314.01	0.122	6.095	596.06	0.122	6.095	463.39	0.122	6.095	180.93	0.122	6.095	175.36	0.122	6.095	172.59	0.122	6.095	152.85	0.122	6.095
85.55	0.122		307.13	0.122	6.1	600.75	0.122	6.1	467.05	0.122	6.1	183.82	0.122	6.1	174.02	0.122	6.1	168.77	0.122	6.1	158.3	0.122	6.1
90.91	0.123		305.1	0.123	6.105	611.36	0.123	6.105	474.07	0.123	6.105	190.9	0.123	6.105	172.43	0.123	6.105	165.54	0.123	6.105	163.72	0.123	6.105
103.19	0.123		317.89	0.123	6.11	636.33	0.123	6.11	499.68	0.123	6.11	212.79	0.123	6.11	183.77	0.123	6.11	177.21	0.123	6.11	182.48	0.123	6.11
90.4	0.123		315.13	0.123	6.115	599.09	0.123	6.115	492.77	0.123	6.115	217.18	0.123	6.115	174.92	0.123	6.115	181.74	0.123	6.115	173.07	0.123	6.115
89.11	0.123		316.77	0.123	6.12	537.22	0.123	6.12	456.83	0.123	6.12	204.98	0.123	6.12	165.13	0.123	6.12	180.06	0.123	6.12	152.68	0.123	6.12
90.68	0.123		318.03	0.123	6.125	515.56	0.123	6.125	442.51	0.123	6.125	195.34	0.123	6.125	161.69	0.123	6.125	181.53	0.123	6.125	140.34	0.123	6.125
91.64	0.123		319.31	0.123	6.13	507.05	0.123	6.13	437.94	0.123	6.13	189.79	0.123	6.13	162.8	0.123	6.13	186.47	0.123	6.13	134.51	0.123	6.13
91.63	0.123		322.1	0.123	6.135	501.21	0.123	6.135	435.14	0.123	6.135	189.24	0.123	6.135	167.62	0.123	6.135	191.74	0.123	6.135	132.96	0.123	6.135
87.17	0.123		317.51	0.123	6.14	495.64	0.123	6.14	431.77	0.123	6.14	189.39	0.123	6.14	167.37	0.123	6.14	189.42	0.123	6.14	132.39	0.123	6.14
89.21	0.123		311.75	0.123	6.145	497.66	0.123	6.145	430.48	0.123	6.145	191.49	0.123	6.145	166.14	0.123	6.145	186.11	0.123	6.145	136.8	0.123	6.145
87.63	0.123		305.44	0.123	6.15	504.47	0.123	6.15	430.5	0.123	6.15	194.51	0.123	6.15	164.53	0.123	6.15	179.56	0.123	6.15	142.01	0.123	6.15
89.14	0.124		301.57	0.124	6.155	510.75	0.124	6.155	433.55	0.124	6.155	200.08	0.124	6.155	164.4	0.124	6.155	173.95	0.124	6.155	150.18	0.124	6.155
97.94	0.124		312.21	0.124	6.16	533.47	0.124	6.16	456.61	0.124	6.16	219.65	0.124	6.16	171.84	0.124	6.16	184.47	0.124	6.16	170.35	0.124	6.16
89.05	0.124		311.19	0.124	6.165	558.31	0.124	6.165	483.01	0.124	6.165	231.85	0.124	6.165	159.27	0.124	6.165	191.44	0.124	6.165	168.41	0.124	6.165
94.55	0.124		313.13	0.124	6.17	561.45	0.124	6.17	488.41	0.124	6.17	231.91	0.124	6.17	155.11	0.124	6.17	192.73	0.124	6.17	154.18	0.124	6.17
95.9	0.124		315.47	0.124	6.175	555.8	0.124	6.175	485.47	0.124	6.175	228.21	0.124	6.175	154.16	0.124	6.175	195.66	0.124	6.175	143.29	0.124	6.175
92.23	0.124		318.36	0.124	6.18	546.42	0.124	6.18	482.1	0.124	6.18	222.04	0.124	6.18	155.96	0.124	6.18	201.11	0.124	6.18	134.58	0.124	6.18
90.23	0.124		320.77	0.124	6.185	537.6	0.124	6.185	480.68	0.124	6.185	218.9	0.124	6.185	158.34	0.124	6.185	207.19	0.124	6.185	132.12	0.124	6.185
85.38	0.124		314.34	0.124	6.19	532.96	0.124	6.19	479.11	0.124	6.19	216.97	0.124	6.19	156.86	0.124	6.19	207.59	0.124	6.19	131.81	0.124	6.19
88.87	0.124		309.04	0.124	6.195	534.74	0.124	6.195	476.86	0.124	6.195	218.08	0.124	6.195	160.04	0.124	6.195	204.47	0.124	6.195	135.85	0.124	6.195
88.35	0.124		302.74	0.124	6.2	538.78	0.124	6.2	475.89	0.124	6.2	222.15	0.124	6.2	158.67	0.124	6.2	197.87	0.124	6.2	143.42	0.124	6.2
89.77	0.125		299.82	0.125	6.205	546.16	0.125	6.205	479.75	0.125	6.205	230.33	0.125	6.205	159.09	0.125	6.205	192.82	0.125	6.205	153.33	0.125	6.205
100.55	0.125		310.34	0.125	6.21	571.47	0.125	6.21	500.24	0.125	6.21	250.21	0.125	6.21	170.13	0.125	6.21	201.36	0.125	6.21	171.92	0.125	6.21
93.25	0.125		310.37	0.125	6.215	568.79	0.125	6.215	518.35	0.125	6.215	259.85	0.125	6.215	157.73	0.125	6.215	188.53	0.125	6.215	169.27	0.125	6.215
94.88	0.125		310.82	0.125	6.22	533.99	0.125	6.22	516.5	0.125	6.22	251.89	0.125	6.22	152.58	0.125	6.22	170.76	0.125	6.22	152.89	0.125	6.22
91.59	0.125		311.99	0.125	6.225	515.36	0.125	6.225	510.34	0.125	6.225	243.82	0.125	6.225	151.56	0.125	6.225	168.16	0.125	6.225	141.02	0.125	6.225
87.99	0.125		313.26	0.125	6.23	503.85	0.125	6.23	504.32	0.125	6.23	236.31	0.125	6.23	150.78	0.125	6.23	172.09	0.125	6.23	132.37	0.125	6.23
89.8	0.125		316.12	0.125	6.235	494.78	0.125	6.235	500.38	0.125	6.235	230.79	0.125	6.235	153.35	0.125	6.235	179.35	0.125	6.235	129.55	0.125	6.235
89.32	0.125		311.63	0.125	6.24	487.28	0.125	6.24	497.69	0.125	6.24	228.14	0.125	6.24	152.6	0.125	6.24	183.01	0.125	6.24	126.62	0.125	6.24
91.58	0.125		309.01	0.125	6.245	486.46	0.125	6.245	496.25	0.125	6.245	229.96	0.125	6.245	155.39	0.125	6.245	183	0.125	6.245	128.85	0.125	6.245
89.74	0.125		302.53	0.125	6.25	490.7	0.125	6.25	498.22	0.125	6.25	232.76	0.125	6.25	155.9	0.125	6.25	179.11	0.125	6.25	134.15	0.125	6.25
92.31	0.126		297.06	0.126	6.255	499.2	0.126	6.255	504.42	0.126	6.255	239.17	0.126	6.255	156.7	0.126	6.255	171.9	0.126	6.255	144.25	0.126	6.255
99.08	0.126		303.81	0.126	6.26	524.6	0.126	6.26	526.25	0.126	6.26	257.46	0.126	6.26	165.23	0.126	6.26	177.37	0.126	6.26	164.67	0.126	6.26
88.91	0.126		301.42	0.126	6.265	550.15	0.126	6.265	548.15	0.126	6.265	241.17	0.126	6.265	155.5	0.126	6.265	179.69	0.126	6.265	173.08	0.126	6.265
93.59	0.126		303.7	0.126	6.27	555.39	0.126	6.27	550.21	0.126	6.27	207.57	0.126	6.27	151.51	0.126	6.27	178.4	0.126	6.27	171.95	0.126	6.27
91.21	0.126		307.44	0.126	6.275	551.81	0.126	6.275	544.12	0.126	6.275	195.1	0.126	6.275	148.85	0.126	6.275	179.12	0.126	6.275	165.06	0.126	6.275
89.47	0.126		309.98	0.126	6.28	545.14	0.126	6.28	534.91	0.126	6.28	190.29	0.126	6.28	149.89	0.126	6.28	184.98	0.126	6.28	156.63	0.126	6.28
94.97	0.126		312.57	0.126	6.285	540.56	0.126	6.285	527.99	0.126	6.285	188.17	0.126	6.285	154.72	0.126	6.285	192.68	0.126	6.285	152.61	0.126	6.285
89.79	0.126		308.64	0.126	6.29	534.13	0.126	6.29	523.68	0.126	6.29	187.22	0.126	6.29	154.31	0.126	6.29	194.9	0.126	6.29	152.64	0.126	6.29
86.18	0.126		304.02	0.126	6.295	527.73	0.126	6.295	521.41	0.126	6.295	188.02	0.126	6.295	155.35	0.126	6.295	193.13	0.126	6.295	154.9	0.126	6.295
83.72	0.126		296.75	0.126	6.3	525.14	0.126	6.3	519.75	0.126	6.3	190.15	0.126	6.3	153.12	0.126	6.3	188.49	0.126	6.3	156.63	0.126	6.3
89.37	0.127		291.42	0.127	6.305	528.58	0.127	6.305	521.84	0.127	6.305	196.77	0.127	6.305	153.08	0.127	6.305	183.01	0.127	6.305	164.02	0.127	6.305
103.37	0.127		299.47	0.127	6.31	551.6	0.127	6.31	542.89	0.127	6.31	217.5	0.127	6.31	163.45	0.127	6.31	192.26	0.127	6.31	183.21	0.127	6.31
92.95	0.127		296.56	0.127	6.315	568.75	0.127	6.315	537.24	0.127	6.315	225.89	0.127	6.315	150.9	0.127	6.315	180.55	0.127	6.315	191.18	0.127	6.315
94.63	0.127		298.88	0.127	6.32	559.08	0.127	6.32	493.58	0.127	6.32	216.89	0.127	6.32	148.05	0.127	6.32	160.24	0.127	6.32	187.84	0.127	6.32
92.61	0.127		299.52	0.127	6.325	550.8	0.127	6.325	475.12	0.127	6.325	209.81	0.127	6.325	148.24	0.127	6.325	158.35	0.127	6.325	181.52	0.127	6.325
91.36	0.127		299.76	0.127	6.33	544.39	0.127	6.33	470.16	0.127	6.33	204.5	0.127	6.33	149.28	0.127	6.33	165.09	0.127	6.33	173.67	0.127	6.33
94.23	0.127		304.65	0.127	6.335	538.73	0.127	6.335	467.87	0.127	6.335	201.89	0.127	6.335	152.08	0.127	6.335	173.78	0.127	6.335	167.29	0.127	6.335
88.6	0.127		300.09	0.127	6.34	533.42	0.127	6.34	466.64	0.127	6.34	200.39	0.127	6.34	149.13	0.127	6.34	176.03	0.127	6.34	162.74	0.127	6.34
87.56	0.127		298.22	0.127	6.345	531.19	0.127	6.345	467.71	0.127	6.345	200.27	0.127	6.345	149.93	0.127	6.345	174.3	0.127	6.345	165.22	0.127	6.345
85.54	0.127		294.86	0.127	6.35	534.46	0.127	6.35	467.82	0.127	6.35	203.07	0.127	6.35	152.04	0.127	6.35	169.22	0.127	6.35	170.77	0.127	6.35
92.06	0.128		291.84	0.128	6.355	544.4	0.128	6.355	470.91	0.128	6.355	210.62	0.128	6.355	154.93	0.128	6.355	164.4	0.128	6.355	181.02	0.128	6.355
102.2	0.128		300.55	0.128	6.36	568.7	0.128	6.36	491.48	0.128	6.36	231.46	0.128	6.36	162.19	0.128	6.36	172.78	0.128	6.36	202.1	0.128	6.36
91.33	0.128		294.15	0.128	6.365	558.27	0.128	6.365	483.24	0.128	6.365	225.2	0.128	6.365	145.89	0.128	6.365	169.28	0.128	6.365	190.75	0.128	6.365
93.48	0.128		292.49	0.128	6.37	519.87	0.128	6.37	449.89	0.128	6.37	197.9	0.128	6.37	148.65	0.128	6.37	163.88	0.128	6.37	164.57	0.128	6.37
93.05	0.128		294.85	0.128	6.375	504.48	0.128	6.375	438.7	0.128	6.375	185.36	0.128	6.375	149.94	0.128	6.375	166.47	0.128	6.375	152.66	0.128	6.375
92.58	0.128		297.4	0.128	6.38	497.57	0.128	6.38	435.63	0.128	6.38	180.39	0.128	6.38	148.54	0.128	6.38	173.18	0.128	6.38	145.83	0.128	6.38
96.07	0.128		303.08	0.128	6.385	491.76	0.128	6.385	432.29	0.128	6.385	177.86	0.128	6.385	150.55	0.128	6.385	181.87	0.128	6.385	139.11	0.128	6.385
90.04	0.128		299.8	0.128	6.39	484.24	0.128	6.39	428.38	0.128	6.39	173.9	0.128	6.39	147.94	0.128	6.39	183.91	0.128	6.39	133.33	0.128	6.39
88.17	0.128		295.38	0.128	6.395	479.9	0.128	6.395	427.67	0.128	6.395	173.21	0.128	6.395	148.84	0.128	6.395	181.45	0.128	6.395	134.39	0.128	6.395
85.96	0.128		290.37	0.128	6.4	480.08	0.128	6.4	428.88	0.128	6.4	176.77	0.128	6.4	147.37	0.128	6.4	177.84	0.128	6.4	137.56	0.128	6.4
93.38	0.129		289.38	0.129	6.405	486.44	0.129	6.405	434.14	0.129	6.405	183.82	0.129	6.405	149.27	0.129	6.405	175.65	0.129	6.405	146.9	0.129	6.405
102.82	0.129		299.69	0.129	6.41	515.8	0.129	6.41	458.69	0.129	6.41	205.87	0.129	6.41	159.85	0.129	6.41	184.95	0.129	6.41	170.16	0.129	6.41
90.01	0.129		294.7	0.129	6.415	540.53	0.129	6.415	484.4	0.129	6.415	215.42	0.129	6.415	149.36	0.129	6.415	168.96	0.129	6.415	164.74	0.129	6.415
94.51	0.129		296.71	0.129	6.42	537.33	0.129	6.42	488.31	0.129	6.42	208.29	0.129	6.42	149.53	0.129	6.42	148.35	0.129	6.42	150.5	0.129	6.42
94.71	0.129		298.28	0.129	6.425	533.78	0.129	6.425	487.03	0.129	6.425	202.85	0.129	6.425	147.33	0.129	6.425	146.46	0.129	6.425	145.06	0.129	6.425
92.16	0.129		300.08	0.129	6.43	527.26	0.129	6.43	483.81	0.129	6.43	198.3	0.129	6.43	146.13	0.129	6.43	152.82	0.129	6.43	139.19	0.129	6.43
92.88	0.129		304.12	0.129	6.435	518.38	0.129	6.435	479.31	0.129	6.435	194.4	0.129	6.435	149.21	0.129	6.435	160.49	0.129	6.435	134.09	0.129	6.435
88.47	0.129		298.01	0.129	6.44	508	0.129	6.44	470.92	0.129	6.44	190.93	0.129	6.44	148.17	0.129	6.44	161.05	0.129	6.44	128.26	0.129	6.44
89.52	0.129		294.08	0.129	6.445	501.38	0.129	6.445	466.84	0.129	6.445	189.84	0.129	6.445	148.65	0.129	6.445	160.56	0.129	6.445	126.34	0.129	6.445
89.96	0.129		289.31	0.129	6.45	499.49	0.129	6.45	466.32	0.129	6.45	191.95	0.129	6.45	146.36	0.129	6.45	158.07	0.129	6.45	128.52	0.129	6.45
93.85	0.13		288.13	0.13	6.455	502.79	0.13	6.455	467.61	0.13	6.455	199.14	0.13	6.455	148.93	0.13	6.455	156.07	0.13	6.455	133.66	0.13	6.455
100.5	0.13		297.13	0.13	6.46	527.37	0.13	6.46	489.08	0.13	6.46	219.02	0.13	6.46	159.83	0.13	6.46	167.31	0.13	6.46	155.11	0.13	6.46
90.54	0.13		290.35	0.13	6.465	558.11	0.13	6.465	510.5	0.13	6.465	229.79	0.13	6.465	148.62	0.13	6.465	164.37	0.13	6.465	159.68	0.13	6.465
95.82	0.13		290.74	0.13	6.47	567.85	0.13	6.47	505.74	0.13	6.47	230.64	0.13	6.47	144.3	0.13	6.47	159.55	0.13	6.47	153.18	0.13	6.47
95.7	0.13		291.69	0.13	6.475	568.47	0.13	6.475	499.65	0.13	6.475	227.42	0.13	6.475	141.97	0.13	6.475	162.01	0.13	6.475	148.6	0.13	6.475
93.03	0.13		291.9	0.13	6.48	565.24	0.13	6.48	494.33	0.13	6.48	221.45	0.13	6.48	141.55	0.13	6.48	167.8	0.13	6.48	142.57	0.13	6.48
93.56	0.13		298.85	0.13	6.485	561.66	0.13	6.485	489.33	0.13	6.485	217.42	0.13	6.485	146.46	0.13	6.485	176.36	0.13	6.485	135.78	0.13	6.485
90.83	0.13		297.06	0.13	6.49	556.44	0.13	6.49	485.68	0.13	6.49	215.12	0.13	6.49	147.17	0.13	6.49	179.12	0.13	6.49	131.17	0.13	6.49
90.3	0.13		292.55	0.13	6.495	551.79	0.13	6.495	485.71	0.13	6.495	215.42	0.13	6.495	148.89	0.13	6.495	177.3	0.13	6.495	130.44	0.13	6.495
86.32	0.13		286.72	0.13	6.5	548.54	0.13	6.5	485.41	0.13	6.5	218.19	0.13	6.5	145.49	0.13	6.5	172.79	0.13	6.5	131.76	0.13	6.5
90.87	0.131		284.43	0.131	6.505	548.43	0.131	6.505	486.57	0.131	6.505	223.62	0.131	6.505	146.49	0.131	6.505	170.76	0.131	6.505	139.62	0.131	6.505
100.88	0.131		290.45	0.131	6.51	567.29	0.131	6.51	504.54	0.131	6.51	240.74	0.131	6.51	155.34	0.131	6.51	178.8	0.131	6.51	163.32	0.131	6.51
91.52	0.131		285.7	0.131	6.515	592.14	0.131	6.515	504.2	0.131	6.515	236.21	0.131	6.515	145.55	0.131	6.515	178.43	0.131	6.515	162.18	0.131	6.515
96.04	0.131		285.86	0.131	6.52	597.39	0.131	6.52	475.17	0.131	6.52	211.08	0.131	6.52	143.58	0.131	6.52	174.24	0.131	6.52	151.81	0.131	6.52
97.14	0.131		285.06	0.131	6.525	594.2	0.131	6.525	463.79	0.131	6.525	199.85	0.131	6.525	142.11	0.131	6.525	175.28	0.131	6.525	145.25	0.131	6.525
94.3	0.131		283.52	0.131	6.53	586.85	0.131	6.53	460.06	0.131	6.53	194.34	0.131	6.53	139.98	0.131	6.53	180.11	0.131	6.53	138.94	0.131	6.53
96.62	0.131		286.4	0.131	6.535	580.81	0.131	6.535	456.57	0.131	6.535	190.56	0.131	6.535	142.46	0.131	6.535	188.74	0.131	6.535	133.55	0.131	6.535
90.94	0.131		284.04	0.131	6.54	574.86	0.131	6.54	451.71	0.131	6.54	187.22	0.131	6.54	142.18	0.131	6.54	190.53	0.131	6.54	128.08	0.131	6.54
89.64	0.131		285.04	0.131	6.545	571.72	0.131	6.545	448.79	0.131	6.545	187.37	0.131	6.545	143.18	0.131	6.545	191.33	0.131	6.545	126.79	0.131	6.545
86.99	0.131		280.36	0.131	6.55	568.89	0.131	6.55	447.36	0.131	6.55	187.47	0.131	6.55	143.65	0.131	6.55	190.66	0.131	6.55	126.63	0.131	6.55
94.45	0.132		279.18	0.132	6.555	570.52	0.132	6.555	451.13	0.132	6.555	191.7	0.132	6.555	147.21	0.132	6.555	189.07	0.132	6.555	132.71	0.132	6.555
105.11	0.132		286.37	0.132	6.56	591.98	0.132	6.56	472.14	0.132	6.56	209.95	0.132	6.56	156.24	0.132	6.56	195.69	0.132	6.56	155.99	0.132	6.56
92.37	0.132		278.39	0.132	6.565	618.82	0.132	6.565	493.59	0.132	6.565	222.58	0.132	6.565	143.36	0.132	6.565	182.2	0.132	6.565	167.11	0.132	6.565
92.37	0.132		275.9	0.132	6.57	624.91	0.132	6.57	498.94	0.132	6.57	224.37	0.132	6.57	138.16	0.132	6.57	157.82	0.132	6.57	170.61	0.132	6.57
92.83	0.132		278.1	0.132	6.575	621.48	0.132	6.575	500.21	0.132	6.575	222.34	0.132	6.575	138.76	0.132	6.575	151.45	0.132	6.575	168.99	0.132	6.575
94.23	0.132		277.96	0.132	6.58	616.31	0.132	6.58	499.65	0.132	6.58	216.47	0.132	6.58	139.26	0.132	6.58	155.93	0.132	6.58	163.07	0.132	6.58
96.21	0.132		282.06	0.132	6.585	611.73	0.132	6.585	495.66	0.132	6.585	211.98	0.132	6.585	141.14	0.132	6.585	164.18	0.132	6.585	157.4	0.132	6.585
92.16	0.132		280.29	0.132	6.59	606.43	0.132	6.59	487.04	0.132	6.59	208.62	0.132	6.59	141.54	0.132	6.59	167.46	0.132	6.59	151.22	0.132	6.59
91.65	0.132		277.46	0.132	6.595	600.91	0.132	6.595	480.77	0.132	6.595	206.06	0.132	6.595	143.92	0.132	6.595	171.17	0.132	6.595	147.53	0.132	6.595
88.1	0.132		271.87	0.132	6.6	594.68	0.132	6.6	476.63	0.132	6.6	205.07	0.132	6.6	142.44	0.132	6.6	171.05	0.132	6.6	147.48	0.132	6.6
91.55	0.133		269.7	0.133	6.605	593.96	0.133	6.605	477.18	0.133	6.605	210.44	0.133	6.605	144.17	0.133	6.605	168.46	0.133	6.605	153.19	0.133	6.605
102.35	0.133		276.56	0.133	6.61	612.15	0.133	6.61	495.85	0.133	6.61	229.34	0.133	6.61	153.39	0.133	6.61	176.43	0.133	6.61	171.27	0.133	6.61
90.41	0.133		269.82	0.133	6.615	604.81	0.133	6.615	516.2	0.133	6.615	244.54	0.133	6.615	139.46	0.133	6.615	177.44	0.133	6.615	183.61	0.133	6.615
95.94	0.133		269.36	0.133	6.62	565.99	0.133	6.62	520.65	0.133	6.62	248.92	0.133	6.62	139.26	0.133	6.62	170.29	0.133	6.62	187.72	0.133	6.62
97.37	0.133		271.41	0.133	6.625	552.29	0.133	6.625	522.76	0.133	6.625	247.4	0.133	6.625	141.24	0.133	6.625	168.5	0.133	6.625	186.53	0.133	6.625
95.82	0.133		271.37	0.133	6.63	549.86	0.133	6.63	521.88	0.133	6.63	243.96	0.133	6.63	139.83	0.133	6.63	172.84	0.133	6.63	184.02	0.133	6.63
96.34	0.133		273.92	0.133	6.635	546.73	0.133	6.635	517.51	0.133	6.635	239.54	0.133	6.635	139.3	0.133	6.635	179.58	0.133	6.635	179.69	0.133	6.635
90.82	0.133		270.14	0.133	6.64	541.05	0.133	6.64	511.07	0.133	6.64	233.27	0.133	6.64	138.99	0.133	6.64	184.84	0.133	6.64	172.64	0.133	6.64
90.54	0.133		267.64	0.133	6.645	537.78	0.133	6.645	505.49	0.133	6.645	228.16	0.133	6.645	140.6	0.133	6.645	188.68	0.133	6.645	170.6	0.133	6.645
86.37	0.133		263.29	0.133	6.65	536.65	0.133	6.65	501.57	0.133	6.65	226.48	0.133	6.65	141.16	0.133	6.65	188.54	0.133	6.65	171.98	0.133	6.65
90.8	0.134		261.97	0.134	6.655	539.35	0.134	6.655	501.52	0.134	6.655	231.39	0.134	6.655	144.35	0.134	6.655	187.78	0.134	6.655	176.35	0.134	6.655
104.18	0.134		269.97	0.134	6.66	559.04	0.134	6.66	518.97	0.134	6.66	252.96	0.134	6.66	157.43	0.134	6.66	195.85	0.134	6.66	194.92	0.134	6.66
92.23	0.134		261.72	0.134	6.665	551.21	0.134	6.665	516.73	0.134	6.665	244.05	0.134	6.665	144.08	0.134	6.665	177.05	0.134	6.665	199.65	0.134	6.665
95.94	0.134		258.27	0.134	6.67	522.28	0.134	6.67	485.57	0.134	6.67	213.83	0.134	6.67	138.04	0.134	6.67	148.79	0.134	6.67	191.42	0.134	6.67
97.21	0.134		255.23	0.134	6.675	512.32	0.134	6.675	473.3	0.134	6.675	202.47	0.134	6.675	133.8	0.134	6.675	139.99	0.134	6.675	188.21	0.134	6.675
95.37	0.134		254.78	0.134	6.68	508.23	0.134	6.68	471.59	0.134	6.68	200.69	0.134	6.68	133.06	0.134	6.68	142.12	0.134	6.68	186.23	0.134	6.68
97.5	0.134		259.35	0.134	6.685	503.98	0.134	6.685	471.27	0.134	6.685	197.86	0.134	6.685	135.6	0.134	6.685	151.15	0.134	6.685	179.62	0.134	6.685
94.43	0.134		258.43	0.134	6.69	500.12	0.134	6.69	466.55	0.134	6.69	192.31	0.134	6.69	135.71	0.134	6.69	158.51	0.134	6.69	171.22	0.134	6.69
91.9	0.134		258.39	0.134	6.695	498.63	0.134	6.695	461.48	0.134	6.695	188.75	0.134	6.695	137.99	0.134	6.695	163.79	0.134	6.695	167.14	0.134	6.695
87.94	0.134		253.15	0.134	6.7	497.98	0.134	6.7	458.53	0.134	6.7	187.67	0.134	6.7	136.86	0.134	6.7	165.46	0.134	6.7	167.43	0.134	6.7
94.09	0.135		252.81	0.135	6.705	500.42	0.135	6.705	459.82	0.135	6.705	192.41	0.135	6.705	140.79	0.135	6.705	164.15	0.135	6.705	174.17	0.135	6.705
104.04	0.135		264.05	0.135	6.71	522.65	0.135	6.71	480.66	0.135	6.71	214.76	0.135	6.71	151.99	0.135	6.71	173.03	0.135	6.71	194.35	0.135	6.71
91.35	0.135		253.78	0.135	6.715	538.08	0.135	6.715	479.62	0.135	6.715	212.17	0.135	6.715	137.17	0.135	6.715	159.47	0.135	6.715	186.84	0.135	6.715
95.38	0.135		250.82	0.135	6.72	532.51	0.135	6.72	456.26	0.135	6.72	192.95	0.135	6.72	136.53	0.135	6.72	138.49	0.135	6.72	167.23	0.135	6.72
96.67	0.135		252.92	0.135	6.725	530.07	0.135	6.725	451.06	0.135	6.725	185.74	0.135	6.725	137.21	0.135	6.725	130.32	0.135	6.725	160.13	0.135	6.725
97.52	0.135		251.22	0.135	6.73	526.84	0.135	6.73	451.09	0.135	6.73	183.84	0.135	6.73	137.33	0.135	6.73	131.67	0.135	6.73	156.82	0.135	6.73
99.24	0.135		252.62	0.135	6.735	521.12	0.135	6.735	449.9	0.135	6.735	181.18	0.135	6.735	136.89	0.135	6.735	138.67	0.135	6.735	152.97	0.135	6.735
90.98	0.135		246.24	0.135	6.74	511.89	0.135	6.74	444.33	0.135	6.74	176.12	0.135	6.74	130.61	0.135	6.74	144.16	0.135	6.74	145.59	0.135	6.74
90.89	0.135		242.22	0.135	6.745	504.42	0.135	6.745	437.81	0.135	6.745	172.6	0.135	6.745	131.04	0.135	6.745	149.85	0.135	6.745	141.72	0.135	6.745
87.57	0.135		239.05	0.135	6.75	500.23	0.135	6.75	433.98	0.135	6.75	173.32	0.135	6.75	131.24	0.135	6.75	150.95	0.135	6.75	141.86	0.135	6.75
95.22	0.136		242.4	0.136	6.755	501.95	0.136	6.755	436.34	0.136	6.755	179.99	0.136	6.755	134.79	0.136	6.755	150.95	0.136	6.755	146.12	0.136	6.755
104.5	0.136		252.77	0.136	6.76	524.22	0.136	6.76	458.04	0.136	6.76	201.72	0.136	6.76	145.59	0.136	6.76	162.48	0.136	6.76	167.64	0.136	6.76
91.87	0.136		243.83	0.136	6.765	551.09	0.136	6.765	482	0.136	6.765	213.89	0.136	6.765	132.07	0.136	6.765	162.38	0.136	6.765	177.12	0.136	6.765
95.82	0.136		239.22	0.136	6.77	559.55	0.136	6.77	487.35	0.136	6.77	215.23	0.136	6.77	133.51	0.136	6.77	156.64	0.136	6.77	174.59	0.136	6.77
98.27	0.136		236.48	0.136	6.775	562.25	0.136	6.775	488.35	0.136	6.775	212.44	0.136	6.775	136.1	0.136	6.775	152.24	0.136	6.775	171.48	0.136	6.775
96.6	0.136		237.33	0.136	6.78	563.68	0.136	6.78	488.34	0.136	6.78	209.11	0.136	6.78	134.88	0.136	6.78	153.51	0.136	6.78	167.97	0.136	6.78
96.91	0.136		241.76	0.136	6.785	562.33	0.136	6.785	486.89	0.136	6.785	205.59	0.136	6.785	136.45	0.136	6.785	160.76	0.136	6.785	163.42	0.136	6.785
92.08	0.136		239.57	0.136	6.79	554.73	0.136	6.79	481.87	0.136	6.79	198.88	0.136	6.79	136.33	0.136	6.79	166.75	0.136	6.79	155.57	0.136	6.79
92.75	0.136		239.98	0.136	6.795	548.22	0.136	6.795	477	0.136	6.795	194.3	0.136	6.795	138.73	0.136	6.795	169.48	0.136	6.795	151.25	0.136	6.795
90.47	0.136		234.03	0.136	6.8	542.86	0.136	6.8	474.25	0.136	6.8	194.47	0.136	6.8	133.98	0.136	6.8	167.97	0.136	6.8	149.66	0.136	6.8
92.99	0.137		231.28	0.137	6.805	542.07	0.137	6.805	475.73	0.137	6.805	200.61	0.137	6.805	132.63	0.137	6.805	167.57	0.137	6.805	154.62	0.137	6.805
100.16	0.137		241.3	0.137	6.81	561.53	0.137	6.81	493.11	0.137	6.81	223.39	0.137	6.81	138.9	0.137	6.81	177.86	0.137	6.81	176.63	0.137	6.81
92.6	0.137		230.44	0.137	6.815	581.93	0.137	6.815	504.91	0.137	6.815	239.09	0.137	6.815	128.89	0.137	6.815	165.44	0.137	6.815	182.5	0.137	6.815
94.94	0.137		227.39	0.137	6.82	584.08	0.137	6.82	497.17	0.137	6.82	242.19	0.137	6.82	130.63	0.137	6.82	141.31	0.137	6.82	176.27	0.137	6.82
96.87	0.137		228.5	0.137	6.825	585.88	0.137	6.825	495.11	0.137	6.825	240.03	0.137	6.825	132.46	0.137	6.825	130.63	0.137	6.825	171.64	0.137	6.825
97.6	0.137		228.97	0.137	6.83	585.09	0.137	6.83	493.81	0.137	6.83	236.23	0.137	6.83	132.57	0.137	6.83	133.23	0.137	6.83	167.25	0.137	6.83
98.68	0.137		229.04	0.137	6.835	580.46	0.137	6.835	491.37	0.137	6.835	233.59	0.137	6.835	133.75	0.137	6.835	141.75	0.137	6.835	164.16	0.137	6.835
94.68	0.137		222.9	0.137	6.84	572.77	0.137	6.84	486.05	0.137	6.84	228.97	0.137	6.84	131.13	0.137	6.84	147.25	0.137	6.84	156.85	0.137	6.84
91.29	0.137		223.96	0.137	6.845	568.22	0.137	6.845	480.22	0.137	6.845	224.18	0.137	6.845	131.83	0.137	6.845	151.98	0.137	6.845	150.27	0.137	6.845
85.3	0.137		221.59	0.137	6.85	565.68	0.137	6.85	477.02	0.137	6.85	222.08	0.137	6.85	126.48	0.137	6.85	154.61	0.137	6.85	148.03	0.137	6.85
90.25	0.138		223.36	0.138	6.855	566.8	0.138	6.855	479.16	0.138	6.855	227.63	0.138	6.855	126.82	0.138	6.855	155.95	0.138	6.855	152.6	0.138	6.855
100.46	0.138		230.45	0.138	6.86	584.02	0.138	6.86	495.75	0.138	6.86	247.15	0.138	6.86	141.05	0.138	6.86	165.26	0.138	6.86	175.11	0.138	6.86
93.89	0.138		218.72	0.138	6.865	599.11	0.138	6.865	516.64	0.138	6.865	262.31	0.138	6.865	134.37	0.138	6.865	161.18	0.138	6.865	191.17	0.138	6.865
98.31	0.138		214.23	0.138	6.87	594.58	0.138	6.87	524.18	0.138	6.87	266.42	0.138	6.87	131.78	0.138	6.87	151.84	0.138	6.87	193.24	0.138	6.87
96.38	0.138		213.42	0.138	6.875	576.19	0.138	6.875	524.61	0.138	6.875	265.01	0.138	6.875	129.31	0.138	6.875	146.31	0.138	6.875	187.45	0.138	6.875
96.36	0.138		211.68	0.138	6.88	554.46	0.138	6.88	524.16	0.138	6.88	261.48	0.138	6.88	127.48	0.138	6.88	144.83	0.138	6.88	184.15	0.138	6.88
98.82	0.138		213.13	0.138	6.885	544.59	0.138	6.885	525.47	0.138	6.885	258	0.138	6.885	129.72	0.138	6.885	148.33	0.138	6.885	181.92	0.138	6.885
93.27	0.138		209.68	0.138	6.89	537.44	0.138	6.89	521.86	0.138	6.89	251.58	0.138	6.89	129.54	0.138	6.89	152.77	0.138	6.89	172.62	0.138	6.89
91.95	0.138		212.93	0.138	6.895	533.02	0.138	6.895	513.69	0.138	6.895	246.85	0.138	6.895	130.31	0.138	6.895	158.31	0.138	6.895	162.94	0.138	6.895
88.49	0.138		213.09	0.138	6.9	529.35	0.138	6.9	505.11	0.138	6.9	246.88	0.138	6.9	127.68	0.138	6.9	164.13	0.138	6.9	158.75	0.138	6.9
92.51	0.139		211.26	0.139	6.905	527.42	0.139	6.905	502.11	0.139	6.905	253.46	0.139	6.905	128.2	0.139	6.905	166.66	0.139	6.905	162.1	0.139	6.905
103.09	0.139		215.01	0.139	6.91	543.78	0.139	6.91	519.22	0.139	6.91	272.17	0.139	6.91	137.81	0.139	6.91	174.63	0.139	6.91	182.27	0.139	6.91
92.4	0.139		206.62	0.139	6.915	545.92	0.139	6.915	537.04	0.139	6.915	260.19	0.139	6.915	125.11	0.139	6.915	158.42	0.139	6.915	197.73	0.139	6.915
93.44	0.139		207.49	0.139	6.92	529.26	0.139	6.92	537.3	0.139	6.92	225.88	0.139	6.92	124.46	0.139	6.92	133.94	0.139	6.92	205.31	0.139	6.92
94.11	0.139		206.68	0.139	6.925	525.31	0.139	6.925	537.85	0.139	6.925	213.19	0.139	6.925	122.95	0.139	6.925	124.49	0.139	6.925	205.82	0.139	6.925
95.82	0.139		206.66	0.139	6.93	526.8	0.139	6.93	540.47	0.139	6.93	211.74	0.139	6.93	127.31	0.139	6.93	124.79	0.139	6.93	202.48	0.139	6.93
98.96	0.139		206.94	0.139	6.935	529.05	0.139	6.935	543.21	0.139	6.935	209.91	0.139	6.935	133.77	0.139	6.935	127.33	0.139	6.935	199.03	0.139	6.935
95.67	0.139		204.96	0.139	6.94	524.88	0.139	6.94	539.87	0.139	6.94	204.07	0.139	6.94	129.63	0.139	6.94	131.66	0.139	6.94	192.38	0.139	6.94
92.64	0.139		206.11	0.139	6.945	516.96	0.139	6.945	531.28	0.139	6.945	200.48	0.139	6.945	126.21	0.139	6.945	138.39	0.139	6.945	184.76	0.139	6.945
87.64	0.139		201.94	0.139	6.95	508.82	0.139	6.95	523.02	0.139	6.95	197.77	0.139	6.95	126.75	0.139	6.95	140.77	0.139	6.95	181.16	0.139	6.95
91.79	0.14		199.3	0.14	6.955	505.32	0.14	6.955	521.73	0.14	6.955	200.13	0.14	6.955	128.52	0.14	6.955	141.18	0.14	6.955	183.48	0.14	6.955
101.57	0.14		208.85	0.14	6.96	522.24	0.14	6.96	538.3	0.14	6.96	220.32	0.14	6.96	139.84	0.14	6.96	151.14	0.14	6.96	201.57	0.14	6.96
90.97	0.14		199.4	0.14	6.965	542.33	0.14	6.965	525.7	0.14	6.965	235.51	0.14	6.965	127.27	0.14	6.965	149.46	0.14	6.965	201.44	0.14	6.965
96.2	0.14		199.02	0.14	6.97	545.83	0.14	6.97	485.03	0.14	6.97	239.54	0.14	6.97	124.87	0.14	6.97	145.48	0.14	6.97	187.06	0.14	6.97
97.06	0.14		193.53	0.14	6.975	548.31	0.14	6.975	473.97	0.14	6.975	240.15	0.14	6.975	125.34	0.14	6.975	141.08	0.14	6.975	181.31	0.14	6.975
98	0.14		191.37	0.14	6.98	551.21	0.14	6.98	477.78	0.14	6.98	237.68	0.14	6.98	127.85	0.14	6.98	138.92	0.14	6.98	179.54	0.14	6.98
99.3	0.14		196.34	0.14	6.985	552.44	0.14	6.985	481.42	0.14	6.985	234.4	0.14	6.985	129.03	0.14	6.985	143.15	0.14	6.985	177.14	0.14	6.985
90.16	0.14		198.1	0.14	6.99	549.78	0.14	6.99	479.93	0.14	6.99	228.24	0.14	6.99	126.57	0.14	6.99	150.05	0.14	6.99	172.13	0.14	6.99
89.24	0.14		199.58	0.14	6.995	544.41	0.14	6.995	474.87	0.14	6.995	223.14	0.14	6.995	126.85	0.14	6.995	156.7	0.14	6.995	163.72	0.14	6.995
88.62	0.14		196.9	0.14	7	537.25	0.14	7	468.89	0.14	7	220.62	0.14	7	125.65	0.14	7	159.26	0.14	7	155.36	0.14	7
93.85	0.141		194.57	0.141	7.005	533.98	0.141	7.005	466.86	0.141	7.005	221.48	0.141	7.005	129.53	0.141	7.005	160.51	0.141	7.005	155.81	0.141	7.005
102	0.141		201.63	0.141	7.01	550.15	0.141	7.01	483.88	0.141	7.01	239.57	0.141	7.01	141.78	0.141	7.01	173.24	0.141	7.01	176.09	0.141	7.01
89.59	0.141		188.76	0.141	7.015	561.82	0.141	7.015	483.75	0.141	7.015	257.3	0.141	7.015	123.34	0.141	7.015	156.94	0.141	7.015	191.01	0.141	7.015
92.77	0.141		188.97	0.141	7.02	554.14	0.141	7.02	462.12	0.141	7.02	264.33	0.141	7.02	121.8	0.141	7.02	129.61	0.141	7.02	198.37	0.141	7.02
94.74	0.141		186.64	0.141	7.025	551.68	0.141	7.025	458.69	0.141	7.025	265.04	0.141	7.025	123.4	0.141	7.025	117.29	0.141	7.025	200.3	0.141	7.025
98.2	0.141		187.25	0.141	7.03	552.95	0.141	7.03	463.75	0.141	7.03	263.41	0.141	7.03	122.07	0.141	7.03	114.25	0.141	7.03	198.43	0.141	7.03
101.97	0.141		191.68	0.141	7.035	554.5	0.141	7.035	466.72	0.141	7.035	260.66	0.141	7.035	125.26	0.141	7.035	117.71	0.141	7.035	196.85	0.141	7.035
95.26	0.141		189.05	0.141	7.04	551.08	0.141	7.04	463.81	0.141	7.04	256.27	0.141	7.04	121.57	0.141	7.04	122.76	0.141	7.04	190.42	0.141	7.04
92.28	0.141		186.17	0.141	7.045	545.27	0.141	7.045	456.24	0.141	7.045	252.09	0.141	7.045	120.78	0.141	7.045	128.73	0.141	7.045	180.24	0.141	7.045
86.76	0.141		184.61	0.141	7.05	539.24	0.141	7.05	446.41	0.141	7.05	248.6	0.141	7.05	119.77	0.141	7.05	132.1	0.141	7.05	171.85	0.141	7.05
90.75	0.142		186.64	0.142	7.055	535.5	0.142	7.055	444.04	0.142	7.055	250.04	0.142	7.055	124.36	0.142	7.055	135.71	0.142	7.055	172.03	0.142	7.055
98.91	0.142		197.95	0.142	7.06	552.67	0.142	7.06	465.66	0.142	7.06	269.6	0.142	7.06	135.79	0.142	7.06	151.17	0.142	7.06	192.27	0.142	7.06
91.3	0.142		184.63	0.142	7.065	543.88	0.142	7.065	481.12	0.142	7.065	251.03	0.142	7.065	123.77	0.142	7.065	143.38	0.142	7.065	205.64	0.142	7.065
98.32	0.142		187.69	0.142	7.07	513.1	0.142	7.07	474.54	0.142	7.07	213.76	0.142	7.07	123.41	0.142	7.07	125.22	0.142	7.07	206.07	0.142	7.07
99.97	0.142		185.68	0.142	7.075	506.47	0.142	7.075	472.65	0.142	7.075	204.93	0.142	7.075	121.97	0.142	7.075	116.16	0.142	7.075	206.18	0.142	7.075
99.43	0.142		182.56	0.142	7.08	509.05	0.142	7.08	474.62	0.142	7.08	206.66	0.142	7.08	119.04	0.142	7.08	113.67	0.142	7.08	205.26	0.142	7.08
100.24	0.142		182.33	0.142	7.085	512.04	0.142	7.085	478.8	0.142	7.085	208.25	0.142	7.085	120.53	0.142	7.085	114.36	0.142	7.085	203.16	0.142	7.085
90.15	0.142		176.77	0.142	7.09	510.27	0.142	7.09	478.45	0.142	7.09	202.2	0.142	7.09	116.88	0.142	7.09	115.46	0.142	7.09	197.64	0.142	7.09
89.14	0.142		177.68	0.142	7.095	504.46	0.142	7.095	473.07	0.142	7.095	193.58	0.142	7.095	120.45	0.142	7.095	120.69	0.142	7.095	188.94	0.142	7.095
87.97	0.142		177.47	0.142	7.1	497.78	0.142	7.1	463.86	0.142	7.1	189.87	0.142	7.1	120.77	0.142	7.1	126.22	0.142	7.1	180.64	0.142	7.1
94.75	0.143		177.48	0.143	7.105	495.88	0.143	7.105	459.37	0.143	7.105	193.07	0.143	7.105	123.22	0.143	7.105	131.24	0.143	7.105	181.73	0.143	7.105
102.91	0.143		181.18	0.143	7.11	515.63	0.143	7.11	477.28	0.143	7.11	214.17	0.143	7.11	130.23	0.143	7.11	147.31	0.143	7.11	201.98	0.143	7.11
93.62	0.143		167.04	0.143	7.115	538.34	0.143	7.115	498.94	0.143	7.115	231.31	0.143	7.115	116.8	0.143	7.115	143.14	0.143	7.115	195.66	0.143	7.115
93.6	0.143		172.29	0.143	7.12	542.08	0.143	7.12	503.75	0.143	7.12	239.27	0.143	7.12	113.01	0.143	7.12	132.08	0.143	7.12	173.29	0.143	7.12
93.91	0.143		172.61	0.143	7.125	542.25	0.143	7.125	506.19	0.143	7.125	239.84	0.143	7.125	114.68	0.143	7.125	124.49	0.143	7.125	168.08	0.143	7.125
93.47	0.143		170.04	0.143	7.13	544.58	0.143	7.13	508.26	0.143	7.13	239.43	0.143	7.13	114.28	0.143	7.13	120.23	0.143	7.13	168.28	0.143	7.13
96.29	0.143		171.51	0.143	7.135	547.43	0.143	7.135	510.45	0.143	7.135	237.96	0.143	7.135	119.86	0.143	7.135	121.58	0.143	7.135	167.87	0.143	7.135
97.68	0.143		167.33	0.143	7.14	543.11	0.143	7.14	507.05	0.143	7.14	232.51	0.143	7.14	117.5	0.143	7.14	125.91	0.143	7.14	160.55	0.143	7.14
96.85	0.143		167.8	0.143	7.145	534.04	0.143	7.145	502.15	0.143	7.145	226.48	0.143	7.145	115.46	0.143	7.145	132.08	0.143	7.145	151.83	0.143	7.145
91.33	0.143		166.28	0.143	7.15	525.5	0.143	7.15	495.41	0.143	7.15	220.47	0.143	7.15	111.98	0.143	7.15	136.43	0.143	7.15	145.15	0.143	7.15
90.81	0.144		166.24	0.144	7.155	523.94	0.144	7.155	491.68	0.144	7.155	220.67	0.144	7.155	116.92	0.144	7.155	139.39	0.144	7.155	145.51	0.144	7.155
98.34	0.144		172.53	0.144	7.16	544.21	0.144	7.16	509.25	0.144	7.16	238.16	0.144	7.16	123.23	0.144	7.16	154.67	0.144	7.16	166.37	0.144	7.16
90.4	0.144		160.54	0.144	7.165	568.38	0.144	7.165	531.18	0.144	7.165	256.11	0.144	7.165	111.02	0.144	7.165	158.77	0.144	7.165	183.87	0.144	7.165
95.52	0.144		162.14	0.144	7.17	571.55	0.144	7.17	534.2	0.144	7.17	266.51	0.144	7.17	110.78	0.144	7.17	153.49	0.144	7.17	190.98	0.144	7.17
97.16	0.144		158.04	0.144	7.175	571.87	0.144	7.175	534.12	0.144	7.175	269.29	0.144	7.175	111.1	0.144	7.175	145.33	0.144	7.175	194.38	0.144	7.175
96.05	0.144		154.31	0.144	7.18	573.93	0.144	7.18	533.43	0.144	7.18	267.54	0.144	7.18	107.51	0.144	7.18	139.95	0.144	7.18	196.65	0.144	7.18
98.13	0.144		155.65	0.144	7.185	576.16	0.144	7.185	534	0.144	7.185	265.07	0.144	7.185	109.08	0.144	7.185	140.51	0.144	7.185	197.21	0.144	7.185
94.98	0.144		151.46	0.144	7.19	573.05	0.144	7.19	534.26	0.144	7.19	258.88	0.144	7.19	105.88	0.144	7.19	143.4	0.144	7.19	191.27	0.144	7.19
92.14	0.144		153.68	0.144	7.195	566.42	0.144	7.195	531.98	0.144	7.195	251.62	0.144	7.195	106.07	0.144	7.195	148.58	0.144	7.195	180.02	0.144	7.195
88.29	0.144		152.96	0.144	7.2	557.15	0.144	7.2	523.59	0.144	7.2	246.37	0.144	7.2	105.63	0.144	7.2	152.49	0.144	7.2	169.56	0.144	7.2
92.72	0.145		156.92	0.145	7.205	552.73	0.145	7.205	518.19	0.145	7.205	249.07	0.145	7.205	112.02	0.145	7.205	158.73	0.145	7.205	167.73	0.145	7.205
101.52	0.145		164.62	0.145	7.21	568.11	0.145	7.21	534.33	0.145	7.21	268.31	0.145	7.21	119.09	0.145	7.21	177.74	0.145	7.21	187	0.145	7.21
91.32	0.145		148.04	0.145	7.215	572.11	0.145	7.215	541.71	0.145	7.215	276.12	0.145	7.215	101.72	0.145	7.215	160.54	0.145	7.215	180.95	0.145	7.215
93.16	0.145		146.56	0.145	7.22	548.84	0.145	7.22	512.71	0.145	7.22	271.95	0.145	7.22	100.03	0.145	7.22	126.22	0.145	7.22	158.1	0.145	7.22
93.41	0.145		147.4	0.145	7.225	541.19	0.145	7.225	488.53	0.145	7.225	270.94	0.145	7.225	101.96	0.145	7.225	109.88	0.145	7.225	154.2	0.145	7.225
93.08	0.145		149.43	0.145	7.23	542.64	0.145	7.23	485.24	0.145	7.23	268.79	0.145	7.23	101.25	0.145	7.23	105.74	0.145	7.23	155.73	0.145	7.23
98.41	0.145		153.74	0.145	7.235	544.94	0.145	7.235	490.07	0.145	7.235	267.11	0.145	7.235	104.48	0.145	7.235	108.88	0.145	7.235	153.62	0.145	7.235
98.39	0.145		150.39	0.145	7.24	542.63	0.145	7.24	490.77	0.145	7.24	261.15	0.145	7.24	104.09	0.145	7.24	110.27	0.145	7.24	139.58	0.145	7.24
96.29	0.145		149.14	0.145	7.245	537.77	0.145	7.245	487.1	0.145	7.245	253.5	0.145	7.245	106.67	0.145	7.245	113.23	0.145	7.245	129.43	0.145	7.245
89.41	0.145		148.3	0.145	7.25	532.16	0.145	7.25	478.43	0.145	7.25	246.59	0.145	7.25	100.55	0.145	7.25	118.89	0.145	7.25	123.47	0.145	7.25
89.69	0.146		151.49	0.146	7.255	529.22	0.146	7.255	474.33	0.146	7.255	246.58	0.146	7.255	101.61	0.146	7.255	126.25	0.146	7.255	126.77	0.146	7.255
97.58	0.146		157.12	0.146	7.26	542.32	0.146	7.26	491.76	0.146	7.26	262.53	0.146	7.26	111.56	0.146	7.26	141.23	0.146	7.26	142.59	0.146	7.26
89.39	0.146		143.12	0.146	7.265	540.35	0.146	7.265	488.58	0.146	7.265	279.67	0.146	7.265	102.12	0.146	7.265	145.98	0.146	7.265	134.28	0.146	7.265
96.47	0.146		147.6	0.146	7.27	519.08	0.146	7.27	462.78	0.146	7.27	290.23	0.146	7.27	104.78	0.146	7.27	143.87	0.146	7.27	134.42	0.146	7.27
97.36	0.146		148.01	0.146	7.275	513.62	0.146	7.275	455.16	0.146	7.275	295.22	0.146	7.275	107.1	0.146	7.275	139.23	0.146	7.275	136.3	0.146	7.275
98.25	0.146		146.28	0.146	7.28	515.43	0.146	7.28	457.32	0.146	7.28	296.86	0.146	7.28	103.17	0.146	7.28	135.99	0.146	7.28	134.33	0.146	7.28
99.66	0.146		147.23	0.146	7.285	516.49	0.146	7.285	462.3	0.146	7.285	296.5	0.146	7.285	101.89	0.146	7.285	134.14	0.146	7.285	134.27	0.146	7.285
93.77	0.146		144.29	0.146	7.29	513.57	0.146	7.29	463.45	0.146	7.29	290.15	0.146	7.29	100.29	0.146	7.29	132.76	0.146	7.29	130.55	0.146	7.29
90.8	0.146		148.82	0.146	7.295	510.37	0.146	7.295	461.46	0.146	7.295	282.8	0.146	7.295	102.46	0.146	7.295	137.5	0.146	7.295	128.53	0.146	7.295
84.41	0.146		148.95	0.146	7.3	504.46	0.146	7.3	456.97	0.146	7.3	275.4	0.146	7.3	101.49	0.146	7.3	145.14	0.146	7.3	124.76	0.146	7.3
92.27	0.147		148.86	0.147	7.305	500.48	0.147	7.305	453.71	0.147	7.305	274.17	0.147	7.305	106.23	0.147	7.305	150.88	0.147	7.305	124.87	0.147	7.305
108.38	0.147		153.34	0.147	7.31	516.88	0.147	7.31	467.61	0.147	7.31	292.49	0.147	7.31	115.49	0.147	7.31	164.26	0.147	7.31	136.35	0.147	7.31
93.15	0.147		140.26	0.147	7.315	539.11	0.147	7.315	484.89	0.147	7.315	310.04	0.147	7.315	100.46	0.147	7.315	162.96	0.147	7.315	129.79	0.147	7.315
93.45	0.147		142.89	0.147	7.32	547.48	0.147	7.32	486.09	0.147	7.32	316.65	0.147	7.32	99.2	0.147	7.32	154.96	0.147	7.32	132.28	0.147	7.32
92.01	0.147		143.38	0.147	7.325	550.62	0.147	7.325	485.54	0.147	7.325	317.94	0.147	7.325	96.27	0.147	7.325	148.45	0.147	7.325	134.12	0.147	7.325
93.44	0.147		142.31	0.147	7.33	550.34	0.147	7.33	488.96	0.147	7.33	316.28	0.147	7.33	96.83	0.147	7.33	142.08	0.147	7.33	132.4	0.147	7.33
100.68	0.147		143.29	0.147	7.335	548.89	0.147	7.335	492.63	0.147	7.335	313.33	0.147	7.335	102.96	0.147	7.335	141.06	0.147	7.335	131.73	0.147	7.335
97.61	0.147		142.6	0.147	7.34	546.64	0.147	7.34	493.05	0.147	7.34	308.7	0.147	7.34	101.03	0.147	7.34	142.36	0.147	7.34	129.29	0.147	7.34
94.04	0.147		147.34	0.147	7.345	541.55	0.147	7.345	490.37	0.147	7.345	303.93	0.147	7.345	101.73	0.147	7.345	147.88	0.147	7.345	125.72	0.147	7.345
89.11	0.147		142.69	0.147	7.35	533.25	0.147	7.35	485.12	0.147	7.35	298.35	0.147	7.35	100.89	0.147	7.35	154.39	0.147	7.35	119.77	0.147	7.35
94.93	0.148		141.87	0.148	7.355	526.51	0.148	7.355	483.05	0.148	7.355	298.66	0.148	7.355	105.03	0.148	7.355	160.08	0.148	7.355	121.75	0.148	7.355
101.1	0.148		151.81	0.148	7.36	539.83	0.148	7.36	498.33	0.148	7.36	315.8	0.148	7.36	117.12	0.148	7.36	173.67	0.148	7.36	136.18	0.148	7.36
87.57	0.148		139.39	0.148	7.365	564.83	0.148	7.365	509.83	0.148	7.365	301.27	0.148	7.365	101.39	0.148	7.365	170.5	0.148	7.365	129.09	0.148	7.365
92.29	0.148		143.47	0.148	7.37	573.82	0.148	7.37	504.49	0.148	7.37	255.63	0.148	7.37	99.72	0.148	7.37	153.21	0.148	7.37	129.63	0.148	7.37
96.55	0.148		142.28	0.148	7.375	574.97	0.148	7.375	500.89	0.148	7.375	240.62	0.148	7.375	99.32	0.148	7.375	142.07	0.148	7.375	129.62	0.148	7.375
100.82	0.148		138.36	0.148	7.38	577.61	0.148	7.38	500.42	0.148	7.38	242.69	0.148	7.38	98.04	0.148	7.38	135.62	0.148	7.38	130.85	0.148	7.38
101.95	0.148		142.75	0.148	7.385	582.13	0.148	7.385	501.04	0.148	7.385	243.92	0.148	7.385	99.89	0.148	7.385	134.17	0.148	7.385	130.6	0.148	7.385
90.46	0.148		141.82	0.148	7.39	582.89	0.148	7.39	500.07	0.148	7.39	241.44	0.148	7.39	97.99	0.148	7.39	133.93	0.148	7.39	124.99	0.148	7.39
91.36	0.148		139.82	0.148	7.395	578.61	0.148	7.395	500.86	0.148	7.395	237.37	0.148	7.395	98.87	0.148	7.395	137.88	0.148	7.395	122.73	0.148	7.395
89.29	0.148		138.22	0.148	7.4	570.02	0.148	7.4	497.52	0.148	7.4	228.44	0.148	7.4	97.12	0.148	7.4	144.58	0.148	7.4	119.06	0.148	7.4
93.99	0.149		143.37	0.149	7.405	563.73	0.149	7.405	493.48	0.149	7.405	224.23	0.149	7.405	106.35	0.149	7.405	152.68	0.149	7.405	121.32	0.149	7.405
103.15	0.149		155.15	0.149	7.41	577.07	0.149	7.41	508.26	0.149	7.41	241.01	0.149	7.41	117.93	0.149	7.41	170.11	0.149	7.41	134.32	0.149	7.41
90.89	0.149		139.49	0.149	7.415	560.62	0.149	7.415	530.37	0.149	7.415	255.84	0.149	7.415	99.74	0.149	7.415	146.28	0.149	7.415	122.24	0.149	7.415
96.39	0.149		136.95	0.149	7.42	521.82	0.149	7.42	537.32	0.149	7.42	264.26	0.149	7.42	97.83	0.149	7.42	114.63	0.149	7.42	123.08	0.149	7.42
96.17	0.149		135.69	0.149	7.425	510.12	0.149	7.425	539.28	0.149	7.425	269.35	0.149	7.425	97.51	0.149	7.425	103.54	0.149	7.425	126.11	0.149	7.425
95.12	0.149		137.55	0.149	7.43	513.47	0.149	7.43	540.06	0.149	7.43	272.14	0.149	7.43	98.21	0.149	7.43	96.57	0.149	7.43	128.76	0.149	7.43
96.68	0.149		142.59	0.149	7.435	520.06	0.149	7.435	542.25	0.149	7.435	274.75	0.149	7.435	102.14	0.149	7.435	95.36	0.149	7.435	129.87	0.149	7.435
94.09	0.149		142.04	0.149	7.44	521.5	0.149	7.44	541.37	0.149	7.44	273.66	0.149	7.44	98.86	0.149	7.44	95.88	0.149	7.44	123.96	0.149	7.44
97.34	0.149		141.47	0.149	7.445	519.33	0.149	7.445	538.62	0.149	7.445	269.97	0.149	7.445	101.18	0.149	7.445	99.62	0.149	7.445	120.07	0.149	7.445
94.24	0.149		137.95	0.149	7.45	514.62	0.149	7.45	533.26	0.149	7.45	263.24	0.149	7.45	99.38	0.149	7.45	102.79	0.149	7.45	114.79	0.149	7.45
93.44	0.15		140.79	0.15	7.455	510.47	0.15	7.455	528.47	0.15	7.455	258.42	0.15	7.455	102.28	0.15	7.455	107.93	0.15	7.455	118.8	0.15	7.455
98.72	0.15		151.21	0.15	7.46	525.37	0.15	7.46	543.72	0.15	7.46	268.32	0.15	7.46	111.34	0.15	7.46	124.02	0.15	7.46	133.06	0.15	7.46
86.57	0.15		133.16	0.15	7.465	528.13	0.15	7.465	562.65	0.15	7.465	223.08	0.15	7.465	97.36	0.15	7.465	112.05	0.15	7.465	123.62	0.15	7.465
93.07	0.15		136.88	0.15	7.47	510.39	0.15	7.47	558.21	0.15	7.47	179.67	0.15	7.47	98.94	0.15	7.47	100.94	0.15	7.47	125.26	0.15	7.47
98.22	0.15		139.6	0.15	7.475	506.53	0.15	7.475	543.6	0.15	7.475	169.39	0.15	7.475	101.84	0.15	7.475	93.3	0.15	7.475	127.24	0.15	7.475
100	0.15		140.11	0.15	7.48	510.81	0.15	7.48	536.95	0.15	7.48	169.59	0.15	7.48	101.55	0.15	7.48	89.91	0.15	7.48	127.01	0.15	7.48
99.25	0.15		141.38	0.15	7.485	515.06	0.15	7.485	538.18	0.15	7.485	174.05	0.15	7.485	98.57	0.15	7.485	94.03	0.15	7.485	128.82	0.15	7.485
94.3	0.15		135.49	0.15	7.49	515.73	0.15	7.49	539.71	0.15	7.49	171.74	0.15	7.49	94.9	0.15	7.49	97.13	0.15	7.49	120.49	0.15	7.49
92.26	0.15		135.73	0.15	7.495	512.84	0.15	7.495	539.99	0.15	7.495	167.54	0.15	7.495	101.39	0.15	7.495	97.74	0.15	7.495	117.45	0.15	7.495
88.74	0.15		136.77	0.15	7.5	506.12	0.15	7.5	535.62	0.15	7.5	160.75	0.15	7.5	102.7	0.15	7.5	95.47	0.15	7.5	114.29	0.15	7.5
91.49	0.151		141.38	0.151	7.505	499.78	0.151	7.505	531.53	0.151	7.505	158.5	0.151	7.505	104.53	0.151	7.505	98.54	0.151	7.505	118.83	0.151	7.505
100.49	0.151		147.59	0.151	7.51	509.03	0.151	7.51	544.81	0.151	7.51	171.09	0.151	7.51	112.57	0.151	7.51	107.71	0.151	7.51	131.27	0.151	7.51
93.69	0.151		132.97	0.151	7.515	525.37	0.151	7.515	542.99	0.151	7.515	164.61	0.151	7.515	98.24	0.151	7.515	94.62	0.151	7.515	120.44	0.151	7.515
97.44	0.151		134.94	0.151	7.52	532.76	0.151	7.52	510.04	0.151	7.52	162.04	0.151	7.52	96.9	0.151	7.52	94.88	0.151	7.52	122.32	0.151	7.52
93.2	0.151		135.71	0.151	7.525	536.67	0.151	7.525	496.98	0.151	7.525	165.53	0.151	7.525	95.7	0.151	7.525	92.73	0.151	7.525	126.03	0.151	7.525
89.78	0.151		135.36	0.151	7.53	540.62	0.151	7.53	498.3	0.151	7.53	169.44	0.151	7.53	93.44	0.151	7.53	91.43	0.151	7.53	129.1	0.151	7.53
94.68	0.151		137.36	0.151	7.535	547.46	0.151	7.535	503.55	0.151	7.535	169.97	0.151	7.535	97.63	0.151	7.535	93.84	0.151	7.535	132.24	0.151	7.535
93.3	0.151		135.73	0.151	7.54	550.88	0.151	7.54	505.38	0.151	7.54	163.21	0.151	7.54	98.76	0.151	7.54	91.15	0.151	7.54	123.67	0.151	7.54
97.65	0.151		140.25	0.151	7.545	550.14	0.151	7.545	503.14	0.151	7.545	157.82	0.151	7.545	101.16	0.151	7.545	92.38	0.151	7.545	119.31	0.151	7.545
94.27	0.151		138.31	0.151	7.55	544.82	0.151	7.55	496.2	0.151	7.55	151.38	0.151	7.55	99.12	0.151	7.55	94.28	0.151	7.55	114.72	0.151	7.55
92.76	0.152		136.7	0.152	7.555	536.06	0.152	7.555	490.16	0.152	7.555	151.85	0.152	7.555	100.37	0.152	7.555	101.19	0.152	7.555	117.04	0.152	7.555
98.05	0.152		142.18	0.152	7.56	543.13	0.152	7.56	502.28	0.152	7.56	163.2	0.152	7.56	106.96	0.152	7.56	106.62	0.152	7.56	128.44	0.152	7.56
87.92	0.152		130.89	0.152	7.565	557.01	0.152	7.565	515.52	0.152	7.565	159.54	0.152	7.565	97.59	0.152	7.565	88.04	0.152	7.565	121.71	0.152	7.565
89.64	0.152		133.1	0.152	7.57	558.22	0.152	7.57	514.28	0.152	7.57	160.3	0.152	7.57	95.21	0.152	7.57	85.43	0.152	7.57	127.23	0.152	7.57
91.59	0.152		133.43	0.152	7.575	557.43	0.152	7.575	514.17	0.152	7.575	162.74	0.152	7.575	93.51	0.152	7.575	85.54	0.152	7.575	126.85	0.152	7.575
95.4	0.152		133.62	0.152	7.58	558.58	0.152	7.58	517.83	0.152	7.58	167.21	0.152	7.58	93.51	0.152	7.58	87.84	0.152	7.58	125.19	0.152	7.58
99.91	0.152		135.67	0.152	7.585	564.33	0.152	7.585	523.58	0.152	7.585	171.22	0.152	7.585	98.06	0.152	7.585	92.48	0.152	7.585	126.53	0.152	7.585
95.05	0.152		134.16	0.152	7.59	570.84	0.152	7.59	526	0.152	7.59	163.44	0.152	7.59	93.53	0.152	7.59	92.34	0.152	7.59	118.36	0.152	7.59
93.16	0.152		134.51	0.152	7.595	572.83	0.152	7.595	526.49	0.152	7.595	158.79	0.152	7.595	90.63	0.152	7.595	94.12	0.152	7.595	117.81	0.152	7.595
89.23	0.152		131.83	0.152	7.6	566.55	0.152	7.6	522.7	0.152	7.6	155.23	0.152	7.6	86.74	0.152	7.6	91.92	0.152	7.6	117.2	0.152	7.6
92.42	0.153		134.76	0.153	7.605	559.97	0.153	7.605	516.92	0.153	7.605	152.03	0.153	7.605	94.77	0.153	7.605	95.22	0.153	7.605	119.81	0.153	7.605
101.61	0.153		146.33	0.153	7.61	566.78	0.153	7.61	526.08	0.153	7.61	161.03	0.153	7.61	109.54	0.153	7.61	101.74	0.153	7.61	127.8	0.153	7.61
89.51	0.153		133.54	0.153	7.615	567.86	0.153	7.615	539.91	0.153	7.615	156.62	0.153	7.615	92.62	0.153	7.615	85.96	0.153	7.615	119.91	0.153	7.615
93.54	0.153		130.53	0.153	7.62	554.31	0.153	7.62	542.47	0.153	7.62	156.43	0.153	7.62	91.88	0.153	7.62	88.92	0.153	7.62	120.89	0.153	7.62
93.51	0.153		128.93	0.153	7.625	550.56	0.153	7.625	545.18	0.153	7.625	158.72	0.153	7.625	92.37	0.153	7.625	90.89	0.153	7.625	122.34	0.153	7.625
93.82	0.153		128.91	0.153	7.63	554.33	0.153	7.63	547.77	0.153	7.63	161.41	0.153	7.63	89.96	0.153	7.63	89.7	0.153	7.63	122.37	0.153	7.63
95.84	0.153		131.56	0.153	7.635	560.64	0.153	7.635	549.86	0.153	7.635	162.04	0.153	7.635	90.75	0.153	7.635	90.33	0.153	7.635	124.52	0.153	7.635
93.12	0.153		129.58	0.153	7.64	562.42	0.153	7.64	550.52	0.153	7.64	158.26	0.153	7.64	89.02	0.153	7.64	87.76	0.153	7.64	121	0.153	7.64
94.66	0.153		132.21	0.153	7.645	560.11	0.153	7.645	551.31	0.153	7.645	155.66	0.153	7.645	91.54	0.153	7.645	89.05	0.153	7.645	118.09	0.153	7.645
91.92	0.153		132.67	0.153	7.65	553.59	0.153	7.65	548.74	0.153	7.65	152.09	0.153	7.65	93.87	0.153	7.65	88.6	0.153	7.65	114.96	0.153	7.65
95	0.154		137.06	0.154	7.655	547.96	0.154	7.655	544.32	0.154	7.655	150.33	0.154	7.655	94.97	0.154	7.655	93.26	0.154	7.655	113.89	0.154	7.655
101.79	0.154		141.89	0.154	7.66	558.95	0.154	7.66	554.66	0.154	7.66	163.32	0.154	7.66	103.42	0.154	7.66	103.16	0.154	7.66	122.91	0.154	7.66
84.96	0.154		126.39	0.154	7.665	572.36	0.154	7.665	568.88	0.154	7.665	159.17	0.154	7.665	87.3	0.154	7.665	85.38	0.154	7.665	119.15	0.154	7.665
88.59	0.154		128.83	0.154	7.67	571.49	0.154	7.67	571.32	0.154	7.67	156.75	0.154	7.67	90.53	0.154	7.67	86.85	0.154	7.67	123.56	0.154	7.67
92.67	0.154		130.59	0.154	7.675	572.03	0.154	7.675	572.45	0.154	7.675	157.25	0.154	7.675	91.15	0.154	7.675	87.91	0.154	7.675	124.92	0.154	7.675
96.9	0.154		130.12	0.154	7.68	577.82	0.154	7.68	573.54	0.154	7.68	159.42	0.154	7.68	91.73	0.154	7.68	84.92	0.154	7.68	124.36	0.154	7.68
101.48	0.154		132.98	0.154	7.685	587.35	0.154	7.685	575.99	0.154	7.685	162.52	0.154	7.685	91.37	0.154	7.685	87.16	0.154	7.685	123.76	0.154	7.685
94.43	0.154		128.03	0.154	7.69	591.58	0.154	7.69	576.34	0.154	7.69	157.2	0.154	7.69	89.25	0.154	7.69	89.59	0.154	7.69	116.4	0.154	7.69
91.92	0.154		130.93	0.154	7.695	589.46	0.154	7.695	575.39	0.154	7.695	154.15	0.154	7.695	94.15	0.154	7.695	92.97	0.154	7.695	113.34	0.154	7.695
87.05	0.154		131	0.154	7.7	583.45	0.154	7.7	569.34	0.154	7.7	148.43	0.154	7.7	90.44	0.154	7.7	90.74	0.154	7.7	110.32	0.154	7.7
90.92	0.155		133.27	0.155	7.705	577.16	0.155	7.705	560.92	0.155	7.705	146.64	0.155	7.705	93.26	0.155	7.705	92.63	0.155	7.705	115.24	0.155	7.705
99.98	0.155		138.56	0.155	7.71	587.01	0.155	7.71	570.86	0.155	7.71	158.43	0.155	7.71	103.95	0.155	7.71	98.62	0.155	7.71	125.66	0.155	7.71
89.09	0.155		123.29	0.155	7.715	582.17	0.155	7.715	556.78	0.155	7.715	149.24	0.155	7.715	89.3	0.155	7.715	80.84	0.155	7.715	114.48	0.155	7.715
94.91	0.155		124.97	0.155	7.72	553.1	0.155	7.72	510.05	0.155	7.72	152.83	0.155	7.72	91.26	0.155	7.72	88.41	0.155	7.72	116.31	0.155	7.72
94.88	0.155		124.74	0.155	7.725	541.77	0.155	7.725	495.25	0.155	7.725	158.08	0.155	7.725	88.42	0.155	7.725	88.44	0.155	7.725	117.01	0.155	7.725
92.31	0.155		123.89	0.155	7.73	541.15	0.155	7.73	499.69	0.155	7.73	162.83	0.155	7.73	87.87	0.155	7.73	84.94	0.155	7.73	120.96	0.155	7.73
95.64	0.155		126.19	0.155	7.735	545.56	0.155	7.735	508.62	0.155	7.735	167.03	0.155	7.735	93.35	0.155	7.735	86.23	0.155	7.735	125	0.155	7.735
92.55	0.155		122.41	0.155	7.74	547.53	0.155	7.74	514.24	0.155	7.74	159.11	0.155	7.74	91.28	0.155	7.74	83.36	0.155	7.74	117.45	0.155	7.74
95.05	0.155		128.1	0.155	7.745	549.19	0.155	7.745	516.4	0.155	7.745	152.51	0.155	7.745	91.83	0.155	7.745	86.24	0.155	7.745	113.23	0.155	7.745
91.81	0.155		126	0.155	7.75	548.54	0.155	7.75	511.65	0.155	7.75	149.17	0.155	7.75	89.72	0.155	7.75	88.31	0.155	7.75	110.4	0.155	7.75
94.92	0.156		127.92	0.156	7.755	545.59	0.156	7.755	505.81	0.156	7.755	152.26	0.156	7.755	93.92	0.156	7.755	94.74	0.156	7.755	112.82	0.156	7.755
101.72	0.156		136.08	0.156	7.76	556.49	0.156	7.76	516.89	0.156	7.76	162.57	0.156	7.76	104.01	0.156	7.76	104.09	0.156	7.76	125.58	0.156	7.76
86.58	0.156		123.21	0.156	7.765	540.38	0.156	7.765	503.16	0.156	7.765	155.22	0.156	7.765	90.94	0.156	7.765	81.96	0.156	7.765	114.81	0.156	7.765
87.96	0.156		125.38	0.156	7.77	507.39	0.156	7.77	469.57	0.156	7.77	156.92	0.156	7.77	91.54	0.156	7.77	81.85	0.156	7.77	118.61	0.156	7.77
89.64	0.156		123.2	0.156	7.775	500.44	0.156	7.775	459.82	0.156	7.775	158.47	0.156	7.775	87.89	0.156	7.775	83.11	0.156	7.775	121.37	0.156	7.775
91.9	0.156		120.41	0.156	7.78	505.26	0.156	7.78	461.58	0.156	7.78	159.91	0.156	7.78	87.83	0.156	7.78	82.96	0.156	7.78	122.59	0.156	7.78
99.37	0.156		126.41	0.156	7.785	511.1	0.156	7.785	467.04	0.156	7.785	162.93	0.156	7.785	94.19	0.156	7.785	84.69	0.156	7.785	122.57	0.156	7.785
95.84	0.156		126.45	0.156	7.79	512.4	0.156	7.79	469.92	0.156	7.79	155.37	0.156	7.79	92.46	0.156	7.79	86.26	0.156	7.79	114.8	0.156	7.79
91.1	0.156		125.01	0.156	7.795	512.5	0.156	7.795	471.82	0.156	7.795	152.24	0.156	7.795	92.37	0.156	7.795	93.72	0.156	7.795	109.66	0.156	7.795
89.3	0.156		119.47	0.156	7.8	508.54	0.156	7.8	471	0.156	7.8	149.46	0.156	7.8	88.17	0.156	7.8	90.97	0.156	7.8	105.98	0.156	7.8
93.63	0.157		124.49	0.157	7.805	503.22	0.157	7.805	468.13	0.157	7.805	150.71	0.157	7.805	94.09	0.157	7.805	92.51	0.157	7.805	114.03	0.157	7.805
99.37	0.157		138.2	0.157	7.81	515.63	0.157	7.81	483.06	0.157	7.81	162.61	0.157	7.81	102.9	0.157	7.81	96.49	0.157	7.81	126.88	0.157	7.81
85.47	0.157		125.26	0.157	7.815	531.6	0.157	7.815	497.36	0.157	7.815	151.85	0.157	7.815	89.88	0.157	7.815	78.72	0.157	7.815	112.26	0.157	7.815
91.85	0.157		125.29	0.157	7.82	534.16	0.157	7.82	496.12	0.157	7.82	151.97	0.157	7.82	93.7	0.157	7.82	84.85	0.157	7.82	116.89	0.157	7.82
93.65	0.157		122.12	0.157	7.825	536.8	0.157	7.825	497.52	0.157	7.825	155.41	0.157	7.825	91.35	0.157	7.825	85.88	0.157	7.825	116.55	0.157	7.825
93.3	0.157		123.13	0.157	7.83	540.89	0.157	7.83	501.24	0.157	7.83	158.56	0.157	7.83	86.6	0.157	7.83	86.5	0.157	7.83	116.61	0.157	7.83
95.01	0.157		127.95	0.157	7.835	547.57	0.157	7.835	504.28	0.157	7.835	163.15	0.157	7.835	90.99	0.157	7.835	90.83	0.157	7.835	122.09	0.157	7.835
89.24	0.157		124.75	0.157	7.84	551.7	0.157	7.84	503.72	0.157	7.84	156.75	0.157	7.84	87.7	0.157	7.84	86.51	0.157	7.84	116.77	0.157	7.84
92.15	0.157		124.93	0.157	7.845	552.22	0.157	7.845	502.82	0.157	7.845	151.89	0.157	7.845	90.35	0.157	7.845	88.94	0.157	7.845	114.05	0.157	7.845
94.32	0.157		122.17	0.157	7.85	548.49	0.157	7.85	499.73	0.157	7.85	145.87	0.157	7.85	89.35	0.157	7.85	85.44	0.157	7.85	109.98	0.157	7.85
94.74	0.158		130.96	0.158	7.855	543.4	0.158	7.855	495.94	0.158	7.855	146.83	0.158	7.855	95.76	0.158	7.855	88.97	0.158	7.855	111.19	0.158	7.855
97.98	0.158		139.39	0.158	7.86	552.36	0.158	7.86	504.68	0.158	7.86	156.77	0.158	7.86	103.69	0.158	7.86	100.59	0.158	7.86	122.38	0.158	7.86
85.01	0.158		120.92	0.158	7.865	564.43	0.158	7.865	517.04	0.158	7.865	153.47	0.158	7.865	91.29	0.158	7.865	86.19	0.158	7.865	111.62	0.158	7.865
87.31	0.158		117.23	0.158	7.87	563.56	0.158	7.87	519.39	0.158	7.87	155.29	0.158	7.87	90.08	0.158	7.87	82.82	0.158	7.87	117.93	0.158	7.87
89.54	0.158		118.15	0.158	7.875	561.77	0.158	7.875	522.25	0.158	7.875	157.24	0.158	7.875	88.9	0.158	7.875	82.73	0.158	7.875	120.12	0.158	7.875
90.08	0.158		123.5	0.158	7.88	562.65	0.158	7.88	527.3	0.158	7.88	158.22	0.158	7.88	87.29	0.158	7.88	80.22	0.158	7.88	120.02	0.158	7.88
92.59	0.158		127.37	0.158	7.885	567.04	0.158	7.885	532.89	0.158	7.885	160.78	0.158	7.885	91.67	0.158	7.885	86.19	0.158	7.885	120.36	0.158	7.885
95.6	0.158		123.81	0.158	7.89	570.85	0.158	7.89	535.36	0.158	7.89	153.86	0.158	7.89	89.54	0.158	7.89	87.76	0.158	7.89	111.75	0.158	7.89
96.15	0.158		125.95	0.158	7.895	574.05	0.158	7.895	537.92	0.158	7.895	151.9	0.158	7.895	92.04	0.158	7.895	91.61	0.158	7.895	111.42	0.158	7.895
89.86	0.158		123.87	0.158	7.9	573.73	0.158	7.9	538.18	0.158	7.9	146.77	0.158	7.9	89	0.158	7.9	87.74	0.158	7.9	109.53	0.158	7.9
88.62	0.159		126.13	0.159	7.905	571.11	0.159	7.905	534.96	0.159	7.905	146.09	0.159	7.905	92.7	0.159	7.905	90.5	0.159	7.905	113.49	0.159	7.905
98.15	0.159		133.5	0.159	7.91	580.55	0.159	7.91	542.58	0.159	7.91	154.46	0.159	7.91	100.5	0.159	7.91	97.02	0.159	7.91	123.83	0.159	7.91
86.56	0.159		119.33	0.159	7.915	587.11	0.159	7.915	547.77	0.159	7.915	147.93	0.159	7.915	89.11	0.159	7.915	83.84	0.159	7.915	114.91	0.159	7.915
93.36	0.159		121.91	0.159	7.92	577.5	0.159	7.92	541.68	0.159	7.92	149.8	0.159	7.92	91.67	0.159	7.92	83.29	0.159	7.92	116.27	0.159	7.92
92.55	0.159		126.37	0.159	7.925	574.92	0.159	7.925	539.17	0.159	7.925	152.56	0.159	7.925	91.46	0.159	7.925	82.53	0.159	7.925	115.01	0.159	7.925
89.74	0.159		124.67	0.159	7.93	577.09	0.159	7.93	539.79	0.159	7.93	154.02	0.159	7.93	91.02	0.159	7.93	84.16	0.159	7.93	115.92	0.159	7.93
92.33	0.159		123.81	0.159	7.935	577.75	0.159	7.935	542.87	0.159	7.935	159.42	0.159	7.935	93.37	0.159	7.935	88.96	0.159	7.935	119.94	0.159	7.935
91.23	0.159		120.28	0.159	7.94	577.71	0.159	7.94	545.91	0.159	7.94	155.23	0.159	7.94	86.95	0.159	7.94	83.07	0.159	7.94	115.57	0.159	7.94
92.6	0.159		124.38	0.159	7.945	579.07	0.159	7.945	549.87	0.159	7.945	151.12	0.159	7.945	89.55	0.159	7.945	83.66	0.159	7.945	113.96	0.159	7.945
88.99	0.159		122.54	0.159	7.95	576.99	0.159	7.95	549.58	0.159	7.95	147.57	0.159	7.95	88.09	0.159	7.95	82.56	0.159	7.95	109.81	0.159	7.95
91.53	0.16		126.07	0.16	7.955	573.94	0.16	7.955	546.34	0.16	7.955	147.35	0.16	7.955	95.19	0.16	7.955	89.4	0.16	7.955	110.15	0.16	7.955
103.31	0.16		134.08	0.16	7.96	585.37	0.16	7.96	557.19	0.16	7.96	154.75	0.16	7.96	104.94	0.16	7.96	99.55	0.16	7.96	119.76	0.16	7.96
87.45	0.16		121.34	0.16	7.965	597.76	0.16	7.965	571.86	0.16	7.965	148.9	0.16	7.965	89.86	0.16	7.965	84.41	0.16	7.965	109.8	0.16	7.965
87.55	0.16		122.84	0.16	7.97	595.84	0.16	7.97	574.1	0.16	7.97	153.2	0.16	7.97	90.65	0.16	7.97	82.83	0.16	7.97	113.59	0.16	7.97
86.4	0.16		122.37	0.16	7.975	594.13	0.16	7.975	575.25	0.16	7.975	155.22	0.16	7.975	92.29	0.16	7.975	82.35	0.16	7.975	117.17	0.16	7.975
87.9	0.16		122.55	0.16	7.98	596.34	0.16	7.98	577.05	0.16	7.98	157.08	0.16	7.98	89.32	0.16	7.98	81.17	0.16	7.98	117.98	0.16	7.98
97.59	0.16		123.18	0.16	7.985	602.24	0.16	7.985	579.16	0.16	7.985	160.51	0.16	7.985	90.09	0.16	7.985	84.67	0.16	7.985	117.95	0.16	7.985
95.02	0.16		120.54	0.16	7.99	607.35	0.16	7.99	580.2	0.16	7.99	154.02	0.16	7.99	89.18	0.16	7.99	83.48	0.16	7.99	110.58	0.16	7.99
91.71	0.16		126.52	0.16	7.995	610.64	0.16	7.995	579.85	0.16	7.995	151.32	0.16	7.995	91.45	0.16	7.995	87.23	0.16	7.995	108.51	0.16	7.995
86.95	0.16		125.09	0.16	8	608.98	0.16	8	576.45	0.16	8	148.96	0.16	8	88	0.16	8	89.52	0.16	8	106.63	0.16	8
92.01	0.161		124.05	0.161	8.005	605.05	0.161	8.005	571.57	0.161	8.005	148.27	0.161	8.005	94.32	0.161	8.005	92.85	0.161	8.005	108.41	0.161	8.005
101.19	0.161		131.79	0.161	8.01	615.42	0.161	8.01	580.99	0.161	8.01	156	0.161	8.01	104.7	0.161	8.01	93.55	0.161	8.01	118.8	0.161	8.01
85.43	0.161		119.63	0.161	8.015	602.73	0.161	8.015	574.45	0.161	8.015	144.24	0.161	8.015	87.49	0.161	8.015	78.48	0.161	8.015	109.31	0.161	8.015
85.94	0.161		123.23	0.161	8.02	552.74	0.161	8.02	549.27	0.161	8.02	148.22	0.161	8.02	93.31	0.161	8.02	83.79	0.161	8.02	113.82	0.161	8.02
86.85	0.161		122.5	0.161	8.025	531.14	0.161	8.025	542.87	0.161	8.025	152.07	0.161	8.025	92.11	0.161	8.025	84.13	0.161	8.025	113.55	0.161	8.025
91.72	0.161		119.9	0.161	8.03	532.93	0.161	8.03	547.51	0.161	8.03	151.4	0.161	8.03	89.75	0.161	8.03	82.51	0.161	8.03	112.11	0.161	8.03
95.14	0.161		121.77	0.161	8.035	539.21	0.161	8.035	555.14	0.161	8.035	157.07	0.161	8.035	91.87	0.161	8.035	85.28	0.161	8.035	114.9	0.161	8.035
86.91	0.161		122.54	0.161	8.04	541.79	0.161	8.04	559.61	0.161	8.04	155.91	0.161	8.04	88.03	0.161	8.04	81.3	0.161	8.04	111.56	0.161	8.04
88.93	0.161		126.59	0.161	8.045	545.82	0.161	8.045	562.23	0.161	8.045	152.27	0.161	8.045	89.71	0.161	8.045	85.16	0.161	8.045	111.95	0.161	8.045
89.11	0.161		123.16	0.161	8.05	550.42	0.161	8.05	560.61	0.161	8.05	146.95	0.161	8.05	85.94	0.161	8.05	84.35	0.161	8.05	109.48	0.161	8.05
96.99	0.162		124.09	0.162	8.055	553.94	0.162	8.055	555.45	0.162	8.055	143.9	0.162	8.055	92.9	0.162	8.055	87.66	0.162	8.055	108.57	0.162	8.055
102.68	0.162		135.53	0.162	8.06	567.5	0.162	8.06	566.01	0.162	8.06	155.49	0.162	8.06	106.78	0.162	8.06	98.7	0.162	8.06	118.5	0.162	8.06
83.03	0.162		120.24	0.162	8.065	540.18	0.162	8.065	577.8	0.162	8.065	148.37	0.162	8.065	90.29	0.162	8.065	85.17	0.162	8.065	107.98	0.162	8.065
82.73	0.162		122.72	0.162	8.07	496.86	0.162	8.07	573.17	0.162	8.07	148.37	0.162	8.07	91.04	0.162	8.07	86.51	0.162	8.07	113.12	0.162	8.07
86.39	0.162		120.32	0.162	8.075	485.95	0.162	8.075	568.8	0.162	8.075	148.4	0.162	8.075	87.17	0.162	8.075	81.72	0.162	8.075	114.45	0.162	8.075
90.61	0.162		120.14	0.162	8.08	488.59	0.162	8.08	568.8	0.162	8.08	148.76	0.162	8.08	87.32	0.162	8.08	77.83	0.162	8.08	114.14	0.162	8.08
93.7	0.162		124.91	0.162	8.085	491.5	0.162	8.085	573.07	0.162	8.085	152.01	0.162	8.085	91.92	0.162	8.085	83.14	0.162	8.085	117.12	0.162	8.085
88.03	0.162		123.85	0.162	8.09	492.25	0.162	8.09	576.93	0.162	8.09	148.19	0.162	8.09	86.81	0.162	8.09	82.57	0.162	8.09	113.25	0.162	8.09
93.93	0.162		124.11	0.162	8.095	494.99	0.162	8.095	581.14	0.162	8.095	144.52	0.162	8.095	90.11	0.162	8.095	87.51	0.162	8.095	107.24	0.162	8.095
90.71	0.162		121.79	0.162	8.1	498.69	0.162	8.1	581.05	0.162	8.1	139.16	0.162	8.1	87.36	0.162	8.1	86.21	0.162	8.1	104.35	0.162	8.1
89.77	0.163		123.43	0.163	8.105	501.6	0.163	8.105	578.51	0.163	8.105	142.37	0.163	8.105	93.31	0.163	8.105	90.78	0.163	8.105	109.23	0.163	8.105
93.11	0.163		133.79	0.163	8.11	517.42	0.163	8.11	593.17	0.163	8.11	155.41	0.163	8.11	102	0.163	8.11	96.72	0.163	8.11	122.72	0.163	8.11
81.84	0.163		119.23	0.163	8.115	533.71	0.163	8.115	596.03	0.163	8.115	140.54	0.163	8.115	86.15	0.163	8.115	77.52	0.163	8.115	110.32	0.163	8.115
88.08	0.163		123.62	0.163	8.12	533.01	0.163	8.12	543.43	0.163	8.12	138.65	0.163	8.12	85.38	0.163	8.12	80.93	0.163	8.12	113.08	0.163	8.12
89.38	0.163		123.89	0.163	8.125	529.45	0.163	8.125	495.47	0.163	8.125	140.89	0.163	8.125	86.3	0.163	8.125	81.14	0.163	8.125	111.14	0.163	8.125
89.4	0.163		122.83	0.163	8.13	529.3	0.163	8.13	485.26	0.163	8.13	144.84	0.163	8.13	90.04	0.163	8.13	83.76	0.163	8.13	111.01	0.163	8.13
93.07	0.163		124.94	0.163	8.135	532.38	0.163	8.135	491.47	0.163	8.135	151.55	0.163	8.135	92.86	0.163	8.135	87.76	0.163	8.135	115.67	0.163	8.135
87.97	0.163		120.41	0.163	8.14	534.82	0.163	8.14	495.89	0.163	8.14	147.2	0.163	8.14	85.16	0.163	8.14	83.98	0.163	8.14	112.63	0.163	8.14
88.56	0.163		122.98	0.163	8.145	538.07	0.163	8.145	497.11	0.163	8.145	142.65	0.163	8.145	83.27	0.163	8.145	84.23	0.163	8.145	112.29	0.163	8.145
86.06	0.163		121.56	0.163	8.15	538.58	0.163	8.15	496.52	0.163	8.15	138.89	0.163	8.15	81.89	0.163	8.15	81.25	0.163	8.15	108.32	0.163	8.15
88.75	0.164		126.39	0.164	8.155	537.79	0.164	8.155	496.46	0.164	8.155	141.91	0.164	8.155	90.29	0.164	8.155	87.48	0.164	8.155	107.98	0.164	8.155
98.41	0.164		135.92	0.164	8.16	551.52	0.164	8.16	509.47	0.164	8.16	151.09	0.164	8.16	100.14	0.164	8.16	96.25	0.164	8.16	117.87	0.164	8.16
86.31	0.164		121.56	0.164	8.165	565.49	0.164	8.165	513.8	0.164	8.165	136.62	0.164	8.165	89.14	0.164	8.165	81.3	0.164	8.165	103.94	0.164	8.165
87.41	0.164		123.68	0.164	8.17	561.54	0.164	8.17	499.47	0.164	8.17	135.85	0.164	8.17	91	0.164	8.17	85.45	0.164	8.17	111.62	0.164	8.17
82.22	0.164		120.33	0.164	8.175	555.34	0.164	8.175	494.39	0.164	8.175	141.23	0.164	8.175	86.36	0.164	8.175	83.65	0.164	8.175	115.26	0.164	8.175
84.39	0.164		117.59	0.164	8.18	550.97	0.164	8.18	497.92	0.164	8.18	143.99	0.164	8.18	85.22	0.164	8.18	80.45	0.164	8.18	116.01	0.164	8.18
91.69	0.164		121.16	0.164	8.185	552.88	0.164	8.185	504.93	0.164	8.185	146.92	0.164	8.185	90.1	0.164	8.185	83.71	0.164	8.185	117.36	0.164	8.185
88.89	0.164		119.53	0.164	8.19	556.62	0.164	8.19	508.65	0.164	8.19	139.52	0.164	8.19	83.26	0.164	8.19	81.57	0.164	8.19	108.88	0.164	8.19
86.56	0.164		124.39	0.164	8.195	561.02	0.164	8.195	509.31	0.164	8.195	138.06	0.164	8.195	83.84	0.164	8.195	83.33	0.164	8.195	105.73	0.164	8.195
85.8	0.164		122.23	0.164	8.2	564.59	0.164	8.2	507.78	0.164	8.2	136.29	0.164	8.2	84.81	0.164	8.2	83.66	0.164	8.2	103.15	0.164	8.2
87.71	0.165		123.48	0.165	8.205	566.65	0.165	8.205	506.4	0.165	8.205	138.4	0.165	8.205	89.21	0.165	8.205	89.85	0.165	8.205	109.13	0.165	8.205
95.63	0.165		130.44	0.165	8.21	580.75	0.165	8.21	517	0.165	8.21	145.97	0.165	8.21	95.39	0.165	8.21	95.38	0.165	8.21	119.55	0.165	8.21
80.86	0.165		117.81	0.165	8.215	594.16	0.165	8.215	529.27	0.165	8.215	134.53	0.165	8.215	84	0.165	8.215	77.99	0.165	8.215	107.09	0.165	8.215
81.68	0.165		118.4	0.165	8.22	587.64	0.165	8.22	529.11	0.165	8.22	134.73	0.165	8.22	89.41	0.165	8.22	80.92	0.165	8.22	110.16	0.165	8.22
80.11	0.165		120.1	0.165	8.225	578.4	0.165	8.225	527.47	0.165	8.225	138.04	0.165	8.225	91.45	0.165	8.225	80.77	0.165	8.225	112.61	0.165	8.225
83.68	0.165		118.42	0.165	8.23	575.01	0.165	8.23	528.61	0.165	8.23	139.57	0.165	8.23	88.02	0.165	8.23	81.1	0.165	8.23	113.34	0.165	8.23
88.97	0.165		121.26	0.165	8.235	577.12	0.165	8.235	533.33	0.165	8.235	141.22	0.165	8.235	85.79	0.165	8.235	85.26	0.165	8.235	114.51	0.165	8.235
86.8	0.165		119.71	0.165	8.24	577.62	0.165	8.24	537.3	0.165	8.24	137.59	0.165	8.24	81.38	0.165	8.24	82.87	0.165	8.24	109.96	0.165	8.24
85.21	0.165		120.92	0.165	8.245	577.82	0.165	8.245	542.13	0.165	8.245	139.05	0.165	8.245	84.24	0.165	8.245	84.08	0.165	8.245	109.28	0.165	8.245
81.72	0.165		118.17	0.165	8.25	577.16	0.165	8.25	542.72	0.165	8.25	134.75	0.165	8.25	80.73	0.165	8.25	80.43	0.165	8.25	105.59	0.165	8.25
84.91	0.166		119.52	0.166	8.255	579.73	0.166	8.255	538.75	0.166	8.255	132.42	0.166	8.255	87.18	0.166	8.255	84.66	0.166	8.255	109.93	0.166	8.255
93.02	0.166		127.57	0.166	8.26	595.99	0.166	8.26	546.85	0.166	8.26	139.03	0.166	8.26	97.12	0.166	8.26	93.25	0.166	8.26	118.06	0.166	8.26
76.96	0.166		118.86	0.166	8.265	568.37	0.166	8.265	558.49	0.166	8.265	131.22	0.166	8.265	85.99	0.166	8.265	81.3	0.166	8.265	103.78	0.166	8.265
81.34	0.166		120.09	0.166	8.27	512.23	0.166	8.27	556.6	0.166	8.27	134.85	0.166	8.27	95.11	0.166	8.27	85.23	0.166	8.27	108.43	0.166	8.27
80.5	0.166		115.39	0.166	8.275	491.78	0.166	8.275	552.4	0.166	8.275	135.16	0.166	8.275	92.21	0.166	8.275	82.89	0.166	8.275	111.69	0.166	8.275
80.01	0.166		114.15	0.166	8.28	489.98	0.166	8.28	549.77	0.166	8.28	135.08	0.166	8.28	82.55	0.166	8.28	80.82	0.166	8.28	111.99	0.166	8.28
84.01	0.166		115.16	0.166	8.285	495.88	0.166	8.285	552.22	0.166	8.285	137.23	0.166	8.285	84.51	0.166	8.285	81.48	0.166	8.285	115.46	0.166	8.285
81.2	0.166		111.43	0.166	8.29	499.98	0.166	8.29	557.91	0.166	8.29	133.95	0.166	8.29	81.44	0.166	8.29	76.83	0.166	8.29	111.45	0.166	8.29
82	0.166		116.9	0.166	8.295	500.49	0.166	8.295	563.77	0.166	8.295	132.72	0.166	8.295	82.83	0.166	8.295	81.76	0.166	8.295	110.7	0.166	8.295
82	0.166		117.69	0.166	8.3	499.53	0.166	8.3	563.61	0.166	8.3	127.95	0.166	8.3	82.68	0.166	8.3	82.41	0.166	8.3	104.67	0.166	8.3
84.56	0.167		119.62	0.167	8.305	499.5	0.167	8.305	561.09	0.167	8.305	126.87	0.167	8.305	87.51	0.167	8.305	89.14	0.167	8.305	107.14	0.167	8.305
88	0.167		128.41	0.167	8.31	515.71	0.167	8.31	573.88	0.167	8.31	137.39	0.167	8.31	96.14	0.167	8.31	96.92	0.167	8.31	117.49	0.167	8.31
70.81	0.167		112.53	0.167	8.315	520.06	0.167	8.315	587.59	0.167	8.315	127.88	0.167	8.315	85.54	0.167	8.315	79	0.167	8.315	108.93	0.167	8.315
74.8	0.167		114.3	0.167	8.32	499.62	0.167	8.32	583.27	0.167	8.32	126.48	0.167	8.32	88.7	0.167	8.32	81.4	0.167	8.32	112.19	0.167	8.32
76.9	0.167		115.03	0.167	8.325	488.64	0.167	8.325	577.39	0.167	8.325	122.15	0.167	8.325	86.21	0.167	8.325	81.02	0.167	8.325	113.71	0.167	8.325
78.53	0.167		115.87	0.167	8.33	488.01	0.167	8.33	575.64	0.167	8.33	121.49	0.167	8.33	87.58	0.167	8.33	79.81	0.167	8.33	110.88	0.167	8.33
85.14	0.167		117	0.167	8.335	492.89	0.167	8.335	580	0.167	8.335	126.25	0.167	8.335	91.01	0.167	8.335	84.58	0.167	8.335	112.47	0.167	8.335
80.24	0.167		112.95	0.167	8.34	497.13	0.167	8.34	585.02	0.167	8.34	123.98	0.167	8.34	82.19	0.167	8.34	82.86	0.167	8.34	108.87	0.167	8.34
77.32	0.167		113.12	0.167	8.345	499.5	0.167	8.345	586.57	0.167	8.345	123.15	0.167	8.345	81.71	0.167	8.345	82.51	0.167	8.345	110.43	0.167	8.345
75.12	0.167		111.96	0.167	8.35	500.66	0.167	8.35	583.6	0.167	8.35	119.67	0.167	8.35	78.4	0.167	8.35	79.39	0.167	8.35	107.74	0.167	8.35
83.05	0.168		118.17	0.168	8.355	503.19	0.168	8.355	583.16	0.168	8.355	120.35	0.168	8.355	86.06	0.168	8.355	85.32	0.168	8.355	109.46	0.168	8.355
90.75	0.168		127.72	0.168	8.36	518.75	0.168	8.36	599.96	0.168	8.36	131.91	0.168	8.36	97.84	0.168	8.36	95.32	0.168	8.36	116.37	0.168	8.36
74.83	0.168		112.44	0.168	8.365	502.02	0.168	8.365	615.93	0.168	8.365	116.24	0.168	8.365	85.22	0.168	8.365	78.8	0.168	8.365	104.12	0.168	8.365
76.26	0.168		115.27	0.168	8.37	463.95	0.168	8.37	611.23	0.168	8.37	116.77	0.168	8.37	90.89	0.168	8.37	83.38	0.168	8.37	110.23	0.168	8.37
74.15	0.168		114.73	0.168	8.375	448.02	0.168	8.375	605.54	0.168	8.375	118	0.168	8.375	91.28	0.168	8.375	83.18	0.168	8.375	111.06	0.168	8.375
75.37	0.168		114.22	0.168	8.38	446.45	0.168	8.38	606.46	0.168	8.38	120.07	0.168	8.38	86.06	0.168	8.38	83.15	0.168	8.38	111.85	0.168	8.38
81.47	0.168		116.27	0.168	8.385	452.24	0.168	8.385	611.41	0.168	8.385	123.52	0.168	8.385	86.24	0.168	8.385	85.54	0.168	8.385	116.25	0.168	8.385
76.62	0.168		110.2	0.168	8.39	454.94	0.168	8.39	612.04	0.168	8.39	117.91	0.168	8.39	78.49	0.168	8.39	79.51	0.168	8.39	111.48	0.168	8.39
78.29	0.168		112.79	0.168	8.395	456.69	0.168	8.395	612.16	0.168	8.395	117.38	0.168	8.395	81.97	0.168	8.395	80.97	0.168	8.395	109.98	0.168	8.395
77.1	0.168		113.42	0.168	8.4	458.46	0.168	8.4	611.43	0.168	8.4	116.88	0.168	8.4	81.65	0.168	8.4	78.77	0.168	8.4	104.83	0.168	8.4
84.07	0.169		119.79	0.169	8.405	461.74	0.169	8.405	609.93	0.169	8.405	119.14	0.169	8.405	89.56	0.169	8.405	88.88	0.169	8.405	106.29	0.169	8.405
90.75	0.169		126.73	0.169	8.41	482.22	0.169	8.41	624.01	0.169	8.41	127.73	0.169	8.41	98.5	0.169	8.41	99.65	0.169	8.41	119.33	0.169	8.41
73.87	0.169		110.37	0.169	8.415	495.99	0.169	8.415	616	0.169	8.415	111.77	0.169	8.415	82.64	0.169	8.415	77.37	0.169	8.415	106.07	0.169	8.415
71.64	0.169		115.13	0.169	8.42	486.84	0.169	8.42	534.54	0.169	8.42	116.91	0.169	8.42	86.37	0.169	8.42	82.14	0.169	8.42	109.65	0.169	8.42
70.08	0.169		114.69	0.169	8.425	478.72	0.169	8.425	475.64	0.169	8.425	120.17	0.169	8.425	88.1	0.169	8.425	80.03	0.169	8.425	111.9	0.169	8.425
73.3	0.169		113.29	0.169	8.43	476.19	0.169	8.43	467.91	0.169	8.43	118.36	0.169	8.43	87.79	0.169	8.43	78.6	0.169	8.43	111.27	0.169	8.43
80.49	0.169		117.4	0.169	8.435	478.23	0.169	8.435	476.89	0.169	8.435	121.43	0.169	8.435	88.9	0.169	8.435	83.96	0.169	8.435	114.44	0.169	8.435
79.13	0.169		114.67	0.169	8.44	479.21	0.169	8.44	483.83	0.169	8.44	118.42	0.169	8.44	84.45	0.169	8.44	80.82	0.169	8.44	110.24	0.169	8.44
77.24	0.169		117.38	0.169	8.445	479.99	0.169	8.445	490.61	0.169	8.445	122.62	0.169	8.445	83.68	0.169	8.445	84.02	0.169	8.445	106.92	0.169	8.445
72.02	0.169		112	0.169	8.45	481.65	0.169	8.45	493.32	0.169	8.45	119.45	0.169	8.45	77	0.169	8.45	81.6	0.169	8.45	105.12	0.169	8.45
77.8	0.17		114.92	0.17	8.455	485.3	0.17	8.455	494.06	0.17	8.455	117.67	0.17	8.455	85.74	0.17	8.455	86.18	0.17	8.455	110.03	0.17	8.455
84.72	0.17		124.67	0.17	8.46	503.53	0.17	8.46	508.3	0.17	8.46	122.27	0.17	8.46	96.38	0.17	8.46	93.85	0.17	8.46	120.79	0.17	8.46
71.39	0.17		113.92	0.17	8.465	515.38	0.17	8.465	482.74	0.17	8.465	107.73	0.17	8.465	82.47	0.17	8.465	78.46	0.17	8.465	103.05	0.17	8.465
74.9	0.17		119.23	0.17	8.47	505.05	0.17	8.47	435.83	0.17	8.47	116.42	0.17	8.47	88.71	0.17	8.47	83.79	0.17	8.47	106.97	0.17	8.47
73.62	0.17		117.01	0.17	8.475	496.08	0.17	8.475	420.48	0.17	8.475	119.34	0.17	8.475	87.57	0.17	8.475	84.65	0.17	8.475	108.51	0.17	8.475
71.92	0.17		112.02	0.17	8.48	493.6	0.17	8.48	419.58	0.17	8.48	117.12	0.17	8.48	87.4	0.17	8.48	81.86	0.17	8.48	109.45	0.17	8.48
74.95	0.17		115.71	0.17	8.485	495.4	0.17	8.485	422.64	0.17	8.485	120.59	0.17	8.485	89.68	0.17	8.485	81.82	0.17	8.485	113.41	0.17	8.485
73.25	0.17		111.13	0.17	8.49	496.56	0.17	8.49	426.72	0.17	8.49	117.85	0.17	8.49	81.54	0.17	8.49	79.21	0.17	8.49	109.17	0.17	8.49
73.9	0.17		113.62	0.17	8.495	499.44	0.17	8.495	433.11	0.17	8.495	118.13	0.17	8.495	79.58	0.17	8.495	82.78	0.17	8.495	107.62	0.17	8.495
72.1	0.17		110.17	0.17	8.5	502.14	0.17	8.5	437.77	0.17	8.5	113.1	0.17	8.5	78.35	0.17	8.5	78.21	0.17	8.5	103.57	0.17	8.5
74.42	0.171		118.72	0.171	8.505	506.35	0.171	8.505	440.87	0.171	8.505	113.21	0.171	8.505	86.88	0.171	8.505	86.64	0.171	8.505	105.67	0.171	8.505
78.38	0.171		127.03	0.171	8.51	522.54	0.171	8.51	458.31	0.171	8.51	123.18	0.171	8.51	98.49	0.171	8.51	96.99	0.171	8.51	118.29	0.171	8.51
63.78	0.171		112.85	0.171	8.515	518.75	0.171	8.515	474.42	0.171	8.515	112.69	0.171	8.515	85.4	0.171	8.515	80.69	0.171	8.515	102.36	0.171	8.515
66.97	0.171		113.14	0.171	8.52	487.65	0.171	8.52	473.17	0.171	8.52	113.23	0.171	8.52	84.09	0.171	8.52	81.5	0.171	8.52	109.11	0.171	8.52
64.34	0.171		112.45	0.171	8.525	472.04	0.171	8.525	466.28	0.171	8.525	110.94	0.171	8.525	83.04	0.171	8.525	79.46	0.171	8.525	109.78	0.171	8.525
63.97	0.171		113.34	0.171	8.53	466.5	0.171	8.53	462.96	0.171	8.53	108.8	0.171	8.53	85.17	0.171	8.53	78.92	0.171	8.53	110.13	0.171	8.53
67.78	0.171		118.32	0.171	8.535	468.03	0.171	8.535	465.42	0.171	8.535	115.29	0.171	8.535	89.12	0.171	8.535	85.2	0.171	8.535	112.94	0.171	8.535
65.6	0.171		114.28	0.171	8.54	469.92	0.171	8.54	467.6	0.171	8.54	113.01	0.171	8.54	83.51	0.171	8.54	81.47	0.171	8.54	107.93	0.171	8.54
67.69	0.171		113.02	0.171	8.545	472.23	0.171	8.545	469.51	0.171	8.545	111.94	0.171	8.545	82.19	0.171	8.545	81.21	0.171	8.545	105.09	0.171	8.545
66.49	0.171		109.61	0.171	8.55	474.13	0.171	8.55	469.19	0.171	8.55	110.1	0.171	8.55	77.06	0.171	8.55	77.91	0.171	8.55	103.26	0.171	8.55
66.21	0.172		115.45	0.172	8.555	478.09	0.172	8.555	469.71	0.172	8.555	115.27	0.172	8.555	82	0.172	8.555	83.97	0.172	8.555	107.09	0.172	8.555
71.93	0.172		124.99	0.172	8.56	492.79	0.172	8.56	486.63	0.172	8.56	123.5	0.172	8.56	93.26	0.172	8.56	94.01	0.172	8.56	117.33	0.172	8.56
53.31	0.172		112.4	0.172	8.565	489.6	0.172	8.565	504.47	0.172	8.565	109.32	0.172	8.565	84.55	0.172	8.565	79.81	0.172	8.565	101.52	0.172	8.565
54.39	0.172		114.98	0.172	8.57	464.35	0.172	8.57	503.2	0.172	8.57	106.77	0.172	8.57	88.85	0.172	8.57	79.72	0.172	8.57	104.35	0.172	8.57
52.98	0.172		114.74	0.172	8.575	452.28	0.172	8.575	496.17	0.172	8.575	107.18	0.172	8.575	89.73	0.172	8.575	80.76	0.172	8.575	106.98	0.172	8.575
52.37	0.172		113.84	0.172	8.58	448.7	0.172	8.58	493.53	0.172	8.58	108.45	0.172	8.58	88.64	0.172	8.58	82.49	0.172	8.58	109.67	0.172	8.58
55.03	0.172		114.77	0.172	8.585	450.64	0.172	8.585	497.69	0.172	8.585	113.58	0.172	8.585	89.11	0.172	8.585	83.31	0.172	8.585	111.9	0.172	8.585
52.13	0.172		112.44	0.172	8.59	453.12	0.172	8.59	500.6	0.172	8.59	111.32	0.172	8.59	80.35	0.172	8.59	76.76	0.172	8.59	107.78	0.172	8.59
54.47	0.172		112.31	0.172	8.595	456	0.172	8.595	503.41	0.172	8.595	112.61	0.172	8.595	76.73	0.172	8.595	77.08	0.172	8.595	106.51	0.172	8.595
53.73	0.172		109.28	0.172	8.6	456.78	0.172	8.6	505.03	0.172	8.6	111.1	0.172	8.6	78.41	0.172	8.6	77.05	0.172	8.6	105.64	0.172	8.6
59.03	0.173		114.29	0.173	8.605	457.77	0.173	8.605	508.87	0.173	8.605	112.6	0.173	8.605	86.52	0.173	8.605	84.66	0.173	8.605	107.4	0.173	8.605
66.12	0.173		124.08	0.173	8.61	472.01	0.173	8.61	525.84	0.173	8.61	120.33	0.173	8.61	95.86	0.173	8.61	95.08	0.173	8.61	113.05	0.173	8.61
47.34	0.173		110.75	0.173	8.615	468.66	0.173	8.615	534.15	0.173	8.615	107.21	0.173	8.615	80.25	0.173	8.615	80.78	0.173	8.615	101.66	0.173	8.615
48.09	0.173		113.98	0.173	8.62	445.1	0.173	8.62	523.64	0.173	8.62	105.46	0.173	8.62	85.21	0.173	8.62	84.11	0.173	8.62	104.08	0.173	8.62
44.84	0.173		113.08	0.173	8.625	434.2	0.173	8.625	514.68	0.173	8.625	107.25	0.173	8.625	85.3	0.173	8.625	82.98	0.173	8.625	106.01	0.173	8.625
47.6	0.173		112.06	0.173	8.63	430.9	0.173	8.63	509.37	0.173	8.63	108.51	0.173	8.63	85.73	0.173	8.63	80.71	0.173	8.63	108.31	0.173	8.63
53.39	0.173		114.94	0.173	8.635	430.94	0.173	8.635	509.85	0.173	8.635	111.1	0.173	8.635	87.27	0.173	8.635	79.04	0.173	8.635	109.51	0.173	8.635
51.74	0.173		112.08	0.173	8.64	431.47	0.173	8.64	511.33	0.173	8.64	107.37	0.173	8.64	83.37	0.173	8.64	76.52	0.173	8.64	105.58	0.173	8.64
54.33	0.173		109.42	0.173	8.645	434.3	0.173	8.645	512.52	0.173	8.645	110.33	0.173	8.645	82.63	0.173	8.645	81.83	0.173	8.645	103.75	0.173	8.645
50.5	0.173		106.29	0.173	8.65	437.79	0.173	8.65	516.08	0.173	8.65	109.57	0.173	8.65	79.35	0.173	8.65	81.67	0.173	8.65	102.49	0.173	8.65
52.31	0.174		112.18	0.174	8.655	440.83	0.174	8.655	521.43	0.174	8.655	113.29	0.174	8.655	81.88	0.174	8.655	84.47	0.174	8.655	105.32	0.174	8.655
60.09	0.174		123.65	0.174	8.66	456.63	0.174	8.66	538.36	0.174	8.66	121.17	0.174	8.66	94.49	0.174	8.66	91.21	0.174	8.66	113.67	0.174	8.66
37.59	0.174		111.53	0.174	8.665	464.19	0.174	8.665	553.32	0.174	8.665	104.46	0.174	8.665	77.88	0.174	8.665	76.11	0.174	8.665	102.79	0.174	8.665
38.26	0.174		113.78	0.174	8.67	452.48	0.174	8.67	546.42	0.174	8.67	104.96	0.174	8.67	84.47	0.174	8.67	80.19	0.174	8.67	105.97	0.174	8.67
38.39	0.174		113.91	0.174	8.675	443.46	0.174	8.675	537.46	0.174	8.675	108.16	0.174	8.675	87.3	0.174	8.675	84.31	0.174	8.675	105.09	0.174	8.675
39.61	0.174		113.58	0.174	8.68	439.99	0.174	8.68	532.37	0.174	8.68	106.9	0.174	8.68	88.36	0.174	8.68	82.53	0.174	8.68	106.35	0.174	8.68
40.72	0.174		112.29	0.174	8.685	438.68	0.174	8.685	529.92	0.174	8.685	109.57	0.174	8.685	87.32	0.174	8.685	81.89	0.174	8.685	109.09	0.174	8.685
26.73	0.174		107.08	0.174	8.69	439.55	0.174	8.69	529.21	0.174	8.69	107.8	0.174	8.69	80.9	0.174	8.69	79.68	0.174	8.69	104.99	0.174	8.69
15.56	0.174		109.48	0.174	8.695	444.25	0.174	8.695	533.27	0.174	8.695	109.3	0.174	8.695	77.51	0.174	8.695	80.55	0.174	8.695	107.5	0.174	8.695
8.84	0.174		108.14	0.174	8.7	446.91	0.174	8.7	535.35	0.174	8.7	108.67	0.174	8.7	73.34	0.174	8.7	75.91	0.174	8.7	104.96	0.174	8.7
14.67	0.175		114.56	0.175	8.705	447.23	0.175	8.705	536.37	0.175	8.705	111.05	0.175	8.705	84.27	0.175	8.705	80.96	0.175	8.705	104.25	0.175	8.705
23.72	0.175		125.04	0.175	8.71	464.25	0.175	8.71	549.67	0.175	8.71	116.42	0.175	8.71	98.12	0.175	8.71	94.48	0.175	8.71	110.91	0.175	8.71
2.62	0.175		109.45	0.175	8.715	451.85	0.175	8.715	518.67	0.175	8.715	101.15	0.175	8.715	82.87	0.175	8.715	80.32	0.175	8.715	100.02	0.175	8.715
7.7	0.175		109.73	0.175	8.72	417.38	0.175	8.72	456.29	0.175	8.72	106.46	0.175	8.72	85.01	0.175	8.72	82.1	0.175	8.72	103.23	0.175	8.72
3.4	0.175		109.62	0.175	8.725	403.33	0.175	8.725	435.34	0.175	8.725	109.45	0.175	8.725	82.86	0.175	8.725	79.5	0.175	8.725	104.87	0.175	8.725
3.79	0.175		112.67	0.175	8.73	397.81	0.175	8.73	434.59	0.175	8.73	107.35	0.175	8.73	84.47	0.175	8.73	78.7	0.175	8.73	107.64	0.175	8.73
8.88	0.175		111.42	0.175	8.735	397.92	0.175	8.735	440.38	0.175	8.735	107.35	0.175	8.735	88.62	0.175	8.735	83.48	0.175	8.735	108.99	0.175	8.735
6.73	0.175		106.13	0.175	8.74	400.71	0.175	8.74	446.85	0.175	8.74	105.85	0.175	8.74	79.1	0.175	8.74	78.08	0.175	8.74	104.89	0.175	8.74
13.96	0.175		110.67	0.175	8.745	404.84	0.175	8.745	453.67	0.175	8.745	109.5	0.175	8.745	78.66	0.175	8.745	79.64	0.175	8.745	106.97	0.175	8.745
13.21	0.175		108.96	0.175	8.75	407.66	0.175	8.75	459.3	0.175	8.75	107.56	0.175	8.75	76.44	0.175	8.75	79.94	0.175	8.75	104.81	0.175	8.75
18.02	0.176		110.73	0.176	8.755	411.54	0.176	8.755	463.81	0.176	8.755	108.98	0.176	8.755	80.97	0.176	8.755	85.23	0.176	8.755	107.29	0.176	8.755
20.98	0.176		120.75	0.176	8.76	429.8	0.176	8.76	480.56	0.176	8.76	115.95	0.176	8.76	91.48	0.176	8.76	94.6	0.176	8.76	113.64	0.176	8.76
1.84	0.176		105.48	0.176	8.765	442.96	0.176	8.765	461.14	0.176	8.765	102.7	0.176	8.765	77.11	0.176	8.765	78.08	0.176	8.765	100.18	0.176	8.765
3.91	0.176		111.45	0.176	8.77	437.1	0.176	8.77	418.21	0.176	8.77	106.47	0.176	8.77	84.56	0.176	8.77	78.85	0.176	8.77	104.44	0.176	8.77
6.44	0.176		113.86	0.176	8.775	427.37	0.176	8.775	399.84	0.176	8.775	103.14	0.176	8.775	88.34	0.176	8.775	79.08	0.176	8.775	101.04	0.176	8.775
8.33	0.176		113.64	0.176	8.78	420.65	0.176	8.78	394.51	0.176	8.78	100.95	0.176	8.78	88.69	0.176	8.78	82.5	0.176	8.78	102.51	0.176	8.78
10.58	0.176		111.01	0.176	8.785	420.02	0.176	8.785	393.73	0.176	8.785	106.4	0.176	8.785	86.77	0.176	8.785	85.13	0.176	8.785	107.38	0.176	8.785
5.25	0.176		105.85	0.176	8.79	421.67	0.176	8.79	394.35	0.176	8.79	107	0.176	8.79	79.08	0.176	8.79	78.92	0.176	8.79	105.49	0.176	8.79
12.55	0.176		104.59	0.176	8.795	424.22	0.176	8.795	399.22	0.176	8.795	109.75	0.176	8.795	79.48	0.176	8.795	76.94	0.176	8.795	104.85	0.176	8.795
11.08	0.176		103.27	0.176	8.8	425.72	0.176	8.8	405.63	0.176	8.8	105.8	0.176	8.8	76.82	0.176	8.8	73.81	0.176	8.8	102.09	0.176	8.8
16.13	0.177		111.03	0.177	8.805	428.2	0.177	8.805	413.74	0.177	8.805	108.01	0.177	8.805	80.73	0.177	8.805	82.58	0.177	8.805	104.77	0.177	8.805
20.29	0.177		121.53	0.177	8.81	445.83	0.177	8.81	437.11	0.177	8.81	116.33	0.177	8.81	91.57	0.177	8.81	93.99	0.177	8.81	111.82	0.177	8.81
6.08	0.177		109.5	0.177	8.815	437.36	0.177	8.815	456.26	0.177	8.815	102.62	0.177	8.815	82.03	0.177	8.815	79.98	0.177	8.815	99.43	0.177	8.815
6.59	0.177		113.18	0.177	8.82	404.68	0.177	8.82	456.82	0.177	8.82	102.9	0.177	8.82	86.6	0.177	8.82	85.58	0.177	8.82	104.7	0.177	8.82
2.1	0.177		107.77	0.177	8.825	389.23	0.177	8.825	450.12	0.177	8.825	102.36	0.177	8.825	83.18	0.177	8.825	84.74	0.177	8.825	104.53	0.177	8.825
5.72	0.177		107.24	0.177	8.83	385.36	0.177	8.83	442.44	0.177	8.83	104.68	0.177	8.83	81.76	0.177	8.83	81.62	0.177	8.83	106.82	0.177	8.83
10.23	0.177		110.13	0.177	8.835	386.61	0.177	8.835	439.2	0.177	8.835	107.34	0.177	8.835	86.96	0.177	8.835	82.71	0.177	8.835	110.87	0.177	8.835
6.12	0.177		105.83	0.177	8.84	386.65	0.177	8.84	436.96	0.177	8.84	104.49	0.177	8.84	84.25	0.177	8.84	76.2	0.177	8.84	103.87	0.177	8.84
14.32	0.177		108.85	0.177	8.845	389.34	0.177	8.845	436.97	0.177	8.845	104.23	0.177	8.845	81.77	0.177	8.845	78.34	0.177	8.845	101.51	0.177	8.845
15.08	0.177		106.83	0.177	8.85	392.97	0.177	8.85	439.15	0.177	8.85	101.83	0.177	8.85	77.39	0.177	8.85	77.17	0.177	8.85	97.91	0.177	8.85
17.56	0.178		108.26	0.178	8.855	398.46	0.178	8.855	444.23	0.178	8.855	109.67	0.178	8.855	79.08	0.178	8.855	85.16	0.178	8.855	104.46	0.178	8.855
19.68	0.178		116.46	0.178	8.86	413.32	0.178	8.86	460.62	0.178	8.86	118.91	0.178	8.86	90.01	0.178	8.86	94.8	0.178	8.86	113.71	0.178	8.86
2.05	0.178		107.79	0.178	8.865	420.92	0.178	8.865	477.75	0.178	8.865	101.67	0.178	8.865	81.81	0.178	8.865	81.13	0.178	8.865	99.82	0.178	8.865
3.07	0.178		108.75	0.178	8.87	414.96	0.178	8.87	480	0.178	8.87	101.56	0.178	8.87	83	0.178	8.87	78.9	0.178	8.87	105.89	0.178	8.87
2.83	0.178		106.27	0.178	8.875	407.03	0.178	8.875	476.4	0.178	8.875	101.54	0.178	8.875	81.75	0.178	8.875	80.83	0.178	8.875	102.97	0.178	8.875
8.61	0.178		108.61	0.178	8.88	401.93	0.178	8.88	470.66	0.178	8.88	101.44	0.178	8.88	86.19	0.178	8.88	80.03	0.178	8.88	103.45	0.178	8.88
15.23	0.178		112.72	0.178	8.885	402.49	0.178	8.885	466.52	0.178	8.885	107.53	0.178	8.885	90.35	0.178	8.885	83.45	0.178	8.885	108.6	0.178	8.885
10.14	0.178		107.71	0.178	8.89	404.76	0.178	8.89	466.56	0.178	8.89	103.82	0.178	8.89	81.15	0.178	8.89	78.18	0.178	8.89	104.23	0.178	8.89
9.01	0.178		105.2	0.178	8.895	410.14	0.178	8.895	471.84	0.178	8.895	104.86	0.178	8.895	78.38	0.178	8.895	79.18	0.178	8.895	103.96	0.178	8.895
9.37	0.178		102.6	0.178	8.9	415.77	0.178	8.9	477.02	0.178	8.9	105.57	0.178	8.9	73.32	0.178	8.9	76.95	0.178	8.9	104.28	0.178	8.9
16.2	0.179		108.12	0.179	8.905	419.57	0.179	8.905	483.03	0.179	8.905	109.6	0.179	8.905	77.32	0.179	8.905	83.18	0.179	8.905	107.27	0.179	8.905
20.27	0.179		116.92	0.179	8.91	431.31	0.179	8.91	500.43	0.179	8.91	115.19	0.179	8.91	91.89	0.179	8.91	89.65	0.179	8.91	110.4	0.179	8.91
5.66	0.179		107.81	0.179	8.915	414.21	0.179	8.915	510.08	0.179	8.915	98.62	0.179	8.915	82.67	0.179	8.915	77.04	0.179	8.915	96.67	0.179	8.915
8.03	0.179		108.17	0.179	8.92	377.55	0.179	8.92	500.13	0.179	8.92	99.08	0.179	8.92	85.72	0.179	8.92	82.47	0.179	8.92	101.97	0.179	8.92
5.37	0.179		104.99	0.179	8.925	360.33	0.179	8.925	488.25	0.179	8.925	102.35	0.179	8.925	84.06	0.179	8.925	82.93	0.179	8.925	101.71	0.179	8.925
6.65	0.179		107.24	0.179	8.93	353.87	0.179	8.93	477.8	0.179	8.93	103.45	0.179	8.93	82.32	0.179	8.93	82.62	0.179	8.93	103.35	0.179	8.93
9.05	0.179		108.88	0.179	8.935	350.64	0.179	8.935	473.22	0.179	8.935	104.37	0.179	8.935	84.27	0.179	8.935	84.27	0.179	8.935	107.47	0.179	8.935
1.69	0.179		102.91	0.179	8.94	351.23	0.179	8.94	473.26	0.179	8.94	102.42	0.179	8.94	80.24	0.179	8.94	77.22	0.179	8.94	105.96	0.179	8.94
11.44	0.179		104.09	0.179	8.945	358.86	0.179	8.945	476.36	0.179	8.945	106.11	0.179	8.945	80.69	0.179	8.945	78.27	0.179	8.945	108.46	0.179	8.945
13.81	0.179		102.68	0.179	8.95	365.81	0.179	8.95	481.71	0.179	8.95	104.64	0.179	8.95	79.16	0.179	8.95	76.75	0.179	8.95	104.19	0.179	8.95
21.59	0.18		108.43	0.18	8.955	372.22	0.18	8.955	488.81	0.18	8.955	106.87	0.18	8.955	78.67	0.18	8.955	83.88	0.18	8.955	103.58	0.18	8.955
22.67	0.18		116.05	0.18	8.96	388.56	0.18	8.96	506.96	0.18	8.96	114.71	0.18	8.96	85.93	0.18	8.96	91.5	0.18	8.96	110.37	0.18	8.96
-0.97	0.18		102.8	0.18	8.965	386.38	0.18	8.965	486.79	0.18	8.965	101.46	0.18	8.965	72.6	0.18	8.965	76.13	0.18	8.965	96.29	0.18	8.965
6.91	0.18		106.19	0.18	8.97	370.85	0.18	8.97	437.66	0.18	8.97	104.2	0.18	8.97	84.07	0.18	8.97	77.52	0.18	8.97	103.16	0.18	8.97
6.51	0.18		107.96	0.18	8.975	360.37	0.18	8.975	417.17	0.18	8.975	101.09	0.18	8.975	85.7	0.18	8.975	81.42	0.18	8.975	104.82	0.18	8.975
5.15	0.18		107.07	0.18	8.98	351.16	0.18	8.98	410.77	0.18	8.98	97.39	0.18	8.98	84.68	0.18	8.98	82.53	0.18	8.98	103.75	0.18	8.98
11.66	0.18		108.74	0.18	8.985	345.06	0.18	8.985	408.14	0.18	8.985	101.35	0.18	8.985	86.98	0.18	8.985	86.61	0.18	8.985	107.01	0.18	8.985
6.56	0.18		103.8	0.18	8.99	341.37	0.18	8.99	407.8	0.18	8.99	102.81	0.18	8.99	81.64	0.18	8.99	80.58	0.18	8.99	104.99	0.18	8.99
9.47	0.18		103.07	0.18	8.995	340.5	0.18	8.995	411.54	0.18	8.995	105.46	0.18	8.995	77.91	0.18	8.995	78.59	0.18	8.995	103.59	0.18	8.995
10.33	0.18		98.58	0.18	9	339.42	0.18	9	416.22	0.18	9	105.04	0.18	9	75.55	0.18	9	75.13	0.18	9	102.8	0.18	9
16.71	0.181		105.06	0.181	9.005	340.68	0.181	9.005	421.59	0.181	9.005	105.75	0.181	9.005	79.06	0.181	9.005	79.45	0.181	9.005	104.61	0.181	9.005
20.46	0.181		116.43	0.181	9.01	351.32	0.181	9.01	441.52	0.181	9.01	115.36	0.181	9.01	88.27	0.181	9.01	89.35	0.181	9.01	113.4	0.181	9.01
3.85	0.181		102.6	0.181	9.015	319.76	0.181	9.015	435.11	0.181	9.015	99.96	0.181	9.015	74.82	0.181	9.015	78.12	0.181	9.015	98.86	0.181	9.015
10.83	0.181		107.47	0.181	9.02	280.8	0.181	9.02	403.81	0.181	9.02	100.44	0.181	9.02	83.68	0.181	9.02	84.25	0.181	9.02	100.45	0.181	9.02
7.34	0.181		103.69	0.181	9.025	264.56	0.181	9.025	388.61	0.181	9.025	97.97	0.181	9.025	82.25	0.181	9.025	83.98	0.181	9.025	100.96	0.181	9.025
2.56	0.181		102.74	0.181	9.03	254.55	0.181	9.03	382.49	0.181	9.03	99.65	0.181	9.03	79.14	0.181	9.03	81.03	0.181	9.03	102.24	0.181	9.03
6.77	0.181		105.19	0.181	9.035	249.47	0.181	9.035	380.17	0.181	9.035	105.18	0.181	9.035	84.66	0.181	9.035	81.57	0.181	9.035	107.25	0.181	9.035
4.68	0.181		100.58	0.181	9.04	245.39	0.181	9.04	382.46	0.181	9.04	103.69	0.181	9.04	80.42	0.181	9.04	77.56	0.181	9.04	107.43	0.181	9.04
9.76	0.181		99.72	0.181	9.045	243.28	0.181	9.045	387.7	0.181	9.045	101.74	0.181	9.045	78.25	0.181	9.045	78.89	0.181	9.045	106.68	0.181	9.045
12.16	0.181		98.82	0.181	9.05	242.38	0.181	9.05	390.53	0.181	9.05	100.2	0.181	9.05	74.49	0.181	9.05	74.66	0.181	9.05	102.92	0.181	9.05
22.12	0.182		103.62	0.182	9.055	244.86	0.182	9.055	395.71	0.182	9.055	104.91	0.182	9.055	81.12	0.182	9.055	81.12	0.182	9.055	103.09	0.182	9.055
25.16	0.182		114.19	0.182	9.06	261.54	0.182	9.06	419.22	0.182	9.06	117.11	0.182	9.06	90.71	0.182	9.06	96.64	0.182	9.06	111.09	0.182	9.06
2.87	0.182		97.57	0.182	9.065	247.84	0.182	9.065	432.33	0.182	9.065	101.05	0.182	9.065	74.36	0.182	9.065	80.53	0.182	9.065	96.78	0.182	9.065
4	0.182		102.21	0.182	9.07	224.4	0.182	9.07	426.53	0.182	9.07	101.12	0.182	9.07	78.83	0.182	9.07	82.28	0.182	9.07	102.36	0.182	9.07
1.39	0.182		103.37	0.182	9.075	211.72	0.182	9.075	417.42	0.182	9.075	100.33	0.182	9.075	79.83	0.182	9.075	78.2	0.182	9.075	103.01	0.182	9.075
5.82	0.182		104.58	0.182	9.08	205.17	0.182	9.08	409.27	0.182	9.08	100.72	0.182	9.08	81.96	0.182	9.08	79.55	0.182	9.08	101.75	0.182	9.08
13.45	0.182		106.66	0.182	9.085	202.3	0.182	9.085	405.02	0.182	9.085	102.32	0.182	9.085	90.07	0.182	9.085	84.41	0.182	9.085	104.33	0.182	9.085
9.19	0.182		100.6	0.182	9.09	200.9	0.182	9.09	403.47	0.182	9.09	98.27	0.182	9.09	82.75	0.182	9.09	78.09	0.182	9.09	101.59	0.182	9.09
12.15	0.182		98.28	0.182	9.095	202.48	0.182	9.095	405.02	0.182	9.095	102.1	0.182	9.095	76.65	0.182	9.095	75.72	0.182	9.095	103.07	0.182	9.095
8.32	0.182		94.07	0.182	9.1	204.14	0.182	9.1	408.43	0.182	9.1	103.6	0.182	9.1	69.16	0.182	9.1	76.09	0.182	9.1	105.99	0.182	9.1
13.97	0.183		100.63	0.183	9.105	210.86	0.183	9.105	414.63	0.183	9.105	109.45	0.183	9.105	78.52	0.183	9.105	81.89	0.183	9.105	108.06	0.183	9.105
21.47	0.183		110.87	0.183	9.11	228.48	0.183	9.11	438.89	0.183	9.11	116.63	0.183	9.11	88.84	0.183	9.11	91.66	0.183	9.11	115.59	0.183	9.11
6.27	0.183		97.64	0.183	9.115	209.01	0.183	9.115	450.03	0.183	9.115	95.05	0.183	9.115	72.57	0.183	9.115	75.35	0.183	9.115	98.46	0.183	9.115
7.99	0.183		105.09	0.183	9.12	182.06	0.183	9.12	439.52	0.183	9.12	98.99	0.183	9.12	78.32	0.183	9.12	79.71	0.183	9.12	98.31	0.183	9.12
8.52	0.183		103.29	0.183	9.125	172.56	0.183	9.125	431.07	0.183	9.125	99.4	0.183	9.125	84.87	0.183	9.125	82.83	0.183	9.125	99.64	0.183	9.125
7.76	0.183		101.16	0.183	9.13	168.15	0.183	9.13	425.11	0.183	9.13	98.68	0.183	9.13	84.83	0.183	9.13	84.83	0.183	9.13	102.34	0.183	9.13
9.33	0.183		104.87	0.183	9.135	168.05	0.183	9.135	420.82	0.183	9.135	105.38	0.183	9.135	85.03	0.183	9.135	86.16	0.183	9.135	107.66	0.183	9.135
3.46	0.183		94.8	0.183	9.14	167.05	0.183	9.14	417.84	0.183	9.14	104.07	0.183	9.14	74.05	0.183	9.14	77.92	0.183	9.14	108.3	0.183	9.14
5.95	0.183		93.73	0.183	9.145	167.02	0.183	9.145	419.22	0.183	9.145	105.12	0.183	9.145	74.5	0.183	9.145	73.89	0.183	9.145	108.08	0.183	9.145
7.76	0.183		94.37	0.183	9.15	168.06	0.183	9.15	422.74	0.183	9.15	101.38	0.183	9.15	74.96	0.183	9.15	72.57	0.183	9.15	102.35	0.183	9.15
19.1	0.184		102.08	0.184	9.155	173.77	0.184	9.155	426.33	0.184	9.155	103.99	0.184	9.155	81.81	0.184	9.155	83.3	0.184	9.155	103	0.184	9.155
25.45	0.184		111.11	0.184	9.16	191.24	0.184	9.16	445.29	0.184	9.16	111.13	0.184	9.16	87.44	0.184	9.16	93.82	0.184	9.16	110.73	0.184	9.16
6.61	0.184		96.72	0.184	9.165	191.47	0.184	9.165	465.11	0.184	9.165	97.33	0.184	9.165	71.02	0.184	9.165	78.11	0.184	9.165	94.93	0.184	9.165
7.85	0.184		98.55	0.184	9.17	188.54	0.184	9.17	467.49	0.184	9.17	102.71	0.184	9.17	78.18	0.184	9.17	81.59	0.184	9.17	104.85	0.184	9.17
5.48	0.184		96.93	0.184	9.175	183.48	0.184	9.175	460.61	0.184	9.175	104.45	0.184	9.175	82.32	0.184	9.175	78.18	0.184	9.175	106.16	0.184	9.175
6.63	0.184		100	0.184	9.18	177.88	0.184	9.18	451.14	0.184	9.18	100.09	0.184	9.18	82.84	0.184	9.18	79.8	0.184	9.18	105.71	0.184	9.18
7.66	0.184		102.76	0.184	9.185	175.67	0.184	9.185	445.64	0.184	9.185	99.78	0.184	9.185	82.4	0.184	9.185	84.79	0.184	9.185	107.43	0.184	9.185
5.35	0.184		97.39	0.184	9.19	174.14	0.184	9.19	445.02	0.184	9.19	99.97	0.184	9.19	77.04	0.184	9.19	79.3	0.184	9.19	105.29	0.184	9.19
12.88	0.184		93.99	0.184	9.195	175.74	0.184	9.195	449.48	0.184	9.195	104.64	0.184	9.195	79.96	0.184	9.195	78.92	0.184	9.195	102.94	0.184	9.195
12.4	0.184		90.4	0.184	9.2	176.96	0.184	9.2	452.42	0.184	9.2	103.36	0.184	9.2	74.43	0.184	9.2	77.15	0.184	9.2	100.87	0.184	9.2
15.22	0.185		96.98	0.185	9.205	181.24	0.185	9.205	456.1	0.185	9.205	107.16	0.185	9.205	76.35	0.185	9.205	80.69	0.185	9.205	105.74	0.185	9.205
21.86	0.185		105.47	0.185	9.21	198.56	0.185	9.21	475.99	0.185	9.21	112.31	0.185	9.21	83.32	0.185	9.21	87.38	0.185	9.21	114.6	0.185	9.21
3.95	0.185		90.79	0.185	9.215	190.6	0.185	9.215	456	0.185	9.215	96.71	0.185	9.215	72.63	0.185	9.215	74.7	0.185	9.215	100.21	0.185	9.215
8.32	0.185		96.12	0.185	9.22	171.71	0.185	9.22	401.55	0.185	9.22	101.27	0.185	9.22	80.33	0.185	9.22	82	0.185	9.22	102.09	0.185	9.22
10.37	0.185		95.89	0.185	9.225	162.04	0.185	9.225	378.14	0.185	9.225	100.34	0.185	9.225	82.84	0.185	9.225	84.3	0.185	9.225	100.36	0.185	9.225
7.68	0.185		96.06	0.185	9.23	157.62	0.185	9.23	370.97	0.185	9.23	97.9	0.185	9.23	81.22	0.185	9.23	83.85	0.185	9.23	101.9	0.185	9.23
8.46	0.185		97.22	0.185	9.235	156.8	0.185	9.235	370.21	0.185	9.235	103.81	0.185	9.235	83.68	0.185	9.235	83.36	0.185	9.235	107.27	0.185	9.235
3.4	0.185		88.51	0.185	9.24	155.3	0.185	9.24	369.67	0.185	9.24	103.48	0.185	9.24	77.82	0.185	9.24	78.17	0.185	9.24	107.18	0.185	9.24
7.56	0.185		85.44	0.185	9.245	155.78	0.185	9.245	371.31	0.185	9.245	105.85	0.185	9.245	77.05	0.185	9.245	76.69	0.185	9.245	106.25	0.185	9.245
10.45	0.185		84.14	0.185	9.25	156.84	0.185	9.25	373.77	0.185	9.25	102.22	0.185	9.25	74.68	0.185	9.25	73.68	0.185	9.25	100.77	0.185	9.25
18.96	0.186		93.6	0.186	9.255	161.54	0.186	9.255	378.86	0.186	9.255	103.66	0.186	9.255	79.35	0.186	9.255	79.04	0.186	9.255	106.43	0.186	9.255
24.09	0.186		101.85	0.186	9.26	178.02	0.186	9.26	399.09	0.186	9.26	111.35	0.186	9.26	84.4	0.186	9.26	88.97	0.186	9.26	114.29	0.186	9.26
5.12	0.186		87.2	0.186	9.265	176.88	0.186	9.265	400.94	0.186	9.265	101.81	0.186	9.265	70.96	0.186	9.265	77.27	0.186	9.265	97.4	0.186	9.265
6.08	0.186		88.31	0.186	9.27	171.49	0.186	9.27	380.96	0.186	9.27	100.91	0.186	9.27	75.04	0.186	9.27	82.72	0.186	9.27	99.68	0.186	9.27
4.45	0.186		89.38	0.186	9.275	168.46	0.186	9.275	368.43	0.186	9.275	100.08	0.186	9.275	80.1	0.186	9.275	79.19	0.186	9.275	100.67	0.186	9.275
7.96	0.186		88.43	0.186	9.28	164.63	0.186	9.28	361.96	0.186	9.28	98.05	0.186	9.28	80.2	0.186	9.28	78.69	0.186	9.28	105.17	0.186	9.28
10.64	0.186		88.71	0.186	9.285	161.98	0.186	9.285	358.61	0.186	9.285	99.53	0.186	9.285	85.66	0.186	9.285	83.67	0.186	9.285	108.58	0.186	9.285
6.58	0.186		84.04	0.186	9.29	158.25	0.186	9.29	354.24	0.186	9.29	99.35	0.186	9.29	81.81	0.186	9.29	80.96	0.186	9.29	103.65	0.186	9.29
9.15	0.186		84.4	0.186	9.295	158.32	0.186	9.295	352.08	0.186	9.295	102.04	0.186	9.295	79.48	0.186	9.295	80.09	0.186	9.295	102.91	0.186	9.295
7.93	0.186		81.68	0.186	9.3	159.18	0.186	9.3	351.44	0.186	9.3	98.99	0.186	9.3	73.75	0.186	9.3	73.48	0.186	9.3	102.28	0.186	9.3
16.69	0.187		86.36	0.187	9.305	164.63	0.187	9.305	354.93	0.187	9.305	105.46	0.187	9.305	77.79	0.187	9.305	78.1	0.187	9.305	109.51	0.187	9.305
22.52	0.187		93.03	0.187	9.31	180.02	0.187	9.31	373.61	0.187	9.31	115.17	0.187	9.31	82.37	0.187	9.31	89.62	0.187	9.31	114.66	0.187	9.31
1.88	0.187		79.63	0.187	9.315	166.31	0.187	9.315	370.99	0.187	9.315	98.33	0.187	9.315	68.26	0.187	9.315	74.54	0.187	9.315	97.92	0.187	9.315
7.98	0.187		87	0.187	9.32	147.34	0.187	9.32	349.26	0.187	9.32	96.23	0.187	9.32	75.88	0.187	9.32	78.2	0.187	9.32	98.98	0.187	9.32
8.52	0.187		87.55	0.187	9.325	138.83	0.187	9.325	338.79	0.187	9.325	94.33	0.187	9.325	79.61	0.187	9.325	79.34	0.187	9.325	101.54	0.187	9.325
10.33	0.187		86.92	0.187	9.33	135.78	0.187	9.33	334.43	0.187	9.33	95.91	0.187	9.33	84.47	0.187	9.33	84.55	0.187	9.33	102.69	0.187	9.33
11.57	0.187		84.93	0.187	9.335	136.68	0.187	9.335	329.34	0.187	9.335	102.69	0.187	9.335	87.34	0.187	9.335	87.42	0.187	9.335	104.26	0.187	9.335
2.33	0.187		80.26	0.187	9.34	135.09	0.187	9.34	322.52	0.187	9.34	102.38	0.187	9.34	77.64	0.187	9.34	78.53	0.187	9.34	104.72	0.187	9.34
6.07	0.187		80.25	0.187	9.345	135.02	0.187	9.345	318.47	0.187	9.345	103.46	0.187	9.345	76.34	0.187	9.345	73.27	0.187	9.345	111.1	0.187	9.345
5.6	0.187		75.22	0.187	9.35	133.14	0.187	9.35	318.97	0.187	9.35	99.32	0.187	9.35	71.14	0.187	9.35	71.49	0.187	9.35	106.32	0.187	9.35
17.59	0.188		82.25	0.188	9.355	135.69	0.188	9.355	323.57	0.188	9.355	101.61	0.188	9.355	76.73	0.188	9.355	77.53	0.188	9.355	105.35	0.188	9.355
26.84	0.188		93.16	0.188	9.36	155.15	0.188	9.36	340.37	0.188	9.36	111.46	0.188	9.36	87.99	0.188	9.36	88.88	0.188	9.36	110.04	0.188	9.36
7.89	0.188		79.23	0.188	9.365	150.55	0.188	9.365	341.11	0.188	9.365	96.31	0.188	9.365	71.63	0.188	9.365	74.01	0.188	9.365	95.66	0.188	9.365
9.43	0.188		84.34	0.188	9.37	138.42	0.188	9.37	326.34	0.188	9.37	98.19	0.188	9.37	75.76	0.188	9.37	81.16	0.188	9.37	102.64	0.188	9.37
4.27	0.188		82.22	0.188	9.375	132.22	0.188	9.375	317.83	0.188	9.375	98.51	0.188	9.375	78.63	0.188	9.375	80.63	0.188	9.375	103.78	0.188	9.375
5.46	0.188		81.24	0.188	9.38	128.76	0.188	9.38	313.4	0.188	9.38	98.76	0.188	9.38	79.65	0.188	9.38	80.8	0.188	9.38	104.33	0.188	9.38
8.85	0.188		81.44	0.188	9.385	127.11	0.188	9.385	309.28	0.188	9.385	99.96	0.188	9.385	81.76	0.188	9.385	82.96	0.188	9.385	106.41	0.188	9.385
4.11	0.188		78.9	0.188	9.39	123.95	0.188	9.39	303.66	0.188	9.39	99.11	0.188	9.39	80.81	0.188	9.39	79.44	0.188	9.39	102.54	0.188	9.39
8.44	0.188		76.94	0.188	9.395	122.1	0.188	9.395	302.33	0.188	9.395	99.65	0.188	9.395	79.79	0.188	9.395	78.05	0.188	9.395	102.87	0.188	9.395
9.69	0.188		72.61	0.188	9.4	123.69	0.188	9.4	303.62	0.188	9.4	97.96	0.188	9.4	74.96	0.188	9.4	75.31	0.188	9.4	100.58	0.188	9.4
16.79	0.189		74.65	0.189	9.405	130.27	0.189	9.405	306.35	0.189	9.405	103.5	0.189	9.405	77.05	0.189	9.405	77.89	0.189	9.405	104.78	0.189	9.405
20.2	0.189		85.39	0.189	9.41	148.13	0.189	9.41	322.64	0.189	9.41	114.98	0.189	9.41	85.35	0.189	9.41	87.73	0.189	9.41	114.96	0.189	9.41
3.48	0.189		71.88	0.189	9.415	146.19	0.189	9.415	300.79	0.189	9.415	97.85	0.189	9.415	67.34	0.189	9.415	70.87	0.189	9.415	100.87	0.189	9.415
10.84	0.189		77.56	0.189	9.42	142.66	0.189	9.42	266.79	0.189	9.42	98.36	0.189	9.42	75.32	0.189	9.42	79.01	0.189	9.42	100.5	0.189	9.42
9.93	0.189		75.78	0.189	9.425	138.82	0.189	9.425	255.1	0.189	9.425	94.69	0.189	9.425	77.61	0.189	9.425	79.58	0.189	9.425	97.46	0.189	9.425
14.06	0.189		81.59	0.189	9.43	134.31	0.189	9.43	248.74	0.189	9.43	97.07	0.189	9.43	81.74	0.189	9.43	80.78	0.189	9.43	96.81	0.189	9.43
11.69	0.189		80.47	0.189	9.435	132.54	0.189	9.435	242.39	0.189	9.435	100.1	0.189	9.435	83.36	0.189	9.435	85.85	0.189	9.435	99.88	0.189	9.435
2.76	0.189		67.21	0.189	9.44	129.63	0.189	9.44	235.23	0.189	9.44	98.35	0.189	9.44	79.18	0.189	9.44	79.25	0.189	9.44	102.05	0.189	9.44
4.38	0.189		63.43	0.189	9.445	129.8	0.189	9.445	232.16	0.189	9.445	101.54	0.189	9.445	79.28	0.189	9.445	76.66	0.189	9.445	108.15	0.189	9.445
5.04	0.189		59.55	0.189	9.45	129.79	0.189	9.45	229.17	0.189	9.45	99.24	0.189	9.45	73.32	0.189	9.45	73.33	0.189	9.45	104.37	0.189	9.45
15.87	0.19		66.46	0.19	9.455	134.25	0.19	9.455	232.3	0.19	9.455	102.91	0.19	9.455	76.28	0.19	9.455	78.25	0.19	9.455	103.65	0.19	9.455
22.63	0.19		82.37	0.19	9.46	151.05	0.19	9.46	250.68	0.19	9.46	112.07	0.19	9.46	85.47	0.19	9.46	88.13	0.19	9.46	111.73	0.19	9.46
4.4	0.19		63.1	0.19	9.465	136.53	0.19	9.465	233.64	0.19	9.465	94.94	0.19	9.465	69.51	0.19	9.465	72.79	0.19	9.465	94.21	0.19	9.465
13.84	0.19		65.21	0.19	9.47	123.5	0.19	9.47	209.42	0.19	9.47	99.54	0.19	9.47	75.61	0.19	9.47	80.05	0.19	9.47	96.48	0.19	9.47
10.46	0.19		65.06	0.19	9.475	122.27	0.19	9.475	201.05	0.19	9.475	98.89	0.19	9.475	76.56	0.19	9.475	80.14	0.19	9.475	94.47	0.19	9.475
7.07	0.19		66.55	0.19	9.48	119.14	0.19	9.48	195.94	0.19	9.48	98.84	0.19	9.48	79.29	0.19	9.48	79.5	0.19	9.48	97.39	0.19	9.48
6.99	0.19		67.25	0.19	9.485	117.11	0.19	9.485	194.19	0.19	9.485	101.73	0.19	9.485	82.28	0.19	9.485	82.64	0.19	9.485	102.07	0.19	9.485
2.63	0.19		61.49	0.19	9.49	110.48	0.19	9.49	189.31	0.19	9.49	96.51	0.19	9.49	77.01	0.19	9.49	77.39	0.19	9.49	97.01	0.19	9.49
9.55	0.19		62.48	0.19	9.495	106.86	0.19	9.495	186.7	0.19	9.495	99.96	0.19	9.495	79.21	0.19	9.495	78.37	0.19	9.495	99.82	0.19	9.495
11.75	0.19		57.99	0.19	9.5	106.23	0.19	9.5	186.66	0.19	9.5	99.3	0.19	9.5	78.57	0.19	9.5	75.67	0.19	9.5	95.12	0.19	9.5
19.05	0.191		63.71	0.191	9.505	113.62	0.191	9.505	191.46	0.191	9.505	102.89	0.191	9.505	80.63	0.191	9.505	81.03	0.191	9.505	96.97	0.191	9.505
21.6	0.191		70.71	0.191	9.51	130.75	0.191	9.51	207.93	0.191	9.51	110.48	0.191	9.51	81.11	0.191	9.51	87.19	0.191	9.51	108.15	0.191	9.51
4.93	0.191		53.88	0.191	9.515	131.12	0.191	9.515	209.81	0.191	9.515	99.32	0.191	9.515	66.35	0.191	9.515	70.82	0.191	9.515	92.29	0.191	9.515
6.63	0.191		59.67	0.191	9.52	124.95	0.191	9.52	204.16	0.191	9.52	100.53	0.191	9.52	72.94	0.191	9.52	75.89	0.191	9.52	94.39	0.191	9.52
8.29	0.191		62.54	0.191	9.525	122.51	0.191	9.525	201.91	0.191	9.525	96.65	0.191	9.525	75.25	0.191	9.525	79.47	0.191	9.525	94.6	0.191	9.525
10.86	0.191		63.94	0.191	9.53	119.23	0.191	9.53	198.67	0.191	9.53	95.5	0.191	9.53	78.24	0.191	9.53	81.41	0.191	9.53	93.89	0.191	9.53
13.82	0.191		67.42	0.191	9.535	116.92	0.191	9.535	196.89	0.191	9.535	99.59	0.191	9.535	82.54	0.191	9.535	86.47	0.191	9.535	97.81	0.191	9.535
3.81	0.191		58.74	0.191	9.54	112.64	0.191	9.54	189.12	0.191	9.54	96.72	0.191	9.54	78.3	0.191	9.54	79.57	0.191	9.54	94.39	0.191	9.54
3.74	0.191		56.92	0.191	9.545	111.6	0.191	9.545	186.84	0.191	9.545	101.49	0.191	9.545	80	0.191	9.545	77.52	0.191	9.545	97.61	0.191	9.545
2.8	0.191		51.96	0.191	9.55	109.26	0.191	9.55	186.23	0.191	9.55	100.17	0.191	9.55	73	0.191	9.55	71.38	0.191	9.55	97.05	0.191	9.55
13.15	0.192		55	0.192	9.555	111.89	0.192	9.555	192.61	0.192	9.555	103.35	0.192	9.555	75.02	0.192	9.555	75.98	0.192	9.555	100.06	0.192	9.555
23.9	0.192		64.42	0.192	9.56	126.78	0.192	9.56	209.19	0.192	9.56	108.52	0.192	9.56	82.15	0.192	9.56	84.87	0.192	9.56	101.22	0.192	9.56
11.09	0.192		58.42	0.192	9.565	123.84	0.192	9.565	215.94	0.192	9.565	96.08	0.192	9.565	72.59	0.192	9.565	73.65	0.192	9.565	88.6	0.192	9.565
10.19	0.192		62.21	0.192	9.57	117.03	0.192	9.57	215.92	0.192	9.57	98.02	0.192	9.57	76.33	0.192	9.57	79.65	0.192	9.57	91.61	0.192	9.57
9.68	0.192		57.34	0.192	9.575	114.52	0.192	9.575	215.32	0.192	9.575	97.5	0.192	9.575	74.65	0.192	9.575	81.66	0.192	9.575	92.81	0.192	9.575
12.43	0.192		51.49	0.192	9.58	113.19	0.192	9.58	210.91	0.192	9.58	97.82	0.192	9.58	76.01	0.192	9.58	79.81	0.192	9.58	94.14	0.192	9.58
12.99	0.192		53.71	0.192	9.585	112.63	0.192	9.585	206	0.192	9.585	102.58	0.192	9.585	81.38	0.192	9.585	82.09	0.192	9.585	100.17	0.192	9.585
1.78	0.192		32.12	0.192	9.59	109.1	0.192	9.59	198.93	0.192	9.59	96.12	0.192	9.59	77.75	0.192	9.59	76.91	0.192	9.59	92.95	0.192	9.59
2.7	0.192		15.87	0.192	9.595	104.99	0.192	9.595	195.39	0.192	9.595	96.15	0.192	9.595	78.36	0.192	9.595	75.83	0.192	9.595	94.86	0.192	9.595
6.05	0.192		9.29	0.192	9.6	104.27	0.192	9.6	194.53	0.192	9.6	97.9	0.192	9.6	74.25	0.192	9.6	74.26	0.192	9.6	92.52	0.192	9.6
16.97	0.193		10.86	0.193	9.605	108.55	0.193	9.605	199.63	0.193	9.605	102	0.193	9.605	77.33	0.193	9.605	80.04	0.193	9.605	96.99	0.193	9.605
21.85	0.193		17.26	0.193	9.61	122.1	0.193	9.61	216.17	0.193	9.61	110.68	0.193	9.61	86.6	0.193	9.61	86.67	0.193	9.61	100.89	0.193	9.61
3.97	0.193		2.15	0.193	9.615	118.57	0.193	9.615	202.48	0.193	9.615	98.08	0.193	9.615	66.15	0.193	9.615	70.67	0.193	9.615	89.66	0.193	9.615
6.14	0.193		9.04	0.193	9.62	113.82	0.193	9.62	182.53	0.193	9.62	98.32	0.193	9.62	69.02	0.193	9.62	73.87	0.193	9.62	91.94	0.193	9.62
8.74	0.193		11.31	0.193	9.625	110.11	0.193	9.625	177.65	0.193	9.625	96.7	0.193	9.625	73.38	0.193	9.625	77.97	0.193	9.625	90.9	0.193	9.625
15.99	0.193		13.94	0.193	9.63	111.17	0.193	9.63	175.87	0.193	9.63	95.94	0.193	9.63	78.1	0.193	9.63	79.9	0.193	9.63	88.04	0.193	9.63
17.1	0.193		18.08	0.193	9.635	110.6	0.193	9.635	174.55	0.193	9.635	97.69	0.193	9.635	86.56	0.193	9.635	82.11	0.193	9.635	94.29	0.193	9.635
4.96	0.193		11.71	0.193	9.64	105.43	0.193	9.64	170.13	0.193	9.64	96.73	0.193	9.64	81.11	0.193	9.64	79.58	0.193	9.64	91.35	0.193	9.64
4.94	0.193		5.61	0.193	9.645	101.49	0.193	9.645	166.37	0.193	9.645	98.89	0.193	9.645	74.43	0.193	9.645	79.1	0.193	9.645	93.8	0.193	9.645
4.47	0.193		3.33	0.193	9.65	100.72	0.193	9.65	164.28	0.193	9.65	98.64	0.193	9.65	70.57	0.193	9.65	72.53	0.193	9.65	94.42	0.193	9.65
13.35	0.194		9.16	0.194	9.655	104.78	0.194	9.655	165.66	0.194	9.655	103.69	0.194	9.655	76.85	0.194	9.655	76.65	0.194	9.655	97.92	0.194	9.655
22.76	0.194		19.9	0.194	9.66	119.54	0.194	9.66	180.91	0.194	9.66	109.89	0.194	9.66	84.87	0.194	9.66	85	0.194	9.66	102.55	0.194	9.66
5.98	0.194		5.61	0.194	9.665	106.02	0.194	9.665	177.37	0.194	9.665	93.87	0.194	9.665	67.33	0.194	9.665	70.47	0.194	9.665	89.49	0.194	9.665
11.2	0.194		12.48	0.194	9.67	101.42	0.194	9.67	168.21	0.194	9.67	98.59	0.194	9.67	76.4	0.194	9.67	77.4	0.194	9.67	88.62	0.194	9.67
10.29	0.194		12.79	0.194	9.675	103.33	0.194	9.675	164.22	0.194	9.675	97.47	0.194	9.675	74.93	0.194	9.675	79.51	0.194	9.675	86.48	0.194	9.675
10.83	0.194		12.09	0.194	9.68	102.86	0.194	9.68	163.62	0.194	9.68	97.11	0.194	9.68	77.33	0.194	9.68	80.16	0.194	9.68	88.75	0.194	9.68
11.44	0.194		12.19	0.194	9.685	102.08	0.194	9.685	161.12	0.194	9.685	100.63	0.194	9.685	80.1	0.194	9.685	81.8	0.194	9.685	93.75	0.194	9.685
1.48	0.194		6.27	0.194	9.69	96.92	0.194	9.69	157.54	0.194	9.69	97.11	0.194	9.69	73.44	0.194	9.69	80.31	0.194	9.69	93.45	0.194	9.69
3.98	0.194		8.82	0.194	9.695	92.62	0.194	9.695	154.69	0.194	9.695	95.26	0.194	9.695	75.91	0.194	9.695	80.84	0.194	9.695	95.05	0.194	9.695
4.96	0.194		7.3	0.194	9.7	91.45	0.194	9.7	151.48	0.194	9.7	96.98	0.194	9.7	76.79	0.194	9.7	71.83	0.194	9.7	90.25	0.194	9.7
14.41	0.195		12.87	0.195	9.705	93.74	0.195	9.705	153.87	0.195	9.705	100.93	0.195	9.705	82.19	0.195	9.705	75.41	0.195	9.705	94.78	0.195	9.705
22.64	0.195		20.27	0.195	9.71	109.22	0.195	9.71	172.13	0.195	9.71	110.02	0.195	9.71	85.93	0.195	9.71	87.34	0.195	9.71	102.45	0.195	9.71
5.97	0.195		-0.3	0.195	9.715	101.84	0.195	9.715	165.83	0.195	9.715	94.99	0.195	9.715	63.27	0.195	9.715	70.87	0.195	9.715	85.61	0.195	9.715
11.16	0.195		8.85	0.195	9.72	107.33	0.195	9.72	159.48	0.195	9.72	102.06	0.195	9.72	70.39	0.195	9.72	74.27	0.195	9.72	89.9	0.195	9.72
6.47	0.195		11.61	0.195	9.725	106.86	0.195	9.725	156.15	0.195	9.725	100.62	0.195	9.725	74.17	0.195	9.725	76.67	0.195	9.725	89.72	0.195	9.725
8.87	0.195		12.51	0.195	9.73	102.38	0.195	9.73	154.53	0.195	9.73	96.58	0.195	9.73	75.39	0.195	9.73	79.82	0.195	9.73	87.58	0.195	9.73
15.25	0.195		16.86	0.195	9.735	98.7	0.195	9.735	155.58	0.195	9.735	95.57	0.195	9.735	83	0.195	9.735	83.39	0.195	9.735	91.43	0.195	9.735
9.1	0.195		11.22	0.195	9.74	95.58	0.195	9.74	152.91	0.195	9.74	95.51	0.195	9.74	77.83	0.195	9.74	80.4	0.195	9.74	89.71	0.195	9.74
6.24	0.195		6.74	0.195	9.745	96.57	0.195	9.745	145.37	0.195	9.745	99.17	0.195	9.745	78.15	0.195	9.745	80.7	0.195	9.745	90.37	0.195	9.745
3.48	0.195		1.57	0.195	9.75	94.63	0.195	9.75	140.32	0.195	9.75	98.38	0.195	9.75	74.27	0.195	9.75	71.07	0.195	9.75	90.64	0.195	9.75
9.14	0.196		7.99	0.196	9.755	97.64	0.196	9.755	143.46	0.196	9.755	102.69	0.196	9.755	78.41	0.196	9.755	74.79	0.196	9.755	97.64	0.196	9.755
18.61	0.196		19.17	0.196	9.76	111.17	0.196	9.76	163.11	0.196	9.76	112.09	0.196	9.76	79.95	0.196	9.76	84.46	0.196	9.76	103.25	0.196	9.76
5.82	0.196		5.16	0.196	9.765	96.45	0.196	9.765	162.22	0.196	9.765	95.65	0.196	9.765	62.11	0.196	9.765	70.78	0.196	9.765	84.05	0.196	9.765
15.06	0.196		13.43	0.196	9.77	97.08	0.196	9.77	165.61	0.196	9.77	99.13	0.196	9.77	74.29	0.196	9.77	78.18	0.196	9.77	89.04	0.196	9.77
11.91	0.196		12.81	0.196	9.775	96.86	0.196	9.775	169.28	0.196	9.775	94.26	0.196	9.775	79.07	0.196	9.775	78.08	0.196	9.775	88.83	0.196	9.775
7.57	0.196		13.75	0.196	9.78	95.45	0.196	9.78	169.65	0.196	9.78	96.75	0.196	9.78	79.32	0.196	9.78	81.13	0.196	9.78	88.62	0.196	9.78
11.06	0.196		15.16	0.196	9.785	98.86	0.196	9.785	166.72	0.196	9.785	102.17	0.196	9.785	81.1	0.196	9.785	83.42	0.196	9.785	93.96	0.196	9.785
5	0.196		6.95	0.196	9.79	95.87	0.196	9.79	160.22	0.196	9.79	99.42	0.196	9.79	73.98	0.196	9.79	75.87	0.196	9.79	90.64	0.196	9.79
4.38	0.196		7.31	0.196	9.795	92.14	0.196	9.795	153.76	0.196	9.795	98.51	0.196	9.795	76.69	0.196	9.795	76.62	0.196	9.795	90.51	0.196	9.795
6.34	0.196		6.86	0.196	9.8	86.92	0.196	9.8	150.31	0.196	9.8	92.54	0.196	9.8	74.48	0.196	9.8	71.49	0.196	9.8	89.36	0.196	9.8
15.41	0.197		12.7	0.197	9.805	91.15	0.197	9.805	156.3	0.197	9.805	100.51	0.197	9.805	80.33	0.197	9.805	76.09	0.197	9.805	95.49	0.197	9.805
21.4	0.197		19.57	0.197	9.81	108.16	0.197	9.81	174.34	0.197	9.81	113.13	0.197	9.81	83.85	0.197	9.81	90.65	0.197	9.81	102.58	0.197	9.81
6.67	0.197		0.73	0.197	9.815	96.97	0.197	9.815	161.23	0.197	9.815	95.28	0.197	9.815	66.29	0.197	9.815	69.84	0.197	9.815	85.01	0.197	9.815
8.94	0.197		6.72	0.197	9.82	95.29	0.197	9.82	149.34	0.197	9.82	98.38	0.197	9.82	69.19	0.197	9.82	73.5	0.197	9.82	88.53	0.197	9.82
7.03	0.197		8.54	0.197	9.825	96.41	0.197	9.825	146.57	0.197	9.825	97.99	0.197	9.825	69.75	0.197	9.825	77.21	0.197	9.825	88.47	0.197	9.825
9.31	0.197		12.43	0.197	9.83	96.72	0.197	9.83	147.05	0.197	9.83	96.8	0.197	9.83	73.66	0.197	9.83	82.71	0.197	9.83	90.46	0.197	9.83
14.94	0.197		17.76	0.197	9.835	97.8	0.197	9.835	148.91	0.197	9.835	99.8	0.197	9.835	84.68	0.197	9.835	82.27	0.197	9.835	93.58	0.197	9.835
11.3	0.197		16.12	0.197	9.84	93.21	0.197	9.84	144.7	0.197	9.84	95.08	0.197	9.84	82.03	0.197	9.84	75.79	0.197	9.84	87.9	0.197	9.84
8.84	0.197		12.47	0.197	9.845	90.19	0.197	9.845	141.19	0.197	9.845	94.18	0.197	9.845	78.68	0.197	9.845	77.36	0.197	9.845	89.27	0.197	9.845
1.68	0.197		2.92	0.197	9.85	85.51	0.197	9.85	137.17	0.197	9.85	93.82	0.197	9.85	72.34	0.197	9.85	74.75	0.197	9.85	89.55	0.197	9.85
6.82	0.198		6.04	0.198	9.855	92.38	0.198	9.855	139.27	0.198	9.855	103.12	0.198	9.855	75.87	0.198	9.855	79	0.198	9.855	96.69	0.198	9.855
17.32	0.198		10.8	0.198	9.86	106.37	0.198	9.86	154.4	0.198	9.86	111.02	0.198	9.86	82.98	0.198	9.86	82.11	0.198	9.86	105.23	0.198	9.86
5.48	0.198		1.39	0.198	9.865	94.25	0.198	9.865	155.12	0.198	9.865	94.02	0.198	9.865	66.99	0.198	9.865	67.67	0.198	9.865	85.83	0.198	9.865
12.33	0.198		14.8	0.198	9.87	91.65	0.198	9.87	154.26	0.198	9.87	98.14	0.198	9.87	72.42	0.198	9.87	75.53	0.198	9.87	89.07	0.198	9.87
12.79	0.198		18.04	0.198	9.875	92.7	0.198	9.875	157.01	0.198	9.875	96.24	0.198	9.875	75.3	0.198	9.875	79.32	0.198	9.875	87.24	0.198	9.875
15.3	0.198		18.33	0.198	9.88	92.55	0.198	9.88	161.22	0.198	9.88	94.34	0.198	9.88	77.95	0.198	9.88	82.88	0.198	9.88	86.47	0.198	9.88
16.19	0.198		16.01	0.198	9.885	94.56	0.198	9.885	159.85	0.198	9.885	97.31	0.198	9.885	77.91	0.198	9.885	82.12	0.198	9.885	89.88	0.198	9.885
4.84	0.198		1.05	0.198	9.89	92.44	0.198	9.89	152.72	0.198	9.89	96.49	0.198	9.89	73.06	0.198	9.89	73.69	0.198	9.89	89.51	0.198	9.89
0.35	0.198		6.15	0.198	9.895	91.35	0.198	9.895	147.09	0.198	9.895	98.04	0.198	9.895	74.9	0.198	9.895	77.99	0.198	9.895	93.44	0.198	9.895
1.41	0.198		6.6	0.198	9.9	88.62	0.198	9.9	141.8	0.198	9.9	94.78	0.198	9.9	72.68	0.198	9.9	75.05	0.198	9.9	90.9	0.198	9.9
13.75	0.199		12.58	0.199	9.905	91.57	0.199	9.905	144.72	0.199	9.905	98.58	0.199	9.905	81.29	0.199	9.905	76.31	0.199	9.905	94.11	0.199	9.905
24.89	0.199		17.66	0.199	9.91	102.35	0.199	9.91	161.4	0.199	9.91	106.8	0.199	9.91	86.26	0.199	9.91	81.59	0.199	9.91	100.2	0.199	9.91
6.2	0.199		3.8	0.199	9.915	92.81	0.199	9.915	159.16	0.199	9.915	92.18	0.199	9.915	65.05	0.199	9.915	68.39	0.199	9.915	85.64	0.199	9.915
10.04	0.199		9.55	0.199	9.92	92.65	0.199	9.92	150.59	0.199	9.92	96.94	0.199	9.92	69.31	0.199	9.92	75.55	0.199	9.92	90.74	0.199	9.92
8.95	0.199		12.43	0.199	9.925	93.63	0.199	9.925	148.78	0.199	9.925	99.2	0.199	9.925	69.43	0.199	9.925	77.36	0.199	9.925	86.81	0.199	9.925
11.68	0.199		12.45	0.199	9.93	94.05	0.199	9.93	152.38	0.199	9.93	97.81	0.199	9.93	70.36	0.199	9.93	78.84	0.199	9.93	87.78	0.199	9.93
10.54	0.199		12.62	0.199	9.935	91.88	0.199	9.935	154.8	0.199	9.935	96.81	0.199	9.935	78.56	0.199	9.935	84.51	0.199	9.935	91.77	0.199	9.935
7.38	0.199		8.51	0.199	9.94	87.45	0.199	9.94	149.62	0.199	9.94	92.33	0.199	9.94	79.24	0.199	9.94	78.52	0.199	9.94	89.81	0.199	9.94
8.82	0.199		14.3	0.199	9.945	89.26	0.199	9.945	144.88	0.199	9.945	94.44	0.199	9.945	80.44	0.199	9.945	77.05	0.199	9.945	91.45	0.199	9.945
7.73	0.199		7.61	0.199	9.95	86.77	0.199	9.95	141.7	0.199	9.95	92.33	0.199	9.95	73.7	0.199	9.95	74.77	0.199	9.95	88.38	0.199	9.95
11.3	0.2		7.98	0.2	9.955	88.12	0.2	9.955	140.59	0.2	9.955	100.27	0.2	9.955	74.53	0.2	9.955	77.29	0.2	9.955	93.27	0.2	9.955
17.36	0.2		13.45	0.2	9.96	100.3	0.2	9.96	153.69	0.2	9.96	108.29	0.2	9.96	81.36	0.2	9.96	80.9	0.2	9.96	102.72	0.2	9.96
-1.66	0.2		0.48	0.2	9.965	94.53	0.2	9.965	149.38	0.2	9.965	91.16	0.2	9.965	64.55	0.2	9.965	68.86	0.2	9.965	85.43	0.2	9.965
11.4	0.2		11.36	0.2	9.97	92.09	0.2	9.97	141.98	0.2	9.97	95.1	0.2	9.97	69.63	0.2	9.97	74.63	0.2	9.97	86.57	0.2	9.97
14.99	0.2		13.17	0.2	9.975	91.64	0.2	9.975	142.04	0.2	9.975	95.71	0.2	9.975	70.54	0.2	9.975	75.34	0.2	9.975	86.51	0.2	9.975
[truncated: 10,025 more rows]
[truncated: 34 more columns]

## Sheet: Current_Gc
1014_CEM_Lap_23C_RH60_50uA_42			1014_CEM_Lap_23C_RH60_50uA_43			1014_CEM_Lap_23C_RH60_50uA_44			1014_CEM_Lap_23C_RH60_250uA_56			1014_CEM_Lap_23C_RH60_250uA_57			1014_CEM_Lap_23C_RH60_250uA_58			1014_CEM_Lap_23C_RH60_250uA_60			1014_CEM_Lap_23C_RH60_250uA_61			1014_CEM_Lap_23C_RH60_200uA_62			1014_CEM_Lap_23C_RH60_200uA_63			1014_CEM_Lap_23C_RH60_200uA_64			1014_CEM_Lap_23C_RH60_250uA_65			1014_CEM_Lap_23C_RH60_200uA_66			1014_CEM_Lap_23C_RH60_150uA_67			1014_CEM_Lap_23C_RH60_150uA_68			1014_CEM_Lap_23C_RH60_150uA_69			1014_CEM_Lap_23C_RH60_100uA_70
Force	Distance		Force	Distance	Time	Force	Distance	Time	Force	Distance	Time	Force	Distance	Time	Force	Distance	Time	Force	Distance	Time	Force	Distance	Time	Force	Distance	Time	Force	Distance	Time	Force	Distance	Time	Force	Distance	Time	Force	Distance	Time	Force	Distance	Time	Force	Distance	Time	Force	Distance	Time	Force	Distance
mN	mm		mN	mm	sec	mN	mm	sec	mN	mm	sec	mN	mm	sec	mN	mm	sec	mN	mm	sec	mN	mm	sec	mN	mm	sec	mN	mm	sec	mN	mm	sec	mN	mm	sec	mN	mm	sec	mN	mm	sec	mN	mm	sec	mN	mm	sec	mN	mm
1.2348			0.875081			0.896475			5.79798			5.55173			3.7329			3.90115			3.53999			2.72814			3.76026			4.18806			4.22142			3.0708			2.44731			2.71551			3.44031			2.0912
3.82	0		-1.82	0	0	6.9	0	0	4.02	0	0	7.16	0	0	-0.27	0	0	3.26	0	0	5.57	0	0	2.74	0	0	3.35	0	0	3.88	0	0	-0.46	0	0	1.11	0	0	2.94	0	0	-5.22	0	0	0.02	0	0	9.83	0
1.98	0.004		0.9	0.004	0.2	34.47	0.004	0.2	20.73	0.004	0.2	34.7	0.004	0.2	2.22	0.004	0.2	7.4	0.004	0.2	19.67	0.004	0.2	14.69	0.004	0.2	15.67	0.004	0.2	9.97	0.004	0.2	13.31	0.004	0.2	7.07	0.004	0.2	4.34	0.004	0.2	3.88	0.004	0.2	4.83	0.004	0.2	23.92	0.004
3.21	0.008		1.33	0.008	0.4	66.3	0.008	0.4	40.09	0.008	0.4	68.03	0.008	0.4	4.58	0.008	0.4	12	0.008	0.4	37.98	0.008	0.4	27.68	0.008	0.4	29.86	0.008	0.4	17.25	0.008	0.4	22.11	0.008	0.4	13.34	0.008	0.4	6.97	0.008	0.4	5.89	0.008	0.4	9.48	0.008	0.4	48.02	0.008
4.26	0.012		1.52	0.012	0.6	98.45	0.012	0.6	63.17	0.012	0.6	110.47	0.012	0.6	6.38	0.012	0.6	17.23	0.012	0.6	57.69	0.012	0.6	41.43	0.012	0.6	45.62	0.012	0.6	24.92	0.012	0.6	31.81	0.012	0.6	20.23	0.012	0.6	9.29	0.012	0.6	7.06	0.012	0.6	14.17	0.012	0.6	83.27	0.012
5	0.016		1.83	0.016	0.8	138.33	0.016	0.8	88.42	0.016	0.8	159.23	0.016	0.8	8.15	0.016	0.8	21.86	0.016	0.8	78	0.016	0.8	55.82	0.016	0.8	61.68	0.016	0.8	33.04	0.016	0.8	42.06	0.016	0.8	26.56	0.016	0.8	11.25	0.016	0.8	8.01	0.016	0.8	18.79	0.016	0.8	129.06	0.016
5.93	0.02		1.9	0.02	1	181.86	0.02	1	119.67	0.02	1	221.56	0.02	1	9.97	0.02	1	27.21	0.02	1	100.25	0.02	1	71.99	0.02	1	79.91	0.02	1	41.16	0.02	1	52.94	0.02	1	34.67	0.02	1	13.84	0.02	1	9.42	0.02	1	23.38	0.02	1	190.34	0.02
7.05	0.024		1.84	0.024	1.2	232.36	0.024	1.2	159.48	0.024	1.2	302.42	0.024	1.2	11.84	0.024	1.2	33.01	0.024	1.2	124.77	0.024	1.2	90.39	0.024	1.2	99.77	0.024	1.2	50.03	0.024	1.2	66.69	0.024	1.2	43.85	0.024	1.2	16.44	0.024	1.2	10.52	0.024	1.2	28.87	0.024	1.2	266.26	0.024
8.04	0.028		2.01	0.028	1.4	292.83	0.028	1.4	204.19	0.028	1.4	388.88	0.028	1.4	13.64	0.028	1.4	38.4	0.028	1.4	147.89	0.028	1.4	108.46	0.028	1.4	119.5	0.028	1.4	57.86	0.028	1.4	79.52	0.028	1.4	52.71	0.028	1.4	18.61	0.028	1.4	10.85	0.028	1.4	34.31	0.028	1.4	343.97	0.028
9.14	0.032		2.19	0.032	1.6	351.87	0.032	1.6	259.23	0.032	1.6	486.87	0.032	1.6	15.72	0.032	1.6	43.62	0.032	1.6	172.8	0.032	1.6	128.31	0.032	1.6	140.85	0.032	1.6	66.39	0.032	1.6	94.53	0.032	1.6	63.58	0.032	1.6	21.22	0.032	1.6	12.52	0.032	1.6	39.2	0.032	1.6	426.67	0.032
10.39	0.036		2.32	0.036	1.8	418.58	0.036	1.8	322.33	0.036	1.8	587.19	0.036	1.8	17.42	0.036	1.8	50.02	0.036	1.8	198.23	0.036	1.8	148.97	0.036	1.8	163.1	0.036	1.8	75.39	0.036	1.8	111.24	0.036	1.8	75.7	0.036	1.8	24.18	0.036	1.8	13.51	0.036	1.8	45.26	0.036	1.8	508.52	0.036
11.69	0.04		2.25	0.04	2	492.71	0.04	2	402.59	0.04	2	699.51	0.04	2	19.44	0.04	2	56.58	0.04	2	227.08	0.04	2	173.48	0.04	2	189.73	0.04	2	85.14	0.04	2	130.62	0.04	2	90.84	0.04	2	27.23	0.04	2	14.62	0.04	2	51.22	0.04	2	601.73	0.04
12.72	0.044		2.53	0.044	2.2	572.7	0.044	2.2	490.25	0.044	2.2	812.44	0.044	2.2	21.36	0.044	2.2	63.45	0.044	2.2	256.97	0.044	2.2	199.91	0.044	2.2	217.04	0.044	2.2	95.42	0.044	2.2	152.89	0.044	2.2	108.62	0.044	2.2	30.47	0.044	2.2	15.67	0.044	2.2	58.06	0.044	2.2	695.52	0.044
14.09	0.048		2.58	0.048	2.4	656.75	0.048	2.4	583.07	0.048	2.4	921.94	0.048	2.4	23.44	0.048	2.4	70.29	0.048	2.4	287.56	0.048	2.4	227.05	0.048	2.4	246	0.048	2.4	105.42	0.048	2.4	177.06	0.048	2.4	128.68	0.048	2.4	34.47	0.048	2.4	16.66	0.048	2.4	64.41	0.048	2.4	787.66	0.048
15.27	0.052		2.61	0.052	2.6	737.82	0.052	2.6	692.64	0.052	2.6	1043.84	0.052	2.6	25.82	0.052	2.6	78.76	0.052	2.6	322.55	0.052	2.6	258.67	0.052	2.6	279.81	0.052	2.6	116.6	0.052	2.6	206.38	0.052	2.6	155.23	0.052	2.6	38.73	0.052	2.6	18.22	0.052	2.6	72.9	0.052	2.6	889.36	0.052
16.69	0.056		2.59	0.056	2.8	825.15	0.056	2.8	801.73	0.056	2.8	1157.27	0.056	2.8	27.74	0.056	2.8	86.89	0.056	2.8	356.99	0.056	2.8	291.22	0.056	2.8	314.12	0.056	2.8	128.1	0.056	2.8	238.68	0.056	2.8	185.56	0.056	2.8	43.32	0.056	2.8	19.78	0.056	2.8	80.9	0.056	2.8	983.3	0.056
17.91	0.06		2.69	0.06	3	909.81	0.06	3	917.07	0.06	3	1276.14	0.06	3	30.07	0.06	3	95.89	0.06	3	393.49	0.06	3	327.66	0.06	3	352.05	0.06	3	140.05	0.06	3	274.15	0.06	3	223.24	0.06	3	48.96	0.06	3	20.83	0.06	3	89.37	0.06	3	1083.76	0.06
20.11	0.064		2.53	0.064	3.2	993.99	0.064	3.2	1038.54	0.064	3.2	1400.36	0.064	3.2	32.87	0.064	3.2	106.58	0.064	3.2	432.05	0.064	3.2	367.89	0.064	3.2	392.69	0.064	3.2	152.95	0.064	3.2	315.5	0.064	3.2	269.57	0.064	3.2	55.47	0.064	3.2	22.82	0.064	3.2	98.58	0.064	3.2	1187.45	0.064
21.28	0.068		2.86	0.068	3.4	1086.14	0.068	3.4	1150.26	0.068	3.4	1509.47	0.068	3.4	35.14	0.068	3.4	116.19	0.068	3.4	443.68	0.068	3.4	406.91	0.068	3.4	431.44	0.068	3.4	164.33	0.068	3.4	355.6	0.068	3.4	319.04	0.068	3.4	62	0.068	3.4	24.53	0.068	3.4	107.81	0.068	3.4	1279.57	0.068
23.14	0.072		2.94	0.072	3.6	1167.97	0.072	3.6	1262.46	0.072	3.6	1618.44	0.072	3.6	37.28	0.072	3.6	126.84	0.072	3.6	212.54	0.072	3.6	450.83	0.072	3.6	472.08	0.072	3.6	176.7	0.072	3.6	401.33	0.072	3.6	376.16	0.072	3.6	70.23	0.072	3.6	26.36	0.072	3.6	117.13	0.072	3.6	1372.16	0.072
25.31	0.076		2.61	0.076	3.8	1251.64	0.076	3.8	1370.44	0.076	3.8	1724.19	0.076	3.8	39.69	0.076	3.8	139	0.076	3.8	244.32	0.076	3.8	497.84	0.076	3.8	513.13	0.076	3.8	189.57	0.076	3.8	455.57	0.076	3.8	440.56	0.076	3.8	80.63	0.076	3.8	28.35	0.076	3.8	127.18	0.076	3.8	1462.37	0.076
27.1	0.08		2.65	0.08	4	1338.95	0.08	4	1491.21	0.08	4	1840.62	0.08	4	42.65	0.08	4	152.28	0.08	4	311.2	0.08	4	557.15	0.08	4	560.57	0.08	4	203.02	0.08	4	520.5	0.08	4	520.48	0.08	4	94.02	0.08	4	31.06	0.08	4	138.94	0.08	4	1564.86	0.08
29.4	0.084		2.82	0.084	4.2	1425.96	0.084	4.2	1606.18	0.084	4.2	1952.14	0.084	4.2	45.73	0.084	4.2	166.82	0.084	4.2	385.72	0.084	4.2	622.18	0.084	4.2	609.2	0.084	4.2	217.72	0.084	4.2	597.11	0.084	4.2	606.94	0.084	4.2	111.47	0.084	4.2	33.88	0.084	4.2	151.19	0.084	4.2	1662.75	0.084
31.98	0.088		2.77	0.088	4.4	1514.31	0.088	4.4	1715.65	0.088	4.4	2058.35	0.088	4.4	48.25	0.088	4.4	182.66	0.088	4.4	462.25	0.088	4.4	690	0.088	4.4	657.01	0.088	4.4	232.05	0.088	4.4	678.34	0.088	4.4	699.39	0.088	4.4	133.53	0.088	4.4	37.64	0.088	4.4	163.86	0.088	4.4	1759.16	0.088
34.62	0.092		2.88	0.092	4.6	1596.38	0.092	4.6	1836.81	0.092	4.6	2175.69	0.092	4.6	51.72	0.092	4.6	201.7	0.092	4.6	550.59	0.092	4.6	770.17	0.092	4.6	711.62	0.092	4.6	247.55	0.092	4.6	774.08	0.092	4.6	807.41	0.092	4.6	166.34	0.092	4.6	42.03	0.092	4.6	178.67	0.092	4.6	1865.84	0.092
37.24	0.096		2.81	0.096	4.8	1685.29	0.096	4.8	1946.93	0.096	4.8	2279.6	0.096	4.8	54.92	0.096	4.8	221.76	0.096	4.8	634.99	0.096	4.8	849.8	0.096	4.8	763.02	0.096	4.8	262.91	0.096	4.8	871.19	0.096	4.8	912.53	0.096	4.8	209.13	0.096	4.8	47.22	0.096	4.8	193.51	0.096	4.8	1959.82	0.096
40.29	0.1		2.73	0.1	5	1767.9	0.1	5	2063.48	0.1	5	2387.35	0.1	5	58.41	0.1	5	244.23	0.1	5	722.28	0.1	5	935.51	0.1	5	817.31	0.1	5	278.94	0.1	5	968.78	0.1	5	1022.51	0.1	5	265.07	0.1	5	54.2	0.1	5	209.17	0.1	5	2059.2	0.1
43.9	0.104		2.89	0.104	5.2	1847.83	0.104	5.2	2181.39	0.104	5.2	2498.48	0.104	5.2	62.38	0.104	5.2	270.7	0.104	5.2	810.11	0.104	5.2	1025.2	0.104	5.2	873.44	0.104	5.2	296.41	0.104	5.2	1073.45	0.104	5.2	1134.78	0.104	5.2	338.02	0.104	5.2	63.98	0.104	5.2	226.55	0.104	5.2	2161.87	0.104
47.63	0.108		2.58	0.108	5.4	1935.17	0.108	5.4	2276.57	0.108	5.4	2592.02	0.108	5.4	65.88	0.108	5.4	296.81	0.108	5.4	890.26	0.108	5.4	1107.94	0.108	5.4	923.99	0.108	5.4	311.97	0.108	5.4	1164.89	0.108	5.4	1234.17	0.108	5.4	414.06	0.108	5.4	75.55	0.108	5.4	243.7	0.108	5.4	2250.55	0.108
51.93	0.112		2.7	0.112	5.6	2009.42	0.112	5.6	2377.73	0.112	5.6	2686.63	0.112	5.6	69.64	0.112	5.6	325.54	0.112	5.6	972.33	0.112	5.6	1193.7	0.112	5.6	976.14	0.112	5.6	329.3	0.112	5.6	1259.02	0.112	5.6	1335.76	0.112	5.6	499.17	0.112	5.6	91.52	0.112	5.6	262.77	0.112	5.6	2338.33	0.112
56.63	0.116		2.32	0.116	5.8	2086.75	0.116	5.8	2474.84	0.116	5.8	2777.48	0.116	5.8	73.7	0.116	5.8	358.95	0.116	5.8	1050.35	0.116	5.8	1277.02	0.116	5.8	1026.57	0.116	5.8	348.84	0.116	5.8	1355.62	0.116	5.8	1432.65	0.116	5.8	592.22	0.116	5.8	116.78	0.116	5.8	284.09	0.116	5.8	2422.51	0.116
62.04	0.12		2.45	0.12	6	2164.67	0.12	6	2584.67	0.12	6	2880.87	0.12	6	78.39	0.12	6	397.54	0.12	6	1138.29	0.12	6	1371.59	0.12	6	1084.72	0.12	6	371.29	0.12	6	1456.41	0.12	6	1543.74	0.12	6	691.77	0.12	6	156.11	0.12	6	311.12	0.12	6	2518.67	0.12
67.23	0.124		2.55	0.124	6.2	2242.48	0.124	6.2	2687.69	0.124	6.2	2978.58	0.124	6.2	83.07	0.124	6.2	440.93	0.124	6.2	1223.27	0.124	6.2	1464.43	0.124	6.2	1146.27	0.124	6.2	396.94	0.124	6.2	1558.76	0.124	6.2	1650.86	0.124	6.2	795.22	0.124	6.2	214.97	0.124	6.2	343.65	0.124	6.2	2611.75	0.124
73.49	0.128		2.51	0.128	6.4	2319.46	0.128	6.4	2786.15	0.128	6.4	3068.41	0.128	6.4	88.01	0.128	6.4	487.54	0.128	6.4	1306.59	0.128	6.4	1553.97	0.128	6.4	1209.59	0.128	6.4	423.37	0.128	6.4	1654.15	0.128	6.4	1750.67	0.128	6.4	893.22	0.128	6.4	289.83	0.128	6.4	381.22	0.128	6.4	2696.31	0.128
81	0.132		2.58	0.132	6.6	2386.19	0.132	6.6	2898.38	0.132	6.6	3170.79	0.132	6.6	93.83	0.132	6.6	542.86	0.132	6.6	1397.44	0.132	6.6	1651.98	0.132	6.6	1286.78	0.132	6.6	455.31	0.132	6.6	1756.32	0.132	6.6	1859.78	0.132	6.6	1001.23	0.132	6.6	383.41	0.132	6.6	431.46	0.132	6.6	2791.99	0.132
88.94	0.136		2.39	0.136	6.8	2461.06	0.136	6.8	2997	0.136	6.8	3261.43	0.136	6.8	99.62	0.136	6.8	603.56	0.136	6.8	1479.22	0.136	6.8	1740.51	0.136	6.8	1364.14	0.136	6.8	489.37	0.136	6.8	1852.25	0.136	6.8	1957.14	0.136	6.8	1103.61	0.136	6.8	483.35	0.136	6.8	486.97	0.136	6.8	2875.66	0.136
96.79	0.14		2.24	0.14	7	2529.1	0.14	7	3099.98	0.14	7	3356.13	0.14	7	106.22	0.14	7	668.17	0.14	7	1562.25	0.14	7	1832.33	0.14	7	1450.45	0.14	7	526.08	0.14	7	1943.09	0.14	7	2053.49	0.14	7	1202.84	0.14	7	585.77	0.14	7	551.07	0.14	7	2958.77	0.14
106.13	0.144		2.39	0.144	7.2	2597.64	0.144	7.2	3200.12	0.144	7.2	3452.34	0.144	7.2	113.27	0.144	7.2	741.77	0.144	7.2	1647.41	0.144	7.2	1926.09	0.144	7.2	1543.18	0.144	7.2	570.45	0.144	7.2	2041.51	0.144	7.2	2155.56	0.144	7.2	1309.33	0.144	7.2	695.09	0.144	7.2	625.54	0.144	7.2	3047.54	0.144
116.83	0.148		2.38	0.148	7.4	2674.05	0.148	7.4	3286.08	0.148	7.4	3530.66	0.148	7.4	120.09	0.148	7.4	811.21	0.148	7.4	1723	0.148	7.4	2007.81	0.148	7.4	1630.42	0.148	7.4	612.74	0.148	7.4	2125.35	0.148	7.4	2243.3	0.148	7.4	1402.3	0.148	7.4	791.82	0.148	7.4	699.06	0.148	7.4	3122.05	0.148
128.66	0.152		2.29	0.152	7.6	2731.55	0.152	7.6	3376.8	0.152	7.6	3611.16	0.152	7.6	127.9	0.152	7.6	885.81	0.152	7.6	1799.94	0.152	7.6	2090.44	0.152	7.6	1720.45	0.152	7.6	660.69	0.152	7.6	2211.85	0.152	7.6	2334.66	0.152	7.6	1497.41	0.152	7.6	891.68	0.152	7.6	779.74	0.152	7.6	3198.96	0.152
142.96	0.156		2.49	0.156	7.8	2788.87	0.156	7.8	3461.33	0.156	7.8	3686.1	0.156	7.8	135.85	0.156	7.8	965.16	0.156	7.8	1873.01	0.156	7.8	2172.04	0.156	7.8	1807.29	0.156	7.8	714.94	0.156	7.8	2301.88	0.156	7.8	2418.49	0.156	7.8	1596.57	0.156	7.8	996.76	0.156	7.8	862.3	0.156	7.8	3271.25	0.156
157.67	0.16		2.44	0.16	8	2848.33	0.16	8	3558.6	0.16	8	3774.32	0.16	8	145.76	0.16	8	1052.41	0.16	8	1958.08	0.16	8	2265.8	0.16	8	1905.68	0.16	8	773.93	0.16	8	2394.15	0.16	8	2515.24	0.16	8	1696.18	0.16	8	1103.5	0.16	8	955.99	0.16	8	3355.77	0.16
173.73	0.164		2.18	0.164	8.2	2908.14	0.164	8.2	3648.71	0.164	8.2	3856.56	0.164	8.2	156.81	0.164	8.2	1143.48	0.164	8.2	2039.23	0.164	8.2	2355.65	0.164	8.2	2000.89	0.164	8.2	838.97	0.164	8.2	2486.72	0.164	8.2	2609.11	0.164	8.2	1799.51	0.164	8.2	1213.03	0.164	8.2	1049.13	0.164	8.2	3424.92	0.164
191.83	0.168		2.7	0.168	8.4	2963.61	0.168	8.4	3735.6	0.168	8.4	3933.79	0.168	8.4	168.11	0.168	8.4	1232.49	0.168	8.4	2117.59	0.168	8.4	2439.93	0.168	8.4	2091.04	0.168	8.4	902.96	0.168	8.4	2568.83	0.168	8.4	2697.26	0.168	8.4	1893.35	0.168	8.4	1315.72	0.168	8.4	1140.03	0.168	8.4	3497.7	0.168
211.2	0.172		3.13	0.172	8.6	2926.41	0.172	8.6	3834.93	0.172	8.6	4021.5	0.172	8.6	182.1	0.172	8.6	1331.11	0.172	8.6	2203.83	0.172	8.6	2533.87	0.172	8.6	2190.39	0.172	8.6	974.66	0.172	8.6	2648.9	0.172	8.6	2795.47	0.172	8.6	1992.58	0.172	8.6	1425.39	0.172	8.6	1239.93	0.172	8.6	3577.62	0.172
233.05	0.176		3.95	0.176	8.8	1270.28	0.176	8.8	3921.36	0.176	8.8	4096.19	0.176	8.8	196.83	0.176	8.8	1425.75	0.176	8.8	2279.65	0.176	8.8	2614.49	0.176	8.8	2278.73	0.176	8.8	1046.03	0.176	8.8	2724.34	0.176	8.8	2880	0.176	8.8	2084.59	0.176	8.8	1528.7	0.176	8.8	1331.59	0.176	8.8	3646.34	0.176
257.02	0.18		5.31	0.18	9	632.35	0.18	9	4008.11	0.18	9	4172.98	0.18	9	213.32	0.18	9	1517.86	0.18	9	2358.31	0.18	9	2698.1	0.18	9	2370.04	0.18	9	1117.25	0.18	9	2804.96	0.18	9	2966.09	0.18	9	2172.99	0.18	9	1628.98	0.18	9	1425.93	0.18	9	3717.17	0.18
285.95	0.184		7.52	0.184	9.2	320.78	0.184	9.2	4096.99	0.184	9.2	4253.58	0.184	9.2	232.51	0.184	9.2	1617.31	0.184	9.2	2440.19	0.184	9.2	2786.01	0.184	9.2	2463.73	0.184	9.2	1195.87	0.184	9.2	2892.79	0.184	9.2	3054.75	0.184	9.2	2270.37	0.184	9.2	1739.62	0.184	9.2	1524.65	0.184	9.2	3790.27	0.184
316.65	0.188		10.22	0.188	9.4	131.29	0.188	9.4	4170.86	0.188	9.4	4318.52	0.188	9.4	252.36	0.188	9.4	1702.46	0.188	9.4	2511.51	0.188	9.4	2860.41	0.188	9.4	2546.39	0.188	9.4	1265.33	0.188	9.4	2963.48	0.188	9.4	3132.29	0.188	9.4	2349.02	0.188	9.4	1831.46	0.188	9.4	1614.36	0.188	9.4	3851.44	0.188
348.91	0.192		12.79	0.192	9.6	71.91	0.192	9.6	4246.91	0.192	9.6	4385.16	0.192	9.6	275.19	0.192	9.6	1792.16	0.192	9.6	2583.66	0.192	9.6	2937.98	0.192	9.6	2630.51	0.192	9.6	1339.92	0.192	9.6	3038.08	0.192	9.6	3212.55	0.192	9.6	2434.49	0.192	9.6	1927.93	0.192	9.6	1705.63	0.192	9.6	3916.7	0.192
386.88	0.196		15.4	0.196	9.8	49.23	0.196	9.8	4320.48	0.196	9.8	4446.39	0.196	9.8	300.83	0.196	9.8	1885.44	0.196	9.8	2656.1	0.196	9.8	3013.72	0.196	9.8	2713.4	0.196	9.8	1418.9	0.196	9.8	3119.13	0.196	9.8	3290.44	0.196	9.8	2524.97	0.196	9.8	2029.96	0.196	9.8	1796.88	0.196	9.8	3980.85	0.196
425.36	0.2		17.09	0.2	10	38.81	0.2	10	4408.14	0.2	10	4523.16	0.2	10	333.56	0.2	10	1981.85	0.2	10	2729.18	0.2	10	3100.08	0.2	10	2807.78	0.2	10	1500.39	0.2	10	3199.63	0.2	10	3379.58	0.2	10	2613.5	0.2	10	2131.41	0.2	10	1897.94	0.2	10	4054.04	0.2
468.7	0.204		18.9	0.204	10.2	32.73	0.204	10.2	4487.7	0.204	10.2	4594.89	0.204	10.2	370.76	0.204	10.2	2079.44	0.204	10.2	2791.57	0.204	10.2	3179.54	0.204	10.2	2895.78	0.204	10.2	1583.64	0.204	10.2	3279.51	0.204	10.2	3461.69	0.204	10.2	2699.68	0.204	10.2	2233.81	0.204	10.2	1995.47	0.204	10.2	4121.66	0.204
516.72	0.208		20.67	0.208	10.4	29.23	0.208	10.4	4564.23	0.208	10.4	4659.04	0.208	10.4	413.39	0.208	10.4	2171.28	0.208	10.4	2862.41	0.208	10.4	3251.23	0.208	10.4	2976.4	0.208	10.4	1659.53	0.208	10.4	3348.48	0.208	10.4	3534.81	0.208	10.4	2774.96	0.208	10.4	2325.78	0.208	10.4	2083.49	0.208	10.4	4180.89	0.208
564.81	0.212		22.05	0.212	10.6	26.73	0.212	10.6	4650.36	0.212	10.6	4732.06	0.212	10.6	466.27	0.212	10.6	2271.48	0.212	10.6	2940.18	0.212	10.6	3329.67	0.212	10.6	3064.06	0.212	10.6	1742.45	0.212	10.6	3424.11	0.212	10.6	3616.46	0.212	10.6	2859.49	0.212	10.6	2424.44	0.212	10.6	2179.78	0.212	10.6	4246.3	0.212
615.91	0.216		23.8	0.216	10.8	24.96	0.216	10.8	4723.86	0.216	10.8	4795.08	0.216	10.8	523.01	0.216	10.8	2363.92	0.216	10.8	3010.62	0.216	10.8	3397.48	0.216	10.8	3139.81	0.216	10.8	1820.78	0.216	10.8	3494.88	0.216	10.8	3685.88	0.216	10.8	2939.74	0.216	10.8	2515.18	0.216	10.8	2265.39	0.216	10.8	4300.6	0.216
667.1	0.22		24.9	0.22	11	24	0.22	11	4798.14	0.22	11	4858.07	0.22	11	587.69	0.22	11	2449.84	0.22	11	3082.25	0.22	11	3465	0.22	11	3220.59	0.22	11	1897.14	0.22	11	3561.09	0.22	11	3756.01	0.22	11	3014.71	0.22	11	2600.11	0.22	11	2350.83	0.22	11	4359.69	0.22
727.06	0.224		26.4	0.224	11.2	22.75	0.224	11.2	4877.85	0.224	11.2	4926.5	0.224	11.2	662.94	0.224	11.2	2545.3	0.224	11.2	3156.14	0.224	11.2	3535.67	0.224	11.2	3303.3	0.224	11.2	1982.63	0.224	11.2	3634.81	0.224	11.2	3828.49	0.224	11.2	3097.97	0.224	11.2	2675.63	0.224	11.2	2444.43	0.224	11.2	4422.03	0.224
787.6	0.228		27.56	0.228	11.4	22.15	0.228	11.4	4942.1	0.228	11.4	4980.9	0.228	11.4	738.78	0.228	11.4	2626.2	0.228	11.4	3219.39	0.228	11.4	3596.52	0.228	11.4	3375.72	0.228	11.4	2054.61	0.228	11.4	3693.4	0.228	11.4	3891.84	0.228	11.4	3166.34	0.228	11.4	2745.55	0.228	11.4	2526.1	0.228	11.4	4469.3	0.228
846.68	0.232		28.99	0.232	11.6	21.47	0.232	11.6	5008.93	0.232	11.6	5039.21	0.232	11.6	821.54	0.232	11.6	2712.51	0.232	11.6	3285.35	0.232	11.6	3661.83	0.232	11.6	3451.17	0.232	11.6	2131.21	0.232	11.6	3750.35	0.232	11.6	3960.28	0.232	11.6	3237.79	0.232	11.6	2825.94	0.232	11.6	2610.36	0.232	11.6	4521.49	0.232
911.99	0.236		30.31	0.236	11.8	20.93	0.236	11.8	5075	0.236	11.8	5095.04	0.236	11.8	908.86	0.236	11.8	2803.87	0.236	11.8	3348.93	0.236	11.8	3723.57	0.236	11.8	3523.52	0.236	11.8	2212.01	0.236	11.8	3810.88	0.236	11.8	4024.35	0.236	11.8	3314.55	0.236	11.8	2907.18	0.236	11.8	2691.88	0.236	11.8	4567.71	0.236
973.64	0.24		31.81	0.24	12	20.38	0.24	12	5153.11	0.24	12	5162.62	0.24	12	1009.22	0.24	12	2895.93	0.24	12	3418.94	0.24	12	3791.8	0.24	12	3604.54	0.24	12	2294.91	0.24	12	3876.75	0.24	12	4095.36	0.24	12	3386.99	0.24	12	2986.12	0.24	12	2782.58	0.24	12	4618.75	0.24
1038.87	0.244		33.2	0.244	12.2	20.25	0.244	12.2	5224.93	0.244	12.2	5225.2	0.244	12.2	1111.15	0.244	12.2	2990.14	0.244	12.2	3486.67	0.244	12.2	3823.88	0.244	12.2	3679.77	0.244	12.2	2377.46	0.244	12.2	3941.11	0.244	12.2	4159.97	0.244	12.2	3460.84	0.244	12.2	3070.04	0.244	12.2	2866.43	0.244	12.2	4663.2	0.244
1107.95	0.248		34.77	0.248	12.4	19.81	0.248	12.4	5289.1	0.248	12.4	5280.81	0.248	12.4	1210.65	0.248	12.4	3075	0.248	12.4	3545.63	0.248	12.4	3870.2	0.248	12.4	3748.45	0.248	12.4	2451.63	0.248	12.4	3995.91	0.248	12.4	4202.92	0.248	12.4	3527.65	0.248	12.4	3144.77	0.248	12.4	2944.78	0.248	12.4	4664.19	0.248
1173.72	0.252		36.24	0.252	12.6	19.67	0.252	12.6	5361.42	0.252	12.6	5345.78	0.252	12.6	1319.08	0.252	12.6	3166.51	0.252	12.6	3613.45	0.252	12.6	3937.78	0.252	12.6	3827.87	0.252	12.6	2533.38	0.252	12.6	4061.36	0.252	12.6	4249.39	0.252	12.6	3601.94	0.252	12.6	3229.8	0.252	12.6	3033.02	0.252	12.6	4651.62	0.252
1241.47	0.256		37.74	0.256	12.8	19.4	0.256	12.8	5421.39	0.256	12.8	5398.19	0.256	12.8	1420.1	0.256	12.8	3249.97	0.256	12.8	3671.73	0.256	12.8	3989.99	0.256	12.8	3896.94	0.256	12.8	2609.32	0.256	12.8	4121.81	0.256	12.8	4308.45	0.256	12.8	3668.23	0.256	12.8	3308.69	0.256	12.8	3111.98	0.256	12.8	4672.52	0.256
1306.7	0.26		39.59	0.26	13	19.31	0.26	13	5485.29	0.26	13	5452.46	0.26	13	1524.33	0.26	13	3325.24	0.26	13	3734.27	0.26	13	4042.94	0.26	13	3967.8	0.26	13	2685.34	0.26	13	4180.22	0.26	13	4369.54	0.26	13	3730.72	0.26	13	3383.33	0.26	13	3189.77	0.26	13	4689.54	0.26
1378.43	0.264		41.62	0.264	13.2	18.68	0.264	13.2	5552.8	0.264	13.2	5512.51	0.264	13.2	1632.75	0.264	13.2	3412.29	0.264	13.2	3798.84	0.264	13.2	4102.19	0.264	13.2	4042.53	0.264	13.2	2771.03	0.264	13.2	4246.43	0.264	13.2	4432.66	0.264	13.2	3801.82	0.264	13.2	3465.93	0.264	13.2	3270.34	0.264	13.2	4680.5	0.264
1447.13	0.268		42.9	0.268	13.4	18.78	0.268	13.4	5608.16	0.268	13.4	5560.92	0.268	13.4	1731	0.268	13.4	3483.9	0.268	13.4	3850.62	0.268	13.4	4155.04	0.268	13.4	4106.44	0.268	13.4	2840.06	0.268	13.4	4297.21	0.268	13.4	4484.56	0.268	13.4	3859.38	0.268	13.4	3533.34	0.268	13.4	3339.42	0.268	13.4	4676.94	0.268
1510.67	0.272		44.75	0.272	13.6	18.25	0.272	13.6	5667.42	0.272	13.6	5613.74	0.272	13.6	1833.74	0.272	13.6	3560.59	0.272	13.6	3908.26	0.272	13.6	4210.59	0.272	13.6	4173.89	0.272	13.6	2913.83	0.272	13.6	4353.13	0.272	13.6	4542.94	0.272	13.6	3921.2	0.272	13.6	3605.43	0.272	13.6	3415.7	0.272	13.6	4680.99	0.272
1583.25	0.276		46.83	0.276	13.8	18.18	0.276	13.8	5723.62	0.276	13.8	5663.67	0.276	13.8	1934.92	0.276	13.8	3639.11	0.276	13.8	3960.6	0.276	13.8	4260.37	0.276	13.8	4235.71	0.276	13.8	2990.1	0.276	13.8	4411.18	0.276	13.8	4596.04	0.276	13.8	3982.39	0.276	13.8	3678.51	0.276	13.8	3486.57	0.276	13.8	4664.51	0.276
1648.84	0.28		49.17	0.28	14	17.88	0.28	14	5792.17	0.28	14	5725.44	0.28	14	2046.09	0.28	14	3719.08	0.28	14	4022.36	0.28	14	4318.31	0.28	14	4304.94	0.28	14	3066.37	0.28	14	4466.22	0.28	14	4657.88	0.28	14	4043.21	0.28	14	3748.57	0.28	14	3566.33	0.28	14	4627.38	0.28
1717.94	0.284		51.27	0.284	14.2	17.62	0.284	14.2	5853.22	0.284	14.2	5782.5	0.284	14.2	2152.05	0.284	14.2	3799.97	0.284	14.2	4077.87	0.284	14.2	4371.88	0.284	14.2	4368.19	0.284	14.2	3141.18	0.284	14.2	4522.55	0.284	14.2	4713.23	0.284	14.2	4103.26	0.284	14.2	3819.48	0.284	14.2	3638.55	0.284	14.2	4581.1	0.284
1789.86	0.288		53.81	0.288	14.4	17.48	0.288	14.4	5907.38	0.288	14.4	5833	0.288	14.4	2250.36	0.288	14.4	3870.42	0.288	14.4	4127.03	0.288	14.4	4418.62	0.288	14.4	4424.05	0.288	14.4	3207.65	0.288	14.4	4568.71	0.288	14.4	4759.95	0.288	14.4	4153.61	0.288	14.4	3880.29	0.288	14.4	3702.95	0.288	14.4	4163.41	0.288
1853.73	0.292		56.37	0.292	14.6	17.36	0.292	14.6	5972.75	0.292	14.6	5894.38	0.292	14.6	2357.76	0.292	14.6	3947.91	0.292	14.6	4188.23	0.292	14.6	4476.56	0.292	14.6	4491.69	0.292	14.6	3282.62	0.292	14.6	4624.69	0.292	14.6	4819.15	0.292	14.6	4214.4	0.292	14.6	3949.78	0.292	14.6	3779.22	0.292	14.6	706.52	0.292
1919.23	0.296		59.27	0.296	14.8	17.29	0.296	14.8	6025.49	0.296	14.8	5943.93	0.296	14.8	2455.05	0.296	14.8	4018.81	0.296	14.8	4237.29	0.296	14.8	4523.11	0.296	14.8	4547.9	0.296	14.8	3351.91	0.296	14.8	4674.29	0.296	14.8	4866.26	0.296	14.8	4267.96	0.296	14.8	4012.59	0.296	14.8	3842.23	0.296	14.8	168.39	0.296
1981.09	0.3		61.96	0.3	15	17.1	0.3	15	6080.86	0.3	15	5998.68	0.3	15	2555.27	0.3	15	4087.89	0.3	15	4291.28	0.3	15	4572.05	0.3	15	4606.97	0.3	15	3419.98	0.3	15	4721.92	0.3	15	4917.84	0.3	15	4319.32	0.3	15	4075.29	0.3	15	3910.29	0.3	15	168.04	0.3
2049.68	0.304		65.68	0.304	15.2	16.92	0.304	15.2	6138.59	0.304	15.2	6059.43	0.304	15.2	2660.51	0.304	15.2	4165.4	0.304	15.2	4349.82	0.304	15.2	4625.34	0.304	15.2	4672.73	0.304	15.2	3496.33	0.304	15.2	4781.88	0.304	15.2	4972.43	0.304	15.2	4380	0.304	15.2	4148.52	0.304	15.2	3983.07	0.304	15.2	167.81	0.304
2114.9	0.308		69.32	0.308	15.4	16.71	0.308	15.4	6185.94	0.308	15.4	6107.95	0.308	15.4	2751.88	0.308	15.4	4220.49	0.308	15.4	4397.16	0.308	15.4	4665.65	0.308	15.4	4725.79	0.308	15.4	3555.19	0.308	15.4	4824.62	0.308	15.4	5014.92	0.308	15.4	4423.62	0.308	15.4	4202.64	0.308	15.4	4041.88	0.308	15.4	167.62	0.308
2174.51	0.312		73.27	0.312	15.6	16.09	0.312	15.6	6241.32	0.312	15.6	6160.45	0.312	15.6	2845.99	0.312	15.6	4277.44	0.312	15.6	4446.38	0.312	15.6	4709.18	0.312	15.6	4780.71	0.312	15.6	3616.67	0.312	15.6	4870.97	0.312	15.6	5062.15	0.312	15.6	4470.7	0.312	15.6	4260.29	0.312	15.6	4106.58	0.312	15.6	167.68	0.312
2241.54	0.316		77.7	0.316	15.8	15.89	0.316	15.8	6292.82	0.316	15.8	6210.15	0.316	15.8	2937.44	0.316	15.8	4347.14	0.316	15.8	4490.22	0.316	15.8	4748.06	0.316	15.8	4797.15	0.316	15.8	3679.03	0.316	15.8	4918.55	0.316	15.8	5103.81	0.316	15.8	4516.99	0.316	15.8	4318.16	0.316	15.8	4164.18	0.316	15.8	167.45	0.316
2303.15	0.32		82.02	0.32	16	15.73	0.32	16	6354.24	0.32	16	6271.59	0.32	16	3035.31	0.32	16	4412.35	0.32	16	4541.67	0.32	16	4794.48	0.32	16	4842.01	0.32	16	3741.19	0.32	16	4964.29	0.32	16	5154.21	0.32	16	4561.2	0.32	16	4376.77	0.32	16	4229.66	0.32	16	167.68	0.32
2368.92	0.324		87.75	0.324	16.2	15.54	0.324	16.2	6407.02	0.324	16.2	6322.72	0.324	16.2	3128.67	0.324	16.2	4478.17	0.324	16.2	4589.13	0.324	16.2	4836.9	0.324	16.2	4898.99	0.324	16.2	3805.4	0.324	16.2	5013.38	0.324	16.2	5202.13	0.324	16.2	4605.14	0.324	16.2	4433.94	0.324	16.2	4291.05	0.324	16.2	167.67	0.324
2437.19	0.328		93.76	0.328	16.4	15.59	0.328	16.4	6453.56	0.328	16.4	6364.99	0.328	16.4	3214.68	0.328	16.4	4533.41	0.328	16.4	4631.08	0.328	16.4	4872	0.328	16.4	4949.65	0.328	16.4	3862.77	0.328	16.4	5054.37	0.328	16.4	5243.04	0.328	16.4	4638.22	0.328	16.4	4484.92	0.328	16.4	4345.41	0.328	16.4	167.45	0.328
2495.8	0.332		100.46	0.332	16.6	15.53	0.332	16.6	6512.14	0.332	16.6	6425.28	0.332	16.6	3310.22	0.332	16.6	4600.41	0.332	16.6	4685.36	0.332	16.6	4914	0.332	16.6	5011.31	0.332	16.6	3928.69	0.332	16.6	5105.7	0.332	16.6	5294.74	0.332	16.6	4679.88	0.332	16.6	4545.45	0.332	16.6	4411.08	0.332	16.6	167.56	0.332
2553.01	0.336		107.94	0.336	16.8	15.48	0.336	16.8	6559.29	0.336	16.8	6475.67	0.336	16.8	3396.69	0.336	16.8	4658.09	0.336	16.8	4731.91	0.336	16.8	4951.57	0.336	16.8	5064.63	0.336	16.8	3989.47	0.336	16.8	5151.69	0.336	16.8	5337.78	0.336	16.8	4719.19	0.336	16.8	4603.72	0.336	16.8	4468.28	0.336	16.8	167.38	0.336
2606.26	0.34		115.47	0.34	17	15.24	0.34	17	6612.42	0.34	17	6531.2	0.34	17	3486.61	0.34	17	4712.02	0.34	17	4781.96	0.34	17	4993.73	0.34	17	5122.78	0.34	17	4049.51	0.34	17	5196.81	0.34	17	5385.43	0.34	17	4758.79	0.34	17	4658.58	0.34	17	4529.43	0.34	17	167.58	0.34
2667.42	0.344		124.86	0.344	17.2	14.97	0.344	17.2	6673.54	0.344	17.2	6596.93	0.344	17.2	3580.93	0.344	17.2	4776.73	0.344	17.2	4836.69	0.344	17.2	5040.74	0.344	17.2	5184.78	0.344	17.2	4118.41	0.344	17.2	5251.72	0.344	17.2	5436.21	0.344	17.2	4807.61	0.344	17.2	4719.84	0.344	17.2	4595.53	0.344	17.2	167.58	0.344
2726.15	0.348		135.32	0.348	17.4	14.98	0.348	17.4	6719.1	0.348	17.4	6648.77	0.348	17.4	3661.18	0.348	17.4	4823.72	0.348	17.4	4877.83	0.348	17.4	5075.24	0.348	17.4	5231.33	0.348	17.4	4169.61	0.348	17.4	5289.46	0.348	17.4	5469.11	0.348	17.4	4841.58	0.348	17.4	4764.26	0.348	17.4	4648.42	0.348	17.4	167.66	0.348
2780.32	0.352		147.84	0.352	17.6	14.54	0.352	17.6	6769.27	0.352	17.6	6702.27	0.352	17.6	3743.99	0.352	17.6	4871.75	0.352	17.6	4921.24	0.352	17.6	5110.81	0.352	17.6	5280.59	0.352	17.6	4222.29	0.352	17.6	5329.07	0.352	17.6	5502.09	0.352	17.6	4877.65	0.352	17.6	4811.58	0.352	17.6	4701.66	0.352	17.6	167.9	0.352
2842	0.356		162.84	0.356	17.8	14.39	0.356	17.8	6813.05	0.356	17.8	6749.48	0.356	17.8	3819.47	0.356	17.8	4930.03	0.356	17.8	4959.29	0.356	17.8	5141.6	0.356	17.8	5325.32	0.356	17.8	4276.59	0.356	17.8	5370.38	0.356	17.8	5514.28	0.356	17.8	4914.24	0.356	17.8	4860	0.356	17.8	4750.25	0.356	17.8	167.74	0.356
2896.12	0.36		179.65	0.36	18	14.16	0.36	18	6867.51	0.36	18	6800.24	0.36	18	3904.61	0.36	18	4981.76	0.36	18	5005.82	0.36	18	5178.63	0.36	18	5379.28	0.36	18	4332.35	0.36	18	5412.76	0.36	18	5524.7	0.36	18	4952.76	0.36	18	4908.87	0.36	18	4806.5	0.36	18	167.6	0.36
2953.43	0.364		200.13	0.364	18.2	13.97	0.364	18.2	6915.29	0.364	18.2	6849.2	0.364	18.2	3982.28	0.364	18.2	5037.27	0.364	18.2	5049.48	0.364	18.2	5204.54	0.364	18.2	5430.06	0.364	18.2	4389.86	0.364	18.2	5459.19	0.364	18.2	5536.49	0.364	18.2	4989.33	0.364	18.2	4956.1	0.364	18.2	4859.59	0.364	18.2	167.81	0.364
3010.87	0.368		224.45	0.368	18.4	14.15	0.368	18.4	6956.82	0.368	18.4	6885.59	0.368	18.4	4052.53	0.368	18.4	5078.51	0.368	18.4	5086.36	0.368	18.4	5219.52	0.368	18.4	5476.5	0.368	18.4	4440.25	0.368	18.4	5499.52	0.368	18.4	5551.79	0.368	18.4	5021.79	0.368	18.4	4996.45	0.368	18.4	4908.75	0.368	18.4	167.59	0.368
3057.59	0.372		253.11	0.372	18.6	13.76	0.372	18.6	7012.98	0.372	18.6	6939.27	0.372	18.6	4136.1	0.372	18.6	5127.63	0.372	18.6	5137.32	0.372	18.6	5242.04	0.372	18.6	5533.85	0.372	18.6	4499.54	0.372	18.6	5547.83	0.372	18.6	5584.62	0.372	18.6	5061.72	0.372	18.6	5047.87	0.372	18.6	4968.5	0.372	18.6	167.58	0.372
3104.69	0.376		285.89	0.376	18.8	13.82	0.376	18.8	7053.03	0.376	18.8	6984.25	0.376	18.8	4207.83	0.376	18.8	5173.73	0.376	18.8	5178.1	0.376	18.8	5249.64	0.376	18.8	5581.59	0.376	18.8	4554.35	0.376	18.8	5592.26	0.376	18.8	5607.51	0.376	18.8	5082.54	0.376	18.8	5091.2	0.376	18.8	5018.78	0.376	18.8	167.57	0.376
3148.67	0.38		321.66	0.38	19	13.43	0.38	19	7099.18	0.38	19	7042.76	0.38	19	4283.49	0.38	19	5224.26	0.38	19	5223.7	0.38	19	5253.28	0.38	19	5633.75	0.38	19	4607.05	0.38	19	5637.12	0.38	19	5626.28	0.38	19	5095.65	0.38	19	5131.71	0.38	19	5073.24	0.38	19	167.59	0.38
3202.58	0.384		368.1	0.384	19.2	13.14	0.384	19.2	7154.59	0.384	19.2	7108.05	0.384	19.2	4364.89	0.384	19.2	5287.07	0.384	19.2	5270.48	0.384	19.2	5272.41	0.384	19.2	5688.62	0.384	19.2	4666.2	0.384	19.2	5688.99	0.384	19.2	5638.16	0.384	19.2	5104.6	0.384	19.2	5176.44	0.384	19.2	5130.09	0.384	19.2	167.37	0.384
3250.97	0.388		419.11	0.388	19.4	12.8	0.388	19.4	7195.15	0.388	19.4	7157.69	0.388	19.4	4428.59	0.388	19.4	5329.79	0.388	19.4	5303.81	0.388	19.4	5276.54	0.388	19.4	5730.12	0.388	19.4	4709.16	0.388	19.4	5722.37	0.388	19.4	5632.36	0.388	19.4	4985.79	0.388	19.4	5200.31	0.388	19.4	5174.71	0.388	19.4	167.66	0.388
3293.72	0.392		477.06	0.392	19.6	12.65	0.392	19.6	7235.13	0.392	19.6	7208.68	0.392	19.6	4494.08	0.392	19.6	5375.02	0.392	19.6	5339.84	0.392	19.6	5266.67	0.392	19.6	5773.67	0.392	19.6	4753.72	0.392	19.6	5759.57	0.392	19.6	5630.64	0.392	19.6	4901.43	0.392	19.6	5217.14	0.392	19.6	5218.54	0.392	19.6	167.6	0.392
3344.17	0.396		544.47	0.396	19.8	12.74	0.396	19.8	7268.19	0.396	19.8	7254.38	0.396	19.8	4557.19	0.396	19.8	5422.65	0.396	19.8	5371.8	0.396	19.8	5240.64	0.396	19.8	5815.37	0.396	19.8	4800.75	0.396	19.8	5802.07	0.396	19.8	5615.19	0.396	19.8	4720.86	0.396	19.8	5238.3	0.396	19.8	5260.28	0.396	19.8	167.54	0.396
3385.81	0.4		613.71	0.4	20	12.47	0.4	20	7320.35	0.4	20	7314.42	0.4	20	4630.38	0.4	20	5471.57	0.4	20	5415.7	0.4	20	5164.43	0.4	20	5867.08	0.4	20	4849.36	0.4	20	5844.95	0.4	20	5503.78	0.4	20	3487.55	0.4	20	5269.77	0.4	20	5311.26	0.4	20	167.44	0.4
3428.15	0.404		692.14	0.404	20.2	12.4	0.404	20.2	7365.52	0.404	20.2	7370.81	0.404	20.2	4696.83	0.404	20.2	5521.9	0.404	20.2	5454.35	0.404	20.2	4803.02	0.404	20.2	5914.47	0.404	20.2	4901.47	0.404	20.2	5890.96	0.404	20.2	5192.31	0.404	20.2	1339.93	0.404	20.2	5292.33	0.404	20.2	5358.41	0.404	20.2	167.45	0.404
3469.88	0.408		769.81	0.408	20.4	12.37	0.408	20.4	7404.47	0.408	20.4	7415.22	0.408	20.4	4756.3	0.408	20.4	5565.07	0.408	20.4	5492.99	0.408	20.4	2454	0.408	20.4	5952.7	0.408	20.4	4948.48	0.408	20.4	5932.21	0.408	20.4	4374.31	0.408	20.4	213.71	0.408	20.4	5315.18	0.408	20.4	5401.82	0.408	20.4	167.82	0.408
3500.35	0.412		849.73	0.412	20.6	12.32	0.412	20.6	7435.85	0.412	20.6	7397.03	0.412	20.6	4828.7	0.412	20.6	5620.25	0.412	20.6	5544.9	0.412	20.6	111.65	0.412	20.6	6003.91	0.412	20.6	5003.72	0.412	20.6	5983.62	0.412	20.6	2721.72	0.412	20.6	213.42	0.412	20.6	5340.56	0.412	20.6	5455.73	0.412	20.6	167.66	0.412
3532.81	0.416		929.75	0.416	20.8	11.97	0.416	20.8	7469.41	0.416	20.8	7299.11	0.416	20.8	4889.42	0.416	20.8	5669.74	0.416	20.8	5580.52	0.416	20.8	111.54	0.416	20.8	6045.69	0.416	20.8	5051.8	0.416	20.8	6029.21	0.416	20.8	170.99	0.416	20.8	213.36	0.416	20.8	5359.04	0.416	20.8	5500.19	0.416	20.8	167.78	0.416
3558.43	0.42		1006.42	0.42	21	11.88	0.42	21	7519.76	0.42	21	7214.08	0.42	21	4957.91	0.42	21	5719.92	0.42	21	5619.1	0.42	21	111.45	0.42	21	6082.54	0.42	21	5098.3	0.42	21	6073.15	0.42	21	159.32	0.42	21	213.31	0.42	21	5378.82	0.42	21	5547.6	0.42	21	167.7	0.42
3580.05	0.424		1095.32	0.424	21.2	11.95	0.424	21.2	7573.59	0.424	21.2	6966.77	0.424	21.2	5027.21	0.424	21.2	5777.73	0.424	21.2	5660.01	0.424	21.2	111.18	0.424	21.2	6077.25	0.424	21.2	5149.55	0.424	21.2	6122.74	0.424	21.2	159.26	0.424	21.2	213.33	0.424	21.2	5386.13	0.424	21.2	5596.55	0.424	21.2	167.72	0.424
3468.85	0.428		1181.78	0.428	21.4	11.79	0.428	21.4	7605.64	0.428	21.4	2252.56	0.428	21.4	5081.54	0.428	21.4	5815.93	0.428	21.4	5688.75	0.428	21.4	111.26	0.428	21.4	6100.6	0.428	21.4	5186.8	0.428	21.4	6155.43	0.428	21.4	159.12	0.428	21.4	213.23	0.428	21.4	5371.73	0.428	21.4	5632.2	0.428	21.4	167.65	0.428
3153.41	0.432		1268.75	0.432	21.6	11.41	0.432	21.6	7575.3	0.432	21.6	49.02	0.432	21.6	5137.15	0.432	21.6	5854.58	0.432	21.6	5724.01	0.432	21.6	111.25	0.432	21.6	6140.97	0.432	21.6	5228.65	0.432	21.6	6193.7	0.432	21.6	158.81	0.432	21.6	213.06	0.432	21.6	5289.1	0.432	21.6	5668.87	0.432	21.6	167.59	0.432
619.08	0.436		1358.91	0.436	21.8	11.37	0.436	21.8	7286.63	0.436	21.8	48.83	0.436	21.8	5183.4	0.436	21.8	5899.29	0.436	21.8	5752.21	0.436	21.8	111.22	0.436	21.8	6165.48	0.436	21.8	5273.54	0.436	21.8	6234.07	0.436	21.8	158.92	0.436	21.8	213.17	0.436	21.8	5002.38	0.436	21.8	5702.45	0.436	21.8	167.85	0.436
106.78	0.44		1443.21	0.44	22	11.31	0.44	22	4564.93	0.44	22	48.81	0.44	22	5242.67	0.44	22	5942.48	0.44	22	5792.33	0.44	22	111.3	0.44	22	6177.16	0.44	22	5319.55	0.44	22	6276.42	0.44	22	159.04	0.44	22	212.94	0.44	22	3011.96	0.44	22	5740.39	0.44	22	167.5	0.44
106.53	0.444		1531.39	0.444	22.2	11.02	0.444	22.2	77.82	0.444	22.2	48.56	0.444	22.2	5300.89	0.444	22.2	5987.82	0.444	22.2	5825.63	0.444	22.2	111.22	0.444	22.2	6167.57	0.444	22.2	5366.7	0.444	22.2	6318.42	0.444	22.2	159.3	0.444	22.2	213.1	0.444	22.2	233.75	0.444	22.2	5772.61	0.444	22.2	167.85	0.444
106.58	0.448		1615.5	0.448	22.4	11.13	0.448	22.4	78	0.448	22.4	48.56	0.448	22.4	5345.54	0.448	22.4	6029.23	0.448	22.4	5844.79	0.448	22.4	111.2	0.448	22.4	6141.22	0.448	22.4	5407.19	0.448	22.4	6354.27	0.448	22.4	158.88	0.448	22.4	213.07	0.448	22.4	234.22	0.448	22.4	5795.7	0.448	22.4	167.72	0.448
106.76	0.452		1698.69	0.452	22.6	10.9	0.452	22.6	77.68	0.452	22.6	48.27	0.452	22.6	5403.25	0.452	22.6	6079.52	0.452	22.6	5862.52	0.452	22.6	111.15	0.452	22.6	6144.22	0.452	22.6	5458.91	0.452	22.6	6399.59	0.452	22.6	158.8	0.452	22.6	213.01	0.452	22.6	233.89	0.452	22.6	5835.38	0.452	22.6	167.74	0.452
106.53	0.456		1776.46	0.456	22.8	10.96	0.456	22.8	77.5	0.456	22.8	48.7	0.456	22.8	5455.55	0.456	22.8	6121.7	0.456	22.8	5877.12	0.456	22.8	111.04	0.456	22.8	6143.95	0.456	22.8	5505.63	0.456	22.8	6435.17	0.456	22.8	158.85	0.456	22.8	213.19	0.456	22.8	233.95	0.456	22.8	5866.08	0.456	22.8	167.65	0.456
106.58	0.46		1850.11	0.46	23	10.7	0.46	23	77.37	0.46	23	48.4	0.46	23	5513.07	0.46	23	6137.67	0.46	23	5895.09	0.46	23	111.03	0.46	23	6140.27	0.46	23	5549.88	0.46	23	6463.24	0.46	23	159.1	0.46	23	213.01	0.46	23	234.04	0.46	23	5900.92	0.46	23	167.73	0.46
106.57	0.464		1938.97	0.464	23.2	10.42	0.464	23.2	77.43	0.464	23.2	48.34	0.464	23.2	5571.81	0.464	23.2	6155.77	0.464	23.2	5882.91	0.464	23.2	111.32	0.464	23.2	6053.86	0.464	23.2	5602.44	0.464	23.2	6501.65	0.464	23.2	158.54	0.464	23.2	213.11	0.464	23.2	233.92	0.464	23.2	5937.68	0.464	23.2	167.42	0.464
106.52	0.468		2019.11	0.468	23.4	10.74	0.468	23.4	77.32	0.468	23.4	48.47	0.468	23.4	5616.03	0.468	23.4	6179.9	0.468	23.4	5861.59	0.468	23.4	111.07	0.468	23.4	1426.65	0.468	23.4	5639.32	0.468	23.4	6525.14	0.468	23.4	158.99	0.468	23.4	213.32	0.468	23.4	233.92	0.468	23.4	5865.05	0.468	23.4	167.57	0.468
106.53	0.472		2099.53	0.472	23.6	10.56	0.472	23.6	77.19	0.472	23.6	48.31	0.472	23.6	5666.1	0.472	23.6	6202.44	0.472	23.6	5846.85	0.472	23.6	111.25	0.472	23.6	114.01	0.472	23.6	5679.01	0.472	23.6	6552.98	0.472	23.6	158.83	0.472	23.6	212.82	0.472	23.6	233.84	0.472	23.6	5846.54	0.472	23.6	167.84	0.472
106.49	0.476		2182.39	0.476	23.8	10.1	0.476	23.8	77.21	0.476	23.8	48.23	0.476	23.8	5712.42	0.476	23.8	6225.44	0.476	23.8	5821.01	0.476	23.8	110.91	0.476	23.8	114.08	0.476	23.8	5721.73	0.476	23.8	6586.37	0.476	23.8	158.95	0.476	23.8	213.24	0.476	23.8	234.01	0.476	23.8	5825.48	0.476	23.8	167.93	0.476
106.74	0.48		2257.17	0.48	24	10.47	0.48	24	77.2	0.48	24	48.67	0.48	24	5769.83	0.48	24	6248.95	0.48	24	5755.39	0.48	24	111.15	0.48	24	113.87	0.48	24	5769.59	0.48	24	6601.31	0.48	24	158.91	0.48	24	213.03	0.48	24	233.81	0.48	24	5805.4	0.48	24	167.94	0.48
106.32	0.484		2334.74	0.484	24.2	10.14	0.484	24.2	77.31	0.484	24.2	48.4	0.484	24.2	5822.69	0.484	24.2	6268.51	0.484	24.2	5489.07	0.484	24.2	111.16	0.484	24.2	114.05	0.484	24.2	5819.83	0.484	24.2	6561.53	0.484	24.2	158.57	0.484	24.2	213.19	0.484	24.2	233.62	0.484	24.2	5762.01	0.484	24.2	167.75	0.484
106.39	0.488		2407.4	0.488	24.4	10.04	0.488	24.4	77.23	0.488	24.4	48.44	0.488	24.4	5874.48	0.488	24.4	6275.04	0.488	24.4	4564.41	0.488	24.4	111.15	0.488	24.4	114.2	0.488	24.4	5863.17	0.488	24.4	6562.48	0.488	24.4	159.07	0.488	24.4	213.14	0.488	24.4	233.69	0.488	24.4	5678.73	0.488	24.4	167.74	0.488
106.52	0.492		2477.83	0.492	24.6	10.17	0.492	24.6	77.31	0.492	24.6	48.34	0.492	24.6	5940.74	0.492	24.6	6156.85	0.492	24.6	1164.86	0.492	24.6	111.08	0.492	24.6	114.12	0.492	24.6	5915.13	0.492	24.6	6547.4	0.492	24.6	158.86	0.492	24.6	213.33	0.492	24.6	233.79	0.492	24.6	5582.03	0.492	24.6	167.64	0.492
106.45	0.496		2544.23	0.496	24.8	9.95	0.496	24.8	77.32	0.496	24.8	48.36	0.496	24.8	5993.45	0.496	24.8	6049.52	0.496	24.8	13.09	0.496	24.8	111.27	0.496	24.8	114.09	0.496	24.8	5960.78	0.496	24.8	6536.03	0.496	24.8	158.64	0.496	24.8	212.85	0.496	24.8	233.62	0.496	24.8	1583.67	0.496	24.8	167.92	0.496
106.77	0.5		2608.56	0.5	25	9.86	0.5	25	77.54	0.5	25	48.21	0.5	25	6049.04	0.5	25	5929.83	0.5	25	12.45	0.5	25	111.12	0.5	25	114.02	0.5	25	6003.53	0.5	25	6530.48	0.5	25	158.7	0.5	25	212.85	0.5	25	233.66	0.5	25	138.78	0.5	25	167.85	0.5
106.2	0.504		2685.42	0.504	25.2	9.67	0.504	25.2	77.39	0.504	25.2	48.57	0.504	25.2	6104.29	0.504	25.2	5778.67	0.504	25.2	12.61	0.504	25.2	111.13	0.504	25.2	113.73	0.504	25.2	6056.8	0.504	25.2	6525.92	0.504	25.2	158.86	0.504	25.2	213.04	0.504	25.2	233.67	0.504	25.2	138.47	0.504	25.2	167.92	0.504
106.59	0.508		2751.29	0.508	25.4	9.95	0.508	25.4	77.18	0.508	25.4	48.29	0.508	25.4	6146.63	0.508	25.4	403.66	0.508	25.4	12.97	0.508	25.4	111.1	0.508	25.4	113.87	0.508	25.4	6094.44	0.508	25.4	6484.08	0.508	25.4	158.61	0.508	25.4	213.03	0.508	25.4	233.65	0.508	25.4	138.33	0.508	25.4	167.75	0.508
106.39	0.512		2816.08	0.512	25.6	9.46	0.512	25.6	77.34	0.512	25.6	48.21	0.512	25.6	6149.25	0.512	25.6	99.99	0.512	25.6	12.66	0.512	25.6	111.27	0.512	25.6	113.73	0.512	25.6	6135.84	0.512	25.6	6383.58	0.512	25.6	158.99	0.512	25.6	213.08	0.512	25.6	233.71	0.512	25.6	138.24	0.512	25.6	167.67	0.512
106.13	0.516		2882.41	0.516	25.8	9.35	0.516	25.8	77.23	0.516	25.8	48.3	0.516	25.8	6149.38	0.516	25.8	99.87	0.516	25.8	12.1	0.516	25.8	111.21	0.516	25.8	113.72	0.516	25.8	6182.89	0.516	25.8	5545.09	0.516	25.8	158.83	0.516	25.8	212.84	0.516	25.8	233.89	0.516	25.8	138.26	0.516	25.8	167.73	0.516
106.37	0.52		2939.57	0.52	26	9.58	0.52	26	77.52	0.52	26	48.28	0.52	26	6187.8	0.52	26	99.89	0.52	26	12.58	0.52	26	111.12	0.52	26	113.76	0.52	26	6230.47	0.52	26	676.91	0.52	26	158.89	0.52	26	212.98	0.52	26	233.76	0.52	26	138.09	0.52	26	167.67	0.52
106.33	0.524		2999.12	0.524	26.2	9.48	0.524	26.2	77.09	0.524	26.2	48.32	0.524	26.2	6186.31	0.524	26.2	99.45	0.524	26.2	12.35	0.524	26.2	111.15	0.524	26.2	113.84	0.524	26.2	6278.15	0.524	26.2	177.85	0.524	26.2	158.72	0.524	26.2	213.03	0.524	26.2	234.05	0.524	26.2	138.41	0.524	26.2	167.78	0.524
106.52	0.528		3050.74	0.528	26.4	9.22	0.528	26.4	77.03	0.528	26.4	48.29	0.528	26.4	6190.6	0.528	26.4	99.49	0.528	26.4	12.42	0.528	26.4	111.22	0.528	26.4	113.8	0.528	26.4	6313.24	0.528	26.4	177.95	0.528	26.4	158.63	0.528	26.4	213.12	0.528	26.4	234.07	0.528	26.4	138.1	0.528	26.4	167.78	0.528
106.44	0.532		3089.43	0.532	26.6	9.05	0.532	26.6	76.95	0.532	26.6	48.47	0.532	26.6	6199.59	0.532	26.6	99.55	0.532	26.6	12.43	0.532	26.6	111.3	0.532	26.6	113.8	0.532	26.6	6358.56	0.532	26.6	177.37	0.532	26.6	158.67	0.532	26.6	213.08	0.532	26.6	233.52	0.532	26.6	137.99	0.532	26.6	168.02	0.532
106.26	0.536		3004.41	0.536	26.8	9.39	0.536	26.8	76.97	0.536	26.8	48.34	0.536	26.8	6188.61	0.536	26.8	99.68	0.536	26.8	12.52	0.536	26.8	111.07	0.536	26.8	113.65	0.536	26.8	6395.26	0.536	26.8	177.65	0.536	26.8	159	0.536	26.8	213.17	0.536	26.8	233.7	0.536	26.8	138.19	0.536	26.8	167.46	0.536
106.27	0.54		1860.55	0.54	27	8.94	0.54	27	77.13	0.54	27	48.37	0.54	27	6170.09	0.54	27	99.36	0.54	27	12.42	0.54	27	110.83	0.54	27	113.84	0.54	27	6430.15	0.54	27	177.56	0.54	27	158.82	0.54	27	213.3	0.54	27	233.77	0.54	27	138.24	0.54	27	168.23	0.54
106.22	0.544		235.52	0.544	27.2	8.95	0.544	27.2	77.28	0.544	27.2	48.33	0.544	27.2	6099.58	0.544	27.2	99.54	0.544	27.2	12.3	0.544	27.2	111.21	0.544	27.2	113.84	0.544	27.2	6471.22	0.544	27.2	177.33	0.544	27.2	158.72	0.544	27.2	213.38	0.544	27.2	233.82	0.544	27.2	138.19	0.544	27.2	168.06	0.544
106.2	0.548		193.84	0.548	27.4	8.88	0.548	27.4	77.46	0.548	27.4	48.24	0.548	27.4	5271.97	0.548	27.4	99.49	0.548	27.4	12.36	0.548	27.4	111.07	0.548	27.4	113.79	0.548	27.4	6458.38	0.548	27.4	177.48	0.548	27.4	158.47	0.548	27.4	212.97	0.548	27.4	233.84	0.548	27.4	137.85	0.548	27.4	167.93	0.548
106.31	0.552		184.29	0.552	27.6	8.81	0.552	27.6	77.1	0.552	27.6	48.16	0.552	27.6	202.15	0.552	27.6	99.18	0.552	27.6	12.62	0.552	27.6	111.32	0.552	27.6	113.66	0.552	27.6	6398.13	0.552	27.6	177.57	0.552	27.6	158.85	0.552	27.6	212.76	0.552	27.6	233.59	0.552	27.6	138.03	0.552	27.6	168.03	0.552
106.26	0.556		179.65	0.556	27.8	8.37	0.556	27.8	77.07	0.556	27.8	48.34	0.556	27.8	159.13	0.556	27.8	99.45	0.556	27.8	12.39	0.556	27.8	111.16	0.556	27.8	113.64	0.556	27.8	6366.4	0.556	27.8	177.21	0.556	27.8	158.76	0.556	27.8	213.19	0.556	27.8	233.92	0.556	27.8	138.13	0.556	27.8	167.93	0.556
106.35	0.56		176.74	0.56	28	8.57	0.56	28	77.31	0.56	28	48.6	0.56	28	159.3	0.56	28	99.42	0.56	28	12.42	0.56	28	111.26	0.56	28	113.68	0.56	28	6318.37	0.56	28	177.35	0.56	28	159.01	0.56	28	213.07	0.56	28	233.78	0.56	28	137.98	0.56	28	167.96	0.56
106.33	0.564		175.34	0.564	28.2	7.94	0.564	28.2	77.33	0.564	28.2	48.38	0.564	28.2	159.16	0.564	28.2	99.53	0.564	28.2	12.41	0.564	28.2	111.21	0.564	28.2	113.7	0.564	28.2	6282.64	0.564	28.2	177.28	0.564	28.2	158.88	0.564	28.2	213.31	0.564	28.2	233.34	0.564	28.2	138.22	0.564	28.2	167.86	0.564
106.43	0.568		173.89	0.568	28.4	8.28	0.568	28.4	77.16	0.568	28.4	48.51	0.568	28.4	158.93	0.568	28.4	99.43	0.568	28.4	12.54	0.568	28.4	111.12	0.568	28.4	113.76	0.568	28.4	6164.62	0.568	28.4	177.37	0.568	28.4	158.85	0.568	28.4	213.35	0.568	28.4	233.96	0.568	28.4	137.86	0.568	28.4	167.73	0.568
106.08	0.572		172.86	0.572	28.6	8.05	0.572	28.6	76.93	0.572	28.6	48.16	0.572	28.6	158.85	0.572	28.6	99.58	0.572	28.6	12.67	0.572	28.6	111.38	0.572	28.6	113.66	0.572	28.6	6040.41	0.572	28.6	177.14	0.572	28.6	158.72	0.572	28.6	212.93	0.572	28.6	233.85	0.572	28.6	137.95	0.572	28.6	167.91	0.572
106.31	0.576		172.57	0.576	28.8	7.78	0.576	28.8	76.89	0.576	28.8	48.09	0.576	28.8	159.08	0.576	28.8	99.37	0.576	28.8	12.31	0.576	28.8	111.31	0.576	28.8	113.42	0.576	28.8	1342.26	0.576	28.8	177.09	0.576	28.8	158.84	0.576	28.8	212.75	0.576	28.8	233.55	0.576	28.8	137.85	0.576	28.8	167.83	0.576
106.36	0.58		171.83	0.58	29	7.64	0.58	29	77.13	0.58	29	48.47	0.58	29	158.94	0.58	29	99.56	0.58	29	12.49	0.58	29	111.32	0.58	29	113.89	0.58	29	73.62	0.58	29	177.01	0.58	29	161.17	0.58	29	213.03	0.58	29	233.61	0.58	29	137.72	0.58	29	167.89	0.58
106.18	0.584		171.19	0.584	29.2	8.03	0.584	29.2	77.09	0.584	29.2	48.15	0.584	29.2	158.84	0.584	29.2	99.63	0.584	29.2	12.37	0.584	29.2	111.25	0.584	29.2	113.79	0.584	29.2	73.21	0.584	29.2	177.11	0.584	29.2	161.25	0.584	29.2	213.27	0.584	29.2	233.85	0.584	29.2	137.77	0.584	29.2	167.97	0.584
106.31	0.588		170.62	0.588	29.4	8.05	0.588	29.4	77.4	0.588	29.4	48.19	0.588	29.4	158.76	0.588	29.4	99.32	0.588	29.4	12.44	0.588	29.4	110.99	0.588	29.4	113.83	0.588	29.4	73.35	0.588	29.4	177.26	0.588	29.4	160.12	0.588	29.4	213.37	0.588	29.4	233.79	0.588	29.4	138.21	0.588	29.4	167.89	0.588
106.32	0.592		170.62	0.592	29.6	7.6	0.592	29.6	77.08	0.592	29.6	48.33	0.592	29.6	158.88	0.592	29.6	99.42	0.592	29.6	12.19	0.592	29.6	111.22	0.592	29.6	113.78	0.592	29.6	73.2	0.592	29.6	177.3	0.592	29.6	158.99	0.592	29.6	213.33	0.592	29.6	233.83	0.592	29.6	137.98	0.592	29.6	167.72	0.592
106.47	0.596		170.22	0.596	29.8	7.29	0.596	29.8	77.2	0.596	29.8	48.26	0.596	29.8	158.65	0.596	29.8	99.5	0.596	29.8	12.48	0.596	29.8	111.21	0.596	29.8	114.1	0.596	29.8	73.13	0.596	29.8	176.99	0.596	29.8	158.51	0.596	29.8	213.24	0.596	29.8	233.87	0.596	29.8	138.28	0.596	29.8	167.98	0.596
106.3	0.6		169.77	0.6	30	7.52	0.6	30	77.46	0.6	30	48.14	0.6	30	158.86	0.6	30	99.54	0.6	30	12.53	0.6	30	111.19	0.6	30	113.64	0.6	30	72.87	0.6	30	177.48	0.6	30	158.33	0.6	30	213.2	0.6	30	233.74	0.6	30	137.84	0.6	30	168	0.6
106.09	0.604		169.52	0.604	30.2	7.36	0.604	30.2	77.07	0.604	30.2	48.42	0.604	30.2	158.83	0.604	30.2	99.55	0.604	30.2	12.52	0.604	30.2	111.09	0.604	30.2	113.88	0.604	30.2	73.18	0.604	30.2	176.93	0.604	30.2	158.57	0.604	30.2	213.26	0.604	30.2	233.5	0.604	30.2	138.02	0.604	30.2	168.02	0.604
106.38	0.608		169.45	0.608	30.4	7.28	0.608	30.4	77.1	0.608	30.4	48.36	0.608	30.4	158.68	0.608	30.4	99.41	0.608	30.4	12.34	0.608	30.4	111.31	0.608	30.4	113.84	0.608	30.4	73.24	0.608	30.4	177.48	0.608	30.4	159.49	0.608	30.4	213.53	0.608	30.4	233.72	0.608	30.4	138.18	0.608	30.4	168.04	0.608
105.98	0.612		169.24	0.612	30.6	7.12	0.612	30.6	77.19	0.612	30.6	48.05	0.612	30.6	158.95	0.612	30.6	99.42	0.612	30.6	12.53	0.612	30.6	111.27	0.612	30.6	113.98	0.612	30.6	73.03	0.612	30.6	177.47	0.612	30.6	159.44	0.612	30.6	213.5	0.612	30.6	233.65	0.612	30.6	137.98	0.612	30.6	167.75	0.612
106.03	0.616		169.07	0.616	30.8	7.08	0.616	30.8	77.27	0.616	30.8	48.32	0.616	30.8	158.57	0.616	30.8	99.4	0.616	30.8	12.34	0.616	30.8	111.5	0.616	30.8	113.9	0.616	30.8	72.99	0.616	30.8	177.33	0.616	30.8	158.38	0.616	30.8	213.36	0.616	30.8	233.7	0.616	30.8	137.73	0.616	30.8	168.12	0.616
106.13	0.62		168.79	0.62	31	6.83	0.62	31	77.22	0.62	31	48.64	0.62	31	158.9	0.62	31	99.59	0.62	31	12.29	0.62	31	111.49	0.62	31	113.9	0.62	31	72.96	0.62	31	177.5	0.62	31	158.58	0.62	31	213.4	0.62	31	233.76	0.62	31	138.01	0.62	31	167.95	0.62
106.44	0.624		168.94	0.624	31.2	6.78	0.624	31.2	77.03	0.624	31.2	48.45	0.624	31.2	158.6	0.624	31.2	99.38	0.624	31.2	12.45	0.624	31.2	111.42	0.624	31.2	114.17	0.624	31.2	72.95	0.624	31.2	177	0.624	31.2	159.29	0.624	31.2	212.68	0.624	31.2	234.03	0.624	31.2	138.04	0.624	31.2	167.93	0.624
106.14	0.628		168.68	0.628	31.4	6.65	0.628	31.4	77.11	0.628	31.4	48.14	0.628	31.4	158.66	0.628	31.4	99.25	0.628	31.4	12.63	0.628	31.4	111.28	0.628	31.4	113.8	0.628	31.4	72.83	0.628	31.4	177.24	0.628	31.4	159.45	0.628	31.4	213.48	0.628	31.4	233.98	0.628	31.4	137.73	0.628	31.4	168.19	0.628
106.05	0.632		168.52	0.632	31.6	6.6	0.632	31.6	77.27	0.632	31.6	48.46	0.632	31.6	158.79	0.632	31.6	99.28	0.632	31.6	12.75	0.632	31.6	111.63	0.632	31.6	113.76	0.632	31.6	72.78	0.632	31.6	177.11	0.632	31.6	160.04	0.632	31.6	213.11	0.632	31.6	233.56	0.632	31.6	138.04	0.632	31.6	168.1	0.632
106.22	0.636		168.24	0.636	31.8	6.58	0.636	31.8	77.11	0.636	31.8	48.33	0.636	31.8	158.58	0.636	31.8	99.63	0.636	31.8	12.33	0.636	31.8	111.39	0.636	31.8	113.87	0.636	31.8	72.92	0.636	31.8	177.05	0.636	31.8	159.96	0.636	31.8	213.58	0.636	31.8	233.92	0.636	31.8	138.07	0.636	31.8	168.02	0.636
106.14	0.64		168.42	0.64	32	6.31	0.64	32	77.24	0.64	32	48.76	0.64	32	158.78	0.64	32	99.85	0.64	32	12.23	0.64	32	111.72	0.64	32	113.92	0.64	32	72.82	0.64	32	177.48	0.64	32	159.99	0.64	32	213.12	0.64	32	233.87	0.64	32	138.22	0.64	32	167.89	0.64
106.28	0.644		168.44	0.644	32.2	6.22	0.644	32.2	77.15	0.644	32.2	47.85	0.644	32.2	158.75	0.644	32.2	99.66	0.644	32.2	12.18	0.644	32.2	111.44	0.644	32.2	114.07	0.644	32.2	72.82	0.644	32.2	176.95	0.644	32.2	159.21	0.644	32.2	213.13	0.644	32.2	233.56	0.644	32.2	137.95	0.644	32.2	168.03	0.644
106.09	0.648		168.2	0.648	32.4	6.06	0.648	32.4	77.23	0.648	32.4	48.12	0.648	32.4	158.92	0.648	32.4	99.58	0.648	32.4	12.27	0.648	32.4	111.26	0.648	32.4	113.77	0.648	32.4	72.97	0.648	32.4	177.17	0.648	32.4	159.52	0.648	32.4	213.07	0.648	32.4	233.96	0.648	32.4	137.75	0.648	32.4	168.02	0.648
105.75	0.652		168.16	0.652	32.6	6.49	0.652	32.6	77.1	0.652	32.6	48.46	0.652	32.6	158.55	0.652	32.6	99.58	0.652	32.6	12.58	0.652	32.6	111.28	0.652	32.6	113.95	0.652	32.6	72.88	0.652	32.6	177.22	0.652	32.6	159.78	0.652	32.6	213.55	0.652	32.6	234.02	0.652	32.6	138.19	0.652	32.6	168.17	0.652
106.23	0.656		168.14	0.656	32.8	6.08	0.656	32.8	77.36	0.656	32.8	48.47	0.656	32.8	158.55	0.656	32.8	99.41	0.656	32.8	12.56	0.656	32.8	111.48	0.656	32.8	113.71	0.656	32.8	72.87	0.656	32.8	177.43	0.656	32.8	159.73	0.656	32.8	213.24	0.656	32.8	233.63	0.656	32.8	138.24	0.656	32.8	168.31	0.656
106.24	0.66		167.5	0.66	33	6.14	0.66	33	77.28	0.66	33	48.47	0.66	33	158.77	0.66	33	99.45	0.66	33	12.49	0.66	33	111.52	0.66	33	114.09	0.66	33	72.8	0.66	33	177.12	0.66	33	159.26	0.66	33	213.36	0.66	33	233.57	0.66	33	138.04	0.66	33	168.05	0.66
106.05	0.664		167.91	0.664	33.2	6.21	0.664	33.2	77.41	0.664	33.2	47.98	0.664	33.2	158.87	0.664	33.2	99.74	0.664	33.2	12.43	0.664	33.2	111.66	0.664	33.2	113.9	0.664	33.2	72.87	0.664	33.2	177.24	0.664	33.2	158.89	0.664	33.2	213.31	0.664	33.2	233.61	0.664	33.2	138.13	0.664	33.2	168.14	0.664
106.14	0.668		167.79	0.668	33.4	6.03	0.668	33.4	77.29	0.668	33.4	48.49	0.668	33.4	158.62	0.668	33.4	99.48	0.668	33.4	12.37	0.668	33.4	111.41	0.668	33.4	113.9	0.668	33.4	72.99	0.668	33.4	177.13	0.668	33.4	159.32	0.668	33.4	213.59	0.668	33.4	233.74	0.668	33.4	138.02	0.668	33.4	168.14	0.668
106.11	0.672		167.74	0.672	33.6	6.09	0.672	33.6	77.08	0.672	33.6	48.18	0.672	33.6	159.2	0.672	33.6	99.71	0.672	33.6	12.66	0.672	33.6	111.51	0.672	33.6	114.12	0.672	33.6	73.05	0.672	33.6	177.34	0.672	33.6	158.82	0.672	33.6	213.26	0.672	33.6	234.04	0.672	33.6	137.95	0.672	33.6	168.21	0.672
106.18	0.676		167.68	0.676	33.8	5.84	0.676	33.8	77.09	0.676	33.8	48.51	0.676	33.8	158.85	0.676	33.8	99.28	0.676	33.8	12.63	0.676	33.8	111.31	0.676	33.8	113.76	0.676	33.8	73.02	0.676	33.8	177.17	0.676	33.8	159.25	0.676	33.8	213.4	0.676	33.8	233.64	0.676	33.8	138.04	0.676	33.8	168.25	0.676
106.05	0.68		167.74	0.68	34	5.66	0.68	34	77.38	0.68	34	48.42	0.68	34	158.74	0.68	34	99.45	0.68	34	12.34	0.68	34	111.39	0.68	34	113.9	0.68	34	72.9	0.68	34	177.19	0.68	34	159.06	0.68	34	213.1	0.68	34	234.06	0.68	34	138.28	0.68	34	168.27	0.68
106.05	0.684		167.56	0.684	34.2	5.49	0.684	34.2	77.37	0.684	34.2	48.34	0.684	34.2	159.05	0.684	34.2	99.4	0.684	34.2	12.45	0.684	34.2	111.34	0.684	34.2	113.85	0.684	34.2	72.74	0.684	34.2	177.16	0.684	34.2	159.4	0.684	34.2	213.49	0.684	34.2	233.66	0.684	34.2	137.96	0.684	34.2	167.91	0.684
106.15	0.688		167.38	0.688	34.4	5.59	0.688	34.4	77.3	0.688	34.4	48.33	0.688	34.4	158.93	0.688	34.4	99.55	0.688	34.4	12.37	0.688	34.4	111.49	0.688	34.4	114.07	0.688	34.4	72.8	0.688	34.4	177.15	0.688	34.4	159.5	0.688	34.4	213.69	0.688	34.4	233.9	0.688	34.4	138.05	0.688	34.4	168.51	0.688
106.14	0.692		167.57	0.692	34.6	5.34	0.692	34.6	77.19	0.692	34.6	48.38	0.692	34.6	158.72	0.692	34.6	99.57	0.692	34.6	12.61	0.692	34.6	111.54	0.692	34.6	113.94	0.692	34.6	72.86	0.692	34.6	177.39	0.692	34.6	159.62	0.692	34.6	212.86	0.692	34.6	234.16	0.692	34.6	138.16	0.692	34.6	168.24	0.692
106.15	0.696		167.32	0.696	34.8	5.03	0.696	34.8	77.33	0.696	34.8	48.33	0.696	34.8	158.72	0.696	34.8	99.71	0.696	34.8	12.55	0.696	34.8	111.62	0.696	34.8	113.64	0.696	34.8	72.93	0.696	34.8	177.15	0.696	34.8	159.45	0.696	34.8	212.89	0.696	34.8	233.47	0.696	34.8	137.93	0.696	34.8	168.12	0.696
105.88	0.7		167.11	0.7	35	5.24	0.7	35	77.34	0.7	35	48.52	0.7	35	158.72	0.7	35	99.62	0.7	35	12.63	0.7	35	111.56	0.7	35	113.81	0.7	35	72.94	0.7	35	177.18	0.7	35	159.72	0.7	35	213.32	0.7	35	234.3	0.7	35	138.17	0.7	35	168.21	0.7
106.05	0.704		167.37	0.704	35.2	5.37	0.704	35.2	77.15	0.704	35.2	48.27	0.704	35.2	158.78	0.704	35.2	100.02	0.704	35.2	12.53	0.704	35.2	111.34	0.704	35.2	113.91	0.704	35.2	72.61	0.704	35.2	177.23	0.704	35.2	159.8	0.704	35.2	213.39	0.704	35.2	233.92	0.704	35.2	138.01	0.704	35.2	168.03	0.704
106.16	0.708		167.1	0.708	35.4	5.31	0.708	35.4	77.19	0.708	35.4	48.37	0.708	35.4	158.87	0.708	35.4	99.56	0.708	35.4	12.62	0.708	35.4	111.57	0.708	35.4	113.72	0.708	35.4	72.77	0.708	35.4	177.36	0.708	35.4	159.44	0.708	35.4	213.47	0.708	35.4	233.83	0.708	35.4	138.26	0.708	35.4	168.04	0.708
106.2	0.712		166.97	0.712	35.6	5.11	0.712	35.6	77.25	0.712	35.6	48.4	0.712	35.6	159.06	0.712	35.6	99.44	0.712	35.6	12.35	0.712	35.6	111.36	0.712	35.6	114.18	0.712	35.6	72.85	0.712	35.6	177.11	0.712	35.6	159.15	0.712	35.6	213.52	0.712	35.6	233.97	0.712	35.6	138.39	0.712	35.6	168.26	0.712
106	0.716		166.89	0.716	35.8	5.05	0.716	35.8	77.08	0.716	35.8	48.06	0.716	35.8	158.78	0.716	35.8	99.69	0.716	35.8	12.72	0.716	35.8	111.45	0.716	35.8	114.13	0.716	35.8	72.91	0.716	35.8	177.29	0.716	35.8	158.89	0.716	35.8	214.03	0.716	35.8	234.03	0.716	35.8	138.23	0.716	35.8	168.18	0.716
106.21	0.72		167.01	0.72	36	5.03	0.72	36	77.24	0.72	36	48.44	0.72	36	158.93	0.72	36	99.43	0.72	36	12.69	0.72	36	111.43	0.72	36	114.08	0.72	36	72.91	0.72	36	177.13	0.72	36	159	0.72	36	213.27	0.72	36	234.06	0.72	36	138.01	0.72	36	168.46	0.72
106.01	0.724		166.59	0.724	36.2	5.09	0.724	36.2	77.3	0.724	36.2	48.45	0.724	36.2	158.81	0.724	36.2	99.77	0.724	36.2	12.79	0.724	36.2	111.41	0.724	36.2	113.94	0.724	36.2	72.83	0.724	36.2	177.36	0.724	36.2	159.24	0.724	36.2	212.94	0.724	36.2	233.67	0.724	36.2	138.27	0.724	36.2	168.2	0.724
106.19	0.728		166.89	0.728	36.4	5.09	0.728	36.4	77.18	0.728	36.4	48.39	0.728	36.4	158.9	0.728	36.4	99.82	0.728	36.4	12.66	0.728	36.4	111.45	0.728	36.4	114.27	0.728	36.4	72.83	0.728	36.4	177.11	0.728	36.4	159.31	0.728	36.4	213.55	0.728	36.4	233.8	0.728	36.4	138.24	0.728	36.4	168.25	0.728
105.99	0.732		166.64	0.732	36.6	4.96	0.732	36.6	77.19	0.732	36.6	48.58	0.732	36.6	158.99	0.732	36.6	99.83	0.732	36.6	12.43	0.732	36.6	111.62	0.732	36.6	114.28	0.732	36.6	72.76	0.732	36.6	177.32	0.732	36.6	159.03	0.732	36.6	214.22	0.732	36.6	233.92	0.732	36.6	138.15	0.732	36.6	168.24	0.732
105.99	0.736		166.79	0.736	36.8	4.8	0.736	36.8	77.46	0.736	36.8	48.35	0.736	36.8	158.89	0.736	36.8	99.58	0.736	36.8	12.88	0.736	36.8	111.48	0.736	36.8	114.39	0.736	36.8	72.91	0.736	36.8	177.03	0.736	36.8	159.08	0.736	36.8	213.73	0.736	36.8	233.34	0.736	36.8	138.29	0.736	36.8	168.43	0.736
106.03	0.74		166.34	0.74	37	4.94	0.74	37	77.24	0.74	37	48.42	0.74	37	158.98	0.74	37	99.83	0.74	37	12.49	0.74	37	111.37	0.74	37	114.48	0.74	37	72.95	0.74	37	177.46	0.74	37	159.18	0.74	37	213.68	0.74	37	234.73	0.74	37	138	0.74	37	168.26	0.74
106.29	0.744		166.23	0.744	37.2	4.85	0.744	37.2	77.55	0.744	37.2	48.44	0.744	37.2	158.93	0.744	37.2	99.66	0.744	37.2	12.61	0.744	37.2	111.54	0.744	37.2	114.36	0.744	37.2	72.8	0.744	37.2	177.51	0.744	37.2	158.73	0.744	37.2	213.66	0.744	37.2	235.64	0.744	37.2	138.12	0.744	37.2	168.24	0.744
105.97	0.748		166.62	0.748	37.4	4.49	0.748	37.4	77.29	0.748	37.4	48.62	0.748	37.4	158.93	0.748	37.4	99.6	0.748	37.4	12.67	0.748	37.4	111.76	0.748	37.4	114.07	0.748	37.4	72.63	0.748	37.4	177	0.748	37.4	159.39	0.748	37.4	213.22	0.748	37.4	234.9	0.748	37.4	138.19	0.748	37.4	168.25	0.748
105.84	0.752		166.39	0.752	37.6	4.8	0.752	37.6	77.33	0.752	37.6	48.47	0.752	37.6	158.85	0.752	37.6	99.54	0.752	37.6	12.63	0.752	37.6	111.25	0.752	37.6	114	0.752	37.6	73.09	0.752	37.6	177.06	0.752	37.6	159.16	0.752	37.6	212.93	0.752	37.6	233.47	0.752	37.6	138.41	0.752	37.6	168.22	0.752
105.94	0.756		166.28	0.756	37.8	4.37	0.756	37.8	77.41	0.756	37.8	48.38	0.756	37.8	158.67	0.756	37.8	99.96	0.756	37.8	12.64	0.756	37.8	111.65	0.756	37.8	114.2	0.756	37.8	72.8	0.756	37.8	177.47	0.756	37.8	159.03	0.756	37.8	213.04	0.756	37.8	232.93	0.756	37.8	138.01	0.756	37.8	168.52	0.756
105.88	0.76		166.02	0.76	38	4.62	0.76	38	77.1	0.76	38	48.49	0.76	38	158.94	0.76	38	99.56	0.76	38	12.33	0.76	38	111.61	0.76	38	114.21	0.76	38	72.81	0.76	38	177.26	0.76	38	158.92	0.76	38	213.72	0.76	38	234.36	0.76	38	138.04	0.76	38	168.02	0.76
105.99	0.764		166.23	0.764	38.2	4.4	0.764	38.2	77.4	0.764	38.2	48.64	0.764	38.2	158.94	0.764	38.2	99.68	0.764	38.2	12.73	0.764	38.2	111.6	0.764	38.2	113.97	0.764	38.2	73.25	0.764	38.2	177.39	0.764	38.2	159.16	0.764	38.2	213.3	0.764	38.2	235.07	0.764	38.2	138.16	0.764	38.2	168.51	0.764
105.96	0.768		166.15	0.768	38.4	4.46	0.768	38.4	77.55	0.768	38.4	48.48	0.768	38.4	158.93	0.768	38.4	99.58	0.768	38.4	12.41	0.768	38.4	111.46	0.768	38.4	114.14	0.768	38.4	73.1	0.768	38.4	177.38	0.768	38.4	158.75	0.768	38.4	213.39	0.768	38.4	235.88	0.768	38.4	138.26	0.768	38.4	168.09	0.768
105.83	0.772		166.05	0.772	38.6	4.4	0.772	38.6	77.21	0.772	38.6	48.38	0.772	38.6	158.99	0.772	38.6	99.79	0.772	38.6	12.7	0.772	38.6	111.73	0.772	38.6	113.79	0.772	38.6	73.63	0.772	38.6	177.33	0.772	38.6	158.88	0.772	38.6	213	0.772	38.6	235.03	0.772	38.6	138.22	0.772	38.6	168.27	0.772
106.13	0.776		165.82	0.776	38.8	4.3	0.776	38.8	77.53	0.776	38.8	48.44	0.776	38.8	158.95	0.776	38.8	99.77	0.776	38.8	12.8	0.776	38.8	111.65	0.776	38.8	113.97	0.776	38.8	73.48	0.776	38.8	177.31	0.776	38.8	158.95	0.776	38.8	213.05	0.776	38.8	233.6	0.776	38.8	138.18	0.776	38.8	167.96	0.776
106.11	0.78		165.67	0.78	39	4.17	0.78	39	77.45	0.78	39	48.53	0.78	39	158.7	0.78	39	99.65	0.78	39	12.78	0.78	39	111.68	0.78	39	114.56	0.78	39	73.82	0.78	39	177.4	0.78	39	158.85	0.78	39	213.93	0.78	39	232.86	0.78	39	138.21	0.78	39	168.58	0.78
105.95	0.784		165.83	0.784	39.2	4.31	0.784	39.2	77.48	0.784	39.2	48.63	0.784	39.2	158.98	0.784	39.2	99.75	0.784	39.2	12.65	0.784	39.2	111.64	0.784	39.2	114.59	0.784	39.2	73.31	0.784	39.2	177.36	0.784	39.2	159.25	0.784	39.2	214.34	0.784	39.2	233.27	0.784	39.2	137.91	0.784	39.2	168.31	0.784
105.91	0.788		165.85	0.788	39.4	4.34	0.788	39.4	77.59	0.788	39.4	48.3	0.788	39.4	158.95	0.788	39.4	99.88	0.788	39.4	12.57	0.788	39.4	111.54	0.788	39.4	115.59	0.788	39.4	73.44	0.788	39.4	177.5	0.788	39.4	159.1	0.788	39.4	213.79	0.788	39.4	234.97	0.788	39.4	138.24	0.788	39.4	168.04	0.788
106.1	0.792		165.91	0.792	39.6	4.23	0.792	39.6	77.49	0.792	39.6	48.47	0.792	39.6	158.94	0.792	39.6	99.84	0.792	39.6	12.57	0.792	39.6	111.63	0.792	39.6	115.09	0.792	39.6	73.7	0.792	39.6	177.4	0.792	39.6	159.23	0.792	39.6	213.73	0.792	39.6	234.35	0.792	39.6	138.27	0.792	39.6	168.84	0.792
106.33	0.796		165.74	0.796	39.8	4.13	0.796	39.8	77.28	0.796	39.8	48.69	0.796	39.8	158.84	0.796	39.8	99.38	0.796	39.8	12.93	0.796	39.8	112.1	0.796	39.8	114.97	0.796	39.8	73.26	0.796	39.8	177.42	0.796	39.8	159.01	0.796	39.8	213.43	0.796	39.8	233.65	0.796	39.8	138.02	0.796	39.8	168.13	0.796
105.81	0.8		165.64	0.8	40	4.05	0.8	40	77.3	0.8	40	48.42	0.8	40	158.53	0.8	40	99.81	0.8	40	12.61	0.8	40	111.81	0.8	40	115.06	0.8	40	72.42	0.8	40	177.41	0.8	40	159.01	0.8	40	213.73	0.8	40	233.19	0.8	40	138.14	0.8	40	168.38	0.8
106.02	0.804		165.49	0.804	40.2	4.26	0.804	40.2	77.54	0.804	40.2	48.57	0.804	40.2	158.83	0.804	40.2	99.58	0.804	40.2	12.43	0.804	40.2	111.78	0.804	40.2	114.47	0.804	40.2	72.69	0.804	40.2	177.33	0.804	40.2	158.56	0.804	40.2	213.66	0.804	40.2	232.69	0.804	40.2	138.32	0.804	40.2	168.66	0.804
106.15	0.808		165.58	0.808	40.4	3.75	0.808	40.4	77.71	0.808	40.4	48.74	0.808	40.4	159.02	0.808	40.4	99.56	0.808	40.4	12.72	0.808	40.4	112.75	0.808	40.4	115.4	0.808	40.4	73.27	0.808	40.4	177.49	0.808	40.4	159.08	0.808	40.4	213.6	0.808	40.4	233.12	0.808	40.4	138.3	0.808	40.4	168.34	0.808
105.71	0.812		165.7	0.812	40.6	3.87	0.812	40.6	77.56	0.812	40.6	48.69	0.812	40.6	158.62	0.812	40.6	99.64	0.812	40.6	12.85	0.812	40.6	112.15	0.812	40.6	115.73	0.812	40.6	73.49	0.812	40.6	177.75	0.812	40.6	159	0.812	40.6	213.74	0.812	40.6	234.44	0.812	40.6	138.45	0.812	40.6	168.28	0.812
105.99	0.816		165.35	0.816	40.8	4.18	0.816	40.8	77.34	0.816	40.8	48.46	0.816	40.8	159.2	0.816	40.8	99.96	0.816	40.8	12.56	0.816	40.8	112.24	0.816	40.8	114.64	0.816	40.8	73.74	0.816	40.8	177.44	0.816	40.8	159.14	0.816	40.8	213.13	0.816	40.8	234.64	0.816	40.8	138.33	0.816	40.8	168.25	0.816
105.95	0.82		165.41	0.82	41	4.07	0.82	41	77.41	0.82	41	48.39	0.82	41	159.23	0.82	41	99.8	0.82	41	12.58	0.82	41	111.33	0.82	41	114.34	0.82	41	74.27	0.82	41	177.17	0.82	41	158.98	0.82	41	213.03	0.82	41	234.21	0.82	41	138.25	0.82	41	168.52	0.82
105.81	0.824		165.53	0.824	41.2	3.49	0.824	41.2	77.4	0.824	41.2	48.63	0.824	41.2	158.92	0.824	41.2	99.76	0.824	41.2	12.76	0.824	41.2	111.19	0.824	41.2	114.47	0.824	41.2	73.63	0.824	41.2	177.64	0.824	41.2	158.89	0.824	41.2	213.53	0.824	41.2	234.14	0.824	41.2	138.23	0.824	41.2	168.6	0.824
105.87	0.828		165.23	0.828	41.4	4.25	0.828	41.4	77.4	0.828	41.4	48.56	0.828	41.4	158.86	0.828	41.4	99.9	0.828	41.4	12.72	0.828	41.4	112.1	0.828	41.4	115.5	0.828	41.4	73.47	0.828	41.4	177.25	0.828	41.4	158.94	0.828	41.4	213.6	0.828	41.4	234.28	0.828	41.4	138.1	0.828	41.4	168.08	0.828
106.11	0.832		165.16	0.832	41.6	3.7	0.832	41.6	77.55	0.832	41.6	48.55	0.832	41.6	159.01	0.832	41.6	99.81	0.832	41.6	12.76	0.832	41.6	112.69	0.832	41.6	116.5	0.832	41.6	73.2	0.832	41.6	177.56	0.832	41.6	159.38	0.832	41.6	213.56	0.832	41.6	233.96	0.832	41.6	138.3	0.832	41.6	168.23	0.832
105.96	0.836		165.36	0.836	41.8	3.89	0.836	41.8	77.5	0.836	41.8	48.55	0.836	41.8	158.88	0.836	41.8	99.9	0.836	41.8	12.54	0.836	41.8	112.62	0.836	41.8	117.64	0.836	41.8	73.16	0.836	41.8	177.51	0.836	41.8	159.05	0.836	41.8	213.52	0.836	41.8	234.29	0.836	41.8	138.1	0.836	41.8	168.64	0.836
106.01	0.84		165.51	0.84	42	3.99	0.84	42	77.6	0.84	42	48.42	0.84	42	158.86	0.84	42	99.77	0.84	42	12.59	0.84	42	113.26	0.84	42	116.98	0.84	42	73.67	0.84	42	177.44	0.84	42	159.16	0.84	42	213.53	0.84	42	234.57	0.84	42	138.15	0.84	42	168.15	0.84
106.13	0.844		164.9	0.844	42.2	3.73	0.844	42.2	77.49	0.844	42.2	48.7	0.844	42.2	158.89	0.844	42.2	99.68	0.844	42.2	12.97	0.844	42.2	113.19	0.844	42.2	116.32	0.844	42.2	73.13	0.844	42.2	177.81	0.844	42.2	159.33	0.844	42.2	213.55	0.844	42.2	234.31	0.844	42.2	138.27	0.844	42.2	168.54	0.844
105.69	0.848		165.21	0.848	42.4	4.16	0.848	42.4	77.34	0.848	42.4	48.6	0.848	42.4	159.14	0.848	42.4	99.89	0.848	42.4	12.71	0.848	42.4	113.24	0.848	42.4	116.89	0.848	42.4	73.31	0.848	42.4	177.11	0.848	42.4	158.99	0.848	42.4	213.65	0.848	42.4	234.06	0.848	42.4	137.91	0.848	42.4	168.37	0.848
106.06	0.852		164.97	0.852	42.6	3.61	0.852	42.6	77.22	0.852	42.6	48.7	0.852	42.6	159.03	0.852	42.6	100.02	0.852	42.6	12.74	0.852	42.6	113.14	0.852	42.6	116.91	0.852	42.6	72.66	0.852	42.6	177.34	0.852	42.6	159.41	0.852	42.6	213.64	0.852	42.6	233.96	0.852	42.6	138.49	0.852	42.6	168.61	0.852
105.9	0.856		164.7	0.856	42.8	3.56	0.856	42.8	77.63	0.856	42.8	48.67	0.856	42.8	158.97	0.856	42.8	99.9	0.856	42.8	12.62	0.856	42.8	113.42	0.856	42.8	115.55	0.856	42.8	72.8	0.856	42.8	178.02	0.856	42.8	159.32	0.856	42.8	213.74	0.856	42.8	233.87	0.856	42.8	138.21	0.856	42.8	168.28	0.856
105.94	0.86		164.79	0.86	43	3.45	0.86	43	77.75	0.86	43	48.58	0.86	43	159.23	0.86	43	100.11	0.86	43	12.94	0.86	43	113.98	0.86	43	114.13	0.86	43	72.74	0.86	43	178.25	0.86	43	159.27	0.86	43	213.23	0.86	43	234.37	0.86	43	138.23	0.86	43	168.25	0.86
105.9	0.864		164.97	0.864	43.2	3.66	0.864	43.2	77.2	0.864	43.2	48.86	0.864	43.2	159.1	0.864	43.2	99.61	0.864	43.2	12.77	0.864	43.2	112.97	0.864	43.2	114.31	0.864	43.2	73.16	0.864	43.2	179.11	0.864	43.2	159.34	0.864	43.2	213.68	0.864	43.2	234.1	0.864	43.2	138.57	0.864	43.2	168.51	0.864
105.91	0.868		165.06	0.868	43.4	3.53	0.868	43.4	77.55	0.868	43.4	48.66	0.868	43.4	158.99	0.868	43.4	99.61	0.868	43.4	12.96	0.868	43.4	112.15	0.868	43.4	114.09	0.868	43.4	73.12	0.868	43.4	178.08	0.868	43.4	159.17	0.868	43.4	213.51	0.868	43.4	234.41	0.868	43.4	138.41	0.868	43.4	168.57	0.868
105.8	0.872		164.75	0.872	43.6	3.47	0.872	43.6	77.66	0.872	43.6	48.57	0.872	43.6	159.21	0.872	43.6	100.09	0.872	43.6	12.81	0.872	43.6	112.31	0.872	43.6	114.31	0.872	43.6	73.09	0.872	43.6	177.61	0.872	43.6	159.4	0.872	43.6	213.68	0.872	43.6	234.04	0.872	43.6	138.21	0.872	43.6	168.51	0.872
105.97	0.876		164.82	0.876	43.8	3.34	0.876	43.8	77.42	0.876	43.8	48.73	0.876	43.8	158.98	0.876	43.8	100.07	0.876	43.8	12.57	0.876	43.8	111.74	0.876	43.8	114.25	0.876	43.8	73.11	0.876	43.8	176.8	0.876	43.8	159.51	0.876	43.8	213.69	0.876	43.8	234.04	0.876	43.8	138.97	0.876	43.8	168.53	0.876
105.81	0.88		164.69	0.88	44	3.33	0.88	44	77.54	0.88	44	48.76	0.88	44	159.15	0.88	44	100.01	0.88	44	12.64	0.88	44	112.13	0.88	44	114.06	0.88	44	73.06	0.88	44	177.23	0.88	44	159.7	0.88	44	213.81	0.88	44	234.11	0.88	44	139.39	0.88	44	168.35	0.88
105.77	0.884		164.63	0.884	44.2	3.42	0.884	44.2	77.64	0.884	44.2	48.64	0.884	44.2	158.94	0.884	44.2	100.21	0.884	44.2	12.88	0.884	44.2	112.12	0.884	44.2	114.3	0.884	44.2	73.24	0.884	44.2	178.03	0.884	44.2	159.55	0.884	44.2	213.76	0.884	44.2	234.33	0.884	44.2	139.39	0.884	44.2	168.44	0.884
106.05	0.888		164.64	0.888	44.4	3.08	0.888	44.4	77.49	0.888	44.4	48.67	0.888	44.4	159.35	0.888	44.4	99.85	0.888	44.4	12.83	0.888	44.4	112.35	0.888	44.4	114.23	0.888	44.4	73.18	0.888	44.4	177.81	0.888	44.4	160.14	0.888	44.4	213.62	0.888	44.4	234.25	0.888	44.4	139.59	0.888	44.4	168.23	0.888
105.87	0.892		164.62	0.892	44.6	3.28	0.892	44.6	77.49	0.892	44.6	48.72	0.892	44.6	159.19	0.892	44.6	99.67	0.892	44.6	12.56	0.892	44.6	112.12	0.892	44.6	114.18	0.892	44.6	73.45	0.892	44.6	176.58	0.892	44.6	159.62	0.892	44.6	213.75	0.892	44.6	234.15	0.892	44.6	138.85	0.892	44.6	168.29	0.892
105.68	0.896		164.33	0.896	44.8	3.32	0.896	44.8	77.38	0.896	44.8	48.73	0.896	44.8	159.06	0.896	44.8	99.92	0.896	44.8	12.63	0.896	44.8	111.47	0.896	44.8	114.35	0.896	44.8	73.46	0.896	44.8	176.58	0.896	44.8	158.67	0.896	44.8	213.8	0.896	44.8	234.27	0.896	44.8	139.15	0.896	44.8	168.53	0.896
105.81	0.9		164.42	0.9	45	3.2	0.9	45	77.48	0.9	45	48.81	0.9	45	159.16	0.9	45	100.04	0.9	45	12.98	0.9	45	111.49	0.9	45	114.4	0.9	45	73.01	0.9	45	178.85	0.9	45	158.94	0.9	45	213.46	0.9	45	234.34	0.9	45	138.01	0.9	45	168.42	0.9
105.9	0.904		164.42	0.904	45.2	3.44	0.904	45.2	77.62	0.904	45.2	48.83	0.904	45.2	159.13	0.904	45.2	100.04	0.904	45.2	12.97	0.904	45.2	112.06	0.904	45.2	114.35	0.904	45.2	73.2	0.904	45.2	179.62	0.904	45.2	160.31	0.904	45.2	213.71	0.904	45.2	234.37	0.904	45.2	138.87	0.904	45.2	168.38	0.904
106.39	0.908		164.37	0.908	45.4	3.11	0.908	45.4	77.59	0.908	45.4	48.74	0.908	45.4	159.16	0.908	45.4	100.2	0.908	45.4	12.91	0.908	45.4	112.17	0.908	45.4	114.34	0.908	45.4	73.3	0.908	45.4	180.18	0.908	45.4	160.47	0.908	45.4	213.85	0.908	45.4	234.29	0.908	45.4	138.46	0.908	45.4	168.66	0.908
105.73	0.912		164.24	0.912	45.6	3.52	0.912	45.6	77.68	0.912	45.6	48.89	0.912	45.6	159.06	0.912	45.6	100.07	0.912	45.6	12.76	0.912	45.6	112.2	0.912	45.6	114.37	0.912	45.6	73.2	0.912	45.6	180.97	0.912	45.6	160.3	0.912	45.6	213.45	0.912	45.6	234.25	0.912	45.6	138.51	0.912	45.6	168.63	0.912
105.86	0.916		164.4	0.916	45.8	2.96	0.916	45.8	77.59	0.916	45.8	48.84	0.916	45.8	159.12	0.916	45.8	99.8	0.916	45.8	12.84	0.916	45.8	112.05	0.916	45.8	114.32	0.916	45.8	73.44	0.916	45.8	180.4	0.916	45.8	160.06	0.916	45.8	213.86	0.916	45.8	234.36	0.916	45.8	138.11	0.916	45.8	168.57	0.916
105.89	0.92		164.37	0.92	46	3.25	0.92	46	77.31	0.92	46	49.02	0.92	46	158.97	0.92	46	99.56	0.92	46	12.85	0.92	46	111.95	0.92	46	114.44	0.92	46	73.39	0.92	46	178.64	0.92	46	159.74	0.92	46	213.91	0.92	46	233.78	0.92	46	138.47	0.92	46	168.59	0.92
105.87	0.924		164.07	0.924	46.2	3.09	0.924	46.2	77.72	0.924	46.2	48.85	0.924	46.2	159.05	0.924	46.2	99.98	0.924	46.2	12.91	0.924	46.2	111.71	0.924	46.2	114.29	0.924	46.2	73.14	0.924	46.2	177.83	0.924	46.2	159.92	0.924	46.2	213.84	0.924	46.2	234.19	0.924	46.2	138.43	0.924	46.2	168.72	0.924
105.91	0.928		164.03	0.928	46.4	2.86	0.928	46.4	77.66	0.928	46.4	48.81	0.928	46.4	159.12	0.928	46.4	100	0.928	46.4	12.66	0.928	46.4	112.07	0.928	46.4	114.26	0.928	46.4	72.93	0.928	46.4	179.5	0.928	46.4	160.05	0.928	46.4	213.78	0.928	46.4	234.2	0.928	46.4	138.52	0.928	46.4	168.54	0.928
106.02	0.932		164.18	0.932	46.6	3.07	0.932	46.6	77.66	0.932	46.6	48.84	0.932	46.6	159.29	0.932	46.6	100.07	0.932	46.6	12.94	0.932	46.6	112.08	0.932	46.6	114.23	0.932	46.6	73.39	0.932	46.6	178.64	0.932	46.6	160.17	0.932	46.6	213.98	0.932	46.6	234.68	0.932	46.6	138.37	0.932	46.6	168.72	0.932
106.13	0.936		164.07	0.936	46.8	3.16	0.936	46.8	77.63	0.936	46.8	48.91	0.936	46.8	159.25	0.936	46.8	100.22	0.936	46.8	12.85	0.936	46.8	112.14	0.936	46.8	114.13	0.936	46.8	73.23	0.936	46.8	178.16	0.936	46.8	160.26	0.936	46.8	213.65	0.936	46.8	234.18	0.936	46.8	138.37	0.936	46.8	168.54	0.936
105.75	0.94		164.03	0.94	47	3.08	0.94	47	77.49	0.94	47	48.95	0.94	47	159.35	0.94	47	99.88	0.94	47	12.82	0.94	47	111.99	0.94	47	114.27	0.94	47	73.46	0.94	47	177.01	0.94	47	159.85	0.94	47	213.61	0.94	47	234.12	0.94	47	138.64	0.94	47	168.45	0.94
105.83	0.944		163.98	0.944	47.2	2.96	0.944	47.2	77.73	0.944	47.2	48.94	0.944	47.2	159.04	0.944	47.2	99.95	0.944	47.2	13.05	0.944	47.2	111.99	0.944	47.2	114.31	0.944	47.2	73.46	0.944	47.2	177.03	0.944	47.2	159.07	0.944	47.2	213.76	0.944	47.2	234.2	0.944	47.2	138.41	0.944	47.2	168.8	0.944
105.79	0.948		163.9	0.948	47.4	3.1	0.948	47.4	77.82	0.948	47.4	48.73	0.948	47.4	159.08	0.948	47.4	100.05	0.948	47.4	12.66	0.948	47.4	111.98	0.948	47.4	114.39	0.948	47.4	73.57	0.948	47.4	177.57	0.948	47.4	158.79	0.948	47.4	213.59	0.948	47.4	234.31	0.948	47.4	138.13	0.948	47.4	168.5	0.948
105.85	0.952		163.98	0.952	47.6	3.05	0.952	47.6	77.51	0.952	47.6	48.85	0.952	47.6	159.19	0.952	47.6	99.96	0.952	47.6	12.89	0.952	47.6	112.05	0.952	47.6	114.46	0.952	47.6	73.33	0.952	47.6	177.48	0.952	47.6	158.88	0.952	47.6	214.56	0.952	47.6	234.38	0.952	47.6	138.42	0.952	47.6	168.58	0.952
105.87	0.956		163.67	0.956	47.8	2.92	0.956	47.8	77.53	0.956	47.8	49.03	0.956	47.8	159.11	0.956	47.8	100.26	0.956	47.8	13.07	0.956	47.8	111.81	0.956	47.8	114.36	0.956	47.8	73.47	0.956	47.8	178.88	0.956	47.8	159.55	0.956	47.8	214.64	0.956	47.8	234.42	0.956	47.8	138.59	0.956	47.8	168.56	0.956
105.8	0.96		163.87	0.96	48	2.85	0.96	48	77.66	0.96	48	48.71	0.96	48	159.33	0.96	48	100.16	0.96	48	12.97	0.96	48	111.94	0.96	48	114.53	0.96	48	73.37	0.96	48	179.32	0.96	48	159.71	0.96	48	214.57	0.96	48	234.47	0.96	48	138.31	0.96	48	168.57	0.96
105.85	0.964		163.86	0.964	48.2	3.04	0.964	48.2	77.59	0.964	48.2	48.85	0.964	48.2	159.09	0.964	48.2	100.02	0.964	48.2	12.99	0.964	48.2	111.95	0.964	48.2	114.17	0.964	48.2	73.23	0.964	48.2	178.22	0.964	48.2	160.06	0.964	48.2	213.52	0.964	48.2	234.71	0.964	48.2	138.28	0.964	48.2	168.5	0.964
105.81	0.968		163.63	0.968	48.4	2.98	0.968	48.4	77.93	0.968	48.4	48.89	0.968	48.4	159.02	0.968	48.4	100.11	0.968	48.4	13	0.968	48.4	111.91	0.968	48.4	114.47	0.968	48.4	73.41	0.968	48.4	177.8	0.968	48.4	160.27	0.968	48.4	213.53	0.968	48.4	234.38	0.968	48.4	138.26	0.968	48.4	168.58	0.968
106	0.972		163.67	0.972	48.6	2.84	0.972	48.6	77.87	0.972	48.6	48.91	0.972	48.6	159.34	0.972	48.6	100	0.972	48.6	12.91	0.972	48.6	111.93	0.972	48.6	114.18	0.972	48.6	73.56	0.972	48.6	177.64	0.972	48.6	159.46	0.972	48.6	214.95	0.972	48.6	234.42	0.972	48.6	138.59	0.972	48.6	169.08	0.972
106	0.976		163.78	0.976	48.8	3.06	0.976	48.8	77.53	0.976	48.8	48.78	0.976	48.8	159.04	0.976	48.8	100.06	0.976	48.8	13.05	0.976	48.8	112.04	0.976	48.8	114.18	0.976	48.8	73.18	0.976	48.8	177.56	0.976	48.8	159.43	0.976	48.8	215.21	0.976	48.8	234.01	0.976	48.8	138.46	0.976	48.8	168.84	0.976
105.62	0.98		163.92	0.98	49	2.66	0.98	49	77.84	0.98	49	48.98	0.98	49	159.32	0.98	49	99.83	0.98	49	12.85	0.98	49	112.29	0.98	49	114.51	0.98	49	73.27	0.98	49	177.74	0.98	49	160.22	0.98	49	214.62	0.98	49	234.46	0.98	49	138.35	0.98	49	168.74	0.98
105.95	0.984		163.91	0.984	49.2	2.79	0.984	49.2	77.56	0.984	49.2	48.84	0.984	49.2	159.07	0.984	49.2	99.99	0.984	49.2	12.94	0.984	49.2	112.16	0.984	49.2	114.45	0.984	49.2	73.28	0.984	49.2	178.03	0.984	49.2	159.72	0.984	49.2	214.45	0.984	49.2	234.55	0.984	49.2	138.62	0.984	49.2	168.83	0.984
105.6	0.988		163.83	0.988	49.4	2.86	0.988	49.4	77.48	0.988	49.4	48.89	0.988	49.4	159.25	0.988	49.4	100.18	0.988	49.4	13.08	0.988	49.4	112.16	0.988	49.4	114.42	0.988	49.4	73.32	0.988	49.4	178.29	0.988	49.4	159.78	0.988	49.4	214.28	0.988	49.4	234.31	0.988	49.4	138.78	0.988	49.4	168.73	0.988
105.87	0.992		163.92	0.992	49.6	2.93	0.992	49.6	77.76	0.992	49.6	49.02	0.992	49.6	159.3	0.992	49.6	99.99	0.992	49.6	12.89	0.992	49.6	112.2	0.992	49.6	114.27	0.992	49.6	73.16	0.992	49.6	178.07	0.992	49.6	160.35	0.992	49.6	213.77	0.992	49.6	234.48	0.992	49.6	138.29	0.992	49.6	168.7	0.992
105.73	0.996		163.94	0.996	49.8	2.73	0.996	49.8	77.49	0.996	49.8	49	0.996	49.8	159.12	0.996	49.8	100.08	0.996	49.8	13.01	0.996	49.8	112.11	0.996	49.8	114.43	0.996	49.8	73.61	0.996	49.8	177.94	0.996	49.8	160.04	0.996	49.8	213.75	0.996	49.8	234.36	0.996	49.8	138.6	0.996	49.8	168.92	0.996
106.31	1		163.93	1	50	2.75	1	50	77.82	1	50	48.88	1	50	159.25	1	50	100.05	1	50	12.78	1	50	103.97	0.825	50	106.45	0.825	50	64.94	0.825	50	169.02	0.825	50	151.2	0.825	50	205.79	0.825	50	226.16	0.825	50	130.38	0.825	50	161.03	0.825
106.09	1.004		163.84	1.004	50.2	2.86	1.004	50.2	77.28	1.004	50.2	49.14	1.004	50.2	159.11	1.004	50.2	100.48	1.004	50.2	12.92	1.004	50.2	103.97	0.825	50.2	106.45	0.825	50.2	64.94	0.825	50.2	169.02	0.825	50.2	151.2	0.825	50.2	205.79	0.825	50.2	226.16	0.825	50.2	130.38	0.825	50.2	161.03	0.825
106.11	1.008		163.83	1.008	50.4	2.93	1.008	50.4	77.71	1.008	50.4	48.78	1.008	50.4	159.32	1.008	50.4	99.79	1.008	50.4	12.77	1.008	50.4	103.97	0.825	50.4	106.45	0.825	50.4	64.94	0.825	50.4	169.02	0.825	50.4	151.2	0.825	50.4	205.79	0.825	50.4	226.16	0.825	50.4	130.38	0.825	50.4	161.03	0.825
105.87	1.012		163.76	1.012	50.6	2.76	1.012	50.6	77.38	1.012	50.6	48.9	1.012	50.6	159.29	1.012	50.6	100.14	1.012	50.6	12.97	1.012	50.6	103.97	0.825	50.6	106.45	0.825	50.6	64.94	0.825	50.6	169.02	0.825	50.6	151.2	0.825	50.6	205.79	0.825	50.6	226.16	0.825	50.6	130.38	0.825	50.6	161.03	0.825
106.25	1.016		163.8	1.016	50.8	2.74	1.016	50.8	77.85	1.016	50.8	48.97	1.016	50.8	159.54	1.016	50.8	99.98	1.016	50.8	12.83	1.016	50.8	103.97	0.825	50.8	106.45	0.825	50.8	64.94	0.825	50.8	169.02	0.825	50.8	151.2	0.825	50.8	205.79	0.825	50.8	226.16	0.825	50.8	130.38	0.825	50.8	161.03	0.825
106.03	1.02		163.26	1.02	51	2.52	1.02	51	77.78	1.02	51	48.92	1.02	51	159.25	1.02	51	100.24	1.02	51	13.05	1.02	51	103.97	0.825	51	106.45	0.825	51	64.94	0.825	51	169.02	0.825	51	151.2	0.825	51	205.79	0.825	51	226.16	0.825	51	130.38	0.825	51	161.03	0.825
106.13	1.024		163.39	1.024	51.2	2.42	1.024	51.2	77.74	1.024	51.2	48.91	1.024	51.2	159.13	1.024	51.2	100.34	1.024	51.2	12.76	1.024	51.2							64.94	0.825	51.2	169.02	0.825	51.2				205.79	0.825	51.2	226.16	0.825	51.2
105.98	1.028		163.23	1.028	51.4	2.81	1.028	51.4	77.55	1.028	51.4	48.92	1.028	51.4	159.27	1.028	51.4	100.18	1.028	51.4	12.99	1.028	51.4
106.19	1.032		163.68	1.032	51.6	2.6	1.032	51.6	77.73	1.032	51.6	49.2	1.032	51.6	159.35	1.032	51.6	100.21	1.032	51.6	13.32	1.032	51.6
106.23	1.036		163.5	1.036	51.8	2.59	1.036	51.8	77.56	1.036	51.8	48.67	1.036	51.8	159.45	1.036	51.8	100.22	1.036	51.8	13.24	1.036	51.8
106.03	1.04		163.55	1.04	52	2.49	1.04	52	77.56	1.04	52	48.78	1.04	52	159.22	1.04	52	100.23	1.04	52	12.77	1.04	52
106.38	1.044		163.38	1.044	52.2	2.66	1.044	52.2	77.9	1.044	52.2	48.82	1.044	52.2	159.4	1.044	52.2	100.2	1.044	52.2	13	1.044	52.2
106.23	1.048		163.16	1.048	52.4	2.54	1.048	52.4	77.85	1.048	52.4	49.06	1.048	52.4	159.38	1.048	52.4	100.02	1.048	52.4	12.97	1.048	52.4
106.27	1.052		163.28	1.052	52.6	2.44	1.052	52.6	77.68	1.052	52.6	48.96	1.052	52.6	159.43	1.052	52.6	100.33	1.052	52.6	13.38	1.052	52.6
106.18	1.056		163.23	1.056	52.8	2.43	1.056	52.8	77.73	1.056	52.8	48.94	1.056	52.8	159.45	1.056	52.8	100.04	1.056	52.8	13.19	1.056	52.8
106.14	1.06		163.13	1.06	53	2.48	1.06	53	77.72	1.06	53	48.9	1.06	53	159.21	1.06	53	100.13	1.06	53	12.89	1.06	53
106.09	1.064		163.24	1.064	53.2	2.49	1.064	53.2	77.75	1.064	53.2	49.1	1.064	53.2	159.35	1.064	53.2	100.12	1.064	53.2	13.12	1.064	53.2
106.14	1.068		163.09	1.068	53.4	2.5	1.068	53.4	78	1.068	53.4	48.97	1.068	53.4	159.39	1.068	53.4	100.38	1.068	53.4	13.1	1.068	53.4
106.18	1.072		162.85	1.072	53.6	2.51	1.072	53.6	77.8	1.072	53.6	49.05	1.072	53.6	159.4	1.072	53.6	100.42	1.072	53.6	12.93	1.072	53.6
106.4	1.076		163.01	1.076	53.8	2.44	1.076	53.8	77.73	1.076	53.8	48.97	1.076	53.8	159.26	1.076	53.8	100.1	1.076	53.8	13.15	1.076	53.8
106.16	1.08		163.01	1.08	54	2.54	1.08	54	77.74	1.08	54	49.19	1.08	54	159.35	1.08	54	100.25	1.08	54	13.27	1.08	54
106.18	1.084		162.88	1.084	54.2	2.55	1.084	54.2	77.77	1.084	54.2	49.17	1.084	54.2	159.25	1.084	54.2	100.27	1.084	54.2	13.32	1.084	54.2
105.74	1.088		163.06	1.088	54.4	2.16	1.088	54.4	77.76	1.088	54.4	48.79	1.088	54.4	159.43	1.088	54.4	100.01	1.088	54.4	13.55	1.088	54.4
106.09	1.092		163.11	1.092	54.6	2.39	1.092	54.6	78.03	1.092	54.6	49.15	1.092	54.6	159.56	1.092	54.6	100.29	1.092	54.6	12.93	1.092	54.6
106.28	1.096		162.94	1.096	54.8	2.5	1.096	54.8	77.83	1.096	54.8	49.19	1.096	54.8	159.45	1.096	54.8	100.33	1.096	54.8	13.12	1.096	54.8
106.25	1.1		162.85	1.1	55	2.31	1.1	55	77.85	1.1	55	49.16	1.1	55	159.34	1.1	55	100.18	1.1	55	13.11	1.1	55
106.15	1.104		162.87	1.104	55.2	2.53	1.104	55.2	77.69	1.104	55.2	49.31	1.104	55.2	159.35	1.104	55.2	100.16	1.104	55.2	13.09	1.104	55.2
105.96	1.108		162.56	1.108	55.4	2.41	1.108	55.4	77.82	1.108	55.4	48.77	1.108	55.4	159.41	1.108	55.4	100.16	1.108	55.4	13.28	1.108	55.4
106.46	1.112		162.86	1.112	55.6	2.5	1.112	55.6	78.12	1.112	55.6	49.08	1.112	55.6	159.59	1.112	55.6	100.27	1.112	55.6	13.16	1.112	55.6
106.25	1.116		162.6	1.116	55.8	2.4	1.116	55.8	77.74	1.116	55.8	49.04	1.116	55.8	159.61	1.116	55.8	100.16	1.116	55.8	12.99	1.116	55.8
106.16	1.12		162.51	1.12	56	2.33	1.12	56	77.86	1.12	56	49.12	1.12	56	159.4	1.12	56	100.37	1.12	56	12.95	1.12	56
106.18	1.124		162.53	1.124	56.2	2.42	1.124	56.2	77.97	1.124	56.2	49.17	1.124	56.2	159.67	1.124	56.2	100.21	1.124	56.2	13.1	1.124	56.2
106.05	1.128		162.72	1.128	56.4	2.38	1.128	56.4	77.89	1.128	56.4	49.28	1.128	56.4	159.41	1.128	56.4	100.52	1.128	56.4	12.89	1.128	56.4
106	1.132		162.5	1.132	56.6	2.52	1.132	56.6	78.05	1.132	56.6	49.3	1.132	56.6	159.62	1.132	56.6	100.45	1.132	56.6	13.03	1.132	56.6
106.13	1.136		162.56	1.136	56.8	2.31	1.136	56.8	77.89	1.136	56.8	49.1	1.136	56.8	159.65	1.136	56.8	100.24	1.136	56.8	13.54	1.136	56.8
106.04	1.14		162.28	1.14	57	2.04	1.14	57	77.89	1.14	57	49	1.14	57	159.36	1.14	57	100.59	1.14	57	13.14	1.14	57
106.09	1.144		162.42	1.144	57.2	2.35	1.144	57.2	77.79	1.144	57.2	49.08	1.144	57.2	159.82	1.144	57.2	100.47	1.144	57.2	13.25	1.144	57.2
106.2	1.148		162.15	1.148	57.4	2.43	1.148	57.4	78.15	1.148	57.4	49.28	1.148	57.4	159.51	1.148	57.4	100.15	1.148	57.4	13.2	1.148	57.4
105.96	1.152		162.33	1.152	57.6	2.4	1.152	57.6	77.89	1.152	57.6	49.27	1.152	57.6	159.41	1.152	57.6	100.41	1.152	57.6	13	1.152	57.6
106.16	1.156		162.31	1.156	57.8	2.28	1.156	57.8	77.78	1.156	57.8	49.17	1.156	57.8	159.55	1.156	57.8	100.36	1.156	57.8	13.27	1.156	57.8
106.21	1.16		162.13	1.16	58	2.08	1.16	58	77.99	1.16	58	49.17	1.16	58	159.31	1.16	58	99.99	1.16	58	13.55	1.16	58
105.85	1.164		162.29	1.164	58.2	2.33	1.164	58.2	77.93	1.164	58.2	49.05	1.164	58.2	159.46	1.164	58.2	100.28	1.164	58.2	13.3	1.164	58.2
106.25	1.168		162.25	1.168	58.4	2.13	1.168	58.4	77.78	1.168	58.4	49.3	1.168	58.4	159.54	1.168	58.4	100.33	1.168	58.4	13.17	1.168	58.4
106.2	1.172		162.22	1.172	58.6	2.08	1.172	58.6	78	1.172	58.6	49.38	1.172	58.6	159.7	1.172	58.6	100.31	1.172	58.6	13.21	1.172	58.6
105.97	1.176		162.35	1.176	58.8	2.22	1.176	58.8	78.03	1.176	58.8	49.17	1.176	58.8	159.7	1.176	58.8	100.26	1.176	58.8	13.36	1.176	58.8
106.01	1.18		162.25	1.18	59	2.27	1.18	59	78.12	1.18	59	49.39	1.18	59	159.62	1.18	59	100.52	1.18	59	13.19	1.18	59
105.8	1.184		162.19	1.184	59.2	2.59	1.184	59.2	77.92	1.184	59.2	49.22	1.184	59.2	159.52	1.184	59.2	100.31	1.184	59.2	13.12	1.184	59.2
106.1	1.188		161.95	1.188	59.4	2.48	1.188	59.4	78.02	1.188	59.4	49.15	1.188	59.4	159.62	1.188	59.4	100.46	1.188	59.4	13.36	1.188	59.4
106.12	1.192		162.07	1.192	59.6	2.19	1.192	59.6	77.88	1.192	59.6	49.09	1.192	59.6	159.52	1.192	59.6	100.58	1.192	59.6	13.4	1.192	59.6
105.63	1.196		161.97	1.196	59.8	2.54	1.196	59.8	78.1	1.196	59.8	49.21	1.196	59.8	159.47	1.196	59.8	100.68	1.196	59.8	13.34	1.196	59.8
106.08	1.2		162.17	1.2	60	2.41	1.2	60	77.96	1.2	60	49.17	1.2	60	159.81	1.2	60	100.29	1.2	60	13.59	1.2	60
105.98	1.204		162.02	1.204	60.2	2.34	1.204	60.2	78.17	1.204	60.2	49.35	1.204	60.2	159.67	1.204	60.2	100.24	1.204	60.2	13.49	1.204	60.2
106.05	1.208		161.67	1.208	60.4	2.34	1.208	60.4	78.02	1.208	60.4	49.23	1.208	60.4	159.59	1.208	60.4	100.38	1.208	60.4	13.47	1.208	60.4
106.16	1.212		161.84	1.212	60.6	2.44	1.212	60.6	78.09	1.212	60.6	49.39	1.212	60.6	159.53	1.212	60.6	100.6	1.212	60.6	13.4	1.212	60.6
106.27	1.216		161.97	1.216	60.8	2.29	1.216	60.8	78.41	1.216	60.8	49.31	1.216	60.8	159.51	1.216	60.8	100.32	1.216	60.8	13.42	1.216	60.8
105.97	1.22		161.76	1.22	61	2.31	1.22	61	77.84	1.22	61	49.08	1.22	61	159.78	1.22	61	100.29	1.22	61	13.14	1.22	61
106.06	1.224		161.97	1.224	61.2	2.15	1.224	61.2	77.98	1.224	61.2	49.33	1.224	61.2	159.66	1.224	61.2	100.51	1.224	61.2	13.6	1.224	61.2
105.76	1.228		161.96	1.228	61.4	2.53	1.228	61.4	78.11	1.228	61.4	49.39	1.228	61.4	159.7	1.228	61.4	100.25	1.228	61.4	13.4	1.228	61.4
105.97	1.232		161.89	1.232	61.6	2.55	1.232	61.6	78.11	1.232	61.6	49.48	1.232	61.6	159.75	1.232	61.6	100.45	1.232	61.6	13.2	1.232	61.6
106.01	1.236		161.95	1.236	61.8	2.33	1.236	61.8	78.09	1.236	61.8	49.31	1.236	61.8	159.76	1.236	61.8	100.67	1.236	61.8	13.2	1.236	61.8
105.91	1.24		161.72	1.24	62	2.23	1.24	62	78.27	1.24	62	49.36	1.24	62	159.64	1.24	62	100.44	1.24	62	13.13	1.24	62
105.75	1.244		161.73	1.244	62.2	2.36	1.244	62.2	78.19	1.244	62.2	49.05	1.244	62.2	159.74	1.244	62.2	100.35	1.244	62.2	13.3	1.244	62.2
105.87	1.248		161.76	1.248	62.4	2.29	1.248	62.4	77.8	1.248	62.4	49.54	1.248	62.4	159.65	1.248	62.4	100.53	1.248	62.4	13.28	1.248	62.4
105.86	1.252		161.38	1.252	62.6	2.49	1.252	62.6	78.23	1.252	62.6	49.38	1.252	62.6	159.67	1.252	62.6	100.71	1.252	62.6	13.21	1.252	62.6
105.51	1.256		161.75	1.256	62.8	2.38	1.256	62.8	78.38	1.256	62.8	49.32	1.256	62.8	159.82	1.256	62.8	100.7	1.256	62.8	13.58	1.256	62.8
106	1.26		161.54	1.26	63	2.28	1.26	63	78.06	1.26	63	49.39	1.26	63	159.6	1.26	63	100.57	1.26	63	13.31	1.26	63
105.73	1.264		161.5	1.264	63.2	2.41	1.264	63.2	78.14	1.264	63.2	49.65	1.264	63.2	159.69	1.264	63.2	100.45	1.264	63.2	13.39	1.264	63.2
105.88	1.268		161.64	1.268	63.4	2.39	1.268	63.4	78.13	1.268	63.4	49.45	1.268	63.4	159.91	1.268	63.4	100.48	1.268	63.4	13.46	1.268	63.4
106.05	1.272		161.68	1.272	63.6	2.35	1.272	63.6	78.37	1.272	63.6	49.28	1.272	63.6	159.86	1.272	63.6	100.48	1.268	63.6	13.51	1.272	63.6
105.61	1.276		161.52	1.276	63.8	2.4	1.276	63.8	78.07	1.276	63.8	49.43	1.276	63.8	159.78	1.276	63.8	100.48	1.268	63.8	13.37	1.276	63.8
105.76	1.28		161.26	1.28	64	2.37	1.28	64	78.01	1.28	64	49.37	1.28	64	159.7	1.28	64	100.48	1.268	64	13.53	1.28	64
105.93	1.284		160.99	1.284	64.2	2.17	1.284	64.2	78	1.284	64.2	49.25	1.284	64.2	159.54	1.284	64.2	100.48	1.268	64.2	13.48	1.284	64.2
106.02	1.288		161.34	1.288	64.4	2.23	1.288	64.4	78.24	1.288	64.4	49.48	1.288	64.4	159.86	1.288	64.4	100.48	1.268	64.4	13.46	1.288	64.4
105.73	1.292		161.35	1.292	64.6	2.29	1.292	64.6	78.3	1.292	64.6	49.48	1.292	64.6	159.61	1.292	64.6				13.3	1.292	64.6
105.9	1.296		161.48	1.296	64.8	2.36	1.296	64.8	78.23	1.296	64.8	49.44	1.296	64.8	159.67	1.296	64.8				13.05	1.296	64.8
105.68	1.3		161.22	1.3	65	2.28	1.3	65	78.1	1.3	65	49.32	1.3	65	159.52	1.3	65				13.85	1.3	65
106.01	1.304		161.03	1.304	65.2	2.27	1.304	65.2	78.18	1.304	65.2	49.46	1.304	65.2	160.01	1.304	65.2				13.37	1.304	65.2
105.89	1.308		161.31	1.308	65.4	2.28	1.308	65.4	78.24	1.308	65.4	49.47	1.308	65.4	159.76	1.308	65.4				13.6	1.308	65.4
105.94	1.312		161.16	1.312	65.6	2.37	1.312	65.6	78.16	1.312	65.6	49.52	1.312	65.6	159.9	1.312	65.6				13.49	1.312	65.6
105.72	1.316		161.07	1.316	65.8	2.4	1.316	65.8	78.01	1.316	65.8	49.48	1.316	65.8	159.89	1.316	65.8				13.21	1.316	65.8
105.71	1.32		161.15	1.32	66	2.43	1.32	66	78.14	1.32	66	49.54	1.32	66	159.91	1.32	66				13.51	1.32	66
105.65	1.324		161.05	1.324	66.2	2.41	1.324	66.2	78.46	1.324	66.2	49.49	1.324	66.2	159.83	1.324	66.2				13.68	1.324	66.2
106.07	1.328		161.1	1.328	66.4	2.3	1.328	66.4	77.92	1.328	66.4	49.24	1.328	66.4	159.83	1.328	66.4				13.47	1.328	66.4
105.85	1.332		161.06	1.332	66.6	2.28	1.332	66.6	78.27	1.332	66.6	49.47	1.332	66.6	159.95	1.332	66.6				13.65	1.332	66.6
105.57	1.336		160.88	1.336	66.8	2.37	1.336	66.8	78.18	1.336	66.8	49.5	1.336	66.8	160.18	1.336	66.8				13.42	1.336	66.8
105.81	1.34		161.1	1.34	67	2.21	1.34	67	78.08	1.34	67	49.55	1.34	67	159.99	1.34	67				13.35	1.34	67
105.79	1.344		160.88	1.344	67.2	2.36	1.344	67.2	78.12	1.344	67.2	49.64	1.344	67.2	159.83	1.344	67.2				13.54	1.344	67.2
105.83	1.348		160.9	1.348	67.4	2.21	1.348	67.4	78.3	1.348	67.4	49.59	1.348	67.4	160.11	1.348	67.4				13.67	1.348	67.4
105.81	1.352		160.94	1.352	67.6	2.34	1.352	67.6	78.29	1.352	67.6	49.53	1.352	67.6	159.76	1.352	67.6				13.66	1.352	67.6
105.78	1.356		161.13	1.356	67.8	2.24	1.356	67.8	78.06	1.356	67.8	49.38	1.356	67.8	159.82	1.356	67.8				13.71	1.356	67.8
105.88	1.36		161.26	1.36	68	2.28	1.36	68	78.19	1.36	68	49.47	1.36	68	160.06	1.36	68				13.68	1.36	68
105.92	1.364		161.14	1.364	68.2	2.19	1.364	68.2	78.17	1.364	68.2	49.37	1.364	68.2	160.14	1.364	68.2				13.4	1.364	68.2
105.78	1.368		161.08	1.368	68.4	2.32	1.368	68.4	78.49	1.368	68.4	49.61	1.368	68.4	159.86	1.368	68.4				13.45	1.368	68.4
105.52	1.372		161.32	1.372	68.6	2.16	1.372	68.6	78.24	1.372	68.6	49.47	1.372	68.6	159.87	1.372	68.6				13.45	1.372	68.6
105.58	1.376		161.22	1.376	68.8	2.21	1.376	68.8	78.15	1.376	68.8	49.42	1.376	68.8	159.84	1.376	68.8				13.88	1.376	68.8
105.87	1.38		161.04	1.38	69	2.11	1.38	69	78.13	1.38	69	49.67	1.38	69	160.02	1.38	69				13.53	1.38	69
105.7	1.384		160.88	1.384	69.2	2.1	1.384	69.2	78.24	1.384	69.2	49.72	1.384	69.2	160.07	1.384	69.2				13.84	1.384	69.2
105.66	1.388		161.01	1.388	69.4	2.34	1.388	69.4	78.12	1.388	69.4	49.4	1.388	69.4	160	1.388	69.4				13.59	1.388	69.4
105.39	1.392		161.05	1.392	69.6	2.04	1.392	69.6	78.46	1.392	69.6	49.49	1.392	69.6	159.96	1.392	69.6				13.59	1.392	69.6
105.78	1.396		160.82	1.396	69.8	2.24	1.396	69.8	78.46	1.396	69.8	49.45	1.396	69.8	159.85	1.396	69.8				13.4	1.396	69.8
105.67	1.4		160.92	1.4	70	2.19	1.4	70	78.23	1.4	70	49.59	1.4	70	160.07	1.4	70				13.73	1.4	70
106.23	1.404		160.81	1.404	70.2	2.05	1.404	70.2	78.45	1.404	70.2	49.81	1.404	70.2	159.93	1.404	70.2				13.72	1.404	70.2
106.21	1.408		160.96	1.408	70.4	2.15	1.408	70.4	78.53	1.408	70.4	49.4	1.408	70.4	159.84	1.408	70.4				13.59	1.408	70.4
106.56	1.412		160.84	1.412	70.6	2.25	1.412	70.6	78.32	1.412	70.6	49.77	1.412	70.6	160.04	1.412	70.6				13.54	1.412	70.6
106.25	1.416		160.9	1.416	70.8	1.85	1.416	70.8	78.19	1.416	70.8	49.81	1.416	70.8	159.99	1.416	70.8				13.41	1.416	70.8
106.18	1.42		161.09	1.42	71	2.26	1.42	71	78.31	1.42	71	49.74	1.42	71	160.12	1.42	71				13.68	1.42	71
106.14	1.424		160.95	1.424	71.2	2.03	1.424	71.2	78.34	1.424	71.2	49.37	1.424	71.2	159.85	1.424	71.2				13.54	1.424	71.2
106.22	1.428		160.79	1.428	71.4	2.31	1.428	71.4	78.44	1.428	71.4	49.52	1.428	71.4	160.08	1.428	71.4				13.75	1.428	71.4
106.13	1.432		160.87	1.432	71.6	2.07	1.432	71.6	78.65	1.432	71.6	49.82	1.432	71.6	160.11	1.432	71.6				13.64	1.432	71.6
106.17	1.436		160.51	1.436	71.8	2.21	1.436	71.8	78.27	1.436	71.8	49.63	1.436	71.8	160.11	1.436	71.8				13.67	1.436	71.8
106.21	1.44		161.08	1.44	72	2.05	1.44	72	78.48	1.44	72	49.81	1.44	72	160.07	1.44	72				13.53	1.44	72
106.26	1.444		160.77	1.444	72.2	2.01	1.444	72.2	78.51	1.444	72.2	49.73	1.444	72.2	160.22	1.444	72.2				13.51	1.444	72.2
106.26	1.448		160.62	1.448	72.4	2.21	1.448	72.4	78.44	1.448	72.4	49.6	1.448	72.4	159.96	1.448	72.4				13.82	1.448	72.4
106.23	1.452		160.8	1.452	72.6	2.21	1.452	72.6	78.35	1.452	72.6	49.93	1.452	72.6	160.22	1.452	72.6				13.86	1.452	72.6
106.05	1.456		160.48	1.456	72.8	2.13	1.456	72.8	78.84	1.456	72.8	49.62	1.456	72.8	159.83	1.456	72.8				13.8	1.456	72.8
106.38	1.46		160.62	1.46	73	2.04	1.46	73	78.25	1.46	73	49.87	1.46	73	160.19	1.46	73				13.44	1.46	73
106.32	1.464		160.56	1.464	73.2	2.06	1.464	73.2	78.67	1.464	73.2	49.87	1.464	73.2	159.77	1.464	73.2				13.75	1.464	73.2
105.8	1.468		160.61	1.468	73.4	2.14	1.468	73.4	78.45	1.468	73.4	49.69	1.468	73.4	160.2	1.468	73.4				13.81	1.468	73.4
105.85	1.472		160.51	1.472	73.6	2.27	1.472	73.6	78.36	1.472	73.6	49.89	1.472	73.6	160.4	1.472	73.6				13.98	1.472	73.6
106.15	1.476		160.64	1.476	73.8	2.16	1.476	73.8	78.61	1.476	73.8	49.86	1.476	73.8	159.88	1.476	73.8				13.67	1.476	73.8
106.23	1.48		160.39	1.48	74	2	1.48	74	78.69	1.48	74	49.64	1.48	74	160.39	1.48	74				13.69	1.48	74
106.13	1.484		160.69	1.484	74.2	1.99	1.484	74.2	78.49	1.484	74.2	49.61	1.484	74.2	160.23	1.484	74.2				13.84	1.484	74.2
106.06	1.488		160.44	1.488	74.4	2.08	1.488	74.4	78.81	1.488	74.4	49.87	1.488	74.4	159.91	1.488	74.4				13.88	1.488	74.4
106.16	1.492		160.75	1.492	74.6	2.1	1.492	74.6	78.43	1.492	74.6	49.83	1.492	74.6	160.18	1.492	74.6				13.51	1.492	74.6
106.08	1.496		160.64	1.496	74.8	1.95	1.496	74.8	78.45	1.496	74.8	49.75	1.496	74.8	160.04	1.496	74.8				13.64	1.496	74.8
105.85	1.5		160.57	1.5	75	2.1	1.5	75	78.68	1.5	75	49.74	1.5	75	160	1.5	75				13.88	1.5	75
106.28	1.504		160.73	1.504	75.2	1.91	1.504	75.2	78.49	1.504	75.2	49.53	1.504	75.2	160.14	1.504	75.2				13.94	1.504	75.2
105.94	1.508		160.49	1.508	75.4	1.86	1.508	75.4	78.85	1.508	75.4	49.61	1.508	75.4	160.11	1.508	75.4				13.71	1.508	75.4
106.3	1.512		160.53	1.512	75.6	2.17	1.512	75.6	78.73	1.512	75.6	49.88	1.512	75.6	160.13	1.512	75.6				13.76	1.512	75.6
106.03	1.516		160.4	1.516	75.8	1.95	1.516	75.8	78.54	1.516	75.8	49.89	1.516	75.8	160	1.516	75.8				13.84	1.516	75.8
105.95	1.52		160.48	1.52	76	1.79	1.52	76	78.44	1.52	76	49.78	1.52	76	160.17	1.52	76				13.9	1.52	76
106.07	1.524		160.49	1.524	76.2	1.91	1.524	76.2	78.56	1.524	76.2	49.84	1.524	76.2	160.22	1.524	76.2				13.91	1.524	76.2
105.91	1.528		160.5	1.528	76.4	2.19	1.528	76.4	78.52	1.528	76.4	49.79	1.528	76.4	159.92	1.528	76.4				13.93	1.528	76.4
106.22	1.532		160.25	1.532	76.6	1.92	1.532	76.6	78.89	1.532	76.6	49.93	1.532	76.6	160.34	1.532	76.6				13.93	1.532	76.6
106.09	1.536		160.64	1.536	76.8	2.04	1.536	76.8	78.52	1.536	76.8	50.11	1.536	76.8	160.1	1.536	76.8				13.8	1.536	76.8
106.29	1.54		160.31	1.54	77	1.84	1.54	77	78.41	1.54	77	49.8	1.54	77	160.24	1.54	77				13.79	1.54	77
106.03	1.544		160.3	1.544	77.2	2.05	1.544	77.2	78.65	1.544	77.2	49.8	1.544	77.2	160.05	1.544	77.2				14.11	1.544	77.2
106.36	1.548		160.37	1.548	77.4	1.82	1.548	77.4	78.74	1.548	77.4	49.99	1.548	77.4	160.22	1.548	77.4				13.66	1.548	77.4
106.04	1.552		160.27	1.552	77.6	2	1.552	77.6	78.62	1.552	77.6	50.01	1.552	77.6	160.28	1.552	77.6				13.89	1.552	77.6
105.9	1.556		160.21	1.556	77.8	2.12	1.556	77.8	78.54	1.556	77.8	50.17	1.556	77.8	160.16	1.556	77.8				14.14	1.556	77.8
106.14	1.56		160.47	1.56	78	2.19	1.56	78	78.67	1.56	78	49.77	1.56	78	160.36	1.56	78				13.83	1.56	78
106.24	1.564		160.38	1.564	78.2	2.12	1.564	78.2	78.49	1.564	78.2	50.08	1.564	78.2	160	1.564	78.2				14	1.564	78.2
106.05	1.568		160.13	1.568	78.4	1.9	1.568	78.4	78.78	1.568	78.4	49.82	1.568	78.4	160.3	1.568	78.4				13.99	1.568	78.4
106.11	1.572		160.21	1.572	78.6	2.12	1.572	78.6	78.56	1.572	78.6	50.11	1.572	78.6	160.35	1.572	78.6				13.79	1.572	78.6
106.04	1.576		160.33	1.576	78.8	2.03	1.576	78.8	78.71	1.576	78.8	50.01	1.576	78.8	160.21	1.576	78.8				13.83	1.576	78.8
106.23	1.58		160.35	1.58	79	1.94	1.58	79	78.65	1.58	79	49.87	1.58	79	160.32	1.58	79				14.04	1.58	79
106.04	1.584		160.21	1.584	79.2	1.82	1.584	79.2	78.77	1.584	79.2	49.88	1.584	79.2	160.34	1.584	79.2				13.97	1.584	79.2
106.08	1.588		160.13	1.588	79.4	1.63	1.588	79.4	78.69	1.588	79.4	50.2	1.588	79.4	160.24	1.588	79.4				13.86	1.588	79.4
106.01	1.592		160.42	1.592	79.6	2.16	1.592	79.6	78.86	1.592	79.6	49.8	1.592	79.6	160.21	1.592	79.6				14.11	1.592	79.6
106.19	1.596		160.38	1.596	79.8	2.06	1.596	79.8	78.71	1.596	79.8	49.99	1.596	79.8	160.26	1.596	79.8				14.15	1.596	79.8
106.03	1.6		160.12	1.6	80	2.19	1.6	80	78.58	1.6	80	50.04	1.6	80	160.3	1.6	80				14.03	1.6	80
106.15	1.604		160.48	1.604	80.2	1.71	1.604	80.2	78.74	1.604	80.2	50.16	1.604	80.2	160.24	1.604	80.2				14.17	1.604	80.2
106.03	1.608		160.09	1.608	80.4	2.05	1.608	80.4	78.68	1.608	80.4	49.92	1.608	80.4	160.35	1.608	80.4				14.02	1.608	80.4
106.21	1.612		160.54	1.612	80.6	2.04	1.612	80.6	78.96	1.612	80.6	50.07	1.612	80.6	160.29	1.612	80.6				14.21	1.612	80.6
105.81	1.616		160.12	1.616	80.8	2.1	1.616	80.8	78.46	1.616	80.8	49.81	1.616	80.8	160.29	1.616	80.8				13.85	1.616	80.8
105.9	1.62		160.37	1.62	81	2.07	1.62	81	78.48	1.62	81	49.92	1.62	81	160.21	1.62	81				14.06	1.62	81
105.85	1.624		160.02	1.624	81.2	1.79	1.624	81.2	78.7	1.624	81.2	50.1	1.624	81.2	160.32	1.624	81.2				14.04	1.624	81.2
106.06	1.628		160.34	1.628	81.4	2.01	1.628	81.4	78.77	1.628	81.4	50.12	1.628	81.4	160.37	1.628	81.4				14.26	1.628	81.4
105.92	1.632		160.13	1.632	81.6	1.9	1.632	81.6	78.88	1.632	81.6	50.42	1.632	81.6	160.39	1.632	81.6				14	1.632	81.6
106	1.636		160.14	1.636	81.8	2.11	1.636	81.8	78.58	1.636	81.8	50	1.636	81.8	160.55	1.636	81.8				13.98	1.636	81.8
105.88	1.64		160.05	1.64	82	1.9	1.64	82	78.81	1.64	82	50.33	1.64	82	160.27	1.64	82				14.19	1.64	82
106.25	1.644		160.13	1.644	82.2	1.9	1.644	82.2	78.77	1.644	82.2	50.07	1.644	82.2	160.33	1.644	82.2				14.06	1.644	82.2
106.12	1.648		159.97	1.648	82.4	1.99	1.648	82.4	79.01	1.648	82.4	50.2	1.648	82.4	160.52	1.648	82.4				13.97	1.648	82.4
105.89	1.652		160.31	1.652	82.6	2.03	1.652	82.6	78.89	1.652	82.6	50.02	1.652	82.6	160.49	1.652	82.6				13.88	1.652	82.6
105.85	1.656		160.28	1.656	82.8	1.75	1.656	82.8	78.67	1.656	82.8	50.02	1.656	82.8	160.5	1.656	82.8				14.18	1.656	82.8
105.84	1.66		159.97	1.66	83	1.95	1.66	83	78.71	1.66	83	49.98	1.66	83	160.41	1.66	83				14.23	1.66	83
106.22	1.664		160.27	1.664	83.2	2.01	1.664	83.2	78.88	1.664	83.2	50.2	1.664	83.2	160.51	1.664	83.2				14.23	1.664	83.2
105.9	1.668		159.93	1.668	83.4	1.76	1.668	83.4	78.85	1.668	83.4	49.97	1.668	83.4	160.5	1.668	83.4				14.12	1.668	83.4
105.95	1.672		160.17	1.672	83.6	1.92	1.672	83.6	78.74	1.672	83.6	50.04	1.672	83.6	160.08	1.672	83.6				14.33	1.672	83.6
105.98	1.676		159.3	1.676	83.8	1.98	1.676	83.8	78.95	1.676	83.8	50.13	1.676	83.8	160.52	1.676	83.8				13.93	1.676	83.8
105.9	1.68		159.48	1.68	84	1.77	1.68	84	78.62	1.68	84	50.09	1.68	84	160.3	1.68	84				13.95	1.68	84
105.86	1.684		159.79	1.684	84.2	1.97	1.684	84.2	79.1	1.684	84.2	50.1	1.684	84.2	160.38	1.684	84.2				13.74	1.684	84.2
105.97	1.688		160.35	1.688	84.4	2.05	1.688	84.4	78.49	1.688	84.4	49.89	1.688	84.4	160.52	1.688	84.4				14.07	1.688	84.4
106	1.692		159.7	1.692	84.6	1.86	1.692	84.6	78.68	1.692	84.6	50.07	1.692	84.6	160.17	1.692	84.6				13.97	1.692	84.6
[truncated: 11,597 more rows]
[truncated: 34 more columns]

## Sheet: Time
30			30			30			15			15			15			45			45			45			60			60			60			75			75			75			90			90
[truncated: 260 more rows]
[truncated: 13 more columns]

[truncated: 2 more sheets: Time_Gc, Force,I,Q]
