# Supplementary material for: High‐Performance Electrochemical Adhesives Enabled by Perfluorinated Sulfonic‐Acid Ionomers with Precise Adhesion Control and Long‐Term Switchability
Source: Adv Sci (Weinh). 2025 Aug 21;12(42):e10512. doi: 10.1002/advs.202510512 (PMC12622435; doi:10.1002/advs.202510512)
Supplement: Supplementary file 2 — Supporting Information 2 [file ADVS-12-e10512-s003.zip › Data1/Long Term.xlsx]

## Sheet: Raw Data
240726_CEM_10week_14	240726_CEM_10week_14	240726_CEM_10week_14	240726_CEM_10week_15	240726_CEM_10week_15	240726_CEM_10week_15	240726_CEM_10week_16	240726_CEM_10week_16	240726_CEM_10week_16	CEM_1000uA_60sec_Day1_3	CEM_1000uA_60sec_Day1_3	CEM_1000uA_60sec_Day1_3
Force	Distance	Time	Force	Distance	Time	Force	Distance	Time	Force	Distance	Time
mN	mm	sec	mN	mm	sec	mN	mm	sec	mN	mm	sec
8801.22			9842.3			16044.4			17172.6
125.73	0	0	108.25	0	0	113.09	0	0	10.95	0	0
219.23	0.001	0.02	202.59	0.001	0.02	206.98	0.001	0.02	0.91	0.001	0.04
268.26	0.001	0.04	235.12	0.001	0.04	247.05	0.001	0.04	1.14	0.002	0.08
271.83	0.002	0.06	243.3	0.002	0.06	246.92	0.002	0.06	0.52	0.003	0.12
338.09	0.002	0.08	299.79	0.002	0.08	320.78	0.002	0.08	2.61	0.004	0.16
313.59	0.002	0.1	274.99	0.002	0.1	291.97	0.002	0.1	-0.21	0.004	0.2
376.73	0.003	0.12	326.95	0.003	0.12	354.86	0.003	0.12	1.11	0.005	0.24
396.23	0.003	0.14	346.16	0.003	0.14	371.4	0.003	0.14	1.81	0.006	0.28
381.28	0.004	0.16	330.16	0.004	0.16	356.62	0.004	0.16	1.4	0.007	0.32
468.7	0.004	0.18	400.56	0.004	0.18	447.06	0.004	0.18	3.47	0.008	0.36
454.13	0.004	0.2	391.1	0.004	0.2	423.21	0.004	0.2	0.67	0.008	0.4
481.2	0.005	0.22	417.27	0.005	0.22	455.42	0.005	0.22	2.26	0.009	0.44
504.29	0.005	0.24	422.72	0.005	0.24	482.44	0.005	0.24	2.53	0.01	0.48
507.1	0.006	0.26	434.34	0.006	0.26	478.85	0.006	0.26	2.02	0.011	0.52
559.83	0.006	0.28	476.12	0.006	0.28	525.03	0.006	0.28	4.51	0.012	0.56
543.07	0.006	0.3	457.35	0.006	0.3	518.11	0.006	0.3	1.18	0.012	0.6
587.79	0.007	0.32	502.94	0.007	0.32	565.9	0.007	0.32	1.97	0.013	0.64
605.61	0.007	0.34	500.46	0.007	0.34	562.85	0.007	0.34	2.31	0.014	0.68
591	0.008	0.36	501.13	0.008	0.36	564.59	0.008	0.36	3.61	0.015	0.72
666.22	0.008	0.38	566.48	0.008	0.38	639.71	0.008	0.38	4.88	0.016	0.76
652.63	0.008	0.4	528.85	0.008	0.4	614.58	0.008	0.4	1.18	0.016	0.8
683.92	0.009	0.42	586.62	0.009	0.42	655.55	0.009	0.42	3.71	0.017	0.84
719.26	0.009	0.44	596.89	0.009	0.44	681.28	0.009	0.44	2.5	0.018	0.88
710.61	0.01	0.46	576.26	0.01	0.46	675.95	0.01	0.46	3.61	0.019	0.92
771.38	0.01	0.48	658.26	0.01	0.48	738.5	0.01	0.48	5.26	0.02	0.96
767.74	0.01	0.5	631.1	0.01	0.5	728.81	0.01	0.5	2.44	0.02	1
807.6	0.011	0.52	661.55	0.011	0.52	771.19	0.011	0.52	4.04	0.021	1.04
807.99	0.011	0.54	672.16	0.011	0.54	772.13	0.011	0.54	2.91	0.022	1.08
812.08	0.012	0.56	669.75	0.012	0.56	776.51	0.012	0.56	3.53	0.023	1.12
877.53	0.012	0.58	726.23	0.012	0.58	834.38	0.012	0.58	6.11	0.024	1.16
853.96	0.012	0.6	684.29	0.012	0.6	806.09	0.012	0.6	3.15	0.024	1.2
883.91	0.013	0.62	735.51	0.013	0.62	853.82	0.013	0.62	4.27	0.025	1.24
911.74	0.013	0.64	750.35	0.013	0.64	868.26	0.013	0.64	3.63	0.026	1.28
895.75	0.014	0.66	714.67	0.014	0.66	847.09	0.014	0.66	4.68	0.027	1.32
956.67	0.014	0.68	791.39	0.014	0.68	918.81	0.014	0.68	6.18	0.028	1.36
948.67	0.014	0.7	774.58	0.014	0.7	907.21	0.014	0.7	3.51	0.028	1.4
986.28	0.015	0.72	798.34	0.015	0.72	933.19	0.015	0.72	6.09	0.029	1.44
1001.98	0.015	0.74	812.99	0.015	0.74	954.63	0.015	0.74	5.6	0.03	1.48
996.52	0.016	0.76	808.9	0.016	0.76	957.16	0.016	0.76	4.81	0.031	1.52
1069.61	0.016	0.78	878.46	0.016	0.78	1017.48	0.016	0.78	6.53	0.032	1.56
1054.84	0.016	0.8	842.14	0.016	0.8	996.77	0.016	0.8	4.19	0.032	1.6
1084.65	0.017	0.82	884.44	0.017	0.82	1045.96	0.017	0.82	5.94	0.033	1.64
1122.16	0.017	0.84	906.76	0.017	0.84	1072.93	0.017	0.84	5.85	0.034	1.68
1100.51	0.018	0.86	885.6	0.018	0.86	1046.29	0.018	0.86	5.65	0.035	1.72
1159.38	0.018	0.88	940.49	0.018	0.88	1108.61	0.018	0.88	7.26	0.036	1.76
1156.05	0.018	0.9	916.74	0.018	0.9	1107.99	0.018	0.9	4.33	0.036	1.8
1169.03	0.019	0.92	954.26	0.019	0.92	1114.45	0.019	0.92	6.93	0.037	1.84
1190.94	0.019	0.94	953.58	0.019	0.94	1135.71	0.019	0.94	6.76	0.038	1.88
1185.22	0.02	0.96	933.16	0.02	0.96	1127.76	0.02	0.96	6.05	0.039	1.92
1230.54	0.02	0.98	1003.6	0.02	0.98	1184.31	0.02	0.98	7.78	0.04	1.96
1217.19	0.02	1	968.7	0.02	1	1162.53	0.02	1	4.43	0.04	2
1251.9	0.021	1.02	993.24	0.021	1.02	1190.73	0.021	1.02	7.64	0.041	2.04
1267.22	0.021	1.04	1015.72	0.021	1.04	1211.76	0.021	1.04	6.36	0.042	2.08
1253.6	0.022	1.06	996.89	0.022	1.06	1204.39	0.022	1.06	7.2	0.043	2.12
1318.88	0.022	1.08	1056.83	0.022	1.08	1247.64	0.022	1.08	9.12	0.044	2.16
1310.14	0.022	1.1	1034.39	0.022	1.1	1255.86	0.022	1.1	4.26	0.044	2.2
1336.82	0.023	1.12	1063.21	0.023	1.12	1270.83	0.023	1.12	7.37	0.045	2.24
1351.38	0.023	1.14	1084.29	0.023	1.14	1300.21	0.023	1.14	7.27	0.046	2.28
1353.37	0.024	1.16	1060.55	0.024	1.16	1287.51	0.024	1.16	7.39	0.047	2.32
1415.12	0.024	1.18	1125.46	0.024	1.18	1341.96	0.024	1.18	9.16	0.048	2.36
1380.75	0.024	1.2	1099.86	0.024	1.2	1330.16	0.024	1.2	5.75	0.048	2.4
1421.51	0.025	1.22	1121.23	0.025	1.22	1361.52	0.025	1.22	9.07	0.049	2.44
1444.69	0.025	1.24	1140.57	0.025	1.24	1375.24	0.025	1.24	8.25	0.05	2.48
1414.48	0.026	1.26	1113.55	0.026	1.26	1354.09	0.026	1.26	7.81	0.051	2.52
1475.99	0.026	1.28	1167.67	0.026	1.28	1402.95	0.026	1.28	10.04	0.052	2.56
1463.88	0.026	1.3	1158.36	0.026	1.3	1396.54	0.026	1.3	6.49	0.052	2.6
1488.66	0.027	1.32	1162.38	0.027	1.32	1421.94	0.027	1.32	10.02	0.053	2.64
1502	0.027	1.34	1186.06	0.027	1.34	1433.06	0.027	1.34	8.24	0.054	2.68
1491.59	0.028	1.36	1176.98	0.028	1.36	1435.13	0.028	1.36	9.28	0.055	2.72
1561.28	0.028	1.38	1220.29	0.028	1.38	1494.97	0.028	1.38	10.11	0.056	2.76
1538.84	0.028	1.4	1205.25	0.028	1.4	1448.28	0.028	1.4	6.52	0.056	2.8
1569.88	0.029	1.42	1242.15	0.029	1.42	1518.16	0.029	1.42	10.71	0.057	2.84
1596.24	0.029	1.44	1253.66	0.029	1.44	1533.92	0.029	1.44	8.76	0.058	2.88
1592.97	0.03	1.46	1234	0.03	1.46	1502.04	0.03	1.46	9.03	0.059	2.92
1652.92	0.03	1.48	1303.42	0.03	1.48	1595.93	0.03	1.48	10.22	0.06	2.96
1629.98	0.03	1.5	1283.7	0.03	1.5	1565.36	0.03	1.5	7.62	0.06	3
1677.57	0.031	1.52	1295.92	0.031	1.52	1591.56	0.031	1.52	10.49	0.061	3.04
1682.73	0.031	1.54	1327.99	0.031	1.54	1619.15	0.031	1.54	9.76	0.062	3.08
1674.97	0.032	1.56	1297.34	0.032	1.56	1606.05	0.032	1.56	8.69	0.063	3.12
1728.63	0.032	1.58	1351.06	0.032	1.58	1656.58	0.032	1.58	11.96	0.064	3.16
1717.55	0.032	1.6	1354.32	0.032	1.6	1639.64	0.032	1.6	8.55	0.064	3.2
1750.64	0.033	1.62	1334.19	0.033	1.62	1669.78	0.033	1.62	10.92	0.065	3.24
1734.94	0.033	1.64	1364.87	0.033	1.64	1688.69	0.033	1.64	11.56	0.066	3.28
1754.24	0.034	1.66	1369.93	0.034	1.66	1655.23	0.034	1.66	10.1	0.067	3.32
1806.73	0.034	1.68	1379.14	0.034	1.68	1734.38	0.034	1.68	12.01	0.068	3.36
1761.88	0.034	1.7	1379.65	0.034	1.7	1711.09	0.034	1.7	9.01	0.068	3.4
1825.93	0.035	1.72	1413.6	0.035	1.72	1723.7	0.035	1.72	10.46	0.069	3.44
1822.09	0.035	1.74	1414.41	0.035	1.74	1755.41	0.035	1.74	11.04	0.07	3.48
1813.56	0.036	1.76	1392.29	0.036	1.76	1748.37	0.036	1.76	11.1	0.071	3.52
1886.62	0.036	1.78	1458.81	0.036	1.78	1786.16	0.036	1.78	13.26	0.072	3.56
1853.59	0.036	1.8	1455.24	0.036	1.8	1794.41	0.036	1.8	10.01	0.072	3.6
1899.8	0.037	1.82	1444.18	0.037	1.82	1822.21	0.037	1.82	11.48	0.073	3.64
1906.39	0.037	1.84	1477.91	0.037	1.84	1833.4	0.037	1.84	11.89	0.074	3.68
1907.38	0.038	1.86	1478	0.038	1.86	1816.86	0.038	1.86	11.26	0.075	3.72
1957.6	0.038	1.88	1496.32	0.038	1.88	1878.53	0.038	1.88	13.83	0.076	3.76
1921.4	0.038	1.9	1487.47	0.038	1.9	1858.83	0.038	1.9	10.67	0.076	3.8
1978.76	0.039	1.92	1513.81	0.039	1.92	1882.58	0.039	1.92	12.66	0.077	3.84
1963.04	0.039	1.94	1511.46	0.039	1.94	1887.16	0.039	1.94	12.05	0.078	3.88
1958.62	0.04	1.96	1501.21	0.04	1.96	1881.97	0.04	1.96	12.34	0.079	3.92
2013.85	0.04	1.98	1534.79	0.04	1.98	1930.75	0.04	1.98	14.49	0.08	3.96
1985.28	0.04	2	1531.89	0.04	2	1904.63	0.04	2	12.06	0.08	4
2027.6	0.041	2.02	1541.17	0.041	2.02	1936.62	0.041	2.02	13.62	0.081	4.04
2023.67	0.041	2.04	1550.22	0.041	2.04	1951.14	0.041	2.04	12.12	0.082	4.08
2021.32	0.042	2.06	1548.38	0.042	2.06	1946.34	0.042	2.06	13.37	0.083	4.12
2096.81	0.042	2.08	1587.89	0.042	2.08	1992.43	0.042	2.08	15.3	0.084	4.16
2055.16	0.042	2.1	1579.36	0.042	2.1	1984.3	0.042	2.1	11.96	0.084	4.2
2098.37	0.043	2.12	1599.92	0.043	2.12	2019.49	0.043	2.12	14.82	0.085	4.24
2118.24	0.043	2.14	1604.28	0.043	2.14	2028.04	0.043	2.14	12.59	0.086	4.28
2100.85	0.044	2.16	1606.71	0.044	2.16	2010.81	0.044	2.16	14.24	0.087	4.32
2160.53	0.044	2.18	1647.69	0.044	2.18	2085.08	0.044	2.18	15.55	0.088	4.36
2140.68	0.044	2.2	1619.84	0.044	2.2	2063.59	0.044	2.2	12.79	0.088	4.4
2179.94	0.045	2.22	1655.34	0.045	2.22	2079.09	0.045	2.22	14.87	0.089	4.44
2167.15	0.045	2.24	1651.57	0.045	2.24	2085.53	0.045	2.24	14.53	0.09	4.48
2160.27	0.046	2.26	1632.96	0.046	2.26	2085.43	0.046	2.26	15.53	0.091	4.52
2230.7	0.046	2.28	1683.64	0.046	2.28	2127.53	0.046	2.28	15.74	0.092	4.56
2183.66	0.046	2.3	1661.28	0.046	2.3	2110.21	0.046	2.3	13.62	0.092	4.6
2217.22	0.047	2.32	1675.33	0.047	2.32	2139.9	0.047	2.32	15.61	0.093	4.64
2243.21	0.047	2.34	1686.68	0.047	2.34	2141.6	0.047	2.34	15.6	0.094	4.68
2212.22	0.048	2.36	1676.85	0.048	2.36	2129.18	0.048	2.36	16.28	0.095	4.72
2268.8	0.048	2.38	1715.03	0.048	2.38	2185.52	0.048	2.38	16.88	0.096	4.76
2259.2	0.048	2.4	1688.79	0.048	2.4	2169.72	0.048	2.4	13.72	0.096	4.8
2287.07	0.049	2.42	1735.28	0.049	2.42	2190.5	0.049	2.42	16.31	0.097	4.84
2290.86	0.049	2.44	1724.42	0.049	2.44	2215.85	0.049	2.44	16.62	0.098	4.88
2285.99	0.05	2.46	1711.8	0.05	2.46	2198.68	0.05	2.46	16.56	0.099	4.92
2354.1	0.05	2.48	1777.49	0.05	2.48	2258.53	0.05	2.48	18.31	0.1	4.96
2316.04	0.05	2.5	1743.17	0.05	2.5	2235.85	0.05	2.5	14.76	0.1	5
2351.3	0.051	2.52	1765.12	0.051	2.52	2260.1	0.051	2.52	17.12	0.101	5.04
2366.36	0.051	2.54	1772.18	0.051	2.54	2275.56	0.051	2.54	17.25	0.102	5.08
2341.79	0.052	2.56	1762.84	0.052	2.56	2257.25	0.052	2.56	17.84	0.103	5.12
2402.05	0.052	2.58	1796.7	0.052	2.58	2308.1	0.052	2.58	19.33	0.104	5.16
2375.79	0.052	2.6	1777.4	0.052	2.6	2295.9	0.052	2.6	15.12	0.104	5.2
2398.65	0.053	2.62	1800.24	0.053	2.62	2303.6	0.053	2.62	18.03	0.105	5.24
2411.87	0.053	2.64	1793.76	0.053	2.64	2320.55	0.053	2.64	17.64	0.106	5.28
2392.35	0.054	2.66	1793.77	0.054	2.66	2309.61	0.054	2.66	17.99	0.107	5.32
2449.24	0.054	2.68	1827.08	0.054	2.68	2347.25	0.054	2.68	19.71	0.108	5.36
2419.97	0.054	2.7	1801.21	0.054	2.7	2338.74	0.054	2.7	16.87	0.108	5.4
2458.77	0.055	2.72	1845.66	0.055	2.72	2371.79	0.055	2.72	18.71	0.109	5.44
2469.51	0.055	2.74	1830.88	0.055	2.74	2362.05	0.055	2.74	18.78	0.11	5.48
2444.74	0.056	2.76	1824.38	0.056	2.76	2376.87	0.056	2.76	18.41	0.111	5.52
2524.36	0.056	2.78	1886.58	0.056	2.78	2421.88	0.056	2.78	21.31	0.112	5.56
2491.85	0.056	2.8	1849.53	0.056	2.8	2381.5	0.056	2.8	18.34	0.112	5.6
2521.47	0.057	2.82	1882.49	0.057	2.82	2450.78	0.057	2.82	20.34	0.113	5.64
2538.02	0.057	2.84	1883.19	0.057	2.84	2443.7	0.057	2.84	19.41	0.114	5.68
2519.33	0.058	2.86	1875.63	0.058	2.86	2414.86	0.058	2.86	20.1	0.115	5.72
2581.63	0.058	2.88	1921.06	0.058	2.88	2495.26	0.058	2.88	20.7	0.116	5.76
2536.43	0.058	2.9	1877.25	0.058	2.9	2453.7	0.058	2.9	18.7	0.116	5.8
2577.27	0.059	2.92	1918.18	0.059	2.92	2479.17	0.059	2.92	21.57	0.117	5.84
2585.59	0.059	2.94	1915.02	0.059	2.94	2482.52	0.059	2.94	20.81	0.118	5.88
2551.81	0.06	2.96	1884.91	0.06	2.96	2475.27	0.06	2.96	20.35	0.119	5.92
2609.92	0.06	2.98	1933.93	0.06	2.98	2525.97	0.06	2.98	21.95	0.12	5.96
2591.92	0.06	3	1918.22	0.06	3	2472.34	0.06	3	19.67	0.12	6
2609.33	0.061	3.02	1919.77	0.061	3.02	2530.24	0.061	3.02	22.23	0.121	6.04
2614.16	0.061	3.04	1933.49	0.061	3.04	2530.92	0.061	3.04	21.41	0.122	6.08
2609.19	0.062	3.06	1931.49	0.062	3.06	2500.07	0.062	3.06	21.42	0.123	6.12
2672.44	0.062	3.08	1956.4	0.062	3.08	2579.68	0.062	3.08	23.51	0.124	6.16
2621.74	0.062	3.1	1945.42	0.062	3.1	2541.24	0.062	3.1	19.94	0.124	6.2
2670.61	0.063	3.12	1969.89	0.063	3.12	2577.17	0.063	3.12	23.25	0.125	6.24
2691.87	0.063	3.14	1965.52	0.063	3.14	2585.09	0.063	3.14	22.93	0.126	6.28
2643.73	0.064	3.16	1963.05	0.064	3.16	2564.74	0.064	3.16	22.34	0.127	6.32
2720.38	0.064	3.18	1996.74	0.064	3.18	2637.28	0.064	3.18	24.59	0.128	6.36
2703.19	0.064	3.2	1975.97	0.064	3.2	2590.72	0.064	3.2	21.54	0.128	6.4
2703.93	0.065	3.22	2003.05	0.065	3.22	2628.47	0.065	3.22	24.33	0.129	6.44
2721.73	0.065	3.24	1988.18	0.065	3.24	2631.49	0.065	3.24	24.27	0.13	6.48
2709.89	0.066	3.26	1978.37	0.066	3.26	2609.15	0.066	3.26	23.58	0.131	6.52
2749.99	0.066	3.28	2027.37	0.066	3.28	2663.38	0.066	3.28	26.39	0.132	6.56
2722.86	0.066	3.3	1987.88	0.066	3.3	2633.34	0.066	3.3	22.53	0.132	6.6
2753	0.067	3.32	2013.8	0.067	3.32	2665.23	0.067	3.32	24.81	0.133	6.64
2763.28	0.067	3.34	2019.28	0.067	3.34	2659.72	0.067	3.34	24.92	0.134	6.68
2733.42	0.068	3.36	1998.33	0.068	3.36	2651.97	0.068	3.36	24.47	0.135	6.72
2793.51	0.068	3.38	2049.26	0.068	3.38	2714.35	0.068	3.38	26.97	0.136	6.76
2783.53	0.068	3.4	2016.01	0.068	3.4	2673.46	0.068	3.4	24.5	0.136	6.8
2795.32	0.069	3.42	2055.06	0.069	3.42	2720.29	0.069	3.42	26.32	0.137	6.84
2812.13	0.069	3.44	2055.83	0.069	3.44	2726.6	0.069	3.44	26.19	0.138	6.88
2806.96	0.07	3.46	2032.67	0.07	3.46	2711.12	0.07	3.46	26.34	0.139	6.92
2858.64	0.07	3.48	2098.7	0.07	3.48	2771.77	0.07	3.48	27.99	0.14	6.96
2828.78	0.07	3.5	2061.91	0.07	3.5	2747.57	0.07	3.5	26.07	0.14	7
2867.04	0.071	3.52	2086.16	0.071	3.52	2784.99	0.071	3.52	26.76	0.141	7.04
2870.37	0.071	3.54	2092.38	0.071	3.54	2767.78	0.071	3.54	26.96	0.142	7.08
2851.22	0.072	3.56	2070.26	0.072	3.56	2773.69	0.072	3.56	28.03	0.143	7.12
2901.09	0.072	3.58	2122.17	0.072	3.58	2826.96	0.072	3.58	30.2	0.144	7.16
2880.11	0.072	3.6	2084.7	0.072	3.6	2776.53	0.072	3.6	27	0.144	7.2
2902.74	0.073	3.62	2109.99	0.073	3.62	2828.31	0.073	3.62	29.17	0.145	7.24
2902.44	0.073	3.64	2114.94	0.073	3.64	2828.78	0.073	3.64	28.89	0.146	7.28
2890.04	0.074	3.66	2086.78	0.074	3.66	2793.45	0.074	3.66	28.86	0.147	7.32
2943.63	0.074	3.68	2137.7	0.074	3.68	2864.72	0.074	3.68	31.13	0.148	7.36
2908.78	0.074	3.7	2109.45	0.074	3.7	2834.98	0.074	3.7	28.54	0.148	7.4
2941.07	0.075	3.72	2129.74	0.075	3.72	2855.83	0.075	3.72	30.8	0.149	7.44
2950.29	0.075	3.74	2133.04	0.075	3.74	2864.09	0.075	3.74	29.71	0.15	7.48
2927	0.076	3.76	2114.92	0.076	3.76	2855.46	0.076	3.76	30.08	0.151	7.52
2989.76	0.076	3.78	2171.58	0.076	3.78	2910.95	0.076	3.78	32.22	0.152	7.56
2963.57	0.076	3.8	2133.03	0.076	3.8	2872.76	0.076	3.8	30.17	0.152	7.6
2988.34	0.077	3.82	2163.99	0.077	3.82	2920.24	0.077	3.82	31.43	0.153	7.64
2999.03	0.077	3.84	2167.83	0.077	3.84	2925.12	0.077	3.84	31.69	0.154	7.68
2982.36	0.078	3.86	2143.88	0.078	3.86	2889.86	0.078	3.86	32.38	0.155	7.72
3029.93	0.078	3.88	2193.99	0.078	3.88	2963.35	0.078	3.88	33.65	0.156	7.76
3003.5	0.078	3.9	2155.58	0.078	3.9	2929.69	0.078	3.9	30.75	0.156	7.8
3025.63	0.079	3.92	2182.05	0.079	3.92	2936.51	0.079	3.92	33.6	0.157	7.84
3029.89	0.079	3.94	2178.02	0.079	3.94	2961.7	0.079	3.94	34.01	0.158	7.88
3008.32	0.08	3.96	2155.63	0.08	3.96	2931.45	0.08	3.96	34.25	0.159	7.92
3052.3	0.08	3.98	2198.93	0.08	3.98	2974.91	0.08	3.98	34.71	0.16	7.96
3031.88	0.08	4	2168.29	0.08	4	2954.97	0.08	4	32.76	0.16	8
3051.76	0.081	4.02	2191.79	0.081	4.02	2983.62	0.081	4.02	35.03	0.161	8.04
3058.99	0.081	4.04	2190.94	0.081	4.04	2982.79	0.081	4.04	35.16	0.162	8.08
3044.01	0.082	4.06	2178.54	0.082	4.06	2959.5	0.082	4.06	36.34	0.163	8.12
3099.81	0.082	4.08	2228.3	0.082	4.08	3041.37	0.082	4.08	37.17	0.164	8.16
3076.07	0.082	4.1	2188.48	0.082	4.1	2999.81	0.082	4.1	34.24	0.164	8.2
3096.03	0.083	4.12	2227.42	0.083	4.12	3019.57	0.083	4.12	36.61	0.165	8.24
3115.98	0.083	4.14	2229.1	0.083	4.14	3052.89	0.083	4.14	36.99	0.166	8.28
3095.83	0.084	4.16	2201.6	0.084	4.16	3023.07	0.084	4.16	37.29	0.167	8.32
3141.2	0.084	4.18	2255.42	0.084	4.18	3074.06	0.084	4.18	39.67	0.168	8.36
3129.52	0.084	4.2	2231.2	0.084	4.2	3056.91	0.084	4.2	37.08	0.168	8.4
3145.49	0.085	4.22	2247.17	0.085	4.22	3081.1	0.085	4.22	38.72	0.169	8.44
3141.37	0.085	4.24	2236.89	0.085	4.24	3075.84	0.085	4.24	39	0.17	8.48
3134.1	0.086	4.26	2230.55	0.086	4.26	3058.23	0.086	4.26	40	0.171	8.52
3174.09	0.086	4.28	2271.35	0.086	4.28	3120.92	0.086	4.28	41.56	0.172	8.56
3145.76	0.086	4.3	2226.49	0.086	4.3	3077.2	0.086	4.3	39.1	0.172	8.6
3169.23	0.087	4.32	2259.26	0.087	4.32	3100.16	0.087	4.32	41.72	0.173	8.64
3174.18	0.087	4.34	2260.66	0.087	4.34	3123.35	0.087	4.34	40.81	0.174	8.68
3157.03	0.088	4.36	2230.95	0.088	4.36	3083.43	0.088	4.36	41.96	0.175	8.72
3196.53	0.088	4.38	2283.68	0.088	4.38	3145.95	0.088	4.38	43.95	0.176	8.76
3180.3	0.088	4.4	2250.18	0.088	4.4	3119.15	0.088	4.4	41.87	0.176	8.8
3210.5	0.089	4.42	2274.97	0.089	4.42	3142.02	0.089	4.42	45.34	0.177	8.84
3203.98	0.089	4.44	2280.86	0.089	4.44	3158.91	0.089	4.44	43.87	0.178	8.88
3196.6	0.09	4.46	2256.06	0.09	4.46	3130.54	0.09	4.46	44.17	0.179	8.92
3254.72	0.09	4.48	2312.29	0.09	4.48	3199.21	0.09	4.48	45.63	0.18	8.96
3216.22	0.09	4.5	2276.45	0.09	4.5	3165.02	0.09	4.5	44.16	0.18	9
3247.96	0.091	4.52	2300.13	0.091	4.52	3197.71	0.091	4.52	46.49	0.181	9.04
3250.51	0.091	4.54	2305.69	0.091	4.54	3194.79	0.091	4.54	46.91	0.182	9.08
3235.35	0.092	4.56	2270.32	0.092	4.56	3170.56	0.092	4.56	47.3	0.183	9.12
3274.1	0.092	4.58	2326.54	0.092	4.58	3241.39	0.092	4.58	48.22	0.184	9.16
3244.16	0.092	4.6	2297.08	0.092	4.6	3195.03	0.092	4.6	47.04	0.184	9.2
3281.22	0.093	4.62	2296.41	0.093	4.62	3211.63	0.093	4.62	49.97	0.185	9.24
3263.23	0.093	4.64	2314.75	0.093	4.64	3236.27	0.093	4.64	50.97	0.186	9.28
3254.09	0.094	4.66	2293.13	0.094	4.66	3202.43	0.094	4.66	49.85	0.187	9.32
3311.13	0.094	4.68	2323.31	0.094	4.68	3249.75	0.094	4.68	51.7	0.188	9.36
3265.97	0.094	4.7	2301.99	0.094	4.7	3228.46	0.094	4.7	50.15	0.188	9.4
3309.83	0.095	4.72	2333.31	0.095	4.72	3261.51	0.095	4.72	52.35	0.189	9.44
3304.79	0.095	4.74	2328.05	0.095	4.74	3264.37	0.095	4.74	53.2	0.19	9.48
3287.47	0.096	4.76	2297.12	0.096	4.76	3238.3	0.096	4.76	53.85	0.191	9.52
3356.84	0.096	4.78	2371.33	0.096	4.78	3314.16	0.096	4.78	56.25	0.192	9.56
3313.48	0.096	4.8	2335.67	0.096	4.8	3279.41	0.096	4.8	54.43	0.192	9.6
3353.18	0.097	4.82	2340.7	0.097	4.82	3301.33	0.097	4.82	56.85	0.193	9.64
3352.48	0.097	4.84	2363.98	0.097	4.84	3322.88	0.097	4.84	56.87	0.194	9.68
3338.34	0.098	4.86	2344.35	0.098	4.86	3291.92	0.098	4.86	58.34	0.195	9.72
3386.4	0.098	4.88	2368.81	0.098	4.88	3344.86	0.098	4.88	60.29	0.196	9.76
3343.29	0.098	4.9	2349.12	0.098	4.9	3324.21	0.098	4.9	58.31	0.196	9.8
3387.17	0.099	4.92	2371.16	0.099	4.92	3331.68	0.099	4.92	61.94	0.197	9.84
3371.42	0.099	4.94	2355.54	0.099	4.94	3337.45	0.099	4.94	62.09	0.198	9.88
3344.52	0.1	4.96	2337.08	0.1	4.96	3327.05	0.1	4.96	62.89	0.199	9.92
3405.12	0.1	4.98	2386.49	0.1	4.98	3352.65	0.1	4.98	64.78	0.2	9.96
3368.56	0.1	5	2342.46	0.1	5	3341.63	0.1	5	64.11	0.2	10
3388.07	0.101	5.02	2364.6	0.101	5.02	3357.55	0.101	5.02	66.51	0.201	10.04
3390.59	0.101	5.04	2373.99	0.101	5.04	3358.78	0.101	5.04	66.45	0.202	10.08
3382.75	0.102	5.06	2343.76	0.102	5.06	3345.12	0.102	5.06	67.83	0.203	10.12
3426.1	0.102	5.08	2392.89	0.102	5.08	3399.47	0.102	5.08	71.02	0.204	10.16
3388	0.102	5.1	2365.56	0.102	5.1	3372.2	0.102	5.1	69.8	0.204	10.2
3435.7	0.103	5.12	2388.45	0.103	5.12	3388.93	0.103	5.12	73.12	0.205	10.24
3429.73	0.103	5.14	2385.49	0.103	5.14	3407.82	0.103	5.14	73.31	0.206	10.28
3400.61	0.104	5.16	2359.83	0.104	5.16	3388.41	0.104	5.16	74.31	0.207	10.32
3467.65	0.104	5.18	2427.36	0.104	5.18	3421.2	0.104	5.18	77.77	0.208	10.36
3436.42	0.104	5.2	2374.22	0.104	5.2	3421.11	0.104	5.2	76.83	0.208	10.4
3443.82	0.105	5.22	2389.64	0.105	5.22	3430.01	0.105	5.22	79.98	0.209	10.44
3450.69	0.105	5.24	2410.83	0.105	5.24	3416.46	0.105	5.24	81.12	0.21	10.48
3438.92	0.106	5.26	2364.94	0.106	5.26	3415.25	0.106	5.26	83.22	0.211	10.52
3465.54	0.106	5.28	2403.24	0.106	5.28	3458.08	0.106	5.28	86.36	0.212	10.56
3443.49	0.106	5.3	2395.14	0.106	5.3	3423.87	0.106	5.3	86.53	0.212	10.6
3474.56	0.107	5.32	2392.77	0.107	5.32	3439.34	0.107	5.32	89.54	0.213	10.64
3460.02	0.107	5.34	2393.89	0.107	5.34	3459.03	0.107	5.34	90.66	0.214	10.68
3447.67	0.108	5.36	2383.6	0.108	5.36	3431.91	0.108	5.36	92.77	0.215	10.72
3499.36	0.108	5.38	2419.04	0.108	5.38	3472.38	0.108	5.38	95.54	0.216	10.76
3469	0.108	5.4	2391.95	0.108	5.4	3462.99	0.108	5.4	96.13	0.216	10.8
3494.32	0.109	5.42	2416.71	0.109	5.42	3482.64	0.109	5.42	100.7	0.217	10.84
3500.05	0.109	5.44	2416.88	0.109	5.44	3489.41	0.109	5.44	102.95	0.218	10.88
3490.76	0.11	5.46	2401.94	0.11	5.46	3472.93	0.11	5.46	104.66	0.219	10.92
3534.41	0.11	5.48	2441.26	0.11	5.48	3532.02	0.11	5.48	107.7	0.22	10.96
3501.79	0.11	5.5	2418.88	0.11	5.5	3504.73	0.11	5.5	108.16	0.22	11
3538.33	0.111	5.52	2440.36	0.111	5.52	3520.27	0.111	5.52	112.82	0.221	11.04
3533.37	0.111	5.54	2427.73	0.111	5.54	3536.33	0.111	5.54	115.77	0.222	11.08
3510.19	0.112	5.56	2419.51	0.112	5.56	3511.98	0.112	5.56	120.09	0.223	11.12
3566.72	0.112	5.58	2458.14	0.112	5.58	3559.2	0.112	5.58	125.12	0.224	11.16
3529.75	0.112	5.6	2422.79	0.112	5.6	3542.62	0.112	5.6	127.27	0.224	11.2
3549.87	0.113	5.62	2444.17	0.113	5.62	3547.26	0.113	5.62	134.11	0.225	11.24
3554.97	0.113	5.64	2438.33	0.113	5.64	3553.35	0.113	5.64	138.44	0.226	11.28
3527.99	0.114	5.66	2424.8	0.114	5.66	3546.56	0.114	5.66	141.99	0.227	11.32
3578.63	0.114	5.68	2452.61	0.114	5.68	3575.1	0.114	5.68	148.96	0.228	11.36
3546.5	0.114	5.7	2428.54	0.114	5.7	3553.88	0.114	5.7	152.96	0.228	11.4
3570.28	0.115	5.72	2458.12	0.115	5.72	3584.36	0.115	5.72	161.09	0.229	11.44
3574.73	0.115	5.74	2436.08	0.115	5.74	3579.08	0.115	5.74	167.89	0.23	11.48
3546.12	0.116	5.76	2433.03	0.116	5.76	3561.4	0.116	5.76	175.19	0.231	11.52
3615.1	0.116	5.78	2477.26	0.116	5.78	3617.99	0.116	5.78	184.71	0.232	11.56
3570.47	0.116	5.8	2438.73	0.116	5.8	3594.41	0.116	5.8	193.41	0.232	11.6
3596.98	0.117	5.82	2474.58	0.117	5.82	3614.2	0.117	5.82	203.5	0.233	11.64
3614.74	0.117	5.84	2459.88	0.117	5.84	3616.08	0.117	5.84	211.53	0.234	11.68
3576.8	0.118	5.86	2449.16	0.118	5.86	3609.79	0.118	5.86	223.42	0.235	11.72
3632.47	0.118	5.88	2491.99	0.118	5.88	3645.48	0.118	5.88	232.99	0.236	11.76
3602.88	0.118	5.9	2445.05	0.118	5.9	3612.71	0.118	5.9	251.88	0.236	11.8
3607.3	0.119	5.92	2475.13	0.119	5.92	3647.9	0.119	5.92	271.22	0.237	11.84
3620.51	0.119	5.94	2467.79	0.119	5.94	3633.77	0.119	5.94	287.72	0.238	11.88
3592.37	0.12	5.96	2437.79	0.12	5.96	3611.42	0.12	5.96	306.25	0.239	11.92
3636.4	0.12	5.98	2486.47	0.12	5.98	3665.37	0.12	5.98	322	0.24	11.96
3601.53	0.12	6	2453.01	0.12	6	3628.99	0.12	6	348.91	0.24	12
3627.5	0.121	6.02	2461.29	0.121	6.02	3650.55	0.121	6.02	368.25	0.241	12.04
3635.52	0.121	6.04	2477.81	0.121	6.04	3656.16	0.121	6.04	389.6	0.242	12.08
3599.38	0.122	6.06	2450	0.122	6.06	3640.06	0.122	6.06	416.33	0.243	12.12
3667.59	0.122	6.08	2488.82	0.122	6.08	3694.85	0.122	6.08	441.8	0.244	12.16
3637.25	0.122	6.1	2475.16	0.122	6.1	3659.5	0.122	6.1	481.25	0.244	12.2
3649.91	0.123	6.12	2490.69	0.123	6.12	3694.27	0.123	6.12	507.31	0.245	12.24
3669.92	0.123	6.14	2485.19	0.123	6.14	3697.62	0.123	6.14	535.04	0.246	12.28
3641.49	0.124	6.16	2472.34	0.124	6.16	3678.35	0.124	6.16	559.51	0.247	12.32
3695.06	0.124	6.18	2521.06	0.124	6.18	3735.82	0.124	6.18	582.84	0.248	12.36
3663.63	0.124	6.2	2488.15	0.124	6.2	3700.43	0.124	6.2	623.73	0.248	12.4
3684.77	0.125	6.22	2492.49	0.125	6.22	3728.35	0.125	6.22	653.41	0.249	12.44
3685.61	0.125	6.24	2503.59	0.125	6.24	3725.99	0.125	6.24	686.78	0.25	12.48
3658.07	0.126	6.26	2488.7	0.126	6.26	3699.52	0.126	6.26	718.35	0.251	12.52
3704.91	0.126	6.28	2501.4	0.126	6.28	3754.99	0.126	6.28	744.05	0.252	12.56
3676.13	0.126	6.3	2485.87	0.126	6.3	3722.27	0.126	6.3	790.57	0.252	12.6
3690.71	0.127	6.32	2518.81	0.127	6.32	3737.4	0.127	6.32	807.05	0.253	12.64
3692.75	0.127	6.34	2485.5	0.127	6.34	3742.23	0.127	6.34	834.93	0.254	12.68
3673.54	0.128	6.36	2475.35	0.128	6.36	3723.67	0.128	6.36	862.75	0.255	12.72
3717.25	0.128	6.38	2536.35	0.128	6.38	3770.91	0.128	6.38	887.31	0.256	12.76
3684.07	0.128	6.4	2480.31	0.128	6.4	3741.82	0.128	6.4	926.78	0.256	12.8
3713.55	0.129	6.42	2506.5	0.129	6.42	3768.05	0.129	6.42	955.9	0.257	12.84
3717.92	0.129	6.44	2523.25	0.129	6.44	3772.57	0.129	6.44	989.09	0.258	12.88
3691.6	0.13	6.46	2491.87	0.13	6.46	3762.01	0.13	6.46	1009.72	0.259	12.92
3747.33	0.13	6.48	2537.38	0.13	6.48	3805.29	0.13	6.48	1033.36	0.26	12.96
3719.32	0.13	6.5	2507.4	0.13	6.5	3779.31	0.13	6.5	1062.38	0.26	13
3740.86	0.131	6.52	2537.85	0.131	6.52	3818.67	0.131	6.52	1093	0.261	13.04
3734.44	0.131	6.54	2520.65	0.131	6.54	3795.51	0.131	6.54	1118.92	0.262	13.08
3721.55	0.132	6.56	2498.31	0.132	6.56	3786.39	0.132	6.56	1144.58	0.263	13.12
3764.29	0.132	6.58	2558.42	0.132	6.58	3842.63	0.132	6.58	1174.22	0.264	13.16
3728.09	0.132	6.6	2506.49	0.132	6.6	3795.06	0.132	6.6	1216.39	0.264	13.2
3748.89	0.133	6.62	2525.49	0.133	6.62	3824.44	0.133	6.62	1248.36	0.265	13.24
3749.92	0.133	6.64	2533.9	0.133	6.64	3823.24	0.133	6.64	1271.63	0.266	13.28
3728.54	0.134	6.66	2503.14	0.134	6.66	3805.19	0.134	6.66	1296.92	0.267	13.32
3771.11	0.134	6.68	2548.41	0.134	6.68	3854.9	0.134	6.68	1320.94	0.268	13.36
3743.76	0.134	6.7	2512.62	0.134	6.7	3815.66	0.134	6.7	1352.64	0.268	13.4
3772.5	0.135	6.72	2546.57	0.135	6.72	3856.93	0.135	6.72	1386.11	0.269	13.44
3769.69	0.135	6.74	2536.45	0.135	6.74	3856.92	0.135	6.74	1404.96	0.27	13.48
3749.92	0.136	6.76	2513.03	0.136	6.76	3825.14	0.136	6.76	1440.11	0.271	13.52
3814.45	0.136	6.78	2579.84	0.136	6.78	3908.08	0.136	6.78	1466.38	0.272	13.56
3775.02	0.136	6.8	2532.74	0.136	6.8	3861.46	0.136	6.8	1496.76	0.272	13.6
3798.63	0.137	6.82	2561.45	0.137	6.82	3884.2	0.137	6.82	1529.82	0.273	13.64
3815.11	0.137	6.84	2563.56	0.137	6.84	3911.03	0.137	6.84	1540.63	0.274	13.68
3782.39	0.138	6.86	2536.9	0.138	6.86	3870.73	0.138	6.86	1569.41	0.275	13.72
3828.84	0.138	6.88	2583.51	0.138	6.88	3924.11	0.138	6.88	1593.95	0.276	13.76
3799.16	0.138	6.9	2544.16	0.138	6.9	3898.75	0.138	6.9	1633.87	0.276	13.8
3811.86	0.139	6.92	2562.91	0.139	6.92	3907.58	0.139	6.92	1670.1	0.277	13.84
3816.38	0.139	6.94	2553.68	0.139	6.94	3915.17	0.139	6.94	1695.23	0.278	13.88
3784.64	0.14	6.96	2538.47	0.14	6.96	3887.02	0.14	6.96	1721.12	0.279	13.92
3832.16	0.14	6.98	2572.63	0.14	6.98	3931.32	0.14	6.98	1738.55	0.28	13.96
3806.14	0.14	7	2533.51	0.14	7	3905.42	0.14	7	1775.76	0.28	14
3805.47	0.141	7.02	2561.29	0.141	7.02	3918.34	0.141	7.02	1798.35	0.281	14.04
3829.74	0.141	7.04	2557.73	0.141	7.04	3929.17	0.141	7.04	1819.19	0.282	14.08
3801.46	0.142	7.06	2534.42	0.142	7.06	3904.37	0.142	7.06	1847.25	0.283	14.12
3839.69	0.142	7.08	2578.06	0.142	7.08	3958.65	0.142	7.08	1872.51	0.284	14.16
3827.23	0.142	7.1	2553.05	0.142	7.1	3929.1	0.142	7.1	1911.33	0.284	14.2
3838.99	0.143	7.12	2577.25	0.143	7.12	3947.29	0.143	7.12	1940.5	0.285	14.24
3847.67	0.143	7.14	2558.39	0.143	7.14	3963.26	0.143	7.14	1955.72	0.286	14.28
3821.91	0.144	7.16	2552.99	0.144	7.16	3937.98	0.144	7.16	1980.71	0.287	14.32
3866.73	0.144	7.18	2598.13	0.144	7.18	3980.5	0.144	7.18	1996.74	0.288	14.36
3851.75	0.144	7.2	2551.49	0.144	7.2	3961.45	0.144	7.2	2032.66	0.288	14.4
3841.78	0.145	7.22	2578.12	0.145	7.22	3973.48	0.145	7.22	2061.44	0.289	14.44
3850.91	0.145	7.24	2566.12	0.145	7.24	3968.6	0.145	7.24	2082.73	0.29	14.48
3845.56	0.146	7.26	2551.69	0.146	7.26	3952.2	0.146	7.26	2113.8	0.291	14.52
3855	0.146	7.28	2583.21	0.146	7.28	3999.16	0.146	7.28	2131.78	0.292	14.56
3840.34	0.146	7.3	2543.33	0.146	7.3	3952.95	0.146	7.3	2167.6	0.292	14.6
3866.2	0.147	7.32	2578.9	0.147	7.32	3985.79	0.147	7.32	2184.71	0.293	14.64
3849.77	0.147	7.34	2566.48	0.147	7.34	3989.09	0.147	7.34	2200.84	0.294	14.68
3838.68	0.148	7.36	2538.79	0.148	7.36	3956.64	0.148	7.36	2223.01	0.295	14.72
3883.22	0.148	7.38	2593.83	0.148	7.38	4013.87	0.148	7.38	2237.52	0.296	14.76
3850.95	0.148	7.4	2555.07	0.148	7.4	3979.85	0.148	7.4	2277.85	0.296	14.8
3880.42	0.149	7.42	2582.87	0.149	7.42	4013.25	0.149	7.42	2299.55	0.297	14.84
3879.5	0.149	7.44	2581.48	0.149	7.44	4011.64	0.149	7.44	2320.85	0.298	14.88
3866.12	0.15	7.46	2556.15	0.15	7.46	3987.06	0.15	7.46	2341.61	0.299	14.92
3911.7	0.15	7.48	2617.48	0.15	7.48	4065.48	0.15	7.48	2355.24	0.3	14.96
3879.39	0.15	7.5	2572.64	0.15	7.5	4010.32	0.15	7.5	2386.3	0.3	15
3910.81	0.151	7.52	2593.48	0.151	7.52	4036.59	0.151	7.52	2405.95	0.301	15.04
3898.83	0.151	7.54	2600.46	0.151	7.54	4058.89	0.151	7.54	2421.87	0.302	15.08
3882.65	0.152	7.56	2570.57	0.152	7.56	4016.81	0.152	7.56	2447.33	0.303	15.12
3937.66	0.152	7.58	2617.66	0.152	7.58	4069.9	0.152	7.58	2472.19	0.304	15.16
3887.49	0.152	7.6	2579.14	0.152	7.6	4046.46	0.152	7.6	2512.69	0.304	15.2
3913.65	0.153	7.62	2598.85	0.153	7.62	4057.6	0.153	7.62	2532.62	0.305	15.24
3922.17	0.153	7.64	2603.69	0.153	7.64	4062.25	0.153	7.64	2555.78	0.306	15.28
3889.28	0.154	7.66	2566.43	0.154	7.66	4040.09	0.154	7.66	2576.28	0.307	15.32
3934.88	0.154	7.68	2612.45	0.154	7.68	4085.11	0.154	7.68	2591.25	0.308	15.36
3904.09	0.154	7.7	2593.55	0.154	7.7	4055.08	0.154	7.7	2628.44	0.308	15.4
3931.73	0.155	7.72	2594.31	0.155	7.72	4080.21	0.155	7.72	2643.81	0.309	15.44
3925.97	0.155	7.74	2598.84	0.155	7.74	4079.31	0.155	7.74	2670.57	0.31	15.48
3897.61	0.156	7.76	2583.85	0.156	7.76	4061.94	0.156	7.76	2696.93	0.311	15.52
3966.06	0.156	7.78	2631.73	0.156	7.78	4117.26	0.156	7.78	2712.89	0.312	15.56
3924.1	0.156	7.8	2584.45	0.156	7.8	4078.42	0.156	7.8	2753.06	0.312	15.6
3941	0.157	7.82	2617.35	0.157	7.82	4113.76	0.157	7.82	2764.13	0.313	15.64
3958.95	0.157	7.84	2631.5	0.157	7.84	4113.64	0.157	7.84	2782.94	0.314	15.68
3926.71	0.158	7.86	2580.16	0.158	7.86	4093.63	0.158	7.86	2806.63	0.315	15.72
3970.14	0.158	7.88	2632.66	0.158	7.88	4142.73	0.158	7.88	2821.4	0.316	15.76
3949.4	0.158	7.9	2619.12	0.158	7.9	4101.71	0.158	7.9	2862.73	0.316	15.8
3951.27	0.159	7.92	2602.37	0.159	7.92	4136.09	0.159	7.92	2888.82	0.317	15.84
3956.83	0.159	7.94	2612.19	0.159	7.94	4123.88	0.159	7.94	2910.55	0.318	15.88
3941.42	0.16	7.96	2601.77	0.16	7.96	4101.18	0.16	7.96	2937.56	0.319	15.92
3963.52	0.16	7.98	2619.66	0.16	7.98	4160.7	0.16	7.98	2947.54	0.32	15.96
3946.25	0.16	8	2592.8	0.16	8	4107.51	0.16	8	2974.53	0.32	16
3966.66	0.161	8.02	2620.74	0.161	8.02	4140.97	0.161	8.02	2999.55	0.321	16.04
3957.69	0.161	8.04	2615.25	0.161	8.04	4152.02	0.161	8.04	3015.63	0.322	16.08
3951.27	0.162	8.06	2587.93	0.162	8.06	4117.99	0.162	8.06	3037.22	0.323	16.12
3990.59	0.162	8.08	2640.87	0.162	8.08	4174.51	0.162	8.08	3058.22	0.324	16.16
3963.31	0.162	8.1	2618.11	0.162	8.1	4153.62	0.162	8.1	3094.57	0.324	16.2
3996.93	0.163	8.12	2626.25	0.163	8.12	4180.1	0.163	8.12	3114.26	0.325	16.24
3986.45	0.163	8.14	2629.93	0.163	8.14	4171.85	0.163	8.14	3134.12	0.326	16.28
3971.44	0.164	8.16	2618.39	0.164	8.16	4162.14	0.164	8.16	3149.15	0.327	16.32
4027.02	0.164	8.18	2658.01	0.164	8.18	4226.33	0.164	8.18	3162.82	0.328	16.36
3989.37	0.164	8.2	2616.63	0.164	8.2	4171.82	0.164	8.2	3193.47	0.328	16.4
4010.61	0.165	8.22	2648.7	0.165	8.22	4205.98	0.165	8.22	3216.6	0.329	16.44
4003.16	0.165	8.24	2641.76	0.165	8.24	4213.05	0.165	8.24	3245.34	0.33	16.48
3991.87	0.166	8.26	2607.93	0.166	8.26	4177.19	0.166	8.26	3260.36	0.331	16.52
4026.23	0.166	8.28	2661.55	0.166	8.28	4230.75	0.166	8.28	3283.01	0.332	16.56
3991.19	0.166	8.3	2622.89	0.166	8.3	4197.75	0.166	8.3	3314.62	0.332	16.6
4021.64	0.167	8.32	2635.24	0.167	8.32	4217.49	0.167	8.32	3324.47	0.333	16.64
4012.18	0.167	8.34	2640.23	0.167	8.34	4224.05	0.167	8.34	3348.37	0.334	16.68
3988.52	0.168	8.36	2613.93	0.168	8.36	4192.5	0.168	8.36	3353.02	0.335	16.72
4043.25	0.168	8.38	2657.9	0.168	8.38	4250.6	0.168	8.38	3373.86	0.336	16.76
4002.74	0.168	8.4	2628.83	0.168	8.4	4218.69	0.168	8.4	3406.42	0.336	16.8
4034.18	0.169	8.42	2644.61	0.169	8.42	4240.99	0.169	8.42	3423.88	0.337	16.84
4036.78	0.169	8.44	2650.62	0.169	8.44	4254.46	0.169	8.44	3448.51	0.338	16.88
4009.48	0.17	8.46	2629.27	0.17	8.46	4222.08	0.17	8.46	3460.99	0.339	16.92
4071.29	0.17	8.48	2673.17	0.17	8.48	4292.4	0.17	8.48	3471.22	0.34	16.96
4030.23	0.17	8.5	2646.59	0.17	8.5	4255.65	0.17	8.5	3498.59	0.34	17
4053.19	0.171	8.52	2661.05	0.171	8.52	4266.98	0.171	8.52	3519.63	0.341	17.04
4060.28	0.171	8.54	2661.8	0.171	8.54	4294.9	0.171	8.54	3530.16	0.342	17.08
4027.18	0.172	8.56	2642.41	0.172	8.56	4255.16	0.172	8.56	3549.96	0.343	17.12
4082.67	0.172	8.58	2669.85	0.172	8.58	4299.71	0.172	8.58	3575.1	0.344	17.16
4042.3	0.172	8.6	2652.46	0.172	8.6	4283.88	0.172	8.6	3610.37	0.344	17.2
4057.4	0.173	8.62	2666.45	0.173	8.62	4288.95	0.173	8.62	3632.18	0.345	17.24
4068.96	0.173	8.64	2647.13	0.173	8.64	4293.79	0.173	8.64	3648.99	0.346	17.28
4033.41	0.174	8.66	2644.22	0.174	8.66	4273.82	0.174	8.66	3661.79	0.347	17.32
4085.71	0.174	8.68	2681.41	0.174	8.68	4324.09	0.174	8.68	3680.4	0.348	17.36
4057.98	0.174	8.7	2644.06	0.174	8.7	4289.48	0.174	8.7	3708.91	0.348	17.4
4073.34	0.175	8.72	2669.88	0.175	8.72	4315.55	0.175	8.72	3727.72	0.349	17.44
4084.41	0.175	8.74	2672.9	0.175	8.74	4331.71	0.175	8.74	3750.45	0.35	17.48
4062.01	0.176	8.76	2651.72	0.176	8.76	4294.15	0.176	8.76	3767.83	0.351	17.52
4111.19	0.176	8.78	2693.83	0.176	8.78	4363.18	0.176	8.78	3788.09	0.352	17.56
4084.67	0.176	8.8	2670.06	0.176	8.8	4337.81	0.176	8.8	3820.98	0.352	17.6
4113.41	0.177	8.82	2694.52	0.177	8.82	4349.15	0.177	8.82	3832.65	0.353	17.64
4103.11	0.177	8.84	2683.04	0.177	8.84	4364.6	0.177	8.84	3849.92	0.354	17.68
4088.19	0.178	8.86	2669.48	0.178	8.86	4343.53	0.178	8.86	3862.84	0.355	17.72
4140.94	0.178	8.88	2708.34	0.178	8.88	4385.13	0.178	8.88	3878.36	0.356	17.76
4086.24	0.178	8.9	2674.02	0.178	8.9	4356.79	0.178	8.9	3917.84	0.356	17.8
4121.82	0.179	8.92	2685.94	0.179	8.92	4375.65	0.179	8.92	3939.17	0.357	17.84
4114.93	0.179	8.94	2686.59	0.179	8.94	4371.03	0.179	8.94	3956.23	0.358	17.88
4081.26	0.18	8.96	2661.51	0.18	8.96	4349.04	0.18	8.96	3974.4	0.359	17.92
4138.51	0.18	8.98	2692.09	0.18	8.98	4398.02	0.18	8.98	3992.93	0.36	17.96
4092.42	0.18	9	2671.28	0.18	9	4358.11	0.18	9	4012.72	0.36	18
4120.46	0.181	9.02	2682.28	0.181	9.02	4382.31	0.181	9.02	4031.33	0.361	18.04
4119.96	0.181	9.04	2675.04	0.181	9.04	4391.95	0.181	9.04	4046.17	0.362	18.08
4087.41	0.182	9.06	2667.68	0.182	9.06	4357.89	0.182	9.06	4064.63	0.363	18.12
4158.44	0.182	9.08	2703.66	0.182	9.08	4416.36	0.182	9.08	4081.52	0.364	18.16
4103.16	0.182	9.1	2670.22	0.182	9.1	4388.9	0.182	9.1	4114.07	0.364	18.2
4132.28	0.183	9.12	2690.4	0.183	9.12	4407.03	0.183	9.12	4133.41	0.365	18.24
4150.2	0.183	9.14	2698.26	0.183	9.14	4411.45	0.183	9.14	4142.53	0.366	18.28
4100.7	0.184	9.16	2667.05	0.184	9.16	4389.89	0.184	9.16	4159.77	0.367	18.32
4163.31	0.184	9.18	2702.61	0.184	9.18	4446.09	0.184	9.18	4166.84	0.368	18.36
4131.12	0.184	9.2	2687.66	0.184	9.2	4406.04	0.184	9.2	4198.09	0.368	18.4
4139.68	0.185	9.22	2694.2	0.185	9.22	4420.95	0.185	9.22	4217.84	0.369	18.44
4142.84	0.185	9.24	2678.07	0.185	9.24	4432.61	0.185	9.24	4234.64	0.37	18.48
4110.31	0.186	9.26	2672.57	0.186	9.26	4401.49	0.186	9.26	4263.97	0.371	18.52
4163.44	0.186	9.28	2703.07	0.186	9.28	4434.64	0.186	9.28	4270.75	0.372	18.56
4127.36	0.186	9.3	2663.95	0.186	9.3	4421.37	0.186	9.3	4306.33	0.372	18.6
4129.88	0.187	9.32	2685.86	0.187	9.32	4436.95	0.187	9.32	4313.72	0.373	18.64
4151.24	0.187	9.34	2689.68	0.187	9.34	4419.95	0.187	9.34	4325.51	0.374	18.68
4122.42	0.188	9.36	2658.07	0.188	9.36	4419.11	0.188	9.36	4345.66	0.375	18.72
4154.04	0.188	9.38	2700.76	0.188	9.38	4466.55	0.188	9.38	4348.06	0.376	18.76
4140.39	0.188	9.4	2683.15	0.188	9.4	4422.59	0.188	9.4	4382.13	0.376	18.8
4163.63	0.189	9.42	2692.37	0.189	9.42	4461.46	0.189	9.42	4403.47	0.377	18.84
4159.46	0.189	9.44	2690.17	0.189	9.44	4465.54	0.189	9.44	4420.27	0.378	18.88
4140.43	0.19	9.46	2688.71	0.19	9.46	4443.59	0.19	9.46	4433.26	0.379	18.92
4191.55	0.19	9.48	2723.42	0.19	9.48	4493.63	0.19	9.48	4445.07	0.38	18.96
4170.71	0.19	9.5	2679.11	0.19	9.5	4469.16	0.19	9.5	4463.91	0.38	19
4174.52	0.191	9.52	2720.63	0.191	9.52	4498.63	0.191	9.52	4485.43	0.381	19.04
4178.53	0.191	9.54	2711.7	0.191	9.54	4480.2	0.191	9.54	4496.48	0.382	19.08
4177.44	0.192	9.56	2679.16	0.192	9.56	4480.04	0.192	9.56	4513.38	0.383	19.12
4197.78	0.192	9.58	2731.75	0.192	9.58	4527.7	0.192	9.58	4541.71	0.384	19.16
4168.16	0.192	9.6	2697.54	0.192	9.6	4473.6	0.192	9.6	4562.51	0.384	19.2
4203.21	0.193	9.62	2713.91	0.193	9.62	4520.85	0.193	9.62	4589.87	0.385	19.24
4186.66	0.193	9.64	2702.86	0.193	9.64	4511.66	0.193	9.64	4603.5	0.386	19.28
4167.71	0.194	9.66	2689.61	0.194	9.66	4480.78	0.194	9.66	4613.06	0.387	19.32
4211	0.194	9.68	2731.89	0.194	9.68	4536.98	0.194	9.68	4632.79	0.388	19.36
4182.09	0.194	9.7	2684.7	0.194	9.7	4505.23	0.194	9.7	4646.87	0.388	19.4
4203.45	0.195	9.72	2718.91	0.195	9.72	4525.84	0.195	9.72	4673.5	0.389	19.44
4194.04	0.195	9.74	2713.08	0.195	9.74	4522.5	0.195	9.74	4689.77	0.39	19.48
4181.09	0.196	9.76	2683.87	0.196	9.76	4507.03	0.196	9.76	4704.11	0.391	19.52
4239.19	0.196	9.78	2741.37	0.196	9.78	4567.44	0.196	9.78	4728.74	0.392	19.56
4189.06	0.196	9.8	2701.54	0.196	9.8	4523.82	0.196	9.8	4745.89	0.392	19.6
4220.02	0.197	9.82	2727.49	0.197	9.82	4552.18	0.197	9.82	4766.13	0.393	19.64
4237.06	0.197	9.84	2724.67	0.197	9.84	4569.54	0.197	9.84	4773.03	0.394	19.68
4195.98	0.198	9.86	2702.56	0.198	9.86	4538.89	0.198	9.86	4783.55	0.395	19.72
4243.01	0.198	9.88	2746.81	0.198	9.88	4576.47	0.198	9.88	4802.91	0.396	19.76
4224.1	0.198	9.9	2708.22	0.198	9.9	4564.09	0.198	9.9	4827.73	0.396	19.8
4227.87	0.199	9.92	2731.83	0.199	9.92	4578.37	0.199	9.92	4853.27	0.397	19.84
4228.64	0.199	9.94	2717.46	0.199	9.94	4561.6	0.199	9.94	4872.26	0.398	19.88
4207.18	0.2	9.96	2698.2	0.2	9.96	4557.42	0.2	9.96	4876.6	0.399	19.92
4247.44	0.2	9.98	2742.99	0.2	9.98	4595.85	0.2	9.98	4894.25	0.4	19.96
4217.7	0.2	10	2700.9	0.2	10	4553.22	0.2	10	4914.93	0.4	20
4230.26	0.201	10.02	2721.26	0.201	10.02	4591.22	0.201	10.02	4927.59	0.401	20.04
4247.63	0.201	10.04	2722.57	0.201	10.04	4585.72	0.201	10.04	4946.55	0.402	20.08
4210.76	0.202	10.06	2705.53	0.202	10.06	4567.06	0.202	10.06	4952.63	0.403	20.12
4267.6	0.202	10.08	2746.36	0.202	10.08	4624.02	0.202	10.08	4971.56	0.404	20.16
4245.53	0.202	10.1	2712.1	0.202	10.1	4588.54	0.202	10.1	5006.93	0.404	20.2
4253.55	0.203	10.12	2752.18	0.203	10.12	4625.23	0.203	10.12	5017.32	0.405	20.24
4272.24	0.203	10.14	2735.24	0.203	10.14	4621.05	0.203	10.14	5030.62	0.406	20.28
4244.77	0.204	10.16	2716.84	0.204	10.16	4600.16	0.204	10.16	5043.25	0.407	20.32
4294.67	0.204	10.18	2771.96	0.204	10.18	4671.81	0.204	10.18	5045.1	0.408	20.36
4269.21	0.204	10.2	2734.23	0.204	10.2	4617.54	0.204	10.2	5077.19	0.408	20.4
4275.63	0.205	10.22	2746.52	0.205	10.22	4652.99	0.205	10.22	5095.16	0.409	20.44
4290.21	0.205	10.24	2744.47	0.205	10.24	4654.88	0.205	10.24	5112.32	0.41	20.48
4256.84	0.206	10.26	2732.92	0.206	10.26	4617.27	0.206	10.26	5133.34	0.411	20.52
4295.57	0.206	10.28	2756.25	0.206	10.28	4680.18	0.206	10.28	5140.43	0.412	20.56
4277.49	0.206	10.3	2724.71	0.206	10.3	4639.01	0.206	10.3	5172.84	0.412	20.6
4282.69	0.207	10.32	2759.63	0.207	10.32	4656.92	0.207	10.32	5182.38	0.413	20.64
4286.1	0.207	10.34	2735.06	0.207	10.34	4666.79	0.207	10.34	5189.54	0.414	20.68
4268.78	0.208	10.36	2720.44	0.208	10.36	4637.29	0.208	10.36	5201.26	0.415	20.72
4305.76	0.208	10.38	2768.25	0.208	10.38	4690.06	0.208	10.38	5210.3	0.416	20.76
4280.77	0.208	10.4	2730.61	0.208	10.4	4655.04	0.208	10.4	5241.93	0.416	20.8
4307.02	0.209	10.42	2758.07	0.209	10.42	4691.97	0.209	10.42	5254.56	0.417	20.84
4303.31	0.209	10.44	2746.89	0.209	10.44	4686.81	0.209	10.44	5272.05	0.418	20.88
4284.36	0.21	10.46	2742.2	0.21	10.46	4662.77	0.21	10.46	5284.5	0.419	20.92
4342.97	0.21	10.48	2788.51	0.21	10.48	4741.68	0.21	10.48	5291.56	0.42	20.96
4302.42	0.21	10.5	2735.39	0.21	10.5	4686	0.21	10.5	5309.69	0.42	21
4325.88	0.211	10.52	2780.23	0.211	10.52	4716.24	0.211	10.52	5324.97	0.421	21.04
4330.31	0.211	10.54	2768.84	0.211	10.54	4728.4	0.211	10.54	5335.92	0.422	21.08
4302.24	0.212	10.56	2734.42	0.212	10.56	4692.71	0.212	10.56	5354.51	0.423	21.12
4344.24	0.212	10.58	2788.55	0.212	10.58	4741.16	0.212	10.58	5368.49	0.424	21.16
4315.19	0.212	10.6	2746.94	0.212	10.6	4712.05	0.212	10.6	5399.68	0.424	21.2
4334.21	0.213	10.62	2767.34	0.213	10.62	4737.47	0.213	10.62	5420.18	0.425	21.24
4325.2	0.213	10.64	2760.8	0.213	10.64	4723.58	0.213	10.64	5425.38	0.426	21.28
4309.26	0.214	10.66	2736.89	0.214	10.66	4705.69	0.214	10.66	5441.08	0.427	21.32
4360.39	0.214	10.68	2786.97	0.214	10.68	4771.54	0.214	10.68	5447.81	0.428	21.36
4315.65	0.214	10.7	2746.89	0.214	10.7	4715.9	0.214	10.7	5474.87	0.428	21.4
4348.13	0.215	10.72	2767.7	0.215	10.72	4751.52	0.215	10.72	5491.49	0.429	21.44
4351.5	0.215	10.74	2780.19	0.215	10.74	4764.3	0.215	10.74	5499.8	0.43	21.48
4322.2	0.216	10.76	2741.72	0.216	10.76	4728.04	0.216	10.76	5526.85	0.431	21.52
4380.01	0.216	10.78	2800.76	0.216	10.78	4797.09	0.216	10.78	5536.81	0.432	21.56
4349.51	0.216	10.8	2769.89	0.216	10.8	4754.97	0.216	10.8	5559.46	0.432	21.6
4376.28	0.217	10.82	2779.29	0.217	10.82	4795.34	0.217	10.82	5571.38	0.433	21.64
4366.61	0.217	10.84	2791.18	0.217	10.84	4790.85	0.217	10.84	5572.61	0.434	21.68
4350.1	0.218	10.86	2768.18	0.218	10.86	4760.59	0.218	10.86	5591.29	0.435	21.72
4402.75	0.218	10.88	2794.06	0.218	10.88	4825.24	0.218	10.88	5600.58	0.436	21.76
4356.86	0.218	10.9	2774.21	0.218	10.9	4782.37	0.218	10.9	5628.69	0.436	21.8
4372.27	0.219	10.92	2789.05	0.219	10.92	4797.13	0.219	10.92	5650.01	0.437	21.84
4381.86	0.219	10.94	2772.85	0.219	10.94	4802.75	0.219	10.94	5664.63	0.438	21.88
4354.8	0.22	10.96	2759.22	0.22	10.96	4780.04	0.22	10.96	5679.63	0.439	21.92
4383.43	0.22	10.98	2795.35	0.22	10.98	4819.36	0.22	10.98	5685.78	0.44	21.96
4360.98	0.22	11	2753.88	0.22	11	4782.34	0.22	11	5706.44	0.44	22
4385.57	0.221	11.02	2778.48	0.221	11.02	4816.66	0.221	11.02	5717.4	0.441	22.04
4373.29	0.221	11.04	2779.23	0.221	11.04	4811.98	0.221	11.04	5729.84	0.442	22.08
4355.39	0.222	11.06	2748.81	0.222	11.06	4784.77	0.222	11.06	5744.41	0.443	22.12
4403.86	0.222	11.08	2796.6	0.222	11.08	4843.29	0.222	11.08	5754.73	0.444	22.16
4379.38	0.222	11.1	2764.67	0.222	11.1	4810.55	0.222	11.1	5783.91	0.444	22.2
4388.85	0.223	11.12	2784.51	0.223	11.12	4834.06	0.223	11.12	5795.8	0.445	22.24
4387.21	0.223	11.14	2780.31	0.223	11.14	4838.22	0.223	11.14	5811.42	0.446	22.28
4385.38	0.224	11.16	2759.82	0.224	11.16	4815.28	0.224	11.16	5813.86	0.447	22.32
4411.39	0.224	11.18	2802.1	0.224	11.18	4867.35	0.224	11.18	5828.53	0.448	22.36
4380.43	0.224	11.2	2767.74	0.224	11.2	4826.36	0.224	11.2	5844.97	0.448	22.4
4410.08	0.225	11.22	2784.46	0.225	11.22	4857.18	0.225	11.22	5863.69	0.449	22.44
4392.37	0.225	11.24	2772.28	0.225	11.24	4849.77	0.225	11.24	5885.51	0.45	22.48
4377.01	0.226	11.26	2755.43	0.226	11.26	4815.11	0.226	11.26	5893.35	0.451	22.52
4409.3	0.226	11.28	2795.22	0.226	11.28	4880.45	0.226	11.28	5917.84	0.452	22.56
4386.38	0.226	11.3	2751.34	0.226	11.3	4837.79	0.226	11.3	5930.23	0.452	22.6
4401.8	0.227	11.32	2776.42	0.227	11.32	4844.5	0.227	11.32	5945.16	0.453	22.64
4387.64	0.227	11.34	2773.65	0.227	11.34	4868.22	0.227	11.34	5956.93	0.454	22.68
4390	0.228	11.36	2745.33	0.228	11.36	4841.78	0.228	11.36	5953.25	0.455	22.72
4416.69	0.228	11.38	2794.86	0.228	11.38	4873.34	0.228	11.38	5971.26	0.456	22.76
4384.63	0.228	11.4	2759.27	0.228	11.4	4854.34	0.228	11.4	5996.45	0.456	22.8
4424.49	0.229	11.42	2781.85	0.229	11.42	4892.15	0.229	11.42	6012.86	0.457	22.84
4414.94	0.229	11.44	2783.19	0.229	11.44	4882.7	0.229	11.44	6029.23	0.458	22.88
4398.88	0.23	11.46	2758.27	0.23	11.46	4853.41	0.23	11.46	6031.67	0.459	22.92
4449.25	0.23	11.48	2814.92	0.23	11.48	4942.58	0.23	11.48	6041.46	0.46	22.96
4417.41	0.23	11.5	2772.67	0.23	11.5	4894.05	0.23	11.5	6061.64	0.46	23
4447.44	0.231	11.52	2794.06	0.231	11.52	4893.45	0.231	11.52	6067.69	0.461	23.04
4430.29	0.231	11.54	2799.38	0.231	11.54	4935.44	0.231	11.54	6087.72	0.462	23.08
4422.62	0.232	11.56	2767.65	0.232	11.56	4908.44	0.232	11.56	6094.08	0.463	23.12
4468.97	0.232	11.58	2807.55	0.232	11.58	4920.44	0.232	11.58	6109.86	0.464	23.16
4422.74	0.232	11.6	2789.34	0.232	11.6	4928.51	0.232	11.6	6139.03	0.464	23.2
4449.35	0.233	11.62	2792.87	0.233	11.62	4947.15	0.233	11.62	6150.94	0.465	23.24
4452.86	0.233	11.64	2785.43	0.233	11.64	4915.69	0.233	11.64	6170.96	0.466	23.28
4423.2	0.234	11.66	2781.88	0.234	11.66	4912.94	0.234	11.66	6167.68	0.467	23.32
4465.95	0.234	11.68	2805.26	0.234	11.68	4976.1	0.234	11.68	6171.93	0.468	23.36
4435.95	0.234	11.7	2775.82	0.234	11.7	4919.77	0.234	11.7	6206.3	0.468	23.4
4462.45	0.235	11.72	2803.55	0.235	11.72	4945.21	0.235	11.72	6213.3	0.469	23.44
4454.68	0.235	11.74	2788.24	0.235	11.74	4966.92	0.235	11.74	6226.94	0.47	23.48
4432.61	0.236	11.76	2779.17	0.236	11.76	4927.65	0.236	11.76	6239.7	0.471	23.52
4493.65	0.236	11.78	2822.07	0.236	11.78	4982.26	0.236	11.78	6250.56	0.472	23.56
4455	0.236	11.8	2783.39	0.236	11.8	4962.01	0.236	11.8	6279.66	0.472	23.6
4475.52	0.237	11.82	2817.32	0.237	11.82	4987.79	0.237	11.82	6278.9	0.473	23.64
4484.19	0.237	11.84	2810.99	0.237	11.84	4981.06	0.237	11.84	6291.71	0.474	23.68
4460.35	0.238	11.86	2785.57	0.238	11.86	4965.69	0.238	11.86	6299.78	0.475	23.72
4504.39	0.238	11.88	2831.86	0.238	11.88	5023.77	0.238	11.88	6305.8	0.476	23.76
4468.4	0.238	11.9	2796.7	0.238	11.9	4972.99	0.238	11.9	6336.41	0.476	23.8
4493.52	0.239	11.92	2810.24	0.239	11.92	4999.68	0.239	11.92	6350.57	0.477	23.84
4486.61	0.239	11.94	2809.61	0.239	11.94	5011.97	0.239	11.94	6369.1	0.478	23.88
4461.33	0.24	11.96	2786.13	0.24	11.96	4970.87	0.24	11.96	6376.93	0.479	23.92
4507.85	0.24	11.98	2821.83	0.24	11.98	5019.56	0.24	11.98	6380.84	0.48	23.96
4469.27	0.24	12	2791.71	0.24	12	4997.27	0.24	12	6403.69	0.48	24
4501.34	0.241	12.02	2811.17	0.241	12.02	5010.19	0.241	12.02	6409.52	0.481	24.04
4493.15	0.241	12.04	2813.18	0.241	12.04	5020.59	0.241	12.04	6425.46	0.482	24.08
4471.36	0.242	12.06	2785.91	0.242	12.06	4995.31	0.242	12.06	6426.88	0.483	24.12
4539.91	0.242	12.08	2838.82	0.242	12.08	5053.31	0.242	12.08	6444.57	0.484	24.16
4490.04	0.242	12.1	2811.79	0.242	12.1	5031.98	0.242	12.1	6478.05	0.484	24.2
4522.66	0.243	12.12	2823.93	0.243	12.12	5047.69	0.243	12.12	6479.4	0.485	24.24
4531.8	0.243	12.14	2833.8	0.243	12.14	5051.8	0.243	12.14	6496.87	0.486	24.28
4502.81	0.244	12.16	2811.94	0.244	12.16	5046.75	0.244	12.16	6501.13	0.487	24.32
4560.46	0.244	12.18	2855.73	0.244	12.18	5093.5	0.244	12.18	6505.97	0.488	24.36
4522.74	0.244	12.2	2824.32	0.244	12.2	5056.08	0.244	12.2	6535.11	0.488	24.4
4553.25	0.245	12.22	2839.74	0.245	12.22	5086.43	0.245	12.22	6542.24	0.489	24.44
4538.14	0.245	12.24	2843.23	0.245	12.24	5085.38	0.245	12.24	6564.98	0.49	24.48
4517.52	0.246	12.26	2810.68	0.246	12.26	5059.48	0.246	12.26	6582.79	0.491	24.52
4571.82	0.246	12.28	2851.11	0.246	12.28	5099.18	0.246	12.28	6588.87	0.492	24.56
4523.36	0.246	12.3	2828.82	0.246	12.3	5080.66	0.246	12.3	6610.16	0.492	24.6
4553.21	0.247	12.32	2829.85	0.247	12.32	5097.28	0.247	12.32	6621.95	0.493	24.64
4548.23	0.247	12.34	2838.56	0.247	12.34	5084.51	0.247	12.34	6618.95	0.494	24.68
4523.14	0.248	12.36	2816.45	0.248	12.36	5083.97	0.248	12.36	6637.56	0.495	24.72
4581.84	0.248	12.38	2850.1	0.248	12.38	5123.16	0.248	12.38	6638.7	0.496	24.76
4532.03	0.248	12.4	2830.3	0.248	12.4	5083.89	0.248	12.4	6660.65	0.496	24.8
4573.89	0.249	12.42	2846.77	0.249	12.42	5133.88	0.249	12.42	6683.5	0.497	24.84
4572.94	0.249	12.44	2846.12	0.249	12.44	5118.75	0.249	12.44	6683.53	0.498	24.88
4541.65	0.25	12.46	2830.38	0.25	12.46	5104.09	0.25	12.46	6699.59	0.499	24.92
4614.06	0.25	12.48	2875.26	0.25	12.48	5170.92	0.25	12.48	6703.49	0.5	24.96
4563.25	0.25	12.5	2841.75	0.25	12.5	5124.08	0.25	12.5	6710.76	0.5	25
4592.47	0.251	12.52	2860.73	0.251	12.52	5152.78	0.251	12.52	6726.76	0.501	25.04
4596.29	0.251	12.54	2856.42	0.251	12.54	5157.16	0.251	12.54	6738.71	0.502	25.08
4561.87	0.252	12.56	2838.51	0.252	12.56	5132.5	0.252	12.56	6740.41	0.503	25.12
4617.5	0.252	12.58	2871.62	0.252	12.58	5175.63	0.252	12.58	6760.19	0.504	25.16
4576.26	0.252	12.6	2840.59	0.252	12.6	5151.41	0.252	12.6	6783.17	0.504	25.2
4594.2	0.253	12.62	2861.65	0.253	12.62	5163.71	0.253	12.62	6794.94	0.505	25.24
4601.43	0.253	12.64	2850.5	0.253	12.64	5162.41	0.253	12.64	6809.51	0.506	25.28
4567.63	0.254	12.66	2830.96	0.254	12.66	5150.86	0.254	12.66	6808.76	0.507	25.32
4621.9	0.254	12.68	2878.53	0.254	12.68	5187.4	0.254	12.68	6823.09	0.508	25.36
4586.39	0.254	12.7	2836.44	0.254	12.7	5162.72	0.254	12.7	6833.91	0.508	25.4
4609.45	0.255	12.72	2865.15	0.255	12.72	5187.09	0.255	12.72	6849.7	0.509	25.44
4614.35	0.255	12.74	2864.12	0.255	12.74	5190.24	0.255	12.74	6864.21	0.51	25.48
4587.13	0.256	12.76	2837.84	0.256	12.76	5171.69	0.256	12.76	6869.39	0.511	25.52
4648.62	0.256	12.78	2892.84	0.256	12.78	5219.74	0.256	12.78	6886.47	0.512	25.56
4610.32	0.256	12.8	2857.41	0.256	12.8	5204.94	0.256	12.8	6899.08	0.512	25.6
4632.68	0.257	12.82	2879.52	0.257	12.82	5221.39	0.257	12.82	6912.01	0.513	25.64
4645.78	0.257	12.84	2877.76	0.257	12.84	5217.76	0.257	12.84	6915.51	0.514	25.68
4611.63	0.258	12.86	2858.46	0.258	12.86	5217.08	0.258	12.86	6915.13	0.515	25.72
4656.72	0.258	12.88	2893.21	0.258	12.88	5243.45	0.258	12.88	6932.03	0.516	25.76
4629.08	0.258	12.9	2863.24	0.258	12.9	5221.96	0.258	12.9	6951.7	0.516	25.8
4645.36	0.259	12.92	2880.11	0.259	12.92	5243.09	0.259	12.92	6968.92	0.517	25.84
4635.5	0.259	12.94	2862.71	0.259	12.94	5224.82	0.259	12.94	6983.51	0.518	25.88
4614.74	0.26	12.96	2853.65	0.26	12.96	5224.78	0.26	12.96	6986.13	0.519	25.92
4660.68	0.26	12.98	2890.02	0.26	12.98	5253.18	0.26	12.98	6997.54	0.52	25.96
4620.01	0.26	13	2840.22	0.26	13	5217.11	0.26	13	7012.27	0.52	26
4639.89	0.261	13.02	2874.72	0.261	13.02	5255.45	0.261	13.02	7018.02	0.521	26.04
4649.9	0.261	13.04	2873.27	0.261	13.04	5241.28	0.261	13.04	7037.21	0.522	26.08
4616.95	0.262	13.06	2836.18	0.262	13.06	5224.83	0.262	13.06	7034.67	0.523	26.12
4666.52	0.262	13.08	2890.64	0.262	13.08	5283.27	0.262	13.08	7048.35	0.524	26.16
4641.74	0.262	13.1	2864.59	0.262	13.1	5238.61	0.262	13.1	7076.9	0.524	26.2
4658.5	0.263	13.12	2873.72	0.263	13.12	5274.56	0.263	13.12	7085.53	0.525	26.24
4658.6	0.263	13.14	2866.41	0.263	13.14	5273.99	0.263	13.14	7097.12	0.526	26.28
4636.09	0.264	13.16	2861.73	0.264	13.16	5247.49	0.264	13.16	7096.54	0.527	26.32
4688.6	0.264	13.18	2898.93	0.264	13.18	5308.61	0.264	13.18	7103.53	0.528	26.36
4648.31	0.264	13.2	2850.19	0.264	13.2	5264.68	0.264	13.2	7122.88	0.528	26.4
4664.73	0.265	13.22	2883.68	0.265	13.22	5287.44	0.265	13.22	7141.16	0.529	26.44
4674.75	0.265	13.24	2876.21	0.265	13.24	5290.68	0.265	13.24	7150.44	0.53	26.48
4632.73	0.266	13.26	2842.29	0.266	13.26	5255.57	0.266	13.26	7165.35	0.531	26.52
4681.99	0.266	13.28	2889	0.266	13.28	5315.05	0.266	13.28	7175.42	0.532	26.56
4660.5	0.266	13.3	2854.06	0.266	13.3	5270.32	0.266	13.3	7191.23	0.532	26.6
4655.47	0.267	13.32	2869.74	0.267	13.32	5285.67	0.267	13.32	7201.65	0.533	26.64
4670.37	0.267	13.34	2865.48	0.267	13.34	5306.61	0.267	13.34	7197.88	0.534	26.68
4648.71	0.268	13.36	2845.13	0.268	13.36	5268.03	0.268	13.36	7208.1	0.535	26.72
4685.61	0.268	13.38	2888.33	0.268	13.38	5311.69	0.268	13.38	7212.53	0.536	26.76
4660.44	0.268	13.4	2854.42	0.268	13.4	5298.96	0.268	13.4	7231.27	0.536	26.8
4681.62	0.269	13.42	2880.64	0.269	13.42	5318	0.269	13.42	7249.5	0.537	26.84
4694.33	0.269	13.44	2879.89	0.269	13.44	5315.74	0.269	13.44	7252.19	0.538	26.88
4662.52	0.27	13.46	2851.97	0.27	13.46	5302.76	0.27	13.46	7260.69	0.539	26.92
4714.87	0.27	13.48	2912.12	0.27	13.48	5367.91	0.27	13.48	7261.65	0.54	26.96
4695.32	0.27	13.5	2872.29	0.27	13.5	5320.16	0.27	13.5	7275.71	0.54	27
4707.82	0.271	13.52	2889.74	0.271	13.52	5347.82	0.271	13.52	7282.58	0.541	27.04
4705.38	0.271	13.54	2896.74	0.271	13.54	5360.23	0.271	13.54	7293.09	0.542	27.08
4689.97	0.272	13.56	2873.28	0.272	13.56	5333.42	0.272	13.56	7298.64	0.543	27.12
4741.43	0.272	13.58	2904.73	0.272	13.58	5372.4	0.272	13.58	7312.85	0.544	27.16
4696.42	0.272	13.6	2882.85	0.272	13.6	5352.91	0.272	13.6	7338.38	0.544	27.2
4720.23	0.273	13.62	2896.51	0.273	13.62	5379.06	0.273	13.62	7345.59	0.545	27.24
4726.67	0.273	13.64	2892.7	0.273	13.64	5356.13	0.273	13.64	7359.19	0.546	27.28
4689.82	0.274	13.66	2870.55	0.274	13.66	5349.9	0.274	13.66	7357.3	0.547	27.32
4743.16	0.274	13.68	2907.76	0.274	13.68	5404.64	0.274	13.68	7365.91	0.548	27.36
4713.1	0.274	13.7	2882.13	0.274	13.7	5352.51	0.274	13.7	7383.75	0.548	27.4
4723.94	0.275	13.72	2899.58	0.275	13.72	5387.74	0.275	13.72	7392.51	0.549	27.44
4736.53	0.275	13.74	2889.52	0.275	13.74	5391.21	0.275	13.74	7403.59	0.55	27.48
4707.43	0.276	13.76	2878.25	0.276	13.76	5363.19	0.276	13.76	7410.41	0.551	27.52
4757.8	0.276	13.78	2929.03	0.276	13.78	5425.12	0.276	13.78	7424.43	0.552	27.56
4733.29	0.276	13.8	2881.73	0.276	13.8	5388.54	0.276	13.8	7440.25	0.552	27.6
4752.59	0.277	13.82	2913.54	0.277	13.82	5422.94	0.277	13.82	7448.51	0.553	27.64
4751.56	0.277	13.84	2918.29	0.277	13.84	5418.58	0.277	13.84	7446.3	0.554	27.68
4738.6	0.278	13.86	2888.95	0.278	13.86	5401.88	0.278	13.86	7451.3	0.555	27.72
4779.02	0.278	13.88	2928.36	0.278	13.88	5454.97	0.278	13.88	7462.89	0.556	27.76
4746.29	0.278	13.9	2899	0.278	13.9	5410.68	0.278	13.9	7483.98	0.556	27.8
4764.84	0.279	13.92	2917.57	0.279	13.92	5444.18	0.279	13.92	7500.83	0.557	27.84
4762.89	0.279	13.94	2907.63	0.279	13.94	5434.04	0.279	13.94	7511.24	0.558	27.88
4741.84	0.28	13.96	2886.47	0.28	13.96	5412.67	0.28	13.96	7516.9	0.559	27.92
4773.69	0.28	13.98	2938.76	0.28	13.98	5464.84	0.28	13.98	7522.82	0.56	27.96
4752.55	0.28	14	2884.47	0.28	14	5420.95	0.28	14	7540.02	0.56	28
4777.76	0.281	14.02	2912.61	0.281	14.02	5455.73	0.281	14.02	7543.86	0.561	28.04
4762.35	0.281	14.04	2923.85	0.281	14.04	5453.55	0.281	14.04	7553.18	0.562	28.08
4755.15	0.282	14.06	2881.53	0.282	14.06	5433.85	0.282	14.06	7562.84	0.563	28.12
4805.19	0.282	14.08	2949.04	0.282	14.08	5493.89	0.282	14.08	7571.16	0.564	28.16
4772.26	0.282	14.1	2911.47	0.282	14.1	5457.14	0.282	14.1	7600.15	0.564	28.2
4800.53	0.283	14.12	2929.43	0.283	14.12	5494.75	0.283	14.12	7601.12	0.565	28.24
4795.56	0.283	14.14	2939.15	0.283	14.14	5489.13	0.283	14.14	7618.97	0.566	28.28
4788.35	0.284	14.16	2905.91	0.284	14.16	5472.49	0.284	14.16	7615.77	0.567	28.32
4830.6	0.284	14.18	2966.98	0.284	14.18	5535.34	0.284	14.18	7620.26	0.568	28.36
4794.23	0.284	14.2	2921.03	0.284	14.2	5489.02	0.284	14.2	7642.85	0.568	28.4
4822.84	0.285	14.22	2939.79	0.285	14.22	5521.56	0.285	14.22	7648.5	0.569	28.44
4813.57	0.285	14.24	2945.63	0.285	14.24	5517.04	0.285	14.24	7670.19	0.57	28.48
4798.82	0.286	14.26	2907.97	0.286	14.26	5490.65	0.286	14.26	7674.74	0.571	28.52
4826.93	0.286	14.28	2955.46	0.286	14.28	5543.22	0.286	14.28	7682.62	0.572	28.56
4804.63	0.286	14.3	2922.13	0.286	14.3	5506.03	0.286	14.3	7705.9	0.572	28.6
4833.94	0.287	14.32	2936.93	0.287	14.32	5530.01	0.287	14.32	7702.04	0.573	28.64
4806.38	0.287	14.34	2937	0.287	14.34	5526.99	0.287	14.34	7709.53	0.574	28.68
4803.06	0.288	14.36	2910.52	0.288	14.36	5507.67	0.288	14.36	7712.3	0.575	28.72
4853.64	0.288	14.38	2959.04	0.288	14.38	5562.16	0.288	14.38	7716.66	0.576	28.76
4804.66	0.288	14.4	2920.87	0.288	14.4	5520.23	0.288	14.4	7738.9	0.576	28.8
4838.68	0.289	14.42	2950.19	0.289	14.42	5553.37	0.289	14.42	7741.57	0.577	28.84
4848.51	0.289	14.44	2946.39	0.289	14.44	5565.73	0.289	14.44	7757.64	0.578	28.88
4816.82	0.29	14.46	2917.94	0.29	14.46	5526.87	0.29	14.46	7758.95	0.579	28.92
4864.2	0.29	14.48	2987.29	0.29	14.48	5589.99	0.29	14.48	7757.54	0.58	28.96
4848.63	0.29	14.5	2928.83	0.29	14.5	5571.07	0.29	14.5	7766.2	0.58	29
4856.39	0.291	14.52	2953.97	0.291	14.52	5574.95	0.291	14.52	7775.93	0.581	29.04
4850.13	0.291	14.54	2965.4	0.291	14.54	5578.08	0.291	14.54	7784.45	0.582	29.08
4848.07	0.292	14.56	2926.39	0.292	14.56	5569.53	0.292	14.56	7788.15	0.583	29.12
4873.04	0.292	14.58	2968.56	0.292	14.58	5605.96	0.292	14.58	7794.57	0.584	29.16
4841.25	0.292	14.6	2940.04	0.292	14.6	5566.52	0.292	14.6	7823.71	0.584	29.2
4866.76	0.293	14.62	2950.74	0.293	14.62	5595.31	0.293	14.62	7833.41	0.585	29.24
4858.81	0.293	14.64	2951.54	0.293	14.64	5599.22	0.293	14.64	7839.43	0.586	29.28
4836.18	0.294	14.66	2924.76	0.294	14.66	5561.36	0.294	14.66	7841.92	0.587	29.32
4879.35	0.294	14.68	2968.48	0.294	14.68	5618.87	0.294	14.68	7846.15	0.588	29.36
4857.79	0.294	14.7	2938.48	0.294	14.7	5593.08	0.294	14.7	7865.83	0.588	29.4
4870.52	0.295	14.72	2955.64	0.295	14.72	5606.91	0.295	14.72	7866.96	0.589	29.44
4867.78	0.295	14.74	2955.06	0.295	14.74	5614.9	0.295	14.74	7885.27	0.59	29.48
4865.13	0.296	14.76	2940.62	0.296	14.76	5592.71	0.296	14.76	7889.58	0.591	29.52
4905.56	0.296	14.78	2982.34	0.296	14.78	5659.85	0.296	14.78	7898.13	0.592	29.56
4867.91	0.296	14.8	2952.62	0.296	14.8	5613.79	0.296	14.8	7914.35	0.592	29.6
4905.92	0.297	14.82	2972.97	0.297	14.82	5645.4	0.297	14.82	7918.38	0.593	29.64
4902.69	0.297	14.84	2974.34	0.297	14.84	5659.76	0.297	14.84	7931.75	0.594	29.68
4878.34	0.298	14.86	2957.75	0.298	14.86	5619.69	0.298	14.86	7918.4	0.595	29.72
4922.05	0.298	14.88	2981.53	0.298	14.88	5679.86	0.298	14.88	7928.48	0.596	29.76
4891	0.298	14.9	2959.71	0.298	14.9	5644.23	0.298	14.9	7961.97	0.596	29.8
4909.8	0.299	14.92	2977.46	0.299	14.92	5655.66	0.299	14.92	7968.81	0.597	29.84
4899.72	0.299	14.94	2958.39	0.299	14.94	5668.78	0.299	14.94	7983.15	0.598	29.88
4881.99	0.3	14.96	2946.63	0.3	14.96	5626.29	0.3	14.96	7985.11	0.599	29.92
4921.61	0.3	14.98	2984.33	0.3	14.98	5679.5	0.3	14.98	7994.93	0.6	29.96
4887.95	0.3	15	2944.25	0.3	15	5654.16	0.3	15	8008.47	0.6	30
4905.79	0.301	15.02	2964.82	0.301	15.02	5657.05	0.301	15.02	8010.63	0.601	30.04
4902.11	0.301	15.04	2964.92	0.301	15.04	5669	0.301	15.04	8021.71	0.602	30.08
4893.25	0.302	15.06	2943.09	0.302	15.06	5649.59	0.302	15.06	8029.29	0.603	30.12
4927.07	0.302	15.08	2982.96	0.302	15.08	5695.65	0.302	15.08	8041.21	0.604	30.16
4892.2	0.302	15.1	2953.36	0.302	15.1	5660.36	0.302	15.1	8060.11	0.604	30.2
4937.86	0.303	15.12	2972.28	0.303	15.12	5687.94	0.303	15.12	8074.66	0.605	30.24
4913.68	0.303	15.14	2974.16	0.303	15.14	5700.02	0.303	15.14	8077.6	0.606	30.28
4895.18	0.304	15.16	2945.4	0.304	15.16	5658.41	0.304	15.16	8077.51	0.607	30.32
4959.81	0.304	15.18	2989.94	0.304	15.18	5720.65	0.304	15.18	8079.36	0.608	30.36
4908.59	0.304	15.2	2967.3	0.304	15.2	5695.72	0.304	15.2	8104.66	0.608	30.4
4930.04	0.305	15.22	2968.6	0.305	15.22	5695.01	0.305	15.22	8115.84	0.609	30.44
4928.26	0.305	15.24	2968.21	0.305	15.24	5705.21	0.305	15.24	8120.43	0.61	30.48
4908.12	0.306	15.26	2950.48	0.306	15.26	5684.21	0.306	15.26	8135.38	0.611	30.52
4946.75	0.306	15.28	2980.94	0.306	15.28	5715.8	0.306	15.28	8142.86	0.612	30.56
4905.37	0.306	15.3	2953.03	0.306	15.3	5694.49	0.306	15.3	8164.21	0.612	30.6
4938.79	0.307	15.32	2963.23	0.307	15.32	5709.84	0.307	15.32	8156.58	0.613	30.64
4927.98	0.307	15.34	2966.67	0.307	15.34	5709.89	0.307	15.34	8166.06	0.614	30.68
4901.13	0.308	15.36	2946.12	0.308	15.36	5687.07	0.308	15.36	8168.2	0.615	30.72
4962.78	0.308	15.38	2979.18	0.308	15.38	5736.38	0.308	15.38	8169.12	0.616	30.76
4913.98	0.308	15.4	2958.38	0.308	15.4	5709.86	0.308	15.4	8193.05	0.616	30.8
4948.05	0.309	15.42	2975.41	0.309	15.42	5726.32	0.309	15.42	8198.42	0.617	30.84
4956.4	0.309	15.44	2978.74	0.309	15.44	5744.76	0.309	15.44	8209.24	0.618	30.88
4922.99	0.31	15.46	2957.18	0.31	15.46	5718.13	0.31	15.46	8211.26	0.619	30.92
4983.03	0.31	15.48	3003.01	0.31	15.48	5768.6	0.31	15.48	8208.6	0.62	30.96
4958.31	0.31	15.5	2977.58	0.31	15.5	5749.85	0.31	15.5	8222.85	0.62	31
4969.48	0.311	15.52	2994.61	0.311	15.52	5769.49	0.311	15.52	8228.65	0.621	31.04
4967.94	0.311	15.54	2986.26	0.311	15.54	5763.9	0.311	15.54	8231.67	0.622	31.08
4962.73	0.312	15.56	2976.03	0.312	15.56	5757.03	0.312	15.56	8243.48	0.623	31.12
4997.39	0.312	15.58	3014.6	0.312	15.58	5795.77	0.312	15.58	8250.07	0.624	31.16
4956.32	0.312	15.6	2972.72	0.312	15.6	5767.23	0.312	15.6	8274.14	0.624	31.2
4993.06	0.313	15.62	2999.41	0.313	15.62	5784.16	0.313	15.62	8284.11	0.625	31.24
4980.26	0.313	15.64	2997.79	0.313	15.64	5789.03	0.313	15.64	8290.54	0.626	31.28
4958.49	0.314	15.66	2966.74	0.314	15.66	5769.34	0.314	15.66	8296.53	0.627	31.32
5006.91	0.314	15.68	3010.64	0.314	15.68	5802.76	0.314	15.68	8299.03	0.628	31.36
4971.2	0.314	15.7	2980.39	0.314	15.7	5783.06	0.314	15.7	8313.26	0.628	31.4
4993.98	0.315	15.72	3001.21	0.315	15.72	5806.22	0.315	15.72	8322.24	0.629	31.44
4993.32	0.315	15.74	2995.48	0.315	15.74	5798.55	0.315	15.74	8330.59	0.63	31.48
4977.07	0.316	15.76	2971.06	0.316	15.76	5787.23	0.316	15.76	8347.14	0.631	31.52
5020.55	0.316	15.78	3034.87	0.316	15.78	5838.42	0.316	15.78	8349.41	0.632	31.56
4991.69	0.316	15.8	2984.93	0.316	15.8	5810.03	0.316	15.8	8364.21	0.632	31.6
5031.58	0.317	15.82	3012.73	0.317	15.82	5832.81	0.317	15.82	8371.73	0.633	31.64
5006.87	0.317	15.84	3020.31	0.317	15.84	5841.1	0.317	15.84	8376.76	0.634	31.68
5001.07	0.318	15.86	2993.49	0.318	15.86	5822.47	0.318	15.86	8379.65	0.635	31.72
5060.23	0.318	15.88	3031.12	0.318	15.88	5861.18	0.318	15.88	8380.67	0.636	31.76
4996.75	0.318	15.9	3003.67	0.318	15.9	5840.48	0.318	15.9	8408.75	0.636	31.8
5030.28	0.319	15.92	3022.59	0.319	15.92	5853.92	0.319	15.92	8427.47	0.637	31.84
5042.55	0.319	15.94	3007.54	0.319	15.94	5850.17	0.319	15.94	8431.21	0.638	31.88
4995.23	0.32	15.96	2991.53	0.32	15.96	5838.32	0.32	15.96	8441.17	0.639	31.92
5042.01	0.32	15.98	3034.37	0.32	15.98	5864.22	0.32	15.98	8445.69	0.64	31.96
5020.46	0.32	16	2990.53	0.32	16	5846.42	0.32	16	8457.69	0.64	32
5038.2	0.321	16.02	3016.84	0.321	16.02	5870.13	0.321	16.02	8462.31	0.641	32.04
5031.57	0.321	16.04	3016.69	0.321	16.04	5859.82	0.321	16.04	8472.53	0.642	32.08
5013.68	0.322	16.06	2995.8	0.322	16.06	5853.15	0.322	16.06	8480.91	0.643	32.12
5083.76	0.322	16.08	3041.01	0.322	16.08	5907.04	0.322	16.08	8488.51	0.644	32.16
5029.58	0.322	16.1	3009.27	0.322	16.1	5867.05	0.322	16.1	8505.66	0.644	32.2
5055.07	0.323	16.12	3043.75	0.323	16.12	5905.63	0.323	16.12	8515.55	0.645	32.24
5084.64	0.323	16.14	3026.64	0.323	16.14	5904.49	0.323	16.14	8526.31	0.646	32.28
5037.54	0.324	16.16	3009.81	0.324	16.16	5881.68	0.324	16.16	8520.75	0.647	32.32
5086.31	0.324	16.18	3068.75	0.324	16.18	5939.82	0.324	16.18	8519.38	0.648	32.36
5076.83	0.324	16.2	3018.74	0.324	16.2	5904.15	0.324	16.2	8538.68	0.648	32.4
5083.61	0.325	16.22	3039.65	0.325	16.22	5932.92	0.325	16.22	8554.39	0.649	32.44
5071.19	0.325	16.24	3047.32	0.325	16.24	5920.96	0.325	16.24	8561.58	0.65	32.48
5061.43	0.326	16.26	3014.94	0.326	16.26	5901.81	0.326	16.26	8565.68	0.651	32.52
5107.05	0.326	16.28	3043.54	0.326	16.28	5960.76	0.326	16.28	8578.02	0.652	32.56
5060.1	0.326	16.3	3032.14	0.326	16.3	5904.09	0.326	16.3	8595.33	0.652	32.6
5085.82	0.327	16.32	3045.82	0.327	16.32	5937.87	0.327	16.32	8591.76	0.653	32.64
5089.1	0.327	16.34	3018.44	0.327	16.34	5952.17	0.327	16.34	8597.35	0.654	32.68
5062.34	0.328	16.36	3023.26	0.328	16.36	5901.96	0.328	16.36	8604.11	0.655	32.72
5111.51	0.328	16.38	3062.18	0.328	16.38	5966.51	0.328	16.38	8598.86	0.656	32.76
5067.92	0.328	16.4	3016.4	0.328	16.4	5941.5	0.328	16.4	8624.31	0.656	32.8
5107.52	0.329	16.42	3046.64	0.329	16.42	5957.22	0.329	16.42	8626.34	0.657	32.84
5112.12	0.329	16.44	3051	0.329	16.44	5958.35	0.329	16.44	8639.71	0.658	32.88
5066.77	0.33	16.46	3027.65	0.33	16.46	5950.36	0.33	16.46	8646.31	0.659	32.92
5144.89	0.33	16.48	3064.9	0.33	16.48	6002.94	0.33	16.48	8629.16	0.66	32.96
5107.05	0.33	16.5	3039.53	0.33	16.5	5954.48	0.33	16.5	8655.29	0.66	33
5110.48	0.331	16.52	3066.03	0.331	16.52	6000.36	0.331	16.52	8655.56	0.661	33.04
5124.77	0.331	16.54	3047.98	0.331	16.54	5992.46	0.331	16.54	8662.06	0.662	33.08
5101.34	0.332	16.56	3027.44	0.332	16.56	5954.67	0.332	16.56	8666.47	0.663	33.12
5142.89	0.332	16.58	3073.5	0.332	16.58	6023.86	0.332	16.58	8676.66	0.664	33.16
5097.63	0.332	16.6	3039.23	0.332	16.6	5981.79	0.332	16.6	8703.54	0.664	33.2
5131.82	0.333	16.62	3046.36	0.333	16.62	5992.19	0.333	16.62	8709.9	0.665	33.24
5130.08	0.333	16.64	3049.63	0.333	16.64	5998.42	0.333	16.64	8713.51	0.666	33.28
5089.08	0.334	16.66	3033.59	0.334	16.66	5988.21	0.334	16.66	8719.32	0.667	33.32
5155.73	0.334	16.68	3063.89	0.334	16.68	6017.2	0.334	16.68	8722.87	0.668	33.36
5114.83	0.334	16.7	3032.66	0.334	16.7	5981.78	0.334	16.7	8739.39	0.668	33.4
5132.45	0.335	16.72	3061.74	0.335	16.72	6039.44	0.335	16.72	8744.4	0.669	33.44
5149.05	0.335	16.74	3057.2	0.335	16.74	6010.81	0.335	16.74	8755.03	0.67	33.48
5107.93	0.336	16.76	3031.87	0.336	16.76	5993.74	0.336	16.76	8767.24	0.671	33.52
5182.85	0.336	16.78	3086.19	0.336	16.78	6075.34	0.336	16.78	8767.74	0.672	33.56
5139.57	0.336	16.8	3056.18	0.336	16.8	6019.47	0.336	16.8	8790.92	0.672	33.6
5158.9	0.337	16.82	3072.16	0.337	16.82	6051.2	0.337	16.82	8791.92	0.673	33.64
5182.56	0.337	16.84	3070.53	0.337	16.84	6062.71	0.337	16.84	8796.37	0.674	33.68
5136.55	0.338	16.86	3055.29	0.338	16.86	6040.01	0.338	16.86	8798.71	0.675	33.72
5189.07	0.338	16.88	3092.94	0.338	16.88	6080.47	0.338	16.88	8799.29	0.676	33.76
5167.75	0.338	16.9	3052.79	0.338	16.9	6044.84	0.338	16.9	8830.11	0.676	33.8
5166.3	0.339	16.92	3074.2	0.339	16.92	6083.05	0.339	16.92	8841.74	0.677	33.84
5174.07	0.339	16.94	3071.96	0.339	16.94	6057.81	0.339	16.94	8848.55	0.678	33.88
5148.47	0.34	16.96	3042.33	0.34	16.96	6038.44	0.34	16.96	8853.4	0.679	33.92
5188.03	0.34	16.98	3078.77	0.34	16.98	6100.94	0.34	16.98	8857.79	0.68	33.96
5160.32	0.34	17	3050.6	0.34	17	6042.41	0.34	17	8874.63	0.68	34
5168.62	0.341	17.02	3068.02	0.341	17.02	6071.43	0.341	17.02	8875.4	0.681	34.04
5177.86	0.341	17.04	3060.22	0.341	17.04	6086	0.341	17.04	8884.48	0.682	34.08
5155.91	0.342	17.06	3044.18	0.342	17.06	6043.08	0.342	17.06	8894.02	0.683	34.12
5192.37	0.342	17.08	3091.81	0.342	17.08	6104.58	0.342	17.08	8897.12	0.684	34.16
5174.17	0.342	17.1	3045.73	0.342	17.1	6082.72	0.342	17.1	8923.9	0.684	34.2
5190.38	0.343	17.12	3079.62	0.343	17.12	6090.2	0.343	17.12	8923.41	0.685	34.24
5184.92	0.343	17.14	3078.35	0.343	17.14	6098.78	0.343	17.14	8934	0.686	34.28
5177.35	0.344	17.16	3044.9	0.344	17.16	6084.81	0.344	17.16	8935.31	0.687	34.32
5215.39	0.344	17.18	3099.04	0.344	17.18	6125.03	0.344	17.18	8933.48	0.688	34.36
5179.03	0.344	17.2	3063.99	0.344	17.2	6094.17	0.344	17.2	8951.56	0.688	34.4
5207.69	0.345	17.22	3078.25	0.345	17.22	6120.06	0.345	17.22	8964.21	0.689	34.44
5200.62	0.345	17.24	3073.6	0.345	17.24	6116.8	0.345	17.24	8974	0.69	34.48
5168.73	0.346	17.26	3047.72	0.346	17.26	6082.89	0.346	17.26	8981.01	0.691	34.52
5212.37	0.346	17.28	3093.1	0.346	17.28	6135.69	0.346	17.28	8993.93	0.692	34.56
5195.71	0.346	17.3	3052.61	0.346	17.3	6112.98	0.346	17.3	9005.91	0.692	34.6
5192.17	0.347	17.32	3071.36	0.347	17.32	6108.84	0.347	17.32	9012.18	0.693	34.64
5194.33	0.347	17.34	3073.43	0.347	17.34	6126.88	0.347	17.34	9008.42	0.694	34.68
5191.99	0.348	17.36	3044.35	0.348	17.36	6112.95	0.348	17.36	9011.96	0.695	34.72
5219.49	0.348	17.38	3097.08	0.348	17.38	6137.05	0.348	17.38	9022.38	0.696	34.76
5186.47	0.348	17.4	3060.08	0.348	17.4	6121.85	0.348	17.4	9033.89	0.696	34.8
5226.26	0.349	17.42	3080.79	0.349	17.42	6157.9	0.349	17.42	9043.81	0.697	34.84
5227.45	0.349	17.44	3091.83	0.349	17.44	6147.6	0.349	17.44	9055.53	0.698	34.88
5197.49	0.35	17.46	3062.91	0.35	17.46	6133.69	0.35	17.46	9054.31	0.699	34.92
5256.9	0.35	17.48	3114.06	0.35	17.48	6198.12	0.35	17.48	9060.51	0.7	34.96
5231.46	0.35	17.5	3081.94	0.35	17.5	6155.43	0.35	17.5	9066.12	0.7	35
5241.69	0.351	17.52	3105.57	0.351	17.52	6189.02	0.351	17.52	9073.94	0.701	35.04
5248.9	0.351	17.54	3099.51	0.351	17.54	6190.51	0.351	17.54	9087.42	0.702	35.08
5233.97	0.352	17.56	3078.02	0.352	17.56	6163.55	0.352	17.56	9081	0.703	35.12
5264.23	0.352	17.58	3124.3	0.352	17.58	6221.66	0.352	17.58	9099.74	0.704	35.16
5241.35	0.352	17.6	3088.58	0.352	17.6	6183.47	0.352	17.6	9121.57	0.704	35.2
5263.83	0.353	17.62	3104.5	0.353	17.62	6201	0.353	17.62	9133.61	0.705	35.24
5253.27	0.353	17.64	3099.71	0.353	17.64	6208.39	0.353	17.64	9144.74	0.706	35.28
5229.7	0.354	17.66	3078.93	0.354	17.66	6181.1	0.354	17.66	9135.68	0.707	35.32
5284.66	0.354	17.68	3121.74	0.354	17.68	6228.09	0.354	17.68	9146.85	0.708	35.36
5251.94	0.354	17.7	3084.9	0.354	17.7	6196.73	0.354	17.7	9164.78	0.708	35.4
5254.84	0.355	17.72	3104.42	0.355	17.72	6222.11	0.355	17.72	9169.17	0.709	35.44
5276.24	0.355	17.74	3105.09	0.355	17.74	6229.3	0.355	17.74	9184.15	0.71	35.48
5257.94	0.356	17.76	3093.05	0.356	17.76	6189.69	0.356	17.76	9194.04	0.711	35.52
5286.67	0.356	17.78	3121.51	0.356	17.78	6271.4	0.356	17.78	9197.74	0.712	35.56
5272.14	0.356	17.8	3104.73	0.356	17.8	6227.98	0.356	17.8	9212.88	0.712	35.6
5304.67	0.357	17.82	3128.39	0.357	17.82	6240.74	0.357	17.82	9222.19	0.713	35.64
5290.85	0.357	17.84	3113.25	0.357	17.84	6278.1	0.357	17.84	9220.48	0.714	35.68
5270.81	0.358	17.86	3103.77	0.358	17.86	6235.46	0.358	17.86	9228.16	0.715	35.72
5324.68	0.358	17.88	3145.52	0.358	17.88	6276.66	0.358	17.88	9224.83	0.716	35.76
5293.03	0.358	17.9	3104.7	0.358	17.9	6267.22	0.358	17.9	9254.46	0.716	35.8
5294.89	0.359	17.92	3120.58	0.359	17.92	6268.21	0.359	17.92	9265.82	0.717	35.84
5301.7	0.359	17.94	3123.26	0.359	17.94	6269.59	0.359	17.94	9272.27	0.718	35.88
5291.59	0.36	17.96	3100.37	0.36	17.96	6252.22	0.36	17.96	9282.35	0.719	35.92
5306.36	0.36	17.98	3123.43	0.36	17.98	6296.08	0.36	17.98	9275.8	0.72	35.96
5287.91	0.36	18	3109.29	0.36	18	6256.94	0.36	18	9300.17	0.72	36
5320.79	0.361	18.02	3125.84	0.361	18.02	6281.82	0.361	18.02	9297.67	0.721	36.04
5295.72	0.361	18.04	3109.63	0.361	18.04	6293.38	0.361	18.04	9307.23	0.722	36.08
5294.13	0.362	18.06	3103.26	0.362	18.06	6257.58	0.362	18.06	9316.37	0.723	36.12
5344.96	0.362	18.08	3151.2	0.362	18.08	6318.65	0.362	18.08	9316.47	0.724	36.16
5302.57	0.362	18.1	3107.73	0.362	18.1	6296.23	0.362	18.1	9344.87	0.724	36.2
5339.79	0.363	18.12	3138.53	0.363	18.12	6311.03	0.363	18.12	9351.31	0.725	36.24
5330.59	0.363	18.14	3145.58	0.363	18.14	6313.64	0.363	18.14	9350.92	0.726	36.28
5316.65	0.364	18.16	3107.82	0.364	18.16	6303.95	0.364	18.16	9355.29	0.727	36.32
5369.16	0.364	18.18	3159.27	0.364	18.18	6355.24	0.364	18.18	9358.48	0.728	36.36
5322.9	0.364	18.2	3139.27	0.364	18.2	6308.96	0.364	18.2	9371.56	0.728	36.4
5359.86	0.365	18.22	3139.95	0.365	18.22	6347.19	0.365	18.22	9389.69	0.729	36.44
5343.83	0.365	18.24	3135.4	0.365	18.24	6344.45	0.365	18.24	9390.98	0.73	36.48
5324.04	0.366	18.26	3125.8	0.366	18.26	6300.82	0.366	18.26	9402.66	0.731	36.52
5371.15	0.366	18.28	3152.91	0.366	18.28	6366.7	0.366	18.28	9417.21	0.732	36.56
5327.36	0.366	18.3	3122.83	0.366	18.3	6336.14	0.366	18.3	9425.47	0.732	36.6
5360.83	0.367	18.32	3142.33	0.367	18.32	6338.85	0.367	18.32	9435.38	0.733	36.64
5344.99	0.367	18.34	3136.9	0.367	18.34	6346.5	0.367	18.34	9432.37	0.734	36.68
5325.39	0.368	18.36	3117.36	0.368	18.36	6336.37	0.368	18.36	9432.78	0.735	36.72
5388.09	0.368	18.38	3156.19	0.368	18.38	6368.9	0.368	18.38	9438.72	0.736	36.76
5330.18	0.368	18.4	3124.06	0.368	18.4	6337.67	0.368	18.4	9460.71	0.736	36.8
5368.65	0.369	18.42	3153.11	0.369	18.42	6374.4	0.369	18.42	9465.95	0.737	36.84
5378.56	0.369	18.44	3148.27	0.369	18.44	6378.06	0.369	18.44	9476.69	0.738	36.88
5338.83	0.37	18.46	3122.51	0.37	18.46	6345.01	0.37	18.46	9479.54	0.739	36.92
5398.28	0.37	18.48	3178.47	0.37	18.48	6408.23	0.37	18.48	9478.13	0.74	36.96
5373.23	0.37	18.5	3138.94	0.37	18.5	6378.95	0.37	18.5	9496.03	0.74	37
5385.32	0.371	18.52	3152.55	0.371	18.52	6396.29	0.371	18.52	9493.96	0.741	37.04
5377.59	0.371	18.54	3166.19	0.371	18.54	6391.18	0.371	18.54	9505.04	0.742	37.08
5372.17	0.372	18.56	3129.08	0.372	18.56	6382.23	0.372	18.56	9516.86	0.743	37.12
5405.97	0.372	18.58	3166.43	0.372	18.58	6419.31	0.372	18.58	9519.58	0.744	37.16
5364.96	0.372	18.6	3150.91	0.372	18.6	6383.72	0.372	18.6	9549.8	0.744	37.2
5398.33	0.373	18.62	3147.35	0.373	18.62	6406.76	0.373	18.62	9551.63	0.745	37.24
5388.29	0.373	18.64	3151.87	0.373	18.64	6409.89	0.373	18.64	9560.09	0.746	37.28
5361.46	0.374	18.66	3134.76	0.374	18.66	6378.38	0.374	18.66	9573.46	0.747	37.32
5410.98	0.374	18.68	3165.28	0.374	18.68	6430.3	0.374	18.68	9556.86	0.748	37.36
5382.7	0.374	18.7	3146.9	0.374	18.7	6403.27	0.374	18.7	9587.85	0.748	37.4
5401.2	0.375	18.72	3154.8	0.375	18.72	6416.13	0.375	18.72	9588.72	0.749	37.44
5397.34	0.375	18.74	3158.48	0.375	18.74	6430.64	0.375	18.74	9594.92	0.75	37.48
5389.66	0.376	18.76	3149.34	0.376	18.76	6410	0.376	18.76	9618.37	0.751	37.52
5437.75	0.376	18.78	3179.79	0.376	18.78	6456.19	0.376	18.78	9612.9	0.752	37.56
5394.68	0.376	18.8	3153.05	0.376	18.8	6437.87	0.376	18.8	9632.26	0.752	37.6
5440	0.377	18.82	3188.57	0.377	18.82	6459.23	0.377	18.82	9637.83	0.753	37.64
5430.67	0.377	18.84	3174.89	0.377	18.84	6462.75	0.377	18.84	9631.96	0.754	37.68
5404.36	0.378	18.86	3149.57	0.378	18.86	6442.79	0.378	18.86	9646.92	0.755	37.72
5459.85	0.378	18.88	3202.5	0.378	18.88	6490.06	0.378	18.88	9649.64	0.756	37.76
5421.93	0.378	18.9	3167.15	0.378	18.9	6459.08	0.378	18.9	9661.9	0.756	37.8
5435.8	0.379	18.92	3172.4	0.379	18.92	6469.1	0.379	18.92	9683.53	0.757	37.84
5436.34	0.379	18.94	3171.28	0.379	18.94	6476.61	0.379	18.94	9688.18	0.758	37.88
5414.35	0.38	18.96	3159	0.38	18.96	6456.29	0.38	18.96	9695.06	0.759	37.92
5452.43	0.38	18.98	3184.25	0.38	18.98	6479.89	0.38	18.98	9699.18	0.76	37.96
5418.7	0.38	19	3148.67	0.38	19	6467.3	0.38	19	9705.8	0.76	38
5443.36	0.381	19.02	3180.2	0.381	19.02	6487.58	0.381	19.02	9720.06	0.761	38.04
5436.03	0.381	19.04	3172.29	0.381	19.04	6471.86	0.381	19.04	9718.4	0.762	38.08
5418.5	0.382	19.06	3143.12	0.382	19.06	6462.92	0.382	19.06	9730.8	0.763	38.12
5470.41	0.382	19.08	3195.76	0.382	19.08	6517.5	0.382	19.08	9731.72	0.764	38.16
5426.94	0.382	19.1	3166.8	0.382	19.1	6476.17	0.382	19.1	9757.98	0.764	38.2
5461.58	0.383	19.12	3178.08	0.383	19.12	6506.96	0.383	19.12	9766.54	0.765	38.24
5464.23	0.383	19.14	3177.35	0.383	19.14	6510.03	0.383	19.14	9764.63	0.766	38.28
5427.63	0.384	19.16	3167.49	0.384	19.16	6488.13	0.384	19.16	9776.96	0.767	38.32
5490.53	0.384	19.18	3201.43	0.384	19.18	6534.42	0.384	19.18	9769.86	0.768	38.36
5460.6	0.384	19.2	3166.66	0.384	19.2	6505.03	0.384	19.2	9786.06	0.768	38.4
5457.9	0.385	19.22	3189.27	0.385	19.22	6531.67	0.385	19.22	9803.96	0.769	38.44
5474.4	0.385	19.24	3181.92	0.385	19.24	6516.97	0.385	19.24	9807.93	0.77	38.48
5446.98	0.386	19.26	3158.2	0.386	19.26	6501.31	0.386	19.26	9823.87	0.771	38.52
5480.03	0.386	19.28	3194.43	0.386	19.28	6548.76	0.386	19.28	9828.03	0.772	38.56
5456.6	0.386	19.3	3165.99	0.386	19.3	6504.42	0.386	19.3	9836.17	0.772	38.6
5472.27	0.387	19.32	3180.77	0.387	19.32	6532.71	0.387	19.32	9853.88	0.773	38.64
5468.5	0.387	19.34	3174.91	0.387	19.34	6534.28	0.387	19.34	9845.22	0.774	38.68
5450.31	0.388	19.36	3158.77	0.388	19.36	6506.06	0.388	19.36	9850.75	0.775	38.72
5497.83	0.388	19.38	3196.23	0.388	19.38	6561.58	0.388	19.38	9857.91	0.776	38.76
5464.46	0.388	19.4	3171.24	0.388	19.4	6522.61	0.388	19.4	9868.86	0.776	38.8
5488.63	0.389	19.42	3193.52	0.389	19.42	6561.41	0.389	19.42	9891.86	0.777	38.84
5498.35	0.389	19.44	3187.56	0.389	19.44	6562.74	0.389	19.44	9890.55	0.778	38.88
5476.17	0.39	19.46	3182.82	0.39	19.46	6534.86	0.39	19.46	9894.32	0.779	38.92
5525.45	0.39	19.48	3214.54	0.39	19.48	6606.59	0.39	19.48	9906.63	0.78	38.96
5493.64	0.39	19.5	3183.54	0.39	19.5	6568.61	0.39	19.5	9906.17	0.78	39
5526.52	0.391	19.52	3218.03	0.391	19.52	6585.22	0.391	19.52	9920.65	0.781	39.04
5513.96	0.391	19.54	3204.45	0.391	19.54	6594.8	0.391	19.54	9925.47	0.782	39.08
5489.56	0.392	19.56	3182.9	0.392	19.56	6581.35	0.392	19.56	9922.9	0.783	39.12
5556.65	0.392	19.58	3228.47	0.392	19.58	6616.25	0.392	19.58	9947.56	0.784	39.16
5502.51	0.392	19.6	3195.86	0.392	19.6	6584.29	0.392	19.6	9966.42	0.784	39.2
5523.61	0.393	19.62	3210.18	0.393	19.62	6621.21	0.393	19.62	9972.15	0.785	39.24
5536.24	0.393	19.64	3202.89	0.393	19.64	6603.16	0.393	19.64	9985.13	0.786	39.28
5498.75	0.394	19.66	3192.06	0.394	19.66	6585.86	0.394	19.66	9975.19	0.787	39.32
5552.96	0.394	19.68	3226.16	0.394	19.68	6642.02	0.394	19.68	9989.53	0.788	39.36
5514.32	0.394	19.7	3186.16	0.394	19.7	6594.98	0.394	19.7	10002.5	0.788	39.4
5539.16	0.395	19.72	3221.41	0.395	19.72	6633.95	0.395	19.72	10010.9	0.789	39.44
5547.22	0.395	19.74	3214.15	0.395	19.74	6621.51	0.395	19.74	10018.7	0.79	39.48
5508.62	0.396	19.76	3187.29	0.396	19.76	6611.11	0.396	19.76	10027.4	0.791	39.52
5574.88	0.396	19.78	3241.36	0.396	19.78	6670.68	0.396	19.78	10036.3	0.792	39.56
5542.72	0.396	19.8	3207.36	0.396	19.8	6615.31	0.396	19.8	10049.5	0.792	39.6
5555.7	0.397	19.82	3231.61	0.397	19.82	6672.66	0.397	19.82	10057.5	0.793	39.64
5566.5	0.397	19.84	3222.45	0.397	19.84	6661.19	0.397	19.84	10054.4	0.794	39.68
5543.21	0.398	19.86	3210.08	0.398	19.86	6626.9	0.398	19.86	10059.6	0.795	39.72
5590.97	0.398	19.88	3252.9	0.398	19.88	6705.21	0.398	19.88	10065.5	0.796	39.76
5548.22	0.398	19.9	3202.09	0.398	19.9	6648.2	0.398	19.9	10087.5	0.796	39.8
5567.81	0.399	19.92	3235.49	0.399	19.92	6670.48	0.399	19.92	10101.2	0.797	39.84
5577.91	0.399	19.94	3231.15	0.399	19.94	6676.72	0.399	19.94	10108.2	0.798	39.88
5539.65	0.4	19.96	3191.14	0.4	19.96	6649.8	0.4	19.96	10114.7	0.799	39.92
5574.88	0.4	19.98	3243.64	0.4	19.98	6691.75	0.4	19.98	10118.5	0.8	39.96
5569.62	0.4	20	3212.18	0.4	20	6654.83	0.4	20	10135.5	0.8	40
5570.36	0.401	20.02	3222.16	0.401	20.02	6689.88	0.401	20.02	10134.8	0.801	40.04
5560.34	0.401	20.04	3225.09	0.401	20.04	6685.26	0.401	20.04	10145	0.802	40.08
5570.06	0.402	20.06	3212.15	0.402	20.06	6659.36	0.402	20.06	10150.3	0.803	40.12
5606.46	0.402	20.08	3255.3	0.402	20.08	6722.99	0.402	20.08	10155.8	0.804	40.16
5563.65	0.402	20.1	3210.54	0.402	20.1	6691.76	0.402	20.1	10185	0.804	40.2
5608.16	0.403	20.12	3257.1	0.403	20.12	6715.29	0.403	20.12	10185.7	0.805	40.24
5602.28	0.403	20.14	3244.87	0.403	20.14	6713.53	0.403	20.14	10194.4	0.806	40.28
5578.45	0.404	20.16	3209.21	0.404	20.16	6709.25	0.404	20.16	10195.8	0.807	40.32
5633.05	0.404	20.18	3283.97	0.404	20.18	6749.67	0.404	20.18	10194.7	0.808	40.36
5600.46	0.404	20.2	3236.6	0.404	20.2	6714.38	0.404	20.2	10219.9	0.808	40.4
5624.94	0.405	20.22	3246.58	0.405	20.22	6751.98	0.405	20.22	10224.2	0.809	40.44
5606.98	0.405	20.24	3255.27	0.405	20.24	6734.34	0.405	20.24	10236.4	0.81	40.48
5594.61	0.406	20.26	3229.27	0.406	20.26	6717.92	0.406	20.26	10251.7	0.811	40.52
5646.33	0.406	20.28	3263.63	0.406	20.28	6767.17	0.406	20.28	10256.6	0.812	40.56
5591.63	0.406	20.3	3231.07	0.406	20.3	6724.84	0.406	20.3	10276.6	0.812	40.6
5621.38	0.407	20.32	3261.89	0.407	20.32	6755	0.407	20.32	10279.1	0.813	40.64
5632.59	0.407	20.34	3243.43	0.407	20.34	6748.21	0.407	20.34	10278.5	0.814	40.68
5587.01	0.408	20.36	3218.11	0.408	20.36	6727.3	0.408	20.36	10286.2	0.815	40.72
5645.68	0.408	20.38	3283.1	0.408	20.38	6779.07	0.408	20.38	10288.1	0.816	40.76
5620.59	0.408	20.4	3232.16	0.408	20.4	6742.81	0.408	20.4	10309.5	0.816	40.8
5626.06	0.409	20.42	3252.22	0.409	20.42	6769.67	0.409	20.42	10322.3	0.817	40.84
5646.64	0.409	20.44	3264.74	0.409	20.44	6775.13	0.409	20.44	10326.6	0.818	40.88
5614.52	0.41	20.46	3240.49	0.41	20.46	6755.1	0.41	20.46	10334.3	0.819	40.92
5666.85	0.41	20.48	3281.97	0.41	20.48	6809.82	0.41	20.48	10335.1	0.82	40.96
5643.91	0.41	20.5	3246.44	0.41	20.5	6773.36	0.41	20.5	10346.8	0.82	41
5645.01	0.411	20.52	3283.29	0.411	20.52	6801.84	0.411	20.52	10353.5	0.821	41.04
5666.02	0.411	20.54	3260.3	0.411	20.54	6802.59	0.411	20.54	10358.6	0.822	41.08
5634.21	0.412	20.56	3243.38	0.412	20.56	6774.14	0.412	20.56	10370.7	0.823	41.12
5661.77	0.412	20.58	3297.39	0.412	20.58	6828.5	0.412	20.58	10374.1	0.824	41.16
5663.46	0.412	20.6	3241.86	0.412	20.6	6791.26	0.412	20.6	10401.3	0.824	41.2
5653.84	0.413	20.62	3273.17	0.413	20.62	6807.16	0.413	20.62	10408.6	0.825	41.24
5648.73	0.413	20.64	3269.55	0.413	20.64	6813.07	0.413	20.64	10417.3	0.826	41.28
5651.8	0.414	20.66	3238.24	0.414	20.66	6788.3	0.414	20.66	10421	0.827	41.32
5676.12	0.414	20.68	3289.74	0.414	20.68	6836.01	0.414	20.68	10423.5	0.828	41.36
5644.81	0.414	20.7	3252.25	0.414	20.7	6802.24	0.414	20.7	10436.9	0.828	41.4
5672.42	0.415	20.72	3274.54	0.415	20.72	6831.12	0.415	20.72	10445.3	0.829	41.44
5680.93	0.415	20.74	3276.65	0.415	20.74	6836.44	0.415	20.74	10460.2	0.83	41.48
5651.3	0.416	20.76	3250.92	0.416	20.76	6807.58	0.416	20.76	10460.8	0.831	41.52
5698.1	0.416	20.78	3312.45	0.416	20.78	6874.25	0.416	20.78	10473.8	0.832	41.56
5687.54	0.416	20.8	3262.96	0.416	20.8	6842.87	0.416	20.8	10485.9	0.832	41.6
5700.85	0.417	20.82	3292.01	0.417	20.82	6866	0.417	20.82	10494.1	0.833	41.64
5691.72	0.417	20.84	3306.42	0.417	20.84	6871.04	0.417	20.84	10496.4	0.834	41.68
5689.65	0.418	20.86	3261.85	0.418	20.86	6853.9	0.418	20.86	10499	0.835	41.72
5731.26	0.418	20.88	3310.53	0.418	20.88	6903.22	0.418	20.88	10502.1	0.836	41.76
5681.21	0.418	20.9	3285.43	0.418	20.9	6858.45	0.418	20.9	10522.4	0.836	41.8
5715.03	0.419	20.92	3292.32	0.419	20.92	6889.16	0.419	20.92	10541.4	0.837	41.84
5717.5	0.419	20.94	3288.69	0.419	20.94	6885.92	0.419	20.94	10546	0.838	41.88
5674.03	0.42	20.96	3264.37	0.42	20.96	6859.53	0.42	20.96	10559.9	0.839	41.92
5722.88	0.42	20.98	3310.81	0.42	20.98	6902.16	0.42	20.98	10556.9	0.84	41.96
5703.58	0.42	21	3270.51	0.42	21	6868.85	0.42	21	10568.4	0.84	42
5706.03	0.421	21.02	3280.58	0.421	21.02	6897.84	0.421	21.02	10583.1	0.841	42.04
5705.6	0.421	21.04	3300.12	0.421	21.04	6887.22	0.421	21.04	10579.5	0.842	42.08
5695.96	0.422	21.06	3266.48	0.422	21.06	6869.78	0.422	21.06	10593.6	0.843	42.12
5745.39	0.422	21.08	3307.51	0.422	21.08	6935.97	0.422	21.08	10597.3	0.844	42.16
5695.42	0.422	21.1	3283.09	0.422	21.1	6880.95	0.422	21.1	10622.1	0.844	42.2
5735.62	0.423	21.12	3301.77	0.423	21.12	6920.57	0.423	21.12	10632.3	0.845	42.24
5742.06	0.423	21.14	3306.32	0.423	21.14	6927.94	0.423	21.14	10635	0.846	42.28
5697.84	0.424	21.16	3272.9	0.424	21.16	6894.27	0.424	21.16	10642.3	0.847	42.32
5764.28	0.424	21.18	3327.54	0.424	21.18	6954.24	0.424	21.18	10640.1	0.848	42.36
5736.8	0.424	21.2	3296.58	0.424	21.2	6916.03	0.424	21.2	10657.2	0.848	42.4
5731.48	0.425	21.22	3297.18	0.425	21.22	6943.23	0.425	21.22	10676	0.849	42.44
5744.04	0.425	21.24	3308.59	0.425	21.24	6934.36	0.425	21.24	10682	0.85	42.48
5725.14	0.426	21.26	3278.03	0.426	21.26	6904.74	0.426	21.26	10695.8	0.851	42.52
5753.31	0.426	21.28	3316.04	0.426	21.28	6967.66	0.426	21.28	10704.2	0.852	42.56
5725.63	0.426	21.3	3287.47	0.426	21.3	6923.43	0.426	21.3	10720.8	0.852	42.6
5749.63	0.427	21.32	3299.58	0.427	21.32	6935.63	0.427	21.32	10731.9	0.853	42.64
5744.21	0.427	21.34	3303.17	0.427	21.34	6947.7	0.427	21.34	10721.6	0.854	42.68
5719.11	0.428	21.36	3273.14	0.428	21.36	6925.66	0.428	21.36	10733.4	0.855	42.72
5774.45	0.428	21.38	3332.27	0.428	21.38	6970.28	0.428	21.38	10738.7	0.856	42.76
5743.09	0.428	21.4	3285.6	0.428	21.4	6935.28	0.428	21.4	10758.5	0.856	42.8
5758.23	0.429	21.42	3308.14	0.429	21.42	6973.27	0.429	21.42	10768.6	0.857	42.84
5772.95	0.429	21.44	3334.34	0.429	21.44	6979.67	0.429	21.44	10776.6	0.858	42.88
5754.98	0.43	21.46	3281.62	0.43	21.46	6943.58	0.43	21.46	10779.1	0.859	42.92
5794.82	0.43	21.48	3338.18	0.43	21.48	7011.7	0.43	21.48	10778	0.86	42.96
5767.96	0.43	21.5	3328.61	0.43	21.5	6985.81	0.43	21.5	10794.5	0.86	43
5801.08	0.431	21.52	3316.99	0.431	21.52	6990.13	0.431	21.52	10797.8	0.861	43.04
5786.67	0.431	21.54	3327.89	0.431	21.54	7006.59	0.431	21.54	10801.8	0.862	43.08
5765.41	0.432	21.56	3315.63	0.432	21.56	6989.92	0.432	21.56	10814.3	0.863	43.12
5824.76	0.432	21.58	3350.62	0.432	21.58	7021.95	0.432	21.58	10817.3	0.864	43.16
5785.55	0.432	21.6	3307.53	0.432	21.6	7003.9	0.432	21.6	10848.8	0.864	43.2
5793.98	0.433	21.62	3335.5	0.433	21.62	7021.61	0.433	21.62	10855.5	0.865	43.24
5805.43	0.433	21.64	3345.33	0.433	21.64	7012.05	0.433	21.64	10856.3	0.866	43.28
5783.02	0.434	21.66	3293.33	0.434	21.66	7000.86	0.434	21.66	10872	0.867	43.32
5814.41	0.434	21.68	3348.16	0.434	21.68	7040.86	0.434	21.68	10867.5	0.868	43.36
5793.08	0.434	21.7	3333.21	0.434	21.7	7011.93	0.434	21.7	10886	0.868	43.4
5815.64	0.435	21.72	3325.03	0.435	21.72	7032.33	0.435	21.72	10896	0.869	43.44
5810.97	0.435	21.74	3332.21	0.435	21.74	7034.33	0.435	21.74	10901.6	0.87	43.48
5788.57	0.436	21.76	3325.36	0.436	21.76	7020.22	0.436	21.76	10918.6	0.871	43.52
5843.81	0.436	21.78	3356.32	0.436	21.78	7060.85	0.436	21.78	10924.4	0.872	43.56
5812.65	0.436	21.8	3320.7	0.436	21.8	7036.17	0.436	21.8	10935	0.872	43.6
5831.02	0.437	21.82	3356.35	0.437	21.82	7070.93	0.437	21.82	10946.8	0.873	43.64
5837.46	0.437	21.84	3356.59	0.437	21.84	7060.26	0.437	21.84	10942.8	0.874	43.68
5819.78	0.438	21.86	3314.58	0.438	21.86	7038.98	0.438	21.86	10953.7	0.875	43.72
5853.12	0.438	21.88	3372.14	0.438	21.88	7099.27	0.438	21.88	10954.5	0.876	43.76
5825.08	0.438	21.9	3344.8	0.438	21.9	7059.91	0.438	21.9	10978.7	0.876	43.8
5846.42	0.439	21.92	3339.87	0.439	21.92	7061.42	0.439	21.92	10996.6	0.877	43.84
5836.01	0.439	21.94	3345.26	0.439	21.94	7081.44	0.439	21.94	11000.3	0.878	43.88
5813.82	0.44	21.96	3334.09	0.44	21.96	7058.18	0.44	21.96	11015.9	0.879	43.92
5859.48	0.44	21.98	3352.45	0.44	21.98	7076.59	0.44	21.98	11012.2	0.88	43.96
5824.38	0.44	22	3325.07	0.44	22	7063.9	0.44	22	11030.1	0.88	44
5841.26	0.441	22.02	3354.55	0.441	22.02	7093.65	0.441	22.02	11037.1	0.881	44.04
5847.91	0.441	22.04	3345.91	0.441	22.04	7076.56	0.441	22.04	11041.4	0.882	44.08
5823.9	0.442	22.06	3319.86	0.442	22.06	7058.77	0.442	22.06	11054.1	0.883	44.12
5875	0.442	22.08	3376.92	0.442	22.08	7128.46	0.442	22.08	11056.9	0.884	44.16
5844.38	0.442	22.1	3343.98	0.442	22.1	7089.45	0.442	22.1	11084.3	0.884	44.2
5873.35	0.443	22.12	3363.36	0.443	22.12	7102.49	0.443	22.12	11092.5	0.885	44.24
5868.05	0.443	22.14	3363.55	0.443	22.14	7126.93	0.443	22.14	11100.3	0.886	44.28
5851.75	0.444	22.16	3347.95	0.444	22.16	7102.79	0.444	22.16	11105.8	0.887	44.32
5912.64	0.444	22.18	3390.92	0.444	22.18	7142.85	0.444	22.18	11100.2	0.888	44.36
5858.5	0.444	22.2	3357.51	0.444	22.2	7122.92	0.444	22.2	11122.5	0.888	44.4
5893.02	0.445	22.22	3374.54	0.445	22.22	7150.46	0.445	22.22	11135.8	0.889	44.44
5899.34	0.445	22.24	3372.56	0.445	22.24	7127.63	0.445	22.24	11146	0.89	44.48
5848.99	0.446	22.26	3353.2	0.446	22.26	7116.16	0.446	22.26	11157.7	0.891	44.52
5912.8	0.446	22.28	3380.51	0.446	22.28	7177.68	0.446	22.28	11169.2	0.892	44.56
5880.44	0.446	22.3	3358.91	0.446	22.3	7118.43	0.446	22.3	11175.7	0.892	44.6
5885.55	0.447	22.32	3375.98	0.447	22.32	7143.61	0.447	22.32	11189.1	0.893	44.64
5890.76	0.447	22.34	3362.93	0.447	22.34	7166.45	0.447	22.34	11189.2	0.894	44.68
5867.72	0.448	22.36	3352.41	0.448	22.36	7119.15	0.448	22.36	11183.5	0.895	44.72
5922.88	0.448	22.38	3387.65	0.448	22.38	7164.84	0.448	22.38	11199.9	0.896	44.76
5872.39	0.448	22.4	3359.97	0.448	22.4	7156.92	0.448	22.4	11211.4	0.896	44.8
5900.86	0.449	22.42	3382.53	0.449	22.42	7163.44	0.449	22.42	11223.8	0.897	44.84
5925.44	0.449	22.44	3374.33	0.449	22.44	7163.59	0.449	22.44	11238.5	0.898	44.88
5876.02	0.45	22.46	3365.6	0.45	22.46	7162.41	0.45	22.46	11224.7	0.899	44.92
5935.74	0.45	22.48	3407.46	0.45	22.48	7205.19	0.45	22.48	11238	0.9	44.96
5915.91	0.45	22.5	3372.99	0.45	22.5	7167.16	0.45	22.5	11249.4	0.9	45
5929.3	0.451	22.52	3399.51	0.451	22.52	7205.64	0.451	22.52	11247.9	0.901	45.04
5922.86	0.451	22.54	3386.47	0.451	22.54	7196.45	0.451	22.54	11266.6	0.902	45.08
5903.05	0.452	22.56	3375.59	0.452	22.56	7175.47	0.452	22.56	11259.8	0.903	45.12
5959.12	0.452	22.58	3411.14	0.452	22.58	7224.78	0.452	22.58	11275.3	0.904	45.16
5912.67	0.452	22.6	3373.41	0.452	22.6	7191.08	0.452	22.6	11305.3	0.904	45.2
5923.72	0.453	22.62	3397.7	0.453	22.62	7209.31	0.453	22.62	11306.5	0.905	45.24
5943.33	0.453	22.64	3392.6	0.453	22.64	7205.01	0.453	22.64	11322	0.906	45.28
5913.02	0.454	22.66	3369.54	0.454	22.66	7192.36	0.454	22.66	11320	0.907	45.32
5946.17	0.454	22.68	3410.3	0.454	22.68	7230.15	0.454	22.68	11316.6	0.908	45.36
5924.36	0.454	22.7	3380.75	0.454	22.7	7200.86	0.454	22.7	11344.5	0.908	45.4
5959.88	0.455	22.72	3407.99	0.455	22.72	7239.24	0.455	22.72	11348.1	0.909	45.44
5946.94	0.455	22.74	3399.16	0.455	22.74	7219.7	0.455	22.74	11355.5	0.91	45.48
5916.42	0.456	22.76	3378.61	0.456	22.76	7217.07	0.456	22.76	11367.2	0.911	45.52
6002.86	0.456	22.78	3440.81	0.456	22.78	7281.86	0.456	22.78	11369.1	0.912	45.56
5951.93	0.456	22.8	3400.1	0.456	22.8	7226.76	0.456	22.8	11392.9	0.912	45.6
5971.56	0.457	22.82	3419.42	0.457	22.82	7272.96	0.457	22.82	11397	0.913	45.64
5989.04	0.457	22.84	3429.87	0.457	22.84	7280.58	0.457	22.84	11390.6	0.914	45.68
5963.9	0.458	22.86	3405.46	0.458	22.86	7246.74	0.458	22.86	11403.8	0.915	45.72
6003.58	0.458	22.88	3440.19	0.458	22.88	7295.12	0.458	22.88	11403.4	0.916	45.76
5968.42	0.458	22.9	3407.88	0.458	22.9	7271.72	0.458	22.9	11432.2	0.916	45.8
5995.02	0.459	22.92	3433.05	0.459	22.92	7290.98	0.459	22.92	11445.1	0.917	45.84
5988.9	0.459	22.94	3418.67	0.459	22.94	7269.5	0.459	22.94	11453.7	0.918	45.88
5957.19	0.46	22.96	3392.32	0.46	22.96	7269.08	0.46	22.96	11462.8	0.919	45.92
6004.38	0.46	22.98	3438.06	0.46	22.98	7305.54	0.46	22.98	11459.8	0.92	45.96
5971.56	0.46	23	3406.15	0.46	23	7258.36	0.46	23	11482.4	0.92	46
5990.82	0.461	23.02	3416.72	0.461	23.02	7303.17	0.461	23.02	11482.5	0.921	46.04
5985.39	0.461	23.04	3415.32	0.461	23.04	7286.14	0.461	23.04	11490.2	0.922	46.08
5965.11	0.462	23.06	3406.72	0.462	23.06	7265.96	0.462	23.06	11497.5	0.923	46.12
6025.96	0.462	23.08	3439.46	0.462	23.08	7337.25	0.462	23.08	11503.5	0.924	46.16
5980.31	0.462	23.1	3406.7	0.462	23.1	7283.41	0.462	23.1	11536.7	0.924	46.2
6002.61	0.463	23.12	3440.84	0.463	23.12	7313.11	0.463	23.12	11536.7	0.925	46.24
6019.51	0.463	23.14	3429.94	0.463	23.14	7326.16	0.463	23.14	11542.9	0.926	46.28
5987.39	0.464	23.16	3408.89	0.464	23.16	7297.54	0.464	23.16	11551.5	0.927	46.32
6027.55	0.464	23.18	3455.32	0.464	23.18	7342.56	0.464	23.18	11546	0.928	46.36
6008.62	0.464	23.2	3420.67	0.464	23.2	7313.96	0.464	23.2	11563	0.928	46.4
6023.24	0.465	23.22	3438.31	0.465	23.22	7345.47	0.465	23.22	11578.4	0.929	46.44
6010.53	0.465	23.24	3425.45	0.465	23.24	7321.97	0.465	23.24	11583.9	0.93	46.48
5990.7	0.466	23.26	3416.53	0.466	23.26	7303.58	0.466	23.26	11594.7	0.931	46.52
6040	0.466	23.28	3443.44	0.466	23.28	7359.62	0.466	23.28	11600.9	0.932	46.56
5998.51	0.466	23.3	3408.33	0.466	23.3	7316.59	0.466	23.3	11617.2	0.932	46.6
6008.76	0.467	23.32	3443.87	0.467	23.32	7331.06	0.467	23.32	11620.2	0.933	46.64
6023.61	0.467	23.34	3418.75	0.467	23.34	7337.61	0.467	23.34	11620.1	0.934	46.68
5997.13	0.468	23.36	3406.83	0.468	23.36	7320.15	0.468	23.36	11619.9	0.935	46.72
6030.45	0.468	23.38	3459.88	0.468	23.38	7360.6	0.468	23.38	11626	0.936	46.76
6013.55	0.468	23.4	3404.61	0.468	23.4	7324.33	0.468	23.4	11647	0.936	46.8
6034.22	0.469	23.42	3444.21	0.469	23.42	7366.29	0.469	23.42	11655	0.937	46.84
6034.74	0.469	23.44	3444.89	0.469	23.44	7360.84	0.469	23.44	11655.5	0.938	46.88
6011.96	0.47	23.46	3417.53	0.47	23.46	7334	0.47	23.46	11669.5	0.939	46.92
6068.45	0.47	23.48	3466.29	0.47	23.48	7405.26	0.47	23.48	11661	0.94	46.96
6035.31	0.47	23.5	3436.31	0.47	23.5	7359.36	0.47	23.5	11672.3	0.94	47
6050.12	0.471	23.52	3459.05	0.471	23.52	7388.87	0.471	23.52	11681.4	0.941	47.04
6060.2	0.471	23.54	3448.43	0.471	23.54	7390.71	0.471	23.54	11676.6	0.942	47.08
6029.85	0.472	23.56	3430.15	0.472	23.56	7361.98	0.472	23.56	11698.6	0.943	47.12
6079.23	0.472	23.58	3479.57	0.472	23.58	7421.62	0.472	23.58	11696.6	0.944	47.16
6050.87	0.472	23.6	3437.33	0.472	23.6	7379.32	0.472	23.6	11718.7	0.944	47.2
6052.84	0.473	23.62	3451.91	0.473	23.62	7400.78	0.473	23.62	11734.5	0.945	47.24
6072.08	0.473	23.64	3462.22	0.473	23.64	7404.49	0.473	23.64	11732.5	0.946	47.28
6036.16	0.474	23.66	3430.52	0.474	23.66	7375.73	0.474	23.66	11743.1	0.947	47.32
6074.75	0.474	23.68	3465.85	0.474	23.68	7430.5	0.474	23.68	11746.1	0.948	47.36
6058.54	0.474	23.7	3447.45	0.474	23.7	7380.54	0.474	23.7	11755.4	0.948	47.4
6066.23	0.475	23.72	3458.28	0.475	23.72	7422.78	0.475	23.72	11766.6	0.949	47.44
6072.51	0.475	23.74	3452.73	0.475	23.74	7423.54	0.475	23.74	11772.9	0.95	47.48
6046.56	0.476	23.76	3442.18	0.476	23.76	7382.75	0.476	23.76	11782.3	0.951	47.52
6103.58	0.476	23.78	3483.02	0.476	23.78	7455.56	0.476	23.78	11794.1	0.952	47.56
6071.89	0.476	23.8	3452.52	0.476	23.8	7415.24	0.476	23.8	11807.7	0.952	47.6
6081.75	0.477	23.82	3471.38	0.477	23.82	7441.06	0.477	23.82	11809.3	0.953	47.64
6103.31	0.477	23.84	3476.38	0.477	23.84	7449.76	0.477	23.84	11817	0.954	47.68
6072.65	0.478	23.86	3455.87	0.478	23.86	7423.67	0.478	23.86	11818.2	0.955	47.72
6105.94	0.478	23.88	3482.25	0.478	23.88	7478.26	0.478	23.88	11821.8	0.956	47.76
6090.77	0.478	23.9	3467.39	0.478	23.9	7428.69	0.478	23.9	11849.5	0.956	47.8
6098.8	0.479	23.92	3475.5	0.479	23.92	7456.62	0.479	23.92	11861.9	0.957	47.84
6094.6	0.479	23.94	3463.14	0.479	23.94	7461.09	0.479	23.94	11870.3	0.958	47.88
6070.58	0.48	23.96	3456.36	0.48	23.96	7426.39	0.48	23.96	11884	0.959	47.92
6116.04	0.48	23.98	3482.03	0.48	23.98	7479.57	0.48	23.98	11880.7	0.96	47.96
6085.21	0.48	24	3451.31	0.48	24	7436.2	0.48	24	11894.8	0.96	48
6087.15	0.481	24.02	3479.28	0.481	24.02	7461.27	0.481	24.02	11901.8	0.961	48.04
6110.84	0.481	24.04	3468.81	0.481	24.04	7477.63	0.481	24.04	11906.6	0.962	48.08
6086.31	0.482	24.06	3451.58	0.482	24.06	7429.86	0.482	24.06	11917.3	0.963	48.12
6115.25	0.482	24.08	3503.83	0.482	24.08	7502.57	0.482	24.08	11920.7	0.964	48.16
6110.26	0.482	24.1	3467.34	0.482	24.1	7474.92	0.482	24.1	11946.1	0.964	48.2
6131.36	0.483	24.12	3487.73	0.483	24.12	7486.28	0.483	24.12	11954.6	0.965	48.24
6114.36	0.483	24.14	3497.23	0.483	24.14	7493.98	0.483	24.14	11959.4	0.966	48.28
6112.05	0.484	24.16	3472.17	0.484	24.16	7481.89	0.484	24.16	11957.5	0.967	48.32
6165.83	0.484	24.18	3515.45	0.484	24.18	7539.06	0.484	24.18	11963	0.968	48.36
6121.11	0.484	24.2	3488.37	0.484	24.2	7484.9	0.484	24.2	11979.8	0.968	48.4
6140.07	0.485	24.22	3505.93	0.485	24.22	7521.44	0.485	24.22	11988.6	0.969	48.44
6147.74	0.485	24.24	3498.62	0.485	24.24	7530.69	0.485	24.24	12000.6	0.97	48.48
6124.38	0.486	24.26	3472.03	0.486	24.26	7484.36	0.486	24.26	12005.1	0.971	48.52
6154.2	0.486	24.28	3526.84	0.486	24.28	7539.85	0.486	24.28	12011.9	0.972	48.56
6133.91	0.486	24.3	3484.93	0.486	24.3	7518.5	0.486	24.3	12031.8	0.972	48.6
6158.37	0.487	24.32	3492.69	0.487	24.32	7522.55	0.487	24.32	12033.9	0.973	48.64
6139.12	0.487	24.34	3513.47	0.487	24.34	7525.6	0.487	24.34	12031.6	0.974	48.68
6126.34	0.488	24.36	3475.03	0.488	24.36	7509.12	0.488	24.36	12033.2	0.975	48.72
6179.04	0.488	24.38	3513.41	0.488	24.38	7556.42	0.488	24.38	12037.1	0.976	48.76
6138.31	0.488	24.4	3501.29	0.488	24.4	7518.51	0.488	24.4	12056.6	0.976	48.8
6162.8	0.489	24.42	3508.03	0.489	24.42	7550.86	0.489	24.42	12065.6	0.977	48.84
6166.8	0.489	24.44	3513.43	0.489	24.44	7557.6	0.489	24.44	12072.6	0.978	48.88
6152.69	0.49	24.46	3493.04	0.49	24.46	7526.17	0.49	24.46	12070.4	0.979	48.92
6197.03	0.49	24.48	3541.57	0.49	24.48	7588.43	0.49	24.48	12072.5	0.98	48.96
6162.68	0.49	24.5	3511.7	0.49	24.5	7563.14	0.49	24.5	12085.1	0.98	49
6198.57	0.491	24.52	3520.1	0.491	24.52	7571.4	0.491	24.52	12089.6	0.981	49.04
6186.76	0.491	24.54	3533.98	0.491	24.54	7580.23	0.491	24.54	12092.2	0.982	49.08
6162.34	0.492	24.56	3506.08	0.492	24.56	7561.91	0.492	24.56	12097.6	0.983	49.12
6217.76	0.492	24.58	3537.31	0.492	24.58	7603.72	0.492	24.58	12106.3	0.984	49.16
6181.14	0.492	24.6	3517.68	0.492	24.6	7572.51	0.492	24.6	12135.6	0.984	49.2
6190.61	0.493	24.62	3529.5	0.493	24.62	7587.26	0.493	24.62	12138.9	0.985	49.24
6195.49	0.493	24.64	3526.11	0.493	24.64	7596.92	0.493	24.64	12147.6	0.986	49.28
6182.93	0.494	24.66	3506.01	0.494	24.66	7567.08	0.494	24.66	12149.3	0.987	49.32
6210.38	0.494	24.68	3541.9	0.494	24.68	7609.33	0.494	24.68	12147.5	0.988	49.36
6183.18	0.494	24.7	3526.03	0.494	24.7	7596.15	0.494	24.7	12169.9	0.988	49.4
6224.39	0.495	24.72	3536.69	0.495	24.72	7605.25	0.495	24.72	12176	0.989	49.44
6206.84	0.495	24.74	3528.12	0.495	24.74	7610.35	0.495	24.74	12179.4	0.99	49.48
6189.12	0.496	24.76	3530.36	0.496	24.76	7598.28	0.496	24.76	12190.3	0.991	49.52
6257.63	0.496	24.78	3574.96	0.496	24.78	7649.62	0.496	24.78	12196.3	0.992	49.56
6218.79	0.496	24.8	3523.84	0.496	24.8	7624.35	0.496	24.8	12223.6	0.992	49.6
6240.08	0.497	24.82	3568.04	0.497	24.82	7642.93	0.497	24.82	12217.9	0.993	49.64
6241.74	0.497	24.84	3569.86	0.497	24.84	7657.43	0.497	24.84	12216.3	0.994	49.68
6237.34	0.498	24.86	3533.76	0.498	24.86	7634.33	0.498	24.86	12231.9	0.995	49.72
6263.71	0.498	24.88	3574.63	0.498	24.88	7667.63	0.498	24.88	12228.9	0.996	49.76
6224.64	0.498	24.9	3555.92	0.498	24.9	7654.74	0.498	24.9	12252.4	0.996	49.8
6269.34	0.499	24.92	3565.77	0.499	24.92	7659.87	0.499	24.92	12268.5	0.997	49.84
6243.82	0.499	24.94	3544.42	0.499	24.94	7654.11	0.499	24.94	12269.5	0.998	49.88
6219.02	0.5	24.96	3545.78	0.5	24.96	7644.68	0.5	24.96	12282.8	0.999	49.92
6271.1	0.5	24.98	3576.47	0.5	24.98	7671.99	0.5	24.98	12283.1	1	49.96
6230.31	0.5	25	3529.43	0.5	25	7650.59	0.5	25	12293.4	1	50
6257.88	0.501	25.02	3565.06	0.501	25.02	7668.01	0.501	25.02	12302.6	1.001	50.04
6245.82	0.501	25.04	3564.02	0.501	25.04	7663.97	0.501	25.04	12300.3	1.002	50.08
6231.7	0.502	25.06	3532.4	0.502	25.06	7649.67	0.502	25.06	12311.6	1.003	50.12
6286.17	0.502	25.08	3578.94	0.502	25.08	7697.53	0.502	25.08	12320.7	1.004	50.16
6240.42	0.502	25.1	3558.37	0.502	25.1	7666.48	0.502	25.1	12335.5	1.004	50.2
6271.01	0.503	25.12	3571.19	0.503	25.12	7688.61	0.503	25.12	12346.2	1.005	50.24
6271.16	0.503	25.14	3559.74	0.503	25.14	7692.98	0.503	25.14	12347.4	1.006	50.28
6251.38	0.504	25.16	3556.8	0.504	25.16	7668.48	0.504	25.16	12345.9	1.007	50.32
6294.87	0.504	25.18	3593.66	0.504	25.18	7717.34	0.504	25.18	12355.3	1.008	50.36
6255.94	0.504	25.2	3557.36	0.504	25.2	7693.78	0.504	25.2	12360.2	1.008	50.4
6288.32	0.505	25.22	3575.76	0.505	25.22	7697.89	0.505	25.22	12377.9	1.009	50.44
6274.05	0.505	25.24	3570.21	0.505	25.24	7700.97	0.505	25.24	12382.8	1.01	50.48
6244.13	0.506	25.26	3557.3	0.506	25.26	7686.58	0.506	25.26	12395	1.011	50.52
6298.93	0.506	25.28	3576.95	0.506	25.28	7716.18	0.506	25.28	12403	1.012	50.56
6259.89	0.506	25.3	3548.56	0.506	25.3	7686.87	0.506	25.3	12411.5	1.012	50.6
6276.58	0.507	25.32	3585.69	0.507	25.32	7703.62	0.507	25.32	12417.8	1.013	50.64
6271.11	0.507	25.34	3562.46	0.507	25.34	7708.54	0.507	25.34	12414.7	1.014	50.68
6258.46	0.508	25.36	3540.65	0.508	25.36	7685.08	0.508	25.36	12417.3	1.015	50.72
6305.84	0.508	25.38	3594.84	0.508	25.38	7723.31	0.508	25.38	12420.2	1.016	50.76
6253.03	0.508	25.4	3566.16	0.508	25.4	7703.56	0.508	25.4	12431	1.016	50.8
6302.36	0.509	25.42	3574.51	0.509	25.42	7729.68	0.509	25.42	12447.5	1.017	50.84
6302.69	0.509	25.44	3584.75	0.509	25.44	7727.85	0.509	25.44	12446.8	1.018	50.88
6263.37	0.51	25.46	3572.73	0.51	25.46	7709.88	0.51	25.46	12453.4	1.019	50.92
6337.06	0.51	25.48	3606.4	0.51	25.48	7769.23	0.51	25.48	12450.5	1.02	50.96
6293.03	0.51	25.5	3578.78	0.51	25.5	7731.49	0.51	25.5	12456.4	1.02	51
6320.98	0.511	25.52	3601.8	0.511	25.52	7754.36	0.511	25.52	12470	1.021	51.04
6317.83	0.511	25.54	3601.69	0.511	25.54	7758.82	0.511	25.54	12463	1.022	51.08
6294.09	0.512	25.56	3575.64	0.512	25.56	7741.07	0.512	25.56	12473.2	1.023	51.12
6351.41	0.512	25.58	3615.06	0.512	25.58	7783.41	0.512	25.58	12487	1.024	51.16
6302.36	0.512	25.6	3596.5	0.512	25.6	7751.17	0.512	25.6	12504.1	1.024	51.2
6333.24	0.513	25.62	3598.73	0.513	25.62	7773.82	0.513	25.62	12514.9	1.025	51.24
6327.89	0.513	25.64	3596.81	0.513	25.64	7769.03	0.513	25.64	12522	1.026	51.28
6297.53	0.514	25.66	3591.03	0.514	25.66	7752.38	0.514	25.66	12515.4	1.027	51.32
6362.11	0.514	25.68	3612.13	0.514	25.68	7791.73	0.514	25.68	12526.9	1.028	51.36
6302.42	0.514	25.7	3587.91	0.514	25.7	7761.52	0.514	25.7	12536.4	1.028	51.4
6341.82	0.515	25.72	3615.35	0.515	25.72	7794.48	0.515	25.72	12539.2	1.029	51.44
6344.68	0.515	25.74	3603.6	0.515	25.74	7775.95	0.515	25.74	12561	1.03	51.48
6300.98	0.516	25.76	3584.2	0.516	25.76	7765.97	0.516	25.76	12550	1.031	51.52
6375.28	0.516	25.78	3626.91	0.516	25.78	7826.05	0.516	25.78	12565.5	1.032	51.56
6334.13	0.516	25.8	3619.2	0.516	25.8	7773.4	0.516	25.8	12584.6	1.032	51.6
6355.77	0.517	25.82	3617.03	0.517	25.82	7822.42	0.517	25.82	12585.1	1.033	51.64
6361.93	0.517	25.84	3611.02	0.517	25.84	7814.64	0.517	25.84	12592	1.034	51.68
6338.05	0.518	25.86	3620.79	0.518	25.86	7785.4	0.518	25.86	12580.8	1.035	51.72
6393.67	0.518	25.88	3641.64	0.518	25.88	7853.02	0.518	25.88	12587.1	1.036	51.76
6339.93	0.518	25.9	3599.68	0.518	25.9	7807.04	0.518	25.9	12623.5	1.036	51.8
6376.37	0.519	25.92	3639.71	0.519	25.92	7825.88	0.519	25.92	12621	1.037	51.84
6372.85	0.519	25.94	3625.17	0.519	25.94	7825.97	0.519	25.94	12639.6	1.038	51.88
6331.2	0.52	25.96	3596.98	0.52	25.96	7808.24	0.52	25.96	12638.3	1.039	51.92
6392.73	0.52	25.98	3639.52	0.52	25.98	7841.46	0.52	25.98	12634.8	1.04	51.96
6351.4	0.52	26	3607.33	0.52	26	7805.02	0.52	26	12656.9	1.04	52
6367.13	0.521	26.02	3633.01	0.521	26.02	7846.95	0.521	26.02	12654.1	1.041	52.04
6377.38	0.521	26.04	3620.34	0.521	26.04	7833.09	0.521	26.04	12661	1.042	52.08
6350.32	0.522	26.06	3605.97	0.522	26.06	7806.73	0.522	26.06	12668.2	1.043	52.12
6406.64	0.522	26.08	3667.14	0.522	26.08	7878.68	0.522	26.08	12667.2	1.044	52.16
6368.79	0.522	26.1	3607.37	0.522	26.1	7842.09	0.522	26.1	12693.9	1.044	52.2
6400.37	0.523	26.12	3651.62	0.523	26.12	7857.95	0.523	26.12	12700.4	1.045	52.24
6404.55	0.523	26.14	3656.98	0.523	26.14	7865.79	0.523	26.14	12697	1.046	52.28
6374.78	0.524	26.16	3613.78	0.524	26.16	7851.83	0.524	26.16	12701.7	1.047	52.32
6439.05	0.524	26.18	3679.24	0.524	26.18	7916.29	0.524	26.18	12698.7	1.048	52.36
6402.07	0.524	26.2	3646.88	0.524	26.2	7862.1	0.524	26.2	12714.9	1.048	52.4
6417.29	0.525	26.22	3654.16	0.525	26.22	7899.12	0.525	26.22	12723.4	1.049	52.44
6420.89	0.525	26.24	3659.92	0.525	26.24	7895.79	0.525	26.24	12729.2	1.05	52.48
6393.58	0.526	26.26	3630.12	0.526	26.26	7857.62	0.526	26.26	12740.2	1.051	52.52
6439.82	0.526	26.28	3679.27	0.526	26.28	7923.54	0.526	26.28	12748.5	1.052	52.56
6408.7	0.526	26.3	3640.43	0.526	26.3	7887.28	0.526	26.3	12759.6	1.052	52.6
6419.21	0.527	26.32	3658.24	0.527	26.32	7891.71	0.527	26.32	12762.6	1.053	52.64
6427.02	0.527	26.34	3656.78	0.527	26.34	7908.66	0.527	26.34	12760.4	1.054	52.68
6404.02	0.528	26.36	3641.64	0.528	26.36	7880.23	0.528	26.36	12757.6	1.055	52.72
6441.99	0.528	26.38	3671.85	0.528	26.38	7923.56	0.528	26.38	12766.6	1.056	52.76
6419.16	0.528	26.4	3646.33	0.528	26.4	7901.71	0.528	26.4	12778.7	1.056	52.8
6440.26	0.529	26.42	3676.11	0.529	26.42	7924.77	0.529	26.42	12784	1.057	52.84
6441.03	0.529	26.44	3669.03	0.529	26.44	7927.18	0.529	26.44	12796.3	1.058	52.88
6426.85	0.53	26.46	3647.72	0.53	26.46	7904.32	0.53	26.46	12788	1.059	52.92
6474.16	0.53	26.48	3703.98	0.53	26.48	7971.18	0.53	26.48	12794	1.06	52.96
6446	0.53	26.5	3668.25	0.53	26.5	7930.12	0.53	26.5	12802.4	1.06	53
6469.68	0.531	26.52	3682.98	0.531	26.52	7951.2	0.531	26.52	12802.6	1.061	53.04
6466.1	0.531	26.54	3687.2	0.531	26.54	7968.54	0.531	26.54	12817.5	1.062	53.08
6443.02	0.532	26.56	3671.32	0.532	26.56	7933.86	0.532	26.56	12806.5	1.063	53.12
6491.57	0.532	26.58	3694.56	0.532	26.58	7976	0.532	26.58	12823.7	1.064	53.16
6452.5	0.532	26.6	3673.89	0.532	26.6	7951.71	0.532	26.6	12852.6	1.064	53.2
6473.26	0.533	26.62	3695.93	0.533	26.62	7971.53	0.533	26.62	12851.7	1.065	53.24
6475.96	0.533	26.64	3676.22	0.533	26.64	7963.56	0.533	26.64	12862.9	1.066	53.28
6443.74	0.534	26.66	3666.77	0.534	26.66	7941.87	0.534	26.66	12854.8	1.067	53.32
6497.85	0.534	26.68	3710.19	0.534	26.68	8005	0.534	26.68	12863.4	1.068	53.36
6466.17	0.534	26.7	3674.76	0.534	26.7	7949.9	0.534	26.7	12879.6	1.068	53.4
6482.88	0.535	26.72	3697.84	0.535	26.72	7990.58	0.535	26.72	12877.4	1.069	53.44
6496.27	0.535	26.74	3695.69	0.535	26.74	8000.59	0.535	26.74	12892	1.07	53.48
6464.62	0.536	26.76	3687.15	0.536	26.76	7952.19	0.536	26.76	12898.8	1.071	53.52
6529.64	0.536	26.78	3720.25	0.536	26.78	8043.85	0.536	26.78	12903.3	1.072	53.56
6491.61	0.536	26.8	3697.86	0.536	26.8	7990.18	0.536	26.8	12918.4	1.072	53.6
6512.65	0.537	26.82	3731.27	0.537	26.82	8025.98	0.537	26.82	12915.6	1.073	53.64
6533.83	0.537	26.84	3706.71	0.537	26.84	8030.95	0.537	26.84	12922.3	1.074	53.68
6486.19	0.538	26.86	3697.8	0.538	26.86	7989.56	0.538	26.86	12916.7	1.075	53.72
6541.38	0.538	26.88	3747.34	0.538	26.88	8066.37	0.538	26.88	12917.3	1.076	53.76
6521.74	0.538	26.9	3699.45	0.538	26.9	8018.65	0.538	26.9	12943.4	1.076	53.8
6515.69	0.539	26.92	3717.83	0.539	26.92	8027.71	0.539	26.92	12951.9	1.077	53.84
6520.39	0.539	26.94	3721.66	0.539	26.94	8041.21	0.539	26.94	12957.3	1.078	53.88
6508.41	0.54	26.96	3698.22	0.54	26.96	8004.74	0.54	26.96	12959.6	1.079	53.92
6535.17	0.54	26.98	3724.64	0.54	26.98	8056.12	0.54	26.98	12966.2	1.08	53.96
6496.86	0.54	27	3700.67	0.54	27	8013.73	0.54	27	12968.9	1.08	54
6534.86	0.541	27.02	3722.34	0.541	27.02	8040.34	0.541	27.02	12977.6	1.081	54.04
6525.44	0.541	27.04	3713.15	0.541	27.04	8046.09	0.541	27.04	12972.5	1.082	54.08
6489.95	0.542	27.06	3693.72	0.542	27.06	8007.92	0.542	27.06	12983.3	1.083	54.12
6562.24	0.542	27.08	3740.49	0.542	27.08	8070.22	0.542	27.08	12988.3	1.084	54.16
6519.95	0.542	27.1	3707.45	0.542	27.1	8041.05	0.542	27.1	12997.7	1.084	54.2
6528.01	0.543	27.12	3727.14	0.543	27.12	8055.37	0.543	27.12	13014.8	1.085	54.24
6550.09	0.543	27.14	3728.92	0.543	27.14	8060.74	0.543	27.14	13004.5	1.086	54.28
6524.79	0.544	27.16	3707.14	0.544	27.16	8035.31	0.544	27.16	13009.6	1.087	54.32
6553.38	0.544	27.18	3746.03	0.544	27.18	8097.4	0.544	27.18	13009.5	1.088	54.36
6536.96	0.544	27.2	3717.53	0.544	27.2	8051.01	0.544	27.2	13015	1.088	54.4
6557.93	0.545	27.22	3731.74	0.545	27.22	8070.64	0.545	27.22	13032.9	1.089	54.44
6534.49	0.545	27.24	3724.29	0.545	27.24	8073.97	0.545	27.24	13034.5	1.09	54.48
6520.39	0.546	27.26	3707.24	0.546	27.26	8042.92	0.546	27.26	13039.9	1.091	54.52
6568.7	0.546	27.28	3744.41	0.546	27.28	8085.04	0.546	27.28	13055.5	1.092	54.56
6525.4	0.546	27.3	3703.79	0.546	27.3	8056.14	0.546	27.3	13057.8	1.092	54.6
6540.93	0.547	27.32	3726.05	0.547	27.32	8079.3	0.547	27.32	13064.9	1.093	54.64
6542.45	0.547	27.34	3729.66	0.547	27.34	8066.57	0.547	27.34	13064.3	1.094	54.68
6529.76	0.548	27.36	3701.85	0.548	27.36	8049.8	0.548	27.36	13055.5	1.095	54.72
6559.23	0.548	27.38	3749.79	0.548	27.38	8107.38	0.548	27.38	13064	1.096	54.76
6528.22	0.548	27.4	3711.24	0.548	27.4	8058.99	0.548	27.4	13076.7	1.096	54.8
6574.37	0.549	27.42	3738.58	0.549	27.42	8095.46	0.549	27.42	13085.8	1.097	54.84
6558.09	0.549	27.44	3747.12	0.549	27.44	8099.67	0.549	27.44	13094	1.098	54.88
6533.26	0.55	27.46	3706.59	0.55	27.46	8075.71	0.55	27.46	13091.2	1.099	54.92
6605.31	0.55	27.48	3778.32	0.55	27.48	8135.11	0.55	27.48	13091.1	1.1	54.96
6562.89	0.55	27.5	3738.73	0.55	27.5	8096.59	0.55	27.5	13103.3	1.1	55
6581.7	0.551	27.52	3747.31	0.551	27.52	8130.81	0.551	27.52	13099.9	1.101	55.04
6583.1	0.551	27.54	3762.01	0.551	27.54	8128.03	0.551	27.54	13111.7	1.102	55.08
6572.92	0.552	27.56	3735.27	0.552	27.56	8098.6	0.552	27.56	13113.2	1.103	55.12
6607.98	0.552	27.58	3777.76	0.552	27.58	8162.03	0.552	27.58	13112.5	1.104	55.16
6568.5	0.552	27.6	3744.31	0.552	27.6	8120.45	0.552	27.6	13142	1.104	55.2
6606.89	0.553	27.62	3762.08	0.553	27.62	8135.44	0.553	27.62	13147.7	1.105	55.24
6593.97	0.553	27.64	3767.15	0.553	27.64	8141.77	0.553	27.64	13154	1.106	55.28
6562.45	0.554	27.66	3729.13	0.554	27.66	8118.89	0.554	27.66	13147.5	1.107	55.32
6621.42	0.554	27.68	3782.31	0.554	27.68	8165.05	0.554	27.68	13147.4	1.108	55.36
6586.85	0.554	27.7	3752.79	0.554	27.7	8127.72	0.554	27.7	13170.7	1.108	55.4
6594.62	0.555	27.72	3760.96	0.555	27.72	8155.53	0.555	27.72	13171.4	1.109	55.44
6604.11	0.555	27.74	3766.48	0.555	27.74	8157.42	0.555	27.74	13176.9	1.11	55.48
6593.12	0.556	27.76	3744.51	0.556	27.76	8124.67	0.556	27.76	13186.8	1.111	55.52
6620.98	0.556	27.78	3798.34	0.556	27.78	8194.5	0.556	27.78	13190	1.112	55.56
6601.58	0.556	27.8	3753.55	0.556	27.8	8154.16	0.556	27.8	13210.2	1.112	55.6
6637.79	0.557	27.82	3785.3	0.557	27.82	8175.02	0.557	27.82	13202.4	1.113	55.64
6620.54	0.557	27.84	3793.31	0.557	27.84	8195.64	0.557	27.84	13203.3	1.114	55.68
6605.53	0.558	27.86	3754.29	0.558	27.86	8158.53	0.558	27.86	13210.8	1.115	55.72
6660.06	0.558	27.88	3806.25	0.558	27.88	8211.95	0.558	27.88	13200.6	1.116	55.76
6620.46	0.558	27.9	3779.75	0.558	27.9	8182.57	0.558	27.9	13228.5	1.116	55.8
6627.91	0.559	27.92	3789.1	0.559	27.92	8193.96	0.559	27.92	13236.6	1.117	55.84
6637.26	0.559	27.94	3782.49	0.559	27.94	8202.51	0.559	27.94	13242.3	1.118	55.88
6619.74	0.56	27.96	3760.84	0.56	27.96	8164.25	0.56	27.96	13244.9	1.119	55.92
6635.39	0.56	27.98	3807.64	0.56	27.98	8218.93	0.56	27.98	13246.9	1.12	55.96
6624.85	0.56	28	3769.49	0.56	28	8186.59	0.56	28	13258.6	1.12	56
6648.7	0.561	28.02	3788.12	0.561	28.02	8196.07	0.561	28.02	13260	1.121	56.04
6626.5	0.561	28.04	3795.04	0.561	28.04	8218	0.561	28.04	13261	1.122	56.08
6624.83	0.562	28.06	3769.48	0.562	28.06	8185.66	0.562	28.06	13261	1.123	56.12
6679.9	0.562	28.08	3821.02	0.562	28.08	8236.31	0.562	28.08	13275.3	1.124	56.16
6637.24	0.562	28.1	3785.32	0.562	28.1	8220.41	0.562	28.1	13290.1	1.124	56.2
6667.27	0.563	28.12	3815.21	0.563	28.12	8236.97	0.563	28.12	13292.7	1.125	56.24
6675.94	0.563	28.14	3820.86	0.563	28.14	8243.27	0.563	28.14	13297.9	1.126	56.28
6653.88	0.564	28.16	3785.59	0.564	28.16	8226.62	0.564	28.16	13295	1.127	56.32
6699.25	0.564	28.18	3844.23	0.564	28.18	8283.59	0.564	28.18	13296.7	1.128	56.36
6676.36	0.564	28.2	3816.6	0.564	28.2	8245.89	0.564	28.2	13310.3	1.128	56.4
6693.89	0.565	28.22	3819.44	0.565	28.22	8270.47	0.565	28.22	13314.3	1.129	56.44
6682.75	0.565	28.24	3824.71	0.565	28.24	8270.54	0.565	28.24	13328.1	1.13	56.48
6670.99	0.566	28.26	3808.46	0.566	28.26	8244.19	0.566	28.26	13337.9	1.131	56.52
6712.43	0.566	28.28	3835.7	0.566	28.28	8288.79	0.566	28.28	13331.1	1.132	56.56
6668.52	0.566	28.3	3808.72	0.566	28.3	8259.24	0.566	28.3	13356.1	1.132	56.6
6698.7	0.567	28.32	3831.51	0.567	28.32	8282.9	0.567	28.32	13352.3	1.133	56.64
6699.98	0.567	28.34	3827.29	0.567	28.34	8274.69	0.567	28.34	13347.4	1.134	56.68
6665.03	0.568	28.36	3799.93	0.568	28.36	8252.21	0.568	28.36	13361.2	1.135	56.72
6718.62	0.568	28.38	3846.41	0.568	28.38	8313.85	0.568	28.38	13346.9	1.136	56.76
6692.05	0.568	28.4	3826.27	0.568	28.4	8262.47	0.568	28.4	13368.2	1.136	56.8
6711.92	0.569	28.42	3834.34	0.569	28.42	8299.68	0.569	28.42	13376.6	1.137	56.84
6713.99	0.569	28.44	3840.29	0.569	28.44	8311.64	0.569	28.44	13376.4	1.138	56.88
6698.34	0.57	28.46	3829.9	0.57	28.46	8277.21	0.57	28.46	13389.9	1.139	56.92
6756.98	0.57	28.48	3870.23	0.57	28.48	8342.29	0.57	28.48	13373.3	1.14	56.96
6709.28	0.57	28.5	3835.61	0.57	28.5	8312.69	0.57	28.5	13389.1	1.14	57
6742.19	0.571	28.52	3863.28	0.571	28.52	8329.24	0.571	28.52	13385.8	1.141	57.04
6748.49	0.571	28.54	3857.43	0.571	28.54	8331.33	0.571	28.54	13390.2	1.142	57.08
6708.83	0.572	28.56	3835.71	0.572	28.56	8308.25	0.572	28.56	13400.2	1.143	57.12
6762.33	0.572	28.58	3875.66	0.572	28.58	8359.16	0.572	28.58	13397.7	1.144	57.16
6732.84	0.572	28.6	3842.57	0.572	28.6	8322.09	0.572	28.6	13423.8	1.144	57.2
6745.36	0.573	28.62	3861.46	0.573	28.62	8338.71	0.573	28.62	13425.5	1.145	57.24
6742.41	0.573	28.64	3862.82	0.573	28.64	8340.87	0.573	28.64	13433.8	1.146	57.28
6724.17	0.574	28.66	3833.18	0.574	28.66	8319.96	0.574	28.66	13429.5	1.147	57.32
6769.15	0.574	28.68	3877.59	0.574	28.68	8359.03	0.574	28.68	13423.6	1.148	57.36
6734.49	0.574	28.7	3856.45	0.574	28.7	8333.91	0.574	28.7	13443.1	1.148	57.4
6763.27	0.575	28.72	3865.38	0.575	28.72	8361.52	0.575	28.72	13446.6	1.149	57.44
6760.16	0.575	28.74	3871.32	0.575	28.74	8350.37	0.575	28.74	13452.1	1.15	57.48
6742.24	0.576	28.76	3851.94	0.576	28.76	8348.99	0.576	28.76	13457.5	1.151	57.52
6797.39	0.576	28.78	3902.12	0.576	28.78	8394.28	0.576	28.78	13453.5	1.152	57.56
6759.37	0.576	28.8	3867.44	0.576	28.8	8354.52	0.576	28.8	13475.5	1.152	57.6
6790.71	0.577	28.82	3889.03	0.577	28.82	8405.71	0.577	28.82	13473.9	1.153	57.64
6786.45	0.577	28.84	3894.66	0.577	28.84	8385.54	0.577	28.84	13467.8	1.154	57.68
6773.72	0.578	28.86	3869.93	0.578	28.86	8363.46	0.578	28.86	13470	1.155	57.72
6811.95	0.578	28.88	3907.41	0.578	28.88	8429.86	0.578	28.88	13471.6	1.156	57.76
6770.37	0.578	28.9	3881.06	0.578	28.9	8380.88	0.578	28.9	13488.5	1.156	57.8
6806.44	0.579	28.92	3887.66	0.579	28.92	8393.7	0.579	28.92	13500.8	1.157	57.84
6782.47	0.579	28.94	3892.77	0.579	28.94	8403.82	0.579	28.94	13506.1	1.158	57.88
6766.5	0.58	28.96	3868.37	0.58	28.96	8380.47	0.58	28.96	13507.2	1.159	57.92
6812.5	0.58	28.98	3898.56	0.58	28.98	8403.39	0.58	28.98	13505.8	1.16	57.96
6764.08	0.58	29	3878.5	0.58	29	8386.5	0.58	29	13511.5	1.16	58
6801.27	0.581	29.02	3888.56	0.581	29.02	8410.48	0.581	29.02	13521.5	1.161	58.04
6786.04	0.581	29.04	3887	0.581	29.04	8396.15	0.581	29.04	13519.5	1.162	58.08
6767.53	0.582	29.06	3871.98	0.582	29.06	8380.32	0.582	29.06	13512.4	1.163	58.12
6827.96	0.582	29.08	3911	0.582	29.08	8430.91	0.582	29.08	13523.3	1.164	58.16
6774.15	0.582	29.1	3883.25	0.582	29.1	8407.81	0.582	29.1	13550.4	1.164	58.2
6814	0.583	29.12	3901.25	0.583	29.12	8413.94	0.583	29.12	13547.6	1.165	58.24
6808.1	0.583	29.14	3899.47	0.583	29.14	8420.04	0.583	29.14	13552.5	1.166	58.28
6782.18	0.584	29.16	3886.13	0.584	29.16	8417.79	0.584	29.16	13543.2	1.167	58.32
6838.71	0.584	29.18	3919.75	0.584	29.18	8437.68	0.584	29.18	13552.6	1.168	58.36
6793.87	0.584	29.2	3891.61	0.584	29.2	8418.9	0.584	29.2	13566.6	1.168	58.4
6818.24	0.585	29.22	3912.98	0.585	29.22	8445.09	0.585	29.22	13567.6	1.169	58.44
6815.02	0.585	29.24	3897.91	0.585	29.24	8421.44	0.585	29.24	13580.2	1.17	58.48
6783.57	0.586	29.26	3884.72	0.586	29.26	8414.01	0.586	29.26	13587	1.171	58.52
6831.35	0.586	29.28	3920.13	0.586	29.28	8447.36	0.586	29.28	13587.7	1.172	58.56
6794.34	0.586	29.3	3884.64	0.586	29.3	8415.94	0.586	29.3	13606.2	1.172	58.6
6812.68	0.587	29.32	3909.54	0.587	29.32	8441.21	0.587	29.32	13604.1	1.173	58.64
6809.59	0.587	29.34	3898.58	0.587	29.34	8427.26	0.587	29.34	13599.1	1.174	58.68
6788.03	0.588	29.36	3881.92	0.588	29.36	8411.33	0.588	29.36	13596.1	1.175	58.72
6831.82	0.588	29.38	3926.91	0.588	29.38	8460.73	0.588	29.38	13596	1.176	58.76
6801.6	0.588	29.4	3891.72	0.588	29.4	8423.98	0.588	29.4	13615.2	1.176	58.8
6825.89	0.589	29.42	3923.07	0.589	29.42	8454.86	0.589	29.42	13623.4	1.177	58.84
6831.83	0.589	29.44	3916.53	0.589	29.44	8454.59	0.589	29.44	13622.3	1.178	58.88
6807.13	0.59	29.46	3899.7	0.59	29.46	8439.94	0.59	29.46	13620.5	1.179	58.92
6861.7	0.59	29.48	3957.62	0.59	29.48	8491.2	0.59	29.48	13622.6	1.18	58.96
6830.58	0.59	29.5	3909.76	0.59	29.5	8453.18	0.59	29.5	13626.6	1.18	59
6851.19	0.591	29.52	3939.2	0.591	29.52	8493.43	0.591	29.52	13630.4	1.181	59.04
6851.74	0.591	29.54	3948.76	0.591	29.54	8482.98	0.591	29.54	13630.6	1.182	59.08
6834.61	0.592	29.56	3909.52	0.592	29.56	8456.48	0.592	29.56	13627.8	1.183	59.12
6877.46	0.592	29.58	3957.77	0.592	29.58	8521.28	0.592	29.58	13642.2	1.184	59.16
6840.6	0.592	29.6	3938.8	0.592	29.6	8473.77	0.592	29.6	13656.3	1.184	59.2
6869.14	0.593	29.62	3943.03	0.593	29.62	8501.41	0.593	29.62	13661.7	1.185	59.24
6860.72	0.593	29.64	3940.24	0.593	29.64	8496.12	0.593	29.64	13665	1.186	59.28
6833.73	0.594	29.66	3930.03	0.594	29.66	8474.31	0.594	29.66	13660.6	1.187	59.32
6889.45	0.594	29.68	3963.15	0.594	29.68	8529.1	0.594	29.68	13661.7	1.188	59.36
6848.63	0.594	29.7	3930.55	0.594	29.7	8474.02	0.594	29.7	13674.3	1.188	59.4
6869.77	0.595	29.72	3957.13	0.595	29.72	8518.89	0.595	29.72	13675.8	1.189	59.44
6877.61	0.595	29.74	3953.94	0.595	29.74	8517.08	0.595	29.74	13680.7	1.19	59.48
6842.7	0.596	29.76	3932.16	0.596	29.76	8475.02	0.596	29.76	13689.7	1.191	59.52
6911.43	0.596	29.78	3979.84	0.596	29.78	8556.41	0.596	29.78	13685.5	1.192	59.56
6868.64	0.596	29.8	3953.68	0.596	29.8	8505.12	0.596	29.8	13701.6	1.192	59.6
6888.21	0.597	29.82	3973.78	0.597	29.82	8537.92	0.597	29.82	13701.3	1.193	59.64
6905.11	0.597	29.84	3971.31	0.597	29.84	8547.94	0.597	29.84	13694.5	1.194	59.68
6874.86	0.598	29.86	3959.29	0.598	29.86	8508.31	0.598	29.86	13698.9	1.195	59.72
6924	0.598	29.88	3996.77	0.598	29.88	8575.54	0.598	29.88	13695.8	1.196	59.76
6883.98	0.598	29.9	3959.5	0.598	29.9	8535.81	0.598	29.9	13713.7	1.196	59.8
6910.18	0.599	29.92	3988.54	0.599	29.92	8549.52	0.599	29.92	13728.9	1.197	59.84
6912.94	0.599	29.94	3978.2	0.599	29.94	8552.93	0.599	29.94	13722.5	1.198	59.88
6867.59	0.6	29.96	3955.26	0.6	29.96	8530.79	0.6	29.96	13737.9	1.199	59.92
6932.83	0.6	29.98	3998.82	0.6	29.98	8572.44	0.6	29.98	13734.8	1.2	59.96
6891.28	0.6	30	3964.29	0.6	30	8529.94	0.6	30	13740.1	1.2	60
6903.92	0.601	30.02	3986.26	0.601	30.02	8568	0.601	30.02	13744.9	1.201	60.04
6920.01	0.601	30.04	3982.68	0.601	30.04	8563.46	0.601	30.04	13744.6	1.202	60.08
6883.67	0.602	30.06	3968.27	0.602	30.06	8534.26	0.602	30.06	13746.9	1.203	60.12
6955.1	0.602	30.08	4020.32	0.602	30.08	8604.76	0.602	30.08	13752.1	1.204	60.16
6913.34	0.602	30.1	3976.93	0.602	30.1	8564.64	0.602	30.1	13775.1	1.204	60.2
6934.03	0.603	30.12	4013.43	0.603	30.12	8597.33	0.603	30.12	13774.5	1.205	60.24
6955.91	0.603	30.14	4015.84	0.603	30.14	8598.35	0.603	30.14	13782	1.206	60.28
6918.03	0.604	30.16	3984.33	0.604	30.16	8577.34	0.604	30.16	13774.2	1.207	60.32
6982.52	0.604	30.18	4043.36	0.604	30.18	8640.15	0.604	30.18	13772.1	1.208	60.36
6942.3	0.604	30.2	4004.83	0.604	30.2	8594.55	0.604	30.2	13792.7	1.208	60.4
6961.81	0.605	30.22	4029.62	0.605	30.22	8628.76	0.605	30.22	13795.1	1.209	60.44
6974.58	0.605	30.24	4021.6	0.605	30.24	8616.75	0.605	30.24	13806	1.21	60.48
6925.23	0.606	30.26	3993.5	0.606	30.26	8592.68	0.606	30.26	13813	1.211	60.52
6986.58	0.606	30.28	4053.47	0.606	30.28	8657.7	0.606	30.28	13811.6	1.212	60.56
6958.64	0.606	30.3	4004.4	0.606	30.3	8595.73	0.606	30.3	13829.9	1.212	60.6
6960.35	0.607	30.32	4020.93	0.607	30.32	8630.95	0.607	30.32	13828	1.213	60.64
6968.94	0.607	30.34	4036.39	0.607	30.34	8640.95	0.607	30.34	13822.7	1.214	60.68
6947.2	0.608	30.36	3996.18	0.608	30.36	8596.72	0.608	30.36	13826.7	1.215	60.72
6988.68	0.608	30.38	4051.76	0.608	30.38	8657.9	0.608	30.38	13818.2	1.216	60.76
6964.13	0.608	30.4	4022.16	0.608	30.4	8627.5	0.608	30.4	13836	1.216	60.8
6985.32	0.609	30.42	4034.84	0.609	30.42	8651.66	0.609	30.42	13846.2	1.217	60.84
6990.85	0.609	30.44	4049.42	0.609	30.44	8655.25	0.609	30.44	13843	1.218	60.88
6965.93	0.61	30.46	4025.07	0.61	30.46	8629.29	0.61	30.46	13851.2	1.219	60.92
7025.66	0.61	30.48	4071.41	0.61	30.48	8703.51	0.61	30.48	13836.5	1.22	60.96
6986.88	0.61	30.5	4037.28	0.61	30.5	8650.55	0.61	30.5	13846.5	1.22	61
7009.11	0.611	30.52	4062.08	0.611	30.52	8675.23	0.611	30.52	13851.4	1.221	61.04
7015.21	0.611	30.54	4061.77	0.611	30.54	8691.77	0.611	30.54	13847.9	1.222	61.08
6983.03	0.612	30.56	4026.69	0.612	30.56	8647.79	0.612	30.56	13857.4	1.223	61.12
7026.71	0.612	30.58	4079.75	0.612	30.58	8703.07	0.612	30.58	13855.5	1.224	61.16
7002.46	0.612	30.6	4048.01	0.612	30.6	8675.8	0.612	30.6	13876.5	1.224	61.2
7010.58	0.613	30.62	4056.21	0.613	30.62	8680.05	0.613	30.62	13884.9	1.225	61.24
7009.95	0.613	30.64	4057.29	0.613	30.64	8692.63	0.613	30.64	13885.4	1.226	61.28
6994.24	0.614	30.66	4038.22	0.614	30.66	8660.67	0.614	30.66	13886.6	1.227	61.32
7031.32	0.614	30.68	4081.92	0.614	30.68	8711.75	0.614	30.68	13882.4	1.228	61.36
7000.8	0.614	30.7	4044	0.614	30.7	8680.88	0.614	30.7	13890.6	1.228	61.4
7029.12	0.615	30.72	4070.54	0.615	30.72	8696.11	0.615	30.72	13901	1.229	61.44
7026.56	0.615	30.74	4075.77	0.615	30.74	8712.65	0.615	30.74	13899.7	1.23	61.48
7003.8	0.616	30.76	4046.62	0.616	30.76	8681.1	0.616	30.76	13907.2	1.231	61.52
7063.03	0.616	30.78	4104.52	0.616	30.78	8735.8	0.616	30.78	13912.1	1.232	61.56
7032.62	0.616	30.8	4068.7	0.616	30.8	8718.95	0.616	30.8	13918.5	1.232	61.6
7045.16	0.617	30.82	4094.74	0.617	30.82	8730.24	0.617	30.82	13929.9	1.233	61.64
7058.09	0.617	30.84	4095.81	0.617	30.84	8740.9	0.617	30.84	13914	1.234	61.68
7040.74	0.618	30.86	4069.46	0.618	30.86	8714.8	0.618	30.86	13915.6	1.235	61.72
7066.91	0.618	30.88	4117.41	0.618	30.88	8765.94	0.618	30.88	13925.5	1.236	61.76
7047.13	0.618	30.9	4082.38	0.618	30.9	8730.39	0.618	30.9	13932.8	1.236	61.8
7066.42	0.619	30.92	4094.83	0.619	30.92	8742.83	0.619	30.92	13953.5	1.237	61.84
7052.06	0.619	30.94	4095.78	0.619	30.94	8749.56	0.619	30.94	13948.3	1.238	61.88
7032.66	0.62	30.96	4072.03	0.62	30.96	8719.29	0.62	30.96	13952.1	1.239	61.92
7073.4	0.62	30.98	4112.08	0.62	30.98	8762.21	0.62	30.98	13962.8	1.24	61.96
7044.67	0.62	31	4074.48	0.62	31	8728.91	0.62	31	13959.3	1.24	62
7053.1	0.621	31.02	4097.88	0.621	31.02	8746.78	0.621	31.02	13969.2	1.241	62.04
7055.9	0.621	31.04	4098.17	0.621	31.04	8755.74	0.621	31.04	13964.5	1.242	62.08
7043.53	0.622	31.06	4071.95	0.622	31.06	8719.95	0.622	31.06	13964.9	1.243	62.12
7077.03	0.622	31.08	4121.81	0.622	31.08	8781.5	0.622	31.08	13975.1	1.244	62.16
7052.07	0.622	31.1	4091.75	0.622	31.1	8746.74	0.622	31.1	13992.6	1.244	62.2
7074.83	0.623	31.12	4109.1	0.623	31.12	8765.12	0.623	31.12	13998.4	1.245	62.24
7070.24	0.623	31.14	4107.79	0.623	31.14	8773.52	0.623	31.14	13996	1.246	62.28
7054.64	0.624	31.16	4091.86	0.624	31.16	8743.08	0.624	31.16	13996.4	1.247	62.32
7094.9	0.624	31.18	4135.78	0.624	31.18	8806.37	0.624	31.18	13990.1	1.248	62.36
7069.2	0.624	31.2	4096.1	0.624	31.2	8762.56	0.624	31.2	14007.8	1.248	62.4
7078.63	0.625	31.22	4120.14	0.625	31.22	8776.61	0.625	31.22	14012.1	1.249	62.44
7076.82	0.625	31.24	4116.1	0.625	31.24	8790.85	0.625	31.24	14017	1.25	62.48
7060.69	0.626	31.26	4088.44	0.626	31.26	8746.63	0.626	31.26	14025.1	1.251	62.52
7086.47	0.626	31.28	4131.65	0.626	31.28	8800.36	0.626	31.28	14026.9	1.252	62.56
7063.42	0.626	31.3	4104.93	0.626	31.3	8769.65	0.626	31.3	14042.2	1.252	62.6
7081.33	0.627	31.32	4112.41	0.627	31.32	8777.43	0.627	31.32	14033.7	1.253	62.64
7070.2	0.627	31.34	4110.8	0.627	31.34	8786.32	0.627	31.34	14036	1.254	62.68
7059.48	0.628	31.36	4101.39	0.628	31.36	8756.38	0.628	31.36	14030.5	1.255	62.72
7097.71	0.628	31.38	4135.16	0.628	31.38	8811.28	0.628	31.38	14028.3	1.256	62.76
7068.1	0.628	31.4	4099.89	0.628	31.4	8775.58	0.628	31.4	14046.1	1.256	62.8
7092.29	0.629	31.42	4135.33	0.629	31.42	8799.17	0.629	31.42	14045.6	1.257	62.84
7093.56	0.629	31.44	4137.29	0.629	31.44	8814.23	0.629	31.44	14054	1.258	62.88
7078.24	0.63	31.46	4107.02	0.63	31.46	8779.17	0.63	31.46	14042.3	1.259	62.92
7129.38	0.63	31.48	4159.35	0.63	31.48	8844.79	0.63	31.48	14046.7	1.26	62.96
7090.96	0.63	31.5	4139.64	0.63	31.5	8817.48	0.63	31.5	14054.7	1.26	63
7122.19	0.631	31.52	4149.97	0.631	31.52	8826.84	0.631	31.52	14044.8	1.261	63.04
7118.29	0.631	31.54	4144.4	0.631	31.54	8843.76	0.631	31.54	14055.3	1.262	63.08
7095.24	0.632	31.56	4138.25	0.632	31.56	8820.76	0.632	31.56	14054.7	1.263	63.12
7145.51	0.632	31.58	4175.2	0.632	31.58	8859.12	0.632	31.58	14054.2	1.264	63.16
7108.58	0.632	31.6	4135.36	0.632	31.6	8834.21	0.632	31.6	14079	1.264	63.2
7133.2	0.633	31.62	4165.45	0.633	31.62	8857.68	0.633	31.62	14077.8	1.265	63.24
7121.72	0.633	31.64	4160.66	0.633	31.64	8850.99	0.633	31.64	14087.5	1.266	63.28
7100.89	0.634	31.66	4133.12	0.634	31.66	8825.52	0.634	31.66	14078.9	1.267	63.32
7156.47	0.634	31.68	4178.77	0.634	31.68	8878.44	0.634	31.68	14071.5	1.268	63.36
7108.67	0.634	31.7	4154.58	0.634	31.7	8845.79	0.634	31.7	14091.6	1.268	63.4
7136.42	0.635	31.72	4161.69	0.635	31.72	8859.95	0.635	31.72	14092.3	1.269	63.44
7138.45	0.635	31.74	4167.8	0.635	31.74	8868.87	0.635	31.74	14095.7	1.27	63.48
7114.12	0.636	31.76	4157.54	0.636	31.76	8849.92	0.636	31.76	14103.6	1.271	63.52
7167.14	0.636	31.78	4192.18	0.636	31.78	8891.36	0.636	31.78	14102.9	1.272	63.56
7133	0.636	31.8	4161.73	0.636	31.8	8873.36	0.636	31.8	14114.2	1.272	63.6
7164.71	0.637	31.82	4196.73	0.637	31.82	8900.98	0.637	31.82	14119	1.273	63.64
7160.45	0.637	31.84	4194.04	0.637	31.84	8891.49	0.637	31.84	14112.9	1.274	63.68
7142.41	0.638	31.86	4164.9	0.638	31.86	8885.21	0.638	31.86	14114.2	1.275	63.72
7191.08	0.638	31.88	4214.5	0.638	31.88	8932.83	0.638	31.88	14112.7	1.276	63.76
7151.01	0.638	31.9	4190.96	0.638	31.9	8885.8	0.638	31.9	14129	1.276	63.8
7179.74	0.639	31.92	4192.26	0.639	31.92	8916.12	0.639	31.92	14146.5	1.277	63.84
7163.37	0.639	31.94	4191.67	0.639	31.94	8917.85	0.639	31.94	14149.4	1.278	63.88
7146.45	0.64	31.96	4188.72	0.64	31.96	8885.48	0.64	31.96	14151.6	1.279	63.92
7193.47	0.64	31.98	4207.24	0.64	31.98	8924.76	0.64	31.98	14145.9	1.28	63.96
7144.62	0.64	32	4177.4	0.64	32	8904.4	0.64	32	14156.5	1.28	64
7180.44	0.641	32.02	4215.39	0.641	32.02	8924.48	0.641	32.02	14159.6	1.281	64.04
7180.56	0.641	32.04	4201.86	0.641	32.04	8917.12	0.641	32.04	14161.5	1.282	64.08
7154.18	0.642	32.06	4181.53	0.642	32.06	8905.55	0.642	32.06	14164.6	1.283	64.12
7208.21	0.642	32.08	4242.18	0.642	32.08	8965.18	0.642	32.08	14162.6	1.284	64.16
7173.89	0.642	32.1	4199.29	0.642	32.1	8923.2	0.642	32.1	14190.5	1.284	64.2
7215.2	0.643	32.12	4229.36	0.643	32.12	8951.56	0.643	32.12	14191.8	1.285	64.24
7198.41	0.643	32.14	4233.44	0.643	32.14	8966.64	0.643	32.14	14193.7	1.286	64.28
7173.79	0.644	32.16	4204.42	0.644	32.16	8935.42	0.644	32.16	14188.7	1.287	64.32
7256.97	0.644	32.18	4263.31	0.644	32.18	8987.38	0.644	32.18	14182.2	1.288	64.36
7194.97	0.644	32.2	4225.84	0.644	32.2	8969.04	0.644	32.2	14199.3	1.288	64.4
7211.42	0.645	32.22	4243.93	0.645	32.22	8979.18	0.645	32.22	14208.4	1.289	64.44
7234.95	0.645	32.24	4242.08	0.645	32.24	8971.97	0.645	32.24	14206	1.29	64.48
7195.46	0.646	32.26	4219.76	0.646	32.26	8964.55	0.646	32.26	14214.6	1.291	64.52
7228.32	0.646	32.28	4265.36	0.646	32.28	8997.28	0.646	32.28	14220	1.292	64.56
7210.72	0.646	32.3	4223.52	0.646	32.3	8965.4	0.646	32.3	14229.7	1.292	64.6
7231.61	0.647	32.32	4250.01	0.647	32.32	8996.96	0.647	32.32	14229.9	1.293	64.64
7218.28	0.647	32.34	4252.63	0.647	32.34	8980.23	0.647	32.34	14216.6	1.294	64.68
7192.76	0.648	32.36	4220.35	0.648	32.36	8964.97	0.648	32.36	14220	1.295	64.72
7256.76	0.648	32.38	4270.75	0.648	32.38	9024.08	0.648	32.38	14224.2	1.296	64.76
7218.91	0.648	32.4	4244.86	0.648	32.4	8975.38	0.648	32.4	14229.8	1.296	64.8
7226.07	0.649	32.42	4262.74	0.649	32.42	9004.41	0.649	32.42	14239.3	1.297	64.84
7245.25	0.649	32.44	4259.31	0.649	32.44	9019.07	0.649	32.44	14236.6	1.298	64.88
7227.97	0.65	32.46	4250.05	0.65	32.46	8988.21	0.65	32.46	14232.4	1.299	64.92
7264.24	0.65	32.48	4297.14	0.65	32.48	9040.99	0.65	32.48	14233.9	1.3	64.96
7237.46	0.65	32.5	4256.63	0.65	32.5	9012.24	0.65	32.5	14235.8	1.3	65
7264.98	0.651	32.52	4284.25	0.651	32.52	9044	0.651	32.52	14240.1	1.301	65.04
7257.67	0.651	32.54	4278.01	0.651	32.54	9025.91	0.651	32.54	14233	1.302	65.08
7229.76	0.652	32.56	4258.07	0.652	32.56	9007.72	0.652	32.56	14231	1.303	65.12
7280.48	0.652	32.58	4301.47	0.652	32.58	9072.95	0.652	32.58	14251.6	1.304	65.16
7245.91	0.652	32.6	4263.16	0.652	32.6	9009.08	0.652	32.6	14262	1.304	65.2
7258.88	0.653	32.62	4284.96	0.653	32.62	9041.79	0.653	32.62	14267.1	1.305	65.24
7257.2	0.653	32.64	4285.54	0.653	32.64	9048.86	0.653	32.64	14267.4	1.306	65.28
7232.64	0.654	32.66	4258.58	0.654	32.66	9005.7	0.654	32.66	14266.9	1.307	65.32
7285.74	0.654	32.68	4305.79	0.654	32.68	9071.07	0.654	32.68	14270.2	1.308	65.36
7250.22	0.654	32.7	4274.79	0.654	32.7	9027.09	0.654	32.7	14273.6	1.308	65.4
7261.6	0.655	32.72	4293.94	0.655	32.72	9055.22	0.655	32.72	14279.7	1.309	65.44
7282.14	0.655	32.74	4295.89	0.655	32.74	9062.7	0.655	32.74	14284.9	1.31	65.48
7251.98	0.656	32.76	4281.18	0.656	32.76	9031.26	0.656	32.76	14288.3	1.311	65.52
7296.89	0.656	32.78	4324.99	0.656	32.78	9100.18	0.656	32.78	14291.3	1.312	65.56
7276.79	0.656	32.8	4294.55	0.656	32.8	9054.1	0.656	32.8	14303.4	1.312	65.6
7301.5	0.657	32.82	4323.25	0.657	32.82	9097.94	0.657	32.82	14307.9	1.313	65.64
7304.97	0.657	32.84	4320.55	0.657	32.84	9090.17	0.657	32.84	14296.8	1.314	65.68
7268.04	0.658	32.86	4299.61	0.658	32.86	9060.9	0.658	32.86	14296.4	1.315	65.72
7326.85	0.658	32.88	4340.81	0.658	32.88	9132.17	0.658	32.88	14304.5	1.316	65.76
7297.8	0.658	32.9	4312.13	0.658	32.9	9078.91	0.658	32.9	14321.5	1.316	65.8
7292.31	0.659	32.92	4324.57	0.659	32.92	9094.06	0.659	32.92	14327.3	1.317	65.84
7301.49	0.659	32.94	4317.49	0.659	32.94	9103.18	0.659	32.94	14336.3	1.318	65.88
7291.09	0.66	32.96	4310.11	0.66	32.96	9079.25	0.66	32.96	14333.5	1.319	65.92
7310.11	0.66	32.98	4336.09	0.66	32.98	9110.15	0.66	32.98	14336.2	1.32	65.96
7270.59	0.66	33	4298.71	0.66	33	9076.98	0.66	33	14342.9	1.32	66
7314.81	0.661	33.02	4336.24	0.661	33.02	9114.68	0.661	33.02	14339.8	1.321	66.04
7304.38	0.661	33.04	4321.42	0.661	33.04	9094.4	0.661	33.04	14347.6	1.322	66.08
7259.54	0.662	33.06	4300.21	0.662	33.06	9076.12	0.662	33.06	14339	1.323	66.12
7337.36	0.662	33.08	4355.74	0.662	33.08	9140.51	0.662	33.08	14344.8	1.324	66.16
7295.88	0.662	33.1	4315.33	0.662	33.1	9085.3	0.662	33.1	14367.9	1.324	66.2
7304.53	0.663	33.12	4341.64	0.663	33.12	9127.92	0.663	33.12	14365.2	1.325	66.24
7316.52	0.663	33.14	4340.9	0.663	33.14	9117.84	0.663	33.14	14367.5	1.326	66.28
7295.83	0.664	33.16	4316.91	0.664	33.16	9096.13	0.664	33.16	14364.4	1.327	66.32
7344.92	0.664	33.18	4370.95	0.664	33.18	9162.49	0.664	33.18	14357.5	1.328	66.36
7295.01	0.664	33.2	4330.59	0.664	33.2	9105.03	0.664	33.2	14371.1	1.328	66.4
7328.9	0.665	33.22	4348.75	0.665	33.22	9136.36	0.665	33.22	14373.7	1.329	66.44
7327.25	0.665	33.24	4350.89	0.665	33.24	9136.17	0.665	33.24	14387.4	1.33	66.48
7281.02	0.666	33.26	4323.86	0.666	33.26	9106.56	0.666	33.26	14380.5	1.331	66.52
7342.78	0.666	33.28	4366.75	0.666	33.28	9149.81	0.666	33.28	14388.3	1.332	66.56
7307.14	0.666	33.3	4329.47	0.666	33.3	9111.9	0.666	33.3	14403.4	1.332	66.6
7309.67	0.667	33.32	4349.86	0.667	33.32	9148.96	0.667	33.32	14394.5	1.333	66.64
7322.51	0.667	33.34	4359.24	0.667	33.34	9132.36	0.667	33.34	14398	1.334	66.68
7301.74	0.668	33.36	4317.6	0.668	33.36	9100.24	0.668	33.36	14387.5	1.335	66.72
7336.71	0.668	33.38	4376.49	0.668	33.38	9176.62	0.668	33.38	14388.6	1.336	66.76
7304.25	0.668	33.4	4354.37	0.668	33.4	9130.11	0.668	33.4	14406	1.336	66.8
7349.95	0.669	33.42	4359.39	0.669	33.42	9146.17	0.669	33.42	14401.5	1.337	66.84
7333.3	0.669	33.44	4369.85	0.669	33.44	9169.61	0.669	33.44	14412.2	1.338	66.88
7306.89	0.67	33.46	4362.82	0.67	33.46	9147.41	0.67	33.46	14407.7	1.339	66.92
7392	0.67	33.48	4403.63	0.67	33.48	9194.35	0.67	33.48	14404.1	1.34	66.96
7335.57	0.67	33.5	4364.98	0.67	33.5	9165.16	0.67	33.5	14406.8	1.34	67
7350.29	0.671	33.52	4401.18	0.671	33.52	9200.41	0.671	33.52	14403.9	1.341	67.04
7378.53	0.671	33.54	4400.82	0.671	33.54	9194.7	0.671	33.54	14413.2	1.342	67.08
7340.92	0.672	33.56	4367.74	0.672	33.56	9167.56	0.672	33.56	14406.7	1.343	67.12
7379.08	0.672	33.58	4420.14	0.672	33.58	9226.01	0.672	33.58	14415	1.344	67.16
7362.57	0.672	33.6	4391.74	0.672	33.6	9191.9	0.672	33.6	14435.7	1.344	67.2
7377.44	0.673	33.62	4406.64	0.673	33.62	9203.14	0.673	33.62	14435.3	1.345	67.24
7361.68	0.673	33.64	4397.49	0.673	33.64	9209.47	0.673	33.64	14447.2	1.346	67.28
7350.29	0.674	33.66	4386.69	0.674	33.66	9188.78	0.674	33.66	14438.1	1.347	67.32
7401.74	0.674	33.68	4430.35	0.674	33.68	9224.73	0.674	33.68	14435.3	1.348	67.36
7350.68	0.674	33.7	4384.54	0.674	33.7	9198.84	0.674	33.7	14450.6	1.348	67.4
7374.06	0.675	33.72	4418.03	0.675	33.72	9227.44	0.675	33.72	14448.5	1.349	67.44
7394.66	0.675	33.74	4419.5	0.675	33.74	9212.98	0.675	33.74	14460.3	1.35	67.48
7356.49	0.676	33.76	4390.28	0.676	33.76	9202	0.676	33.76	14462	1.351	67.52
7398.92	0.676	33.78	4447.34	0.676	33.78	9263.11	0.676	33.78	14461.1	1.352	67.56
7395.35	0.676	33.8	4409.82	0.676	33.8	9214.23	0.676	33.8	14479.1	1.352	67.6
7406.12	0.677	33.82	4446.61	0.677	33.82	9255	0.677	33.82	14479.4	1.353	67.64
7394.24	0.677	33.84	4438.4	0.677	33.84	9259.78	0.677	33.84	14474.3	1.354	67.68
7396.09	0.678	33.86	4415.77	0.678	33.86	9223.03	0.678	33.86	14473.3	1.355	67.72
7435.64	0.678	33.88	4472.23	0.678	33.88	9291.98	0.678	33.88	14475	1.356	67.76
7390.05	0.678	33.9	4424.5	0.678	33.9	9244.87	0.678	33.9	14489.1	1.356	67.8
7417.42	0.679	33.92	4450.64	0.679	33.92	9262.94	0.679	33.92	14509.1	1.357	67.84
7418.28	0.679	33.94	4446.04	0.679	33.94	9268.27	0.679	33.94	14499.8	1.358	67.88
7386.06	0.68	33.96	4423.67	0.68	33.96	9236.57	0.68	33.96	14505.4	1.359	67.92
7424.44	0.68	33.98	4469.69	0.68	33.98	9290.74	0.68	33.98	14508.6	1.36	67.96
7407.5	0.68	34	4421.78	0.68	34	9241.83	0.68	34	14509.2	1.36	68
7412.72	0.681	34.02	4464.36	0.681	34.02	9270.94	0.681	34.02	14516.8	1.361	68.04
7414.97	0.681	34.04	4456	0.681	34.04	9287.05	0.681	34.04	14510.7	1.362	68.08
7399.93	0.682	34.06	4419.34	0.682	34.06	9234.7	0.682	34.06	14513.4	1.363	68.12
7448.91	0.682	34.08	4498.24	0.682	34.08	9313.63	0.682	34.08	14517.5	1.364	68.16
7417.32	0.682	34.1	4448.42	0.682	34.1	9277.01	0.682	34.1	14531.6	1.364	68.2
7437.95	0.683	34.12	4470.22	0.683	34.12	9298.69	0.683	34.12	14540.5	1.365	68.24
7450.59	0.683	34.14	4485.1	0.683	34.14	9307.85	0.683	34.14	14531.6	1.366	68.28
7419.52	0.684	34.16	4452.14	0.684	34.16	9274.25	0.684	34.16	14526.1	1.367	68.32
7468.47	0.684	34.18	4507.88	0.684	34.18	9345.52	0.684	34.18	14532.8	1.368	68.36
7452.56	0.684	34.2	4475.59	0.684	34.2	9301.01	0.684	34.2	14536.9	1.368	68.4
7452.28	0.685	34.22	4486.73	0.685	34.22	9318.96	0.685	34.22	14547.8	1.369	68.44
7457.4	0.685	34.24	4494.2	0.685	34.24	9325.39	0.685	34.24	14549.1	1.37	68.48
7435	0.686	34.26	4466	0.686	34.26	9296	0.686	34.26	14553.9	1.371	68.52
7472.3	0.686	34.28	4506.97	0.686	34.28	9346.09	0.686	34.28	14564.4	1.372	68.56
7450.18	0.686	34.3	4480.59	0.686	34.3	9302.87	0.686	34.3	14568.4	1.372	68.6
7453.75	0.687	34.32	4489.87	0.687	34.32	9330.56	0.687	34.32	14570	1.373	68.64
7462.39	0.687	34.34	4498.22	0.687	34.34	9334.78	0.687	34.34	14560	1.374	68.68
7438.66	0.688	34.36	4474.38	0.688	34.36	9299.57	0.688	34.36	14558.2	1.375	68.72
7476.67	0.688	34.38	4515.35	0.688	34.38	9356.79	0.688	34.38	14556.9	1.376	68.76
7458.77	0.688	34.4	4493.74	0.688	34.4	9320.57	0.688	34.4	14570.8	1.376	68.8
7468.99	0.689	34.42	4506.78	0.689	34.42	9351.25	0.689	34.42	14575.2	1.377	68.84
7477.89	0.689	34.44	4513.24	0.689	34.44	9350.29	0.689	34.44	14576.7	1.378	68.88
7461.07	0.69	34.46	4497.85	0.69	34.46	9327.84	0.69	34.46	14573	1.379	68.92
7500.71	0.69	34.48	4537.71	0.69	34.48	9395.33	0.69	34.48	14573.9	1.38	68.96
7479.09	0.69	34.5	4513.12	0.69	34.5	9345.28	0.69	34.5	14579.9	1.38	69
7495.35	0.691	34.52	4532.85	0.691	34.52	9378.39	0.691	34.52	14577.6	1.381	69.04
7495.75	0.691	34.54	4525.37	0.691	34.54	9381.19	0.691	34.54	14576.8	1.382	69.08
7466.36	0.692	34.56	4511.85	0.692	34.56	9347.07	0.692	34.56	14580	1.383	69.12
7515.85	0.692	34.58	4546.38	0.692	34.58	9400.07	0.692	34.58	14593.2	1.384	69.16
7486.59	0.692	34.6	4520.99	0.692	34.6	9367.36	0.692	34.6	14604.7	1.384	69.2
7488.11	0.693	34.62	4535.11	0.693	34.62	9382.68	0.693	34.62	14614.4	1.385	69.24
7497.61	0.693	34.64	4528.79	0.693	34.64	9380.9	0.693	34.64	14612.5	1.386	69.28
7477.69	0.694	34.66	4520.77	0.694	34.66	9361.45	0.694	34.66	14612.1	1.387	69.32
7510.59	0.694	34.68	4552.19	0.694	34.68	9413.04	0.694	34.68	14612.1	1.388	69.36
7484.88	0.694	34.7	4521.51	0.694	34.7	9367.95	0.694	34.7	14620.9	1.388	69.4
7510.33	0.695	34.72	4554.98	0.695	34.72	9397.61	0.695	34.72	14621.4	1.389	69.44
7510.56	0.695	34.74	4549.29	0.695	34.74	9410.71	0.695	34.74	14631.3	1.39	69.48
7482.54	0.696	34.76	4523.12	0.696	34.76	9375	0.696	34.76	14630.2	1.391	69.52
7543.01	0.696	34.78	4586.46	0.696	34.78	9434.45	0.696	34.78	14636.7	1.392	69.56
7515.71	0.696	34.8	4551.83	0.696	34.8	9415.99	0.696	34.8	14651.4	1.392	69.6
7532.77	0.697	34.82	4567.97	0.697	34.82	9428.19	0.697	34.82	14641.4	1.393	69.64
7533.49	0.697	34.84	4580.5	0.697	34.84	9436.23	0.697	34.84	14648.2	1.394	69.68
7522.89	0.698	34.86	4556.66	0.698	34.86	9422.31	0.698	34.86	14636.7	1.395	69.72
7560.14	0.698	34.88	4596.83	0.698	34.88	9457.41	0.698	34.88	14636.6	1.396	69.76
7519.11	0.698	34.9	4565.21	0.698	34.9	9429.21	0.698	34.9	14658.5	1.396	69.8
7550.63	0.699	34.92	4580.35	0.699	34.92	9447.6	0.699	34.92	14659.6	1.397	69.84
7538.78	0.699	34.94	4588.66	0.699	34.94	9444.78	0.699	34.94	14673	1.398	69.88
7514.69	0.7	34.96	4554.12	0.7	34.96	9420.53	0.7	34.96	14664	1.399	69.92
7557.84	0.7	34.98	4594.06	0.7	34.98	9461	0.7	34.98	14662.2	1.4	69.96
7517.46	0.7	35	4575.79	0.7	35	9434.84	0.7	35	14673.6	1.4	70
7546.68	0.701	35.02	4577.86	0.701	35.02	9445.8	0.701	35.02	14670.5	1.401	70.04
7536.72	0.701	35.04	4587.59	0.701	35.04	9447.62	0.701	35.04	14673.3	1.402	70.08
7515.88	0.702	35.06	4571.25	0.702	35.06	9434.98	0.702	35.06	14672.9	1.403	70.12
7571.14	0.702	35.08	4605.96	0.702	35.08	9473.4	0.702	35.08	14672.9	1.404	70.16
7528.18	0.702	35.1	4585.47	0.702	35.1	9445.8	0.702	35.1	14695	1.404	70.2
7562.1	0.703	35.12	4603.31	0.703	35.12	9472.83	0.703	35.12	14695.2	1.405	70.24
7557.32	0.703	35.14	4601.55	0.703	35.14	9472.99	0.703	35.14	14695	1.406	70.28
7527.43	0.704	35.16	4589.67	0.704	35.16	9452.08	0.704	35.16	14691.4	1.407	70.32
7595.12	0.704	35.18	4629.12	0.704	35.18	9498.7	0.704	35.18	14680.4	1.408	70.36
7549.58	0.704	35.2	4600.21	0.704	35.2	9471.73	0.704	35.2	14699.6	1.408	70.4
7558.56	0.705	35.22	4616.47	0.705	35.22	9485.87	0.705	35.22	14702.6	1.409	70.44
7571.04	0.705	35.24	4616.78	0.705	35.24	9483.59	0.705	35.24	14708.2	1.41	70.48
7545.44	0.706	35.26	4594.27	0.706	35.26	9463.45	0.706	35.26	14714	1.411	70.52
7570.37	0.706	35.28	4625.56	0.706	35.28	9501.44	0.706	35.28	14712.7	1.412	70.56
7550.8	0.706	35.3	4610.73	0.706	35.3	9479.37	0.706	35.3	14725.4	1.412	70.6
7575.55	0.707	35.32	4619.79	0.707	35.32	9488.61	0.707	35.32	14728.1	1.413	70.64
7557.76	0.707	35.34	4613.34	0.707	35.34	9480.22	0.707	35.34	14717.6	1.414	70.68
7538.88	0.708	35.36	4604.7	0.708	35.36	9474.74	0.708	35.36	14715.9	1.415	70.72
7596.84	0.708	35.38	4646.19	0.708	35.38	9521	0.708	35.38	14709.4	1.416	70.76
7553.5	0.708	35.4	4612.62	0.708	35.4	9474.47	0.708	35.4	14725.9	1.416	70.8
7582.71	0.709	35.42	4639.84	0.709	35.42	9512.75	0.709	35.42	14738.6	1.417	70.84
7590.17	0.709	35.44	4644.93	0.709	35.44	9527.03	0.709	35.44	14731.9	1.418	70.88
7564.56	0.71	35.46	4629.46	0.71	35.46	9489.73	0.71	35.46	14731.5	1.419	70.92
7624.06	0.71	35.48	4671.23	0.71	35.48	9554.74	0.71	35.48	14729.9	1.42	70.96
7590.37	0.71	35.5	4646.59	0.71	35.5	9526.02	0.71	35.5	14737.5	1.42	71
7607.48	0.711	35.52	4670.42	0.711	35.52	9552.85	0.711	35.52	14739	1.421	71.04
7618.38	0.711	35.54	4666.37	0.711	35.54	9540.8	0.711	35.54	14736.3	1.422	71.08
7589.8	0.712	35.56	4648.91	0.712	35.56	9526.16	0.712	35.56	14736	1.423	71.12
7636.02	0.712	35.58	4688.33	0.712	35.58	9589.46	0.712	35.58	14747.3	1.424	71.16
7609.03	0.712	35.6	4664.27	0.712	35.6	9537.05	0.712	35.6	14765.4	1.424	71.2
7618.22	0.713	35.62	4679.73	0.713	35.62	9557.01	0.713	35.62	14768.8	1.425	71.24
7622.58	0.713	35.64	4671.16	0.713	35.64	9566.98	0.713	35.64	14770.9	1.426	71.28
7599.27	0.714	35.66	4661.37	0.714	35.66	9539.34	0.714	35.66	14763.6	1.427	71.32
7632.48	0.714	35.68	4697.36	0.714	35.68	9580.75	0.714	35.68	14764.8	1.428	71.36
7615.95	0.714	35.7	4664.54	0.714	35.7	9549.46	0.714	35.7	14776.1	1.428	71.4
7631	0.715	35.72	4691.35	0.715	35.72	9580.64	0.715	35.72	14776.3	1.429	71.44
7621.45	0.715	35.74	4691.79	0.715	35.74	9575.51	0.715	35.74	14783.5	1.43	71.48
7614.77	0.716	35.76	4671.48	0.716	35.76	9548.84	0.716	35.76	14786.8	1.431	71.52
7664.16	0.716	35.78	4716.6	0.716	35.78	9620.31	0.716	35.78	14782.6	1.432	71.56
7622.88	0.716	35.8	4695.12	0.716	35.8	9574.31	0.716	35.8	14800.7	1.432	71.6
7654.58	0.717	35.82	4716.34	0.717	35.82	9602.3	0.717	35.82	14794.4	1.433	71.64
7659.07	0.717	35.84	4708.16	0.717	35.84	9614.06	0.717	35.84	14790.6	1.434	71.68
7636.64	0.718	35.86	4704.86	0.718	35.86	9580.1	0.718	35.86	14790.7	1.435	71.72
7673.94	0.718	35.88	4741.96	0.718	35.88	9634.73	0.718	35.88	14783.6	1.436	71.76
7645.41	0.718	35.9	4698.2	0.718	35.9	9603.64	0.718	35.9	14813.6	1.436	71.8
7676.49	0.719	35.92	4732.85	0.719	35.92	9618.23	0.719	35.92	14809.9	1.437	71.84
7646.4	0.719	35.94	4723.93	0.719	35.94	9609.61	0.719	35.94	14816.6	1.438	71.88
7631.66	0.72	35.96	4698.58	0.72	35.96	9598.22	0.72	35.96	14821.7	1.439	71.92
7697.16	0.72	35.98	4740.87	0.72	35.98	9635.66	0.72	35.98	14810.3	1.44	71.96
7628.09	0.72	36	4712.44	0.72	36	9593.26	0.72	36	14824.2	1.44	72
7655.52	0.721	36.02	4732.49	0.721	36.02	9630.52	0.721	36.02	14823.3	1.441	72.04
7681.41	0.721	36.04	4730.27	0.721	36.04	9621.55	0.721	36.04	14821.5	1.442	72.08
7631.36	0.722	36.06	4711.72	0.722	36.06	9602.32	0.722	36.06	14819.1	1.443	72.12
7692.33	0.722	36.08	4769.58	0.722	36.08	9656.93	0.722	36.08	14825.5	1.444	72.16
7663.99	0.722	36.1	4725.68	0.722	36.1	9624.54	0.722	36.1	14849.7	1.444	72.2
7691.74	0.723	36.12	4756.73	0.723	36.12	9657.74	0.723	36.12	14844.5	1.445	72.24
7687.52	0.723	36.14	4767.21	0.723	36.14	9646.72	0.723	36.14	14849.7	1.446	72.28
7656.75	0.724	36.16	4736.19	0.724	36.16	9641.4	0.724	36.16	14837.8	1.447	72.32
7739.27	0.724	36.18	4786.69	0.724	36.18	9694.58	0.724	36.18	14835.9	1.448	72.36
7681.12	0.724	36.2	4764.67	0.724	36.2	9643.34	0.724	36.2	14855.1	1.448	72.4
7691.67	0.725	36.22	4774.04	0.725	36.22	9686.62	0.725	36.22	14854.5	1.449	72.44
7722.94	0.725	36.24	4773.69	0.725	36.24	9676	0.725	36.24	14866.3	1.45	72.48
7669.67	0.726	36.26	4758.08	0.726	36.26	9641.89	0.726	36.26	14862.9	1.451	72.52
7720.88	0.726	36.28	4794.84	0.726	36.28	9703.03	0.726	36.28	14862.7	1.452	72.56
7698.2	0.726	36.3	4763.77	0.726	36.3	9667.19	0.726	36.3	14886.8	1.452	72.6
7701.03	0.727	36.32	4785.85	0.727	36.32	9679.15	0.727	36.32	14876.9	1.453	72.64
7708.5	0.727	36.34	4781.55	0.727	36.34	9680.53	0.727	36.34	14873.1	1.454	72.68
7682.4	0.728	36.36	4763.73	0.728	36.36	9668.05	0.728	36.36	14871.2	1.455	72.72
7731.26	0.728	36.38	4808.91	0.728	36.38	9709.61	0.728	36.38	14861.5	1.456	72.76
7696.84	0.728	36.4	4773.66	0.728	36.4	9663.19	0.728	36.4	14886	1.456	72.8
7719.16	0.729	36.42	4804.74	0.729	36.42	9712.37	0.729	36.42	14886.7	1.457	72.84
7731.44	0.729	36.44	4804.93	0.729	36.44	9709.78	0.729	36.44	14888	1.458	72.88
7696.88	0.73	36.46	4782.78	0.73	36.46	9670.12	0.73	36.46	14893.1	1.459	72.92
7752.5	0.73	36.48	4837.68	0.73	36.48	9746.33	0.73	36.48	14881.9	1.46	72.96
7732.67	0.73	36.5	4804.16	0.73	36.5	9710.49	0.73	36.5	14892	1.46	73
7733.3	0.731	36.52	4823.5	0.731	36.52	9720.93	0.731	36.52	14888.2	1.461	73.04
7742.4	0.731	36.54	4826.06	0.731	36.54	9728.19	0.731	36.54	14888.7	1.462	73.08
7726.23	0.732	36.56	4806.98	0.732	36.56	9711.9	0.732	36.56	14896.6	1.463	73.12
7759.21	0.732	36.58	4844.57	0.732	36.58	9750.83	0.732	36.58	14893.7	1.464	73.16
7727.23	0.732	36.6	4812.26	0.732	36.6	9710.48	0.732	36.6	14911.7	1.464	73.2
7752.72	0.733	36.62	4842.29	0.733	36.62	9748.14	0.733	36.62	14915.2	1.465	73.24
7745.78	0.733	36.64	4826.59	0.733	36.64	9736.62	0.733	36.64	14921	1.466	73.28
7713.74	0.734	36.66	4807.17	0.734	36.66	9699.96	0.734	36.66	14911.9	1.467	73.32
7767.89	0.734	36.68	4866.03	0.734	36.68	9773.58	0.734	36.68	14906.1	1.468	73.36
7746.46	0.734	36.7	4822.54	0.734	36.7	9728.1	0.734	36.7	14921.1	1.468	73.4
7745.18	0.735	36.72	4843.22	0.735	36.72	9738.36	0.735	36.72	14922.4	1.469	73.44
7756.14	0.735	36.74	4858.03	0.735	36.74	9766.95	0.735	36.74	14927.8	1.47	73.48
7746.34	0.736	36.76	4835.15	0.736	36.76	9734.84	0.736	36.76	14926.5	1.471	73.52
7789.49	0.736	36.78	4881.72	0.736	36.78	9787.68	0.736	36.78	14932.9	1.472	73.56
7753.55	0.736	36.8	4847.6	0.736	36.8	9755.53	0.736	36.8	14943.3	1.472	73.6
7789.29	0.737	36.82	4891.91	0.737	36.82	9793.95	0.737	36.82	14940.8	1.473	73.64
7796.51	0.737	36.84	4879.6	0.737	36.84	9794.03	0.737	36.84	14935.7	1.474	73.68
7757.63	0.738	36.86	4849.22	0.738	36.86	9759.09	0.738	36.86	14933	1.475	73.72
7809.15	0.738	36.88	4918.96	0.738	36.88	9827.11	0.738	36.88	14931.4	1.476	73.76
7790.18	0.738	36.9	4868.77	0.738	36.9	9783.8	0.738	36.9	14945.6	1.476	73.8
7787.27	0.739	36.92	4883.35	0.739	36.92	9794.08	0.739	36.92	14957.6	1.477	73.84
7789.7	0.739	36.94	4896.52	0.739	36.94	9808.76	0.739	36.94	14960.2	1.478	73.88
7770.39	0.74	36.96	4867.78	0.74	36.96	9773.9	0.74	36.96	14960.4	1.479	73.92
7804.93	0.74	36.98	4900.35	0.74	36.98	9816.83	0.74	36.98	14955.1	1.48	73.96
7776.16	0.74	37	4874.32	0.74	37	9781.76	0.74	37	14965.4	1.48	74
7786.74	0.741	37.02	4903.46	0.741	37.02	9810.56	0.741	37.02	14966.1	1.481	74.04
7796.33	0.741	37.04	4890.68	0.741	37.04	9807.8	0.741	37.04	14962.7	1.482	74.08
7771.33	0.742	37.06	4868.85	0.742	37.06	9775.19	0.742	37.06	14964.3	1.483	74.12
7813.18	0.742	37.08	4935.32	0.742	37.08	9844.17	0.742	37.08	14961.2	1.484	74.16
7797.83	0.742	37.1	4887.9	0.742	37.1	9793.33	0.742	37.1	14990.7	1.484	74.2
7799.94	0.743	37.12	4910.74	0.743	37.12	9828.26	0.743	37.12	14984.7	1.485	74.24
7811.85	0.743	37.14	4922.55	0.743	37.14	9838.43	0.743	37.14	14986.7	1.486	74.28
7794.85	0.744	37.16	4900.53	0.744	37.16	9790.87	0.744	37.16	14987.4	1.487	74.32
7834.75	0.744	37.18	4941.61	0.744	37.18	9870.83	0.744	37.18	14970.9	1.488	74.36
7805.41	0.744	37.2	4909.83	0.744	37.2	9826.97	0.744	37.2	14993.3	1.488	74.4
7820.05	0.745	37.22	4941.07	0.745	37.22	9834.23	0.745	37.22	14995.5	1.489	74.44
7826.96	0.745	37.24	4924.81	0.745	37.24	9845.52	0.745	37.24	15004.3	1.49	74.48
7786.51	0.746	37.26	4900.56	0.746	37.26	9819.47	0.746	37.26	15008.6	1.491	74.52
7829.87	0.746	37.28	4959.74	0.746	37.28	9864.01	0.746	37.28	15007.9	1.492	74.56
7817.87	0.746	37.3	4914.85	0.746	37.3	9816.06	0.746	37.3	15026.7	1.492	74.6
7808.94	0.747	37.32	4930.4	0.747	37.32	9854.49	0.747	37.32	15022.8	1.493	74.64
7815.96	0.747	37.34	4943.97	0.747	37.34	9852.73	0.747	37.34	15013.7	1.494	74.68
7803.39	0.748	37.36	4915.09	0.748	37.36	9807.55	0.748	37.36	15011	1.495	74.72
7837.16	0.748	37.38	4957.94	0.748	37.38	9879.76	0.748	37.38	15006.9	1.496	74.76
7807.17	0.748	37.4	4936.12	0.748	37.4	9841.72	0.748	37.4	15028.9	1.496	74.8
7838.55	0.749	37.42	4959.35	0.749	37.42	9865.68	0.749	37.42	15029.8	1.497	74.84
7846.6	0.749	37.44	4961.54	0.749	37.44	9875.72	0.749	37.44	15030	1.498	74.88
7809.66	0.75	37.46	4941.77	0.75	37.46	9845.83	0.75	37.46	15029.1	1.499	74.92
7873.77	0.75	37.48	4996.87	0.75	37.48	9922.22	0.75	37.48	15021.1	1.5	74.96
7850.55	0.75	37.5	4964.07	0.75	37.5	9868.69	0.75	37.5	15035.3	1.5	75
7849.72	0.751	37.52	4982.58	0.751	37.52	9901.57	0.751	37.52	15025.7	1.501	75.04
7865.53	0.751	37.54	4989.9	0.751	37.54	9906.88	0.751	37.54	15026.2	1.502	75.08
7846.13	0.752	37.56	4969.8	0.752	37.56	9870.38	0.752	37.56	15030	1.503	75.12
7877.46	0.752	37.58	5005.94	0.752	37.58	9943.1	0.752	37.58	15028.3	1.504	75.16
7857.16	0.752	37.6	4984.03	0.752	37.6	9887.61	0.752	37.6	15048.9	1.504	75.2
7873.88	0.753	37.62	5004.07	0.753	37.62	9914.3	0.753	37.62	15053.9	1.505	75.24
7865.45	0.753	37.64	4994.09	0.753	37.64	9922.26	0.753	37.64	15046.6	1.506	75.28
7845.27	0.754	37.66	4978.28	0.754	37.66	9880.31	0.754	37.66	15048.5	1.507	75.32
7896.46	0.754	37.68	5027.51	0.754	37.68	9936.63	0.754	37.68	15045.2	1.508	75.36
7852.75	0.754	37.7	4986.55	0.754	37.7	9908.87	0.754	37.7	15058.2	1.508	75.4
7874.74	0.755	37.72	5012.45	0.755	37.72	9925.86	0.755	37.72	15056	1.509	75.44
7884.51	0.755	37.74	5021.4	0.755	37.74	9921.84	0.755	37.74	15057.9	1.51	75.48
7854.51	0.756	37.76	4985.82	0.756	37.76	9904.57	0.756	37.76	15066	1.511	75.52
7899.69	0.756	37.78	5046.71	0.756	37.78	9965.2	0.756	37.78	15063.3	1.512	75.56
7881.24	0.756	37.8	5015.72	0.756	37.8	9920.88	0.756	37.8	15076.7	1.512	75.6
7903.62	0.757	37.82	5033.63	0.757	37.82	9951.18	0.757	37.82	15072.4	1.513	75.64
7889.38	0.757	37.84	5047.16	0.757	37.84	9961.49	0.757	37.84	15068.6	1.514	75.68
7880.83	0.758	37.86	5014.25	0.758	37.86	9928.24	0.758	37.86	15067.6	1.515	75.72
7935.18	0.758	37.88	5067.64	0.758	37.88	9981.72	0.758	37.88	15061	1.516	75.76
7878.02	0.758	37.9	5036.47	0.758	37.9	9950.38	0.758	37.9	15081.4	1.516	75.8
7905.32	0.759	37.92	5041.09	0.759	37.92	9961.66	0.759	37.92	15089	1.517	75.84
7909.01	0.759	37.94	5054.45	0.759	37.94	9962.44	0.759	37.94	15093.5	1.518	75.88
7878.32	0.76	37.96	5027.62	0.76	37.96	9939.47	0.76	37.96	15095	1.519	75.92
7911.71	0.76	37.98	5064.23	0.76	37.98	9978.1	0.76	37.98	15094.2	1.52	75.96
7881.66	0.76	38	5034.93	0.76	38	9948.46	0.76	38	15099.2	1.52	76
7916.52	0.761	38.02	5061.34	0.761	38.02	9966.31	0.761	38.02	15096.2	1.521	76.04
7897.32	0.761	38.04	5061.42	0.761	38.04	9975.45	0.761	38.04	15105.1	1.522	76.08
7875.21	0.762	38.06	5028.54	0.762	38.06	9941.27	0.762	38.06	15098.4	1.523	76.12
7947.05	0.762	38.08	5103.01	0.762	38.08	9999.76	0.762	38.08	15100.5	1.524	76.16
7896.49	0.762	38.1	5061.02	0.762	38.1	9977.08	0.762	38.1	15122.5	1.524	76.2
7925.71	0.763	38.12	5073.21	0.763	38.12	9991.31	0.763	38.12	15124.5	1.525	76.24
7930.13	0.763	38.14	5101.17	0.763	38.14	10005.6	0.763	38.14	15125.4	1.526	76.28
7911.41	0.764	38.16	5065.77	0.764	38.16	9980.18	0.764	38.16	15123.9	1.527	76.32
7962.58	0.764	38.18	5118.57	0.764	38.18	10036.9	0.764	38.18	15114	1.528	76.36
7920.58	0.764	38.2	5093.28	0.764	38.2	10012.1	0.764	38.2	15130.5	1.528	76.4
7953.23	0.765	38.22	5106.69	0.765	38.22	10016.8	0.765	38.22	15135.6	1.529	76.44
7944.85	0.765	38.24	5110.93	0.765	38.24	10024.4	0.765	38.24	15138.4	1.53	76.48
7914.17	0.766	38.26	5082.88	0.766	38.26	10011	0.766	38.26	15151.4	1.531	76.52
7965.44	0.766	38.28	5130.55	0.766	38.28	10036.9	0.766	38.28	15143.3	1.532	76.56
7929.61	0.766	38.3	5101.73	0.766	38.3	10009.7	0.766	38.3	15157.6	1.532	76.6
7951.13	0.767	38.32	5115	0.767	38.32	10043.4	0.767	38.32	15153.9	1.533	76.64
7940.83	0.767	38.34	5116.06	0.767	38.34	10027.8	0.767	38.34	15149.3	1.534	76.68
7923.44	0.768	38.36	5096.46	0.768	38.36	10003.1	0.768	38.36	15141.1	1.535	76.72
7971.58	0.768	38.38	5147.49	0.768	38.38	10064.2	0.768	38.38	15135.5	1.536	76.76
7931.91	0.768	38.4	5106	0.768	38.4	10023.9	0.768	38.4	15157.4	1.536	76.8
7958.46	0.769	38.42	5135.3	0.769	38.42	10044.8	0.769	38.42	15158.8	1.537	76.84
7962.68	0.769	38.44	5148.52	0.769	38.44	10048.7	0.769	38.44	15160	1.538	76.88
7940.68	0.77	38.46	5113.02	0.77	38.46	10043.7	0.77	38.46	15155.5	1.539	76.92
7988.77	0.77	38.48	5172.06	0.77	38.48	10086.5	0.77	38.48	15143.3	1.54	76.96
7958.46	0.77	38.5	5148.14	0.77	38.5	10043.8	0.77	38.5	15159.7	1.54	77
7988.14	0.771	38.52	5158.36	0.771	38.52	10087.4	0.771	38.52	15151.5	1.541	77.04
7973.59	0.771	38.54	5163.16	0.771	38.54	10081.6	0.771	38.54	15152.9	1.542	77.08
7956.72	0.772	38.56	5145.49	0.772	38.56	10052.7	0.772	38.56	15155	1.543	77.12
8007.25	0.772	38.58	5185.85	0.772	38.58	10102.8	0.772	38.58	15152.2	1.544	77.16
7964.42	0.772	38.6	5155.55	0.772	38.6	10071.8	0.772	38.6	15171.7	1.544	77.2
7980.93	0.773	38.62	5172.54	0.773	38.62	10079.2	0.773	38.62	15181.9	1.545	77.24
7987.5	0.773	38.64	5176.56	0.773	38.64	10084.2	0.773	38.64	15169.2	1.546	77.28
7956.4	0.774	38.66	5154.65	0.774	38.66	10075.5	0.774	38.66	15174.8	1.547	77.32
8002.63	0.774	38.68	5194.25	0.774	38.68	10105.2	0.774	38.68	15172.4	1.548	77.36
7975.71	0.774	38.7	5174.91	0.774	38.7	10065.6	0.774	38.7	15175.7	1.548	77.4
7993.89	0.775	38.72	5192.47	0.775	38.72	10122.1	0.775	38.72	15186.7	1.549	77.44
7994.98	0.775	38.74	5191.34	0.775	38.74	10098.2	0.775	38.74	15176.9	1.55	77.48
7981.62	0.776	38.76	5183.01	0.776	38.76	10073	0.776	38.76	15189.9	1.551	77.52
8032.78	0.776	38.78	5233.17	0.776	38.78	10160.4	0.776	38.78	15190.9	1.552	77.56
7996.63	0.776	38.8	5193.73	0.776	38.8	10113.8	0.776	38.8	15194.8	1.552	77.6
8030.37	0.777	38.82	5232.69	0.777	38.82	10133.5	0.777	38.82	15202.6	1.553	77.64
8030.86	0.777	38.84	5234.47	0.777	38.84	10140	0.777	38.84	15187	1.554	77.68
7997.87	0.778	38.86	5203.98	0.778	38.86	10137.4	0.778	38.86	15184	1.555	77.72
8054.28	0.778	38.88	5255.24	0.778	38.88	10163.2	0.778	38.88	15193.4	1.556	77.76
8012.81	0.778	38.9	5228.92	0.778	38.9	10124.3	0.778	38.9	15201.3	1.556	77.8
8018.69	0.779	38.92	5240.92	0.779	38.92	10177.3	0.779	38.92	15216.8	1.557	77.84
8015	0.779	38.94	5235.79	0.779	38.94	10141.3	0.779	38.94	15213.5	1.558	77.88
7988.51	0.78	38.96	5220.87	0.78	38.96	10117.5	0.78	38.96	15213.2	1.559	77.92
7974.09	0.78	38.98	5264.42	0.78	38.98	10182.2	0.78	38.98	15223.9	1.56	77.96
7924.27	0.78	39	5223.83	0.78	39	10134.4	0.78	39	15217.8	1.56	78
7971.84	0.781	39.02	5244.85	0.781	39.02	10151.5	0.781	39.02	15230.4	1.561	78.04
7959.03	0.781	39.04	5258.73	0.781	39.04	10154	0.781	39.04	15218	1.562	78.08
7917.73	0.782	39.06	5224.06	0.782	39.06	10141.7	0.782	39.06	15217.5	1.563	78.12
8002.71	0.782	39.08	5272.62	0.782	39.08	10183.4	0.782	39.08	15232.1	1.564	78.16
7954.91	0.782	39.1	5255.82	0.782	39.1	10146.2	0.782	39.1	15241.5	1.564	78.2
7964.3	0.783	39.12	5268.67	0.783	39.12	10190.9	0.783	39.12	15253.5	1.565	78.24
7989.05	0.783	39.14	5275	0.783	39.14	10176.2	0.783	39.14	15242	1.566	78.28
7956.3	0.784	39.16	5253.6	0.784	39.16	10156.5	0.784	39.16	15235.7	1.567	78.32
8008.87	0.784	39.18	5302.65	0.784	39.18	10217	0.784	39.18	15243.7	1.568	78.36
7969.97	0.784	39.2	5277.15	0.784	39.2	10175.7	0.784	39.2	15249	1.568	78.4
7997.56	0.785	39.22	5280.63	0.785	39.22	10200.7	0.785	39.22	15258.9	1.569	78.44
7989.86	0.785	39.24	5292.77	0.785	39.24	10188.9	0.785	39.24	15258	1.57	78.48
7956.92	0.786	39.26	5267.67	0.786	39.26	10165.7	0.786	39.26	15259.4	1.571	78.52
8011.81	0.786	39.28	5299.85	0.786	39.28	10216.1	0.786	39.28	15271.7	1.572	78.56
7973.64	0.786	39.3	5287.75	0.786	39.3	10174.6	0.786	39.3	15275.7	1.572	78.6
7988.37	0.787	39.32	5288.07	0.787	39.32	10195.2	0.787	39.32	15271.8	1.573	78.64
7986.39	0.787	39.34	5293.27	0.787	39.34	10192.8	0.787	39.34	15264.6	1.574	78.68
7966.21	0.788	39.36	5287.73	0.788	39.36	10174.7	0.788	39.36	15262	1.575	78.72
8022.13	0.788	39.38	5309.09	0.788	39.38	10221.1	0.788	39.38	15256.3	1.576	78.76
7962.09	0.788	39.4	5293.12	0.788	39.4	10185.1	0.788	39.4	15272	1.576	78.8
8012.82	0.789	39.42	5324.99	0.789	39.42	10218.5	0.789	39.42	15271.2	1.577	78.84
8018.51	0.789	39.44	5314.43	0.789	39.44	10216.4	0.789	39.44	15273	1.578	78.88
7972.53	0.79	39.46	5302.41	0.79	39.46	10196.1	0.79	39.46	15273	1.579	78.92
8045.01	0.79	39.48	5356.6	0.79	39.48	10256.8	0.79	39.48	15262.1	1.58	78.96
8009.9	0.79	39.5	5320.93	0.79	39.5	10214.8	0.79	39.5	15261	1.58	79
8032.36	0.791	39.52	5344.04	0.791	39.52	10244.5	0.791	39.52	15267.1	1.581	79.04
8025.22	0.791	39.54	5344.66	0.791	39.54	10250.2	0.791	39.54	15256.5	1.582	79.08
8007.83	0.792	39.56	5332.22	0.792	39.56	10214.1	0.792	39.56	15263.5	1.583	79.12
8064.63	0.792	39.58	5369.07	0.792	39.58	10270.3	0.792	39.58	15267	1.584	79.16
8012.86	0.792	39.6	5336.62	0.792	39.6	10243	0.792	39.6	15275.2	1.584	79.2
8036.03	0.793	39.62	5365.31	0.793	39.62	10250.8	0.793	39.62	15286.4	1.585	79.24
8044.87	0.793	39.64	5357.97	0.793	39.64	10248.4	0.793	39.64	15276.3	1.586	79.28
8010	0.794	39.66	5335.08	0.794	39.66	10231.2	0.794	39.66	15283.3	1.587	79.32
8054.5	0.794	39.68	5385.53	0.794	39.68	10278.2	0.794	39.68	15275.1	1.588	79.36
8023.4	0.794	39.7	5349.96	0.794	39.7	10244.1	0.794	39.7	15279.2	1.588	79.4
8052.29	0.795	39.72	5370.57	0.795	39.72	10258.6	0.795	39.72	15284	1.589	79.44
8040.39	0.795	39.74	5375.82	0.795	39.74	10262.4	0.795	39.74	15284	1.59	79.48
8020	0.796	39.76	5355.35	0.796	39.76	10251	0.796	39.76	15291	1.591	79.52
8085.98	0.796	39.78	5402.75	0.796	39.78	10292	0.796	39.78	15288.5	1.592	79.56
8030.17	0.796	39.8	5375.75	0.796	39.8	10255.3	0.796	39.8	15295.4	1.592	79.6
8072.92	0.797	39.82	5398.85	0.797	39.82	10300.7	0.797	39.82	15302	1.593	79.64
8072.94	0.797	39.84	5398.69	0.797	39.84	10296.5	0.797	39.84	15291.3	1.594	79.68
8034.64	0.798	39.86	5387.68	0.798	39.86	10256.5	0.798	39.86	15287.1	1.595	79.72
8098.82	0.798	39.88	5423.16	0.798	39.88	10316.1	0.798	39.88	15292.8	1.596	79.76
8052.27	0.798	39.9	5388.43	0.798	39.9	10298.7	0.798	39.9	15300.1	1.596	79.8
[truncated: 17,024 more rows]

## Sheet: Sheet2
1
2
3
4
5
6
7
8
9
10
11
12
13
14
15
16
17
18
19
20
21
22
23
24
25
26
27
28
29
30
31
32
33
34
35
36
37
38
39
40
41
42
43
44
45
46
47
48
49
50
51
52
53
54
55
56
57
58
59
60
61
62
63
64
65
66
67
68
69
70
71
72
73
74
75
76
77
78
79
80
81
82
83
84
85
86
87
88
89
90
91
92
93
94
95
96
97
98
99
100
