# Supplementary material for: High‐Performance Electrochemical Adhesives Enabled by Perfluorinated Sulfonic‐Acid Ionomers with Precise Adhesion Control and Long‐Term Switchability
Source: Adv Sci (Weinh). 2025 Aug 21;12(42):e10512. doi: 10.1002/advs.202510512 (PMC12622435; doi:10.1002/advs.202510512)
Supplement: Supplementary file 2 — Supporting Information 2 [file ADVS-12-e10512-s003.zip › Data1/Modulus.xlsx]

## Sheet: Sheet1
	15				a	b	c	Modulus		45				a	b	c	Modulus		75				a	b	c	Modulus		30									60									90
-0.044	-0.11588	-0.103996	9.24623	9.22871	1.34739	33768.7	-8.4513	0.00025027	-0.044	-0.18699	-0.103871	9.26863	9.25111	1.35066	33850.7	-8.4513	0.000249664	-0.136	-0.15713	-0.0686426	21.2233	21.2058	3.09604	77595.2	-8.4513	0.000108915	0	0.01988	0.00868462	1325.86	1325.85	193.573	4.85153e+06	-8.4513	1.74199e-06	1.04083e-17	-0.05964	-0.0260539	147.318	147.301	21.5059	539001	-8.4513	1.56796e-05	0	0.06537	0.0363122	75.8395	75.8219
-0.04	-0.10843	-0.0973103	10.5605	10.5429	1.53927	38577.7	-8.4513	0.000219072	-0.04	-0.18376	-0.102076	9.59733	9.57981	1.39865	35053.4	-8.4513	0.000241098	-0.132	-0.1613	-0.0704642	20.1401	20.1226	2.9379	73631.7	-8.4513	0.000114778	0.004	0.04489	0.0196103	260.035	260.018	37.9626	951456	-8.4513	8.8825e-06	0.004	-0.05245	-0.0229129	190.476	190.458	27.8069	696925	-8.4513	1.21266e-05	0.004	0.09422	0.052338	36.5061	36.4886
-0.036	-0.10105	-0.0906871	12.1593	12.1418	1.7727	44428.3	-8.4513	0.000190224	-0.036	-0.18028	-0.100143	9.97142	9.9539	1.45327	36422.3	-8.4513	0.000232036	-0.128	-0.15876	-0.0693546	20.7897	20.7722	3.03274	76008.7	-8.4513	0.000111189	0.008	0.07237	0.031615	100.049	100.032	14.6046	366035	-8.4513	2.30888e-05	0.008	-0.04355	-0.0190249	276.284	276.266	40.3348	1.01091e+06	-8.4513	8.36008e-06	0.008	0.12693	0.070508	20.1152	20.0976
-0.032	-0.09301	-0.0834716	14.3523	14.3348	2.09288	52452.9	-8.4513	0.000161122	-0.032	-0.17718	-0.0984212	10.3234	10.3059	1.50466	37710.3	-8.4513	0.000224111	-0.124	-0.15704	-0.0686032	21.2476	21.2301	3.0996	77684.3	-8.4513	0.00010879	0.012	0.10253	0.0447904	49.8459	49.8284	7.27494	182331	-8.4513	4.63514e-05	0.012	-0.03387	-0.0147962	456.773	456.756	66.6864	1.67136e+06	-8.4513	5.05654e-06	0.012	0.16337	0.0907499	12.1425	12.125
-0.028	-0.08527	-0.0765254	17.0761	17.0586	2.49056	62419.8	-8.4513	0.000135394	-0.028	-0.17423	-0.0967825	10.6759	10.6584	1.55613	39000.3	-8.4513	0.000216698	-0.12	-0.15547	-0.0679174	21.6789	21.6614	3.16257	79262.5	-8.4513	0.000106624	0.016	0.13523	0.0590755	28.654	28.6365	4.18093	104786	-8.4513	8.06533e-05	0.016	-0.02352	-0.0102748	947.233	947.215	138.293	3.46605e+06	-8.4513	2.43831e-06	0.016	0.20129	0.111814	7.99849	7.98097
-0.024	-0.07612	-0.0683137	21.4281	21.4106	3.12595	78344.7	-8.4513	0.000107873	-0.024	-0.17131	-0.0951605	11.043	11.0255	1.60972	40343.4	-8.4513	0.000209484	-0.116	-0.1537	-0.0671442	22.1811	22.1636	3.23589	81100.1	-8.4513	0.000104208	0.02	0.16836	0.0735484	18.4864	18.4689	2.69646	67580.5	-8.4513	0.000125055	0.02	-0.01082	-0.00472674	4475.86	4475.85	653.473	1.6378e+07	-8.4513	5.16015e-07	0.02	0.24118	0.133972	5.57147	5.55395
-0.02	-0.06587	-0.0591149	28.6158	28.5983	4.17535	104646	-8.4513	8.07609e-05	-0.02	-0.16786	-0.093244	11.5016	11.4841	1.67667	42021.5	-8.4513	0.000201118	-0.112	-0.1517	-0.0662705	22.7698	22.7523	3.32184	83254.3	-8.4513	0.000101512	0.024	0.20644	0.0901837	12.2954	12.2779	1.79257	44926.3	-8.4513	0.000188115	0.024	0.00369	0.00161198	38483.9	38483.8	5618.64	1.4082e+08	-8.4513	6.00142e-08	0.024	0.28576	0.158736	3.96871	3.95119
-0.016	-0.05485	-0.049225	41.2694	41.2519	6.02278	150948	-8.4513	5.59882e-05	-0.016	-0.16501	-0.0916609	11.9023	11.8848	1.73518	43487.9	-8.4513	0.000194337	-0.108	-0.15	-0.0655278	23.2889	23.2714	3.39762	85153.6	-8.4513	9.92477e-05	0.028	0.2453	0.10716	8.70836	8.69084	1.26886	31800.5	-8.4513	0.00026576	0.028	0.02076	0.00906905	1215.84	1215.82	177.51	4.44894e+06	-8.4513	1.89962e-06	0.028	0.32638	0.1813	3.04232	3.0248
-0.012	-0.04285	-0.0384556	67.6208	67.6032	9.87007	247373	-8.4513	3.41642e-05	-0.012	-0.16136	-0.0896334	12.4469	12.4294	1.81469	45480.5	-8.4513	0.000185822	-0.104	-0.14871	-0.0649643	23.6947	23.6772	3.45687	86638.5	-8.4513	9.75467e-05	0.032	0.28584	0.12487	6.41336	6.39583	0.933792	23402.6	-8.4513	0.000361126	0.032	0.04353	0.0190162	276.537	276.52	40.3719	1.01184e+06	-8.4513	8.3524e-06	0.032	0.36814	0.204497	2.39126	2.37374
-0.008	-0.02941	-0.0263939	143.546	143.529	20.9552	525199	-8.4513	1.60916e-05	-0.008	-0.1577	-0.0876003	13.0313	13.0138	1.90002	47619.1	-8.4513	0.000177477	-0.1	-0.14699	-0.0642129	24.2525	24.2349	3.5383	88679.5	-8.4513	9.53016e-05	0.036	0.33157	0.144847	4.76629	4.74877	0.693321	17375.7	-8.4513	0.000486386	0.036	0.0681	0.0297496	112.989	112.972	16.4939	413385	-8.4513	2.04441e-05	0.036	0.41268	0.229238	1.90294	1.88542
-0.004	-0.01278	-0.0114694	760.186	760.169	110.985	2.78161e+06	-8.4513	3.03828e-06	-0.004	-0.15314	-0.0850673	13.8189	13.8014	2.01501	50501.2	-8.4513	0.000167349	-0.096	-0.14517	-0.0634178	24.8644	24.8469	3.62764	90918.6	-8.4513	9.29546e-05	0.04	0.37269	0.16281	3.77256	3.75504	0.548235	13739.4	-8.4513	0.000615113	0.04	0.10058	0.0439386	51.7974	51.7799	7.55986	189472	-8.4513	4.46045e-05	0.04	0.46025	0.255663	1.52991	1.51239
0	0.00574	0.00515135	3768.41	3768.39	550.185	1.37893e+07	-8.4513	6.12889e-07	-3.46945e-18	-0.1483	-0.0823787	14.7357	14.7182	2.14885	53855.7	-8.4513	0.000156925	-0.092	-0.14341	-0.0626489	25.4784	25.4609	3.71729	93165.5	-8.4513	9.07128e-05	0.044	0.41644	0.181923	3.02153	3.00401	0.438585	10991.3	-8.4513	0.000768911	0.044	0.14236	0.0621903	25.8556	25.8381	3.77237	94545.9	-8.4513	8.93884e-05	0.044	0.50972	0.283143	1.24735	1.22983
0.004	0.02655	0.0238272	176.138	176.12	25.7136	644458	-8.4513	1.31138e-05	0.004	-0.14273	-0.0792847	15.9082	15.8907	2.32004	58146.3	-8.4513	0.000145346	-0.088	-0.14191	-0.0619937	26.0199	26.0024	3.79634	95146.8	-8.4513	8.88238e-05	0.048	0.46313	0.202319	2.44301	2.42549	0.354122	8874.36	-8.4513	0.000952328	0.048	0.19532	0.0853259	13.7353	13.7178	2.00279	50195.1	-8.4513	0.000168369	0.048	0.55855	0.310267	1.03879	1.02127
0.008	0.05373	0.0482199	43.0079	42.9904	6.27659	157309	-8.4513	5.37241e-05	0.008	-0.13594	-0.0755129	17.5371	17.5196	2.55786	64106.6	-8.4513	0.000131832	-0.084	-0.13952	-0.0609496	26.919	26.9014	3.92761	98436.8	-8.4513	8.58551e-05	0.052	0.51338	0.224271	1.98817	1.97065	0.287715	7210	-8.4513	0.00117216	0.052	0.25903	0.113158	7.80964	7.79212	1.13765	28511.9	-8.4513	0.000296413	0.052	0.61345	0.340763	0.86118	0.84366
0.012	0.08363	0.0750536	17.7524	17.7349	2.5893	64894.5	-8.4513	0.000130231	0.012	-0.12874	-0.0715134	19.5535	19.536	2.85226	71485.2	-8.4513	0.000118225	-0.08	-0.13819	-0.0603686	27.4396	27.4221	4.00363	100342	-8.4513	8.4225e-05	0.056	0.56602	0.247267	1.63556	1.61804	0.236235	5919.75	-8.4513	0.00142764	0.056	0.329	0.143724	4.84105	4.82353	0.704235	17649.3	-8.4513	0.000478847	0.056	0.667	0.37051	0.728451	0.710931
0.016	0.11954	0.107281	8.68871	8.67119	1.26599	31728.6	-8.4513	0.000266362	0.016	-0.11958	-0.0664251	22.6639	22.6464	3.30638	82866.7	-8.4513	0.000101987	-0.076	-0.13557	-0.059224	28.5105	28.4929	4.15997	104260	-8.4513	8.10596e-05	0.06	0.6186	0.270237	1.36934	1.35182	0.197366	4945.58	-8.4513	0.00170886	0.06	0.41524	0.181398	3.03902	3.0215	0.441138	11055.3	-8.4513	0.00076446	0.06	0.72097	0.400489	0.623473	0.605953
0.02	0.16161	0.145037	4.75385	4.73633	0.691504	17330.2	-8.4513	0.000487664	0.02	-0.10815	-0.0600759	27.7076	27.6901	4.04275	101323	-8.4513	8.34098e-05	-0.072	-0.13343	-0.0582892	29.4323	29.4148	4.29456	107634	-8.4513	7.85192e-05	0.064	0.67985	0.296994	1.13372	1.1162	0.162965	4083.39	-8.4513	0.00206968	0.064	0.50501	0.220615	2.05462	2.0371	0.297416	7453.15	-8.4513	0.00113392	0.064	0.78018	0.43338	0.53243	0.51491
0.024	0.20559	0.184506	2.9375	2.91998	0.426317	10683.8	-8.4513	0.00079104	0.024	-0.09613	-0.053399	35.0699	35.0524	5.11765	128263	-8.4513	6.58906e-05	-0.068	-0.13127	-0.0573456	30.4089	30.3914	4.43714	111207	-8.4513	7.59961e-05	0.068	0.74126	0.323821	0.953653	0.936132	0.136675	3424.5	-8.4513	0.0024679	0.068	0.59912	0.261727	1.45983	1.44231	0.210578	5276.72	-8.4513	0.00160162	0.068	0.83288	0.462654	0.467183	0.449663
0.028	0.25505	0.228894	1.90867	1.89115	0.276108	6919.1	-8.4513	0.00122145	0.028	-0.08085	-0.0449111	49.5784	49.5608	7.23588	181352	-8.4513	4.66016e-05	-0.064	-0.12868	-0.0562141	31.6453	31.6278	4.61766	115731	-8.4513	7.30251e-05	0.072	0.8076	0.352802	0.803413	0.785893	0.11474	2874.74	-8.4513	0.00293985	0.072	0.70442	0.307727	1.05601	1.03849	0.15162	3799.04	-8.4513	0.00222459	0.072	0.88891	0.493778	0.410144	0.392624
0.032	0.30815	0.276549	1.30755	1.29003	0.188344	4719.47	-8.4513	0.00179073	0.032	-0.06193	-0.0344013	84.4987	84.4812	12.3343	309133	-8.4513	2.73388e-05	-0.06	-0.12645	-0.0552399	32.7713	32.7538	4.78205	119852	-8.4513	7.05147e-05	0.076	0.885	0.386614	0.669029	0.651509	0.0951203	2383	-8.4513	0.00354649	0.076	0.79856	0.348853	0.821705	0.804185	0.117411	2941.68	-8.4513	0.00287295	0.076	0.95097	0.528251	0.358359	0.340839
0.036	0.37209	0.333931	0.89678	0.87926	0.128372	3216.39	-8.4513	0.00262758	0.036	-0.03489	-0.0193809	266.226	266.208	38.8664	974109	-8.4513	8.67593e-06	-0.056	-0.12337	-0.0538944	34.428	34.4105	5.02393	125914	-8.4513	6.71197e-05	0.08	0.95798	0.418496	0.570977	0.553457	0.0808047	2024.21	-8.4513	0.00417511	0.08	0.89618	0.391498	0.65244	0.63492	0.0926984	2322.3	-8.4513	0.00363919	0.08	1.01818	0.565586	0.31261	0.29509
0.04	0.43951	0.394437	0.642753	0.625233	0.091284	2286.85	-8.4513	0.0036956	0.04	-0.0004	-0.000222195	2.0255e+06	2.0255e+06	295723	7.41171e+09	-8.4513	1.14e-09	-0.052	-0.12019	-0.0525052	36.2739	36.2564	5.29344	132668	-8.4513	6.37024e-05	0.084	1.03829	0.453579	0.486065	0.468545	0.0684075	1713.5	-8.4513	0.00493219	0.084	0.99371	0.434104	0.530655	0.513135	0.0749177	1876.66	-8.4513	0.00450337	0.084	1.09143	0.606275	0.272057	0.254537
0.044	0.50929	0.457061	0.478687	0.461167	0.0673303	1686.5	-8.4513	0.00501114	0.044	0.0434	0.0241081	172.057	172.04	25.1178	629526	-8.4513	1.34249e-05	-0.048	-0.11684	-0.0510418	38.3838	38.3663	5.60148	140389	-8.4513	6.01992e-05	0.088	1.12412	0.491074	0.414673	0.397153	0.0579844	1452.26	-8.4513	0.0058194	0.088	1.09359	0.477737	0.438149	0.420629	0.0614119	1538.17	-8.4513	0.0054944	0.088	1.1656	0.647476	0.238536	0.221016
0.048	0.59115	0.530526	0.355293	0.337773	0.0493148	1234.98	-8.4513	0.00684328	0.048	0.10449	0.0580428	29.6827	29.6651	4.33111	108550	-8.4513	7.78565e-05	-0.044	-0.11283	-0.04929	41.1606	41.1431	6.0069	150550	-8.4513	5.61362e-05	0.092	1.21531	0.530911	0.354778	0.337258	0.0492397	1233.1	-8.4513	0.00685372	0.092	1.196	0.522475	0.366327	0.348807	0.0509258	1275.35	-8.4513	0.00662663	0.092	1.25237	0.695675	0.206627	0.189107
0.052	0.67016	0.601434	0.276455	0.258935	0.0378045	946.495	-8.4513	0.00892904	0.052	0.17337	0.0963048	10.7821	10.7646	1.57163	39388.8	-8.4513	0.000214561	-0.04	-0.10866	-0.0474683	44.3805	44.3629	6.47699	162332	-8.4513	5.20619e-05	0.096	1.31067	0.572569	0.305031	0.287511	0.0419767	1051.06	-8.4513	0.00804072	0.096	1.2929	0.564806	0.313474	0.295954	0.0432093	1081.95	-8.4513	0.00781114	0.096	1.33893	0.743758	0.180774	0.163254
0.056	0.75507	0.677636	0.217775	0.200255	0.0292372	731.772	-8.4513	0.0115491	0.056	0.25429	0.141255	5.0118	4.99428	0.729165	18274.1	-8.4513	0.000462475	-0.036	-0.1038	-0.0453452	48.6336	48.6161	7.09795	177895	-8.4513	4.75072e-05	0.1	1.40009	0.611632	0.267313	0.249793	0.0364697	913.041	-8.4513	0.00925621	0.1	1.39897	0.611143	0.267741	0.250221	0.0365322	914.608	-8.4513	0.00924035	0.1	1.42588	0.792058	0.159399	0.141879
0.06	0.84284	0.756405	0.17478	0.15726	0.0229599	574.445	-8.4513	0.0147121	0.06	0.34465	0.191449	2.72832	2.7108	0.395777	9918.37	-8.4513	0.000852086	-0.032	-0.09792	-0.0427766	54.6498	54.6323	7.97631	199909	-8.4513	4.22757e-05	0.104	1.49656	0.653775	0.233961	0.216441	0.0316003	791	-8.4513	0.0106843	0.104	1.50091	0.655676	0.232607	0.215087	0.0314026	786.045	-8.4513	0.0107517	0.104	1.51812	0.843296	0.140618	0.123098
0.064	0.92268	0.828057	0.145841	0.128321	0.0187349	468.552	-8.4513	0.018037	0.064	0.43213	0.240043	1.7355	1.71798	0.250824	6285.41	-8.4513	0.00134459	-0.028	-0.09262	-0.0404612	61.0832	61.0657	8.91559	223451	-8.4513	3.78218e-05	0.108	1.58691	0.693245	0.208078	0.190558	0.0278215	696.291	-8.4513	0.0121376	0.108	1.60141	0.699579	0.204327	0.186807	0.0272739	682.565	-8.4513	0.0123817	0.108	1.59814	0.887746	0.126889	0.109369
0.068	1.00504	0.901971	0.122918	0.105398	0.0153881	384.672	-8.4513	0.0219701	0.068	0.52418	0.291175	1.17948	1.16196	0.169646	4250.85	-8.4513	0.00198814	-0.024	-0.0861	-0.037613	70.6846	70.6671	10.3174	258584	-8.4513	3.2683e-05	0.112	1.67418	0.731369	0.186951	0.169431	0.0247369	618.981	-8.4513	0.0136536	0.112	1.71012	0.747069	0.179175	0.161655	0.0236017	590.529	-8.4513	0.0143114	0.112	1.68099	0.933768	0.114689	0.097169
0.072	1.08437	0.973165	0.105591	0.0880709	0.0128584	321.269	-8.4513	0.026306	0.072	0.61526	0.341769	0.85612	0.8386	0.122436	3067.61	-8.4513	0.00275501	-0.02	-0.07878	-0.0344152	84.4305	84.413	12.3243	308883	-8.4513	2.73608e-05	0.116	1.76771	0.772228	0.167691	0.150171	0.0219249	548.505	-8.4513	0.0154079	0.116	1.80003	0.786347	0.161723	0.144203	0.0210536	526.668	-8.4513	0.0160467	0.116	1.76588	0.980923	0.103927	0.0864073
0.076	1.1732	1.05289	0.0902065	0.0726864	0.0106122	264.974	-8.4513	0.0318948	0.076	0.71884	0.399306	0.627174	0.609654	0.0890094	2229.84	-8.4513	0.00379008	-0.016	-0.06969	-0.0304442	107.892	107.875	15.7497	394734	-8.4513	2.14101e-05	0.12	1.8445	0.805774	0.154019	0.136499	0.0199288	498.477	-8.4513	0.0169542	0.12	1.88981	0.825567	0.146722	0.129202	0.0188635	471.776	-8.4513	0.0179138	0.12	1.85555	1.03073	0.0941254	0.0766054
0.08	1.26114	1.13181	0.0780648	0.0605448	0.00883953	220.545	-8.4513	0.03832	0.08	0.82168	0.456433	0.480006	0.462486	0.067523	1691.33	-8.4513	0.00499684	-0.012	-0.0591	-0.025818	150.022	150.005	21.9007	548897	-8.4513	1.53969e-05	0.124	1.92402	0.840512	0.141551	0.124031	0.0181085	452.853	-8.4513	0.0186623	0.124	1.9763	0.863351	0.134161	0.116641	0.0170295	425.812	-8.4513	0.0198475	0.124	1.94596	1.08096	0.0855824	0.0680624
0.084	1.34583	1.20781	0.068549	0.051029	0.00745024	185.725	-8.4513	0.0455042	0.084	0.9209	0.511548	0.382144	0.364624	0.0532351	1333.23	-8.4513	0.00633895	-0.008	-0.04756	-0.0207767	231.658	231.641	33.8195	847618	-8.4513	9.97064e-06	0.128	2.00593	0.876295	0.130227	0.112707	0.0164552	411.416	-8.4513	0.020542	0.128	2.06834	0.903559	0.122486	0.104966	0.0153251	383.092	-8.4513	0.0220607	0.128	2.02982	1.12754	0.078657	0.0611369
0.088	1.43878	1.29123	0.0599781	0.0424581	0.00619888	154.363	-8.4513	0.0547495	0.088	1.02792	0.570996	0.306714	0.289194	0.0422223	1057.22	-8.4513	0.0079939	-0.004	-0.03197	-0.0139662	512.68	512.662	74.8487	1.87593e+06	-8.4513	4.50512e-06	0.132	2.08954	0.91282	0.120013	0.102493	0.014964	374.044	-8.4513	0.0225944	0.132	2.1619	0.94443	0.112114	0.094594	0.0138107	345.138	-8.4513	0.0244867	0.132	2.12025	1.17777	0.0720905	0.0545705
0.092	1.52272	1.36656	0.0535478	0.0360278	0.00526006	130.833	-8.4513	0.064596	0.092	1.12492	0.624878	0.2561	0.23858	0.0348326	872.01	-8.4513	0.00969174	0	-0.01622	-0.00708574	1991.73	1991.71	290.789	7.28806e+06	-8.4513	1.15961e-06	0.136	2.17598	0.950581	0.110668	0.0931478	0.0135996	339.847	-8.4513	0.024868	0.136	2.24856	0.982288	0.103639	0.0861188	0.0125733	314.126	-8.4513	0.0269042	0.136	2.2063	1.22557	0.0665768	0.0490568
0.096	1.60827	1.44334	0.0480025	0.0304825	0.00445044	110.541	-8.4513	0.0764534	0.096	1.22339	0.679577	0.216532	0.199012	0.0290558	727.225	-8.4513	0.0116213	0.004	0.00358	0.00156393	40885.1	40885.1	5969.22	1.49607e+08	-8.4513	5.64895e-08	0.14	2.25472	0.984979	0.103073	0.0855533	0.0124908	312.056	-8.4513	0.0270826	0.14	2.34612	1.02491	0.0951987	0.0776786	0.0113411	283.242	-8.4513	0.0298377	0.14	2.28793	1.27092	0.0619108	0.0443908
0.1	1.69635	1.52239	0.043147	0.025627	0.00374154	92.7743	-8.4513	0.091095	0.1	1.3237	0.735298	0.184958	0.167438	0.0244459	611.689	-8.4513	0.0138163	0.008	0.0269	0.0117513	724.147	724.129	105.723	2.64973e+06	-8.4513	3.18949e-06	0.144	2.33982	1.02216	0.095712	0.078192	0.011416	285.12	-8.4513	0.0296412	0.144	2.43679	1.06452	0.088246	0.070726	0.010326	257.801	-8.4513	0.0327823	0.144	2.376	1.31984	0.0574063	0.0398863
0.104	1.77281	1.591	0.0395055	0.0219855	0.00320988	79.4492	-8.4513	0.106373	0.104	1.41361	0.785242	0.162178	0.144658	0.0211201	528.334	-8.4513	0.0159961	0.012	0.05202	0.022725	193.638	193.62	28.2686	708495	-8.4513	1.19285e-05	0.148	2.41801	1.05631	0.0896221	0.0721021	0.0105269	262.836	-8.4513	0.0321542	0.148	2.52572	1.10337	0.0821412	0.0646212	0.00943469	235.462	-8.4513	0.0358924	0.148	2.44851	1.36012	0.0540566	0.0365365
0.108	1.84996	1.66024	0.0362791	0.0187591	0.00273883	67.6434	-8.4513	0.124938	0.108	1.50493	0.835969	0.143093	0.125573	0.0183337	458.498	-8.4513	0.0184326	0.016	0.08239	0.0359922	77.1938	77.1763	11.2677	282402	-8.4513	2.99265e-05	0.152	2.49194	1.08861	0.0843832	0.0668632	0.00976203	243.666	-8.4513	0.0346839	0.152	2.61995	1.14453	0.0763388	0.0588188	0.00858754	214.23	-8.4513	0.0394497	0.152	2.52255	1.40124	0.0509299	0.0334099
0.112	1.92528	1.72784	0.0334961	0.0159761	0.0023325	57.4596	-8.4513	0.147082	0.112	1.59208	0.88438	0.127856	0.110336	0.0161091	402.743	-8.4513	0.0209843	0.02	0.11613	0.0507316	38.8546	38.8371	5.67021	142112	-8.4513	5.94694e-05	0.156	2.57414	1.12452	0.0790801	0.06156	0.00898777	224.26	-8.4513	0.0376851	0.156	2.69444	1.17707	0.0721762	0.0546562	0.00797981	198.998	-8.4513	0.0424692	0.156	2.59935	1.44391	0.0479648	0.0304448
0.116	2.01175	1.80544	0.0306785	0.0131585	0.00192113	47.1494	-8.4513	0.179244	0.116	1.69022	0.938895	0.11344	0.0959199	0.0140043	349.99	-8.4513	0.0241472	0.024	0.15913	0.0695163	20.6932	20.6757	3.01865	75655.4	-8.4513	0.000111708	0.16	2.62789	1.148	0.0758782	0.0583582	0.00852029	212.544	-8.4513	0.0397625	0.16	2.77208	1.21099	0.0681899	0.0506698	0.0073978	184.411	-8.4513	0.0458285	0.16	2.67744	1.48728	0.0452077	0.0276877
0.12	2.09427	1.8795	0.0283085	0.0107884	0.00157511	38.4771	-8.4513	0.219643	0.12	1.78312	0.9905	0.101927	0.0844074	0.0123235	307.864	-8.4513	0.0274514	0.028	0.20723	0.0905288	12.2019	12.1843	1.77891	44583.9	-8.4513	0.000189559	0.164	2.69266	1.17629	0.0722717	0.0547517	0.00799375	199.347	-8.4513	0.0423948	0.164	2.84998	1.24502	0.0645131	0.046993	0.00686098	170.957	-8.4513	0.0494352	0.164	2.76171	1.53409	0.0424909	0.0249709
0.124	2.16971	1.9472	0.0263741	0.00885412	0.0012927	31.399	-8.4513	0.269155	0.124	1.87095	1.03929	0.0925823	0.0750623	0.0109591	273.668	-8.4513	0.0308816	0.032	0.2585	0.112926	7.8417	7.82418	1.14233	28629.2	-8.4513	0.000295198	0.168	2.76508	1.20793	0.0685355	0.0510155	0.00744827	185.676	-8.4513	0.0455163	0.168	2.92744	1.27886	0.0611442	0.0436242	0.00636913	158.63	-8.4513	0.0532768	0.168	2.83742	1.57615	0.0402536	0.0227336
0.128	2.25196	2.02102	0.0244828	0.00696274	0.00101656	24.478	-8.4513	0.345256	0.128	1.9671	1.0927	0.0837528	0.0662328	0.00966999	241.359	-8.4513	0.0350154	0.036	0.31864	0.139199	5.16096	5.14344	0.750943	18819.9	-8.4513	0.000449062	0.172	2.83669	1.23921	0.065119	0.047599	0.00694945	173.174	-8.4513	0.0488022	0.172	3.0067	1.31348	0.057963	0.040443	0.00590468	146.989	-8.4513	0.057496	0.172	2.91826	1.62106	0.0380543	0.0205343
0.132	2.32281	2.0846	0.023012	0.00549198	0.000801829	19.0962	-8.4513	0.442556	0.132	2.05172	1.1397	0.0769868	0.0594667	0.00868214	216.601	-8.4513	0.0390178	0.04	0.37966	0.165855	3.63531	3.61779	0.528198	13237.2	-8.4513	0.00063845	0.176	2.90903	1.27082	0.0619206	0.0444005	0.00648248	161.47	-8.4513	0.0523395	0.176	3.07992	1.34547	0.0552398	0.0377198	0.00550709	137.024	-8.4513	0.0616772	0.176	2.99193	1.66198	0.0362034	0.0186834
0.136	2.39468	2.1491	0.0216514	0.00413142	0.000603187	14.1177	-8.4513	0.598618	0.136	2.13727	1.18723	0.0709469	0.0534269	0.00780033	194.5	-8.4513	0.0434514	0.044	0.44646	0.195037	2.62885	2.61133	0.381255	9554.39	-8.4513	0.000884547	0.18	2.96399	1.29483	0.0596455	0.0421255	0.00615032	153.146	-8.4513	0.0551846	0.18	3.16168	1.38119	0.0524198	0.0348998	0.00509537	126.705	-8.4513	0.0667003	0.18	3.06146	1.7006	0.0345776	0.0170576
0.14	2.47229	2.21875	0.0203134	0.00279339	0.000407836	9.22155	-8.4513	0.916435	0.14	2.22875	1.23804	0.0652423	0.0477223	0.00696746	173.625	-8.4513	0.0486754	0.048	0.52021	0.227255	1.93631	1.91879	0.280143	7020.22	-8.4513	0.00120385	0.184	3.02812	1.32284	0.0571459	0.0396259	0.00578538	143.999	-8.4513	0.0586898	0.184	3.23477	1.41312	0.0500777	0.0325577	0.00475342	118.135	-8.4513	0.0715391	0.184	3.13929	1.74383	0.0328844	0.0153643
0.144	2.53197	2.27231	0.0193671	0.00184708	0.000269674	5.75881	-8.4513	1.46744	0.144	2.30769	1.28189	0.0608551	0.0433351	0.00632693	157.572	-8.4513	0.0536345	0.052	0.59035	0.257896	1.50353	1.48601	0.216957	5436.61	-8.4513	0.00155452	0.188	3.0834	1.34699	0.0551152	0.0375952	0.0054889	136.568	-8.4513	0.0618832	0.188	3.30402	1.44337	0.0480005	0.0304805	0.00445015	110.534	-8.4513	0.0764584	0.188	3.20064	1.77791	0.0316358	0.0141158
0.148	2.58475	2.31968	0.0185842	0.00106421	0.000155375	2.89414	-8.4513	2.91969	0.148	2.38747	1.32621	0.056856	0.039336	0.00574305	142.938	-8.4513	0.0591254	0.056	0.66436	0.290227	1.1872	1.16968	0.170773	4279.1	-8.4513	0.00197502	0.192	3.13517	1.36961	0.0533101	0.03579	0.00522534	129.963	-8.4513	0.0650284	0.192	3.38086	1.47694	0.0458434	0.0283234	0.00413522	102.641	-8.4513	0.0823382	0.192	3.26693	1.81474	0.030365	0.0128449
0.152	2.62938	2.35973	0.0179587	0.000438686	6.40482e-05	0.605207	-8.4513	13.9437	0.152	2.46554	1.36958	0.0533124	0.0357924	0.00522569	129.971	-8.4513	0.0650241	0.06	0.74063	0.323546	0.955276	0.937756	0.136912	3430.44	-8.4513	0.00246362	0.196	3.19021	1.39365	0.0514864	0.0339664	0.0049591	123.29	-8.4513	0.068548	0.196	3.44234	1.50379	0.0442205	0.0267005	0.00389827	96.7024	-8.4513	0.0873946	0.196	3.33845	1.85447	0.0290779	0.0115578
0.156	2.69779	2.42113	0.0170595	-0.000460552	-6.72406e-05	-2.68529	-8.4513	-39932.3	0.156	2.55338	1.41837	0.0497074	0.0321874	0.00469936	116.78	-8.4513	0.0723691	0.064	0.82642	0.361023	0.767237	0.749717	0.109459	2742.37	-8.4513	0.00308176	0.2	3.22468	1.40871	0.0503916	0.0328716	0.00479925	119.284	-8.4513	0.0708503	0.2	3.50427	1.53085	0.0426713	0.0251513	0.00367209	91.0336	-8.4513	0.0928368	0.2	3.40811	1.89316	0.0279013	0.0103813
0.16	2.75998	2.47694	0.0162993	-0.00122068	-0.00017822	-5.46676	-8.4513	-30672.7	0.16	2.63595	1.46424	0.0466421	0.0291221	0.00425182	105.563	-8.4513	0.0800587	0.068	0.91081	0.397889	0.631649	0.614129	0.0896628	2246.22	-8.4513	0.00376245	0.204	3.235	1.41322	0.0500706	0.0325506	0.00475238	118.109	-8.4513	0.0715549	0.204	3.56615	1.55788	0.0412033	0.0236833	0.00345776	85.6619	-8.4513	0.0986585	0.204	3.48037	1.9333	0.0267548	0.00923476
0.164	2.81635	2.52753	0.0156534	-0.00186663	-0.000272527	-7.83039	-8.4513	-28731.4	0.164	2.71131	1.5061	0.0440853	0.0265653	0.00387853	96.2077	-8.4513	0.087844	0.072	0.99087	0.432864	0.533701	0.516181	0.0753624	1887.81	-8.4513	0.00447678	0.208	3.24932	1.41947	0.0496302	0.0321102	0.00468809	116.498	-8.4513	0.0725446	0.208	3.62857	1.58515	0.0397979	0.0222779	0.00325257	80.5192	-8.4513	0.10496	0.208	3.54072	1.96682	0.0258505	0.00833049
0.168	2.87192	2.5774	0.0150535	-0.00246653	-0.000360114	-10.0256	-8.4513	-27839.2	0.168	2.7924	1.55114	0.0415621	0.024042	0.00351014	86.9746	-8.4513	0.0971694	0.076	1.07762	0.47076	0.451232	0.433712	0.063322	1586.04	-8.4513	0.00532856	0.212	3.24109	1.41588	0.0498826	0.0323626	0.00472494	117.421	-8.4513	0.0719741	0.212	3.69262	1.61313	0.0384293	0.0209092	0.00305275	75.5111	-8.4513	0.111921	0.212	3.60823	2.00432	0.0248922	0.00737221
0.172	2.84571	2.55388	0.0153321	-0.00218796	-0.000319442	-9.00622	-8.4513	-28192.6	0.172	2.86164	1.5896	0.0395751	0.0220551	0.00322004	79.704	-8.4513	0.106033	0.08	1.15719	0.505521	0.391311	0.373791	0.0545735	1366.78	-8.4513	0.00618338	0.216	1.7201	0.751429	0.177102	0.159582	0.023299	582.943	-8.4513	0.0144976	0.216	3.75024	1.6383	0.0372575	0.0197374	0.00288167	71.2232	-8.4513	0.118659	0.216	3.66903	2.0381	0.0240741	0.00655406
0.176	2.61893	2.35035	0.0181023	0.000582289	8.50142e-05	1.13068	-8.4513	7.47034	0.176	2.93343	1.62948	0.0376618	0.0201418	0.0029407	72.7027	-8.4513	0.116244	0.084	1.23963	0.541535	0.340994	0.323474	0.0472272	1182.66	-8.4513	0.00714603	0.22	-0.00114	-0.000498011	403201	403201	58867.3	1.47539e+09	-8.4513	5.72887e-09	0.22	3.81626	1.66714	0.0359795	0.0184595	0.00269509	66.547	-8.4513	0.126997	0.22	3.72612	2.06981	0.023342	0.00582201
0.18	0.09965	0.0894307	12.5034	12.4859	1.82293	45687.2	-8.4513	0.000184982	0.18	3.00885	1.67138	0.0357974	0.0182774	0.00266849	65.8805	-8.4513	0.128282	0.088	1.32513	0.578886	0.298411	0.280891	0.04101	1026.83	-8.4513	0.00823043	0.224	-0.00099	-0.000432484	534639	534639	78057.3	1.95635e+09	-8.4513	4.32045e-09	0.224	3.87563	1.69308	0.0348856	0.0173656	0.00253538	62.5442	-8.4513	0.135124	0.224	3.79159	2.10618	0.0225429	0.00502287
0.184	0.00016	0.000143592	4850000	4.85e+06	708100	1.77471e+10	-8.4513	4.7677e-10	0.184	3.07124	1.70603	0.0343578	0.0168377	0.00245831	60.6126	-8.4513	0.139431	0.092	1.40251	0.612689	0.266391	0.248871	0.0363351	909.668	-8.4513	0.00929053	0.228	-0.00074	-0.000323271	956903	956903	139708	3.5015e+09	-8.4513	2.41306e-09	0.228	3.93157	1.71751	0.0339	0.0163799	0.00239147	58.9375	-8.4513	0.143394	0.228	3.84125	2.13376	0.0219638	0.00444376
0.188	0.00027	0.000242311	1.70316e+06	1.70315e+06	248661	6.23218e+09	-8.4513	1.35576e-09	0.188	3.13631	1.74218	0.0329469	0.0154269	0.00225232	55.4499	-8.4513	0.152412	0.096	1.48303	0.647865	0.238249	0.220729	0.0322265	806.692	-8.4513	0.0104765	0.232	-0.00106	-0.000463063	466358	466358	68088.3	1.7065e+09	-8.4513	4.95303e-09	0.232	3.99451	1.74501	0.0328401	0.0153201	0.00223673	55.0592	-8.4513	0.153494	0.232	3.89531	2.16379	0.0213584	0.00383836
0.192	-4e-05	-3.58979e-05	77600000	7.76e+07	1.13296e+07	2.83954e+11	-8.4513	2.96298e-11	0.192	3.19772	1.77629	0.0316936	0.0141736	0.00206934	50.8639	-8.4513	0.166154	0.1	1.56088	0.681874	0.215076	0.197556	0.0288432	721.897	-8.4513	0.0117071	0.236	-0.00102	-0.000445589	503652	503652	73533.3	1.84296e+09	-8.4513	4.58465e-09	0.236	4.04079	1.76523	0.0320921	0.0145721	0.00212753	52.3223	-8.4513	0.161523	0.236	3.95191	2.19523	0.020751	0.00323094
0.196	0.00021	0.000188464	2.81542e+06	2.81542e+06	411051	1.03022e+10	-8.4513	8.21311e-10	0.196	3.26874	1.81574	0.0303313	0.0128113	0.00187045	45.8791	-8.4513	0.184207	0.104	1.64764	0.719775	0.193022	0.175502	0.0256233	641.197	-8.4513	0.0131805	0.24	-0.00091	-0.000397535	632774	632774	92385	2.31545e+09	-8.4513	3.64912e-09	0.24	4.09024	1.78683	0.0313209	0.0138008	0.00201492	49.5	-8.4513	0.170732	0.24	4.00925	2.22709	0.0201616	0.00264163
0.2	-8e-05	-7.17958e-05	19400000	1.94e+07	2.8324e+06	7.09885e+10	-8.4513	1.18519e-10	0.2	3.33399	1.85199	0.0291557	0.0116357	0.00169881	41.5773	-8.4513	0.203265	0.108	1.73116	0.756261	0.174846	0.157326	0.0229697	574.689	-8.4513	0.0147059	0.244	-0.00106	-0.000463063	466358	466358	68088.3	1.7065e+09	-8.4513	4.95303e-09	0.244	4.14243	1.80963	0.0305366	0.0130166	0.00190042	46.6303	-8.4513	0.181239	0.244	4.06817	2.25982	0.0195819	0.00206185
0.204	-5e-05	-4.48724e-05	4.9664e+07	4.9664e+07	7.25094e+06	1.81731e+11	-8.4513	4.62965e-11	0.204	3.39062	1.88345	0.0281899	0.0106699	0.00155781	38.0433	-8.4513	0.222147	0.112	1.80863	0.790104	0.160189	0.142669	0.0208296	521.053	-8.4513	0.0162196	0.248	-0.00111	-0.000484906	425290	425290	62092.4	1.55622e+09	-8.4513	5.43131e-09	0.248	4.1935	1.83194	0.0297974	0.0122774	0.00179249	43.9253	-8.4513	0.1924	0.248	4.11687	2.28687	0.0191213	0.0016013
0.208	7e-05	6.28213e-05	2.53388e+07	2.53388e+07	3.69946e+06	9.27196e+10	-8.4513	9.07411e-11	0.208	3.45569	1.91959	0.0271383	0.00961828	0.00140427	34.1952	-8.4513	0.247146	0.116	1.8952	0.827922	0.145889	0.128369	0.0187418	468.726	-8.4513	0.0180303	0.252	-0.00096	-0.000419378	568576	568576	83012.2	2.08053e+09	-8.4513	4.06257e-09	0.252	4.2405	1.85247	0.0291405	0.0116205	0.00169659	41.5217	-8.4513	0.203538	0.252	4.17371	2.31844	0.0186041	0.00108404
0.212	4e-05	3.58979e-05	77600000	7.76e+07	1.13296e+07	2.83954e+11	-8.4513	2.96298e-11	0.212	3.50768	1.94847	0.0263398	0.00881977	0.00128769	31.2733	-8.4513	0.270237	0.12	1.972	0.861472	0.134746	0.117226	0.0171151	427.955	-8.4513	0.0197481	0.256	-0.00083	-0.000362587	760633	760633	111052	2.78331e+09	-8.4513	3.03572e-09	0.256	4.28178	1.8705	0.0285813	0.0110613	0.00161495	39.4756	-8.4513	0.214088	0.256	4.22499	2.34693	0.0181552	0.000635175
0.216	0.00011	9.87192e-05	1.02612e+07	1.02612e+07	1.49813e+06	3.75476e+10	-8.4513	2.24075e-10	0.216	3.55791	1.97637	0.0256013	0.0080813	0.00117987	28.5711	-8.4513	0.295796	0.124	2.05306	0.896883	0.124316	0.106796	0.0155923	389.789	-8.4513	0.0216817	0.26	-0.00111	-0.000484906	425290	425290	62092.4	1.55622e+09	-8.4513	5.43131e-09	0.26	4.32663	1.8901	0.0279919	0.0104718	0.00152889	37.3185	-8.4513	0.226462	0.26	4.27425	2.37429	0.0177391	0.000219115
0.22	0.00015	0.000134617	5.51822e+06	5.51822e+06	805660	2.01923e+10	-8.4513	4.19036e-10	0.22	3.61393	2.00749	0.0248138	0.00729375	0.00106489	25.6893	-8.4513	0.328977	0.128	2.1397	0.934732	0.114453	0.0969325	0.0141522	353.696	-8.4513	0.0238943	0.264	-0.00104	-0.000454326	484467	484467	70732.2	1.77276e+09	-8.4513	4.76788e-09	0.264	4.35937	1.9044	0.027573	0.010053	0.00146773	35.7858	-8.4513	0.236161	0.264	4.3326	2.4067	0.0172645	-0.000255477
0.224	0.00013	0.000116668	7.34675e+06	7.34675e+06	1.07262e+06	2.68832e+10	-8.4513	3.14743e-10	0.224	3.66017	2.03318	0.0241908	0.00667075	0.00097393	23.4096	-8.4513	0.361013	0.132	2.21729	0.968628	0.106583	0.0890626	0.0130031	324.898	-8.4513	0.0260122	0.268	-0.00109	-0.000476169	441040	441040	64391.9	1.61385e+09	-8.4513	5.23735e-09	0.268	4.39205	1.91868	0.0271642	0.00964417	0.00140805	34.2899	-8.4513	0.246464	0.268	4.37418	2.4298	0.0169379	-0.000582143
0.228	2e-05	1.7949e-05	310400000	3.104e+08	4.53184e+07	1.13582e+12	-8.4513	8.08084e-12	0.228	3.71041	2.06108	0.0235401	0.00602009	0.000878933	21.0287	-8.4513	0.401887	0.136	2.2976	1.00371	0.0992619	0.0817418	0.0119343	298.11	-8.4513	0.0283496	0.272	-0.00094	-0.000410641	593029	593029	86582.2	2.17001e+09	-8.4513	3.89369e-09	0.272	4.43073	1.93557	0.026692	0.00917196	0.00133911	32.562	-8.4513	0.259542	0.272	4.42086	2.45573	0.0165821	-0.000937949
0.232	1e-05	8.97448e-06	1241600000	1.2416e+09	1.81274e+08	4.54326e+12	-8.4513	0	0.232	3.75581	2.0863	0.0229744	0.00545443	0.000796346	18.9588	-8.4513	0.445764	0.14	2.37285	1.03658	0.0930659	0.0755459	0.0110297	275.438	-8.4513	0.0306831	0.276	-0.00119	-0.000519854	370030	370030	54024.4	1.35402e+09	-8.4513	6.24242e-09	0.276	4.45466	1.94603	0.026406	0.00888595	0.00129735	31.5155	-8.4513	0.268161	0.276	4.46856	2.48223	0.0162299	-0.00129007
0.236	2e-05	1.7949e-05	310400000	3.104e+08	4.53184e+07	1.13582e+12	-8.4513	8.08084e-12	0.236	3.80963	2.1162	0.0223299	0.00480987	0.000702242	16.6003	-8.4513	0.509096	0.144	2.4551	1.07252	0.0869347	0.0694146	0.0101345	253.002	-8.4513	0.033404	0.28	-0.00093	-0.000406272	605850	605850	88454.2	2.21693e+09	-8.4513	3.81128e-09	0.28	4.48408	1.95888	0.0260606	0.00854059	0.00124693	30.2517	-8.4513	0.279363	0.28	4.51437	2.50767	0.0159022	-0.00161779
0.24	-0.00023	-0.000206413	2.34707e+06	2.34707e+06	342672	8.5884e+09	-8.4513	9.83809e-10	0.24	3.85634	2.14215	0.0217922	0.00427221	0.000623742	14.6328	-8.4513	0.577543	0.148	2.53264	1.10639	0.0816929	0.0641729	0.00936924	233.821	-8.4513	0.0361442	0.284	-0.0011	-0.000480537	433058	433058	63226.4	1.58465e+09	-8.4513	5.33389e-09	0.284	4.52147	1.97521	0.0256314	0.00811136	0.00118426	28.6811	-8.4513	0.294661	0.284	4.55922	2.53259	0.0155909	-0.00192912
0.244	1.38778e-17	1.24546e-17	6.44674e+32	6.44674e+32	9.41225e+31	2.35899e+36	-8.4513	0	0.244	3.89665	2.16454	0.0213437	0.00382367	0.000558256	12.9915	-8.4513	0.650505	0.152	2.60431	1.1377	0.0772584	0.0597384	0.00872181	217.595	-8.4513	0.0388396	0.288	-0.00109	-0.000476169	441040	441040	64391.9	1.61385e+09	-8.4513	5.23735e-09	0.288	4.5584	1.99135	0.0252178	0.00769774	0.00112387	27.1675	-8.4513	0.311077	0.288	4.59684	2.55348	0.0153368	-0.00218326
0.248	0.0001	8.97448e-05	1.2416e+07	1.2416e+07	1.81274e+06	4.54326e+10	-8.4513	1.8729e-10	0.248	3.95031	2.19435	0.0207678	0.00324775	0.000474172	10.8841	-8.4513	0.776452	0.156	2.68714	1.17388	0.0725689	0.0550489	0.00803714	200.435	-8.4513	0.0421647	0.292	-0.00145	-0.000633435	249227	249227	36387.2	9.11972e+08	-8.4513	9.26655e-09	0.292	4.60121	2.01005	0.0247507	0.00723066	0.00105568	25.4584	-8.4513	0.33196	0.292	4.64353	2.57942	0.0150299	-0.00249013
0.252	-0.0001	-8.97448e-05	1.2416e+07	1.2416e+07	1.81274e+06	4.54326e+10	-8.4513	1.8729e-10	0.252	3.99463	2.21896	0.0203095	0.00278948	0.000407264	9.20722	-8.4513	0.917862	0.16	2.75976	1.20561	0.0688	0.05128	0.00748688	186.644	-8.4513	0.0452803	0.296	-0.00106	-0.000463063	466358	466358	68088.3	1.7065e+09	-8.4513	4.95303e-09	0.296	4.63538	2.02498	0.0243871	0.00686711	0.0010026	24.1281	-8.4513	0.350263	0.296	4.6842	2.60201	0.01477	-0.00274999
0.256	0.0001	8.97448e-05	1.2416e+07	1.2416e+07	1.81274e+06	4.54326e+10	-8.4513	1.8729e-10	0.256	4.04232	2.24546	0.0198331	0.00231309	0.000337712	7.46404	-8.4513	1.13221	0.164	2.83721	1.23944	0.0650951	0.0475751	0.00694596	173.087	-8.4513	0.0488269	0.3	-0.00085	-0.000371324	725260	725259	105888	2.65387e+09	-8.4513	3.18603e-09	0.3	4.6679	2.03918	0.0240485	0.00652849	0.00095316	22.889	-8.4513	0.369224	0.3	4.72559	2.625	0.0145124	-0.00300759
0.26	0.00018	0.000161541	3.8321e+06	3.8321e+06	559486	1.40224e+10	-8.4513	6.03412e-10	0.26	4.09267	2.27342	0.0193481	0.0018281	0.000266903	5.68936	-8.4513	1.48535	0.168	2.91904	1.27519	0.0614966	0.0439766	0.00642058	159.919	-8.4513	0.0528472	0.304	-0.00097	-0.000423746	556914	556914	81309.4	2.03786e+09	-8.4513	4.14765e-09	0.304	4.69117	2.04935	0.0238105	0.00629051	0.000918414	22.0182	-8.4513	0.383827	0.304	4.77623	2.65313	0.0142063	-0.00331369
0.264	0.00024	0.000215387	2.15556e+06	2.15556e+06	314711	7.88761e+09	-8.4513	1.07122e-09	0.264	4.12718	2.29259	0.0190259	0.00150589	0.00021986	4.51032	-8.4513	1.8736	0.172	2.98721	1.30497	0.0587219	0.0412018	0.00601547	149.766	-8.4513	0.05643	0.308	-0.00111	-0.000484906	425290	425290	62092.4	1.55622e+09	-8.4513	5.43131e-09	0.308	4.68848	2.04817	0.0238379	0.00631784	0.000922404	22.1182	-8.4513	0.382091	0.308	4.80783	2.67069	0.0140202	-0.00349982
0.268	0.00013	0.000116668	7.34675e+06	7.34675e+06	1.07262e+06	2.68832e+10	-8.4513	3.14743e-10	0.268	4.16518	2.3137	0.0186803	0.00116032	0.000169406	3.2458	-8.4513	2.60341	0.176	3.05835	1.33605	0.0560218	0.0385018	0.00562126	139.886	-8.4513	0.0604156	0.312	-0.00087	-0.000380061	692298	692298	101075	2.53326e+09	-8.4513	3.33537e-09	0.312	4.68514	2.04671	0.0238719	0.00635184	0.000927368	22.2426	-8.4513	0.379954	0.312	4.84237	2.68987	0.0138209	-0.00369912
0.272	0.0002	0.00017949	3.104e+06	3.104e+06	453184	1.13582e+10	-8.4513	7.42848e-10	0.272	4.19624	2.33096	0.0184048	0.000884803	0.000129181	2.23764	-8.4513	3.77606	0.18	3.12274	1.36418	0.0537353	0.0362153	0.00528743	131.519	-8.4513	0.064259	0.316	-0.00086	-0.000375693	708491	708491	103440	2.59251e+09	-8.4513	3.26144e-09	0.316	4.66384	2.03741	0.0240904	0.00657038	0.000959276	23.0423	-8.4513	0.366768	0.316	4.87751	2.70939	0.0136225	-0.00389755
0.276	-5e-05	-4.48724e-05	4.9664e+07	4.9664e+07	7.25094e+06	1.81731e+11	-8.4513	4.62965e-11	0.276	4.23764	2.35395	0.018047	0.000526945	7.69339e-05	0.928161	-8.4513	9.09856	0.184	3.19577	1.39608	0.0513074	0.0337874	0.00493296	122.635	-8.4513	0.0689141	0.32	-0.0009	-0.000393167	646914	646914	94449.4	2.36719e+09	-8.4513	3.57188e-09	0.32	4.62634	2.02103	0.0244825	0.00696251	0.00101653	24.4772	-8.4513	0.345268	0.32	4.91421	2.72978	0.0134198	-0.00410026
0.28	0.0001	8.97448e-05	1.2416e+07	1.2416e+07	1.81274e+06	4.54326e+10	-8.4513	1.8729e-10	0.28	4.27533	2.37489	0.0177302	0.000210154	3.06825e-05	-0.231038	-8.4513	7566.37	0.188	3.26658	1.42701	0.0491071	0.0315871	0.00461172	114.584	-8.4513	0.0737564	0.324	-0.00102	-0.000445589	503652	503652	73533.3	1.84296e+09	-8.4513	4.58465e-09	0.324	4.53767	1.98229	0.0254487	0.00792867	0.00115759	28.0126	-8.4513	0.301693	0.324	4.95111	2.75028	0.0132205	-0.00429954
0.284	0.00046	0.000412826	586767	586767	85668.1	2.1471e+09	-8.4513	3.93663e-09	0.284	4.30531	2.39154	0.0174841	-3.5914e-05	-5.24345e-06	-1.13145	-8.4513	-215776	0.192	3.32991	1.45468	0.047257	0.029737	0.0043416	107.814	-8.4513	0.0783878	0.328	-0.0008	-0.000349482	818750	818750	119537	2.99597e+09	-8.4513	2.82024e-09	0.328	4.36583	1.90722	0.0274914	0.00997143	0.00145583	35.4874	-8.4513	0.238147	0.328	4.97905	2.7658	0.0130725	-0.0044475
0.288	0.00015	0.000134617	5.51822e+06	5.51822e+06	805660	2.01923e+10	-8.4513	4.19036e-10	0.288	4.34161	2.41171	0.017193	-0.000327059	-4.77507e-05	-2.19681	-8.4513	-46002	0.196	3.40438	1.48721	0.0452122	0.0276921	0.00404305	100.331	-8.4513	0.0842339	0.332	-0.00093	-0.000406272	605850	605850	88454.2	2.21693e+09	-8.4513	3.81128e-09	0.332	1.73031	0.755889	0.175018	0.157498	0.0229947	575.318	-8.4513	0.0146898	0.332	5.01688	2.78681	0.0128761	-0.0046439
0.292	5e-05	4.48724e-05	4.9664e+07	4.9664e+07	7.25094e+06	1.81731e+11	-8.4513	4.62965e-11	0.292	4.34449	2.41331	0.0171702	-0.000349847	-5.10776e-05	-2.28019	-8.4513	-44638	0.2	3.46852	1.51523	0.0435555	0.0260355	0.00380118	94.269	-8.4513	0.0896506	0.336	-0.00081	-0.00035385	798659	798659	116604	2.92245e+09	-8.4513	2.89118e-09	0.336	-0.00038	-0.000166004	3.62881e+06	3.62881e+06	529806	1.32785e+10	-8.4513	6.37216e-10	0.336	5.05061	2.80555	0.0127047	-0.00481531
0.296	0.00032	0.000287183	1212500	1.2125e+06	177025	4.43678e+09	-8.4513	1.90439e-09	0.296	4.32093	2.40022	0.0173579	-0.000162094	-2.36658e-05	-1.59317	-8.4513	-67314.3	0.204	3.53725	1.54525	0.0418793	0.0243593	0.00355646	88.1356	-8.4513	0.0958894	0.34	-0.00095	-0.000415009	580609	580609	84769	2.12457e+09	-8.4513	3.97838e-09	0.34	-4e-05	-1.74741e-05	327500000	3.275e+08	4.7815e+07	1.19839e+12	-8.4513	7.65891e-12	0.34	5.08323	2.82367	0.0125422	-0.00497785
0.3	0.00025	0.000224362	1.98656e+06	1.98656e+06	290038	7.26922e+09	-8.4513	1.16234e-09	0.3	4.27825	2.37651	0.017706	0.00018596	2.71501e-05	-0.31957	-8.4513	11796.8	0.208	3.60794	1.57614	0.0402543	0.0227343	0.00331921	82.1894	-8.4513	0.102827	0.344	-0.00106	-0.000463063	466358	466358	68088.3	1.7065e+09	-8.4513	4.95303e-09	0.344	-9e-05	-3.93167e-05	6.46914e+07	6.46914e+07	9.44494e+06	2.36719e+11	-8.4513	3.55421e-11	0.344	5.1105	2.83882	0.0124087	-0.00511134
0.304	0.00019	0.000170515	3.43934e+06	3.43934e+06	502143	1.25852e+10	-8.4513	6.70421e-10	0.304	4.22678	2.34792	0.0181398	0.000619801	9.04909e-05	1.26794	-8.4513	6.6622	0.212	3.66425	1.60074	0.0390266	0.0215066	0.00313997	77.697	-8.4513	0.108772	0.348	-0.00105	-0.000458695	475283	475283	69391.4	1.73916e+09	-8.4513	4.86001e-09	0.348	-0.00031	-0.000135424	5.45265e+06	5.45265e+06	796087	1.99523e+10	-8.4513	4.24075e-10	0.348	5.12571	2.84727	0.0123351	-0.00518488
0.308	5e-05	4.48724e-05	4.9664e+07	4.9664e+07	7.25094e+06	1.81731e+11	-8.4513	4.62965e-11	0.308	4.0979	2.27633	0.0192988	0.00177875	0.000259697	5.50876	-8.4513	1.53405	0.216	3.72222	1.62606	0.0378205	0.0203005	0.00296387	73.2835	-8.4513	0.115323	0.352	-0.00115	-0.00050238	396219	396219	57848	1.44985e+09	-8.4513	5.82981e-09	0.352	-2e-05	-8.73704e-06	1310000000	1.31e+09	1.9126e+08	4.79355e+12	-8.4513	2.55297e-12	0.352	5.14384	2.85734	0.0122483	-0.00527168
0.312	0.00024	0.000215387	2.15556e+06	2.15556e+06	314711	7.88761e+09	-8.4513	1.07122e-09	0.312	3.85746	2.14277	0.0217796	0.00425956	0.000621895	14.5865	-8.4513	0.579376	0.22	3.77473	1.649	0.0367756	0.0192556	0.00281131	69.4599	-8.4513	0.121671	0.356	-0.00122	-0.000532959	352056	352056	51400.2	1.28824e+09	-8.4513	6.55881e-09	0.356	-0.00038	-0.000166004	3.62881e+06	3.62881e+06	529806	1.32785e+10	-8.4513	6.37216e-10	0.356	5.16133	2.86705	0.0121655	-0.00535455
0.316	0.00017	0.000152566	4.29619e+06	4.29619e+06	627244	1.57206e+10	-8.4513	5.38228e-10	0.316	1.69835	0.943411	0.112356	0.0948364	0.0138461	346.025	-8.4513	0.0244239	0.224	3.83567	1.67562	0.0356163	0.0180963	0.00264206	65.2179	-8.4513	0.129585	0.36	-0.00114	-0.000498011	403201	403201	58867.3	1.47539e+09	-8.4513	5.72887e-09	0.36	-0.00047	-0.00020532	2.37211e+06	2.37211e+06	346329	8.68004e+09	-8.4513	9.74799e-10	0.36	5.18239	2.87875	0.0120668	-0.00545322
0.32	0.00016	0.000143592	4850000	4.85e+06	708100	1.77471e+10	-8.4513	4.7677e-10	0.32	0.00046	0.000255524	1.53157e+06	1.53157e+06	223609	5.60432e+09	-8.4513	1.50765e-09	0.228	3.89277	1.70056	0.0345791	0.0170591	0.00249063	61.4226	-8.4513	0.137592	0.364	-0.00081	-0.00035385	798659	798659	116604	2.92245e+09	-8.4513	2.89118e-09	0.364	-0.00032	-0.000139793	5.11719e+06	5.11719e+06	747109	1.87248e+10	-8.4513	4.49323e-10	0.364	5.20492	2.89127	0.0119626	-0.00555746
0.324	0.00027	0.000242311	1.70316e+06	1.70315e+06	248661	6.23218e+09	-8.4513	1.35576e-09	0.324	0.00036	0.000199975	2.50062e+06	2.50062e+06	365090	9.15026e+09	-8.4513	9.22093e-10	0.232	3.94435	1.7231	0.0336806	0.0161606	0.00235945	58.1349	-8.4513	0.145373	0.368	-0.00104	-0.000454326	484467	484467	70732.2	1.77276e+09	-8.4513	4.76788e-09	0.368	-0.0004	-0.000174741	3.275e+06	3.275e+06	478150	1.19839e+10	-8.4513	7.06056e-10	0.368	5.21953	2.89938	0.0118957	-0.00562433
0.328	0.00029	0.00026026	1.47634e+06	1.47634e+06	215545	5.40221e+09	-8.4513	1.56405e-09	0.328	0.00013	7.22133e-05	1.91763e+07	1.91763e+07	2.79974e+06	7.017e+10	-8.4513	1.19901e-10	0.236	4.00829	1.75103	0.0326147	0.0150947	0.00220382	54.2343	-8.4513	0.155828	0.372	-0.00093	-0.000406272	605850	605850	88454.2	2.21693e+09	-8.4513	3.81128e-09	0.372	-0.00017	-7.42648e-05	1.81315e+07	1.81315e+07	2.6472e+06	6.63467e+10	-8.4513	1.26811e-10	0.372	5.24388	2.91291	0.0117855	-0.00573455
0.332	0.00029	0.00026026	1.47634e+06	1.47634e+06	215545	5.40221e+09	-8.4513	1.56405e-09	0.332	0.00017	9.44328e-05	1.12138e+07	1.12138e+07	1.63722e+06	4.10337e+10	-8.4513	2.05039e-10	0.24	4.0598	1.77353	0.0317923	0.0142723	0.00208375	51.2251	-8.4513	0.164982	0.376	-0.001	-0.000436852	524000	524000	76504	1.91742e+09	-8.4513	4.40818e-09	0.376	-0.00024	-0.000104844	9.09722e+06	9.09722e+06	1.32819e+06	3.32886e+10	-8.4513	2.5418e-10	0.376	5.25514	2.91916	0.011735	-0.005785
0.336	0.00016	0.000143592	4850000	4.85e+06	708100	1.77471e+10	-8.4513	4.7677e-10	0.336	-3e-05	-1.66646e-05	3.60089e+08	3.60089e+08	5.2573e+07	1.31764e+12	-8.4513	6.96576e-12	0.244	4.11364	1.79705	0.0309655	0.0134455	0.00196305	48.1998	-8.4513	0.175338	0.38	-0.00073	-0.000318902	983299	983299	143562	3.59809e+09	-8.4513	2.34829e-09	0.38	-0.00035	-0.000152898	4.27755e+06	4.27755e+06	624522	1.56524e+10	-8.4513	5.40574e-10	0.38	5.26309	2.92358	0.0116996	-0.00582043
0.34	0.00011	9.87192e-05	1.02612e+07	1.02612e+07	1.49813e+06	3.75476e+10	-8.4513	2.24075e-10	0.34	0.00027	0.000149981	4.44554e+06	4.44554e+06	649049	1.62671e+10	-8.4513	5.20147e-10	0.248	4.16983	1.8216	0.0301366	0.0126166	0.00184202	45.1666	-8.4513	0.187112	0.384	-0.00085	-0.000371324	725260	725259	105888	2.65387e+09	-8.4513	3.18603e-09	0.384	-0.00034	-0.00014853	4.53287e+06	4.53287e+06	661799	1.65867e+10	-8.4513	5.10126e-10	0.384	5.26596	2.92517	0.0116868	-0.00583318
0.344	0.00031	0.000278209	1.29199e+06	1.29199e+06	188630	4.72764e+09	-8.4513	1.78722e-09	0.344	-7e-05	-3.88841e-05	6.61388e+07	6.61388e+07	9.65626e+06	2.42015e+11	-8.4513	3.47643e-11	0.252	4.21266	1.84031	0.0295269	0.0120069	0.00175301	42.9357	-8.4513	0.196835	0.388	-0.00094	-0.000410641	593029	593029	86582.2	2.17001e+09	-8.4513	3.89369e-09	0.388	-0.00048	-0.000209689	2.27431e+06	2.27431e+06	332049	8.32214e+09	-8.4513	1.01528e-09	0.388	5.25341	2.9182	0.0117427	-0.00577727
0.348	0.0001	8.97448e-05	1.2416e+07	1.2416e+07	1.81274e+06	4.54326e+10	-8.4513	1.8729e-10	0.348	5e-05	2.77743e-05	1.29632e+08	1.29632e+08	1.89263e+07	4.74349e+11	-8.4513	1.77369e-11	0.256	4.25624	1.85935	0.0289254	0.0114054	0.00166518	40.7345	-8.4513	0.207471	0.392	-0.00098	-0.000428115	545606	545606	79658.5	1.99648e+09	-8.4513	4.23361e-09	0.392	-0.00052	-0.000227163	1.93787e+06	1.93787e+06	282929	7.09105e+09	-8.4513	1.19155e-09	0.392	5.24261	2.9122	0.0117912	-0.00572884
0.352	0.00035	0.000314107	1.01355e+06	1.01355e+06	147978	3.70879e+09	-8.4513	2.2782e-09	0.352	0.00019	0.000105543	8.97729e+06	8.97729e+06	1.31068e+06	3.28497e+10	-8.4513	2.57576e-10	0.26	4.29646	1.87692	0.0283864	0.0108663	0.00158649	38.7621	-8.4513	0.218028	0.396	-0.00076	-0.000332008	907202	907202	132452	3.31963e+09	-8.4513	2.54526e-09	0.396	-0.00023	-0.000100476	9.90548e+06	9.90548e+06	1.4462e+06	3.62461e+10	-8.4513	2.32121e-10	0.396	5.23638	2.90874	0.0118193	-0.00570077
0.356	0.00025	0.000224362	1.98656e+06	1.98656e+06	290038	7.26922e+09	-8.4513	1.16234e-09	0.356	-6e-05	-3.33292e-05	9.00222e+07	9.00222e+07	1.31432e+07	3.29409e+11	-8.4513	2.55411e-11	0.264	4.34552	1.89835	0.027749	0.010229	0.00149344	36.43	-8.4513	0.231985	0.4	-0.0007	-0.000305796	1.06939e+06	1.06939e+06	156131	3.9131e+09	-8.4513	2.15924e-09	0.4	-0.00036	-0.000157267	4.04321e+06	4.04321e+06	590309	1.47949e+10	-8.4513	5.7029e-10	0.4	5.23444	2.90766	0.011828	-0.00569201
0.36	0.00053	0.000475647	442008	442008	64533.1	1.61739e+09	-8.4513	5.22589e-09	0.36	2e-05	1.11097e-05	8.102e+08	8.102e+08	1.18289e+08	2.96468e+12	-8.4513	4.12786e-12	0.268	4.38766	1.91676	0.0272186	0.00969856	0.00141599	34.4889	-8.4513	0.245041	0.404	-0.00061	-0.00026648	1.40822e+06	1.40822e+06	205601	5.15297e+09	-8.4513	1.6397e-09	0.404	-0.00029	-0.000126687	6.23068e+06	6.23068e+06	909679	2.27993e+10	-8.4513	3.71121e-10	0.404	5.23149	2.90602	0.0118414	-0.00567866
0.364	0.00046	0.000412826	586767	586767	85668.1	2.1471e+09	-8.4513	3.93663e-09	0.364	-0.0001	-5.55487e-05	3.2408e+07	3.2408e+07	4.73157e+06	1.18587e+11	-8.4513	7.09476e-11	0.272	4.42575	1.9334	0.0267521	0.00923206	0.00134788	32.7819	-8.4513	0.257801	0.408	-0.00086	-0.000375693	708491	708491	103440	2.59251e+09	-8.4513	3.26144e-09	0.408	-0.00032	-0.000139793	5.11719e+06	5.11719e+06	747109	1.87248e+10	-8.4513	4.49323e-10	0.408	5.21903	2.8991	0.011898	-0.00562205
0.368	0.00025	0.000224362	1.98656e+06	1.98656e+06	290038	7.26922e+09	-8.4513	1.16234e-09	0.368	7e-05	3.88841e-05	6.61388e+07	6.61388e+07	9.65626e+06	2.42015e+11	-8.4513	3.47643e-11	0.276	4.47524	1.95502	0.0261637	0.00864365	0.00126197	30.6288	-8.4513	0.275923	0.412	-0.00067	-0.000292691	1.1673e+06	1.1673e+06	170425	4.27138e+09	-8.4513	1.97813e-09	0.412	-0.00025	-0.000109213	8.384e+06	8.384e+06	1.22406e+06	3.06787e+10	-8.4513	2.75803e-10	0.412	5.13139	2.85042	0.0123078	-0.00521217
0.372	0.00018	0.000161541	3.8321e+06	3.8321e+06	559486	1.40224e+10	-8.4513	6.03412e-10	0.372	-0.00022	-0.000122207	6.69587e+06	6.69587e+06	977597	2.45015e+10	-8.4513	3.45337e-10	0.28	4.51129	1.97077	0.0257472	0.00822717	0.00120117	29.1048	-8.4513	0.290371	0.416	-0.00071	-0.000310165	1.03948e+06	1.03948e+06	151764	3.80365e+09	-8.4513	2.22138e-09	0.416	-0.00058	-0.000253374	1.55767e+06	1.55767e+06	227420	5.69982e+09	-8.4513	1.48239e-09	0.416	4.05778	2.25404	0.0196823	0.00216225
0.376	0.00045	0.000403851	613136	613136	89517.8	2.24359e+09	-8.4513	3.766e-09	0.376	1e-05	5.55487e-06	3.2408e+09	3.2408e+09	4.73157e+08	1.18587e+13	-8.4513	0	0.284	4.55043	1.98786	0.0253062	0.00778615	0.00113678	27.4911	-8.4513	0.307416	0.42	-0.00071	-0.000310165	1.03948e+06	1.03948e+06	151764	3.80365e+09	-8.4513	2.22138e-09	0.42	-0.00029	-0.000126687	6.23068e+06	6.23068e+06	909679	2.27993e+10	-8.4513	3.71121e-10	0.42	0.76647	0.425764	0.551648	0.534128
0.38	0.00038	0.00034103	859834	859834	125536	3.1463e+09	-8.4513	2.68548e-09	0.38	0.00012	6.66584e-05	2.25056e+07	2.25056e+07	3.28581e+06	8.23523e+10	-8.4513	1.02165e-10	0.288	4.59112	2.00564	0.0248596	0.00733957	0.00107158	25.8569	-8.4513	0.326844	0.424	-0.00075	-0.000327639	931556	931556	136007	3.40875e+09	-8.4513	2.47872e-09	0.424	-0.0002	-8.73704e-05	1.31e+07	1.31e+07	1.9126e+06	4.79355e+10	-8.4513	1.77511e-10	0.424	0.00153	0.000849895	138442	138442
0.384	0.00025	0.000224362	1.98656e+06	1.98656e+06	290038	7.26922e+09	-8.4513	1.16234e-09	0.384	0.00011	6.11036e-05	2.67835e+07	2.67835e+07	3.91039e+06	9.80061e+10	-8.4513	8.58466e-11	0.292	4.61927	2.01794	0.0245575	0.00703751	0.00102748	24.7516	-8.4513	0.34144	0.428	-0.00068	-0.000297059	1.13322e+06	1.13322e+06	165450	4.14667e+09	-8.4513	2.03762e-09	0.428	-0.00039	-0.000170372	3.4451e+06	3.4451e+06	502985	1.26063e+10	-8.4513	6.71195e-10	0.428	0.00127	0.000705468	200930	200930
0.388	0.00045	0.000403851	613136	613136	89517.8	2.24359e+09	-8.4513	3.766e-09	0.388	-0.00012	-6.66584e-05	2.25056e+07	2.25056e+07	3.28581e+06	8.23523e+10	-8.4513	1.02165e-10	0.296	4.6496	2.03119	0.0242382	0.00671817	0.000980852	23.5831	-8.4513	0.358357	0.432	-0.00085	-0.000371324	725260	725259	105888	2.65387e+09	-8.4513	3.18603e-09	0.432	-0.00015	-6.55278e-05	2.32889e+07	2.32889e+07	3.40018e+06	8.52187e+10	-8.4513	9.87282e-11	0.432	0.00103	0.000572152	305476	305476
0.392	0.00024	0.000215387	2.15556e+06	2.15556e+06	314711	7.88761e+09	-8.4513	1.07122e-09	0.392	0	0	#DIV/0!	#DIV/0!	#DIV/0!	#DIV/0!	-8.4513	#DIV/0!	0.3	4.6671	2.03883	0.0240568	0.00653674	0.000954364	22.9192	-8.4513	0.368738	0.436	-0.00062	-0.000270848	1.36316e+06	1.36316e+06	199022	4.98809e+09	-8.4513	1.6963e-09	0.436	-0.00011	-4.80537e-05	4.33058e+07	4.33058e+07	6.32264e+06	1.58465e+11	-8.4513	5.30938e-11	0.436	0.00107	0.000594371	283064	283064
0.396	0.00069	0.000619239	260786	260786	38074.7	9.54266e+08	-8.4513	8.85584e-09	0.396	6e-05	3.33292e-05	9.00222e+07	9.00222e+07	1.31432e+07	3.29409e+11	-8.4513	2.55411e-11	0.304	4.69219	2.04979	0.0238002	0.00628015	0.000916903	21.9803	-8.4513	0.384488	0.44	-0.00079	-0.000345113	839609	839609	122583	3.0723e+09	-8.4513	2.75017e-09	0.44	-0.0006	-0.000262111	1.45556e+06	1.45556e+06	212511	5.32617e+09	-8.4513	1.58638e-09	0.44	0.00112	0.000622145	258355	258355
0.4	0.00029	0.00026026	1.47634e+06	1.47634e+06	215545	5.40221e+09	-8.4513	1.56405e-09	0.4	-4e-05	-2.22195e-05	2.0255e+08	2.0255e+08	2.95723e+07	7.41171e+11	-8.4513	1.23836e-11	0.308	4.71605	2.06022	0.02356	0.00603994	0.000881831	21.1013	-8.4513	0.400504	0.444	-0.0007	-0.000305796	1.06939e+06	1.06939e+06	156131	3.9131e+09	-8.4513	2.15924e-09	0.444	-0.00025	-0.000109213	8.384e+06	8.384e+06	1.22406e+06	3.06787e+10	-8.4513	2.75803e-10	0.444	0.0008	0.00044439	506375	506375
0.404	0.00057	0.000511545	382148	382148	55793.7	1.39836e+09	-8.4513	6.04447e-09	0.404	-4e-05	-2.22195e-05	2.0255e+08	2.0255e+08	2.95723e+07	7.41171e+11	-8.4513	1.23836e-11	0.312	4.73925	2.07035	0.0233299	0.00580984	0.000848236	20.2593	-8.4513	0.417149	0.448	-0.00056	-0.000244637	1.67092e+06	1.67092e+06	243954	6.11422e+09	-8.4513	1.38387e-09	0.448	-0.00031	-0.000135424	5.45265e+06	5.45265e+06	796087	1.99523e+10	-8.4513	4.24075e-10	0.448	0.00095	0.000527713	359091	359091
0.408	0.00053	0.000475647	442008	442008	64533.1	1.61739e+09	-8.4513	5.22589e-09	0.408	0.00022	0.000122207	6.69587e+06	6.69587e+06	977597	2.45015e+10	-8.4513	3.45337e-10	0.316	4.77028	2.08391	0.0230273	0.00550731	0.000804067	19.1523	-8.4513	0.44126	0.452	-0.00061	-0.00026648	1.40822e+06	1.40822e+06	205601	5.15297e+09	-8.4513	1.6397e-09	0.452	-0.00028	-0.000122319	6.68367e+06	6.68367e+06	975816	2.44569e+10	-8.4513	3.45967e-10	0.452	0.00079	0.000438835	519276	519276
0.412	0.00047	0.0004218	562064	562064	82061.4	2.05671e+09	-8.4513	4.10964e-09	0.412	0	0	#DIV/0!	#DIV/0!	#DIV/0!	#DIV/0!	-8.4513	#DIV/0!	0.32	4.79514	2.09477	0.0227892	0.00526916	0.000769298	18.2809	-8.4513	0.462294	0.456	-0.00069	-0.000301428	1.10061e+06	1.10061e+06	160689	4.02735e+09	-8.4513	2.09799e-09	0.456	-0.00033	-0.000144161	4.81175e+06	4.81175e+06	702516	1.76072e+10	-8.4513	4.80559e-10	0.456	0.00111	0.000616591	263031	263031
0.416	0.00072	0.000646162	239506	239506	34967.9	8.76401e+08	-8.4513	9.64266e-09	0.416	0.00013	7.22133e-05	1.91763e+07	1.91763e+07	2.79974e+06	7.017e+10	-8.4513	1.19901e-10	0.324	4.81906	2.10522	0.0225635	0.00504349	0.00073635	17.4551	-8.4513	0.484164	0.46	-0.00068	-0.000297059	1.13322e+06	1.13322e+06	165450	4.14667e+09	-8.4513	2.03762e-09	0.46	-0.00039	-0.000170372	3.4451e+06	3.4451e+06	502985	1.26063e+10	-8.4513	6.71195e-10	0.46	0.00116	0.000644365	240844	240844
0.42	0.00045	0.000403851	613136	613136	89517.8	2.24359e+09	-8.4513	3.766e-09	0.42	0.00011	6.11036e-05	2.67835e+07	2.67835e+07	3.91039e+06	9.80061e+10	-8.4513	8.58466e-11	0.328	4.82896	2.10954	0.0224711	0.00495107	0.000722856	17.1169	-8.4513	0.493729	0.464	-0.00079	-0.000345113	839609	839609	122583	3.0723e+09	-8.4513	2.75017e-09	0.464	-0.00046	-0.000200952	2.47637e+06	2.47637e+06	361550	9.06153e+09	-8.4513	9.33759e-10	0.464	0.00085	0.000472164	448554	448554
0.424	0.00038	0.00034103	859834	859834	125536	3.1463e+09	-8.4513	2.68548e-09	0.424	-0.00018	-9.99877e-05	1.00025e+07	1.00025e+07	1.46036e+06	3.6601e+10	-8.4513	2.2987e-10	0.332	4.83421	2.11183	0.0224223	0.00490229	0.000715734	16.9384	-8.4513	0.498932	0.468	-0.00075	-0.000327639	931556	931556	136007	3.40875e+09	-8.4513	2.47872e-09	0.468	-0.00023	-0.000100476	9.90548e+06	9.90548e+06	1.4462e+06	3.62461e+10	-8.4513	2.32121e-10	0.468	0.00087	0.000483274	428168	428168
0.428	0.00043	0.000385903	671498	671498	98038.7	2.45715e+09	-8.4513	3.44111e-09	0.428	-2e-05	-1.11097e-05	8.102e+08	8.102e+08	1.18289e+08	2.96468e+12	-8.4513	4.12786e-12	0.336	4.84508	2.11658	0.0223218	0.00480179	0.000701061	16.5707	-8.4513	0.510004	0.472	-0.00051	-0.000222795	2.01461e+06	2.01461e+06	294133	7.37186e+09	-8.4513	1.14616e-09	0.472	-0.00047	-0.00020532	2.37211e+06	2.37211e+06	346329	8.68004e+09	-8.4513	9.74799e-10	0.472	0.00103	0.000572152	305476	305476
0.432	0.00018	0.000161541	3.8321e+06	3.8321e+06	559486	1.40224e+10	-8.4513	6.03412e-10	0.432	-0.00015	-8.3323e-05	1.44036e+07	1.44036e+07	2.10292e+06	5.27055e+10	-8.4513	1.59632e-10	0.34	4.85815	2.12229	0.0222019	0.00468185	0.00068355	16.1318	-8.4513	0.52388	0.476	-0.00076	-0.000332008	907202	907202	132452	3.31963e+09	-8.4513	2.54526e-09	0.476	-0.00011	-4.80537e-05	4.33058e+07	4.33058e+07	6.32264e+06	1.58465e+11	-8.4513	5.30938e-11	0.476	0.00079	0.000438835	519276	519276
0.436	0.00065	0.000583341	293870	293870	42905	1.07533e+09	-8.4513	7.86023e-09	0.436	0.00022	0.000122207	6.69587e+06	6.69587e+06	977597	2.45015e+10	-8.4513	3.45337e-10	0.344	4.88763	2.13517	0.0219348	0.00441483	0.000644565	15.1547	-8.4513	0.557655	0.48	-0.00062	-0.000270848	1.36316e+06	1.36316e+06	199022	4.98809e+09	-8.4513	1.6963e-09	0.48	-0.00031	-0.000135424	5.45265e+06	5.45265e+06	796087	1.99523e+10	-8.4513	4.24075e-10	0.48	0.00093	0.000516603	374702	374702
0.44	0.00035	0.000314107	1.01355e+06	1.01355e+06	147978	3.70879e+09	-8.4513	2.2782e-09	0.44	0.00014	7.77682e-05	1.65347e+07	1.65347e+07	2.41407e+06	6.05038e+10	-8.4513	1.39057e-10	0.348	4.91634	2.14771	0.0216794	0.00415939	0.000607271	14.22	-8.4513	0.594309	0.484	-0.0005	-0.000218426	2.096e+06	2.096e+06	306016	7.66968e+09	-8.4513	1.10165e-09	0.484	-0.0003	-0.000131056	5.82222e+06	5.82222e+06	850044	2.13047e+10	-8.4513	3.97157e-10	0.484	0.00057	0.000316628	997476	997476
0.444	0.0002	0.00017949	3.104e+06	3.104e+06	453184	1.13582e+10	-8.4513	7.42848e-10	0.444	0.00014	7.77682e-05	1.65347e+07	1.65347e+07	2.41407e+06	6.05038e+10	-8.4513	1.39057e-10	0.352	4.9404	2.15822	0.0214688	0.00394875	0.000576517	13.4492	-8.4513	0.628369	0.488	-0.00048	-0.000209689	2.27431e+06	2.27431e+06	332049	8.32214e+09	-8.4513	1.01528e-09	0.488	-0.00044	-0.000192215	2.70661e+06	2.70661e+06	395165	9.90403e+09	-8.4513	8.54328e-10	0.488	0.00095	0.000527713	359091	359091
0.448	0.00032	0.000287183	1212500	1.2125e+06	177025	4.43678e+09	-8.4513	1.90439e-09	0.448	3e-05	1.66646e-05	3.60089e+08	3.60089e+08	5.2573e+07	1.31764e+12	-8.4513	6.96576e-12	0.356	4.97013	2.17121	0.0212127	0.00369267	0.00053913	12.5122	-8.4513	0.675425	0.492	-0.00047	-0.00020532	2.37211e+06	2.37211e+06	346329	8.68004e+09	-8.4513	9.74799e-10	0.492	-0.00032	-0.000139793	5.11719e+06	5.11719e+06	747109	1.87248e+10	-8.4513	4.49323e-10	0.492	0.00099	0.000549932	330660	330660
0.452	0.00076	0.00068206	214958	214958	31383.9	7.86576e+08	-8.4513	1.07457e-08	0.452	0.00016	8.88779e-05	1.26594e+07	1.26594e+07	1.84827e+06	4.63232e+10	-8.4513	1.81626e-10	0.36	4.9745	2.17312	0.0211754	0.00365542	0.000533691	12.3759	-8.4513	0.682865	0.496	-0.00046	-0.000200952	2.47637e+06	2.47637e+06	361550	9.06153e+09	-8.4513	9.33759e-10	0.496	-0.00033	-0.000144161	4.81175e+06	4.81175e+06	702516	1.76072e+10	-8.4513	4.80559e-10	0.496	0.0009	0.000499938	400099	400099
0.456	0.00056	0.000502571	395918	395918	57804.1	1.44874e+09	-8.4513	5.83424e-09	0.456	0.00042	0.000233305	1.83719e+06	1.83719e+06	268229	6.72264e+09	-8.4513	1.25685e-09	0.364	4.98437	2.17743	0.0210917	0.00357164	0.00052146	12.0693	-8.4513	0.700209	0.5	-0.00061	-0.00026648	1.40822e+06	1.40822e+06	205601	5.15297e+09	-8.4513	1.6397e-09	0.5	-0.00037	-0.000161635	3.82761e+06	3.82761e+06	558831	1.4006e+10	-8.4513	6.04119e-10	0.5	0.00092	0.000511048	382892	382892
0.46	0.00047	0.0004218	562064	562064	82061.4	2.05671e+09	-8.4513	4.10964e-09	0.46	0.00015	8.3323e-05	1.44036e+07	1.44036e+07	2.10292e+06	5.27055e+10	-8.4513	1.59632e-10	0.368	4.99779	2.18329	0.0209785	0.00345852	0.000504944	11.6554	-8.4513	0.725075	0.504	-0.0005	-0.000218426	2.096e+06	2.096e+06	306016	7.66968e+09	-8.4513	1.10165e-09	0.504	-0.0003	-0.000131056	5.82222e+06	5.82222e+06	850044	2.13047e+10	-8.4513	3.97157e-10	0.504	0.0007	0.000388841	661388	661388
0.464	0.00062	0.000556418	322997	322997	47157.5	1.18191e+09	-8.4513	7.15141e-09	0.464	7e-05	3.88841e-05	6.61388e+07	6.61388e+07	9.65626e+06	2.42015e+11	-8.4513	3.47643e-11	0.372	4.98346	2.17703	0.0210994	0.00357934	0.000522584	12.0975	-8.4513	0.698578	0.508	-0.00049	-0.000214057	2.18242e+06	2.18242e+06	318634	7.98593e+09	-8.4513	1.05803e-09	0.508	-0.00024	-0.000104844	9.09722e+06	9.09722e+06	1.32819e+06	3.32886e+10	-8.4513	2.5418e-10	0.508	0.00098	0.000544377	337443	337443
0.468	0.00047	0.0004218	562064	562064	82061.4	2.05671e+09	-8.4513	4.10964e-09	0.468	-0.0002	-0.000111097	8.102e+06	8.102e+06	1.18289e+06	2.96468e+10	-8.4513	2.85403e-10	0.376	4.97605	2.1738	0.0211622	0.00364223	0.000531766	12.3276	-8.4513	0.685538	0.512	-0.00039	-0.000170372	3.4451e+06	3.4451e+06	502985	1.26063e+10	-8.4513	6.71195e-10	0.512	-0.00014	-6.11593e-05	2.67347e+07	2.67347e+07	3.90327e+06	9.78276e+10	-8.4513	8.60032e-11	0.512	0.00103	0.000572152	305476	305476
0.472	0.00053	0.000475647	442008	442008	64533.1	1.61739e+09	-8.4513	5.22589e-09	0.472	0.00011	6.11036e-05	2.67835e+07	2.67835e+07	3.91039e+06	9.80061e+10	-8.4513	8.58466e-11	0.38	4.95224	2.1634	0.0213662	0.00384621	0.000561547	13.074	-8.4513	0.646401	0.516	-0.00047	-0.00020532	2.37211e+06	2.37211e+06	346329	8.68004e+09	-8.4513	9.74799e-10	0.516	-0.00011	-4.80537e-05	4.33058e+07	4.33058e+07	6.32264e+06	1.58465e+11	-8.4513	5.30938e-11	0.516	0.00091	0.000505493	391354	391354
0.476	0.00066	0.000592315	285032	285032	41614.7	1.04299e+09	-8.4513	8.10394e-09	0.476	0.00014	7.77682e-05	1.65347e+07	1.65347e+07	2.41407e+06	6.05038e+10	-8.4513	1.39057e-10	0.384	4.92979	2.15359	0.0215613	0.00404126	0.000590024	13.7877	-8.4513	0.612942	0.52	-0.00042	-0.000183478	2.97052e+06	2.97052e+06	433696	1.08697e+10	-8.4513	7.78427e-10	0.52	-0.00022	-9.61074e-05	1.08264e+07	1.08264e+07	1.58066e+06	3.96161e+10	-8.4513	2.14789e-10	0.52	0.00098	0.000544377	337443	337443
0.48	0.00083	0.000744882	180229	180229	26313.5	6.59495e+08	-8.4513	1.28141e-08	0.48	0.00024	0.000133317	5.62639e+06	5.62639e+06	821453	2.05881e+10	-8.4513	4.1098e-10	0.388	4.80644	2.0997	0.0226822	0.00516213	0.000753671	17.8892	-8.4513	0.472414	0.524	-0.00045	-0.000196583	2.58765e+06	2.58765e+06	377798	9.46874e+09	-8.4513	8.93602e-10	0.524	-0.0001	-4.36852e-05	5.24e+07	5.24e+07	7.6504e+06	1.91742e+11	-8.4513	4.38792e-11	0.524	0.001	0.000555487	324080	324080
0.484	0.00073	0.000655137	232989	232989	34016.4	8.52554e+08	-8.4513	9.91237e-09	0.484	0.00012	6.66584e-05	2.25056e+07	2.25056e+07	3.28581e+06	8.23523e+10	-8.4513	1.02165e-10	0.392	2.76968	1.20994	0.0683081	0.0507881	0.00741506	184.844	-8.4513	0.0457213	0.528	-0.00043	-0.000187846	2.83396e+06	2.83396e+06	413759	1.037e+10	-8.4513	8.15936e-10	0.528	-0.00033	-0.000144161	4.81175e+06	4.81175e+06	702516	1.76072e+10	-8.4513	4.80559e-10	0.528	0.00101	0.000561042	317694	317694
0.488	0.00049	0.000439749	517118	517118	75499.2	1.89224e+09	-8.4513	4.46684e-09	0.488	0.00022	0.000122207	6.69587e+06	6.69587e+06	977597	2.45015e+10	-8.4513	3.45337e-10	0.396	0.00049	0.000214057	2.18242e+06	2.18242e+06	318634	7.98593e+09	-8.4513	1.05803e-09	0.532	-0.00056	-0.000244637	1.67092e+06	1.67092e+06	243954	6.11422e+09	-8.4513	1.38387e-09	0.532	-0.00019	-8.30019e-05	1.45152e+07	1.45152e+07	2.11922e+06	5.31141e+10	-8.4513	1.60204e-10	0.532	0.00086	0.000477719	438183	438183
0.492	0.0007	0.000628213	253388	253388	36994.6	9.27196e+08	-8.4513	9.11439e-09	0.492	0.00038	0.000211085	2.24432e+06	2.24432e+06	327671	8.21242e+09	-8.4513	1.02885e-09	0.4	0.00061	0.00026648	1.40822e+06	1.40822e+06	205601	5.15297e+09	-8.4513	1.6397e-09	0.536	-0.00074	-0.000323271	956903	956903	139708	3.5015e+09	-8.4513	2.41306e-09	0.536	-0.00021	-9.17389e-05	1.18821e+07	1.18821e+07	1.73478e+06	4.34789e+10	-8.4513	1.95706e-10	0.536	0.00076	0.00042217	561080	561080
0.496	0.00047	0.0004218	562064	562064	82061.4	2.05671e+09	-8.4513	4.10964e-09	0.496	2e-05	1.11097e-05	8.102e+08	8.102e+08	1.18289e+08	2.96468e+12	-8.4513	4.12786e-12	0.404	0.00051	0.000222795	2.01461e+06	2.01461e+06	294133	7.37186e+09	-8.4513	1.14616e-09	0.54	-0.00047	-0.00020532	2.37211e+06	2.37211e+06	346329	8.68004e+09	-8.4513	9.74799e-10	0.54	0.00011	4.80537e-05	4.33058e+07	4.33058e+07	6.32264e+06	1.58465e+11	-8.4513	5.30938e-11	0.54	0.00079	0.000438835	519276	519276
0.5	0.00062	0.000556418	322997	322997	47157.5	1.18191e+09	-8.4513	7.15141e-09	0.5	5e-05	2.77743e-05	1.29632e+08	1.29632e+08	1.89263e+07	4.74349e+11	-8.4513	1.77369e-11	0.408	0.0002	8.73704e-05	1.31e+07	1.31e+07	1.9126e+06	4.79355e+10	-8.4513	1.77511e-10	0.544	-0.00052	-0.000227163	1.93787e+06	1.93787e+06	282929	7.09105e+09	-8.4513	1.19155e-09	0.544	-0.00017	-7.42648e-05	1.81315e+07	1.81315e+07	2.6472e+06	6.63467e+10	-8.4513	1.26811e-10	0.544	0.00094	0.000522158	366772	366772
0.504	0.00056	0.000502571	395918	395918	57804.1	1.44874e+09	-8.4513	5.83424e-09	0.504	-5e-05	-2.77743e-05	1.29632e+08	1.29632e+08	1.89263e+07	4.74349e+11	-8.4513	1.77369e-11	0.412	0.00037	0.000161635	3.82761e+06	3.82761e+06	558831	1.4006e+10	-8.4513	6.04119e-10	0.548	-0.00062	-0.000270848	1.36316e+06	1.36316e+06	199022	4.98809e+09	-8.4513	1.6963e-09	0.548	-0.00022	-9.61074e-05	1.08264e+07	1.08264e+07	1.58066e+06	3.96161e+10	-8.4513	2.14789e-10	0.548	0.00091	0.000505493	391354	391354
0.508	0.00087	0.000780779	164038	164038	23949.5	6.00246e+08	-8.4513	1.4079e-08	0.508	-4e-05	-2.22195e-05	2.0255e+08	2.0255e+08	2.95723e+07	7.41171e+11	-8.4513	1.23836e-11	0.416	0.00014	6.11593e-05	2.67347e+07	2.67347e+07	3.90327e+06	9.78276e+10	-8.4513	8.60032e-11	0.552	-0.00046	-0.000200952	2.47637e+06	2.47637e+06	361550	9.06153e+09	-8.4513	9.33759e-10	0.552	-4e-05	-1.74741e-05	327500000	3.275e+08	4.7815e+07	1.19839e+12	-8.4513	7.65891e-12	0.552	0.00102	0.000566597	311496	311496
0.512	0.00082	0.000735907	184652	184652	26959.2	6.75679e+08	-8.4513	1.25072e-08	0.512	0.00028	0.000155536	4.13367e+06	4.13367e+06	603516	1.51259e+10	-8.4513	5.5939e-10	0.42	0.00023	0.000100476	9.90548e+06	9.90548e+06	1.4462e+06	3.62461e+10	-8.4513	2.32121e-10	0.556	-0.0003	-0.000131056	5.82222e+06	5.82222e+06	850044	2.13047e+10	-8.4513	3.97157e-10	0.556	-0.00037	-0.000161635	3.82761e+06	3.82761e+06	558831	1.4006e+10	-8.4513	6.04119e-10	0.556	0.00107	0.000594371	283064	283064
0.516	0.00075	0.000673086	220729	220729	32226.4	8.07691e+08	-8.4513	1.04648e-08	0.516	0.00038	0.000211085	2.24432e+06	2.24432e+06	327671	8.21242e+09	-8.4513	1.02885e-09	0.424	0.00036	0.000157267	4.04321e+06	4.04321e+06	590309	1.47949e+10	-8.4513	5.7029e-10	0.56	-0.00045	-0.000196583	2.58765e+06	2.58765e+06	377798	9.46874e+09	-8.4513	8.93602e-10	0.56	-0.00034	-0.00014853	4.53287e+06	4.53287e+06	661799	1.65867e+10	-8.4513	5.10126e-10	0.56	0.00086	0.000477719	438183	438183
0.52	0.00081	0.000726933	189239	189239	27629	6.92465e+08	-8.4513	1.2204e-08	0.52	0.00061	0.000338847	870949	870949	127159	3.18698e+09	-8.4513	2.65308e-09	0.428	0.00024	0.000104844	9.09722e+06	9.09722e+06	1.32819e+06	3.32886e+10	-8.4513	2.5418e-10	0.564	-0.00052	-0.000227163	1.93787e+06	1.93787e+06	282929	7.09105e+09	-8.4513	1.19155e-09	0.564	-0.00038	-0.000166004	3.62881e+06	3.62881e+06	529806	1.32785e+10	-8.4513	6.37216e-10	0.564	0.00076	0.00042217	561080	561080
0.524	0.00081	0.000726933	189239	189239	27629	6.92465e+08	-8.4513	1.2204e-08	0.524	0.00018	9.99877e-05	1.00025e+07	1.00025e+07	1.46036e+06	3.6601e+10	-8.4513	2.2987e-10	0.432	0.00025	0.000109213	8.384e+06	8.384e+06	1.22406e+06	3.06787e+10	-8.4513	2.75803e-10	0.568	-0.00035	-0.000152898	4.27755e+06	4.27755e+06	624522	1.56524e+10	-8.4513	5.40574e-10	0.568	-0.00013	-5.67908e-05	3.10059e+07	3.10059e+07	4.52686e+06	1.13457e+11	-8.4513	7.41558e-11	0.568	0.00118	0.000655475	232749	232749
0.528	0.00096	0.00086155	134722	134722	19669.4	4.92975e+08	-8.4513	1.71425e-08	0.528	0.00013	7.22133e-05	1.91763e+07	1.91763e+07	2.79974e+06	7.017e+10	-8.4513	1.19901e-10	0.436	0.00016	6.98963e-05	20468750	2.04687e+07	2.98844e+06	7.48992e+10	-8.4513	1.12331e-10	0.572	-0.00037	-0.000161635	3.82761e+06	3.82761e+06	558831	1.4006e+10	-8.4513	6.04119e-10	0.572	-0.00034	-0.00014853	4.53287e+06	4.53287e+06	661799	1.65867e+10	-8.4513	5.10126e-10	0.572	0.00101	0.000561042	317694	317694
0.532	0.00076	0.00068206	214958	214958	31383.9	7.86576e+08	-8.4513	1.07457e-08	0.532	0.00017	9.44328e-05	1.12138e+07	1.12138e+07	1.63722e+06	4.10337e+10	-8.4513	2.05039e-10	0.44	0.00016	6.98963e-05	20468750	2.04687e+07	2.98844e+06	7.48992e+10	-8.4513	1.12331e-10	0.576	-0.00036	-0.000157267	4.04321e+06	4.04321e+06	590309	1.47949e+10	-8.4513	5.7029e-10	0.576	-9e-05	-3.93167e-05	6.46914e+07	6.46914e+07	9.44494e+06	2.36719e+11	-8.4513	3.55421e-11	0.576	0.00112	0.000622145	258355	258355
0.536	0.00101	0.000906422	121714	121714	17770.2	4.45374e+08	-8.4513	1.89764e-08	0.536	0.00037	0.00020553	2.36728e+06	2.36728e+06	345622	8.66233e+09	-8.4513	9.76791e-10	0.444	7e-05	3.05796e-05	1.06939e+08	1.06939e+08	1.56131e+07	3.9131e+11	-8.4513	2.15008e-11	0.58	-0.00029	-0.000126687	6.23068e+06	6.23068e+06	909679	2.27993e+10	-8.4513	3.71121e-10	0.58	-0.00012	-5.24222e-05	3.63889e+07	3.63889e+07	5.31278e+06	1.33154e+11	-8.4513	6.3186e-11	0.58	0.00102	0.000566597	311496	311496
0.54	0.00084	0.000753856	175964	175964	25690.7	6.43886e+08	-8.4513	1.31247e-08	0.54	0.00017	9.44328e-05	1.12138e+07	1.12138e+07	1.63722e+06	4.10337e+10	-8.4513	2.05039e-10	0.448	5e-05	2.18426e-05	2.096e+08	2.096e+08	3.06016e+07	7.66968e+11	-8.4513	9.97254e-12	0.584	-0.00038	-0.000166004	3.62881e+06	3.62881e+06	529806	1.32785e+10	-8.4513	6.37216e-10	0.584	5e-05	2.18426e-05	2.096e+08	2.096e+08	3.06016e+07	7.66968e+11	-8.4513	9.97254e-12	0.584	0.00098	0.000544377	337443	337443
0.544	0.00082	0.000735907	184652	184652	26959.2	6.75679e+08	-8.4513	1.25072e-08	0.544	0.0003	0.000166646	3.60089e+06	3.60089e+06	525730	1.31764e+10	-8.4513	6.40342e-10	0.452	-0.00022	-9.61074e-05	1.08264e+07	1.08264e+07	1.58066e+06	3.96161e+10	-8.4513	2.14789e-10	0.588	-0.00054	-0.0002359	1.79698e+06	1.79698e+06	262359	6.57552e+09	-8.4513	1.28497e-09	0.588	-0.00026	-0.000113582	7.75148e+06	7.75148e+06	1.13172e+06	2.83642e+10	-8.4513	2.98309e-10	0.588	0.00089	0.000494383	409140	409140
0.548	0.00063	0.000565392	312824	312824	45672.4	1.14469e+09	-8.4513	7.38135e-09	0.548	0.00045	0.000249969	1.6004e+06	1.6004e+06	233658	5.85617e+09	-8.4513	1.44281e-09	0.456	-0.00012	-5.24222e-05	3.63889e+07	3.63889e+07	5.31278e+06	1.33154e+11	-8.4513	6.3186e-11	0.592	-0.00019	-8.30019e-05	1.45152e+07	1.45152e+07	2.11922e+06	5.31141e+10	-8.4513	1.60204e-10	0.592	7e-05	3.05796e-05	1.06939e+08	1.06939e+08	1.56131e+07	3.9131e+11	-8.4513	2.15008e-11	0.592	0.00095	0.000527713	359091	359091
0.552	0.00066	0.000592315	285032	285032	41614.7	1.04299e+09	-8.4513	8.10394e-09	0.552	0.00015	8.3323e-05	1.44036e+07	1.44036e+07	2.10292e+06	5.27055e+10	-8.4513	1.59632e-10	0.46	0.00013	5.67908e-05	3.10059e+07	3.10059e+07	4.52686e+06	1.13457e+11	-8.4513	7.41558e-11	0.596	-0.00042	-0.000183478	2.97052e+06	2.97052e+06	433696	1.08697e+10	-8.4513	7.78427e-10	0.596	-0.00015	-6.55278e-05	2.32889e+07	2.32889e+07	3.40018e+06	8.52187e+10	-8.4513	9.87282e-11	0.596	0.00064	0.000355512	791211	791211
0.556	0.00087	0.000780779	164038	164038	23949.5	6.00246e+08	-8.4513	1.4079e-08	0.556	0.0004	0.000222195	2.0255e+06	2.0255e+06	295723	7.41171e+09	-8.4513	1.14e-09	0.464	0.00022	9.61074e-05	1.08264e+07	1.08264e+07	1.58066e+06	3.96161e+10	-8.4513	2.14789e-10	0.6	-0.0003	-0.000131056	5.82222e+06	5.82222e+06	850044	2.13047e+10	-8.4513	3.97157e-10	0.6	0.00016	6.98963e-05	20468750	2.04687e+07	2.98844e+06	7.48992e+10	-8.4513	1.12331e-10	0.6	0.00099	0.000549932	330660	330660
0.56	0.00074	0.000664111	226735	226735	33103.3	8.29668e+08	-8.4513	1.01876e-08	0.56	0.00045	0.000249969	1.6004e+06	1.6004e+06	233658	5.85617e+09	-8.4513	1.44281e-09	0.468	0.00023	0.000100476	9.90548e+06	9.90548e+06	1.4462e+06	3.62461e+10	-8.4513	2.32121e-10	0.604	-0.00016	-6.98963e-05	20468750	2.04687e+07	2.98844e+06	7.48992e+10	-8.4513	1.12331e-10	0.604	-0.00019	-8.30019e-05	1.45152e+07	1.45152e+07	2.11922e+06	5.31141e+10	-8.4513	1.60204e-10	0.604	0.00109	0.000605481	272772	272772
0.564	0.00086	0.000771805	167875	167875	24509.7	6.14286e+08	-8.4513	1.37572e-08	0.564	0.00031	0.000172201	3.37232e+06	3.37232e+06	492359	1.234e+10	-8.4513	6.83743e-10	0.472	0.00017	7.42648e-05	1.81315e+07	1.81315e+07	2.6472e+06	6.63467e+10	-8.4513	1.26811e-10	0.608	-0.00047	-0.00020532	2.37211e+06	2.37211e+06	346329	8.68004e+09	-8.4513	9.74799e-10	0.608	-8e-05	-3.49482e-05	81875000	8.1875e+07	1.19537e+07	2.99597e+11	-8.4513	2.80827e-11	0.608	0.00092	0.000511048	382892	382892
0.568	0.00092	0.000825652	146692	146692	21417	5.36775e+08	-8.4513	1.57451e-08	0.568	0.00058	0.000322182	963377	963377	140653	3.52519e+09	-8.4513	2.39854e-09	0.476	4e-05	1.74741e-05	327500000	3.275e+08	4.7815e+07	1.19839e+12	-8.4513	7.65891e-12	0.612	-0.00045	-0.000196583	2.58765e+06	2.58765e+06	377798	9.46874e+09	-8.4513	8.93602e-10	0.612	0.00015	6.55278e-05	2.32889e+07	2.32889e+07	3.40018e+06	8.52187e+10	-8.4513	9.87282e-11	0.612	0.0011	0.000611036	267835	267835
0.572	0.00077	0.000691035	209411	209411	30574.1	7.66278e+08	-8.4513	1.10284e-08	0.572	0.00032	0.000177756	3.16484e+06	3.16484e+06	462067	1.15808e+10	-8.4513	7.28567e-10	0.48	-0.00016	-6.98963e-05	20468750	2.04687e+07	2.98844e+06	7.48992e+10	-8.4513	1.12331e-10	0.616	-0.00043	-0.000187846	2.83396e+06	2.83396e+06	413759	1.037e+10	-8.4513	8.15936e-10	0.616	-0.00018	-7.86334e-05	1.61728e+07	1.61728e+07	2.36123e+06	5.91797e+10	-8.4513	1.42169e-10	0.616	0.00102	0.000566597	311496	311496
0.576	0.00086	0.000771805	167875	167875	24509.7	6.14286e+08	-8.4513	1.37572e-08	0.576	0.00038	0.000211085	2.24432e+06	2.24432e+06	327671	8.21242e+09	-8.4513	1.02885e-09	0.484	0.00011	4.80537e-05	4.33058e+07	4.33058e+07	6.32264e+06	1.58465e+11	-8.4513	5.30938e-11	0.62	-0.00028	-0.000122319	6.68367e+06	6.68367e+06	975816	2.44569e+10	-8.4513	3.45967e-10	0.62	8e-05	3.49482e-05	81875000	8.1875e+07	1.19537e+07	2.99597e+11	-8.4513	2.80827e-11	0.62	0.00099	0.000549932	330660	330660
0.58	0.00096	0.00086155	134722	134722	19669.4	4.92975e+08	-8.4513	1.71425e-08	0.58	0.00034	0.000188866	2.80346e+06	2.80346e+06	409305	1.02584e+10	-8.4513	8.24814e-10	0.488	0.0001	4.36852e-05	5.24e+07	5.24e+07	7.6504e+06	1.91742e+11	-8.4513	4.38792e-11	0.624	-0.00012	-5.24222e-05	3.63889e+07	3.63889e+07	5.31278e+06	1.33154e+11	-8.4513	6.3186e-11	0.624	2.77556e-17	1.21251e-17	6.8019e+32	6.8019e+32	9.93077e+31	2.48895e+36	-8.4513	0	0.624	0.00118	0.000655475	232749	232749
0.584	0.00084	0.000753856	175964	175964	25690.7	6.43886e+08	-8.4513	1.31247e-08	0.584	7e-05	3.88841e-05	6.61388e+07	6.61388e+07	9.65626e+06	2.42015e+11	-8.4513	3.47643e-11	0.492	0.00041	0.000179109	3.11719e+06	3.11719e+06	455110	1.14064e+10	-8.4513	7.418e-10	0.628	-0.00026	-0.000113582	7.75148e+06	7.75148e+06	1.13172e+06	2.83642e+10	-8.4513	2.98309e-10	0.628	-0.00017	-7.42648e-05	1.81315e+07	1.81315e+07	2.6472e+06	6.63467e+10	-8.4513	1.26811e-10	0.628	0.00114	0.000633255	249369	249369
0.588	0.00092	0.000825652	146692	146692	21417	5.36775e+08	-8.4513	1.57451e-08	0.588	0.00053	0.000294408	1.15372e+06	1.15372e+06	168443	4.22169e+09	-8.4513	2.00141e-09	0.496	3e-05	1.31056e-05	5.82222e+08	5.82222e+08	8.50044e+07	2.13047e+12	-8.4513	2.87209e-12	0.632	-0.0002	-8.73704e-05	1.31e+07	1.31e+07	1.9126e+06	4.79355e+10	-8.4513	1.77511e-10	0.632	-0.00011	-4.80537e-05	4.33058e+07	4.33058e+07	6.32264e+06	1.58465e+11	-8.4513	5.30938e-11	0.632	0.00092	0.000511048	382892	382892
0.592	0.00077	0.000691035	209411	209411	30574.1	7.66278e+08	-8.4513	1.10284e-08	0.592	0.00058	0.000322182	963377	963377	140653	3.52519e+09	-8.4513	2.39854e-09	0.5	0.00012	5.24222e-05	3.63889e+07	3.63889e+07	5.31278e+06	1.33154e+11	-8.4513	6.3186e-11	0.636	-0.00032	-0.000139793	5.11719e+06	5.11719e+06	747109	1.87248e+10	-8.4513	4.49323e-10	0.636	-0.00022	-9.61074e-05	1.08264e+07	1.08264e+07	1.58066e+06	3.96161e+10	-8.4513	2.14789e-10	0.636	0.00103	0.000572152	305476	305476
0.596	0.00081	0.000726933	189239	189239	27629	6.92465e+08	-8.4513	1.2204e-08	0.596	0.00031	0.000172201	3.37232e+06	3.37232e+06	492359	1.234e+10	-8.4513	6.83743e-10	0.504	0.00021	9.17389e-05	1.18821e+07	1.18821e+07	1.73478e+06	4.34789e+10	-8.4513	1.95706e-10	0.64	-0.0003	-0.000131056	5.82222e+06	5.82222e+06	850044	2.13047e+10	-8.4513	3.97157e-10	0.64	0.00016	6.98963e-05	20468750	2.04687e+07	2.98844e+06	7.48992e+10	-8.4513	1.12331e-10	0.64	0.001	0.000555487	324080	324080
0.6	0.00081	0.000726933	189239	189239	27629	6.92465e+08	-8.4513	1.2204e-08	0.6	6e-05	3.33292e-05	9.00222e+07	9.00222e+07	1.31432e+07	3.29409e+11	-8.4513	2.55411e-11	0.508	0.00019	8.30019e-05	1.45152e+07	1.45152e+07	2.11922e+06	5.31141e+10	-8.4513	1.60204e-10	0.644	-0.00024	-0.000104844	9.09722e+06	9.09722e+06	1.32819e+06	3.32886e+10	-8.4513	2.5418e-10	0.644	3e-05	1.31056e-05	5.82222e+08	5.82222e+08	8.50044e+07	2.13047e+12	-8.4513	2.87209e-12	0.644	0.00107	0.000594371	283064	283064
0.604	0.00085	0.000762831	171848	171848	25089.8	6.28825e+08	-8.4513	1.34391e-08	0.604	9e-05	4.99938e-05	4.00099e+07	4.00099e+07	5.84144e+06	1.46404e+11	-8.4513	5.74676e-11	0.512	0	0	#DIV/0!	#DIV/0!	#DIV/0!	#DIV/0!	-8.4513	#DIV/0!	0.648	2e-05	8.73704e-06	1310000000	1.31e+09	1.9126e+08	4.79355e+12	-8.4513	2.55297e-12	0.648	0.00022	9.61074e-05	1.08264e+07	1.08264e+07	1.58066e+06	3.96161e+10	-8.4513	2.14789e-10	0.648	0.00122	0.000677694	217737	217737
0.608	0.00086	0.000771805	167875	167875	24509.7	6.14286e+08	-8.4513	1.37572e-08	0.608	0.00043	0.000238859	1.75273e+06	1.75273e+06	255899	6.41359e+09	-8.4513	1.31741e-09	0.516	0.0004	0.000174741	3.275e+06	3.275e+06	478150	1.19839e+10	-8.4513	7.06056e-10	0.652	-0.00015	-6.55278e-05	2.32889e+07	2.32889e+07	3.40018e+06	8.52187e+10	-8.4513	9.87282e-11	0.652	7e-05	3.05796e-05	1.06939e+08	1.06939e+08	1.56131e+07	3.9131e+11	-8.4513	2.15008e-11	0.652	0.0009	0.000499938	400099	400099
0.612	0.00065	0.000583341	293870	293870	42905	1.07533e+09	-8.4513	7.86023e-09	0.612	0.00073	0.000405505	608144	608144	88789	2.22532e+09	-8.4513	3.79691e-09	0.52	0.0003	0.000131056	5.82222e+06	5.82222e+06	850044	2.13047e+10	-8.4513	3.97157e-10	0.656	-0.00017	-7.42648e-05	1.81315e+07	1.81315e+07	2.6472e+06	6.63467e+10	-8.4513	1.26811e-10	0.656	-2e-05	-8.73704e-06	1310000000	1.31e+09	1.9126e+08	4.79355e+12	-8.4513	2.55297e-12	0.656	0.00121	0.000672139	221351	221351
0.616	0.00073	0.000655137	232989	232989	34016.4	8.52554e+08	-8.4513	9.91237e-09	0.616	0.00035	0.00019442	2.64555e+06	2.64555e+06	386250	9.6806e+09	-8.4513	8.71577e-10	0.524	4e-05	1.74741e-05	327500000	3.275e+08	4.7815e+07	1.19839e+12	-8.4513	7.65891e-12	0.66	-0.0001	-4.36852e-05	5.24e+07	5.24e+07	7.6504e+06	1.91742e+11	-8.4513	4.38792e-11	0.66	0.00023	0.000100476	9.90548e+06	9.90548e+06	1.4462e+06	3.62461e+10	-8.4513	2.32121e-10	0.66	0.00106	0.000588816	288430	288430
0.62	0.00091	0.000816677	149934	149934	21890.3	5.48637e+08	-8.4513	1.54061e-08	0.62	0.00014	7.77682e-05	1.65347e+07	1.65347e+07	2.41407e+06	6.05038e+10	-8.4513	1.39057e-10	0.528	7e-05	3.05796e-05	1.06939e+08	1.06939e+08	1.56131e+07	3.9131e+11	-8.4513	2.15008e-11	0.664	-0.00028	-0.000122319	6.68367e+06	6.68367e+06	975816	2.44569e+10	-8.4513	3.45967e-10	0.664	2e-05	8.73704e-06	1310000000	1.31e+09	1.9126e+08	4.79355e+12	-8.4513	2.55297e-12	0.664	0.00109	0.000605481	272772	272772
0.624	0.00098	0.000879499	129279	129279	18874.8	4.73059e+08	-8.4513	1.78658e-08	0.624	0.00039	0.00021664	2.1307e+06	2.1307e+06	311083	7.79667e+09	-8.4513	1.08371e-09	0.532	0.00029	0.000126687	6.23068e+06	6.23068e+06	909679	2.27993e+10	-8.4513	3.71121e-10	0.668	-2e-05	-8.73704e-06	1310000000	1.31e+09	1.9126e+08	4.79355e+12	-8.4513	2.55297e-12	0.668	0.00014	6.11593e-05	2.67347e+07	2.67347e+07	3.90327e+06	9.78276e+10	-8.4513	8.60032e-11	0.668	0.00123	0.000683249	214211	214211
0.628	0.00084	0.000753856	175964	175964	25690.7	6.43886e+08	-8.4513	1.31247e-08	0.628	0.00041	0.00022775	1.9279e+06	1.9279e+06	281473	7.05457e+09	-8.4513	1.19941e-09	0.536	0.00024	0.000104844	9.09722e+06	9.09722e+06	1.32819e+06	3.32886e+10	-8.4513	2.5418e-10	0.672	-6e-05	-2.62111e-05	1.45556e+08	1.45556e+08	2.12511e+07	5.32617e+11	-8.4513	1.57965e-11	0.672	-4e-05	-1.74741e-05	327500000	3.275e+08	4.7815e+07	1.19839e+12	-8.4513	7.65891e-12	0.672	0.00121	0.000672139	221351	221351
0.632	0.00106	0.000951295	110502	110502	16133.3	4.04349e+08	-8.4513	2.09017e-08	0.632	0.00106	0.000588816	288430	288430	42110.8	1.05542e+09	-8.4513	8.00847e-09	0.54	0.00037	0.000161635	3.82761e+06	3.82761e+06	558831	1.4006e+10	-8.4513	6.04119e-10	0.676	-6e-05	-2.62111e-05	1.45556e+08	1.45556e+08	2.12511e+07	5.32617e+11	-8.4513	1.57965e-11	0.676	-0.00011	-4.80537e-05	4.33058e+07	4.33058e+07	6.32264e+06	1.58465e+11	-8.4513	5.30938e-11	0.676	0.00087	0.000483274	428168	428168
0.636	0.00116	0.00104104	92271.1	92271.1	13471.6	3.37638e+08	-8.4513	2.50315e-08	0.636	0.00026	0.000144427	4.79408e+06	4.79408e+06	699936	1.75425e+10	-8.4513	4.82331e-10	0.544	0.0002	8.73704e-05	1.31e+07	1.31e+07	1.9126e+06	4.79355e+10	-8.4513	1.77511e-10	0.68	-6e-05	-2.62111e-05	1.45556e+08	1.45556e+08	2.12511e+07	5.32617e+11	-8.4513	1.57965e-11	0.68	0.00017	7.42648e-05	1.81315e+07	1.81315e+07	2.6472e+06	6.63467e+10	-8.4513	1.26811e-10	0.68	0.00121	0.000672139	221351	221351
0.64	0.00094	0.000843601	140516	140516	20515.3	5.14176e+08	-8.4513	1.64371e-08	0.64	0.00029	0.000161091	3.85351e+06	3.85351e+06	562612	1.41008e+10	-8.4513	6.00059e-10	0.548	0.00017	7.42648e-05	1.81315e+07	1.81315e+07	2.6472e+06	6.63467e+10	-8.4513	1.26811e-10	0.684	-0.00052	-0.000227163	1.93787e+06	1.93787e+06	282929	7.09105e+09	-8.4513	1.19155e-09	0.684	0.00017	7.42648e-05	1.81315e+07	1.81315e+07	2.6472e+06	6.63467e+10	-8.4513	1.26811e-10	0.684	0.00106	0.000588816	288430	288430
0.644	0.00104	0.000933346	114793	114793	16759.8	4.2005e+08	-8.4513	2.01204e-08	0.644	0.00044	0.000244414	1.67397e+06	1.67397e+06	244399	6.12538e+09	-8.4513	1.38135e-09	0.552	0.00015	6.55278e-05	2.32889e+07	2.32889e+07	3.40018e+06	8.52187e+10	-8.4513	9.87282e-11	0.688	-4e-05	-1.74741e-05	327500000	3.275e+08	4.7815e+07	1.19839e+12	-8.4513	7.65891e-12	0.688	1e-05	4.36852e-06	5240000000	5.24e+09	7.6504e+08	1.91742e+13	-8.4513	0	0.688	0.00124	0.000688804	210770	210770
0.648	0.00093	0.000834626	143554	143554	20958.9	5.25293e+08	-8.4513	1.60878e-08	0.648	0.0005	0.000277743	1.29632e+06	1.29632e+06	189263	4.74349e+09	-8.4513	1.78125e-09	0.556	0.00037	0.000161635	3.82761e+06	3.82761e+06	558831	1.4006e+10	-8.4513	6.04119e-10	0.692	8e-05	3.49482e-05	81875000	8.1875e+07	1.19537e+07	2.99597e+11	-8.4513	2.80827e-11	0.692	4e-05	1.74741e-05	327500000	3.275e+08	4.7815e+07	1.19839e+12	-8.4513	7.65891e-12	0.692	0.00102	0.000566597	311496	311496
0.652	0.00116	0.00104104	92271.1	92271.1	13471.6	3.37638e+08	-8.4513	2.50315e-08	0.652	0.00054	0.000299963	1.11139e+06	1.11139e+06	162262	4.06678e+09	-8.4513	2.07765e-09	0.56	4e-05	1.74741e-05	327500000	3.275e+08	4.7815e+07	1.19839e+12	-8.4513	7.65891e-12	0.696	0.00014	6.11593e-05	2.67347e+07	2.67347e+07	3.90327e+06	9.78276e+10	-8.4513	8.60032e-11	0.696	9e-05	3.93167e-05	6.46914e+07	6.46914e+07	9.44494e+06	2.36719e+11	-8.4513	3.55421e-11	0.696	0.00129	0.000716578	194748	194748
0.656	0.00097	0.000870524	131959	131959	19266	4.82863e+08	-8.4513	1.7503e-08	0.656	0.00062	0.000344402	843080	843080	123090	3.085e+09	-8.4513	2.73885e-09	0.564	0.00055	0.000240269	1.73223e+06	1.73223e+06	252906	6.33858e+09	-8.4513	1.33489e-09	0.7	0.00018	7.86334e-05	1.61728e+07	1.61728e+07	2.36123e+06	5.91797e+10	-8.4513	1.42169e-10	0.7	0.0001	4.36852e-05	5.24e+07	5.24e+07	7.6504e+06	1.91742e+11	-8.4513	4.38792e-11	0.7	0.00132	0.000733243	185996	185996
0.66	0.00114	0.00102309	95537.1	95537.1	13948.4	3.49589e+08	-8.4513	2.41757e-08	0.66	0.00075	0.000416615	576142	576142	84116.8	2.10822e+09	-8.4513	4.00923e-09	0.568	0.00026	0.000113582	7.75148e+06	7.75148e+06	1.13172e+06	2.83642e+10	-8.4513	2.98309e-10	0.704	-0.0002	-8.73704e-05	1.31e+07	1.31e+07	1.9126e+06	4.79355e+10	-8.4513	1.77511e-10	0.704	0.00011	4.80537e-05	4.33058e+07	4.33058e+07	6.32264e+06	1.58465e+11	-8.4513	5.30938e-11	0.704	0.00128	0.000711023	197803	197803
0.664	0.00106	0.000951295	110502	110502	16133.3	4.04349e+08	-8.4513	2.09017e-08	0.664	0.00044	0.000244414	1.67397e+06	1.67397e+06	244399	6.12538e+09	-8.4513	1.38135e-09	0.572	0.00025	0.000109213	8.384e+06	8.384e+06	1.22406e+06	3.06787e+10	-8.4513	2.75803e-10	0.708	-0.00014	-6.11593e-05	2.67347e+07	2.67347e+07	3.90327e+06	9.78276e+10	-8.4513	8.60032e-11	0.708	6e-05	2.62111e-05	1.45556e+08	1.45556e+08	2.12511e+07	5.32617e+11	-8.4513	1.57965e-11	0.708	0.00106	0.000588816	288430	288430
0.668	0.00098	0.000879499	129279	129279	18874.8	4.73059e+08	-8.4513	1.78658e-08	0.668	0.00067	0.000372176	721943	721943	105404	2.64173e+09	-8.4513	3.20067e-09	0.576	0.00029	0.000126687	6.23068e+06	6.23068e+06	909679	2.27993e+10	-8.4513	3.71121e-10	0.712	-0.00014	-6.11593e-05	2.67347e+07	2.67347e+07	3.90327e+06	9.78276e+10	-8.4513	8.60032e-11	0.712	0.0002	8.73704e-05	1.31e+07	1.31e+07	1.9126e+06	4.79355e+10	-8.4513	1.77511e-10	0.712	0.00135	0.000749907	177822	177822
0.672	0.00112	0.00100514	98979.6	98979.6	14451	3.62186e+08	-8.4513	2.33349e-08	0.672	0.00042	0.000233305	1.83719e+06	1.83719e+06	268229	6.72264e+09	-8.4513	1.25685e-09	0.58	7e-05	3.05796e-05	1.06939e+08	1.06939e+08	1.56131e+07	3.9131e+11	-8.4513	2.15008e-11	0.716	-1e-05	-4.36852e-06	5240000000	5.24e+09	7.6504e+08	1.91742e+13	-8.4513	0	0.716	0.00016	6.98963e-05	20468750	2.04687e+07	2.98844e+06	7.48992e+10	-8.4513	1.12331e-10	0.716	0.00107	0.000594371	283064	283064
0.676	0.00112	0.00100514	98979.6	98979.6	14451	3.62186e+08	-8.4513	2.33349e-08	0.676	0.00059	0.000327737	930997	930997	135926	3.4067e+09	-8.4513	2.48021e-09	0.584	0.00036	0.000157267	4.04321e+06	4.04321e+06	590309	1.47949e+10	-8.4513	5.7029e-10	0.72	0.00014	6.11593e-05	2.67347e+07	2.67347e+07	3.90327e+06	9.78276e+10	-8.4513	8.60032e-11	0.72	0.00035	0.000152898	4.27755e+06	4.27755e+06	624522	1.56524e+10	-8.4513	5.40574e-10	0.72	0.00116	0.000644365	240844	240844
0.68	0.00109	0.000978218	104503	104503	15257.4	3.82397e+08	-8.4513	2.21016e-08	0.68	0.00065	0.000361067	767053	767053	111990	2.8068e+09	-8.4513	3.01031e-09	0.588	0.00026	0.000113582	7.75148e+06	7.75148e+06	1.13172e+06	2.83642e+10	-8.4513	2.98309e-10	0.724	-9e-05	-3.93167e-05	6.46914e+07	6.46914e+07	9.44494e+06	2.36719e+11	-8.4513	3.55421e-11	0.724	7e-05	3.05796e-05	1.06939e+08	1.06939e+08	1.56131e+07	3.9131e+11	-8.4513	2.15008e-11	0.724	0.0014	0.000777682	165347	165347
0.684	0.00119	0.00106796	87677.4	87677.4	12800.9	3.20829e+08	-8.4513	2.63429e-08	0.684	0.00076	0.00042217	561080	561080	81917.7	2.05311e+09	-8.4513	4.11685e-09	0.592	0.00031	0.000135424	5.45265e+06	5.45265e+06	796087	1.99523e+10	-8.4513	4.24075e-10	0.728	0.00016	6.98963e-05	20468750	2.04687e+07	2.98844e+06	7.48992e+10	-8.4513	1.12331e-10	0.728	0.00051	0.000222795	2.01461e+06	2.01461e+06	294133	7.37186e+09	-8.4513	1.14616e-09	0.728	0.0013	0.000722133	191763	191763
0.688	0.00102	0.000915397	119339	119339	17423.4	4.36684e+08	-8.4513	1.9354e-08	0.688	0.00083	0.000461054	470431	470431	68682.9	1.7214e+09	-8.4513	4.91014e-09	0.596	0.0004	0.000174741	3.275e+06	3.275e+06	478150	1.19839e+10	-8.4513	7.06056e-10	0.732	-0.00016	-6.98963e-05	20468750	2.04687e+07	2.98844e+06	7.48992e+10	-8.4513	1.12331e-10	0.732	2e-05	8.73704e-06	1310000000	1.31e+09	1.9126e+08	4.79355e+12	-8.4513	2.55297e-12	0.732	0.00127	0.000705468	200930	200930
0.692	0.00111	0.000996167	100771	100771	14712.6	3.68741e+08	-8.4513	2.29201e-08	0.692	0.00067	0.000372176	721943	721943	105404	2.64173e+09	-8.4513	3.20067e-09	0.6	0.00025	0.000109213	8.384e+06	8.384e+06	1.22406e+06	3.06787e+10	-8.4513	2.75803e-10	0.736	-4e-05	-1.74741e-05	327500000	3.275e+08	4.7815e+07	1.19839e+12	-8.4513	7.65891e-12	0.736	0.00011	4.80537e-05	4.33058e+07	4.33058e+07	6.32264e+06	1.58465e+11	-8.4513	5.30938e-11	0.736	0.00123	0.000683249	214211	214211
0.696	0.00128	0.00114873	75781.2	75781.2	11064.1	2.77299e+08	-8.4513	3.04783e-08	0.696	0.00048	0.000266634	1.4066e+06	1.4066e+06	205363	5.14702e+09	-8.4513	1.6416e-09	0.604	0.00022	9.61074e-05	1.08264e+07	1.08264e+07	1.58066e+06	3.96161e+10	-8.4513	2.14789e-10	0.74	0.00011	4.80537e-05	4.33058e+07	4.33058e+07	6.32264e+06	1.58465e+11	-8.4513	5.30938e-11	0.74	3e-05	1.31056e-05	5.82222e+08	5.82222e+08	8.50044e+07	2.13047e+12	-8.4513	2.87209e-12	0.74	0.0013	0.000722133	191763	191763
0.7	0.00114	0.00102309	95537.1	95537.1	13948.4	3.49589e+08	-8.4513	2.41757e-08	0.7	0.00068	0.000377731	700865	700865	102326	2.56461e+09	-8.4513	3.2946e-09	0.608	0.0004	0.000174741	3.275e+06	3.275e+06	478150	1.19839e+10	-8.4513	7.06056e-10	0.744	0.00015	6.55278e-05	2.32889e+07	2.32889e+07	3.40018e+06	8.52187e+10	-8.4513	9.87282e-11	0.744	0.00037	0.000161635	3.82761e+06	3.82761e+06	558831	1.4006e+10	-8.4513	6.04119e-10	0.744	0.00122	0.000677694	217737	217737
0.704	0.00108	0.000969244	106447	106447	15541.3	3.89511e+08	-8.4513	2.16979e-08	0.704	0.00046	0.000255524	1.53157e+06	1.53157e+06	223609	5.60432e+09	-8.4513	1.50765e-09	0.612	0.0004	0.000174741	3.275e+06	3.275e+06	478150	1.19839e+10	-8.4513	7.06056e-10	0.748	7e-05	3.05796e-05	1.06939e+08	1.06939e+08	1.56131e+07	3.9131e+11	-8.4513	2.15008e-11	0.748	0.00017	7.42648e-05	1.81315e+07	1.81315e+07	2.6472e+06	6.63467e+10	-8.4513	1.26811e-10	0.748	0.00138	0.000766572	170174	170174
0.708	0.00105	0.00094232	112617	112617	16442	4.12087e+08	-8.4513	2.05092e-08	0.708	0.0007	0.000388841	661388	661388	96562.6	2.42015e+09	-8.4513	3.49125e-09	0.616	0.00038	0.000166004	3.62881e+06	3.62881e+06	529806	1.32785e+10	-8.4513	6.37216e-10	0.752	7e-05	3.05796e-05	1.06939e+08	1.06939e+08	1.56131e+07	3.9131e+11	-8.4513	2.15008e-11	0.752	0.00021	9.17389e-05	1.18821e+07	1.18821e+07	1.73478e+06	4.34789e+10	-8.4513	1.95706e-10	0.752	0.00113	0.0006277	253802	253802
0.712	0.00125	0.00112181	79462.4	79462.4	11601.5	2.90769e+08	-8.4513	2.90663e-08	0.712	0.00094	0.000522158	366772	366772	53548.8	1.34209e+09	-8.4513	6.29787e-09	0.62	0.00024	0.000104844	9.09722e+06	9.09722e+06	1.32819e+06	3.32886e+10	-8.4513	2.5418e-10	0.756	9e-05	3.93167e-05	6.46914e+07	6.46914e+07	9.44494e+06	2.36719e+11	-8.4513	3.55421e-11	0.756	0.00026	0.000113582	7.75148e+06	7.75148e+06	1.13172e+06	2.83642e+10	-8.4513	2.98309e-10	0.756	0.00139	0.000772127	167735	167735
0.716	0.00119	0.00106796	87677.4	87677.4	12800.9	3.20829e+08	-8.4513	2.63429e-08	0.716	0.00056	0.000311073	1.03342e+06	1.03342e+06	150879	3.78148e+09	-8.4513	2.2344e-09	0.624	0.00017	7.42648e-05	1.81315e+07	1.81315e+07	2.6472e+06	6.63467e+10	-8.4513	1.26811e-10	0.76	0	0	#DIV/0!	#DIV/0!	#DIV/0!	#DIV/0!	-8.4513	#DIV/0!	0.76	0.00026	0.000113582	7.75148e+06	7.75148e+06	1.13172e+06	2.83642e+10	-8.4513	2.98309e-10	0.76	0.00134	0.000744353	180486	180486
0.72	0.00137	0.0012295	66151.6	66151.6	9658.14	2.42062e+08	-8.4513	3.49134e-08	0.72	0.00054	0.000299963	1.11139e+06	1.11139e+06	162262	4.06678e+09	-8.4513	2.07765e-09	0.628	0.00022	9.61074e-05	1.08264e+07	1.08264e+07	1.58066e+06	3.96161e+10	-8.4513	2.14789e-10	0.764	0.00014	6.11593e-05	2.67347e+07	2.67347e+07	3.90327e+06	9.78276e+10	-8.4513	8.60032e-11	0.764	0.00023	0.000100476	9.90548e+06	9.90548e+06	1.4462e+06	3.62461e+10	-8.4513	2.32121e-10	0.764	0.00114	0.000633255	249369	249369
0.724	0.00139	0.00124745	64261.7	64261.7	9382.2	2.35146e+08	-8.4513	3.59402e-08	0.724	0.00057	0.000316628	997476	997476	145632	3.64996e+09	-8.4513	2.31491e-09	0.632	0.00043	0.000187846	2.83396e+06	2.83396e+06	413759	1.037e+10	-8.4513	8.15936e-10	0.768	0.00021	9.17389e-05	1.18821e+07	1.18821e+07	1.73478e+06	4.34789e+10	-8.4513	1.95706e-10	0.593	-0.00761	-0.00332444	9048.2	9048.18	1321.03	3.31091e+07	-8.4513	2.55256e-07	0.768	0.00141	0.000783237	163010	163010
0.728	0.00095	0.000852575	137573	137573	20085.7	5.03409e+08	-8.4513	1.67887e-08	0.728	0.00053	0.000294408	1.15372e+06	1.15372e+06	168443	4.22169e+09	-8.4513	2.00141e-09	0.636	0.00051	0.000222795	2.01461e+06	2.01461e+06	294133	7.37186e+09	-8.4513	1.14616e-09	0.772	0.00059	0.000257743	1.50531e+06	1.50531e+06	219776	5.50825e+09	-8.4513	1.53394e-09	0.593	-0.00761	-0.00332444	9048.2	9048.18	1321.03	3.31091e+07	-8.4513	2.55256e-07	0.772	0.00126	0.000699914	204132	204132
0.732	0.00101	0.000906422	121714	121714	17770.2	4.45374e+08	-8.4513	1.89764e-08	0.732	0.00084	0.000466609	459297	459297	67057.4	1.68066e+09	-8.4513	5.02917e-09	0.64	0.00035	0.000152898	4.27755e+06	4.27755e+06	624522	1.56524e+10	-8.4513	5.40574e-10	0.776	6e-05	2.62111e-05	1.45556e+08	1.45556e+08	2.12511e+07	5.32617e+11	-8.4513	1.57965e-11	0.593	-0.00761	-0.00332444	9048.2	9048.18	1321.03	3.31091e+07	-8.4513	2.55256e-07	0.776	0.00134	0.000744353	180486	180486
0.736	0.00145	0.0013013	59053.5	59053.5	8621.81	2.16089e+08	-8.4513	3.91099e-08	0.736	0.00064	0.000355512	791211	791211	115517	2.8952e+09	-8.4513	2.92046e-09	0.644	0.00057	0.000249006	1.6128e+06	1.6128e+06	235469	5.90157e+09	-8.4513	1.43171e-09	0.78	0.00043	0.000187846	2.83396e+06	2.83396e+06	413759	1.037e+10	-8.4513	8.15936e-10	0.593	-0.00761	-0.00332444	9048.2	9048.18	1321.03	3.31091e+07	-8.4513	2.55256e-07	0.78	0.00116	0.000644365	240844	240844
0.74	0.00126	0.00113078	78206.1	78206.1	11418.1	2.86172e+08	-8.4513	2.95306e-08	0.74	0.00063	0.000349957	816528	816528	119213	2.98784e+09	-8.4513	2.82991e-09	0.648	0.00038	0.000166004	3.62881e+06	3.62881e+06	529806	1.32785e+10	-8.4513	6.37216e-10	0.784	5e-05	2.18426e-05	2.096e+08	2.096e+08	3.06016e+07	7.66968e+11	-8.4513	9.97254e-12	0.593	-0.00761	-0.00332444	9048.2	9048.18	1321.03	3.31091e+07	-8.4513	2.55256e-07	0.784	0.00124	0.000688804	210770	210770
0.744	0.00109	0.000978218	104503	104503	15257.4	3.82397e+08	-8.4513	2.21016e-08	0.744	0.00068	0.000377731	700865	700865	102326	2.56461e+09	-8.4513	3.2946e-09	0.652	0.00032	0.000139793	5.11719e+06	5.11719e+06	747109	1.87248e+10	-8.4513	4.49323e-10	0.788	0.00015	6.55278e-05	2.32889e+07	2.32889e+07	3.40018e+06	8.52187e+10	-8.4513	9.87282e-11	0.593	-0.00761	-0.00332444	9048.2	9048.18	1321.03	3.31091e+07	-8.4513	2.55256e-07	0.788	0.00149	0.000827676	145975	145975
0.748	0.00144	0.00129232	59876.5	59876.5	8741.97	2.191e+08	-8.4513	3.8574e-08	0.748	0.00084	0.000466609	459297	459297	67057.4	1.68066e+09	-8.4513	5.02917e-09	0.656	0.00051	0.000222795	2.01461e+06	2.01461e+06	294133	7.37186e+09	-8.4513	1.14616e-09	0.792	0.00019	8.30019e-05	1.45152e+07	1.45152e+07	2.11922e+06	5.31141e+10	-8.4513	1.60204e-10	0.593	-0.00761	-0.00332444	9048.2	9048.18	1321.03	3.31091e+07	-8.4513	2.55256e-07	0.792	0.00156	0.00086656	133169	133169
0.752	0.00132	0.00118463	71258	71258	10403.7	2.60747e+08	-8.4513	3.24115e-08	0.752	0.00097	0.000538822	344436	344436	50287.7	1.26036e+09	-8.4513	6.70628e-09	0.66	0.00026	0.000113582	7.75148e+06	7.75148e+06	1.13172e+06	2.83642e+10	-8.4513	2.98309e-10	0.796	-1e-05	-4.36852e-06	5240000000	5.24e+09	7.6504e+08	1.91742e+13	-8.4513	0	--	--								0.796	0.00128	0.000711023	197803	197803
0.756	0.00124	0.00111284	80749.2	80749.2	11789.4	2.95477e+08	-8.4513	2.86031e-08	0.756	0.00076	0.00042217	561080	561080	81917.7	2.05311e+09	-8.4513	4.11685e-09	0.664	0.00043	0.000187846	2.83396e+06	2.83396e+06	413759	1.037e+10	-8.4513	8.15936e-10	0.8	7e-05	3.05796e-05	1.06939e+08	1.06939e+08	1.56131e+07	3.9131e+11	-8.4513	2.15008e-11	--	--								0.8	0.00131	0.000727688	188847	188847
0.76	0.0016	0.00143592	48500	48500	7081	1.77471e+08	-8.4513	4.76202e-08	0.76	0.00071	0.000394396	642888	642888	93861.7	2.35246e+09	-8.4513	3.59171e-09	0.668	0.0004	0.000174741	3.275e+06	3.275e+06	478150	1.19839e+10	-8.4513	7.06056e-10	0.804	0.00037	0.000161635	3.82761e+06	3.82761e+06	558831	1.4006e+10	-8.4513	6.04119e-10	--	--								0.804	0.00134	0.000744353	180486	180486
0.764	0.001	0.000897448	124160	124160	18127.4	4.54326e+08	-8.4513	1.86008e-08	0.764	0.00086	0.000477719	438183	438183	63974.7	1.6034e+09	-8.4513	5.27151e-09	0.672	0.00046	0.000200952	2.47637e+06	2.47637e+06	361550	9.06153e+09	-8.4513	9.33759e-10	0.808	0.00022	9.61074e-05	1.08264e+07	1.08264e+07	1.58066e+06	3.96161e+10	-8.4513	2.14789e-10	--	--								0.808	0.00125	0.000694359	207411	207411
0.768	0.00161	0.00144489	47899.4	47899.4	6993.31	1.75273e+08	-8.4513	4.82194e-08	0.768	0.00075	0.000416615	576142	576142	84116.8	2.10822e+09	-8.4513	4.00923e-09	0.676	0.00047	0.00020532	2.37211e+06	2.37211e+06	346329	8.68004e+09	-8.4513	9.74799e-10	0.812	0.00033	0.000144161	4.81175e+06	4.81175e+06	702516	1.76072e+10	-8.4513	4.80559e-10	--	--								0.812	0.00125	0.000694359	207411	207411
0.772	0.00136	0.00122053	67128	67128	9800.69	2.45635e+08	-8.4513	3.44056e-08	0.772	0.00081	0.000449944	493949	493949	72116.6	1.80746e+09	-8.4513	4.67636e-09	0.68	0.00043	0.000187846	2.83396e+06	2.83396e+06	413759	1.037e+10	-8.4513	8.15936e-10	0.816	0.00018	7.86334e-05	1.61728e+07	1.61728e+07	2.36123e+06	5.91797e+10	-8.4513	1.42169e-10	--	--								0.816	0.00139	0.000772127	167735	167735
0.776	0.00134	0.00120258	69146.8	69146.8	10095.4	2.53022e+08	-8.4513	3.34026e-08	0.776	0.00076	0.00042217	561080	561080	81917.7	2.05311e+09	-8.4513	4.11685e-09	0.684	0.00061	0.00026648	1.40822e+06	1.40822e+06	205601	5.15297e+09	-8.4513	1.6397e-09	0.82	0.00027	0.00011795	7.18793e+06	7.18793e+06	1.04944e+06	2.63021e+10	-8.4513	3.21697e-10	--	--								0.82	0.00137	0.000761017	172668	172668
0.78	0.0013	0.00116668	73467.5	73467.4	10726.2	2.68832e+08	-8.4513	3.14381e-08	0.78	0.00088	0.000488829	418492	418492	61099.8	1.53134e+09	-8.4513	5.51759e-09	0.688	0.00064	0.000279585	1.2793e+06	1.2793e+06	186777	4.6812e+09	-8.4513	1.80495e-09	0.824	0.0002	8.73704e-05	1.31e+07	1.31e+07	1.9126e+06	4.79355e+10	-8.4513	1.77511e-10	--	--								0.824	0.00152	0.00084434	140270	140270
0.784	0.00122	0.00109489	83418.4	83418.4	12179.1	3.05245e+08	-8.4513	2.76854e-08	0.784	0.00076	0.00042217	561080	561080	81917.7	2.05311e+09	-8.4513	4.11685e-09	0.692	0.00056	0.000244637	1.67092e+06	1.67092e+06	243954	6.11422e+09	-8.4513	1.38387e-09	0.828	0.00055	0.000240269	1.73223e+06	1.73223e+06	252906	6.33858e+09	-8.4513	1.33489e-09	--	--								0.828	0.00128	0.000711023	197803	197803
0.788	0.0015	0.00134617	55182.2	55182.2	8056.6	2.01923e+08	-8.4513	4.18537e-08	0.788	0.0008	0.00044439	506375	506375	73930.7	1.85293e+09	-8.4513	4.56e-09	0.696	0.00055	0.000240269	1.73223e+06	1.73223e+06	252906	6.33858e+09	-8.4513	1.33489e-09	0.832	0.00028	0.000122319	6.68367e+06	6.68367e+06	975816	2.44569e+10	-8.4513	3.45967e-10	--	--								0.832	0.00121	0.000672139	221351	221351
0.792	0.00144	0.00129232	59876.5	59876.5	8741.97	2.191e+08	-8.4513	3.8574e-08	0.792	0.00064	0.000355512	791211	791211	115517	2.8952e+09	-8.4513	2.92046e-09	0.7	0.00031	0.000135424	5.45265e+06	5.45265e+06	796087	1.99523e+10	-8.4513	4.24075e-10	0.836	0.00017	7.42648e-05	1.81315e+07	1.81315e+07	2.6472e+06	6.63467e+10	-8.4513	1.26811e-10	--	--								0.836	0.00126	0.000699914	204132	204132
0.796	0.00126	0.00113078	78206.1	78206.1	11418.1	2.86172e+08	-8.4513	2.95306e-08	0.796	0.0009	0.000499938	400099	400099	58414.4	1.46404e+09	-8.4513	5.77329e-09	0.704	0.00045	0.000196583	2.58765e+06	2.58765e+06	377798	9.46874e+09	-8.4513	8.93602e-10	0.84	0.00021	9.17389e-05	1.18821e+07	1.18821e+07	1.73478e+06	4.34789e+10	-8.4513	1.95706e-10	--	--								0.84	0.00133	0.000738798	183210	183210
0.8	0.00131	0.00117566	72350.1	72350.1	10563.1	2.64743e+08	-8.4513	3.19223e-08	0.8	0.00097	0.000538822	344436	344436	50287.7	1.26036e+09	-8.4513	6.70628e-09	0.708	0.00029	0.000126687	6.23068e+06	6.23068e+06	909679	2.27993e+10	-8.4513	3.71121e-10	0.844	-3e-05	-1.31056e-05	5.82222e+08	5.82222e+08	8.50044e+07	2.13047e+12	-8.4513	2.87209e-12	--	--								0.844	0.0015	0.00083323	144036	144036
0.804	0.00149	0.0013372	55925.4	55925.4	8165.11	2.04642e+08	-8.4513	4.12975e-08	0.804	0.00103	0.000572152	305476	305476	44599.6	1.1178e+09	-8.4513	7.56158e-09	0.712	0.00041	0.000179109	3.11719e+06	3.11719e+06	455110	1.14064e+10	-8.4513	7.418e-10	0.848	0.00014	6.11593e-05	2.67347e+07	2.67347e+07	3.90327e+06	9.78276e+10	-8.4513	8.60032e-11	--	--								0.848	0.00154	0.00085545	136650	136650
0.808	0.00135	0.00121155	68126.2	68126.2	9946.42	2.49287e+08	-8.4513	3.39015e-08	0.808	0.00055	0.000305518	1.07134e+06	1.07134e+06	156415	3.92024e+09	-8.4513	2.15531e-09	0.716	0.00057	0.000249006	1.6128e+06	1.6128e+06	235469	5.90157e+09	-8.4513	1.43171e-09	0.852	0.00037	0.000161635	3.82761e+06	3.82761e+06	558831	1.4006e+10	-8.4513	6.04119e-10	--	--								0.852	0.00118	0.000655475	232749	232749
0.812	0.00135	0.00121155	68126.2	68126.2	9946.42	2.49287e+08	-8.4513	3.39015e-08	0.812	0.00086	0.000477719	438183	438183	63974.7	1.6034e+09	-8.4513	5.27151e-09	0.72	0.00041	0.000179109	3.11719e+06	3.11719e+06	455110	1.14064e+10	-8.4513	7.418e-10	0.856	0.00056	0.000244637	1.67092e+06	1.67092e+06	243954	6.11422e+09	-8.4513	1.38387e-09	--	--								0.856	0.00106	0.000588816	288430	288430
0.816	0.00152	0.00136412	53739.6	53739.6	7845.98	1.96644e+08	-8.4513	4.29772e-08	0.816	0.00086	0.000477719	438183	438183	63974.7	1.6034e+09	-8.4513	5.27151e-09	0.724	0.00027	0.00011795	7.18793e+06	7.18793e+06	1.04944e+06	2.63021e+10	-8.4513	3.21697e-10	0.86	0.00025	0.000109213	8.384e+06	8.384e+06	1.22406e+06	3.06787e+10	-8.4513	2.75803e-10	--	--								0.86	0.0016	0.000888779	126594	126594
0.82	0.00145	0.0013013	59053.5	59053.5	8621.81	2.16089e+08	-8.4513	3.91099e-08	0.82	0.00081	0.000449944	493949	493949	72116.6	1.80746e+09	-8.4513	4.67636e-09	0.728	0.00076	0.000332008	907202	907202	132452	3.31963e+09	-8.4513	2.54526e-09	0.864	0.00013	5.67908e-05	3.10059e+07	3.10059e+07	4.52686e+06	1.13457e+11	-8.4513	7.41558e-11	--	--								0.864	0.00133	0.000738798	183210	183210
0.824	0.00152	0.00136412	53739.6	53739.6	7845.98	1.96644e+08	-8.4513	4.29772e-08	0.824	0.00098	0.000544377	337443	337443	49266.6	1.23477e+09	-8.4513	6.84526e-09	0.732	0.00074	0.000323271	956903	956903	139708	3.5015e+09	-8.4513	2.41306e-09	0.868	0.00025	0.000109213	8.384e+06	8.384e+06	1.22406e+06	3.06787e+10	-8.4513	2.75803e-10	--	--								0.868	0.00146	0.000811011	152036	152036
0.828	0.00139	0.00124745	64261.7	64261.7	9382.2	2.35146e+08	-8.4513	3.59402e-08	0.828	0.0009	0.000499938	400099	400099	58414.4	1.46404e+09	-8.4513	5.77329e-09	0.736	0.00065	0.000283954	1.24024e+06	1.24024e+06	181075	4.53827e+09	-8.4513	1.8618e-09	0.872	0.00054	0.0002359	1.79698e+06	1.79698e+06	262359	6.57552e+09	-8.4513	1.28497e-09	--	--								0.872	0.00155	0.000861005	134893	134893
0.832	0.0016	0.00143592	48500	48500	7081	1.77471e+08	-8.4513	4.76202e-08	0.832	0.00099	0.000549932	330660	330660	48276.4	1.20995e+09	-8.4513	6.98567e-09	0.74	0.00072	0.000314533	1.0108e+06	1.0108e+06	147577	3.69873e+09	-8.4513	2.28601e-09	0.876	0.00033	0.000144161	4.81175e+06	4.81175e+06	702516	1.76072e+10	-8.4513	4.80559e-10	--	--								0.876	0.00137	0.000761017	172668	172668
0.836	0.00125	0.00112181	79462.4	79462.4	11601.5	2.90769e+08	-8.4513	2.90663e-08	0.836	0.00072	0.000399951	625154	625154	91272.5	2.28756e+09	-8.4513	3.6936e-09	0.744	0.00062	0.000270848	1.36316e+06	1.36316e+06	199022	4.98809e+09	-8.4513	1.6963e-09	0.88	0.00021	9.17389e-05	1.18821e+07	1.18821e+07	1.73478e+06	4.34789e+10	-8.4513	1.95706e-10	--	--								0.88	0.00129	0.000716578	194748	194748
0.84	0.00154	0.00138207	52352.8	52352.8	7643.51	1.91569e+08	-8.4513	4.41156e-08	0.84	0.00084	0.000466609	459297	459297	67057.4	1.68066e+09	-8.4513	5.02917e-09	0.748	0.00042	0.000183478	2.97052e+06	2.97052e+06	433696	1.08697e+10	-8.4513	7.78427e-10	0.884	0.00032	0.000139793	5.11719e+06	5.11719e+06	747109	1.87248e+10	-8.4513	4.49323e-10	--	--								0.884	0.00154	0.00085545	136650	136650
0.844	0.00158	0.00141797	49735.6	49735.6	7261.4	1.81993e+08	-8.4513	4.64371e-08	0.844	0.00106	0.000588816	288430	288430	42110.8	1.05542e+09	-8.4513	8.00847e-09	0.752	0.00042	0.000183478	2.97052e+06	2.97052e+06	433696	1.08697e+10	-8.4513	7.78427e-10	0.888	0.00041	0.000179109	3.11719e+06	3.11719e+06	455110	1.14064e+10	-8.4513	7.418e-10	--	--								0.888	0.00151	0.000838785	142134	142134
0.848	0.00138	0.00123848	65196.4	65196.4	9518.67	2.38567e+08	-8.4513	3.54265e-08	0.848	0.00064	0.000355512	791211	791211	115517	2.8952e+09	-8.4513	2.92046e-09	0.756	0.00045	0.000196583	2.58765e+06	2.58765e+06	377798	9.46874e+09	-8.4513	8.93602e-10	0.892	0.0003	0.000131056	5.82222e+06	5.82222e+06	850044	2.13047e+10	-8.4513	3.97157e-10	--	--								0.892	0.00149	0.000827676	145975	145975
0.852	0.00149	0.0013372	55925.4	55925.4	8165.11	2.04642e+08	-8.4513	4.12975e-08	0.852	0.00076	0.00042217	561080	561080	81917.7	2.05311e+09	-8.4513	4.11685e-09	0.76	0.00062	0.000270848	1.36316e+06	1.36316e+06	199022	4.98809e+09	-8.4513	1.6963e-09	0.896	0.00049	0.000214057	2.18242e+06	2.18242e+06	318634	7.98593e+09	-8.4513	1.05803e-09	--	--								0.896	0.00116	0.000644365	240844	240844
0.856	0.00173	0.00155258	41484.8	41484.8	6056.79	1.51801e+08	-8.4513	5.56728e-08	0.856	0.00124	0.000688804	210770	210770	30772.4	7.7125e+08	-8.4513	1.09593e-08	0.764	0.00077	0.000336376	883792	883792	129034	3.23397e+09	-8.4513	2.61453e-09	0.9	0.00033	0.000144161	4.81175e+06	4.81175e+06	702516	1.76072e+10	-8.4513	4.80559e-10	--	--								0.9	0.00148	0.000822121	147955	147955
0.86	0.00162	0.00145387	47309.9	47309.8	6907.24	1.73116e+08	-8.4513	4.88181e-08	0.86	0.00118	0.000655475	232749	232749	33981.4	8.51676e+08	-8.4513	9.92435e-09	0.768	0.00079	0.000345113	839609	839609	122583	3.0723e+09	-8.4513	2.75017e-09	0.904	0.00062	0.000270848	1.36316e+06	1.36316e+06	199022	4.98809e+09	-8.4513	1.6963e-09	--	--								0.904	0.00142	0.000788792	160722	160722
0.864	0.00156	0.00140002	51019.1	51019	7448.78	1.86689e+08	-8.4513	4.52689e-08	0.864	0.001	0.000555487	324080	324080	47315.7	1.18587e+09	-8.4513	7.12499e-09	0.772	0.00059	0.000257743	1.50531e+06	1.50531e+06	219776	5.50825e+09	-8.4513	1.53394e-09	0.908	0.00035	0.000152898	4.27755e+06	4.27755e+06	624522	1.56524e+10	-8.4513	5.40574e-10	--	--								0.908	0.00156	0.00086656	133169	133169
0.868	0.0016	0.00143592	48500	48500	7081	1.77471e+08	-8.4513	4.76202e-08	0.868	0.00108	0.000599926	277846	277846	40565.6	1.0167e+09	-8.4513	8.31206e-09	0.776	0.00068	0.000297059	1.13322e+06	1.13322e+06	165450	4.14667e+09	-8.4513	2.03762e-09	0.912	0.00015	6.55278e-05	2.32889e+07	2.32889e+07	3.40018e+06	8.52187e+10	-8.4513	9.87282e-11	--	--								0.912	0.00128	0.000711023	197803	197803
0.872	0.0016	0.00143592	48500	48500	7081	1.77471e+08	-8.4513	4.76202e-08	0.872	0.00116	0.000644365	240844	240844	35163.3	8.81297e+08	-8.4513	9.59078e-09	0.78	0.00048	0.000209689	2.27431e+06	2.27431e+06	332049	8.32214e+09	-8.4513	1.01528e-09	0.916	0.00032	0.000139793	5.11719e+06	5.11719e+06	747109	1.87248e+10	-8.4513	4.49323e-10	--	--								0.916	0.0015	0.00083323	144036	144036
0.876	0.00148	0.00132822	56683.7	56683.7	8275.82	2.07417e+08	-8.4513	4.07468e-08	0.876	0.00114	0.000633255	249369	249369	36407.9	9.12491e+08	-8.4513	9.26128e-09	0.784	0.00059	0.000257743	1.50531e+06	1.50531e+06	219776	5.50825e+09	-8.4513	1.53394e-09	0.92	0.00071	0.000310165	1.03948e+06	1.03948e+06	151764	3.80365e+09	-8.4513	2.22138e-09	--	--								0.92	0.00157	0.000872115	131478	131478
0.88	0.00179	0.00160643	38750.4	38750.3	5657.55	1.41795e+08	-8.4513	5.96041e-08	0.88	0.00134	0.000744353	180486	180486	26350.9	6.60433e+08	-8.4513	1.27982e-08	0.788	0.00055	0.000240269	1.73223e+06	1.73223e+06	252906	6.33858e+09	-8.4513	1.33489e-09	0.924	0.00058	0.000253374	1.55767e+06	1.55767e+06	227420	5.69982e+09	-8.4513	1.48239e-09	--	--								0.924	0.00148	0.000822121	147955	147955
0.884	0.00155	0.00139104	51679.5	51679.5	7545.2	1.89106e+08	-8.4513	4.46904e-08	0.884	0.00134	0.000744353	180486	180486	26350.9	6.60433e+08	-8.4513	1.27982e-08	0.792	0.00075	0.000327639	931556	931556	136007	3.40875e+09	-8.4513	2.47872e-09	0.928	0.00049	0.000214057	2.18242e+06	2.18242e+06	318634	7.98593e+09	-8.4513	1.05803e-09	--	--								0.928	0.00135	0.000749907	177822	177822
0.888	0.00176	0.00157951	40082.6	40082.6	5852.06	1.4667e+08	-8.4513	5.76204e-08	0.888	0.00092	0.000511048	382892	382892	55902.3	1.40108e+09	-8.4513	6.03273e-09	0.796	0.00026	0.000113582	7.75148e+06	7.75148e+06	1.13172e+06	2.83642e+10	-8.4513	2.98309e-10	0.932	0.00044	0.000192215	2.70661e+06	2.70661e+06	395165	9.90403e+09	-8.4513	8.54328e-10	--	--								0.932	0.00162	0.000899889	123487	123487
0.892	0.00153	0.00137309	53039.4	53039.4	7743.75	1.94082e+08	-8.4513	4.35446e-08	0.892	0.00099	0.000549932	330660	330660	48276.4	1.20995e+09	-8.4513	6.98567e-09	0.8	0.00072	0.000314533	1.0108e+06	1.0108e+06	147577	3.69873e+09	-8.4513	2.28601e-09	0.936	0.00058	0.000253374	1.55767e+06	1.55767e+06	227420	5.69982e+09	-8.4513	1.48239e-09	--	--								0.936	0.00143	0.000794346	158482	158482
0.896	0.00159	0.00142694	49112	49112	7170.35	1.7971e+08	-8.4513	4.70268e-08	0.896	0.00128	0.000711023	197803	197803	28879.2	7.238e+08	-8.4513	1.16757e-08	0.804	0.00075	0.000327639	931556	931556	136007	3.40875e+09	-8.4513	2.47872e-09	0.94	0.00043	0.000187846	2.83396e+06	2.83396e+06	413759	1.037e+10	-8.4513	8.15936e-10	--	--								0.94	0.00158	0.000877669	129819	129819
0.9	0.00196	0.001759	32319.9	32319.8	4718.7	1.18265e+08	-8.4513	7.146e-08	0.9	0.00113	0.0006277	253802	253802	37055.1	9.28713e+08	-8.4513	9.09951e-09	0.808	0.00087	0.000380061	692298	692298	101075	2.53326e+09	-8.4513	3.33537e-09	0.944	0.00041	0.000179109	3.11719e+06	3.11719e+06	455110	1.14064e+10	-8.4513	7.418e-10	--	--								0.944	0.00162	0.000899889	123487	123487
0.904	0.00145	0.0013013	59053.5	59053.5	8621.81	2.16089e+08	-8.4513	3.91099e-08	0.904	0.00128	0.000711023	197803	197803	28879.2	7.238e+08	-8.4513	1.16757e-08	0.812	0.00068	0.000297059	1.13322e+06	1.13322e+06	165450	4.14667e+09	-8.4513	2.03762e-09	0.948	0.00052	0.000227163	1.93787e+06	1.93787e+06	282929	7.09105e+09	-8.4513	1.19155e-09	--	--								0.948	0.00159	0.000883224	128191	128191
0.908	0.00168	0.00150771	43990.9	43990.9	6422.67	1.60972e+08	-8.4513	5.25013e-08	0.908	0.00114	0.000633255	249369	249369	36407.9	9.12491e+08	-8.4513	9.26128e-09	0.816	0.00061	0.00026648	1.40822e+06	1.40822e+06	205601	5.15297e+09	-8.4513	1.6397e-09	0.952	0.00075	0.000327639	931556	931556	136007	3.40875e+09	-8.4513	2.47872e-09	--	--								0.952	0.00139	0.000772127	167735	167735
0.912	0.00162	0.00145387	47309.9	47309.8	6907.24	1.73116e+08	-8.4513	4.88181e-08	0.912	0.00104	0.000577706	299630	299630	43746	1.09641e+09	-8.4513	7.70912e-09	0.82	0.00057	0.000249006	1.6128e+06	1.6128e+06	235469	5.90157e+09	-8.4513	1.43171e-09	0.956	0.00068	0.000297059	1.13322e+06	1.13322e+06	165450	4.14667e+09	-8.4513	2.03762e-09	--	--								0.956	0.0017	0.000944328	112138	112138
0.916	0.00168	0.00150771	43990.9	43990.9	6422.67	1.60972e+08	-8.4513	5.25013e-08	0.916	0.00095	0.000527713	359091	359091	52427.3	1.31399e+09	-8.4513	6.43031e-09	0.824	0.00088	0.00038443	676653	676653	98791.3	2.47601e+09	-8.4513	3.41248e-09	0.96	0.00031	0.000135424	5.45265e+06	5.45265e+06	796087	1.99523e+10	-8.4513	4.24075e-10	--	--								0.96	0.00176	0.000977657	104623	104623
0.92	0.00148	0.00132822	56683.7	56683.7	8275.82	2.07417e+08	-8.4513	4.07468e-08	0.92	0.00113	0.0006277	253802	253802	37055.1	9.28713e+08	-8.4513	9.09951e-09	0.828	0.00074	0.000323271	956903	956903	139708	3.5015e+09	-8.4513	2.41306e-09	0.964	0.00053	0.000231532	1.86543e+06	1.86543e+06	272353	6.82599e+09	-8.4513	1.23782e-09	--	--								0.964	0.00163	0.000905444	121977	121977
0.924	0.00142	0.00127438	61575.1	61575.1	8989.96	2.25315e+08	-8.4513	3.75083e-08	0.924	0.0012	0.000666584	225056	225056	32858.1	8.23523e+08	-8.4513	1.02618e-08	0.832	0.00072	0.000314533	1.0108e+06	1.0108e+06	147577	3.69873e+09	-8.4513	2.28601e-09	0.968	0.00053	0.000231532	1.86543e+06	1.86543e+06	272353	6.82599e+09	-8.4513	1.23782e-09	--	--								0.968	0.00161	0.000894334	125026	125026
0.928	0.00183	0.00164233	37074.9	37074.8	5412.93	1.35664e+08	-8.4513	6.2295e-08	0.928	0.00127	0.000705468	200930	200930	29335.8	7.35243e+08	-8.4513	1.14939e-08	0.836	0.00082	0.000358219	779298	779298	113778	2.85161e+09	-8.4513	2.96301e-09	0.797	-0.00741	-0.00323707	9543.22	9543.2	1393.31	3.49205e+07	-8.4513	2.42016e-07	--	--								0.972	0.00174	0.000966547	107042	107042
0.932	0.00156	0.00140002	51019.1	51019	7448.78	1.86689e+08	-8.4513	4.52689e-08	0.932	0.00118	0.000655475	232749	232749	33981.4	8.51676e+08	-8.4513	9.92435e-09	0.84	0.00071	0.000310165	1.03948e+06	1.03948e+06	151764	3.80365e+09	-8.4513	2.22138e-09	0.797	-0.00741	-0.00323707	9543.22	9543.2	1393.31	3.49205e+07	-8.4513	2.42016e-07	--	--								0.976	0.00178	0.000988767	102285	102285
0.936	0.00163	0.00146284	46731.2	46731.1	6822.75	1.70999e+08	-8.4513	4.94227e-08	0.936	0.00105	0.000583261	293950	293950	42916.7	1.07562e+09	-8.4513	7.85808e-09	0.844	0.00083	0.000362587	760633	760633	111052	2.78331e+09	-8.4513	3.03572e-09	0.797	-0.00741	-0.00323707	9543.22	9543.2	1393.31	3.49205e+07	-8.4513	2.42016e-07	--	--								0.98	0.00152	0.00084434	140270	140270
0.94	0.00148	0.00132822	56683.7	56683.7	8275.82	2.07417e+08	-8.4513	4.07468e-08	0.94	0.00119	0.00066103	228854	228854	33412.7	8.37422e+08	-8.4513	1.00915e-08	0.848	0.0008	0.000349482	818750	818750	119537	2.99597e+09	-8.4513	2.82024e-09	0.797	-0.00741	-0.00323707	9543.22	9543.2	1393.31	3.49205e+07	-8.4513	2.42016e-07	--	--								0.984	0.00153	0.000849895	138442	138442
0.944	0.00177	0.00158848	39631	39631	5786.13	1.45018e+08	-8.4513	5.82771e-08	0.944	0.00127	0.000705468	200930	200930	29335.8	7.35243e+08	-8.4513	1.14939e-08	0.852	0.00065	0.000283954	1.24024e+06	1.24024e+06	181075	4.53827e+09	-8.4513	1.8618e-09	0.797	-0.00741	-0.00323707	9543.22	9543.2	1393.31	3.49205e+07	-8.4513	2.42016e-07	--	--								0.988	0.00157	0.000872115	131478	131478
0.948	0.00175	0.00157053	40542	40542	5919.14	1.48351e+08	-8.4513	5.69675e-08	0.948	0.00132	0.000733243	185996	185996	27155.5	6.80598e+08	-8.4513	1.24168e-08	0.856	0.00074	0.000323271	956903	956903	139708	3.5015e+09	-8.4513	2.41306e-09	0.797	-0.00741	-0.00323707	9543.22	9543.2	1393.31	3.49205e+07	-8.4513	2.42016e-07	--	--								0.992	0.00189	0.00104987	90725.3	90725.3
0.952	0.00165	0.00148079	45605.1	45605.1	6658.35	1.66878e+08	-8.4513	5.06429e-08	0.952	0.00132	0.000733243	185996	185996	27155.5	6.80598e+08	-8.4513	1.24168e-08	0.86	0.00086	0.000375693	708491	708491	103440	2.59251e+09	-8.4513	3.26144e-09	0.797	-0.00741	-0.00323707	9543.22	9543.2	1393.31	3.49205e+07	-8.4513	2.42016e-07	--	--								0.996	0.00175	0.000972102	105822	105822
0.956	-0.00613	-0.00550135	3304.16	3304.14	482.404	1.20905e+07	-8.4513	6.99003e-07	0.781	-0.00676	-0.00375509	7091.84	7091.82	1035.41	2.59504e+07	-8.4513	3.25671e-07	0.689	-0.00717	-0.00313223	10192.8	10192.8	1488.14	3.72974e+07	-8.4513	2.26592e-07	--	--								--	--								0.825	-0.00621	-0.00344957	8403.67	8403.65
0.96	-0.00613	-0.00550135	3304.16	3304.14	482.404	1.20905e+07	-8.4513	6.99003e-07	0.781	-0.00676	-0.00375509	7091.84	7091.82	1035.41	2.59504e+07	-8.4513	3.25671e-07	0.689	-0.00717	-0.00313223	10192.8	10192.8	1488.14	3.72974e+07	-8.4513	2.26592e-07	--	--								--	--								0.825	-0.00621	-0.00344957	8403.67	8403.65
0.964	-0.00613	-0.00550135	3304.16	3304.14	482.404	1.20905e+07	-8.4513	6.99003e-07	0.781	-0.00676	-0.00375509	7091.84	7091.82	1035.41	2.59504e+07	-8.4513	3.25671e-07	0.689	-0.00717	-0.00313223	10192.8	10192.8	1488.14	3.72974e+07	-8.4513	2.26592e-07	--	--								--	--								0.825	-0.00621	-0.00344957	8403.67	8403.65
0.968	-0.00613	-0.00550135	3304.16	3304.14	482.404	1.20905e+07	-8.4513	6.99003e-07	0.781	-0.00676	-0.00375509	7091.84	7091.82	1035.41	2.59504e+07	-8.4513	3.25671e-07	0.689	-0.00717	-0.00313223	10192.8	10192.8	1488.14	3.72974e+07	-8.4513	2.26592e-07	--	--								--	--								0.825	-0.00621	-0.00344957	8403.67	8403.65
0.972	-0.00613	-0.00550135	3304.16	3304.14	482.404	1.20905e+07	-8.4513	6.99003e-07	0.781	-0.00676	-0.00375509	7091.84	7091.82	1035.41	2.59504e+07	-8.4513	3.25671e-07	0.689	-0.00717	-0.00313223	10192.8	10192.8	1488.14	3.72974e+07	-8.4513	2.26592e-07	--	--								--	--								0.825	-0.00621	-0.00344957	8403.67	8403.65
0.976	-0.00613	-0.00550135	3304.16	3304.14	482.404	1.20905e+07	-8.4513	6.99003e-07	0.781	-0.00676	-0.00375509	7091.84	7091.82	1035.41	2.59504e+07	-8.4513	3.25671e-07	0.689	-0.00717	-0.00313223	10192.8	10192.8	1488.14	3.72974e+07	-8.4513	2.26592e-07	--	--								--	--								0.825	-0.00621	-0.00344957	8403.67	8403.65
																											--	--								--	--								0.825	-0.00621
																											--	--								--	--								--	--
																											--	--								--	--								--	--
																											--	--								--	--								--	--
																											--	--								--	--								--	--
																											--	--								--	--								--	--
																											--	--								--	--								--	--
																											--	--								--	--								--	--
																											--	--								--	--								--	--
																											--	--								--	--								--	--
																											--	--								--	--								--	--
																											--	--								--	--								--	--
																											--	--								--	--								--	--
																											--	--								--	--								--	--
																											--	--								--	--								--	--
																											--	--								--	--								--	--
																											--	--								--	--								--	--
																											--	--								--	--								--	--
																											--	--								--	--								--	--
																											--	--								--	--								--	--
																											--	--								--	--								--	--
																											--	--								--	--								--	--
																											--	--								--	--								--	--
																											--	--								--	--								--	--
																											--	--								--	--								--	--
																											--	--								--	--								--	--
																											--	--								--	--								--	--
																											--	--								--	--								--	--
																											--	--								--	--								--	--
																											--	--								--	--								--	--
																											--	--								--	--								--	--
																											--	--								--	--								--	--
																											--	--								--	--								--	--
																											--	--								--	--								--	--
																											--	--								--	--								--	--
																											--	--								--	--								--	--
																											--	--								--	--								--	--
																											--	--								--	--								--	--
																											--	--								--	--								--	--
																											--	--								--	--								--	--
																											--	--								--	--								--	--
																											--	--								--	--								--	--
																											--	--								--	--								--	--
																											--	--								--	--								--	--
																											--	--								--	--								--	--
																											--	--								--	--								--	--
																											--	--								--	--								--	--
																											--	--								--	--								--	--
																											--	--								--	--								--	--
																											--	--								--	--								--	--
																											--	--								--	--								--	--
																											--	--								--	--								--	--
																											--	--								--	--								--	--
																											--	--								--	--								--	--
																											--	--								--	--								--	--
																											--	--								--	--								--	--
																											--	--								--	--								--	--
																											--	--								--	--								--	--
																											--	--								--	--								--	--
																											--	--								--	--								--	--
																											--	--								--	--								--	--
																											--	--								--	--								--	--
																											--	--								--	--								--	--
																											--	--								--	--								--	--
																											--	--								--	--								--	--
																											--	--								--	--								--	--
																											--	--								--	--								--	--
																											--	--								--	--								--	--
																											--	--								--	--								--	--
																											--	--								--	--								--	--
																											--	--								--	--								--	--
																											--	--								--	--								--	--
																											--	--								--	--								--	--
																											--	--								--	--								--	--
																											--	--								--	--								--	--
																											--	--								--	--								--	--
																											--	--								--	--								--	--
																											--	--								--	--								--	--
																											--	--								--	--								--	--
																											--	--								--	--								--	--
																											--	--								--	--								--	--
																											--	--								--	--								--	--
																											--	--								--	--								--	--
																											--	--								--	--								--	--
																											--	--								--	--								--	--
																											--	--								--	--								--	--
																											--	--								--	--								--	--
																											--	--								--	--								--	--
																											--	--								--	--								--	--
																											--	--								--	--								--	--
																											--	--								--	--								--	--
																											--	--								--	--								--	--
																											--	--								--	--								--	--
																											--	--								--	--								--	--
																											--	--								--	--								--	--
																											--	--								--	--								--	--
																											--	--								--	--								--	--
																											--	--								--	--								--	--
																											--	--								--	--								--	--
																											--	--								--	--								--	--
																											--	--								--	--								--	--
																											--	--								--	--								--	--
																											--	--								--	--								--	--
																											--	--								--	--								--	--
																											--	--								--	--								--	--
																											--	--								--	--								--	--
																											--	--								--	--								--	--
																											--	--								--	--								--	--
																											--	--								--	--								--	--
																											--	--								--	--								--	--
																											--	--								--	--								--	--
																											--	--								--	--								--	--
																											--	--								--	--								--	--
																											--	--								--	--								--	--
																											--	--								--	--								--	--
																											--	--								--	--								--	--
																											--	--								--	--								--	--
																											--	--								--	--								--	--
																											--	--								--	--								--	--
																											--	--								--	--								--	--
																											--	--								--	--								--	--
																											--	--								--	--								--	--
																											--	--								--	--								--	--
																											--	--								--	--								--	--
																											--	--								--	--								--	--
																											--	--																	--	--
																											--	--																	--	--
																											--	--																	--	--
																											--	--																	--	--
																											--	--																	--	--
																											--	--																	--	--
																											--	--																	--	--
																											--	--																	--	--
																											--	--																	--	--
																											--	--																	--	--
																											--	--																	--	--
																											--	--																	--	--
																											--	--																	--	--
																											--	--																	--	--
																											--	--																	--	--
																											--	--																	--	--
																											--	--																	--	--
																											--	--																	--	--
																											--	--																	--	--
																											--	--																	--	--
																											--	--																	--	--
																											--	--																	--	--
																											--	--																	--	--
																											--	--																	--	--
																											--	--																	--	--
																											--	--																	--	--
																											--	--																	--	--
																											--	--																	--	--
																											--	--																	--	--
																											--	--																	--	--
																											--	--																	--	--
																											--	--																	--	--
																											--	--																	--	--
																											--	--																	--	--
																											--	--																	--	--
																											--	--																	--	--
																											--	--																	--	--
																											--	--																	--	--
																											--	--																	--	--
																											--	--																	--	--
																											--	--																	--	--
																											--	--																	--	--
																											--	--																	--	--
																											--	--																	--	--
																											--	--																	--	--
																											--	--																	--	--
																											--	--																	--	--
																											--	--																	--	--
																											--	--																	--	--
																											--	--																	--	--
																											--	--																	--	--
																											--	--																	--	--
																											--	--																	--	--
																											--	--																	--	--
																											--	--																	--	--
																											--	--																	--	--
																											--	--																	--	--
																											--	--																	--	--
																											--	--
																											--	--
																											--	--
																											--	--
																											--	--
																											--	--
																											--	--
																											--	--
																											--	--
																											--	--
																											--	--
																											--	--
																											--	--
																											--	--
																											--	--
																											--	--
																											--	--
																											--	--
																											--	--
																											--	--
																											--	--
																											--	--
																											--	--
																											--	--
																											--	--
																											--	--
																											--	--
																											--	--
																											--	--
																											--	--
																											--	--
																											--	--
																											--	--
																											--	--
																											--	--
																											--	--
																											--	--
																											--	--
																											--	--
																											--	--
																											--	--
																											--	--
																											--	--
																											--	--
																											--	--
																											--	--
																											--	--
																											--	--
																											--	--
																											--	--
																											--	--
																											--	--
																											--	--
																											--	--
																											--	--
																											--	--
																											--	--
																											--	--
																											--	--
																											--	--
																											--	--
																											--	--
																											--	--
																											--	--
																											--	--
																											--	--
																											--	--
																											--	--
																											--	--
																											--	--
																											--	--
																											--	--
																											--	--
																											--	--
																											--	--
																											--	--
																											--	--
																											--	--
																											--	--
																											--	--
																											--	--
																											--	--
																											--	--
																											--	--
																											--	--
																											--	--
																											--	--
																											--	--
																											--	--
																											--	--
																											--	--
																											--	--
																											--	--
																											--	--
																											--	--
																											--	--
																											--	--
																											--	--
																											--	--
																											--	--
																											--	--
																											--	--
																											--	--
																											--	--
																											--	--
																											--	--
																											--	--
																											--	--
																											--	--
																											--	--
																											--	--
																											--	--
																											--	--
																											--	--
																											--	--
																											--	--
																											--	--
																											--	--
																											--	--
																											--	--
																											--	--
																											--	--
																											--	--
																											--	--
																											--	--
																											--	--
																											--	--
																											--	--
																											--	--
																											--	--
																											--	--
																											--	--
																											--	--
																											--	--
																											--	--
																											--	--
																											--	--
																											--	--
																											--	--
																											--	--
																											--	--
																											--	--
																											--	--
																											--	--
																											--	--
																											--	--
																											--	--
																											--	--
																											--	--
																											--	--
																											--	--
																											--	--
																											--	--
																											--	--
																											--	--
																											--	--
																											--	--
																											--	--
																											--	--
																											--	--
																											--	--
																											--	--
																											--	--
																											--	--
																											--	--
																											--	--
																											--	--
																											--	--
																											--	--
																											--	--
																											--	--
																											--	--
																											--	--
																											--	--
																											--	--
																											--	--
																											--	--
																											--	--
																											--	--
																											--	--
																											--	--
																											--	--
																											--	--
																											--	--
																											--	--
																											--	--
																											--	--
																											--	--
																											--	--
																											--	--
																											--	--
																											--	--
																											--	--
																											--	--
																											--	--
																											--	--
																											--	--
																											--	--
																											--	--
																											--	--
																											--	--
																											--	--
																											--	--
																											--	--
																											--	--
																											--	--
																											--	--
																											--	--
																											--	--
																											--	--
																											--	--
																											--	--
																											--	--
																											--	--
																											--	--
																											--	--
																											--	--
																											--	--
																											--	--
																											--	--
																											--	--
																											--	--
																											--	--
																											--	--
																											--	--
																											--	--
																											--	--
																											--	--
																											--	--
																											--	--
																											--	--
																											--	--
																											--	--
																											--	--
																											--	--
																											--	--
																											--	--
																											--	--
																											--	--
																											--	--
																											--	--
																											--	--
																											--	--
																											--	--
																											--	--
																											--	--
																											--	--
																											--	--
																											--	--
																											--	--
																											--	--
																											--	--
																											--	--
																											--	--
																											--	--
																											--	--
																											--	--
																											--	--
																											--	--
																											--	--
																											--	--
																											--	--
																											--	--
																											--	--
																											--	--
																											--	--
																											--	--
																											--	--
																											--	--
																											--	--
																											--	--
																											--	--
																											--	--
																											--	--
																											--	--
																											--	--
																											--	--
																											--	--
																											--	--
																											--	--
																											--	--
																											--	--
																											--	--
																											--	--
																											--	--
																											--	--
																											--	--
																											--	--
																											--	--
																											--	--
																											--	--
																											--	--
																											--	--
																											--	--
																											--	--
																											--	--
																											--	--
																											--	--
																											--	--
																											--	--
																											--	--
																											--	--
																											--	--
																											--	--
																											--	--
																											--	--
																											--	--
																											--	--
																											--	--
																											--	--
																											--	--
																											--	--
																											--	--
																											--	--
																											--	--
																											--	--
																											--	--
																											--	--
																											--	--
																											--	--
																											--	--
																											--	--
																											--	--
																											--	--
																											--	--
																											--	--
																											--	--
																											--	--
																											--	--
																											--	--
																											--	--
																											--	--
																											--	--
																											--	--
																											--	--
																											--	--
																											--	--
																											--	--
																											--	--
																											--	--
																											--	--
																											--	--
																											--	--
																											--	--
																											--	--
																											--	--
																											--	--
																											--	--
																											--	--
																											--	--
																											--	--
																											--	--
																											--	--
																											--	--
																											--	--
																											--	--
																											--	--
																											--	--
																											--	--
																											--	--
																											--	--
																											--	--
																											--	--
																											--	--
																											--	--
																											--	--
																											--	--
																											--	--
																											--	--
																											--	--
																											--	--
																											--	--
																											--	--
																											--	--
																											--	--
																											--	--
																											--	--
																											--	--
																											--	--
																											--	--
																											--	--
																											--	--
																											--	--
																											--	--
																											--	--
																											--	--
																											--	--
																											--	--
																											--	--
																											--	--
																											--	--
																											--	--
																											--	--
																											--	--
																											--	--
																											--	--
																											--	--
																											--	--
																											--	--
																											--	--
																											--	--
																											--	--
																											--	--
																											--	--
																											--	--
																											--	--
																											--	--
																											--	--
																											--	--
																											--	--
																											--	--
																											--	--
																											--	--
																											--	--
																											--	--
																											--	--
																											--	--
																											--	--
																											--	--
																											--	--
																											--	--
																											--	--
																											--	--
																											--	--
																											--	--
																											--	--
																											--	--
																											--	--
																											--	--
																											--	--
																											--	--
																											--	--
																											--	--
																											--	--
																											--	--
																											--	--
																											--	--
																											--	--
																											--	--
																											--	--
																											--	--
																											--	--
																											--	--
																											--	--
																											--	--
																											--	--
																											--	--
																											--	--
																											--	--
																											--	--
																											--	--
																											--	--
																											--	--
																											--	--
																											--	--
																											--	--
																											--	--
																											--	--
																											--	--
																											--	--
																											--	--
																											--	--
																											--	--
																											--	--
																											--	--
																											--	--
																											--	--
																											--	--
																											--	--
																											--	--
																											--	--
																											--	--
																											--	--
																											--	--
																											--	--
																											--	--
																											--	--
																											--	--
																											--	--
																											--	--
																											--	--
																											--	--
																											--	--
																											--	--
																											--	--
																											--	--
																											--	--
																											--	--
																											--	--
																											--	--
																											--	--
																											--	--
																											--	--
																											--	--
																											--	--
																											--	--
																											--	--
																											--	--
																											--	--
																											--	--
																											--	--
																											--	--
																											--	--
																											--	--
																											--	--
																											--	--
																											--	--
																											--	--
																											--	--
																											--	--
																											--	--
																											--	--
																											--	--
																											--	--
																											--	--
																											--	--
																											--	--
																											--	--
																											--	--
																											--	--
																											--	--
																											--	--
																											--	--
																											--	--
																											--	--
																											--	--
																											--	--
																											--	--
																											--	--
																											--	--
																											--	--
																											--	--
																											--	--
																											--	--
																											--	--
																											--	--
																											--	--
																											--	--
																											--	--
																											--	--
																											--	--
																											--	--
																											--	--
																											--	--
																											--	--
																											--	--
																											--	--
																											--	--
																											--	--
																											--	--
																											--	--
																											--	--
																											--	--
																											--	--
																											--	--
																											--	--
																											--	--
																											--	--
																											--	--
																											--	--
																											--	--
																											--	--
																											--	--
																											--	--
																											--	--
																											--	--
																											--	--
																											--	--
																											--	--
																											--	--
																											--	--
																											--	--
																											--	--
																											--	--
																											--	--
																											--	--
																											--	--
																											--	--
																											--	--
																											--	--
																											--	--
																											--	--
																											--	--
																											--	--
																											--	--
																											--	--
																											--	--
																											--	--
																											--	--
																											--	--
																											--	--
																											--	--
																											--	--
																											--	--
																											--	--
																											--	--
																											--	--
																											--	--
																											--	--
																											--	--
																											--	--
																											--	--
																											--	--
																											--	--
																											--	--
																											--	--
																											--	--
																											--	--
																											--	--
																											--	--
																											--	--
																											--	--
																											--	--
																											--	--
																											--	--
																											--	--
																											--	--
																											--	--
																											--	--
																											--	--
																											--	--
																											--	--
																											--	--
																											--	--
																											--	--
																											--	--
																											--	--
																											--	--
																											--	--
																											--	--
																											--	--
																											--	--
																											--	--
																											--	--
																											--	--
																											--	--
																											--	--
																											--	--
																											--	--
																											--	--
																											--	--
																											--	--
																											--	--
																											--	--
																											--	--
																											--	--
																											--	--
																											--	--
																											--	--
																											--	--
																											--	--
																											--	--
																											--	--
																											--	--
																											--	--
																											--	--
																											--	--
																											--	--
																											--	--
																											--	--
																											--	--
																											--	--
																											--	--
																											--	--
																											--	--
																											--	--
																											--	--
																											--	--
																											--	--
																											--	--
																											--	--
																											--	--
																											--	--
																											--	--
																											--	--
																											--	--
																											--	--
																											--	--
																											--	--
																											--	--
																											--	--
																											--	--
																											--	--
																											--	--
																											--	--
																											--	--
																											--	--
																											--	--
																											--	--
																											--	--
																											--	--
																											--	--
																											--	--
																											--	--
																											--	--
																											--	--
																											--	--
																											--	--
																											--	--
																											--	--
																											--	--
																											--	--
																											--	--
																											--	--
																											--	--
																											--	--
																											--	--
																											--	--
																											--	--
																											--	--
																											--	--
																											--	--
																											--	--
																											--	--
																											--	--
																											--	--
																											--	--
																											--	--
																											--	--
																											--	--
																											--	--
																											--	--
																											--	--
																											--	--
																											--	--
																											--	--
																											--	--
																											--	--
																											--	--
																											--	--
																											--	--
																											--	--
																											--	--
																											--	--
																											--	--
																											--	--
																											--	--
																											--	--
																											--	--
																											--	--
																											--	--
																											--	--
																											--	--
																											--	--
																											--	--
																											--	--
																											--	--
																											--	--
																											--	--
																											--	--
																											--	--
																											--	--
																											--	--
																											--	--
																											--	--
																											--	--
																											--	--
																											--	--
																											--	--
																											--	--
																											--	--
																											--	--
																											--	--
																											--	--
																											--	--
																											--	--
																											--	--
																											--	--
																											--	--
																											--	--
																											--	--
																											--	--
																											--	--
																											--	--
																											--	--
																											--	--
																											--	--
																											--	--
																											--	--
																											--	--
																											--	--
																											--	--
																											--	--
																											--	--
																											--	--
																											--	--
																											--	--
																											--	--
																											--	--
																											--	--
																											--	--
																											--	--
																											--	--
																											--	--
																											--	--
																											--	--
																											--	--
																											--	--
																											--	--
																											--	--
																											--	--
																											--	--
																											--	--
																											--	--
																											--	--
																											--	--
																											--	--
																											--	--
																											--	--
																											--	--
																											--	--
																											--	--
																											--	--
																											--	--
																											--	--
																											--	--
																											--	--
																											--	--
																											--	--
																											--	--
																											--	--
																											--	--
																											--	--
																											--	--
																											--	--
																											--	--
																											--	--
																											--	--
																											--	--
																											--	--
																											--	--
																											--	--
																											--	--
																											--	--
																											--	--
																											--	--
																											--	--
																											--	--
																											--	--
																											--	--
																											--	--
																											--	--
																											--	--
																											--	--
																											--	--
																											--	--
																											--	--
																											--	--
																											--	--
																											--	--
																											--	--
																											--	--
																											--	--
																											--	--
																											--	--
																											--	--
																											--	--
																											--	--
																											--	--
																											--	--
																											--	--
																											--	--
																											--	--
																											--	--
																											--	--
																											--	--
																											--	--
																											--	--
																											--	--
																											--	--
																											--	--
																											--	--
																											--	--
																											--	--
																											--	--
																											--	--
																											--	--
																											--	--
																											--	--
																											--	--
																											--	--
																											--	--
																											--	--
																											--	--
																											--	--
																											--	--
																											--	--
																											--	--
																											--	--
																											--	--
																											--	--
																											--	--
																											--	--
																											--	--
																											--	--
																											--	--
																											--	--
																											--	--
																											--	--
																											--	--
																											--	--
																											--	--
																											--	--
																											--	--
																											--	--
																											--	--
																											--	--
																											--	--
																											--	--
																											--	--
																											--	--
																											--	--
																											--	--
																											--	--
																											--	--
																											--	--
																											--	--
																											--	--
																											--	--
																											--	--
																											--	--
																											--	--
																											--	--
																											--	--
																											--	--
																											--	--
																											--	--
																											--	--
																											--	--
																											--	--
																											--	--
																											--	--
																											--	--
																											--	--
																											--	--
																											--	--
																											--	--
																											--	--
																											--	--
																											--	--
																											--	--
																											--	--
																											--	--
																											--	--
																											--	--
																											--	--
																											--	--
																											--	--
																											--	--
																											--	--
																											--	--
																											--	--
																											--	--
																											--	--
																											--	--
																											--	--
																											--	--
																											--	--
																											--	--
																											--	--
																											--	--
																											--	--
																											--	--
																											--	--
																											--	--
																											--	--
																											--	--
																											--	--
																											--	--
																											--	--
																											--	--
																											--	--
																											--	--
																											--	--
																											--	--
																											--	--
																											--	--
																											--	--
																											--	--
																											--	--
																											--	--
																											--	--
																											--	--
																											--	--
																											--	--
																											--	--
																											--	--
																											--	--
																											--	--
																											--	--
																											--	--
																											--	--
																											--	--
																											--	--
																											--	--
																											--	--
																											--	--
																											--	--
																											--	--
																											--	--
																											--	--
																											--	--
																											--	--
																											--	--
																											--	--
																											--	--
																											--	--
																											--	--
																											--	--
																											--	--
																											--	--
																											--	--
																											--	--
																											--	--
																											--	--
																											--	--
																											--	--
																											--	--
																											--	--
																											--	--
																											--	--
																											--	--
																											--	--
																											--	--
																											--	--
																											--	--
																											--	--
																											--	--
																											--	--
																											--	--
																											--	--
																											--	--
																											--	--
																											--	--
																											--	--
																											--	--
																											--	--
																											--	--
																											--	--
																											--	--
																											--	--
																											--	--
																											--	--
																											--	--
																											--	--
																											--	--
																											--	--
																											--	--
																											--	--
																											--	--
																											--	--
																											--	--
																											--	--
																											--	--
																											--	--
																											--	--
																											--	--
																											--	--
																											--	--
																											--	--
																											--	--
																											--	--
																											--	--
																											--	--
																											--	--
																											--	--
																											--	--
																											--	--
																											--	--
																											--	--
																											--	--
																											--	--
																											--	--
																											--	--
																											--	--
																											--	--
																											--	--
																											--	--
																											--	--
																											--	--
																											--	--
																											--	--
																											--	--
																											--	--
																											--	--
																											--	--
																											--	--
																											--	--
																											--	--
																											--	--
																											--	--
																											--	--
																											--	--
																											--	--
																											--	--
																											--	--
																											--	--
																											--	--
																											--	--
																											--	--
																											--	--
																											--	--
																											--	--
																											--	--
																											--	--
																											--	--
																											--	--
																											--	--
																											--	--
																											--	--
																											--	--
																											--	--
																											--	--
																											--	--
																											--	--
																											--	--
																											--	--
																											--	--
																											--	--
																											--	--
																											--	--
																											--	--
																											--	--
																											--	--
																											--	--
																											--	--
																											--	--
																											--	--
																											--	--
																											--	--
																											--	--
																											--	--
																											--	--
																											--	--
																											--	--
																											--	--
																											--	--
																											--	--
																											--	--
																											--	--
																											--	--
																											--	--
																											--	--
																											--	--
																											--	--
																											--	--
																											--	--
																											--	--
																											--	--
																											--	--
																											--	--
																											--	--
																											--	--
																											--	--
																											--	--
																											--	--
																											--	--
																											--	--
																											--	--
																											--	--
																											--	--
																											--	--
																											--	--
																											--	--
																											--	--
																											--	--
																											--	--
																											--	--
																											--	--
																											--	--
																											--	--
																											--	--
																											--	--
																											--	--
																											--	--
																											--	--
																											--	--
																											--	--
																											--	--
																											--	--
																											--	--
																											--	--
																											--	--
																											--	--
																											--	--
																											--	--
																											--	--
																											--	--
																											--	--
																											--	--
																											--	--
																											--	--
																											--	--
																											--	--
																											--	--
																											--	--
																											--	--
																											--	--
																											--	--
																											--	--
																											--	--
																											--	--
																											--	--
																											--	--
																											--	--
																											--	--
																											--	--
																											--	--
																											--	--
																											--	--
																											--	--
																											--	--
																											--	--
																											--	--
																											--	--
																											--	--
																											--	--
																											--	--
																											--	--
																											--	--
																											--	--
																											--	--
																											--	--
																											--	--
																											--	--
																											--	--
																											--	--
																											--	--
																											--	--
																											--	--
																											--	--
																											--	--
																											--	--
																											--	--
																											--	--
																											--	--
																											--	--
																											--	--
																											--	--
																											--	--
																											--	--
																											--	--
																											--	--
																											--	--
																											--	--
																											--	--
																											--	--
																											--	--
																											--	--
																											--	--
																											--	--
																											--	--
																											--	--
																											--	--
																											--	--
																											--	--
																											--	--
																											--	--
																											--	--
																											--	--
																											--	--
																											--	--
																											--	--
																											--	--
																											--	--
																											--	--
																											--	--
																											--	--
																											--	--
																											--	--
																											--	--
																											--	--
																											--	--
																											--	--
																											--	--
																											--	--
																											--	--
																											--	--
																											--	--
																											--	--
																											--	--
																											--	--
																											--	--
																											--	--
																											--	--
																											--	--
																											--	--
																											--	--
																											--	--
																											--	--
																											--	--
																											--	--
																											--	--
																											--	--
																											--	--
																											--	--
																											--	--
																											--	--
																											--	--
																											--	--
																											--	--
																											--	--
																											--	--
																											--	--
																											--	--
																											--	--
																											--	--
																											--	--
																											--	--
																											--	--
																											--	--
																											--	--
																											--	--
																											--	--
																											--	--
																											--	--
																											--	--
																											--	--
																											--	--
																											--	--
																											--	--
																											--	--
																											--	--
																											--	--
																											--	--
																											--	--
																											--	--
																											--	--
																											--	--
																											--	--
																											--	--
																											--	--
																											--	--
																											--	--
																											--	--
																											--	--
																											--	--
																											--	--
																											--	--
																											--	--
																											--	--
																											--	--
																											--	--
																											--	--
																											--	--
																											--	--
																											--	--
																											--	--
																											--	--
																											--	--
																											--	--
																											--	--
																											--	--
																											--	--
																											--	--
																											--	--
																											--	--
																											--	--
																											--	--
																											--	--
																											--	--
																											--	--
																											--	--
																											--	--
																											--	--
																											--	--
																											--	--
																											--	--
																											--	--
																											--	--
																											--	--
																											--	--
																											--	--
																											--	--
																											--	--
																											--	--
																											--	--
																											--	--
																											--	--
																											--	--
																											--	--
																											--	--
																											--	--
																											--	--
																											--	--
																											--	--
																											--	--
																											--	--
																											--	--
																											--	--
																											--	--
																											--	--
																											--	--
																											--	--
																											--	--
																											--	--
																											--	--
																											--	--
																											--	--
																											--	--
																											--	--
																											--	--
																											--	--
																											--	--
																											--	--
																											--	--
																											--	--
																											--	--
																											--	--
																											--	--
																											--	--
																											--	--
																											--	--
																											--	--
																											--	--
																											--	--
																											--	--
																											--	--
																											--	--
																											--	--
																											--	--
																											--	--
																											--	--
																											--	--
																											--	--
																											--	--
																											--	--
																											--	--
																											--	--
																											--	--
																											--	--
																											--	--
																											--	--
																											--	--
																											--	--
																											--	--
																											--	--
																											--	--
																											--	--
																											--	--
																											--	--
																											--	--
																											--	--
																											--	--
																											--	--
																											--	--
																											--	--
																											--	--
																											--	--
																											--	--
																											--	--
																											--	--
																											--	--
																											--	--
																											--	--
																											--	--
																											--	--
																											--	--
																											--	--
																											--	--
																											--	--
																											--	--
																											--	--
																											--	--
																											--	--
																											--	--
																											--	--
																											--	--
																											--	--
																											--	--
																											--	--
																											--	--
																											--	--
																											--	--
																											--	--
																											--	--
																											--	--
																											--	--
																											--	--
																											--	--
																											--	--
																											--	--
																											--	--
																											--	--
																											--	--
																											--	--
																											--	--
																											--	--
																											--	--
																											--	--
																											--	--
																											--	--
																											--	--
																											--	--
																											--	--
																											--	--
																											--	--
																											--	--
																											--	--
																											--	--
																											--	--
																											--	--
																											--	--
																											--	--
																											--	--
																											--	--
																											--	--
																											--	--
																											--	--
																											--	--
																											--	--
																											--	--
																											--	--
																											--	--
																											--	--
																											--	--
																											--	--
																											--	--
																											--	--
																											--	--
																											--	--
																											--	--
																											--	--
																											--	--
																											--	--
																											--	--
																											--	--
																											--	--
																											--	--
																											--	--
																											--	--
																											--	--
																											--	--
																											--	--
																											--	--
																											--	--
																											--	--
																											--	--
																											--	--
																											--	--
																											--	--
																											--	--
																											--	--
																											--	--
																											--	--
																											--	--
																											--	--
																											--	--
																											--	--
																											--	--
																											--	--
																											--	--
																											--	--
																											--	--
																											--	--
																											--	--
																											--	--
																											--	--
																											--	--
																											--	--
[truncated: 4,144 more rows]
[truncated: 4 more columns]

## Sheet: Sheet2
	0		1		15		30		45		60		75		90
-0.016	-0.04775	-0.028	0.05457	-0.044	-0.11588	-0.028	-0.11586	-0.044	-0.18699	-0.232	-0.16739	-0.136	-0.15713	0	0.06537
-0.012	-0.03779	-0.024	0.06561	-0.04	-0.10843	-0.024	-0.10149	-0.04	-0.18376	-0.228	-0.1704	-0.132	-0.1613	0.004	0.09422
-0.008	-0.02267	-0.02	0.08412	-0.036	-0.10105	-0.02	-0.08567	-0.036	-0.18028	-0.224	-0.16904	-0.128	-0.15876	0.008	0.12693
-0.004	-0.00679	-0.016	0.10348	-0.032	-0.09301	-0.016	-0.06746	-0.032	-0.17718	-0.22	-0.16825	-0.124	-0.15704	0.012	0.16337
0	0.0088	-0.012	0.12289	-0.028	-0.08527	-0.012	-0.048	-0.028	-0.17423	-0.216	-0.16723	-0.12	-0.15547	0.016	0.20129
0.004	0.02621	-0.008	0.14371	-0.024	-0.07612	-0.008	-0.0273	-0.024	-0.17131	-0.212	-0.16623	-0.116	-0.1537	0.02	0.24118
0.008	0.04597	-0.004	0.16636	-0.02	-0.06587	-0.004	-0.00313	-0.02	-0.16786	-0.208	-0.16564	-0.112	-0.1517	0.024	0.28576
0.012	0.0683	0	0.18781	-0.016	-0.05485	0	0.01988	-0.016	-0.16501	-0.204	-0.16478	-0.108	-0.15	0.028	0.32638
0.016	0.09383	0.004	0.20997	-0.012	-0.04285	0.004	0.04489	-0.012	-0.16136	-0.2	-0.16388	-0.104	-0.14871	0.032	0.36814
0.02	0.12049	0.008	0.23229	-0.008	-0.02941	0.008	0.07237	-0.008	-0.1577	-0.196	-0.16319	-0.1	-0.14699	0.036	0.41268
0.024	0.15311	0.012	0.25767	-0.004	-0.01278	0.012	0.10253	-0.004	-0.15314	-0.192	-0.16248	-0.096	-0.14517	0.04	0.46025
0.028	0.18686	0.016	0.28306	0	0.00574	0.016	0.13523	-3.46945e-18	-0.1483	-0.188	-0.16168	-0.092	-0.14341	0.044	0.50972
0.032	0.22436	0.02	0.30926	0.004	0.02655	0.02	0.16836	0.004	-0.14273	-0.184	-0.16102	-0.088	-0.14191	0.048	0.55855
0.036	0.26804	0.024	0.33922	0.008	0.05373	0.024	0.20644	0.008	-0.13594	-0.18	-0.16012	-0.084	-0.13952	0.052	0.61345
0.04	0.31105	0.028	0.36838	0.012	0.08363	0.028	0.2453	0.012	-0.12874	-0.176	-0.15952	-0.08	-0.13819	0.056	0.667
0.044	0.35855	0.032	0.40086	0.016	0.11954	0.032	0.28584	0.016	-0.11958	-0.172	-0.1585	-0.076	-0.13557	0.06	0.72097
0.048	0.41235	0.036	0.4358	0.02	0.16161	0.036	0.33157	0.02	-0.10815	-0.168	-0.15771	-0.072	-0.13343	0.064	0.78018
0.052	0.47109	0.04	0.46829	0.024	0.20559	0.04	0.37269	0.024	-0.09613	-0.164	-0.15676	-0.068	-0.13127	0.068	0.83288
0.056	0.52365	0.044	0.50367	0.028	0.25505	0.044	0.41644	0.028	-0.08085	-0.16	-0.15588	-0.064	-0.12868	0.072	0.88891
0.06	0.58305	0.048	0.53883	0.032	0.30815	0.048	0.46313	0.032	-0.06193	-0.156	-0.15524	-0.06	-0.12645	0.076	0.95097
0.064	0.6501	0.052	0.58123	0.036	0.37209	0.052	0.51338	0.036	-0.03489	-0.152	-0.15422	-0.056	-0.12337	0.08	1.01818
0.068	0.71655	0.056	0.62384	0.04	0.43951	0.056	0.56602	0.04	-0.0004	-0.148	-0.15321	-0.052	-0.12019	0.084	1.09143
0.072	0.77751	0.06	0.66452	0.044	0.50929	0.06	0.6186	0.044	0.0434	-0.144	-0.15244	-0.048	-0.11684	0.088	1.1656
0.076	0.85176	0.064	0.70847	0.048	0.59115	0.064	0.67985	0.048	0.10449	-0.14	-0.15128	-0.044	-0.11283	0.092	1.25237
0.08	0.90609	0.068	0.7516	0.052	0.67016	0.068	0.74126	0.052	0.17337	-0.136	-0.1502	-0.04	-0.10866	0.096	1.33893
0.084	0.96687	0.072	0.80178	0.056	0.75507	0.072	0.8076	0.056	0.25429	-0.132	-0.14947	-0.036	-0.1038	0.1	1.42588
0.088	0.91227	0.076	0.85681	0.06	0.84284	0.076	0.885	0.06	0.34465	-0.128	-0.14812	-0.032	-0.09792	0.104	1.51812
0.092	0.75788	0.08	0.90757	0.064	0.92268	0.08	0.95798	0.064	0.43213	-0.124	-0.14723	-0.028	-0.09262	0.108	1.59814
0.096	0.75705	0.084	0.96195	0.068	1.00504	0.084	1.03829	0.068	0.52418	-0.12	-0.14604	-0.024	-0.0861	0.112	1.68099
0.1	0.6534	0.088	1.01597	0.072	1.08437	0.088	1.12412	0.072	0.61526	-0.116	-0.14485	-0.02	-0.07878	0.116	1.76588
0.104	-0.0002	0.092	1.07895	0.076	1.1732	0.092	1.21531	0.076	0.71884	-0.112	-0.14368	-0.016	-0.06969	0.12	1.85555
0.108	-0.00014	0.096	1.13942	0.08	1.26114	0.096	1.31067	0.08	0.82168	-0.108	-0.14249	-0.012	-0.0591	0.124	1.94596
0.112	-0.00032	0.1	1.11138	0.084	1.34583	0.1	1.40009	0.084	0.9209	-0.104	-0.14136	-0.008	-0.04756	0.128	2.02982
0.116	-0.0002	0.104	0.07492	0.088	1.43878	0.104	1.49656	0.088	1.02792	-0.1	-0.13967	-0.004	-0.03197	0.132	2.12025
0.12	-0.00019	0.108	0.04974	0.092	1.52272	0.108	1.58691	0.092	1.12492	-0.096	-0.13822	0	-0.01622	0.136	2.2063
0.124	-0.0002	0.112	0.06387	0.096	1.60827	0.112	1.67418	0.096	1.22339	-0.092	-0.13671	0.004	0.00358	0.14	2.28793
0.128	-0.0004	0.116	0.04685	0.1	1.69635	0.116	1.76771	0.1	1.3237	-0.088	-0.13499	0.008	0.0269	0.144	2.376
0.132	-0.00027	0.12	-0.0039	0.104	1.77281	0.12	1.8445	0.104	1.41361	-0.084	-0.13366	0.012	0.05202	0.148	2.44851
0.136	-0.00032	0.124	-0.00173	0.108	1.84996	0.124	1.92402	0.108	1.50493	-0.08	-0.13166	0.016	0.08239	0.152	2.52255
0.14	-0.00021	0.128	-0.00055	0.112	1.92528	0.128	2.00593	0.112	1.59208	-0.076	-0.13011	0.02	0.11613	0.156	2.59935
0.144	-0.00031	0.132	-0.00065	0.116	2.01175	0.132	2.08954	0.116	1.69022	-0.072	-0.12806	0.024	0.15913	0.16	2.67744
0.148	-0.00015	0.136	-0.0007	0.12	2.09427	0.136	2.17598	0.12	1.78312	-0.068	-0.12602	0.028	0.20723	0.164	2.76171
0.152	-0.00028	0.14	-0.00052	0.124	2.16971	0.14	2.25472	0.124	1.87095	-0.064	-0.12385	0.032	0.2585	0.168	2.83742
0.156	-0.00021	0.144	-0.00039	0.128	2.25196	0.144	2.33982	0.128	1.9671	-0.06	-0.12181	0.036	0.31864	0.172	2.91826
0.16	-0.00026	0.148	-0.00053	0.132	2.32281	0.148	2.41801	0.132	2.05172	-0.056	-0.1193	0.04	0.37966	0.176	2.99193
0.164	-0.00026	0.152	-0.00071	0.136	2.39468	0.152	2.49194	0.136	2.13727	-0.052	-0.11674	0.044	0.44646	0.18	3.06146
0.168	-0.00024	0.156	-0.00071	0.14	2.47229	0.156	2.57414	0.14	2.22875	-0.048	-0.11374	0.048	0.52021	0.184	3.13929
0.172	-9e-05	0.16	-0.00058	0.144	2.53197	0.16	2.62789	0.144	2.30769	-0.044	-0.11111	0.052	0.59035	0.188	3.20064
0.176	-0.0003	0.164	-0.00067	0.148	2.58475	0.164	2.69266	0.148	2.38747	-0.04	-0.10831	0.056	0.66436	0.192	3.26693
0.18	-0.0003	0.168	-0.0006	0.152	2.62938	0.168	2.76508	0.152	2.46554	-0.036	-0.10471	0.06	0.74063	0.196	3.33845
0.184	-0.00022	0.172	-0.00075	0.156	2.69779	0.172	2.83669	0.156	2.55338	-0.032	-0.10123	0.064	0.82642	0.2	3.40811
0.188	-0.00033	0.176	-0.00076	0.16	2.75998	0.176	2.90903	0.16	2.63595	-0.028	-0.09709	0.068	0.91081	0.204	3.48037
0.192	-0.00024	0.18	-0.00052	0.164	2.81635	0.18	2.96399	0.164	2.71131	-0.024	-0.09307	0.072	0.99087	0.208	3.54072
0.196	-0.00034	0.184	-0.00062	0.168	2.87192	0.184	3.02812	0.168	2.7924	-0.02	-0.08804	0.076	1.07762	0.212	3.60823
0.2	-0.00012	0.188	-0.00091	0.172	2.84571	0.188	3.0834	0.172	2.86164	-0.016	-0.08338	0.08	1.15719	0.216	3.66903
0.204	-0.00043	0.192	-0.00054	0.176	2.61893	0.192	3.13517	0.176	2.93343	-0.012	-0.07835	0.084	1.23963	0.22	3.72612
0.208	-0.00032	0.196	-0.00052	0.18	0.09965	0.196	3.19021	0.18	3.00885	-0.008	-0.07241	0.088	1.32513	0.224	3.79159
0.212	-0.00031	0.2	-0.00043	0.184	0.00016	0.2	3.22468	0.184	3.07124	-0.004	-0.06659	0.092	1.40251	0.228	3.84125
0.216	-0.00063	0.204	-0.00048	0.188	0.00027	0.204	3.235	0.188	3.13631	1.04083e-17	-0.05964	0.096	1.48303	0.232	3.89531
0.22	-0.00027	0.208	-0.00074	0.192	-4e-05	0.208	3.24932	0.192	3.19772	0.004	-0.05245	0.1	1.56088	0.236	3.95191
0.224	-0.00022	0.212	-0.0005	0.196	0.00021	0.212	3.24109	0.196	3.26874	0.008	-0.04355	0.104	1.64764	0.24	4.00925
0.228	-0.00035	0.216	-0.00052	0.2	-8e-05	0.216	1.7201	0.2	3.33399	0.012	-0.03387	0.108	1.73116	0.244	4.06817
0.232	-0.00029	0.22	-0.00059	0.204	-5e-05	0.22	-0.00114	0.204	3.39062	0.016	-0.02352	0.112	1.80863	0.248	4.11687
0.236	-0.00036	0.224	-0.00058	0.208	7e-05	0.224	-0.00099	0.208	3.45569	0.02	-0.01082	0.116	1.8952	0.252	4.17371
0.24	-0.00022	0.228	-0.00049	0.212	4e-05	0.228	-0.00074	0.212	3.50768	0.024	0.00369	0.12	1.972	0.256	4.22499
0.244	-0.00019	0.232	-0.00051	0.216	0.00011	0.232	-0.00106	0.216	3.55791	0.028	0.02076	0.124	2.05306	0.26	4.27425
0.248	-0.00023	0.236	-0.00049	0.22	0.00015	0.236	-0.00102	0.22	3.61393	0.032	0.04353	0.128	2.1397	0.264	4.3326
0.252	-0.00032	0.24	-0.00052	0.224	0.00013	0.24	-0.00091	0.224	3.66017	0.036	0.0681	0.132	2.21729	0.268	4.37418
0.256	-0.00025	0.244	-0.00062	0.228	2e-05	0.244	-0.00106	0.228	3.71041	0.04	0.10058	0.136	2.2976	0.272	4.42086
0.26	-0.00035	0.248	-0.00064	0.232	1e-05	0.248	-0.00111	0.232	3.75581	0.044	0.14236	0.14	2.37285	0.276	4.46856
0.264	-0.00042	0.252	-0.00043	0.236	2e-05	0.252	-0.00096	0.236	3.80963	0.048	0.19532	0.144	2.4551	0.28	4.51437
0.268	-0.00021	0.256	-0.00037	0.24	-0.00023	0.256	-0.00083	0.24	3.85634	0.052	0.25903	0.148	2.53264	0.284	4.55922
0.272	5e-05	0.26	-0.00056	0.244	1.38778e-17	0.26	-0.00111	0.244	3.89665	0.056	0.329	0.152	2.60431	0.288	4.59684
0.276	-0.00044	0.264	-0.00049	0.248	0.0001	0.264	-0.00104	0.248	3.95031	0.06	0.41524	0.156	2.68714	0.292	4.64353
0.28	-0.00015	0.268	-0.00043	0.252	-0.0001	0.268	-0.00109	0.252	3.99463	0.064	0.50501	0.16	2.75976	0.296	4.6842
0.284	-0.00018	0.272	-0.00045	0.256	0.0001	0.272	-0.00094	0.256	4.04232	0.068	0.59912	0.164	2.83721	0.3	4.72559
0.288	-0.0003	0.276	-8e-05	0.26	0.00018	0.276	-0.00119	0.26	4.09267	0.072	0.70442	0.168	2.91904	0.304	4.77623
0.292	-0.00028	0.28	-0.00026	0.264	0.00024	0.28	-0.00093	0.264	4.12718	0.076	0.79856	0.172	2.98721	0.308	4.80783
0.296	-0.00032	0.284	-8e-05	0.268	0.00013	0.284	-0.0011	0.268	4.16518	0.08	0.89618	0.176	3.05835	0.312	4.84237
0.3	-0.00017	0.288	-0.00048	0.272	0.0002	0.288	-0.00109	0.272	4.19624	0.084	0.99371	0.18	3.12274	0.316	4.87751
0.304	-0.00038	0.292	-0.00046	0.276	-5e-05	0.292	-0.00145	0.276	4.23764	0.088	1.09359	0.184	3.19577	0.32	4.91421
0.308	-0.00031	0.296	-0.00045	0.28	0.0001	0.296	-0.00106	0.28	4.27533	0.092	1.196	0.188	3.26658	0.324	4.95111
0.312	-0.00027	0.3	-0.00031	0.284	0.00046	0.3	-0.00085	0.284	4.30531	0.096	1.2929	0.192	3.32991	0.328	4.97905
0.316	-0.00029	0.304	-0.00018	0.288	0.00015	0.304	-0.00097	0.288	4.34161	0.1	1.39897	0.196	3.40438	0.332	5.01688
0.32	-0.00023	0.308	-0.00029	0.292	5e-05	0.308	-0.00111	0.292	4.34449	0.104	1.50091	0.2	3.46852	0.336	5.05061
0.324	-0.00014	0.312	-8e-05	0.296	0.00032	0.312	-0.00087	0.296	4.32093	0.108	1.60141	0.204	3.53725	0.34	5.08323
0.328	-0.00048	0.316	-0.00016	0.3	0.00025	0.316	-0.00086	0.3	4.27825	0.112	1.71012	0.208	3.60794	0.344	5.1105
0.332	-0.00017	0.32	-0.00029	0.304	0.00019	0.32	-0.0009	0.304	4.22678	0.116	1.80003	0.212	3.66425	0.348	5.12571
0.336	-0.00017	0.324	-0.00011	0.308	5e-05	0.324	-0.00102	0.308	4.0979	0.12	1.88981	0.216	3.72222	0.352	5.14384
0.34	-0.00018	0.328	0.00017	0.312	0.00024	0.328	-0.0008	0.312	3.85746	0.124	1.9763	0.22	3.77473	0.356	5.16133
0.344	-0.00013	0.332	-0.00011	0.316	0.00017	0.332	-0.00093	0.316	1.69835	0.128	2.06834	0.224	3.83567	0.36	5.18239
0.348	-0.00016	0.336	4e-05	0.32	0.00016	0.336	-0.00081	0.32	0.00046	0.132	2.1619	0.228	3.89277	0.364	5.20492
0.352	4e-05	0.34	9e-05	0.324	0.00027	0.34	-0.00095	0.324	0.00036	0.136	2.24856	0.232	3.94435	0.368	5.21953
0.356	-0.00039	0.344	-0.00024	0.328	0.00029	0.344	-0.00106	0.328	0.00013	0.14	2.34612	0.236	4.00829	0.372	5.24388
0.36	-0.00017	0.348	-3e-05	0.332	0.00029	0.348	-0.00105	0.332	0.00017	0.144	2.43679	0.24	4.0598	0.376	5.25514
0.364	-0.0002	0.352	0.0001	0.336	0.00016	0.352	-0.00115	0.336	-3e-05	0.148	2.52572	0.244	4.11364	0.38	5.26309
0.368	-7e-05	0.356	-1e-05	0.34	0.00011	0.356	-0.00122	0.34	0.00027	0.152	2.61995	0.248	4.16983	0.384	5.26596
0.372	-0.00013	0.36	2e-05	0.344	0.00031	0.36	-0.00114	0.344	-7e-05	0.156	2.69444	0.252	4.21266	0.388	5.25341
0.376	-0.00016	0.364	-0.00012	0.348	0.0001	0.364	-0.00081	0.348	5e-05	0.16	2.77208	0.256	4.25624	0.392	5.24261
0.38	-0.00033	0.368	0	0.352	0.00035	0.368	-0.00104	0.352	0.00019	0.164	2.84998	0.26	4.29646	0.396	5.23638
0.384	0	0.372	3e-05	0.356	0.00025	0.372	-0.00093	0.356	-6e-05	0.168	2.92744	0.264	4.34552	0.4	5.23444
0.388	-0.00016	0.376	-9e-05	0.36	0.00053	0.376	-0.001	0.36	2e-05	0.172	3.0067	0.268	4.38766	0.404	5.23149
0.392	0	0.38	0.00027	0.364	0.00046	0.38	-0.00073	0.364	-0.0001	0.176	3.07992	0.272	4.42575	0.408	5.21903
0.396	-0.00015	0.384	-0.00011	0.368	0.00025	0.384	-0.00085	0.368	7e-05	0.18	3.16168	0.276	4.47524	0.412	5.13139
0.4	-0.00022	0.388	-0.00014	0.372	0.00018	0.388	-0.00094	0.372	-0.00022	0.184	3.23477	0.28	4.51129	0.416	4.05778
0.404	3e-05	0.392	0.00016	0.376	0.00045	0.392	-0.00098	0.376	1e-05	0.188	3.30402	0.284	4.55043	0.42	0.76647
0.408	5e-05	0.396	-2e-05	0.38	0.00038	0.396	-0.00076	0.38	0.00012	0.192	3.38086	0.288	4.59112	0.424	0.00153
0.412	3e-05	0.4	0.00016	0.384	0.00025	0.4	-0.0007	0.384	0.00011	0.196	3.44234	0.292	4.61927	0.428	0.00127
0.416	0	0.404	0.00025	0.388	0.00045	0.404	-0.00061	0.388	-0.00012	0.2	3.50427	0.296	4.6496	0.432	0.00103
0.42	-1e-05	0.408	-0.0001	0.392	0.00024	0.408	-0.00086	0.392	0	0.204	3.56615	0.3	4.6671	0.436	0.00107
0.424	8e-05	0.412	0.00019	0.396	0.00069	0.412	-0.00067	0.396	6e-05	0.208	3.62857	0.304	4.69219	0.44	0.00112
0.428	-1e-05	0.416	0	0.4	0.00029	0.416	-0.00071	0.4	-4e-05	0.212	3.69262	0.308	4.71605	0.444	0.0008
0.432	-0.00026	0.42	0.00018	0.404	0.00057	0.42	-0.00071	0.404	-4e-05	0.216	3.75024	0.312	4.73925	0.448	0.00095
0.436	-7e-05	0.424	5e-05	0.408	0.00053	0.424	-0.00075	0.408	0.00022	0.22	3.81626	0.316	4.77028	0.452	0.00079
0.44	-8e-05	0.428	9e-05	0.412	0.00047	0.428	-0.00068	0.412	0	0.224	3.87563	0.32	4.79514	0.456	0.00111
0.444	0.00014	0.432	-0.0001	0.416	0.00072	0.432	-0.00085	0.416	0.00013	0.228	3.93157	0.324	4.81906	0.46	0.00116
0.448	-0.00022	0.436	0.00011	0.42	0.00045	0.436	-0.00062	0.42	0.00011	0.232	3.99451	0.328	4.82896	0.464	0.00085
0.452	-2e-05	0.44	0.00012	0.424	0.00038	0.44	-0.00079	0.424	-0.00018	0.236	4.04079	0.332	4.83421	0.468	0.00087
0.456	-7e-05	0.444	0.00051	0.428	0.00043	0.444	-0.0007	0.428	-2e-05	0.24	4.09024	0.336	4.84508	0.472	0.00103
0.46	7e-05	0.448	0.00023	0.432	0.00018	0.448	-0.00056	0.432	-0.00015	0.244	4.14243	0.34	4.85815	0.476	0.00079
0.464	-4e-05	0.452	0.00047	0.436	0.00065	0.452	-0.00061	0.436	0.00022	0.248	4.1935	0.344	4.88763	0.48	0.00093
0.468	0	0.456	0.00044	0.44	0.00035	0.456	-0.00069	0.44	0.00014	0.252	4.2405	0.348	4.91634	0.484	0.00057
0.472	-8e-05	0.46	0.00014	0.444	0.0002	0.46	-0.00068	0.444	0.00014	0.256	4.28178	0.352	4.9404	0.488	0.00095
0.476	-0.0001	0.464	0.00037	0.448	0.00032	0.464	-0.00079	0.448	3e-05	0.26	4.32663	0.356	4.97013	0.492	0.00099
0.48	-4e-05	0.468	0.00039	0.452	0.00076	0.468	-0.00075	0.452	0.00016	0.264	4.35937	0.36	4.9745	0.496	0.0009
0.484	-3e-05	0.472	0.00038	0.456	0.00056	0.472	-0.00051	0.456	0.00042	0.268	4.39205	0.364	4.98437	0.5	0.00092
0.488	2e-05	0.476	0.00029	0.46	0.00047	0.476	-0.00076	0.46	0.00015	0.272	4.43073	0.368	4.99779	0.504	0.0007
0.492	-0.00035	0.48	0.00015	0.464	0.00062	0.48	-0.00062	0.464	7e-05	0.276	4.45466	0.372	4.98346	0.508	0.00098
0.496	-6e-05	0.484	0.00036	0.468	0.00047	0.484	-0.0005	0.468	-0.0002	0.28	4.48408	0.376	4.97605	0.512	0.00103
0.5	-0.0001	0.488	-0.00012	0.472	0.00053	0.488	-0.00048	0.472	0.00011	0.284	4.52147	0.38	4.95224	0.516	0.00091
0.504	5e-05	0.492	0.00033	0.476	0.00066	0.492	-0.00047	0.476	0.00014	0.288	4.5584	0.384	4.92979	0.52	0.00098
0.508	0.00012	0.496	0.00043	0.48	0.00083	0.496	-0.00046	0.48	0.00024	0.292	4.60121	0.388	4.80644	0.524	0.001
0.512	0.00018	0.5	0.00055	0.484	0.00073	0.5	-0.00061	0.484	0.00012	0.296	4.63538	0.392	2.76968	0.528	0.00101
0.516	-6e-05	0.504	0.00032	0.488	0.00049	0.504	-0.0005	0.488	0.00022	0.3	4.6679	0.396	0.00049	0.532	0.00086
0.52	-0.00033	0.508	0.00048	0.492	0.0007	0.508	-0.00049	0.492	0.00038	0.304	4.69117	0.4	0.00061	0.536	0.00076
0.524	0.00011	0.512	0.00026	0.496	0.00047	0.512	-0.00039	0.496	2e-05	0.308	4.68848	0.404	0.00051	0.54	0.00079
0.528	2e-05	0.516	0.00065	0.5	0.00062	0.516	-0.00047	0.5	5e-05	0.312	4.68514	0.408	0.0002	0.544	0.00094
0.532	-0.00011	0.52	0.00025	0.504	0.00056	0.52	-0.00042	0.504	-5e-05	0.316	4.66384	0.412	0.00037	0.548	0.00091
0.536	-0.0001	0.524	0.0007	0.508	0.00087	0.524	-0.00045	0.508	-4e-05	0.32	4.62634	0.416	0.00014	0.552	0.00102
0.54	-5e-05	0.528	0.00075	0.512	0.00082	0.528	-0.00043	0.512	0.00028	0.324	4.53767	0.42	0.00023	0.556	0.00107
0.544	-9e-05	0.532	0.0003	0.516	0.00075	0.532	-0.00056	0.516	0.00038	0.328	4.36583	0.424	0.00036	0.56	0.00086
0.548	0.00012	0.536	0.00064	0.52	0.00081	0.536	-0.00074	0.52	0.00061	0.332	1.73031	0.428	0.00024	0.564	0.00076
0.552	-8e-05	0.54	0.00029	0.524	0.00081	0.54	-0.00047	0.524	0.00018	0.336	-0.00038	0.432	0.00025	0.568	0.00118
0.556	0.00011	0.544	0.00054	0.528	0.00096	0.544	-0.00052	0.528	0.00013	0.34	-4e-05	0.436	0.00016	0.572	0.00101
0.56	-0.00012	0.548	0.00074	0.532	0.00076	0.548	-0.00062	0.532	0.00017	0.344	-9e-05	0.44	0.00016	0.576	0.00112
0.564	5e-05	0.552	0.00042	0.536	0.00101	0.552	-0.00046	0.536	0.00037	0.348	-0.00031	0.444	7e-05	0.58	0.00102
0.568	-0.00018	0.556	0.00047	0.54	0.00084	0.556	-0.0003	0.54	0.00017	0.352	-2e-05	0.448	5e-05	0.584	0.00098
0.572	0.00011	0.56	0.00058	0.544	0.00082	0.56	-0.00045	0.544	0.0003	0.356	-0.00038	0.452	-0.00022	0.588	0.00089
0.576	1e-05	0.564	0.00053	0.548	0.00063	0.564	-0.00052	0.548	0.00045	0.36	-0.00047	0.456	-0.00012	0.592	0.00095
0.58	5e-05	0.568	0.00055	0.552	0.00066	0.568	-0.00035	0.552	0.00015	0.364	-0.00032	0.46	0.00013	0.596	0.00064
0.584	-0.00017	0.572	0.00075	0.556	0.00087	0.572	-0.00037	0.556	0.0004	0.368	-0.0004	0.464	0.00022	0.6	0.00099
0.588	0.0002	0.576	0.00054	0.56	0.00074	0.576	-0.00036	0.56	0.00045	0.372	-0.00017	0.468	0.00023	0.604	0.00109
0.592	-0.00017	0.58	0.00059	0.564	0.00086	0.58	-0.00029	0.564	0.00031	0.376	-0.00024	0.472	0.00017	0.608	0.00092
0.596	-0.00017	0.584	0.00057	0.568	0.00092	0.584	-0.00038	0.568	0.00058	0.38	-0.00035	0.476	4e-05	0.612	0.0011
0.6	0.00032	0.588	0.00049	0.572	0.00077	0.588	-0.00054	0.572	0.00032	0.384	-0.00034	0.48	-0.00016	0.616	0.00102
0.604	3e-05	0.592	0.00056	0.576	0.00086	0.592	-0.00019	0.576	0.00038	0.388	-0.00048	0.484	0.00011	0.62	0.00099
0.608	0.00039	0.596	0.0008	0.58	0.00096	0.596	-0.00042	0.58	0.00034	0.392	-0.00052	0.488	0.0001	0.624	0.00118
0.612	6e-05	0.6	0.00065	0.584	0.00084	0.6	-0.0003	0.584	7e-05	0.396	-0.00023	0.492	0.00041	0.628	0.00114
0.616	0.00041	0.604	0.00088	0.588	0.00092	0.604	-0.00016	0.588	0.00053	0.4	-0.00036	0.496	3e-05	0.632	0.00092
0.62	-6e-05	0.608	0.00048	0.592	0.00077	0.608	-0.00047	0.592	0.00058	0.404	-0.00029	0.5	0.00012	0.636	0.00103
0.624	-7e-05	0.612	0.0003	0.596	0.00081	0.612	-0.00045	0.596	0.00031	0.408	-0.00032	0.504	0.00021	0.64	0.001
0.628	5e-05	0.616	0.00072	0.6	0.00081	0.616	-0.00043	0.6	6e-05	0.412	-0.00025	0.508	0.00019	0.644	0.00107
0.632	0.00013	0.62	0.00058	0.604	0.00085	0.62	-0.00028	0.604	9e-05	0.416	-0.00058	0.512	0	0.648	0.00122
0.636	2e-05	0.624	0.00069	0.608	0.00086	0.624	-0.00012	0.608	0.00043	0.42	-0.00029	0.516	0.0004	0.652	0.0009
0.64	9e-05	0.628	0.00073	0.612	0.00065	0.628	-0.00026	0.612	0.00073	0.424	-0.0002	0.52	0.0003	0.656	0.00121
0.644	8e-05	0.632	0.00064	0.616	0.00073	0.632	-0.0002	0.616	0.00035	0.428	-0.00039	0.524	4e-05	0.66	0.00106
0.648	-3e-05	0.636	0.00061	0.62	0.00091	0.636	-0.00032	0.62	0.00014	0.432	-0.00015	0.528	7e-05	0.664	0.00109
0.652	7e-05	0.64	0.00053	0.624	0.00098	0.64	-0.0003	0.624	0.00039	0.436	-0.00011	0.532	0.00029	0.668	0.00123
0.656	0.00016	0.644	0.00066	0.628	0.00084	0.644	-0.00024	0.628	0.00041	0.44	-0.0006	0.536	0.00024	0.672	0.00121
0.66	5e-05	0.648	0.00068	0.632	0.00106	0.648	2e-05	0.632	0.00106	0.444	-0.00025	0.54	0.00037	0.676	0.00087
0.664	4e-05	0.652	0.00104	0.636	0.00116	0.652	-0.00015	0.636	0.00026	0.448	-0.00031	0.544	0.0002	0.68	0.00121
0.668	5e-05	0.656	0.00061	0.64	0.00094	0.656	-0.00017	0.64	0.00029	0.452	-0.00028	0.548	0.00017	0.684	0.00106
0.672	0.00023	0.66	0.00066	0.644	0.00104	0.66	-0.0001	0.644	0.00044	0.456	-0.00033	0.552	0.00015	0.688	0.00124
0.676	-0.00012	0.664	0.0006	0.648	0.00093	0.664	-0.00028	0.648	0.0005	0.46	-0.00039	0.556	0.00037	0.692	0.00102
0.68	-1e-05	0.668	0.00087	0.652	0.00116	0.668	-2e-05	0.652	0.00054	0.464	-0.00046	0.56	4e-05	0.696	0.00129
0.684	5e-05	0.672	0.00083	0.656	0.00097	0.672	-6e-05	0.656	0.00062	0.468	-0.00023	0.564	0.00055	0.7	0.00132
0.688	0.00013	0.676	0.00064	0.66	0.00114	0.676	-6e-05	0.66	0.00075	0.472	-0.00047	0.568	0.00026	0.704	0.00128
0.692	-0.00039	0.68	0.00095	0.664	0.00106	0.68	-6e-05	0.664	0.00044	0.476	-0.00011	0.572	0.00025	0.708	0.00106
0.696	0.00015	0.684	0.00072	0.668	0.00098	0.684	-0.00052	0.668	0.00067	0.48	-0.00031	0.576	0.00029	0.712	0.00135
0.7	0.00015	0.688	0.00071	0.672	0.00112	0.688	-4e-05	0.672	0.00042	0.484	-0.0003	0.58	7e-05	0.716	0.00107
0.704	0.00011	0.692	0.00081	0.676	0.00112	0.692	8e-05	0.676	0.00059	0.488	-0.00044	0.584	0.00036	0.72	0.00116
0.708	0.00016	0.696	0.00096	0.68	0.00109	0.696	0.00014	0.68	0.00065	0.492	-0.00032	0.588	0.00026	0.724	0.0014
0.712	-0.00014	0.7	0.00096	0.684	0.00119	0.7	0.00018	0.684	0.00076	0.496	-0.00033	0.592	0.00031	0.728	0.0013
0.716	0.0002	0.704	0.00087	0.688	0.00102	0.704	-0.0002	0.688	0.00083	0.5	-0.00037	0.596	0.0004	0.732	0.00127
0.72	8e-05	0.708	0.00075	0.692	0.00111	0.708	-0.00014	0.692	0.00067	0.504	-0.0003	0.6	0.00025	0.736	0.00123
0.724	0.00023	0.712	0.00075	0.696	0.00128	0.712	-0.00014	0.696	0.00048	0.508	-0.00024	0.604	0.00022	0.74	0.0013
0.728	-0.00013	0.716	0.0006	0.7	0.00114	0.716	-1e-05	0.7	0.00068	0.512	-0.00014	0.608	0.0004	0.744	0.00122
0.732	0.00021	0.72	0.00093	0.704	0.00108	0.72	0.00014	0.704	0.00046	0.516	-0.00011	0.612	0.0004	0.748	0.00138
0.736	9e-05	0.724	0.00085	0.708	0.00105	0.724	-9e-05	0.708	0.0007	0.52	-0.00022	0.616	0.00038	0.752	0.00113
0.74	6e-05	0.728	0.00084	0.712	0.00125	0.728	0.00016	0.712	0.00094	0.524	-0.0001	0.62	0.00024	0.756	0.00139
0.744	0.00021	0.732	0.00073	0.716	0.00119	0.732	-0.00016	0.716	0.00056	0.528	-0.00033	0.624	0.00017	0.76	0.00134
0.748	0.00019	0.736	0.00068	0.72	0.00137	0.736	-4e-05	0.72	0.00054	0.532	-0.00019	0.628	0.00022	0.764	0.00114
0.752	9e-05	0.74	0.00072	0.724	0.00139	0.74	0.00011	0.724	0.00057	0.536	-0.00021	0.632	0.00043	0.768	0.00141
0.756	0.00029	0.744	0.00085	0.728	0.00095	0.744	0.00015	0.728	0.00053	0.54	0.00011	0.636	0.00051	0.772	0.00126
0.76	0.00016	0.748	0.00104	0.732	0.00101	0.748	7e-05	0.732	0.00084	0.544	-0.00017	0.64	0.00035	0.776	0.00134
0.764	0.00018	0.752	0.00085	0.736	0.00145	0.752	7e-05	0.736	0.00064	0.548	-0.00022	0.644	0.00057	0.78	0.00116
0.768	8e-05	0.756	0.00102	0.74	0.00126	0.756	9e-05	0.74	0.00063	0.552	-4e-05	0.648	0.00038	0.784	0.00124
0.772	9e-05	0.76	0.00101	0.744	0.00109	0.76	0	0.744	0.00068	0.556	-0.00037	0.652	0.00032	0.788	0.00149
0.776	0.00015	0.764	0.00102	0.748	0.00144	0.764	0.00014	0.748	0.00084	0.56	-0.00034	0.656	0.00051	0.792	0.00156
0.78	0.00021	0.768	0.00095	0.752	0.00132	0.768	0.00021	0.752	0.00097	0.564	-0.00038	0.66	0.00026	0.796	0.00128
0.784	0.00036	0.772	0.00108	0.756	0.00124	0.772	0.00059	0.756	0.00076	0.568	-0.00013	0.664	0.00043	0.8	0.00131
0.788	0.00011	0.776	0.00082	0.76	0.0016	0.776	6e-05	0.76	0.00071	0.572	-0.00034	0.668	0.0004	0.804	0.00134
0.792	6e-05	0.78	0.00091	0.764	0.001	0.78	0.00043	0.764	0.00086	0.576	-9e-05	0.672	0.00046	0.808	0.00125
0.796	0.00029	0.784	0.00075	0.768	0.00161	0.784	5e-05	0.768	0.00075	0.58	-0.00012	0.676	0.00047	0.812	0.00125
0.8	9e-05	0.788	0.00084	0.772	0.00136	0.788	0.00015	0.772	0.00081	0.584	5e-05	0.68	0.00043	0.816	0.00139
0.804	0.00036	0.792	0.0008	0.776	0.00134	0.792	0.00019	0.776	0.00076	0.588	-0.00026	0.684	0.00061	0.82	0.00137
0.808	0.00016	0.796	0.00095	0.78	0.0013	0.796	-1e-05	0.78	0.00088	0.592	7e-05	0.688	0.00064	0.824	0.00152
0.812	0.00018	0.8	0.00125	0.784	0.00122	0.8	7e-05	0.784	0.00076	0.596	-0.00015	0.692	0.00056	0.828	0.00128
0.816	0.0003	0.804	0.00115	0.788	0.0015	0.804	0.00037	0.788	0.0008	0.6	0.00016	0.696	0.00055	0.832	0.00121
0.82	0.00021	0.808	0.00108	0.792	0.00144	0.808	0.00022	0.792	0.00064	0.604	-0.00019	0.7	0.00031	0.836	0.00126
0.824	9e-05	0.812	0.0009	0.796	0.00126	0.812	0.00033	0.796	0.0009	0.608	-8e-05	0.704	0.00045	0.84	0.00133
0.828	0.00031	0.816	0.00112	0.8	0.00131	0.816	0.00018	0.8	0.00097	0.612	0.00015	0.708	0.00029	0.844	0.0015
0.832	0	0.82	0.0012	0.804	0.00149	0.82	0.00027	0.804	0.00103	0.616	-0.00018	0.712	0.00041	0.848	0.00154
0.836	0.00017	0.824	0.00113	0.808	0.00135	0.824	0.0002	0.808	0.00055	0.62	8e-05	0.716	0.00057	0.852	0.00118
0.84	0.00033	0.828	0.0012	0.812	0.00135	0.828	0.00055	0.812	0.00086	0.624	2.77556e-17	0.72	0.00041	0.856	0.00106
0.844	0.00025	0.832	0.00111	0.816	0.00152	0.832	0.00028	0.816	0.00086	0.628	-0.00017	0.724	0.00027	0.86	0.0016
0.848	0.00039	0.836	0.00128	0.82	0.00145	0.836	0.00017	0.82	0.00081	0.632	-0.00011	0.728	0.00076	0.864	0.00133
0.852	0.0002	0.84	0.0011	0.824	0.00152	0.84	0.00021	0.824	0.00098	0.636	-0.00022	0.732	0.00074	0.868	0.00146
0.856	2e-05	0.844	0.0011	0.828	0.00139	0.844	-3e-05	0.828	0.0009	0.64	0.00016	0.736	0.00065	0.872	0.00155
0.86	0.00031	0.848	0.00129	0.832	0.0016	0.848	0.00014	0.832	0.00099	0.644	3e-05	0.74	0.00072	0.876	0.00137
0.864	0.00012	0.852	0.00108	0.836	0.00125	0.852	0.00037	0.836	0.00072	0.648	0.00022	0.744	0.00062	0.88	0.00129
0.868	0.00021	0.856	0.00094	0.84	0.00154	0.856	0.00056	0.84	0.00084	0.652	7e-05	0.748	0.00042	0.884	0.00154
0.872	8e-05	0.86	0.00106	0.844	0.00158	0.86	0.00025	0.844	0.00106	0.656	-2e-05	0.752	0.00042	0.888	0.00151
0.876	0	0.864	0.001	0.848	0.00138	0.864	0.00013	0.848	0.00064	0.66	0.00023	0.756	0.00045	0.892	0.00149
0.88	0.00023	0.868	0.0014	0.852	0.00149	0.868	0.00025	0.852	0.00076	0.664	2e-05	0.76	0.00062	0.896	0.00116
0.884	3e-05	0.872	0.00128	0.856	0.00173	0.872	0.00054	0.856	0.00124	0.668	0.00014	0.764	0.00077	0.9	0.00148
0.888	0.00029	0.876	0.00095	0.86	0.00162	0.876	0.00033	0.86	0.00118	0.672	-4e-05	0.768	0.00079	0.904	0.00142
0.892	0.00022	0.88	0.00117	0.864	0.00156	0.88	0.00021	0.864	0.001	0.676	-0.00011	0.772	0.00059	0.908	0.00156
0.896	0.00023	0.884	0.00114	0.868	0.0016	0.884	0.00032	0.868	0.00108	0.68	0.00017	0.776	0.00068	0.912	0.00128
0.9	0.00025	0.888	0.00117	0.872	0.0016	0.888	0.00041	0.872	0.00116	0.684	0.00017	0.78	0.00048	0.916	0.0015
0.904	0.00027	0.892	0.00133	0.876	0.00148	0.892	0.0003	0.876	0.00114	0.688	1e-05	0.784	0.00059	0.92	0.00157
0.908	4e-05	0.896	0.00125	0.88	0.00179	0.896	0.00049	0.88	0.00134	0.692	4e-05	0.788	0.00055	0.924	0.00148
0.912	0.00034	0.9	0.00139	0.884	0.00155	0.9	0.00033	0.884	0.00134	0.696	9e-05	0.792	0.00075	0.928	0.00135
0.916	-1e-05	0.904	0.00123	0.888	0.00176	0.904	0.00062	0.888	0.00092	0.7	0.0001	0.796	0.00026	0.932	0.00162
0.92	0.00016	0.908	0.00117	0.892	0.00153	0.908	0.00035	0.892	0.00099	0.704	0.00011	0.8	0.00072	0.936	0.00143
0.924	0	0.912	0.00121	0.896	0.00159	0.912	0.00015	0.896	0.00128	0.708	6e-05	0.804	0.00075	0.94	0.00158
0.928	0.00012	0.916	0.00137	0.9	0.00196	0.916	0.00032	0.9	0.00113	0.712	0.0002	0.808	0.00087	0.944	0.00162
0.932	0.0001	0.92	0.0015	0.904	0.00145	0.92	0.00071	0.904	0.00128	0.716	0.00016	0.812	0.00068	0.948	0.00159
0.936	0.00024	0.924	0.00134	0.908	0.00168	0.924	0.00058	0.908	0.00114	0.72	0.00035	0.816	0.00061	0.952	0.00139
0.94	0.00016	0.928	0.00114	0.912	0.00162	0.928	0.00049	0.912	0.00104	0.724	7e-05	0.82	0.00057	0.956	0.0017
0.944	0.00021	0.932	0.00115	0.916	0.00168	0.932	0.00044	0.916	0.00095	0.728	0.00051	0.824	0.00088	0.96	0.00176
0.948	0	0.936	0.00112	0.92	0.00148	0.936	0.00058	0.92	0.00113	0.732	2e-05	0.828	0.00074	0.964	0.00163
0.952	0.00047	0.94	0.0013	0.924	0.00142	0.94	0.00043	0.924	0.0012	0.736	0.00011	0.832	0.00072	0.968	0.00161
0.956	0.00026	0.944	0.00139	0.928	0.00183	0.944	0.00041	0.928	0.00127	0.74	3e-05	0.836	0.00082	0.972	0.00174
0.96	0.00022	0.948	0.00127	0.932	0.00156	0.948	0.00052	0.932	0.00118	0.744	0.00037	0.84	0.00071	0.976	0.00178
0.964	0.00041	0.952	0.00148	0.936	0.00163	0.952	0.00075	0.936	0.00105	0.748	0.00017	0.844	0.00083	0.98	0.00152
0.968	6e-05	0.956	0.00106	0.94	0.00148	0.956	0.00068	0.94	0.00119	0.752	0.00021	0.848	0.0008	0.984	0.00153
0.972	0.00025	0.96	0.00151	0.944	0.00177	0.96	0.00031	0.944	0.00127	0.756	0.00026	0.852	0.00065	0.988	0.00157
0.976	8e-05	0.964	0.00155	0.948	0.00175	0.964	0.00053	0.948	0.00132	0.76	0.00026	0.856	0.00074	0.992	0.00189
0.98	0.00038	0.968	0.0012	0.952	0.00165	0.968	0.00053	0.952	0.00132	0.764	0.00023	0.86	0.00086	0.996	0.00175
0.809	-0.00793	0.797	-0.00658	0.956	-0.00613	0.797	-0.00741	0.781	-0.00676	0.593	-0.00761	0.689	-0.00717	0.825	-0.00621
0.809	-0.00793	0.797	-0.00658	0.96	-0.00613	0.797	-0.00741	0.781	-0.00676	0.593	-0.00761	0.689	-0.00717	0.825	-0.00621
0.809	-0.00793	0.797	-0.00658	0.964	-0.00613	0.797	-0.00741	0.781	-0.00676	0.593	-0.00761	0.689	-0.00717	0.825	-0.00621
0.809	-0.00793	0.797	-0.00658	0.968	-0.00613	0.797	-0.00741	0.781	-0.00676	0.593	-0.00761	0.689	-0.00717	0.825	-0.00621
0.809	-0.00793	0.797	-0.00658	0.972	-0.00613	0.797	-0.00741	0.781	-0.00676	0.593	-0.00761	0.689	-0.00717	0.825	-0.00621
0.809	-0.00793	0.797	-0.00658	0.976	-0.00613	0.797	-0.00741	0.781	-0.00676	0.593	-0.00761	0.689	-0.00717	0.825	-0.00621
--	--	--	--	--	--	0.797	-0.00741	--	--	0.593	-0.00761	--	--	0.825	-0.00621
--	--	--	--	--	--	--	--	--	--	--	--	--	--	--	--
--	--	--	--	--	--	--	--	--	--	--	--	--	--	--	--
--	--	--	--	--	--	--	--	--	--	--	--	--	--	--	--
--	--	--	--	--	--	--	--	--	--	--	--	--	--	--	--
--	--	--	--	--	--	--	--	--	--	--	--	--	--	--	--
--	--	--	--	--	--	--	--	--	--	--	--	--	--	--	--
--	--	--	--	--	--	--	--	--	--	--	--	--	--	--	--
--	--	--	--	--	--	--	--	--	--	--	--	--	--	--	--
--	--	--	--	--	--	--	--	--	--	--	--	--	--	--	--
--	--	--	--	--	--	--	--	--	--	--	--	--	--	--	--
--	--	--	--	--	--	--	--	--	--	--	--	--	--	--	--
--	--	--	--	--	--	--	--	--	--	--	--	--	--	--	--
--	--	--	--	--	--	--	--	--	--	--	--	--	--	--	--
--	--	--	--	--	--	--	--	--	--	--	--	--	--	--	--
--	--	--	--	--	--	--	--	--	--	--	--	--	--	--	--
--	--	--	--	--	--	--	--	--	--	--	--	--	--	--	--
--	--	--	--	--	--	--	--	--	--	--	--	--	--	--	--
--	--	--	--	--	--	--	--	--	--	--	--	--	--	--	--
--	--	--	--	--	--	--	--	--	--	--	--	--	--	--	--
--	--	--	--	--	--	--	--	--	--	--	--	--	--	--	--
--	--	--	--	--	--	--	--	--	--	--	--	--	--	--	--
--	--	--	--	--	--	--	--	--	--	--	--	--	--	--	--
--	--	--	--	--	--	--	--	--	--	--	--	--	--	--	--
--	--	--	--	--	--	--	--	--	--	--	--	--	--	--	--
--	--	--	--	--	--	--	--	--	--	--	--	--	--	--	--
--	--	--	--	--	--	--	--	--	--	--	--	--	--	--	--
--	--	--	--	--	--	--	--	--	--	--	--	--	--	--	--
--	--	--	--	--	--	--	--	--	--	--	--	--	--	--	--
--	--	--	--	--	--	--	--	--	--	--	--	--	--	--	--
--	--	--	--	--	--	--	--	--	--	--	--	--	--	--	--
--	--	--	--	--	--	--	--	--	--	--	--	--	--	--	--
--	--	--	--	--	--	--	--	--	--	--	--	--	--	--	--
--	--	--	--	--	--	--	--	--	--	--	--	--	--	--	--
--	--	--	--	--	--	--	--	--	--	--	--	--	--	--	--
--	--	--	--	--	--	--	--	--	--	--	--	--	--	--	--
--	--	--	--	--	--	--	--	--	--	--	--	--	--	--	--
--	--	--	--	--	--	--	--	--	--	--	--	--	--	--	--
--	--	--	--	--	--	--	--	--	--	--	--	--	--	--	--
--	--	--	--	--	--	--	--	--	--	--	--	--	--	--	--
--	--	--	--	--	--	--	--	--	--	--	--	--	--	--	--
--	--	--	--	--	--	--	--	--	--	--	--	--	--	--	--
--	--	--	--	--	--	--	--	--	--	--	--	--	--	--	--
--	--	--	--	--	--	--	--	--	--	--	--	--	--	--	--
--	--	--	--	--	--	--	--	--	--	--	--	--	--	--	--
--	--	--	--	--	--	--	--	--	--	--	--	--	--	--	--
--	--	--	--	--	--	--	--	--	--	--	--	--	--	--	--
--	--	--	--	--	--	--	--	--	--	--	--	--	--	--	--
--	--	--	--	--	--	--	--	--	--	--	--	--	--	--	--
--	--	--	--	--	--	--	--	--	--	--	--	--	--	--	--
--	--	--	--	--	--	--	--	--	--	--	--	--	--	--	--
--	--	--	--	--	--	--	--	--	--	--	--	--	--	--	--
--	--	--	--	--	--	--	--	--	--	--	--	--	--	--	--
--	--	--	--	--	--	--	--	--	--	--	--	--	--	--	--
--	--	--	--	--	--	--	--	--	--	--	--	--	--	--	--
--	--	--	--	--	--	--	--	--	--	--	--	--	--	--	--
--	--	--	--	--	--	--	--	--	--	--	--	--	--	--	--
--	--	--	--	--	--	--	--	--	--	--	--	--	--	--	--
--	--	--	--	--	--	--	--	--	--	--	--	--	--	--	--
--	--	--	--	--	--	--	--	--	--	--	--	--	--	--	--
--	--	--	--	--	--	--	--	--	--	--	--	--	--	--	--
--	--	--	--	--	--	--	--	--	--	--	--	--	--	--	--
--	--	--	--	--	--	--	--	--	--	--	--	--	--	--	--
--	--	--	--	--	--	--	--	--	--	--	--	--	--	--	--
--	--	--	--	--	--	--	--	--	--	--	--	--	--	--	--
--	--	--	--	--	--	--	--	--	--	--	--	--	--	--	--
--	--	--	--	--	--	--	--	--	--	--	--	--	--	--	--
--	--	--	--	--	--	--	--	--	--	--	--	--	--	--	--
--	--	--	--	--	--	--	--	--	--	--	--	--	--	--	--
--	--	--	--	--	--	--	--	--	--	--	--	--	--	--	--
--	--	--	--	--	--	--	--	--	--	--	--	--	--	--	--
--	--	--	--	--	--	--	--	--	--	--	--	--	--	--	--
--	--	--	--	--	--	--	--	--	--	--	--	--	--	--	--
--	--	--	--	--	--	--	--	--	--	--	--	--	--	--	--
--	--	--	--	--	--	--	--	--	--	--	--	--	--	--	--
--	--	--	--	--	--	--	--	--	--	--	--	--	--	--	--
--	--	--	--	--	--	--	--	--	--	--	--	--	--	--	--
--	--	--	--	--	--	--	--	--	--	--	--	--	--	--	--
--	--	--	--	--	--	--	--	--	--	--	--	--	--	--	--
--	--	--	--	--	--	--	--	--	--	--	--	--	--	--	--
--	--	--	--	--	--	--	--	--	--	--	--	--	--	--	--
--	--	--	--	--	--	--	--	--	--	--	--	--	--	--	--
--	--	--	--	--	--	--	--	--	--	--	--	--	--	--	--
--	--	--	--	--	--	--	--	--	--	--	--	--	--	--	--
--	--	--	--	--	--	--	--	--	--	--	--	--	--	--	--
--	--	--	--	--	--	--	--	--	--	--	--	--	--	--	--
--	--	--	--	--	--	--	--	--	--	--	--	--	--	--	--
--	--	--	--	--	--	--	--	--	--	--	--	--	--	--	--
--	--	--	--	--	--	--	--	--	--	--	--	--	--	--	--
--	--	--	--	--	--	--	--	--	--	--	--	--	--	--	--
--	--	--	--	--	--	--	--	--	--	--	--	--	--	--	--
--	--	--	--	--	--	--	--	--	--	--	--	--	--	--	--
--	--	--	--	--	--	--	--	--	--	--	--	--	--	--	--
--	--	--	--	--	--	--	--	--	--	--	--	--	--	--	--
--	--	--	--	--	--	--	--	--	--	--	--	--	--	--	--
--	--	--	--	--	--	--	--	--	--	--	--	--	--	--	--
--	--	--	--	--	--	--	--	--	--	--	--	--	--	--	--
--	--	--	--	--	--	--	--	--	--	--	--	--	--	--	--
--	--	--	--	--	--	--	--	--	--	--	--	--	--	--	--
--	--	--	--	--	--	--	--	--	--	--	--	--	--	--	--
--	--	--	--	--	--	--	--	--	--	--	--	--	--	--	--
--	--	--	--	--	--	--	--	--	--	--	--	--	--	--	--
--	--	--	--	--	--	--	--	--	--	--	--	--	--	--	--
--	--	--	--	--	--	--	--	--	--	--	--	--	--	--	--
--	--	--	--	--	--	--	--	--	--	--	--	--	--	--	--
--	--	--	--	--	--	--	--	--	--	--	--	--	--	--	--
--	--	--	--	--	--	--	--	--	--	--	--	--	--	--	--
--	--	--	--	--	--	--	--	--	--	--	--	--	--	--	--
--	--	--	--	--	--	--	--	--	--	--	--	--	--	--	--
--	--	--	--	--	--	--	--	--	--	--	--	--	--	--	--
--	--	--	--	--	--	--	--	--	--	--	--	--	--	--	--
--	--	--	--	--	--	--	--	--	--	--	--	--	--	--	--
--	--	--	--	--	--	--	--	--	--	--	--	--	--	--	--
--	--	--	--	--	--	--	--	--	--	--	--	--	--	--	--
--	--	--	--	--	--	--	--	--	--	--	--	--	--	--	--
--	--	--	--	--	--	--	--	--	--	--	--	--	--	--	--
--	--	--	--	--	--	--	--	--	--	--	--	--	--	--	--
--	--	--	--	--	--	--	--	--	--	--	--	--	--	--	--
--	--	--	--	--	--	--	--	--	--	--	--	--	--	--	--
--	--	--	--	--	--	--	--	--	--	--	--	--	--	--	--
--	--	--	--	--	--	--	--	--	--	--	--	--	--	--	--
--	--	--	--	--	--	--	--	--	--	--	--	--	--	--	--
--	--	--	--	--	--	--	--	--	--	--	--	--	--	--	--
--	--	--	--	--	--	--	--	--	--	--	--	--	--	--	--
--	--	--	--	--	--	--	--	--	--	--	--	--	--	--	--
--	--	--	--	--	--	--	--	--	--	--	--	--	--	--	--
--	--	--	--	--	--	--	--	--	--	--	--	--	--	--	--
--	--	--	--	--	--	--	--	--	--	--	--	--	--	--	--
--	--	--	--	--	--	--	--	--	--	--	--	--	--	--	--
--	--	--	--	--	--	--	--	--	--	--	--	--	--	--	--
--	--	--	--	--	--	--	--	--	--	--	--	--	--	--	--
--	--	--	--	--	--	--	--	--	--	--	--	--	--	--	--
--	--	--	--	--	--	--	--	--	--	--	--	--	--	--	--
--	--	--	--	--	--	--	--	--	--	--	--	--	--	--	--
--	--	--	--	--	--	--	--	--	--	--	--	--	--	--	--
--	--	--	--	--	--	--	--	--	--	--	--	--	--	--	--
--	--	--	--	--	--	--	--	--	--	--	--	--	--	--	--
--	--	--	--	--	--	--	--	--	--	--	--	--	--	--	--
--	--	--	--	--	--	--	--	--	--	--	--	--	--	--	--
--	--	--	--	--	--	--	--	--	--	--	--	--	--	--	--
--	--	--	--	--	--	--	--	--	--	--	--	--	--	--	--
--	--	--	--	--	--	--	--	--	--	--	--	--	--	--	--
--	--	--	--	--	--	--	--	--	--	--	--	--	--	--	--
--	--	--	--	--	--	--	--	--	--	--	--	--	--	--	--
--	--	--	--	--	--	--	--	--	--	--	--	--	--	--	--
--	--	--	--	--	--	--	--	--	--	--	--	--	--	--	--
--	--	--	--	--	--	--	--	--	--	--	--	--	--	--	--
--	--	--	--	--	--	--	--	--	--	--	--	--	--	--	--
--	--	--	--	--	--	--	--	--	--	--	--	--	--	--	--
--	--	--	--	--	--	--	--	--	--	--	--	--	--	--	--
--	--	--	--	--	--	--	--	--	--	--	--	--	--	--	--
--	--	--	--	--	--	--	--	--	--	--	--	--	--	--	--
--	--	--	--	--	--	--	--	--	--	--	--	--	--	--	--
--	--	--	--	--	--	--	--	--	--	--	--	--	--	--	--
--	--	--	--	--	--	--	--	--	--	--	--	--	--	--	--
--	--	--	--	--	--	--	--	--	--	--	--	--	--	--	--
--	--	--	--	--	--	--	--	--	--	--	--	--	--	--	--
--	--	--	--	--	--	--	--	--	--	--	--	--	--	--	--
--	--	--	--	--	--	--	--	--	--	--	--	--	--	--	--
--	--	--	--	--	--	--	--	--	--	--	--	--	--	--	--
--	--	--	--	--	--	--	--	--	--	--	--	--	--	--	--
--	--	--	--	--	--	--	--	--	--	--	--	--	--	--	--
--	--	--	--	--	--	--	--	--	--	--	--	--	--	--	--
--	--	--	--	--	--	--	--	--	--	--	--	--	--	--	--
--	--	--	--	--	--	--	--	--	--	--	--	--	--	--	--
--	--	--	--	--	--	--	--	--	--	--	--	--	--	--	--
--	--	--	--	--	--	--	--	--	--	--	--	--	--	--	--
--	--	--	--	--	--	--	--	--	--	--	--	--	--	--	--
--	--	--	--	--	--	--	--	--	--	--	--	--	--	--	--
--	--	--	--	--	--	--	--	--	--	--	--	--	--	--	--
--	--	--	--	--	--	--	--	--	--	--	--	--	--	--	--
--	--	--	--	--	--	--	--	--	--	--	--	--	--	--	--
--	--	--	--	--	--	--	--	--	--	--	--	--	--	--	--
--	--	--	--	--	--	--	--	--	--	--	--	--	--	--	--
--	--	--	--	--	--	--	--	--	--	--	--	--	--	--	--
--	--	--	--	--	--	--	--	--	--	--	--	--	--	--	--
--	--	--	--	--	--	--	--	--	--	--	--	--	--	--	--
--	--	--	--	--	--	--	--	--	--	--	--	--	--	--	--
--	--	--	--	--	--	--	--	--	--	--	--	--	--	--	--
--	--	--	--	--	--	--	--	--	--	--	--	--	--	--	--
--	--	--	--	--	--	--	--	--	--	--	--	--	--	--	--
--	--	--	--	--	--	--	--	--	--	--	--	--	--	--	--
--	--	--	--	--	--	--	--	--	--	--	--	--	--	--	--
--	--	--	--	--	--	--	--	--	--
--	--	--	--	--	--	--	--	--	--
--	--	--	--	--	--	--	--	--	--
--	--	--	--	--	--	--	--	--	--
--	--	--	--	--	--	--	--	--	--
--	--	--	--	--	--	--	--	--	--
--	--	--	--	--	--	--	--	--	--
--	--	--	--	--	--	--	--	--	--
--	--	--	--	--	--	--	--	--	--
--	--	--	--	--	--	--	--	--	--
--	--	--	--	--	--	--	--	--	--
--	--	--	--	--	--	--	--	--	--
--	--	--	--	--	--	--	--	--	--
--	--	--	--	--	--	--	--	--	--
--	--	--	--	--	--	--	--	--	--
--	--	--	--	--	--	--	--	--	--
--	--	--	--	--	--	--	--	--	--
--	--	--	--	--	--	--	--	--	--
--	--	--	--	--	--	--	--	--	--
--	--	--	--	--	--	--	--	--	--
--	--	--	--	--	--	--	--	--	--
--	--	--	--	--	--	--	--	--	--
--	--	--	--	--	--	--	--	--	--
--	--	--	--	--	--	--	--	--	--
--	--	--	--	--	--	--	--	--	--
--	--	--	--	--	--	--	--	--	--
--	--	--	--	--	--	--	--	--	--
--	--	--	--	--	--	--	--	--	--
--	--	--	--	--	--	--	--	--	--
--	--	--	--	--	--	--	--	--	--
--	--	--	--	--	--	--	--	--	--
--	--	--	--	--	--	--	--	--	--
--	--	--	--	--	--	--	--	--	--
--	--	--	--	--	--	--	--	--	--
--	--	--	--	--	--	--	--	--	--
--	--	--	--	--	--	--	--	--	--
--	--	--	--	--	--	--	--	--	--
--	--	--	--	--	--	--	--	--	--
--	--	--	--	--	--	--	--	--	--
--	--	--	--	--	--	--	--	--	--
--	--	--	--	--	--	--	--	--	--
--	--	--	--	--	--	--	--	--	--
--	--	--	--	--	--	--	--	--	--
--	--	--	--	--	--	--	--	--	--
--	--	--	--	--	--	--	--	--	--
--	--	--	--	--	--	--	--	--	--
--	--	--	--	--	--	--	--	--	--
--	--	--	--	--	--	--	--	--	--
--	--	--	--	--	--	--	--	--	--
--	--	--	--	--	--	--	--	--	--
--	--	--	--	--	--	--	--	--	--
--	--	--	--	--	--	--	--	--	--
--	--	--	--	--	--	--	--	--	--
--	--	--	--	--	--	--	--	--	--
--	--	--	--	--	--	--	--	--	--
--	--	--	--	--	--	--	--	--	--
--	--	--	--	--	--	--	--	--	--
--	--	--	--	--	--	--	--	--	--
--	--	--	--	--	--	--	--	--	--
--	--	--	--	--	--	--	--	--	--
--	--	--	--	--	--	--	--	--	--
--	--	--	--	--	--	--	--	--	--
--	--	--	--	--	--	--	--	--	--
--	--	--	--	--	--	--	--	--	--
--	--	--	--	--	--	--	--	--	--
--	--	--	--	--	--	--	--	--	--
--	--	--	--	--	--	--	--	--	--
--	--	--	--	--	--	--	--	--	--
--	--	--	--	--	--	--	--	--	--
--	--	--	--	--	--	--	--	--	--
--	--	--	--	--	--	--	--	--	--
--	--	--	--	--	--	--	--	--	--
--	--	--	--	--	--	--	--	--	--
--	--	--	--	--	--	--	--	--	--
--	--	--	--	--	--	--	--	--	--
--	--	--	--	--	--	--	--	--	--
--	--	--	--	--	--	--	--	--	--
--	--	--	--	--	--	--	--	--	--
--	--	--	--	--	--	--	--	--	--
--	--	--	--	--	--	--	--	--	--
--	--	--	--	--	--	--	--	--	--
--	--	--	--	--	--	--	--	--	--
--	--	--	--	--	--	--	--	--	--
--	--	--	--	--	--	--	--	--	--
--	--	--	--	--	--	--	--	--	--
--	--	--	--	--	--	--	--	--	--
--	--	--	--	--	--	--	--	--	--
--	--	--	--	--	--	--	--	--	--
--	--	--	--	--	--	--	--	--	--
--	--	--	--	--	--	--	--	--	--
--	--	--	--	--	--	--	--	--	--
--	--	--	--	--	--	--	--	--	--
--	--	--	--	--	--	--	--	--	--
--	--	--	--	--	--	--	--	--	--
--	--	--	--	--	--	--	--	--	--
--	--	--	--	--	--	--	--	--	--
--	--	--	--	--	--	--	--	--	--
--	--	--	--	--	--	--	--	--	--
--	--	--	--	--	--	--	--	--	--
--	--	--	--	--	--	--	--	--	--
--	--	--	--	--	--	--	--	--	--
--	--	--	--	--	--	--	--	--	--
--	--	--	--	--	--	--	--	--	--
--	--	--	--	--	--	--	--	--	--
--	--	--	--	--	--	--	--	--	--
--	--	--	--	--	--	--	--	--	--
--	--	--	--	--	--	--	--	--	--
--	--	--	--	--	--	--	--	--	--
--	--	--	--	--	--	--	--	--	--
--	--	--	--	--	--	--	--	--	--
--	--	--	--	--	--	--	--	--	--
--	--	--	--	--	--	--	--	--	--
--	--	--	--	--	--	--	--	--	--
--	--	--	--	--	--	--	--	--	--
--	--	--	--	--	--	--	--	--	--
--	--	--	--	--	--	--	--	--	--
--	--	--	--	--	--	--	--	--	--
--	--	--	--	--	--	--	--	--	--
--	--	--	--	--	--	--	--	--	--
--	--	--	--	--	--	--	--	--	--
--	--	--	--	--	--	--	--	--	--
--	--	--	--	--	--	--	--	--	--
--	--	--	--	--	--	--	--	--	--
--	--	--	--	--	--	--	--	--	--
--	--	--	--	--	--	--	--	--	--
--	--	--	--	--	--	--	--	--	--
--	--	--	--	--	--	--	--	--	--
--	--	--	--	--	--	--	--	--	--
--	--	--	--	--	--	--	--	--	--
--	--	--	--	--	--	--	--	--	--
--	--	--	--	--	--	--	--	--	--
--	--	--	--	--	--	--	--	--	--
--	--	--	--	--	--	--	--	--	--
--	--	--	--	--	--	--	--	--	--
--	--	--	--	--	--	--	--	--	--
--	--	--	--	--	--	--	--	--	--
--	--	--	--	--	--	--	--	--	--
--	--	--	--	--	--	--	--	--	--
--	--	--	--	--	--	--	--	--	--
--	--	--	--	--	--	--	--	--	--
--	--	--	--	--	--	--	--	--	--
--	--	--	--	--	--	--	--	--	--
--	--	--	--	--	--	--	--	--	--
--	--	--	--	--	--	--	--	--	--
--	--	--	--	--	--	--	--	--	--
--	--	--	--	--	--	--	--	--	--
--	--	--	--	--	--	--	--	--	--
--	--	--	--	--	--	--	--	--	--
--	--	--	--	--	--	--	--	--	--
--	--	--	--	--	--	--	--	--	--
--	--	--	--	--	--	--	--	--	--
--	--	--	--	--	--	--	--	--	--
--	--	--	--	--	--	--	--	--	--
--	--	--	--	--	--	--	--	--	--
--	--	--	--	--	--	--	--	--	--
--	--	--	--	--	--	--	--	--	--
--	--	--	--	--	--	--	--	--	--
--	--	--	--	--	--	--	--	--	--
--	--	--	--	--	--	--	--	--	--
--	--	--	--	--	--	--	--	--	--
--	--	--	--	--	--	--	--	--	--
--	--	--	--	--	--	--	--	--	--
--	--	--	--	--	--	--	--	--	--
--	--	--	--	--	--	--	--	--	--
--	--	--	--	--	--	--	--	--	--
--	--	--	--	--	--	--	--	--	--
--	--	--	--	--	--	--	--	--	--
--	--	--	--	--	--	--	--	--	--
--	--	--	--	--	--	--	--	--	--
--	--	--	--	--	--	--	--	--	--
--	--	--	--	--	--	--	--	--	--
--	--	--	--	--	--	--	--	--	--
--	--	--	--	--	--	--	--	--	--
--	--	--	--	--	--	--	--	--	--
--	--	--	--	--	--	--	--	--	--
--	--	--	--	--	--	--	--	--	--
--	--	--	--	--	--	--	--	--	--
--	--	--	--	--	--	--	--	--	--
--	--	--	--	--	--	--	--	--	--
--	--	--	--	--	--	--	--	--	--
--	--	--	--	--	--	--	--	--	--
--	--	--	--	--	--	--	--	--	--
--	--	--	--	--	--	--	--	--	--
--	--	--	--	--	--	--	--	--	--
--	--	--	--	--	--	--	--	--	--
--	--	--	--	--	--	--	--	--	--
--	--	--	--	--	--	--	--	--	--
--	--	--	--	--	--	--	--	--	--
--	--	--	--	--	--	--	--	--	--
--	--	--	--	--	--	--	--	--	--
--	--	--	--	--	--	--	--	--	--
--	--	--	--	--	--	--	--	--	--
--	--	--	--	--	--	--	--	--	--
--	--	--	--	--	--	--	--	--	--
--	--	--	--	--	--	--	--	--	--
--	--	--	--	--	--	--	--	--	--
--	--	--	--	--	--	--	--	--	--
--	--	--	--	--	--	--	--	--	--
--	--	--	--	--	--	--	--	--	--
--	--	--	--	--	--	--	--	--	--
--	--	--	--	--	--	--	--	--	--
--	--	--	--	--	--	--	--	--	--
--	--	--	--	--	--	--	--	--	--
--	--	--	--	--	--	--	--	--	--
--	--	--	--	--	--	--	--	--	--
--	--	--	--	--	--	--	--	--	--
--	--	--	--	--	--	--	--	--	--
--	--	--	--	--	--	--	--	--	--
--	--	--	--	--	--	--	--	--	--
--	--	--	--	--	--	--	--	--	--
--	--	--	--	--	--	--	--	--	--
--	--	--	--	--	--	--	--	--	--
--	--	--	--	--	--	--	--	--	--
--	--	--	--	--	--	--	--	--	--
--	--	--	--	--	--	--	--	--	--
--	--	--	--	--	--	--	--	--	--
--	--	--	--	--	--	--	--	--	--
--	--	--	--	--	--	--	--	--	--
--	--	--	--	--	--	--	--	--	--
--	--	--	--	--	--	--	--	--	--
--	--	--	--	--	--	--	--	--	--
--	--	--	--	--	--	--	--	--	--
--	--	--	--	--	--	--	--	--	--
--	--	--	--	--	--	--	--	--	--
--	--	--	--	--	--	--	--	--	--
--	--	--	--	--	--	--	--	--	--
--	--	--	--	--	--	--	--	--	--
--	--	--	--	--	--	--	--	--	--
--	--	--	--	--	--	--	--	--	--
--	--	--	--	--	--	--	--	--	--
--	--	--	--	--	--	--	--	--	--
--	--	--	--	--	--	--	--	--	--
--	--	--	--	--	--	--	--	--	--
--	--	--	--	--	--	--	--	--	--
--	--	--	--	--	--	--	--	--	--
--	--	--	--	--	--	--	--	--	--
--	--	--	--	--	--	--	--	--	--
--	--	--	--	--	--	--	--	--	--
--	--	--	--	--	--	--	--	--	--
--	--	--	--	--	--	--	--	--	--
--	--	--	--	--	--	--	--	--	--
--	--	--	--	--	--	--	--	--	--
--	--	--	--	--	--	--	--	--	--
--	--	--	--	--	--	--	--	--	--
--	--	--	--	--	--	--	--	--	--
--	--	--	--	--	--	--	--	--	--
--	--	--	--	--	--	--	--	--	--
--	--	--	--	--	--	--	--	--	--
--	--	--	--	--	--	--	--	--	--
--	--	--	--	--	--	--	--	--	--
--	--	--	--	--	--	--	--	--	--
--	--	--	--	--	--	--	--	--	--
--	--	--	--	--	--	--	--	--	--
--	--	--	--	--	--	--	--	--	--
--	--	--	--	--	--	--	--	--	--
--	--	--	--	--	--	--	--	--	--
--	--	--	--	--	--	--	--	--	--
--	--	--	--	--	--	--	--	--	--
--	--	--	--	--	--	--	--	--	--
--	--	--	--	--	--	--	--	--	--
--	--	--	--	--	--	--	--	--	--
--	--	--	--	--	--	--	--	--	--
--	--	--	--	--	--	--	--	--	--
--	--	--	--	--	--	--	--	--	--
--	--	--	--	--	--	--	--	--	--
--	--	--	--	--	--	--	--	--	--
--	--	--	--	--	--	--	--	--	--
--	--	--	--	--	--	--	--	--	--
--	--	--	--	--	--	--	--	--	--
--	--	--	--	--	--	--	--	--	--
--	--	--	--	--	--	--	--	--	--
--	--	--	--	--	--	--	--	--	--
--	--	--	--	--	--	--	--	--	--
--	--	--	--	--	--	--	--	--	--
--	--	--	--	--	--	--	--	--	--
--	--	--	--	--	--	--	--	--	--
--	--	--	--	--	--	--	--	--	--
--	--	--	--	--	--	--	--	--	--
--	--	--	--	--	--	--	--	--	--
--	--	--	--	--	--	--	--	--	--
--	--	--	--	--	--	--	--	--	--
--	--	--	--	--	--	--	--	--	--
--	--	--	--	--	--	--	--	--	--
--	--	--	--	--	--	--	--	--	--
--	--	--	--	--	--	--	--	--	--
--	--	--	--	--	--	--	--	--	--
--	--	--	--	--	--	--	--	--	--
--	--	--	--	--	--	--	--	--	--
--	--	--	--	--	--	--	--	--	--
--	--	--	--	--	--	--	--	--	--
--	--	--	--	--	--	--	--	--	--
--	--	--	--	--	--	--	--	--	--
--	--	--	--	--	--	--	--	--	--
--	--	--	--	--	--	--	--	--	--
--	--	--	--	--	--	--	--	--	--
--	--	--	--	--	--	--	--	--	--
--	--	--	--	--	--	--	--	--	--
--	--	--	--	--	--	--	--	--	--
--	--	--	--	--	--	--	--	--	--
--	--	--	--	--	--	--	--	--	--
--	--	--	--	--	--	--	--	--	--
--	--	--	--	--	--	--	--	--	--
--	--	--	--	--	--	--	--	--	--
--	--	--	--	--	--	--	--	--	--
--	--	--	--	--	--	--	--	--	--
--	--	--	--	--	--	--	--	--	--
--	--	--	--	--	--	--	--	--	--
--	--	--	--	--	--	--	--	--	--
--	--	--	--	--	--	--	--	--	--
--	--	--	--	--	--	--	--	--	--
--	--	--	--	--	--	--	--	--	--
--	--	--	--	--	--	--	--	--	--
--	--	--	--	--	--	--	--	--	--
--	--	--	--	--	--	--	--	--	--
--	--	--	--	--	--	--	--	--	--
--	--	--	--	--	--	--	--	--	--
--	--	--	--	--	--	--	--	--	--
--	--	--	--	--	--	--	--	--	--
--	--	--	--	--	--	--	--	--	--
--	--	--	--	--	--	--	--	--	--
--	--	--	--	--	--	--	--	--	--
--	--	--	--	--	--	--	--	--	--
--	--	--	--	--	--	--	--	--	--
--	--	--	--	--	--	--	--	--	--
--	--	--	--	--	--	--	--	--	--
--	--	--	--	--	--	--	--	--	--
--	--	--	--	--	--	--	--	--	--
--	--	--	--	--	--	--	--	--	--
--	--	--	--	--	--	--	--	--	--
--	--	--	--	--	--	--	--	--	--
--	--	--	--	--	--	--	--	--	--
--	--	--	--	--	--	--	--	--	--
--	--	--	--	--	--	--	--	--	--
--	--	--	--	--	--	--	--	--	--
--	--	--	--	--	--	--	--	--	--
--	--	--	--	--	--	--	--	--	--
--	--	--	--	--	--	--	--	--	--
--	--	--	--	--	--	--	--	--	--
--	--	--	--	--	--	--	--	--	--
--	--	--	--	--	--	--	--	--	--
--	--	--	--	--	--	--	--	--	--
--	--	--	--	--	--	--	--	--	--
--	--	--	--	--	--	--	--	--	--
--	--	--	--	--	--	--	--	--	--
--	--	--	--	--	--	--	--	--	--
--	--	--	--	--	--	--	--	--	--
--	--	--	--	--	--	--	--	--	--
--	--	--	--	--	--	--	--	--	--
--	--	--	--	--	--	--	--	--	--
--	--	--	--	--	--	--	--	--	--
--	--	--	--	--	--	--	--	--	--
--	--	--	--	--	--	--	--	--	--
--	--	--	--	--	--	--	--	--	--
--	--	--	--	--	--	--	--	--	--
--	--	--	--	--	--	--	--	--	--
--	--	--	--	--	--	--	--	--	--
--	--	--	--	--	--	--	--	--	--
--	--	--	--	--	--	--	--	--	--
--	--	--	--	--	--	--	--	--	--
--	--	--	--	--	--	--	--	--	--
--	--	--	--	--	--	--	--	--	--
--	--	--	--	--	--	--	--	--	--
--	--	--	--	--	--	--	--	--	--
--	--	--	--	--	--	--	--	--	--
--	--	--	--	--	--	--	--	--	--
--	--	--	--	--	--	--	--	--	--
--	--	--	--	--	--	--	--	--	--
--	--	--	--	--	--	--	--	--	--
--	--	--	--	--	--	--	--	--	--
--	--	--	--	--	--	--	--	--	--
--	--	--	--	--	--	--	--	--	--
--	--	--	--	--	--	--	--	--	--
--	--	--	--	--	--	--	--	--	--
--	--	--	--	--	--	--	--	--	--
--	--	--	--	--	--	--	--	--	--
--	--	--	--	--	--	--	--	--	--
--	--	--	--	--	--	--	--	--	--
--	--	--	--	--	--	--	--	--	--
--	--	--	--	--	--	--	--	--	--
--	--	--	--	--	--	--	--	--	--
--	--	--	--	--	--	--	--	--	--
--	--	--	--	--	--	--	--	--	--
--	--	--	--	--	--	--	--	--	--
--	--	--	--	--	--	--	--	--	--
--	--	--	--	--	--	--	--	--	--
--	--	--	--	--	--	--	--	--	--
--	--	--	--	--	--	--	--	--	--
--	--	--	--	--	--	--	--	--	--
--	--	--	--	--	--	--	--	--	--
--	--	--	--	--	--	--	--	--	--
--	--	--	--	--	--	--	--	--	--
--	--	--	--	--	--	--	--	--	--
--	--	--	--	--	--	--	--	--	--
--	--	--	--	--	--	--	--	--	--
--	--	--	--	--	--	--	--	--	--
--	--	--	--	--	--	--	--	--	--
--	--	--	--	--	--	--	--	--	--
--	--	--	--	--	--	--	--	--	--
--	--	--	--	--	--	--	--	--	--
--	--	--	--	--	--	--	--	--	--
--	--	--	--	--	--	--	--	--	--
--	--	--	--	--	--	--	--	--	--
--	--	--	--	--	--	--	--	--	--
--	--	--	--	--	--	--	--	--	--
--	--	--	--	--	--	--	--	--	--
--	--	--	--	--	--	--	--	--	--
--	--	--	--	--	--	--	--	--	--
--	--	--	--	--	--	--	--	--	--
--	--	--	--	--	--	--	--	--	--
--	--	--	--	--	--	--	--	--	--
--	--	--	--	--	--	--	--	--	--
--	--	--	--	--	--	--	--	--	--
--	--	--	--	--	--	--	--	--	--
--	--	--	--	--	--	--	--	--	--
--	--	--	--	--	--	--	--	--	--
--	--	--	--	--	--	--	--	--	--
--	--	--	--	--	--	--	--	--	--
--	--	--	--	--	--	--	--	--	--
--	--	--	--	--	--	--	--	--	--
--	--	--	--	--	--	--	--	--	--
--	--	--	--	--	--	--	--	--	--
--	--	--	--	--	--	--	--	--	--
--	--	--	--	--	--	--	--	--	--
--	--	--	--	--	--	--	--	--	--
--	--	--	--	--	--	--	--	--	--
--	--	--	--	--	--	--	--	--	--
--	--	--	--	--	--	--	--	--	--
--	--	--	--	--	--	--	--	--	--
--	--	--	--	--	--	--	--	--	--
--	--	--	--	--	--	--	--	--	--
--	--	--	--	--	--	--	--	--	--
--	--	--	--	--	--	--	--	--	--
--	--	--	--	--	--	--	--	--	--
--	--	--	--	--	--	--	--	--	--
--	--	--	--	--	--	--	--	--	--
--	--	--	--	--	--	--	--	--	--
--	--	--	--	--	--	--	--	--	--
--	--	--	--	--	--	--	--	--	--
--	--	--	--	--	--	--	--	--	--
--	--	--	--	--	--	--	--	--	--
--	--	--	--	--	--	--	--	--	--
--	--	--	--	--	--	--	--	--	--
--	--	--	--	--	--	--	--	--	--
--	--	--	--	--	--	--	--	--	--
--	--	--	--	--	--	--	--	--	--
--	--	--	--	--	--	--	--	--	--
--	--	--	--	--	--	--	--	--	--
--	--	--	--	--	--	--	--	--	--
--	--	--	--	--	--	--	--	--	--
--	--	--	--	--	--	--	--	--	--
--	--	--	--	--	--	--	--	--	--
--	--	--	--	--	--	--	--	--	--
--	--	--	--	--	--	--	--	--	--
--	--	--	--	--	--	--	--	--	--
--	--	--	--	--	--	--	--	--	--
--	--	--	--	--	--	--	--	--	--
--	--	--	--	--	--	--	--	--	--
--	--	--	--	--	--	--	--	--	--
--	--	--	--	--	--	--	--	--	--
--	--	--	--	--	--	--	--	--	--
--	--	--	--	--	--	--	--	--	--
--	--	--	--	--	--	--	--	--	--
--	--	--	--	--	--	--	--	--	--
--	--	--	--	--	--	--	--	--	--
--	--	--	--	--	--	--	--	--	--
--	--	--	--	--	--	--	--	--	--
--	--	--	--	--	--	--	--	--	--
--	--	--	--	--	--	--	--	--	--
--	--	--	--	--	--	--	--	--	--
--	--	--	--	--	--	--	--	--	--
--	--	--	--	--	--	--	--	--	--
--	--	--	--	--	--	--	--	--	--
--	--	--	--	--	--	--	--	--	--
--	--	--	--	--	--	--	--	--	--
--	--	--	--	--	--	--	--	--	--
--	--	--	--	--	--	--	--	--	--
--	--	--	--	--	--	--	--	--	--
--	--	--	--	--	--	--	--	--	--
--	--	--	--	--	--	--	--	--	--
--	--	--	--	--	--	--	--	--	--
--	--	--	--	--	--	--	--	--	--
--	--	--	--	--	--	--	--	--	--
--	--	--	--	--	--	--	--	--	--
--	--	--	--	--	--	--	--	--	--
--	--	--	--	--	--	--	--	--	--
--	--	--	--	--	--	--	--	--	--
--	--	--	--	--	--	--	--	--	--
--	--	--	--	--	--	--	--	--	--
--	--	--	--	--	--	--	--	--	--
--	--	--	--	--	--	--	--	--	--
--	--	--	--	--	--	--	--	--	--
--	--	--	--	--	--	--	--	--	--
--	--	--	--	--	--	--	--	--	--
--	--	--	--	--	--	--	--	--	--
--	--	--	--	--	--	--	--	--	--
--	--	--	--	--	--	--	--	--	--
--	--	--	--	--	--	--	--	--	--
--	--	--	--	--	--	--	--	--	--
--	--	--	--	--	--	--	--	--	--
--	--	--	--	--	--	--	--	--	--
--	--	--	--	--	--	--	--	--	--
--	--	--	--	--	--	--	--	--	--
--	--	--	--	--	--	--	--	--	--
--	--	--	--	--	--	--	--	--	--
--	--	--	--	--	--	--	--	--	--
--	--	--	--	--	--	--	--	--	--
--	--	--	--	--	--	--	--	--	--
--	--	--	--	--	--	--	--	--	--
--	--	--	--	--	--	--	--	--	--
--	--	--	--	--	--	--	--	--	--
--	--	--	--	--	--	--	--	--	--
--	--	--	--	--	--	--	--	--	--
--	--	--	--	--	--	--	--	--	--
--	--	--	--	--	--	--	--	--	--
--	--	--	--	--	--	--	--	--	--
--	--	--	--	--	--	--	--	--	--
--	--	--	--	--	--	--	--	--	--
--	--	--	--	--	--	--	--	--	--
--	--	--	--	--	--	--	--	--	--
--	--	--	--	--	--	--	--	--	--
--	--	--	--	--	--	--	--	--	--
--	--	--	--	--	--	--	--	--	--
--	--	--	--	--	--	--	--	--	--
--	--	--	--	--	--	--	--	--	--
--	--	--	--	--	--	--	--	--	--
--	--	--	--	--	--	--	--	--	--
--	--	--	--	--	--	--	--	--	--
--	--	--	--	--	--	--	--	--	--
--	--	--	--	--	--	--	--	--	--
--	--	--	--	--	--	--	--	--	--
--	--	--	--	--	--	--	--	--	--
--	--	--	--	--	--	--	--	--	--
--	--	--	--	--	--	--	--	--	--
--	--	--	--	--	--	--	--	--	--
--	--	--	--	--	--	--	--	--	--
--	--	--	--	--	--	--	--	--	--
--	--	--	--	--	--	--	--	--	--
--	--	--	--	--	--	--	--	--	--
--	--	--	--	--	--	--	--	--	--
--	--	--	--	--	--	--	--	--	--
--	--	--	--	--	--	--	--	--	--
--	--	--	--	--	--	--	--	--	--
--	--	--	--	--	--	--	--	--	--
--	--	--	--	--	--	--	--	--	--
--	--	--	--	--	--	--	--	--	--
--	--	--	--	--	--	--	--	--	--
--	--	--	--	--	--	--	--	--	--
--	--	--	--	--	--	--	--	--	--
--	--	--	--	--	--	--	--	--	--
--	--	--	--	--	--	--	--	--	--
--	--	--	--	--	--	--	--	--	--
--	--	--	--	--	--	--	--	--	--
--	--	--	--	--	--	--	--	--	--
--	--	--	--	--	--	--	--	--	--
--	--	--	--	--	--	--	--	--	--
--	--	--	--	--	--	--	--	--	--
--	--	--	--	--	--	--	--	--	--
--	--	--	--	--	--	--	--	--	--
--	--	--	--	--	--	--	--	--	--
--	--	--	--	--	--	--	--	--	--
--	--	--	--	--	--	--	--	--	--
--	--	--	--	--	--	--	--	--	--
--	--	--	--	--	--	--	--	--	--
--	--	--	--	--	--	--	--	--	--
--	--	--	--	--	--	--	--	--	--
--	--	--	--	--	--	--	--	--	--
--	--	--	--	--	--	--	--	--	--
--	--	--	--	--	--	--	--	--	--
--	--	--	--	--	--	--	--	--	--
--	--	--	--	--	--	--	--	--	--
--	--	--	--	--	--	--	--	--	--
--	--	--	--	--	--	--	--	--	--
--	--	--	--	--	--	--	--	--	--
--	--	--	--	--	--	--	--	--	--
--	--	--	--	--	--	--	--	--	--
--	--	--	--	--	--	--	--	--	--
--	--	--	--	--	--	--	--	--	--
--	--	--	--	--	--	--	--	--	--
--	--	--	--	--	--	--	--	--	--
--	--	--	--	--	--	--	--	--	--
--	--	--	--	--	--	--	--	--	--
--	--	--	--	--	--	--	--	--	--
--	--	--	--	--	--	--	--	--	--
--	--	--	--	--	--	--	--	--	--
--	--	--	--	--	--	--	--	--	--
--	--	--	--	--	--	--	--	--	--
--	--	--	--	--	--	--	--	--	--
--	--	--	--	--	--	--	--	--	--
--	--	--	--	--	--	--	--	--	--
--	--	--	--	--	--	--	--	--	--
--	--	--	--	--	--	--	--	--	--
--	--	--	--	--	--	--	--	--	--
--	--	--	--	--	--	--	--	--	--
--	--	--	--	--	--	--	--	--	--
--	--	--	--	--	--	--	--	--	--
--	--	--	--	--	--	--	--	--	--
--	--	--	--	--	--	--	--	--	--
--	--	--	--	--	--	--	--	--	--
--	--	--	--	--	--	--	--	--	--
--	--	--	--	--	--	--	--	--	--
--	--	--	--	--	--	--	--	--	--
--	--	--	--	--	--	--	--	--	--
--	--	--	--	--	--	--	--	--	--
--	--	--	--	--	--	--	--	--	--
--	--	--	--	--	--	--	--	--	--
--	--	--	--	--	--	--	--	--	--
--	--	--	--	--	--	--	--	--	--
--	--	--	--	--	--	--	--	--	--
--	--	--	--	--	--	--	--	--	--
--	--	--	--	--	--	--	--	--	--
--	--	--	--	--	--	--	--	--	--
--	--	--	--	--	--	--	--	--	--
--	--	--	--	--	--	--	--	--	--
--	--	--	--	--	--	--	--	--	--
--	--	--	--	--	--	--	--	--	--
--	--	--	--	--	--	--	--	--	--
--	--	--	--	--	--	--	--	--	--
--	--	--	--	--	--	--	--	--	--
--	--	--	--	--	--	--	--	--	--
--	--	--	--	--	--	--	--	--	--
--	--	--	--	--	--	--	--	--	--
--	--	--	--	--	--	--	--	--	--
--	--	--	--	--	--	--	--	--	--
--	--	--	--	--	--	--	--	--	--
--	--	--	--	--	--	--	--	--	--
--	--	--	--	--	--	--	--	--	--
--	--	--	--	--	--	--	--	--	--
--	--	--	--	--	--	--	--	--	--
--	--	--	--	--	--	--	--	--	--
--	--	--	--	--	--	--	--	--	--
--	--	--	--	--	--	--	--	--	--
--	--	--	--	--	--	--	--	--	--
--	--	--	--	--	--	--	--	--	--
--	--	--	--	--	--	--	--	--	--
--	--	--	--	--	--	--	--	--	--
--	--	--	--	--	--	--	--	--	--
--	--	--	--	--	--	--	--	--	--
--	--	--	--	--	--	--	--	--	--
--	--	--	--	--	--	--	--	--	--
--	--	--	--	--	--	--	--	--	--
--	--	--	--	--	--	--	--	--	--
--	--	--	--	--	--	--	--	--	--
--	--	--	--	--	--	--	--	--	--
--	--	--	--	--	--	--	--	--	--
--	--	--	--	--	--	--	--	--	--
--	--	--	--	--	--	--	--	--	--
--	--	--	--	--	--	--	--	--	--
--	--	--	--	--	--	--	--	--	--
--	--	--	--	--	--	--	--	--	--
--	--	--	--	--	--	--	--	--	--
--	--	--	--	--	--	--	--	--	--
--	--	--	--	--	--	--	--	--	--
--	--	--	--	--	--	--	--	--	--
--	--	--	--	--	--	--	--	--	--
--	--	--	--	--	--	--	--	--	--
--	--	--	--	--	--	--	--	--	--
--	--	--	--	--	--	--	--	--	--
--	--	--	--	--	--	--	--	--	--
--	--	--	--	--	--	--	--	--	--
--	--	--	--	--	--	--	--	--	--
--	--	--	--	--	--	--	--	--	--
--	--	--	--	--	--	--	--	--	--
--	--	--	--	--	--	--	--	--	--
--	--	--	--	--	--	--	--	--	--
--	--	--	--	--	--	--	--	--	--
--	--	--	--	--	--	--	--	--	--
--	--	--	--	--	--	--	--	--	--
--	--	--	--	--	--	--	--	--	--
--	--	--	--	--	--	--	--	--	--
--	--	--	--	--	--	--	--	--	--
--	--	--	--	--	--	--	--	--	--
--	--	--	--	--	--	--	--	--	--
--	--	--	--	--	--	--	--	--	--
--	--	--	--	--	--	--	--	--	--
--	--	--	--	--	--	--	--	--	--
--	--	--	--	--	--	--	--	--	--
--	--	--	--	--	--	--	--	--	--
--	--	--	--	--	--	--	--	--	--
--	--	--	--	--	--	--	--	--	--
--	--	--	--	--	--	--	--	--	--
--	--	--	--	--	--	--	--	--	--
--	--	--	--	--	--	--	--	--	--
--	--	--	--	--	--	--	--	--	--
--	--	--	--	--	--	--	--	--	--
--	--	--	--	--	--	--	--	--	--
--	--	--	--	--	--	--	--	--	--
--	--	--	--	--	--	--	--	--	--
--	--	--	--	--	--	--	--	--	--
--	--	--	--	--	--	--	--	--	--
--	--	--	--	--	--	--	--	--	--
--	--	--	--	--	--	--	--	--	--
--	--	--	--	--	--	--	--	--	--
--	--	--	--	--	--	--	--	--	--
--	--	--	--	--	--	--	--	--	--
--	--	--	--	--	--	--	--	--	--
--	--	--	--	--	--	--	--	--	--
--	--	--	--	--	--	--	--	--	--
--	--	--	--	--	--	--	--	--	--
--	--	--	--	--	--	--	--	--	--
--	--	--	--	--	--	--	--	--	--
--	--	--	--	--	--	--	--	--	--
--	--	--	--	--	--	--	--	--	--
--	--	--	--	--	--	--	--	--	--
--	--	--	--	--	--	--	--	--	--
--	--	--	--	--	--	--	--	--	--
--	--	--	--	--	--	--	--	--	--
--	--	--	--	--	--	--	--	--	--
--	--	--	--	--	--	--	--	--	--
--	--	--	--	--	--	--	--	--	--
--	--	--	--	--	--	--	--	--	--
--	--	--	--	--	--	--	--	--	--
--	--	--	--	--	--	--	--	--	--
--	--	--	--	--	--	--	--	--	--
--	--	--	--	--	--	--	--	--	--
--	--	--	--	--	--	--	--	--	--
--	--	--	--	--	--	--	--	--	--
--	--	--	--	--	--	--	--	--	--
--	--	--	--	--	--	--	--	--	--
--	--	--	--	--	--	--	--	--	--
--	--	--	--	--	--	--	--	--	--
--	--	--	--	--	--	--	--	--	--
--	--	--	--	--	--	--	--	--	--
--	--	--	--	--	--	--	--	--	--
--	--	--	--	--	--	--	--	--	--
--	--	--	--	--	--	--	--	--	--
--	--	--	--	--	--	--	--	--	--
--	--	--	--	--	--	--	--	--	--
--	--	--	--	--	--	--	--	--	--
--	--	--	--	--	--	--	--	--	--
--	--	--	--	--	--	--	--	--	--
--	--	--	--	--	--	--	--	--	--
--	--	--	--	--	--	--	--	--	--
--	--	--	--	--	--	--	--	--	--
--	--	--	--	--	--	--	--	--	--
--	--	--	--	--	--	--	--	--	--
--	--	--	--	--	--	--	--	--	--
--	--	--	--	--	--	--	--	--	--
--	--	--	--	--	--	--	--	--	--
--	--	--	--	--	--	--	--	--	--
--	--	--	--	--	--	--	--	--	--
--	--	--	--	--	--	--	--	--	--
--	--	--	--	--	--	--	--	--	--
--	--	--	--	--	--	--	--	--	--
--	--	--	--	--	--	--	--	--	--
--	--	--	--	--	--	--	--	--	--
--	--	--	--	--	--	--	--	--	--
--	--	--	--	--	--	--	--	--	--
--	--	--	--	--	--	--	--	--	--
--	--	--	--	--	--	--	--	--	--
--	--	--	--	--	--	--	--	--	--
--	--	--	--	--	--	--	--	--	--
--	--	--	--	--	--	--	--	--	--
--	--	--	--	--	--	--	--	--	--
--	--	--	--	--	--	--	--	--	--
--	--	--	--	--	--	--	--	--	--
--	--	--	--	--	--	--	--	--	--
--	--	--	--	--	--	--	--	--	--
--	--	--	--	--	--	--	--	--	--
--	--	--	--	--	--	--	--	--	--
--	--	--	--	--	--	--	--	--	--
--	--	--	--	--	--	--	--	--	--
--	--	--	--	--	--	--	--	--	--
--	--	--	--	--	--	--	--	--	--
--	--	--	--	--	--	--	--	--	--
--	--	--	--	--	--	--	--	--	--
--	--	--	--	--	--	--	--	--	--
--	--	--	--	--	--	--	--	--	--
--	--	--	--	--	--	--	--	--	--
--	--	--	--	--	--	--	--	--	--
--	--	--	--	--	--	--	--	--	--
--	--	--	--	--	--	--	--	--	--
--	--	--	--	--	--	--	--	--	--
--	--	--	--	--	--	--	--	--	--
--	--	--	--	--	--	--	--	--	--
--	--	--	--	--	--	--	--	--	--
--	--	--	--	--	--	--	--	--	--
--	--	--	--	--	--	--	--	--	--
--	--	--	--	--	--	--	--	--	--
--	--	--	--	--	--	--	--	--	--
--	--	--	--	--	--	--	--	--	--
--	--	--	--	--	--	--	--	--	--
--	--	--	--	--	--	--	--	--	--
--	--	--	--	--	--	--	--	--	--
--	--	--	--	--	--	--	--	--	--
--	--	--	--	--	--	--	--	--	--
--	--	--	--	--	--	--	--	--	--
--	--	--	--	--	--	--	--	--	--
--	--	--	--	--	--	--	--	--	--
--	--	--	--	--	--	--	--	--	--
--	--	--	--	--	--	--	--	--	--
--	--	--	--	--	--	--	--	--	--
--	--	--	--	--	--	--	--	--	--
--	--	--	--	--	--	--	--	--	--
--	--	--	--	--	--	--	--	--	--
--	--	--	--	--	--	--	--	--	--
--	--	--	--	--	--	--	--	--	--
--	--	--	--	--	--	--	--	--	--
--	--	--	--	--	--	--	--	--	--
--	--	--	--	--	--	--	--	--	--
--	--	--	--	--	--	--	--	--	--
--	--	--	--	--	--	--	--	--	--
--	--	--	--	--	--	--	--	--	--
--	--	--	--	--	--	--	--	--	--
--	--	--	--	--	--	--	--	--	--
--	--	--	--	--	--	--	--	--	--
--	--	--	--	--	--	--	--	--	--
--	--	--	--	--	--	--	--	--	--
--	--	--	--	--	--	--	--	--	--
--	--	--	--	--	--	--	--	--	--
--	--	--	--	--	--	--	--	--	--
--	--	--	--	--	--	--	--	--	--
--	--	--	--	--	--	--	--	--	--
--	--	--	--	--	--	--	--	--	--
--	--	--	--	--	--	--	--	--	--
--	--	--	--	--	--	--	--	--	--
--	--	--	--	--	--	--	--	--	--
--	--	--	--	--	--	--	--	--	--
--	--	--	--	--	--	--	--	--	--
--	--	--	--	--	--	--	--	--	--
--	--	--	--	--	--	--	--	--	--
--	--	--	--	--	--	--	--	--	--
--	--	--	--	--	--	--	--	--	--
--	--	--	--	--	--	--	--	--	--
--	--	--	--	--	--	--	--	--	--
--	--	--	--	--	--	--	--	--	--
--	--	--	--	--	--	--	--	--	--
--	--	--	--	--	--	--	--	--	--
--	--	--	--	--	--	--	--	--	--
--	--	--	--	--	--	--	--	--	--
--	--	--	--	--	--	--	--	--	--
--	--	--	--	--	--	--	--	--	--
--	--	--	--	--	--	--	--	--	--
--	--	--	--	--	--	--	--	--	--
--	--	--	--	--	--	--	--	--	--
--	--	--	--	--	--	--	--	--	--
--	--	--	--	--	--	--	--	--	--
--	--	--	--	--	--	--	--	--	--
--	--	--	--	--	--	--	--	--	--
--	--	--	--	--	--	--	--	--	--
--	--	--	--	--	--	--	--	--	--
--	--	--	--	--	--	--	--	--	--
--	--	--	--	--	--	--	--	--	--
--	--	--	--	--	--	--	--	--	--
--	--	--	--	--	--	--	--	--	--
--	--	--	--	--	--	--	--	--	--
--	--	--	--	--	--	--	--	--	--
--	--	--	--	--	--	--	--	--	--
--	--	--	--	--	--	--	--	--	--
--	--	--	--	--	--	--	--	--	--
--	--	--	--	--	--	--	--	--	--
--	--	--	--	--	--	--	--	--	--
--	--	--	--	--	--	--	--	--	--
--	--	--	--	--	--	--	--	--	--
--	--	--	--	--	--	--	--	--	--
--	--	--	--	--	--	--	--	--	--
--	--	--	--	--	--	--	--	--	--
--	--	--	--	--	--	--	--	--	--
--	--	--	--	--	--	--	--	--	--
--	--	--	--	--	--	--	--	--	--
--	--	--	--	--	--	--	--	--	--
--	--	--	--	--	--	--	--	--	--
--	--	--	--	--	--	--	--	--	--
--	--	--	--	--	--	--	--	--	--
--	--	--	--	--	--	--	--	--	--
--	--	--	--	--	--	--	--	--	--
--	--	--	--	--	--	--	--	--	--
--	--	--	--	--	--	--	--	--	--
--	--	--	--	--	--	--	--	--	--
--	--	--	--	--	--	--	--	--	--
--	--	--	--	--	--	--	--	--	--
--	--	--	--	--	--	--	--	--	--
--	--	--	--	--	--	--	--	--	--
--	--	--	--	--	--	--	--	--	--
--	--	--	--	--	--	--	--	--	--
--	--	--	--	--	--	--	--	--	--
--	--	--	--	--	--	--	--	--	--
--	--	--	--	--	--	--	--	--	--
--	--	--	--	--	--	--	--	--	--
--	--	--	--	--	--	--	--	--	--
--	--	--	--	--	--	--	--	--	--
--	--	--	--	--	--	--	--	--	--
--	--	--	--	--	--	--	--	--	--
--	--	--	--	--	--	--	--	--	--
--	--	--	--	--	--	--	--	--	--
--	--	--	--	--	--	--	--	--	--
--	--	--	--	--	--	--	--	--	--
--	--	--	--	--	--	--	--	--	--
--	--	--	--	--	--	--	--	--	--
--	--	--	--	--	--	--	--	--	--
--	--	--	--	--	--	--	--	--	--
--	--	--	--	--	--	--	--	--	--
--	--	--	--	--	--	--	--	--	--
--	--	--	--	--	--	--	--	--	--
--	--	--	--	--	--	--	--	--	--
--	--	--	--	--	--	--	--	--	--
--	--	--	--	--	--	--	--	--	--
--	--	--	--	--	--	--	--	--	--
--	--	--	--	--	--	--	--	--	--
--	--	--	--	--	--	--	--	--	--
--	--	--	--	--	--	--	--	--	--
--	--	--	--	--	--	--	--	--	--
--	--	--	--	--	--	--	--	--	--
--	--	--	--	--	--	--	--	--	--
--	--	--	--	--	--	--	--	--	--
--	--	--	--	--	--	--	--	--	--
--	--	--	--	--	--	--	--	--	--
--	--	--	--	--	--	--	--	--	--
--	--	--	--	--	--	--	--	--	--
--	--	--	--	--	--	--	--	--	--
--	--	--	--	--	--	--	--	--	--
--	--	--	--	--	--	--	--	--	--
--	--	--	--	--	--	--	--	--	--
--	--	--	--	--	--	--	--	--	--
--	--	--	--	--	--	--	--	--	--
--	--	--	--	--	--	--	--	--	--
--	--	--	--	--	--	--	--	--	--
--	--	--	--	--	--	--	--	--	--
--	--	--	--	--	--	--	--	--	--
--	--	--	--	--	--	--	--	--	--
--	--	--	--	--	--	--	--	--	--
--	--	--	--	--	--	--	--	--	--
--	--	--	--	--	--	--	--	--	--
--	--	--	--	--	--	--	--	--	--
--	--	--	--	--	--	--	--	--	--
--	--	--	--	--	--	--	--	--	--
--	--	--	--	--	--	--	--	--	--
--	--	--	--	--	--	--	--	--	--
--	--	--	--	--	--	--	--	--	--
--	--	--	--	--	--	--	--	--	--
--	--	--	--	--	--	--	--	--	--
--	--	--	--	--	--	--	--	--	--
--	--	--	--	--	--	--	--	--	--
--	--	--	--	--	--	--	--	--	--
--	--	--	--	--	--	--	--	--	--
--	--	--	--	--	--	--	--	--	--
--	--	--	--	--	--	--	--	--	--
--	--	--	--	--	--	--	--	--	--
--	--	--	--	--	--	--	--	--	--
--	--	--	--	--	--	--	--	--	--
--	--	--	--	--	--	--	--	--	--
--	--	--	--	--	--	--	--	--	--
--	--	--	--	--	--	--	--	--	--
--	--	--	--	--	--	--	--	--	--
--	--	--	--	--	--	--	--	--	--
--	--	--	--	--	--	--	--	--	--
--	--	--	--	--	--	--	--	--	--
--	--	--	--	--	--	--	--	--	--
--	--	--	--	--	--	--	--	--	--
--	--	--	--	--	--	--	--	--	--
--	--	--	--	--	--	--	--	--	--
--	--	--	--	--	--	--	--	--	--
--	--	--	--	--	--	--	--	--	--
--	--	--	--	--	--	--	--	--	--
--	--	--	--	--	--	--	--	--	--
--	--	--	--	--	--	--	--	--	--
--	--	--	--	--	--	--	--	--	--
--	--	--	--	--	--	--	--	--	--
--	--	--	--	--	--	--	--	--	--
--	--	--	--	--	--	--	--	--	--
--	--	--	--	--	--	--	--	--	--
--	--	--	--	--	--	--	--	--	--
--	--	--	--	--	--	--	--	--	--
--	--	--	--	--	--	--	--	--	--
--	--	--	--	--	--	--	--	--	--
--	--	--	--	--	--	--	--	--	--
--	--	--	--	--	--	--	--	--	--
--	--	--	--	--	--	--	--	--	--
--	--	--	--	--	--	--	--	--	--
--	--	--	--	--	--	--	--	--	--
--	--	--	--	--	--	--	--	--	--
--	--	--	--	--	--	--	--	--	--
--	--	--	--	--	--	--	--	--	--
--	--	--	--	--	--	--	--	--	--
--	--	--	--	--	--	--	--	--	--
--	--	--	--	--	--	--	--	--	--
--	--	--	--	--	--	--	--	--	--
--	--	--	--	--	--	--	--	--	--
--	--	--	--	--	--	--	--	--	--
--	--	--	--	--	--	--	--	--	--
--	--	--	--	--	--	--	--	--	--
--	--	--	--	--	--	--	--	--	--
--	--	--	--	--	--	--	--	--	--
--	--	--	--	--	--	--	--	--	--
--	--	--	--	--	--	--	--	--	--
--	--	--	--	--	--	--	--	--	--
--	--	--	--	--	--	--	--	--	--
--	--	--	--	--	--	--	--	--	--
--	--	--	--	--	--	--	--	--	--
--	--	--	--	--	--	--	--	--	--
--	--	--	--	--	--	--	--	--	--
--	--	--	--	--	--	--	--	--	--
--	--	--	--	--	--	--	--	--	--
--	--	--	--	--	--	--	--	--	--
--	--	--	--	--	--	--	--	--	--
--	--	--	--	--	--	--	--	--	--
--	--	--	--	--	--	--	--	--	--
--	--	--	--	--	--	--	--	--	--
--	--	--	--	--	--	--	--	--	--
--	--	--	--	--	--	--	--	--	--
--	--	--	--	--	--	--	--	--	--
--	--	--	--	--	--	--	--	--	--
--	--	--	--	--	--	--	--	--	--
--	--	--	--	--	--	--	--	--	--
--	--	--	--	--	--	--	--	--	--
--	--	--	--	--	--	--	--	--	--
--	--	--	--	--	--	--	--	--	--
--	--	--	--	--	--	--	--	--	--
--	--	--	--	--	--	--	--	--	--
--	--	--	--	--	--	--	--	--	--
--	--	--	--	--	--	--	--	--	--
--	--	--	--	--	--	--	--	--	--
--	--	--	--	--	--	--	--	--	--
--	--	--	--	--	--	--	--	--	--
--	--	--	--	--	--	--	--	--	--
--	--	--	--	--	--	--	--	--	--
--	--	--	--	--	--	--	--	--	--
--	--	--	--	--	--	--	--	--	--
--	--	--	--	--	--	--	--	--	--
--	--	--	--	--	--	--	--	--	--
--	--	--	--	--	--	--	--	--	--
--	--	--	--	--	--	--	--	--	--
--	--	--	--	--	--	--	--	--	--
--	--	--	--	--	--	--	--	--	--
--	--	--	--	--	--	--	--	--	--
--	--	--	--	--	--	--	--	--	--
--	--	--	--	--	--	--	--	--	--
--	--	--	--	--	--	--	--	--	--
--	--	--	--	--	--	--	--	--	--
--	--	--	--	--	--	--	--	--	--
--	--	--	--	--	--	--	--	--	--
--	--	--	--	--	--	--	--	--	--
--	--	--	--	--	--	--	--	--	--
--	--	--	--	--	--	--	--	--	--
--	--	--	--	--	--	--	--	--	--
--	--	--	--	--	--	--	--	--	--
--	--	--	--	--	--	--	--	--	--
--	--	--	--	--	--	--	--	--	--
--	--	--	--	--	--	--	--	--	--
--	--	--	--	--	--	--	--	--	--
--	--	--	--	--	--	--	--	--	--
--	--	--	--	--	--	--	--	--	--
--	--	--	--	--	--	--	--	--	--
--	--	--	--	--	--	--	--	--	--
--	--	--	--	--	--	--	--	--	--
--	--	--	--	--	--	--	--	--	--
--	--	--	--	--	--	--	--	--	--
--	--	--	--	--	--	--	--	--	--
--	--	--	--	--	--	--	--	--	--
--	--	--	--	--	--	--	--	--	--
--	--	--	--	--	--	--	--	--	--
--	--	--	--	--	--	--	--	--	--
--	--	--	--	--	--	--	--	--	--
--	--	--	--	--	--	--	--	--	--
--	--	--	--	--	--	--	--	--	--
--	--	--	--	--	--	--	--	--	--
--	--	--	--	--	--	--	--	--	--
--	--	--	--	--	--	--	--	--	--
--	--	--	--	--	--	--	--	--	--
--	--	--	--	--	--	--	--	--	--
--	--	--	--	--	--	--	--	--	--
--	--	--	--	--	--	--	--	--	--
--	--	--	--	--	--	--	--	--	--
--	--	--	--	--	--	--	--	--	--
--	--	--	--	--	--	--	--	--	--
--	--	--	--	--	--	--	--	--	--
--	--	--	--	--	--	--	--	--	--
--	--	--	--	--	--	--	--	--	--
--	--	--	--	--	--	--	--	--	--
--	--	--	--	--	--	--	--	--	--
--	--	--	--	--	--	--	--	--	--
--	--	--	--	--	--	--	--	--	--
--	--	--	--	--	--	--	--	--	--
--	--	--	--	--	--	--	--	--	--
--	--	--	--	--	--	--	--	--	--
--	--	--	--	--	--	--	--	--	--
--	--	--	--	--	--	--	--	--	--
--	--	--	--	--	--	--	--	--	--
--	--	--	--	--	--	--	--	--	--
--	--	--	--	--	--	--	--	--	--
--	--	--	--	--	--	--	--	--	--
--	--	--	--	--	--	--	--	--	--
--	--	--	--	--	--	--	--	--	--
--	--	--	--	--	--	--	--	--	--
--	--	--	--	--	--	--	--	--	--
--	--	--	--	--	--	--	--	--	--
--	--	--	--	--	--	--	--	--	--
--	--	--	--	--	--	--	--	--	--
--	--	--	--	--	--	--	--	--	--
--	--	--	--	--	--	--	--	--	--
--	--	--	--	--	--	--	--	--	--
--	--	--	--	--	--	--	--	--	--
--	--	--	--	--	--	--	--	--	--
--	--	--	--	--	--	--	--	--	--
--	--	--	--	--	--	--	--	--	--
--	--	--	--	--	--	--	--	--	--
--	--	--	--	--	--	--	--	--	--
--	--	--	--	--	--	--	--	--	--
--	--	--	--	--	--	--	--	--	--
--	--	--	--	--	--	--	--	--	--
--	--	--	--	--	--	--	--	--	--
--	--	--	--	--	--	--	--	--	--
--	--	--	--	--	--	--	--	--	--
--	--	--	--	--	--	--	--	--	--
--	--	--	--	--	--	--	--	--	--
--	--	--	--	--	--	--	--	--	--
--	--	--	--	--	--	--	--	--	--
--	--	--	--	--	--	--	--	--	--
--	--	--	--	--	--	--	--	--	--
--	--	--	--	--	--	--	--	--	--
--	--	--	--	--	--	--	--	--	--
--	--	--	--	--	--	--	--	--	--
--	--	--	--	--	--	--	--	--	--
--	--	--	--	--	--	--	--	--	--
--	--	--	--	--	--	--	--	--	--
--	--	--	--	--	--	--	--	--	--
--	--	--	--	--	--	--	--	--	--
--	--	--	--	--	--	--	--	--	--
--	--	--	--	--	--	--	--	--	--
--	--	--	--	--	--	--	--	--	--
--	--	--	--	--	--	--	--	--	--
--	--	--	--	--	--	--	--	--	--
--	--	--	--	--	--	--	--	--	--
--	--	--	--	--	--	--	--	--	--
--	--	--	--	--	--	--	--	--	--
--	--	--	--	--	--	--	--	--	--
--	--	--	--	--	--	--	--	--	--
--	--	--	--	--	--	--	--	--	--
--	--	--	--	--	--	--	--	--	--
--	--	--	--	--	--	--	--	--	--
--	--	--	--	--	--	--	--	--	--
--	--	--	--	--	--	--	--	--	--
--	--	--	--	--	--	--	--	--	--
--	--	--	--	--	--	--	--	--	--
--	--	--	--	--	--	--	--	--	--
--	--	--	--	--	--	--	--	--	--
--	--	--	--	--	--	--	--	--	--
--	--	--	--	--	--	--	--	--	--
--	--	--	--	--	--	--	--	--	--
--	--	--	--	--	--	--	--	--	--
--	--	--	--	--	--	--	--	--	--
--	--	--	--	--	--	--	--	--	--
--	--	--	--	--	--	--	--	--	--
--	--	--	--	--	--	--	--	--	--
--	--	--	--	--	--	--	--	--	--
--	--	--	--	--	--	--	--	--	--
--	--	--	--	--	--	--	--	--	--
--	--	--	--	--	--	--	--	--	--
--	--	--	--	--	--	--	--	--	--
--	--	--	--	--	--	--	--	--	--
--	--	--	--	--	--	--	--	--	--
--	--	--	--	--	--	--	--	--	--
--	--	--	--	--	--	--	--	--	--
--	--	--	--	--	--	--	--	--	--
--	--	--	--	--	--	--	--	--	--
--	--	--	--	--	--	--	--	--	--
--	--	--	--	--	--	--	--	--	--
--	--	--	--	--	--	--	--	--	--
--	--	--	--	--	--	--	--	--	--
--	--	--	--	--	--	--	--	--	--
--	--	--	--	--	--	--	--	--	--
--	--	--	--	--	--	--	--	--	--
--	--	--	--	--	--	--	--	--	--
--	--	--	--	--	--	--	--	--	--
--	--	--	--	--	--	--	--	--	--
--	--	--	--	--	--	--	--	--	--
--	--	--	--	--	--	--	--	--	--
--	--	--	--	--	--	--	--	--	--
--	--	--	--	--	--	--	--	--	--
--	--	--	--	--	--	--	--	--	--
--	--	--	--	--	--	--	--	--	--
--	--	--	--	--	--	--	--	--	--
--	--	--	--	--	--	--	--	--	--
--	--	--	--	--	--	--	--	--	--
--	--	--	--	--	--	--	--	--	--
--	--	--	--	--	--	--	--	--	--
--	--	--	--	--	--	--	--	--	--
--	--	--	--	--	--	--	--	--	--
--	--	--	--	--	--	--	--	--	--
--	--	--	--	--	--	--	--	--	--
--	--	--	--	--	--	--	--	--	--
--	--	--	--	--	--	--	--	--	--
--	--	--	--	--	--	--	--	--	--
--	--	--	--	--	--	--	--	--	--
--	--	--	--	--	--	--	--	--	--
--	--	--	--	--	--	--	--	--	--
--	--	--	--	--	--	--	--	--	--
--	--	--	--	--	--	--	--	--	--
--	--	--	--	--	--	--	--	--	--
--	--	--	--	--	--	--	--	--	--
--	--	--	--	--	--	--	--	--	--
--	--	--	--	--	--	--	--	--	--
--	--	--	--	--	--	--	--	--	--
--	--	--	--	--	--	--	--	--	--
--	--	--	--	--	--	--	--	--	--
--	--	--	--	--	--	--	--	--	--
--	--	--	--	--	--	--	--	--	--
--	--	--	--	--	--	--	--	--	--
--	--	--	--	--	--	--	--	--	--
--	--	--	--	--	--	--	--	--	--
--	--	--	--	--	--	--	--	--	--
--	--	--	--	--	--	--	--	--	--
--	--	--	--	--	--	--	--	--	--
--	--	--	--	--	--	--	--	--	--
--	--	--	--	--	--	--	--	--	--
--	--	--	--	--	--	--	--	--	--
--	--	--	--	--	--	--	--	--	--
--	--	--	--	--	--	--	--	--	--
--	--	--	--	--	--	--	--	--	--
--	--	--	--	--	--	--	--	--	--
--	--	--	--	--	--	--	--	--	--
--	--	--	--	--	--	--	--	--	--
--	--	--	--	--	--	--	--	--	--
--	--	--	--	--	--	--	--	--	--
--	--	--	--	--	--	--	--	--	--
--	--	--	--	--	--	--	--	--	--
--	--	--	--	--	--	--	--	--	--
--	--	--	--	--	--	--	--	--	--
--	--	--	--	--	--	--	--	--	--
--	--	--	--	--	--	--	--	--	--
--	--	--	--	--	--	--	--	--	--
--	--	--	--	--	--	--	--	--	--
--	--	--	--	--	--	--	--	--	--
--	--	--	--	--	--	--	--	--	--
--	--	--	--	--	--	--	--	--	--
--	--	--	--	--	--	--	--	--	--
--	--	--	--	--	--	--	--	--	--
--	--	--	--	--	--	--	--	--	--
--	--	--	--	--	--	--	--	--	--
--	--	--	--	--	--	--	--	--	--
--	--	--	--	--	--	--	--	--	--
--	--	--	--	--	--	--	--	--	--
--	--	--	--	--	--	--	--	--	--
--	--	--	--	--	--	--	--	--	--
--	--	--	--	--	--	--	--	--	--
--	--	--	--	--	--	--	--	--	--
--	--	--	--	--	--	--	--	--	--
--	--	--	--	--	--	--	--	--	--
--	--	--	--	--	--	--	--	--	--
--	--	--	--	--	--	--	--	--	--
--	--	--	--	--	--	--	--	--	--
--	--	--	--	--	--	--	--	--	--
--	--	--	--	--	--	--	--	--	--
--	--	--	--	--	--	--	--	--	--
--	--	--	--	--	--	--	--	--	--
--	--	--	--	--	--	--	--	--	--
--	--	--	--	--	--	--	--	--	--
--	--	--	--	--	--	--	--	--	--
--	--	--	--	--	--	--	--	--	--
--	--	--	--	--	--	--	--	--	--
--	--	--	--	--	--	--	--	--	--
--	--	--	--	--	--	--	--	--	--
--	--	--	--	--	--	--	--	--	--
--	--	--	--	--	--	--	--	--	--
--	--	--	--	--	--	--	--	--	--
--	--	--	--	--	--	--	--	--	--
--	--	--	--	--	--	--	--	--	--
--	--	--	--	--	--	--	--	--	--
--	--	--	--	--	--	--	--	--	--
--	--	--	--	--	--	--	--	--	--
--	--	--	--	--	--	--	--	--	--
--	--	--	--	--	--	--	--	--	--
--	--	--	--	--	--	--	--	--	--
--	--	--	--	--	--	--	--	--	--
--	--	--	--	--	--	--	--	--	--
--	--	--	--	--	--	--	--	--	--
--	--	--	--	--	--	--	--	--	--
--	--	--	--	--	--	--	--	--	--
--	--	--	--	--	--	--	--	--	--
--	--	--	--	--	--	--	--	--	--
--	--	--	--	--	--	--	--	--	--
--	--	--	--	--	--	--	--	--	--
--	--	--	--	--	--	--	--	--	--
--	--	--	--	--	--	--	--	--	--
--	--	--	--	--	--	--	--	--	--
--	--	--	--	--	--	--	--	--	--
--	--	--	--	--	--	--	--	--	--
--	--	--	--	--	--	--	--	--	--
--	--	--	--	--	--	--	--	--	--
--	--	--	--	--	--	--	--	--	--
--	--	--	--	--	--	--	--	--	--
--	--	--	--	--	--	--	--	--	--
--	--	--	--	--	--	--	--	--	--
--	--	--	--	--	--	--	--	--	--
--	--	--	--	--	--	--	--	--	--
--	--	--	--	--	--	--	--	--	--
--	--	--	--	--	--	--	--	--	--
--	--	--	--	--	--	--	--	--	--
--	--	--	--	--	--	--	--	--	--
--	--	--	--	--	--	--	--	--	--
--	--	--	--	--	--	--	--	--	--
--	--	--	--	--	--	--	--	--	--
--	--	--	--	--	--	--	--	--	--
--	--	--	--	--	--	--	--	--	--
--	--	--	--	--	--	--	--	--	--
--	--	--	--	--	--	--	--	--	--
--	--	--	--	--	--	--	--	--	--
--	--	--	--	--	--	--	--	--	--
--	--	--	--	--	--	--	--	--	--
--	--	--	--	--	--	--	--	--	--
--	--	--	--	--	--	--	--	--	--
--	--	--	--	--	--	--	--	--	--
--	--	--	--	--	--	--	--	--	--
--	--	--	--	--	--	--	--	--	--
--	--	--	--	--	--	--	--	--	--
--	--	--	--	--	--	--	--	--	--
--	--	--	--	--	--	--	--	--	--
--	--	--	--	--	--	--	--	--	--
--	--	--	--	--	--	--	--	--	--
--	--	--	--	--	--	--	--	--	--
--	--	--	--	--	--	--	--	--	--
--	--	--	--	--	--	--	--	--	--
--	--	--	--	--	--	--	--	--	--
--	--	--	--	--	--	--	--	--	--
--	--	--	--	--	--	--	--	--	--
--	--	--	--	--	--	--	--	--	--
--	--	--	--	--	--	--	--	--	--
--	--	--	--	--	--	--	--	--	--
--	--	--	--	--	--	--	--	--	--
--	--	--	--	--	--	--	--	--	--
--	--	--	--	--	--	--	--	--	--
--	--	--	--	--	--	--	--	--	--
--	--	--	--	--	--	--	--	--	--
--	--	--	--	--	--	--	--	--	--
--	--	--	--	--	--	--	--	--	--
--	--	--	--	--	--	--	--	--	--
--	--	--	--	--	--	--	--	--	--
--	--	--	--	--	--	--	--	--	--
--	--	--	--	--	--	--	--	--	--
--	--	--	--	--	--	--	--	--	--
--	--	--	--	--	--	--	--	--	--
--	--	--	--	--	--	--	--	--	--
--	--	--	--	--	--	--	--	--	--
--	--	--	--	--	--	--	--	--	--
--	--	--	--	--	--	--	--	--	--
--	--	--	--	--	--	--	--	--	--
--	--	--	--	--	--	--	--	--	--
--	--	--	--	--	--	--	--	--	--
--	--	--	--	--	--	--	--	--	--
--	--	--	--	--	--	--	--	--	--
--	--	--	--	--	--	--	--	--	--
--	--	--	--	--	--	--	--	--	--
--	--	--	--	--	--	--	--	--	--
--	--	--	--	--	--	--	--	--	--
--	--	--	--	--	--	--	--	--	--
--	--	--	--	--	--	--	--	--	--
--	--	--	--	--	--	--	--	--	--
--	--	--	--	--	--	--	--	--	--
--	--	--	--	--	--	--	--	--	--
--	--	--	--	--	--	--	--	--	--
--	--	--	--	--	--	--	--	--	--
--	--	--	--	--	--	--	--	--	--
--	--	--	--	--	--	--	--	--	--
--	--	--	--	--	--	--	--	--	--
--	--	--	--	--	--	--	--	--	--
--	--	--	--	--	--	--	--	--	--
--	--	--	--	--	--	--	--	--	--
--	--	--	--	--	--	--	--	--	--
--	--	--	--	--	--	--	--	--	--
--	--	--	--	--	--	--	--	--	--
--	--	--	--	--	--	--	--	--	--
--	--	--	--	--	--	--	--	--	--
--	--	--	--	--	--	--	--	--	--
--	--	--	--	--	--	--	--	--	--
--	--	--	--	--	--	--	--	--	--
--	--	--	--	--	--	--	--	--	--
--	--	--	--	--	--	--	--	--	--
--	--	--	--	--	--	--	--	--	--
--	--	--	--	--	--	--	--	--	--
--	--	--	--	--	--	--	--	--	--
--	--	--	--	--	--	--	--	--	--
--	--	--	--	--	--	--	--	--	--
--	--	--	--	--	--	--	--	--	--
--	--	--	--	--	--	--	--	--	--
--	--	--	--	--	--	--	--	--	--
--	--	--	--	--	--	--	--	--	--
--	--	--	--	--	--	--	--	--	--
--	--	--	--	--	--	--	--	--	--
--	--	--	--	--	--	--	--	--	--
--	--	--	--	--	--	--	--	--	--
--	--	--	--	--	--	--	--	--	--
--	--	--	--	--	--	--	--	--	--
--	--	--	--	--	--	--	--	--	--
--	--	--	--	--	--	--	--	--	--
--	--	--	--	--	--	--	--	--	--
--	--	--	--	--	--	--	--	--	--
--	--	--	--	--	--	--	--	--	--
--	--	--	--	--	--	--	--	--	--
--	--	--	--	--	--	--	--	--	--
--	--	--	--	--	--	--	--	--	--
--	--	--	--	--	--	--	--	--	--
--	--	--	--	--	--	--	--	--	--
--	--	--	--	--	--	--	--	--	--
--	--	--	--	--	--	--	--	--	--
--	--	--	--	--	--	--	--	--	--
--	--	--	--	--	--	--	--	--	--
--	--	--	--	--	--	--	--	--	--
--	--	--	--	--	--	--	--	--	--
--	--	--	--	--	--	--	--	--	--
--	--	--	--	--	--	--	--	--	--
--	--	--	--	--	--	--	--	--	--
--	--	--	--	--	--	--	--	--	--
--	--	--	--	--	--	--	--	--	--
--	--	--	--	--	--	--	--	--	--
--	--	--	--	--	--	--	--	--	--
--	--	--	--	--	--	--	--	--	--
--	--	--	--	--	--	--	--	--	--
--	--	--	--	--	--	--	--	--	--
--	--	--	--	--	--	--	--	--	--
--	--	--	--	--	--	--	--	--	--
--	--	--	--	--	--	--	--	--	--
--	--	--	--	--	--	--	--	--	--
--	--	--	--	--	--	--	--	--	--
--	--	--	--	--	--	--	--	--	--
--	--	--	--	--	--	--	--	--	--
--	--	--	--	--	--	--	--	--	--
--	--	--	--	--	--	--	--	--	--
--	--	--	--	--	--	--	--	--	--
--	--	--	--	--	--	--	--	--	--
--	--	--	--	--	--	--	--	--	--
--	--	--	--	--	--	--	--	--	--
--	--	--	--	--	--	--	--	--	--
--	--	--	--	--	--	--	--	--	--
--	--	--	--	--	--	--	--	--	--
--	--	--	--	--	--	--	--	--	--
--	--	--	--	--	--	--	--	--	--
--	--	--	--	--	--	--	--	--	--
--	--	--	--	--	--	--	--	--	--
--	--	--	--	--	--	--	--	--	--
--	--	--	--	--	--	--	--	--	--
--	--	--	--	--	--	--	--	--	--
--	--	--	--	--	--	--	--	--	--
--	--	--	--	--	--	--	--	--	--
--	--	--	--	--	--	--	--	--	--
--	--	--	--	--	--	--	--	--	--
--	--	--	--	--	--	--	--	--	--
--	--	--	--	--	--	--	--	--	--
--	--	--	--	--	--	--	--	--	--
--	--	--	--	--	--	--	--	--	--
--	--	--	--	--	--	--	--	--	--
--	--	--	--	--	--	--	--	--	--
--	--	--	--	--	--	--	--	--	--
--	--	--	--	--	--	--	--	--	--
--	--	--	--	--	--	--	--	--	--
--	--	--	--	--	--	--	--	--	--
--	--	--	--	--	--	--	--	--	--
--	--	--	--	--	--	--	--	--	--
--	--	--	--	--	--	--	--	--	--
--	--	--	--	--	--	--	--	--	--
--	--	--	--	--	--	--	--	--	--
--	--	--	--	--	--	--	--	--	--
--	--	--	--	--	--	--	--	--	--
--	--	--	--	--	--	--	--	--	--
--	--	--	--	--	--	--	--	--	--
--	--	--	--	--	--	--	--	--	--
--	--	--	--	--	--	--	--	--	--
--	--	--	--	--	--	--	--	--	--
--	--	--	--	--	--	--	--	--	--
--	--	--	--	--	--	--	--	--	--
--	--	--	--	--	--	--	--	--	--
--	--	--	--	--	--	--	--	--	--
--	--	--	--	--	--	--	--	--	--
--	--	--	--	--	--	--	--	--	--
--	--	--	--	--	--	--	--	--	--
--	--	--	--	--	--	--	--	--	--
--	--	--	--	--	--	--	--	--	--
--	--	--	--	--	--	--	--	--	--
--	--	--	--	--	--	--	--	--	--
--	--	--	--	--	--	--	--	--	--
--	--	--	--	--	--	--	--	--	--
--	--	--	--	--	--	--	--	--	--
--	--	--	--	--	--	--	--	--	--
--	--	--	--	--	--	--	--	--	--
--	--	--	--	--	--	--	--	--	--
--	--	--	--	--	--	--	--	--	--
--	--	--	--	--	--	--	--	--	--
--	--	--	--	--	--	--	--	--	--
--	--	--	--	--	--	--	--	--	--
--	--	--	--	--	--	--	--	--	--
--	--	--	--	--	--	--	--	--	--
--	--	--	--	--	--	--	--	--	--
--	--	--	--	--	--	--	--	--	--
--	--	--	--	--	--	--	--	--	--
--	--	--	--	--	--	--	--	--	--
--	--	--	--	--	--	--	--	--	--
--	--	--	--	--	--	--	--	--	--
--	--	--	--	--	--	--	--	--	--
--	--	--	--	--	--	--	--	--	--
--	--	--	--	--	--	--	--	--	--
--	--	--	--	--	--	--	--	--	--
--	--	--	--	--	--	--	--	--	--
--	--	--	--	--	--	--	--	--	--
--	--	--	--	--	--	--	--	--	--
--	--	--	--	--	--	--	--	--	--
--	--	--	--	--	--	--	--	--	--
--	--	--	--	--	--	--	--	--	--
--	--	--	--	--	--	--	--	--	--
--	--	--	--	--	--	--	--	--	--
--	--	--	--	--	--	--	--	--	--
--	--	--	--	--	--	--	--	--	--
--	--	--	--	--	--	--	--	--	--
--	--	--	--	--	--	--	--	--	--
--	--	--	--	--	--	--	--	--	--
--	--	--	--	--	--	--	--	--	--
--	--	--	--	--	--	--	--	--	--
--	--	--	--	--	--	--	--	--	--
--	--	--	--	--	--	--	--	--	--
--	--	--	--	--	--	--	--	--	--
--	--	--	--	--	--	--	--	--	--
--	--	--	--	--	--	--	--	--	--
--	--	--	--	--	--	--	--	--	--
--	--	--	--	--	--	--	--	--	--
--	--	--	--	--	--	--	--	--	--
--	--	--	--	--	--	--	--	--	--
--	--	--	--	--	--	--	--	--	--
--	--	--	--	--	--	--	--	--	--
--	--	--	--	--	--	--	--	--	--
--	--	--	--	--	--	--	--	--	--
--	--	--	--	--	--	--	--	--	--
--	--	--	--	--	--	--	--	--	--
--	--	--	--	--	--	--	--	--	--
--	--	--	--	--	--	--	--	--	--
--	--	--	--	--	--	--	--	--	--
--	--	--	--	--	--	--	--	--	--
--	--	--	--	--	--	--	--	--	--
--	--	--	--	--	--	--	--	--	--
--	--	--	--	--	--	--	--	--	--
--	--	--	--	--	--	--	--	--	--
--	--	--	--	--	--	--	--	--	--
--	--	--	--	--	--	--	--	--	--
--	--	--	--	--	--	--	--	--	--
--	--	--	--	--	--	--	--	--	--
--	--	--	--	--	--	--	--	--	--
--	--	--	--	--	--	--	--	--	--
--	--	--	--	--	--	--	--	--	--
--	--	--	--	--	--	--	--	--	--
--	--	--	--	--	--	--	--	--	--
--	--	--	--	--	--	--	--	--	--
--	--	--	--	--	--	--	--	--	--
--	--	--	--	--	--	--	--	--	--
--	--	--	--	--	--	--	--	--	--
--	--	--	--	--	--	--	--	--	--
--	--	--	--	--	--	--	--	--	--
--	--	--	--	--	--	--	--	--	--
--	--	--	--	--	--	--	--	--	--
--	--	--	--	--	--	--	--	--	--
--	--	--	--	--	--	--	--	--	--
--	--	--	--	--	--	--	--	--	--
--	--	--	--	--	--	--	--	--	--
--	--	--	--	--	--	--	--	--	--
--	--	--	--	--	--	--	--	--	--
--	--	--	--	--	--	--	--	--	--
--	--	--	--	--	--	--	--	--	--
--	--	--	--	--	--	--	--	--	--
--	--	--	--	--	--	--	--	--	--
--	--	--	--	--	--	--	--	--	--
--	--	--	--	--	--	--	--	--	--
--	--	--	--	--	--	--	--	--	--
--	--	--	--	--	--	--	--	--	--
--	--	--	--	--	--	--	--	--	--
--	--	--	--	--	--	--	--	--	--
[truncated: 4,416 more rows]

## Sheet: Sheet3
0	0	delx	dely	N/mm			a	b	c	N/mm2
1	0.1	0.032	0.33349	10.4216	0.0959549	0.0784349	0.0114515	286.009	-8.4513	0.029549
15	1.5	0.02	0.22452	11.226	0.0890789	0.0715589	0.0104476	260.848	-8.4513	0.0323992
30	3	0.02	0.33546	16.773	0.0596196	0.0420996	0.00614654	153.051	-8.4513	0.0552188
45	4.5	0.02	0.21487	10.7435	0.0930795	0.0755595	0.0110317	275.487	-8.4513	0.0306776
60	6	0.02	0.34259	17.1295	0.0583788	0.0408588	0.00596539	148.51	-8.4513	0.056907
75	7.5	0.02	0.24795	12.3975	0.0806614	0.0631414	0.00921865	230.047	-8.4513	0.0367372
90	9	0.02	0.19884	9.942	0.100583	0.0830634	0.0121273	302.945	-8.4513	0.0278971
