# Supplementary material for: High‐Performance Electrochemical Adhesives Enabled by Perfluorinated Sulfonic‐Acid Ionomers with Precise Adhesion Control and Long‐Term Switchability
Source: Adv Sci (Weinh). 2025 Aug 21;12(42):e10512. doi: 10.1002/advs.202510512 (PMC12622435; doi:10.1002/advs.202510512)
Supplement: Supplementary file 2 — Supporting Information 2 [file ADVS-12-e10512-s003.zip › Data1/Repeatability Test.xlsx]

## Sheet: Raw Data
240318_Lap_100uA_Rep_60s_01	240318_Lap_100uA_Rep_60s_01	240318_Lap_100uA_Rep_60s_01	240318_Lap_100uA_Rep_60s_02	240318_Lap_100uA_Rep_60s_02	240318_Lap_100uA_Rep_60s_02	240318_Lap_100uA_Rep_60s_03	240318_Lap_100uA_Rep_60s_03	240318_Lap_100uA_Rep_60s_03	240318_Lap_100uA_Rep_60s_04	240318_Lap_100uA_Rep_60s_04	240318_Lap_100uA_Rep_60s_04	240318_Lap_100uA_Rep_60s_05	240318_Lap_100uA_Rep_60s_05	240318_Lap_100uA_Rep_60s_05	240318_Lap_100uA_Rep_60s_06	240318_Lap_100uA_Rep_60s_06	240318_Lap_100uA_Rep_60s_06	240318_Lap_100uA_Rep_60s_07	240318_Lap_100uA_Rep_60s_07	240318_Lap_100uA_Rep_60s_07	240318_Lap_100uA_Rep_60s_08	240318_Lap_100uA_Rep_60s_08	240318_Lap_100uA_Rep_60s_08	240318_Lap_100uA_Rep_60s_09	240318_Lap_100uA_Rep_60s_09	240318_Lap_100uA_Rep_60s_09	240318_Lap_100uA_Rep_60s_10	240318_Lap_100uA_Rep_60s_10	240318_Lap_100uA_Rep_60s_10	240318_Lap_100uA_Rep_60s_11	240318_Lap_100uA_Rep_60s_11	240318_Lap_100uA_Rep_60s_11	240318_Lap_100uA_Rep_60s_12	240318_Lap_100uA_Rep_60s_12	240318_Lap_100uA_Rep_60s_12	240318_Lap_100uA_Rep_60s_13	240318_Lap_100uA_Rep_60s_13	240318_Lap_100uA_Rep_60s_13	240318_Lap_100uA_Rep_60s_14	240318_Lap_100uA_Rep_60s_14	240318_Lap_100uA_Rep_60s_14	240318_Lap_100uA_Rep_60s_15	240318_Lap_100uA_Rep_60s_15	240318_Lap_100uA_Rep_60s_15	240318_Lap_100uA_Rep_60s_16	240318_Lap_100uA_Rep_60s_16	240318_Lap_100uA_Rep_60s_16	240318_Lap_100uA_Rep_60s_17	240318_Lap_100uA_Rep_60s_17
Force	Distance	Time	Force	Distance	Time	Force	Distance	Time	Force	Distance	Time	Force	Distance	Time	Force	Distance	Time	Force	Distance	Time	Force	Distance	Time	Force	Distance	Time	Force	Distance	Time	Force	Distance	Time	Force	Distance	Time	Force	Distance	Time	Force	Distance	Time	Force	Distance	Time	Force	Distance	Time	Force	Distance
mN	mm	sec	mN	mm	sec	mN	mm	sec	mN	mm	sec	mN	mm	sec	mN	mm	sec	mN	mm	sec	mN	mm	sec	mN	mm	sec	mN	mm	sec	mN	mm	sec	mN	mm	sec	mN	mm	sec	mN	mm	sec	mN	mm	sec	mN	mm	sec	mN	mm
7517.7			885.13			5239.17			156.65			5120.64			165.44			7538.22			87.86			6392.61			662.6			4951.21			459.37			6806.37			802.87			5968.77			409.18			5941
76.72	0	0	87.5	0	0	90.55	0	0	31.73	0	0	130.73	0	0	66.91	0	0	104.81	0	0	37.52	0	0	103.27	0	0	99.89	0	0	97.21	0	0	83.48	0	0	115.13	0	0	86.91	0	0	106.19	0	0	70.94	0	0	123.62	0
135.75	0.001	0.04	155.39	0.001	0.04	197.09	0.001	0.04	93.64	0.001	0.04	196.76	0.001	0.04	124.98	0.001	0.04	211.17	0.001	0.04	87.96	0.001	0.04	201.86	0.001	0.04	156.02	0.001	0.04	193.51	0.001	0.04	162.15	0.001	0.04	200.8	0.001	0.04	172.13	0.001	0.04	217.08	0.001	0.04	143.86	0.001	0.04	219.95	0.001
162.92	0.002	0.08	186.28	0.002	0.08	236.93	0.002	0.08	101.47	0.002	0.08	251.56	0.002	0.08	139.66	0.002	0.08	258.16	0.002	0.08	87.05	0.002	0.08	244.97	0.002	0.08	190.43	0.002	0.08	236.18	0.002	0.08	187.35	0.002	0.08	248.57	0.002	0.08	202.65	0.002	0.08	263.1	0.002	0.08	171.59	0.002	0.08	271.02	0.002
189.27	0.003	0.12	207.86	0.003	0.12	259.23	0.003	0.12	118.36	0.003	0.12	279.25	0.003	0.12	158.41	0.003	0.12	284.16	0.003	0.12	95.71	0.003	0.12	283.44	0.003	0.12	217.38	0.003	0.12	270.91	0.003	0.12	218.83	0.003	0.12	284.6	0.003	0.12	231.23	0.003	0.12	293.9	0.003	0.12	194.61	0.003	0.12	297.73	0.003
212.37	0.004	0.16	240.33	0.004	0.16	310.47	0.004	0.16	131.46	0.004	0.16	318.84	0.004	0.16	169.73	0.004	0.16	327.06	0.004	0.16	102.97	0.004	0.16	314.96	0.004	0.16	242.86	0.004	0.16	308.81	0.004	0.16	242.72	0.004	0.16	316.16	0.004	0.16	265.41	0.004	0.16	335.49	0.004	0.16	224.22	0.004	0.16	341.54	0.004
243.99	0.004	0.2	269.92	0.004	0.2	346.72	0.004	0.2	151.2	0.004	0.2	360.71	0.004	0.2	192.4	0.004	0.2	380.38	0.004	0.2	115.93	0.004	0.2	367.24	0.004	0.2	274.89	0.004	0.2	358.61	0.004	0.2	283.81	0.004	0.2	368.58	0.004	0.2	306.51	0.004	0.2	388.7	0.004	0.2	261.37	0.004	0.2	395.02	0.004
276.77	0.005	0.24	308	0.005	0.24	402.4	0.005	0.24	158.42	0.005	0.24	407.73	0.005	0.24	193.92	0.005	0.24	429.58	0.005	0.24	119.05	0.005	0.24	413.26	0.005	0.24	305.99	0.005	0.24	396.02	0.005	0.24	307.48	0.005	0.24	412.13	0.005	0.24	336.61	0.005	0.24	436.93	0.005	0.24	282.93	0.005	0.24	447.12	0.005
303.61	0.006	0.28	329.72	0.006	0.28	424.76	0.006	0.28	166.84	0.006	0.28	452.51	0.006	0.28	209.62	0.006	0.28	466.88	0.006	0.28	120.14	0.006	0.28	457.95	0.006	0.28	336.09	0.006	0.28	436.91	0.006	0.28	333.89	0.006	0.28	459.63	0.006	0.28	365.43	0.006	0.28	480.44	0.006	0.28	310.11	0.006	0.28	488.16	0.006
334.5	0.007	0.32	358.92	0.007	0.32	471.25	0.007	0.32	172.78	0.007	0.32	492.22	0.007	0.32	212.3	0.007	0.32	502.1	0.007	0.32	118.18	0.007	0.32	495.04	0.007	0.32	363.36	0.007	0.32	475.34	0.007	0.32	359.52	0.007	0.32	497.12	0.007	0.32	396.18	0.007	0.32	515.85	0.007	0.32	329.11	0.007	0.32	527.62	0.007
355.29	0.008	0.36	384.05	0.008	0.36	505.29	0.008	0.36	181.94	0.008	0.36	527.39	0.008	0.36	218.92	0.008	0.36	545.85	0.008	0.36	123.11	0.008	0.36	530.1	0.008	0.36	380.61	0.008	0.36	516.69	0.008	0.36	383.09	0.008	0.36	528.25	0.008	0.36	427.36	0.008	0.36	557.91	0.008	0.36	355.5	0.008	0.36	567.16	0.008
387.48	0.008	0.4	414.12	0.008	0.4	551.24	0.008	0.4	188.38	0.008	0.4	563.32	0.008	0.4	223.74	0.008	0.4	592.52	0.008	0.4	125.38	0.008	0.4	570.69	0.008	0.4	407.91	0.008	0.4	553.22	0.008	0.4	411.49	0.008	0.4	573.57	0.008	0.4	459.84	0.008	0.4	604.78	0.008	0.4	376.48	0.008	0.4	615.75	0.008
410.42	0.009	0.44	440.82	0.009	0.44	585.78	0.009	0.44	182.07	0.009	0.44	605.32	0.009	0.44	223.25	0.009	0.44	630.59	0.009	0.44	121.52	0.009	0.44	614.95	0.009	0.44	431.16	0.009	0.44	590.65	0.009	0.44	425.77	0.009	0.44	613.17	0.009	0.44	483.8	0.009	0.44	647.46	0.009	0.44	393.55	0.009	0.44	659.93	0.009
439.51	0.01	0.48	458.53	0.01	0.48	607.23	0.01	0.48	184.89	0.01	0.48	643.13	0.01	0.48	225.59	0.01	0.48	661.37	0.01	0.48	117.47	0.01	0.48	650.87	0.01	0.48	456.22	0.01	0.48	622.14	0.01	0.48	441.93	0.01	0.48	652.42	0.01	0.48	504.84	0.01	0.48	679.55	0.01	0.48	403.48	0.01	0.48	692.55	0.01
465.78	0.011	0.52	488.21	0.011	0.52	658.12	0.011	0.52	184.72	0.011	0.52	682.3	0.011	0.52	228.41	0.011	0.52	699.72	0.011	0.52	117.06	0.011	0.52	684.3	0.011	0.52	477.7	0.011	0.52	663.68	0.011	0.52	462.73	0.011	0.52	684.21	0.011	0.52	536.83	0.011	0.52	714.62	0.011	0.52	423.33	0.011	0.52	729.04	0.011
493.12	0.012	0.56	513.55	0.012	0.56	690.25	0.012	0.56	182.55	0.012	0.56	717.45	0.012	0.56	230.83	0.012	0.56	744.7	0.012	0.56	122.04	0.012	0.56	729.17	0.012	0.56	499.09	0.012	0.56	707.96	0.012	0.56	483.28	0.012	0.56	726.65	0.012	0.56	566.15	0.012	0.56	767.48	0.012	0.56	442.54	0.012	0.56	779.2	0.012
531.85	0.012	0.6	551.99	0.012	0.6	754.56	0.012	0.6	187.45	0.012	0.6	774.41	0.012	0.6	230.77	0.012	0.6	810.41	0.012	0.6	123.28	0.012	0.6	780.4	0.012	0.6	532.02	0.012	0.6	757.26	0.012	0.6	506.8	0.012	0.6	781.05	0.012	0.6	605.43	0.012	0.6	822.79	0.012	0.6	459.19	0.012	0.6	840.05	0.012
562.82	0.013	0.64	580.11	0.013	0.64	785.29	0.013	0.64	180.83	0.013	0.64	820.15	0.013	0.64	232.35	0.013	0.64	851.06	0.013	0.64	123.15	0.013	0.64	834.53	0.013	0.64	560.33	0.013	0.64	800.97	0.013	0.64	521.77	0.013	0.64	834.5	0.013	0.64	630.04	0.013	0.64	878.55	0.013	0.64	472.73	0.013	0.64	888.39	0.013
594.16	0.014	0.68	603.08	0.014	0.68	821.79	0.014	0.68	176.02	0.014	0.68	861.82	0.014	0.68	222.43	0.014	0.68	886.34	0.014	0.68	116.02	0.014	0.68	870.45	0.014	0.68	578.54	0.014	0.68	835.05	0.014	0.68	528.15	0.014	0.68	868.78	0.014	0.68	652.21	0.014	0.68	904.88	0.014	0.68	472.04	0.014	0.68	927.35	0.014
614.6	0.015	0.72	624.64	0.015	0.72	859.97	0.015	0.72	168.82	0.015	0.72	893.67	0.015	0.72	221.78	0.015	0.72	923.63	0.015	0.72	117.59	0.015	0.72	903.21	0.015	0.72	597.84	0.015	0.72	879.44	0.015	0.72	537.88	0.015	0.72	901.76	0.015	0.72	677.44	0.015	0.72	945.38	0.015	0.72	480.12	0.015	0.72	958.03	0.015
641.25	0.016	0.76	649.1	0.016	0.76	894.07	0.016	0.76	164.07	0.016	0.76	925.81	0.016	0.76	207.99	0.016	0.76	963.2	0.016	0.76	113.37	0.016	0.76	939.61	0.016	0.76	613.68	0.016	0.76	908.45	0.016	0.76	539.97	0.016	0.76	936.56	0.016	0.76	696.56	0.016	0.76	984.34	0.016	0.76	474.67	0.016	0.76	1003.35	0.016
671.2	0.016	0.8	678.44	0.016	0.8	941.26	0.016	0.8	158.36	0.016	0.8	974.14	0.016	0.8	205.17	0.016	0.8	1016.92	0.016	0.8	113.86	0.016	0.8	984.2	0.016	0.8	633.52	0.016	0.8	953.25	0.016	0.8	542.85	0.016	0.8	985.56	0.016	0.8	725.16	0.016	0.8	1037.85	0.016	0.8	474.84	0.016	0.8	1051.58	0.016
703.47	0.017	0.84	702.33	0.017	0.84	970.45	0.017	0.84	158.6	0.017	0.84	1020.57	0.017	0.84	196.65	0.017	0.84	1048.41	0.017	0.84	110.51	0.017	0.84	1033.54	0.017	0.84	659.78	0.017	0.84	988.27	0.017	0.84	537.07	0.017	0.84	1031.18	0.017	0.84	739.37	0.017	0.84	1079.54	0.017	0.84	464.97	0.017	0.84	1097.6	0.017
735.25	0.018	0.88	718.75	0.018	0.88	1015.09	0.018	0.88	155.61	0.018	0.88	1059.72	0.018	0.88	191.88	0.018	0.88	1096.89	0.018	0.88	108.37	0.018	0.88	1070.55	0.018	0.88	671.06	0.018	0.88	1033.62	0.018	0.88	532.42	0.018	0.88	1068.8	0.018	0.88	767.87	0.018	0.88	1113.57	0.018	0.88	455.26	0.018	0.88	1136.61	0.018
761.01	0.019	0.92	740	0.019	0.92	1054.39	0.019	0.92	160.55	0.019	0.92	1097.43	0.019	0.92	192.79	0.019	0.92	1134.31	0.019	0.92	112.61	0.019	0.92	1117.4	0.019	0.92	690.72	0.019	0.92	1075.52	0.019	0.92	525.33	0.019	0.92	1110.29	0.019	0.92	789.53	0.019	0.92	1163.04	0.019	0.92	447.12	0.019	0.92	1178.33	0.019
792.62	0.02	0.96	762.87	0.02	0.96	1099.89	0.02	0.96	156.47	0.02	0.96	1141.97	0.02	0.96	183.29	0.02	0.96	1189.67	0.02	0.96	106.07	0.02	0.96	1152.63	0.02	0.96	701.54	0.02	0.96	1119.82	0.02	0.96	509.21	0.02	0.96	1153.16	0.02	0.96	814.33	0.02	0.96	1210.12	0.02	0.96	427.87	0.02	0.96	1231.56	0.02
829.68	0.02	1	791.06	0.02	1	1149.69	0.02	1	156.88	0.02	1	1194.02	0.02	1	184.09	0.02	1	1241.08	0.02	1	108.89	0.02	1	1213.39	0.02	1	723.58	0.02	1	1164.75	0.02	1	493.31	0.02	1	1207.91	0.02	1	836.83	0.02	1	1270.07	0.02	1	417.27	0.02	1	1288.48	0.02
860.35	0.021	1.04	806.44	0.021	1.04	1180.34	0.021	1.04	152.16	0.021	1.04	1240.85	0.021	1.04	176.1	0.021	1.04	1276.07	0.021	1.04	99.77	0.021	1.04	1252.41	0.021	1.04	736.72	0.021	1.04	1202.01	0.021	1.04	466.81	0.021	1.04	1249.68	0.021	1.04	850.42	0.021	1.04	1302.58	0.021	1.04	385.23	0.021	1.04	1328.8	0.021
887.37	0.022	1.08	821.33	0.022	1.08	1216.45	0.022	1.08	148.18	0.022	1.08	1267.83	0.022	1.08	171.44	0.022	1.08	1314.79	0.022	1.08	97.43	0.022	1.08	1290.33	0.022	1.08	740.58	0.022	1.08	1238.58	0.022	1.08	445.24	0.022	1.08	1283.99	0.022	1.08	863	0.022	1.08	1339.37	0.022	1.08	361.59	0.022	1.08	1360.07	0.022
908.6	0.023	1.12	834.45	0.023	1.12	1250.74	0.023	1.12	142.9	0.023	1.12	1305.91	0.023	1.12	164.92	0.023	1.12	1350.43	0.023	1.12	98.82	0.023	1.12	1322.21	0.023	1.12	745.14	0.023	1.12	1277.45	0.023	1.12	418.55	0.023	1.12	1312.86	0.023	1.12	870.58	0.023	1.12	1374.84	0.023	1.12	330.88	0.023	1.12	1399.85	0.023
941.25	0.024	1.16	852.45	0.024	1.16	1297.92	0.024	1.16	132.52	0.024	1.16	1340.39	0.024	1.16	156.28	0.024	1.16	1399.75	0.024	1.16	95.23	0.024	1.16	1361.41	0.024	1.16	744.64	0.024	1.16	1312.35	0.024	1.16	396.22	0.024	1.16	1359.72	0.024	1.16	877.17	0.024	1.16	1426.78	0.024	1.16	307.1	0.024	1.16	1445.02	0.024
977.68	0.024	1.2	879.27	0.024	1.2	1339.28	0.024	1.2	128.09	0.024	1.2	1405.8	0.024	1.2	153.66	0.024	1.2	1450.17	0.024	1.2	96.3	0.024	1.2	1427.95	0.024	1.2	760.63	0.024	1.2	1366.21	0.024	1.2	375.85	0.024	1.2	1416.4	0.024	1.2	884.84	0.024	1.2	1481.77	0.024	1.2	282.5	0.024	1.2	1509.72	0.024
1018.49	0.025	1.24	893.82	0.025	1.24	1390.47	0.025	1.24	125.6	0.025	1.24	1451.05	0.025	1.24	147.64	0.025	1.24	1502.35	0.025	1.24	93.14	0.025	1.24	1467.46	0.025	1.24	762.1	0.025	1.24	1410.09	0.025	1.24	357.84	0.025	1.24	1467.37	0.025	1.24	889.78	0.025	1.24	1529.09	0.025	1.24	256.59	0.025	1.24	1556.48	0.025
1048.28	0.026	1.28	907.48	0.026	1.28	1424.74	0.026	1.28	118.53	0.026	1.28	1493.8	0.026	1.28	143.74	0.026	1.28	1541.8	0.026	1.28	91.72	0.026	1.28	1522.9	0.026	1.28	762.49	0.026	1.28	1456.96	0.026	1.28	335.03	0.026	1.28	1506.62	0.026	1.28	886.79	0.026	1.28	1568.1	0.026	1.28	233.8	0.026	1.28	1596.78	0.026
1074.68	0.027	1.32	918.61	0.027	1.32	1478.27	0.027	1.32	108.54	0.027	1.32	1529.44	0.027	1.32	130.92	0.027	1.32	1592.79	0.027	1.32	89.06	0.027	1.32	1550.16	0.027	1.32	751.2	0.027	1.32	1498.34	0.027	1.32	314.28	0.027	1.32	1543.19	0.027	1.32	880.37	0.027	1.32	1620.41	0.027	1.32	209.77	0.027	1.32	1645.29	0.027
1107.58	0.028	1.36	931.16	0.028	1.36	1506.2	0.028	1.36	88.9	0.028	1.36	1568.91	0.028	1.36	119.26	0.028	1.36	1633.95	0.028	1.36	78.81	0.028	1.36	1599.04	0.028	1.36	741.26	0.028	1.36	1533.73	0.028	1.36	283.72	0.028	1.36	1587.85	0.028	1.36	852.38	0.028	1.36	1664.21	0.028	1.36	189.07	0.028	1.36	1687.69	0.028
1138.31	0.028	1.4	941.22	0.028	1.4	1549.92	0.028	1.4	78.69	0.028	1.4	1620.47	0.028	1.4	106.86	0.028	1.4	1673.33	0.028	1.4	75.04	0.028	1.4	1641.67	0.028	1.4	736.53	0.028	1.4	1573.25	0.028	1.4	259.64	0.028	1.4	1634.12	0.028	1.4	829.11	0.028	1.4	1706.43	0.028	1.4	165.54	0.028	1.4	1739.33	0.028
1171.01	0.029	1.44	945.14	0.029	1.44	1581.75	0.029	1.44	65.4	0.029	1.44	1654.4	0.029	1.44	97.9	0.029	1.44	1711.66	0.029	1.44	67.19	0.029	1.44	1682.19	0.029	1.44	723.01	0.029	1.44	1607.96	0.029	1.44	237.28	0.029	1.44	1675.63	0.029	1.44	797.53	0.029	1.44	1739.02	0.029	1.44	146.79	0.029	1.44	1770.45	0.029
1190.97	0.03	1.48	950.2	0.03	1.48	1617.27	0.03	1.48	58.54	0.03	1.48	1692.41	0.03	1.48	87.8	0.03	1.48	1747.83	0.03	1.48	65.39	0.03	1.48	1713.93	0.03	1.48	707.73	0.03	1.48	1650.52	0.03	1.48	213.51	0.03	1.48	1698.07	0.03	1.48	767.23	0.03	1.48	1776.61	0.03	1.48	129.52	0.03	1.48	1802.13	0.03
1220.55	0.031	1.52	954.08	0.031	1.52	1660.02	0.031	1.52	44.74	0.031	1.52	1717.55	0.031	1.52	73.29	0.031	1.52	1792.62	0.031	1.52	59.83	0.031	1.52	1749.92	0.031	1.52	688.08	0.031	1.52	1684.8	0.031	1.52	196.22	0.031	1.52	1744.17	0.031	1.52	730.7	0.031	1.52	1822.18	0.031	1.52	117.16	0.031	1.52	1852.45	0.031
1251.96	0.032	1.56	961.11	0.032	1.56	1695.96	0.032	1.56	30.31	0.032	1.56	1769.39	0.032	1.56	59.41	0.032	1.56	1835.05	0.032	1.56	51.18	0.032	1.56	1799.21	0.032	1.56	672.29	0.032	1.56	1722.45	0.032	1.56	170.9	0.032	1.56	1782.74	0.032	1.56	688.86	0.032	1.56	1866.62	0.032	1.56	101.56	0.032	1.56	1893.36	0.032
1292.82	0.032	1.6	970.35	0.032	1.6	1744.53	0.032	1.6	38.81	0.032	1.6	1823.86	0.032	1.6	54.1	0.032	1.6	1886.6	0.032	1.6	50.56	0.032	1.6	1851.6	0.032	1.6	664.93	0.032	1.6	1771.57	0.032	1.6	155.8	0.032	1.6	1846.06	0.032	1.6	657.61	0.032	1.6	1922.33	0.032	1.6	90.66	0.032	1.6	1953.12	0.032
1327.1	0.033	1.64	972.63	0.033	1.64	1781.82	0.033	1.64	36.19	0.033	1.64	1868.98	0.033	1.64	56.48	0.033	1.64	1929.03	0.033	1.64	51.29	0.033	1.64	1896.76	0.033	1.64	648.77	0.033	1.64	1816.75	0.033	1.64	140.22	0.033	1.64	1882.2	0.033	1.64	619.61	0.033	1.64	1953.87	0.033	1.64	82	0.033	1.64	1988.37	0.033
1347.43	0.034	1.68	969.23	0.034	1.68	1822.19	0.034	1.68	39.79	0.034	1.68	1894.73	0.034	1.68	57.47	0.034	1.68	1967.52	0.034	1.68	50.16	0.034	1.68	1923.22	0.034	1.68	623.66	0.034	1.68	1853.32	0.034	1.68	123.41	0.034	1.68	1913.43	0.034	1.68	582.41	0.034	1.68	2001.49	0.034	1.68	68.58	0.034	1.68	2029.4	0.034
1375.13	0.035	1.72	966.95	0.035	1.72	1854.24	0.035	1.72	25.79	0.035	1.72	1926.18	0.035	1.72	56.16	0.035	1.72	2006.28	0.035	1.72	50.38	0.035	1.72	1961.78	0.035	1.72	598.62	0.035	1.72	1880.96	0.035	1.72	106.27	0.035	1.72	1949.27	0.035	1.72	537.4	0.035	1.72	2032.09	0.035	1.72	60.53	0.035	1.72	2060.84	0.035
1400.5	0.036	1.76	964.66	0.036	1.76	1887.76	0.036	1.76	23.94	0.036	1.76	1970.55	0.036	1.76	51.49	0.036	1.76	2038.47	0.036	1.76	46.53	0.036	1.76	1996.36	0.036	1.76	577.1	0.036	1.76	1915.58	0.036	1.76	87.06	0.036	1.76	1985.89	0.036	1.76	492.5	0.036	1.76	2076.32	0.036	1.76	46.55	0.036	1.76	2105.41	0.036
1440.9	0.036	1.8	961.45	0.036	1.8	1927.56	0.036	1.8	23.01	0.036	1.8	2015.18	0.036	1.8	56.23	0.036	1.8	2083.66	0.036	1.8	45.44	0.036	1.8	2049.66	0.036	1.8	563.27	0.036	1.8	1954.97	0.036	1.8	77.12	0.036	1.8	2037.64	0.036	1.8	453.7	0.036	1.8	2113.52	0.036	1.8	40.24	0.036	1.8	2148.02	0.036
1469.6	0.037	1.84	961.03	0.037	1.84	1964.3	0.037	1.84	26.02	0.037	1.84	2056.92	0.037	1.84	59.82	0.037	1.84	2124.45	0.037	1.84	51.4	0.037	1.84	2084.7	0.037	1.84	549.17	0.037	1.84	2005.54	0.037	1.84	74.89	0.037	1.84	2072.1	0.037	1.84	421.62	0.037	1.84	2156.99	0.037	1.84	35.03	0.037	1.84	2188.96	0.037
1497.47	0.038	1.88	959.81	0.038	1.88	2014.27	0.038	1.88	23.6	0.038	1.88	2093.82	0.038	1.88	61.4	0.038	1.88	2175.38	0.038	1.88	51.37	0.038	1.88	2126.5	0.038	1.88	534.26	0.038	1.88	2040.65	0.038	1.88	73.62	0.038	1.88	2118.4	0.038	1.88	391.23	0.038	1.88	2205.77	0.038	1.88	32.2	0.038	1.88	2234.94	0.038
1534.42	0.039	1.92	959.03	0.039	1.92	2055.76	0.039	1.92	15.71	0.039	1.92	2139.08	0.039	1.92	56.67	0.039	1.92	2222.56	0.039	1.92	54.73	0.039	1.92	2173.05	0.039	1.92	525.13	0.039	1.92	2085.52	0.039	1.92	67.96	0.039	1.92	2157.65	0.039	1.92	362	0.039	1.92	2250.67	0.039	1.92	25.75	0.039	1.92	2281.31	0.039
1568.31	0.04	1.96	955.23	0.04	1.96	2097.34	0.04	1.96	9.95	0.04	1.96	2191.59	0.04	1.96	49.38	0.04	1.96	2265.39	0.04	1.96	46.72	0.04	1.96	2226.52	0.04	1.96	520.19	0.04	1.96	2124.01	0.04	1.96	57.52	0.04	1.96	2211.65	0.04	1.96	333.32	0.04	1.96	2303.4	0.04	1.96	15.92	0.04	1.96	2335.97	0.04
1617.29	0.04	2	954.75	0.04	2	2146.59	0.04	2	10.22	0.04	2	2245	0.04	2	55.27	0.04	2	2322.62	0.04	2	52.95	0.04	2	2280.11	0.04	2	517.68	0.04	2	2175.23	0.04	2	57.11	0.04	2	2265.89	0.04	2	315.53	0.04	2	2346.09	0.04	2	13.59	0.04	2	2385.81	0.04
1641.63	0.041	2.04	949.47	0.041	2.04	2187.41	0.041	2.04	12.55	0.041	2.04	2285.49	0.041	2.04	56.62	0.041	2.04	2360.49	0.041	2.04	54.76	0.041	2.04	2320.72	0.041	2.04	507.66	0.041	2.04	2220.16	0.041	2.04	55.13	0.041	2.04	2306.12	0.041	2.04	302.97	0.041	2.04	2399.14	0.041	2.04	9.86	0.041	2.04	2426.42	0.041
1670.49	0.042	2.08	942.16	0.042	2.08	2230.69	0.042	2.08	3.24	0.042	2.08	2315.6	0.042	2.08	51.87	0.042	2.08	2410.17	0.042	2.08	53.49	0.042	2.08	2353.35	0.042	2.08	491.29	0.042	2.08	2249.38	0.042	2.08	50.59	0.042	2.08	2341.1	0.042	2.08	290.52	0.042	2.08	2431.49	0.042	2.08	7.73	0.042	2.08	2466.19	0.042
1698.9	0.043	2.12	933.19	0.043	2.12	2261.18	0.043	2.12	-1.88	0.043	2.12	2357.69	0.043	2.12	45.57	0.043	2.12	2443.66	0.043	2.12	51.92	0.043	2.12	2394.81	0.043	2.12	482.07	0.043	2.12	2288.93	0.043	2.12	38.18	0.043	2.12	2376.93	0.043	2.12	279.03	0.043	2.12	2480.75	0.043	2.12	1.62	0.043	2.12	2512.29	0.043
1735.04	0.044	2.16	922.91	0.044	2.16	2295.07	0.044	2.16	-13.88	0.044	2.16	2400.14	0.044	2.16	36.16	0.044	2.16	2479.66	0.044	2.16	42.79	0.044	2.16	2439.61	0.044	2.16	471.1	0.044	2.16	2313.14	0.044	2.16	30.87	0.044	2.16	2424.93	0.044	2.16	266.34	0.044	2.16	2509.66	0.044	2.16	-2.53	0.044	2.16	2545.35	0.044
1774.01	0.044	2.2	915.01	0.044	2.2	2346.85	0.044	2.2	-9.33	0.044	2.2	2451.6	0.044	2.2	39.49	0.044	2.2	2531.09	0.044	2.2	48.96	0.044	2.2	2487.89	0.044	2.2	472.85	0.044	2.2	2374.29	0.044	2.2	32.94	0.044	2.2	2473.14	0.044	2.2	257.51	0.044	2.2	2563.27	0.044	2.2	-5.29	0.044	2.2	2600.39	0.044
1804.07	0.045	2.24	908.33	0.045	2.24	2390.91	0.045	2.24	-6.99	0.045	2.24	2492.87	0.045	2.24	42.56	0.045	2.24	2577.54	0.045	2.24	49.42	0.045	2.24	2535.51	0.045	2.24	463.47	0.045	2.24	2418.95	0.045	2.24	32.39	0.045	2.24	2517.52	0.045	2.24	258.07	0.045	2.24	2613.66	0.045	2.24	-1.3	0.045	2.24	2642.66	0.045
1844.16	0.046	2.28	904.64	0.046	2.28	2438.06	0.046	2.28	-10.93	0.046	2.28	2533.51	0.046	2.28	36.65	0.046	2.28	2636.04	0.046	2.28	49.59	0.046	2.28	2570.24	0.046	2.28	456.78	0.046	2.28	2465.94	0.046	2.28	29	0.046	2.28	2562.99	0.046	2.28	248.66	0.046	2.28	2659.78	0.046	2.28	-5.64	0.046	2.28	2695.95	0.046
1870.29	0.047	2.32	895.03	0.047	2.32	2474.78	0.047	2.32	-18.57	0.047	2.32	2585.4	0.047	2.32	31.51	0.047	2.32	2669.11	0.047	2.32	44.47	0.047	2.32	2629.08	0.047	2.32	449.73	0.047	2.32	2496.8	0.047	2.32	15.84	0.047	2.32	2607.61	0.047	2.32	238.9	0.047	2.32	2709.29	0.047	2.32	-11.19	0.047	2.32	2743.74	0.047
1912.75	0.048	2.36	882.26	0.048	2.36	2512.33	0.048	2.36	-28.45	0.048	2.36	2626.77	0.048	2.36	24.63	0.048	2.36	2714.15	0.048	2.36	41.67	0.048	2.36	2665.92	0.048	2.36	444.81	0.048	2.36	2532.19	0.048	2.36	14.35	0.048	2.36	2655.17	0.048	2.36	222.76	0.048	2.36	2741.42	0.048	2.36	-21.4	0.048	2.36	2779.06	0.048
1944.2	0.048	2.4	870.67	0.048	2.4	2557.45	0.048	2.4	-26.84	0.048	2.4	2668.18	0.048	2.4	26.8	0.048	2.4	2752.47	0.048	2.4	46.06	0.048	2.4	2710.83	0.048	2.4	442.14	0.048	2.4	2590.64	0.048	2.4	16.74	0.048	2.4	2692.37	0.048	2.4	218.81	0.048	2.4	2792.02	0.048	2.4	-21.24	0.048	2.4	2828.11	0.048
1972.43	0.049	2.44	861.46	0.049	2.44	2593.66	0.049	2.44	-26.61	0.049	2.44	2702.29	0.049	2.44	22.26	0.049	2.44	2801.49	0.049	2.44	46.2	0.049	2.44	2746.62	0.049	2.44	435.12	0.049	2.44	2624.35	0.049	2.44	17.22	0.049	2.44	2736.64	0.049	2.44	214.64	0.049	2.44	2827.32	0.049	2.44	-19.62	0.049	2.44	2859.69	0.049
2001.15	0.05	2.48	856.95	0.05	2.48	2637.09	0.05	2.48	-32.81	0.05	2.48	2744.77	0.05	2.48	21.05	0.05	2.48	2842.11	0.05	2.48	43.71	0.05	2.48	2784.65	0.05	2.48	429.29	0.05	2.48	2660.53	0.05	2.48	12.44	0.05	2.48	2768.33	0.05	2.48	211.06	0.05	2.48	2877.81	0.05	2.48	-22.75	0.05	2.48	2915.59	0.05
2039.85	0.051	2.52	846.69	0.051	2.52	2667.51	0.051	2.52	-37.47	0.051	2.52	2791.76	0.051	2.52	12.7	0.051	2.52	2882.62	0.051	2.52	37.63	0.051	2.52	2837.53	0.051	2.52	425.87	0.051	2.52	2697.09	0.051	2.52	7.32	0.051	2.52	2821.22	0.051	2.52	197.98	0.051	2.52	2913.26	0.051	2.52	-27.65	0.051	2.52	2953.75	0.051
2082.09	0.052	2.56	832.35	0.052	2.56	2716.9	0.052	2.56	-46.32	0.052	2.56	2837.96	0.052	2.56	7.78	0.052	2.56	2931.7	0.052	2.56	33.65	0.052	2.56	2881.58	0.052	2.56	423.99	0.052	2.56	2743.71	0.052	2.56	-2.35	0.052	2.56	2865.79	0.052	2.56	192.9	0.052	2.56	2964.43	0.052	2.56	-37.08	0.052	2.56	2999.77	0.052
2124.01	0.052	2.6	829.96	0.052	2.6	2773.26	0.052	2.6	-35.67	0.052	2.6	2896.31	0.052	2.6	13.13	0.052	2.6	2986.72	0.052	2.6	36.56	0.052	2.6	2942.25	0.052	2.6	420.96	0.052	2.6	2808.51	0.052	2.6	4.21	0.052	2.6	2925.46	0.052	2.6	194.73	0.052	2.6	3021.01	0.052	2.6	-34.42	0.052	2.6	3063.13	0.052
2160.69	0.053	2.64	824.03	0.053	2.64	2829.13	0.053	2.64	-39.23	0.053	2.64	2942.4	0.053	2.64	9.19	0.053	2.64	3052.78	0.053	2.64	34.75	0.053	2.64	2987.25	0.053	2.64	419.34	0.053	2.64	2859.9	0.053	2.64	1.93	0.053	2.64	2975.91	0.053	2.64	193.83	0.053	2.64	3077.93	0.053	2.64	-32.66	0.053	2.64	3112.54	0.053
2194.03	0.054	2.68	818.61	0.054	2.68	2863.34	0.054	2.68	-46.8	0.054	2.68	2987.42	0.054	2.68	4.13	0.054	2.68	3087.23	0.054	2.68	32.11	0.054	2.68	3035.29	0.054	2.68	409.09	0.054	2.68	2892	0.054	2.68	-0.52	0.054	2.68	3013.91	0.054	2.68	187.58	0.054	2.68	3125.53	0.054	2.68	-36.68	0.054	2.68	3162.84	0.054
2230.93	0.055	2.72	805.8	0.055	2.72	2895.87	0.055	2.72	-52.98	0.055	2.72	3028.33	0.055	2.72	-6.06	0.055	2.72	3131.51	0.055	2.72	25.16	0.055	2.72	3071.78	0.055	2.72	408.74	0.055	2.72	2928.77	0.055	2.72	-5.23	0.055	2.72	3061.22	0.055	2.72	176.31	0.055	2.72	3153.49	0.055	2.72	-42.89	0.055	2.72	3199.13	0.055
2260.18	0.056	2.76	787.33	0.056	2.76	2934.98	0.056	2.76	-62.7	0.056	2.76	3063.11	0.056	2.76	-8.55	0.056	2.76	3157.07	0.056	2.76	21.62	0.056	2.76	3113.26	0.056	2.76	400.09	0.056	2.76	2962.96	0.056	2.76	-15.77	0.056	2.76	3092.09	0.056	2.76	176.1	0.056	2.76	3195	0.056	2.76	-52.2	0.056	2.76	3237.49	0.056
2297.81	0.056	2.8	782.88	0.056	2.8	2980.07	0.056	2.8	-59.45	0.056	2.8	3108.01	0.056	2.8	-6.27	0.056	2.8	3215.44	0.056	2.8	23.7	0.056	2.8	3153.81	0.056	2.8	392.34	0.056	2.8	3020.53	0.056	2.8	-9.4	0.056	2.8	3144.63	0.056	2.8	173.77	0.056	2.8	3242.97	0.056	2.8	-44.4	0.056	2.8	3279.41	0.056
2328.96	0.057	2.84	778.65	0.057	2.84	3033.53	0.057	2.84	-63.28	0.057	2.84	3149.93	0.057	2.84	-7.59	0.057	2.84	3265.2	0.057	2.84	22.84	0.057	2.84	3201.31	0.057	2.84	386.63	0.057	2.84	3060.71	0.057	2.84	-9.94	0.057	2.84	3181.21	0.057	2.84	176.42	0.057	2.84	3292.79	0.057	2.84	-43.15	0.057	2.84	3335.09	0.057
2368.85	0.058	2.88	774.68	0.058	2.88	3066.8	0.058	2.88	-68.72	0.058	2.88	3203.05	0.058	2.88	-14.51	0.058	2.88	3311.21	0.058	2.88	15.18	0.058	2.88	3251.67	0.058	2.88	383.36	0.058	2.88	3097.48	0.058	2.88	-10.09	0.058	2.88	3235.36	0.058	2.88	166.53	0.058	2.88	3340.69	0.058	2.88	-53.93	0.058	2.88	3380.61	0.058
2411.43	0.059	2.92	764.13	0.059	2.92	3112.69	0.059	2.92	-75.84	0.059	2.92	3246.3	0.059	2.92	-17.76	0.059	2.92	3359.78	0.059	2.92	13.29	0.059	2.92	3298.75	0.059	2.92	381.98	0.059	2.92	3143.8	0.059	2.92	-18.38	0.059	2.92	3280.63	0.059	2.92	164.22	0.059	2.92	3379.19	0.059	2.92	-74.06	0.059	2.92	3429.39	0.059
2447.03	0.06	2.96	752.44	0.06	2.96	3158.05	0.06	2.96	-76.88	0.06	2.96	3295.11	0.06	2.96	-22.84	0.06	2.96	3392.97	0.06	2.96	13.95	0.06	2.96	3346.51	0.06	2.96	374.1	0.06	2.96	3192.08	0.06	2.96	-25.53	0.06	2.96	3329.47	0.06	2.96	157.46	0.06	2.96	3429.22	0.06	2.96	-95.18	0.06	2.96	3476.91	0.06
2487.21	0.06	3	751.24	0.06	3	3212.95	0.06	3	-73.04	0.06	3	3343.08	0.06	3	-17.39	0.06	3	3467.12	0.06	3	10.69	0.06	3	3396.73	0.06	3	370	0.06	3	3248.14	0.06	3	-23.04	0.06	3	3380.76	0.06	3	159.19	0.06	3	3487.18	0.06	3	-99.76	0.06	3	3525.69	0.06
2519.55	0.061	3.04	747.96	0.061	3.04	3259.53	0.061	3.04	-73.82	0.061	3.04	3386.26	0.061	3.04	-18.18	0.061	3.04	3506.09	0.061	3.04	10.22	0.061	3.04	3438.54	0.061	3.04	366.16	0.061	3.04	3289.54	0.061	3.04	-27.45	0.061	3.04	3420.14	0.061	3.04	161.63	0.061	3.04	3530.65	0.061	3.04	-106.11	0.061	3.04	3577.16	0.061
2553.42	0.062	3.08	738.74	0.062	3.08	3285.96	0.062	3.08	-84.04	0.062	3.08	3429.07	0.062	3.08	-24.69	0.062	3.08	3548.08	0.062	3.08	2.53	0.062	3.08	3484.8	0.062	3.08	365.41	0.062	3.08	3315.72	0.062	3.08	-32.03	0.062	3.08	3464.03	0.062	3.08	156.23	0.062	3.08	3571.34	0.062	3.08	-112.47	0.062	3.08	3613.12	0.062
2587.84	0.063	3.12	727.97	0.063	3.12	3323.77	0.063	3.12	-82.83	0.063	3.12	3467.42	0.063	3.12	-28.67	0.063	3.12	3577.64	0.063	3.12	2.94	0.063	3.12	3518.79	0.063	3.12	361.32	0.063	3.12	3352.57	0.063	3.12	-36.96	0.063	3.12	3504.91	0.063	3.12	155.22	0.063	3.12	3601.64	0.063	3.12	-125.24	0.063	3.12	3658.11	0.063
2619.09	0.064	3.16	713.4	0.064	3.16	3361.1	0.064	3.16	-80.71	0.064	3.16	3506.31	0.064	3.16	-34.14	0.064	3.16	3618.9	0.064	3.16	-3.26	0.064	3.16	3556.87	0.064	3.16	360.19	0.064	3.16	3399.69	0.064	3.16	-39.69	0.064	3.16	3540.72	0.064	3.16	148.06	0.064	3.16	3643.99	0.064	3.16	-125.17	0.064	3.16	3688.72	0.064
2661.17	0.064	3.2	711	0.064	3.2	3425.83	0.064	3.2	-76.39	0.064	3.2	3560.78	0.064	3.2	-29.2	0.064	3.2	3683.98	0.064	3.2	-2.41	0.064	3.2	3617.06	0.064	3.2	354.19	0.064	3.2	3460	0.064	3.2	-50.44	0.064	3.2	3599.3	0.064	3.2	149.33	0.064	3.2	3709.16	0.064	3.2	-130.1	0.064	3.2	3751.73	0.064
2707.28	0.065	3.24	705.11	0.065	3.24	3474.45	0.065	3.24	-79.99	0.065	3.24	3611.83	0.065	3.24	-32.11	0.065	3.24	3743.48	0.065	3.24	-9.38	0.065	3.24	3664.48	0.065	3.24	355.14	0.065	3.24	3506.93	0.065	3.24	-61.88	0.065	3.24	3653.28	0.065	3.24	148.24	0.065	3.24	3763.7	0.065	3.24	-132.42	0.065	3.24	3808.49	0.065
2744.3	0.066	3.28	696.35	0.066	3.28	3517.62	0.066	3.28	-86.07	0.066	3.28	3670.09	0.066	3.28	-34.71	0.066	3.28	3787.53	0.066	3.28	-24.27	0.066	3.28	3723.66	0.066	3.28	354.55	0.066	3.28	3542.7	0.066	3.28	-76.01	0.066	3.28	3700.95	0.066	3.28	140.05	0.066	3.28	3808.83	0.066	3.28	-142.15	0.066	3.28	3860.51	0.066
2789.28	0.067	3.32	680.97	0.067	3.32	3552.03	0.067	3.32	-88.92	0.067	3.32	3706.42	0.067	3.32	-40.89	0.067	3.32	3826.06	0.067	3.32	-33.43	0.067	3.32	3760.94	0.067	3.32	356.32	0.067	3.32	3587.76	0.067	3.32	-83.41	0.067	3.32	3747.95	0.067	3.32	129.67	0.067	3.32	3848.29	0.067	3.32	-145.85	0.067	3.32	3902.64	0.067
2806.9	0.068	3.36	667.42	0.068	3.36	3593.94	0.068	3.36	-94.19	0.068	3.36	3744.01	0.068	3.36	-45.06	0.068	3.36	3866.46	0.068	3.36	-43.81	0.068	3.36	3797.69	0.068	3.36	352.93	0.068	3.36	3632.77	0.068	3.36	-89.84	0.068	3.36	3784.6	0.068	3.36	117.55	0.068	3.36	3888.62	0.068	3.36	-141.39	0.068	3.36	3931	0.068
2851.88	0.068	3.4	666.34	0.068	3.4	3644.07	0.068	3.4	-94.48	0.068	3.4	3788.56	0.068	3.4	-51.19	0.068	3.4	3916.74	0.068	3.4	-46.2	0.068	3.4	3839.69	0.068	3.4	346.16	0.068	3.4	3681.72	0.068	3.4	-89.03	0.068	3.4	3827.72	0.068	3.4	109.31	0.068	3.4	3939.78	0.068	3.4	-139.62	0.068	3.4	3989.39	0.068
2881.41	0.069	3.44	661.32	0.069	3.44	3679.15	0.069	3.44	-100.98	0.069	3.44	3831.79	0.069	3.44	-63.77	0.069	3.44	3966.76	0.069	3.44	-54.99	0.069	3.44	3886.51	0.069	3.44	344.59	0.069	3.44	3707.3	0.069	3.44	-92.56	0.069	3.44	3868.62	0.069	3.44	104.75	0.069	3.44	3982.39	0.069	3.44	-139.33	0.069	3.44	4025.74	0.069
2919.98	0.07	3.48	656.34	0.07	3.48	3712.99	0.07	3.48	-107.81	0.07	3.48	3869.51	0.07	3.48	-77.76	0.07	3.48	3989.88	0.07	3.48	-58.22	0.07	3.48	3925.91	0.07	3.48	343.35	0.07	3.48	3743.3	0.07	3.48	-99.61	0.07	3.48	3909.7	0.07	3.48	94.89	0.07	3.48	4017.97	0.07	3.48	-145.92	0.07	3.48	4074.53	0.07
2950.59	0.071	3.52	654.47	0.071	3.52	3747.99	0.071	3.52	-113.84	0.071	3.52	3910.34	0.071	3.52	-88.1	0.071	3.52	4037.36	0.071	3.52	-68.71	0.071	3.52	3968.24	0.071	3.52	337.67	0.071	3.52	3780.75	0.071	3.52	-102.24	0.071	3.52	3951.02	0.071	3.52	91.93	0.071	3.52	4055.13	0.071	3.52	-148.08	0.071	3.52	4098.79	0.071
2980.89	0.072	3.56	649.34	0.072	3.56	3782.71	0.072	3.56	-122.36	0.072	3.56	3947.03	0.072	3.56	-96.72	0.072	3.56	4074.82	0.072	3.56	-73.65	0.072	3.56	4002.41	0.072	3.56	326.41	0.072	3.56	3837.01	0.072	3.56	-111.21	0.072	3.56	3988.18	0.072	3.56	81.35	0.072	3.56	4095.68	0.072	3.56	-153.61	0.072	3.56	4151.58	0.072
3032.94	0.072	3.6	657.59	0.072	3.6	3839.97	0.072	3.6	-122.68	0.072	3.6	4007.61	0.072	3.6	-102.56	0.072	3.6	4145.79	0.072	3.6	-75.62	0.072	3.6	4061.76	0.072	3.6	321.81	0.072	3.6	3887.96	0.072	3.6	-109.83	0.072	3.6	4046.19	0.072	3.6	79.49	0.072	3.6	4165.21	0.072	3.6	-152.12	0.072	3.6	4207.81	0.072
3068.21	0.073	3.64	657.12	0.073	3.64	3879.15	0.073	3.64	-126.83	0.073	3.64	4057.61	0.073	3.64	-110.59	0.073	3.64	4188.7	0.073	3.64	-82.55	0.073	3.64	4115.5	0.073	3.64	318.46	0.073	3.64	3915.38	0.073	3.64	-116.07	0.073	3.64	4096.37	0.073	3.64	75.54	0.073	3.64	4212.43	0.073	3.64	-151.71	0.073	3.64	4264.77	0.073
3105.49	0.074	3.68	652.66	0.074	3.68	3909.4	0.074	3.68	-134.43	0.074	3.68	4089.42	0.074	3.68	-118.71	0.074	3.68	4223.61	0.074	3.68	-85.4	0.074	3.68	4152.43	0.074	3.68	315.87	0.074	3.68	3956.35	0.074	3.68	-119.16	0.074	3.68	4136.6	0.074	3.68	70.21	0.074	3.68	4245.86	0.074	3.68	-154.18	0.074	3.68	4295.64	0.074
3131.88	0.075	3.72	646.14	0.075	3.72	3941.85	0.075	3.72	-136	0.075	3.72	4129.5	0.075	3.72	-119.56	0.075	3.72	4254.6	0.075	3.72	-91.04	0.075	3.72	4185.88	0.075	3.72	308.45	0.075	3.72	3984.91	0.075	3.72	-119.48	0.075	3.72	4167.02	0.075	3.72	67.73	0.075	3.72	4276.27	0.075	3.72	-154.76	0.075	3.72	4326.29	0.075
3156.3	0.076	3.76	637.83	0.076	3.76	3971.84	0.076	3.76	-141.13	0.076	3.76	4149.78	0.076	3.76	-121.58	0.076	3.76	4290.76	0.076	3.76	-87.76	0.076	3.76	4210.4	0.076	3.76	302.39	0.076	3.76	4029.8	0.076	3.76	-120.67	0.076	3.76	4200.47	0.076	3.76	63.95	0.076	3.76	4313.54	0.076	3.76	-158.71	0.076	3.76	4364.1	0.076
3202.32	0.076	3.8	645	0.076	3.8	4029.74	0.076	3.8	-146.4	0.076	3.8	4208.43	0.076	3.8	-120.94	0.076	3.8	4350.74	0.076	3.8	-92.41	0.076	3.8	4268.05	0.076	3.8	298	0.076	3.8	4061.01	0.076	3.8	-120.92	0.076	3.8	4247.55	0.076	3.8	61.73	0.076	3.8	4373.73	0.076	3.8	-156.74	0.076	3.8	4413.39	0.076
3240.98	0.077	3.84	640.96	0.077	3.84	4060.28	0.077	3.84	-151.1	0.077	3.84	4249.49	0.077	3.84	-124.73	0.077	3.84	4390.11	0.077	3.84	-91.85	0.077	3.84	4312.63	0.077	3.84	295.9	0.077	3.84	4102.13	0.077	3.84	-125.15	0.077	3.84	4300.07	0.077	3.84	58.92	0.077	3.84	4408.89	0.077	3.84	-160.92	0.077	3.84	4467.66	0.077
3281.51	0.078	3.88	637.79	0.078	3.88	4106.55	0.078	3.88	-157.5	0.078	3.88	4301.4	0.078	3.88	-127.1	0.078	3.88	4432.86	0.078	3.88	-96.15	0.078	3.88	4361.56	0.078	3.88	288.1	0.078	3.88	4139.83	0.078	3.88	-129.9	0.078	3.88	4346.64	0.078	3.88	54.99	0.078	3.88	4457.12	0.078	3.88	-164.78	0.078	3.88	4502.6	0.078
3319.08	0.079	3.92	632.29	0.079	3.92	4139.39	0.079	3.92	-160.45	0.079	3.92	4335.31	0.079	3.92	-126.7	0.079	3.92	4474.68	0.079	3.92	-92.3	0.079	3.92	4401.77	0.079	3.92	280.91	0.079	3.92	4183.78	0.079	3.92	-128.6	0.079	3.92	4387.44	0.079	3.92	49.01	0.079	3.92	4497.96	0.079	3.92	-164.92	0.079	3.92	4551.83	0.079
3351.63	0.08	3.96	629.38	0.08	3.96	4194.5	0.08	3.96	-170.19	0.08	3.96	4378.69	0.08	3.96	-137.16	0.08	3.96	4536.91	0.08	3.96	-91	0.08	3.96	4446.16	0.08	3.96	268.37	0.08	3.96	4235.05	0.08	3.96	-128.82	0.08	3.96	4435.53	0.08	3.96	44.43	0.08	3.96	4550.96	0.08	3.96	-167.01	0.08	3.96	4595.82	0.08
3409.79	0.08	4	633.82	0.08	4	4250.83	0.08	4	-177.06	0.08	4	4441.92	0.08	4	-136.97	0.08	4	4592.63	0.08	4	-93.21	0.08	4	4510.83	0.08	4	259.95	0.08	4	4272.31	0.08	4	-128.3	0.08	4	4495.12	0.08	4	47.14	0.08	4	4616.75	0.08	4	-165.51	0.08	4	4667.75	0.08
3447.43	0.081	4.04	633.59	0.081	4.04	4275.6	0.081	4.04	-180.02	0.081	4.04	4481.72	0.081	4.04	-136.82	0.081	4.04	4641.7	0.081	4.04	-90.87	0.081	4.04	4559.61	0.081	4.04	262.06	0.081	4.04	4316.14	0.081	4.04	-126.84	0.081	4.04	4550.55	0.081	4.04	48.51	0.081	4.04	4655.46	0.081	4.04	-165.65	0.081	4.04	4709.52	0.081
3487.06	0.082	4.08	625.6	0.082	4.08	4314.88	0.082	4.08	-184.27	0.082	4.08	4511.22	0.082	4.08	-137.96	0.082	4.08	4668.56	0.082	4.08	-94.87	0.082	4.08	4598.14	0.082	4.08	255.61	0.082	4.08	4344.36	0.082	4.08	-127.39	0.082	4.08	4584.6	0.082	4.08	48.77	0.082	4.08	4687.63	0.082	4.08	-165.7	0.082	4.08	4747.09	0.082
3508.75	0.083	4.12	623.94	0.083	4.12	4340.58	0.083	4.12	-186.12	0.083	4.12	4521.8	0.083	4.12	-138.16	0.083	4.12	4714.59	0.083	4.12	-91.29	0.083	4.12	4626.05	0.083	4.12	256.37	0.083	4.12	4390.73	0.083	4.12	-124.69	0.083	4.12	4620.96	0.083	4.12	49.46	0.083	4.12	4721.7	0.083	4.12	-163.58	0.083	4.12	4777.2	0.083
3546.6	0.084	4.16	622.55	0.084	4.16	4386.51	0.084	4.16	-193.44	0.084	4.16	4547.14	0.084	4.16	-146.36	0.084	4.16	4756.18	0.084	4.16	-100.66	0.084	4.16	4667.71	0.084	4.16	240.38	0.084	4.16	4418.92	0.084	4.16	-128.4	0.084	4.16	4654.83	0.084	4.16	51.38	0.084	4.16	4759.79	0.084	4.16	-161.36	0.084	4.16	4822.9	0.084
3597.03	0.084	4.2	625.47	0.084	4.2	4429.59	0.084	4.2	-197.55	0.084	4.2	4597.11	0.084	4.2	-148.34	0.084	4.2	4821.83	0.084	4.2	-102.18	0.084	4.2	4732.11	0.084	4.2	239.22	0.084	4.2	4451.62	0.084	4.2	-133.07	0.084	4.2	4718.25	0.084	4.2	44.44	0.084	4.2	4815.43	0.084	4.2	-162.59	0.084	4.2	4888.83	0.084
3644.59	0.085	4.24	625.45	0.085	4.24	4467.32	0.085	4.24	-202.04	0.085	4.24	4641.23	0.085	4.24	-152.61	0.085	4.24	4860.38	0.085	4.24	-100.73	0.085	4.24	4781.26	0.085	4.24	238.4	0.085	4.24	4471.29	0.085	4.24	-134.53	0.085	4.24	4776.14	0.085	4.24	45.4	0.085	4.24	4860.15	0.085	4.24	-165.33	0.085	4.24	4934.12	0.085
3683.65	0.086	4.28	615.45	0.086	4.28	4498.5	0.086	4.28	-205.15	0.086	4.28	4675.72	0.086	4.28	-151.03	0.086	4.28	4908.25	0.086	4.28	-101.12	0.086	4.28	4821.88	0.086	4.28	235.97	0.086	4.28	4463.27	0.086	4.28	-137.18	0.086	4.28	4817.31	0.086	4.28	43.01	0.086	4.28	4896.42	0.086	4.28	-168.98	0.086	4.28	4978.41	0.086
3713.03	0.087	4.32	617.45	0.087	4.32	4543.96	0.087	4.32	-208.39	0.087	4.32	4710.59	0.087	4.32	-151.59	0.087	4.32	4956.59	0.087	4.32	-100.64	0.087	4.32	4855.43	0.087	4.32	226.32	0.087	4.32	4492.62	0.087	4.32	-138.89	0.087	4.32	4858.46	0.087	4.32	47.88	0.087	4.32	4949.4	0.087	4.32	-172.33	0.087	4.32	5015.62	0.087
3758.43	0.088	4.36	612.86	0.088	4.36	4579.49	0.088	4.36	-211.85	0.088	4.36	4738.08	0.088	4.36	-152.32	0.088	4.36	5002.66	0.088	4.36	-108.72	0.088	4.36	4867.23	0.088	4.36	222.25	0.088	4.36	4521.69	0.088	4.36	-139.46	0.088	4.36	4900.48	0.088	4.36	40.84	0.088	4.36	4990.09	0.088	4.36	-170.3	0.088	4.36	5072.39	0.088
3799.73	0.088	4.4	611.43	0.088	4.4	4614.77	0.088	4.4	-213.91	0.088	4.4	4789.87	0.088	4.4	-158.65	0.088	4.4	5057.65	0.088	4.4	-102.9	0.088	4.4	4916.99	0.088	4.4	226.95	0.088	4.4	4552.69	0.088	4.4	-136.87	0.088	4.4	4958.3	0.088	4.4	40.03	0.088	4.4	5045.59	0.088	4.4	-171.48	0.088	4.4	5124.27	0.088
3842.6	0.089	4.44	604.28	0.089	4.44	4637.29	0.089	4.44	-215.2	0.089	4.44	4811.34	0.089	4.44	-158.98	0.089	4.44	5084.41	0.089	4.44	-104.5	0.089	4.44	4942.29	0.089	4.44	228.36	0.089	4.44	4585.27	0.089	4.44	-138.66	0.089	4.44	5001.35	0.089	4.44	42.4	0.089	4.44	5074.23	0.089	4.44	-168.99	0.089	4.44	5159.97	0.089
3868.33	0.09	4.48	598.69	0.09	4.48	4665.54	0.09	4.48	-218.92	0.09	4.48	4839.12	0.09	4.48	-161.43	0.09	4.48	5130.45	0.09	4.48	-103.62	0.09	4.48	4977.74	0.09	4.48	226.33	0.09	4.48	4620.4	0.09	4.48	-139.89	0.09	4.48	5032.86	0.09	4.48	42.15	0.09	4.48	5110.27	0.09	4.48	-171.63	0.09	4.48	5193.06	0.09
3906.96	0.091	4.52	594.78	0.091	4.52	4711.27	0.091	4.52	-221.53	0.091	4.52	4860.7	0.091	4.52	-162.16	0.091	4.52	5171.13	0.091	4.52	-109.28	0.091	4.52	5009.15	0.091	4.52	218.73	0.091	4.52	4655.14	0.091	4.52	-142.71	0.091	4.52	5074.93	0.091	4.52	41.26	0.091	4.52	5155.2	0.091	4.52	-169.55	0.091	4.52	5237	0.091
3953.64	0.092	4.56	594.98	0.092	4.56	4740.07	0.092	4.56	-225.08	0.092	4.56	4896.04	0.092	4.56	-171.68	0.092	4.56	5231.84	0.092	4.56	-114.31	0.092	4.56	5056.59	0.092	4.56	220.39	0.092	4.56	4692.15	0.092	4.56	-147.18	0.092	4.56	5125.25	0.092	4.56	30.2	0.092	4.56	5214.07	0.092	4.56	-174.59	0.092	4.56	5298.49	0.092
4017.32	0.092	4.6	593.28	0.092	4.6	4811.26	0.092	4.6	-230.49	0.092	4.6	4958.6	0.092	4.6	-174.14	0.092	4.6	5288.71	0.092	4.6	-114.49	0.092	4.6	5123.53	0.092	4.6	218.56	0.092	4.6	4741.54	0.092	4.6	-148.76	0.092	4.6	5201.41	0.092	4.6	31.46	0.092	4.6	5274.6	0.092	4.6	-179.18	0.092	4.6	5368.74	0.092
4059.04	0.093	4.64	591.79	0.093	4.64	4844.42	0.093	4.64	-231.93	0.093	4.64	4986.78	0.093	4.64	-170.55	0.093	4.64	5342.74	0.093	4.64	-114.83	0.093	4.64	5158.79	0.093	4.64	218.41	0.093	4.64	4788.65	0.093	4.64	-151.21	0.093	4.64	5251.24	0.093	4.64	29.7	0.093	4.64	5318.1	0.093	4.64	-179.27	0.093	4.64	5413.59	0.093
4091.27	0.094	4.68	583.4	0.094	4.68	4887.4	0.094	4.68	-232.24	0.094	4.68	5012.13	0.094	4.68	-167.02	0.094	4.68	5379.13	0.094	4.68	-112.3	0.094	4.68	5185.54	0.094	4.68	216.95	0.094	4.68	4821.24	0.094	4.68	-149.05	0.094	4.68	5289.27	0.094	4.68	31.09	0.094	4.68	5362.41	0.094	4.68	-176.69	0.094	4.68	5443.58	0.094
4127.11	0.095	4.72	586.28	0.095	4.72	4918.79	0.095	4.72	-231.39	0.095	4.72	5028.97	0.095	4.72	-165.08	0.095	4.72	5420.34	0.095	4.72	-112.52	0.095	4.72	5206.92	0.095	4.72	218.1	0.095	4.72	4862.74	0.095	4.72	-150.4	0.095	4.72	5321.42	0.095	4.72	25.45	0.095	4.72	5397.57	0.095	4.72	-175.5	0.095	4.72	5490.58	0.095
4161.44	0.096	4.76	583.79	0.096	4.76	4949.69	0.096	4.76	-235.61	0.096	4.76	5062.56	0.096	4.76	-177.7	0.096	4.76	5464.47	0.096	4.76	-113.81	0.096	4.76	5240.82	0.096	4.76	219.98	0.096	4.76	4874.96	0.096	4.76	-153.16	0.096	4.76	5363.81	0.096	4.76	26.42	0.096	4.76	5441.6	0.096	4.76	-183	0.096	4.76	5531.26	0.096
4215.76	0.096	4.8	582.09	0.096	4.8	4993.52	0.096	4.8	-241.23	0.096	4.8	5099.68	0.096	4.8	-176.05	0.096	4.8	5501.46	0.096	4.8	-121.15	0.096	4.8	5282.52	0.096	4.8	215.52	0.096	4.8	4919.66	0.096	4.8	-153.6	0.096	4.8	5424.35	0.096	4.8	24.31	0.096	4.8	5483.68	0.096	4.8	-184.87	0.096	4.8	5587.16	0.096
4249.27	0.097	4.84	581.51	0.097	4.84	5020.31	0.097	4.84	-239.8	0.097	4.84	5100.47	0.097	4.84	-173.94	0.097	4.84	5560.23	0.097	4.84	-120.79	0.097	4.84	5318.25	0.097	4.84	215.64	0.097	4.84	4954.73	0.097	4.84	-154.63	0.097	4.84	5459.58	0.097	4.84	25.54	0.097	4.84	5530.29	0.097	4.84	-182.14	0.097	4.84	5621.2	0.097
4289.97	0.098	4.88	573.92	0.098	4.88	5057.85	0.098	4.88	-242.27	0.098	4.88	5100.59	0.098	4.88	-172.69	0.098	4.88	5588.19	0.098	4.88	-122.3	0.098	4.88	5347.55	0.098	4.88	209.63	0.098	4.88	4996.34	0.098	4.88	-156.68	0.098	4.88	5510.69	0.098	4.88	25.72	0.098	4.88	5571.34	0.098	4.88	-182.09	0.098	4.88	5661.14	0.098
4326.69	0.099	4.92	575.82	0.099	4.92	5083.2	0.099	4.92	-241.47	0.099	4.92	5113.18	0.099	4.92	-176.79	0.099	4.92	5650.86	0.099	4.92	-121.81	0.099	4.92	5391.18	0.099	4.92	210.44	0.099	4.92	5023.73	0.099	4.92	-160.02	0.099	4.92	5543.98	0.099	4.92	23.79	0.099	4.92	5622.12	0.099	4.92	-181.51	0.099	4.92	5717.05	0.099
4382.57	0.1	4.96	569.33	0.1	4.96	5125.7	0.1	4.96	-252.83	0.1	4.96	5128.9	0.1	4.96	-184.05	0.1	4.96	5692.55	0.1	4.96	-121.48	0.1	4.96	5433.22	0.1	4.96	209.34	0.1	4.96	5035.16	0.1	4.96	-161.98	0.1	4.96	5608.42	0.1	4.96	21.2	0.1	4.96	5669.91	0.1	4.96	-185.76	0.1	4.96	5764.05	0.1
4429	0.1	5	568.87	0.1	5	5154.36	0.1	5	-251.22	0.1	5	5164.69	0.1	5	-184.78	0.1	5	5746.16	0.1	5	-124.19	0.1	5	5488.88	0.1	5	209.14	0.1	5	5048.42	0.1	5	-162.73	0.1	5	5658.31	0.1	5	18.01	0.1	5	5717.15	0.1	5	-192.61	0.1	5	5826.87	0.1
4465.41	0.101	5.04	564.23	0.101	5.04	5182.94	0.101	5.04	-245.23	0.101	5.04	5164.6	0.101	5.04	-182	0.101	5.04	5783.15	0.101	5.04	-122.01	0.101	5.04	5519.01	0.101	5.04	212.51	0.101	5.04	5029.07	0.101	5.04	-157.3	0.101	5.04	5697.07	0.101	5.04	21.47	0.101	5.04	5752.33	0.101	5.04	-188.88	0.101	5.04	5852.35	0.101
4489.2	0.102	5.08	555.83	0.102	5.08	5211	0.102	5.08	-245.08	0.102	5.08	5171.36	0.102	5.08	-180.12	0.102	5.08	5819.53	0.102	5.08	-123.65	0.102	5.08	5545.08	0.102	5.08	208.59	0.102	5.08	5010.97	0.102	5.08	-156.06	0.102	5.08	5724.53	0.102	5.08	21.39	0.102	5.08	5787.95	0.102	5.08	-189.06	0.102	5.08	5885.75	0.102
4531.92	0.103	5.12	547.28	0.103	5.12	5208.92	0.103	5.12	-248.15	0.103	5.12	5182.22	0.103	5.12	-186.65	0.103	5.12	5871.44	0.103	5.12	-118.39	0.103	5.12	5579.4	0.103	5.12	212.29	0.103	5.12	4977.17	0.103	5.12	-154.18	0.103	5.12	5742.63	0.103	5.12	23.42	0.103	5.12	5833.02	0.103	5.12	-190.86	0.103	5.12	5921.79	0.103
4570.46	0.104	5.16	536.78	0.104	5.16	5211.7	0.104	5.16	-259.06	0.104	5.16	5208.61	0.104	5.16	-189.22	0.104	5.16	5893.17	0.104	5.16	-129.25	0.104	5.16	5625.5	0.104	5.16	208.39	0.104	5.16	4942.42	0.104	5.16	-161.38	0.104	5.16	5788.85	0.104	5.16	14.38	0.104	5.16	5862.05	0.104	5.16	-199.02	0.104	5.16	5965.49	0.104
4624.62	0.104	5.2	526.04	0.104	5.2	5219.91	0.104	5.2	-262.27	0.104	5.2	5251.37	0.104	5.2	-191.39	0.104	5.2	5960.06	0.104	5.2	-134.05	0.104	5.2	5676.11	0.104	5.2	207.56	0.104	5.2	4939.06	0.104	5.2	-165.25	0.104	5.2	5837.25	0.104	5.2	13.75	0.104	5.2	5917.16	0.104	5.2	-196.92	0.104	5.2	6014.9	0.104
4668.51	0.105	5.24	515.32	0.105	5.24	5255.5	0.105	5.24	-259.93	0.105	5.24	5139.25	0.105	5.24	-187.74	0.105	5.24	6002.91	0.105	5.24	-130.25	0.105	5.24	5715.76	0.105	5.24	209.18	0.105	5.24	4943.29	0.105	5.24	-164.29	0.105	5.24	5886.75	0.105	5.24	16.91	0.105	5.24	5937.23	0.105	5.24	-195.15	0.105	5.24	6054.57	0.105
4702.44	0.106	5.28	510.5	0.106	5.28	5267.7	0.106	5.28	-257.36	0.106	5.28	4891.43	0.106	5.28	-190.52	0.106	5.28	6062.58	0.106	5.28	-126.24	0.106	5.28	5760.83	0.106	5.28	206.13	0.106	5.28	4939.44	0.106	5.28	-164.26	0.106	5.28	5915.16	0.106	5.28	16.85	0.106	5.28	5968.16	0.106	5.28	-192.82	0.106	5.28	6064.62	0.106
4757.34	0.107	5.32	502.94	0.107	5.32	5279.44	0.107	5.32	-263.33	0.107	5.32	4859.85	0.107	5.32	-193.01	0.107	5.32	6102.96	0.107	5.32	-126.85	0.107	5.32	5799.9	0.107	5.32	207.08	0.107	5.32	4910.51	0.107	5.32	-165.3	0.107	5.32	5967.49	0.107	5.32	12.82	0.107	5.32	5977.77	0.107	5.32	-200.49	0.107	5.32	6054.22	0.107
4781.54	0.108	5.36	497.36	0.108	5.36	5253.83	0.108	5.36	-265.08	0.108	5.36	4774.99	0.108	5.36	-191.38	0.108	5.36	6138.11	0.108	5.36	-134.52	0.108	5.36	5843.08	0.108	5.36	202.35	0.108	5.36	4878.83	0.108	5.36	-166.43	0.108	5.36	5995.32	0.108	5.36	4.68	0.108	5.36	5981.97	0.108	5.36	-205.73	0.108	5.36	6034.38	0.108
4841.19	0.108	5.4	490.57	0.108	5.4	5271.96	0.108	5.4	-259.37	0.108	5.4	4471.6	0.108	5.4	-190.71	0.108	5.4	6178.25	0.108	5.4	-126.5	0.108	5.4	5878.61	0.108	5.4	211.2	0.108	5.4	4849.92	0.108	5.4	-166.85	0.108	5.4	6045.96	0.108	5.4	11.29	0.108	5.4	5994.61	0.108	5.4	-201.56	0.108	5.4	5955.11	0.108
4854.31	0.109	5.44	487.79	0.109	5.44	5290.18	0.109	5.44	-259.05	0.109	5.44	4222.62	0.109	5.44	-186.01	0.109	5.44	6215.62	0.109	5.44	-131.09	0.109	5.44	5911.54	0.109	5.44	209.98	0.109	5.44	4795.2	0.109	5.44	-163.08	0.109	5.44	6067.78	0.109	5.44	12.62	0.109	5.44	5997.13	0.109	5.44	-197.48	0.109	5.44	5897.75	0.109
4902	0.11	5.48	482.89	0.11	5.48	5304.05	0.11	5.48	-261.34	0.11	5.48	3823.54	0.11	5.48	-189	0.11	5.48	6264	0.11	5.48	-128.74	0.11	5.48	5940.26	0.11	5.48	209.01	0.11	5.48	4675.8	0.11	5.48	-162.55	0.11	5.48	6094.01	0.11	5.48	12.91	0.11	5.48	6026.93	0.11	5.48	-197.56	0.11	5.48	5912.08	0.11
4932.41	0.111	5.52	473.74	0.111	5.52	5318.99	0.111	5.52	-266.06	0.111	5.52	216.38	0.111	5.52	-189.02	0.111	5.52	6298.58	0.111	5.52	-138.51	0.111	5.52	5981.89	0.111	5.52	205.86	0.111	5.52	4071.93	0.111	5.52	-162.19	0.111	5.52	6136.19	0.111	5.52	5.46	0.111	5.52	6037.32	0.111	5.52	-203.51	0.111	5.52	5918.34	0.111
4979.74	0.112	5.56	465.39	0.112	5.56	5329.72	0.112	5.56	-271.7	0.112	5.56	-158.39	0.112	5.56	-196.5	0.112	5.56	6337.91	0.112	5.56	-136.19	0.112	5.56	6024.83	0.112	5.56	198.61	0.112	5.56	540.14	0.112	5.56	-168.2	0.112	5.56	6170.04	0.112	5.56	7.05	0.112	5.56	6051.29	0.112	5.56	-205.19	0.112	5.56	5927.53	0.112
5029.99	0.112	5.6	462.05	0.112	5.6	5325.06	0.112	5.6	-268.04	0.112	5.6	-167.22	0.112	5.6	-192.02	0.112	5.6	6390.06	0.112	5.6	-136.13	0.112	5.6	6075.22	0.112	5.6	206.54	0.112	5.6	200.81	0.112	5.6	-170.56	0.112	5.6	6218.32	0.112	5.6	8.59	0.112	5.6	6072.83	0.112	5.6	-209.89	0.112	5.6	5958.5	0.112
5066.43	0.113	5.64	460.5	0.113	5.64	5147.04	0.113	5.64	-266.81	0.113	5.64	-170.86	0.113	5.64	-189.67	0.113	5.64	6439.8	0.113	5.64	-135.94	0.113	5.64	6107.75	0.113	5.64	205.32	0.113	5.64	180.72	0.113	5.64	-168.18	0.113	5.64	6239.47	0.113	5.64	10.88	0.113	5.64	6073.48	0.113	5.64	-204.93	0.113	5.64	5969.71	0.113
5103.17	0.114	5.68	457.19	0.114	5.68	5058.13	0.114	5.68	-266.91	0.114	5.68	-176.68	0.114	5.68	-189.8	0.114	5.68	6484.8	0.114	5.68	-136.98	0.114	5.68	6148.12	0.114	5.68	206.06	0.114	5.68	168.88	0.114	5.68	-167.9	0.114	5.68	6275.52	0.114	5.68	9.66	0.114	5.68	6074.96	0.114	5.68	-205.51	0.114	5.68	5801.47	0.114
5134.02	0.115	5.72	455.92	0.115	5.72	4476.87	0.115	5.72	-267.98	0.115	5.72	-174.73	0.115	5.72	-191.4	0.115	5.72	6512.55	0.115	5.72	-137	0.115	5.72	6170.39	0.115	5.72	205.8	0.115	5.72	159.22	0.115	5.72	-167.8	0.115	5.72	6297.34	0.115	5.72	8.89	0.115	5.72	6036.47	0.115	5.72	-201.5	0.115	5.72	5629.54	0.115
5174.66	0.116	5.76	449	0.116	5.76	1318.62	0.116	5.76	-268.94	0.116	5.76	-179.1	0.116	5.76	-194.15	0.116	5.76	6535.19	0.116	5.76	-131.31	0.116	5.76	6203.75	0.116	5.76	206.13	0.116	5.76	150.62	0.116	5.76	-174.81	0.116	5.76	6330.8	0.116	5.76	9.1	0.116	5.76	5893.26	0.116	5.76	-207.94	0.116	5.76	5544.19	0.116
5207.46	0.116	5.8	442.56	0.116	5.8	4.01	0.116	5.8	-270.07	0.116	5.8	-183.76	0.116	5.8	-187.42	0.116	5.8	6588.67	0.116	5.8	-137.47	0.116	5.8	6240.11	0.116	5.8	208.5	0.116	5.8	143.49	0.116	5.8	-165	0.116	5.8	6362.49	0.116	5.8	7.67	0.116	5.8	5449.07	0.116	5.8	-204.6	0.116	5.8	5489.72	0.116
5253.63	0.117	5.84	441.05	0.117	5.84	-1.73	0.117	5.84	-268.13	0.117	5.84	-185.35	0.117	5.84	-188.52	0.117	5.84	6625.89	0.117	5.84	-135.12	0.117	5.84	6268.88	0.117	5.84	205.92	0.117	5.84	143.41	0.117	5.84	-166.01	0.117	5.84	6397.29	0.117	5.84	9.03	0.117	5.84	5236.16	0.117	5.84	-201.55	0.117	5.84	5266.49	0.117
5290.38	0.118	5.88	440.11	0.118	5.88	-5.18	0.118	5.88	-272.28	0.118	5.88	-187.17	0.118	5.88	-190.28	0.118	5.88	6683.21	0.118	5.88	-140.44	0.118	5.88	6308.6	0.118	5.88	205.76	0.118	5.88	135.81	0.118	5.88	-167.42	0.118	5.88	6434.69	0.118	5.88	7.58	0.118	5.88	4940.2	0.118	5.88	-202.7	0.118	5.88	4966.67	0.118
5340.55	0.119	5.92	435	0.119	5.92	-9.89	0.119	5.92	-272.13	0.119	5.92	-188.71	0.119	5.92	-198.24	0.119	5.92	6713.1	0.119	5.92	-141.84	0.119	5.92	6350.61	0.119	5.92	199.71	0.119	5.92	131.55	0.119	5.92	-176.49	0.119	5.92	6480.13	0.119	5.92	6.63	0.119	5.92	3433.28	0.119	5.92	-209.84	0.119	5.92	1154.2	0.119
5383.8	0.12	5.96	429.94	0.12	5.96	-19.49	0.12	5.96	-279.32	0.12	5.96	-190.99	0.12	5.96	-196	0.12	5.96	6754.31	0.12	5.96	-145.64	0.12	5.96	6396.14	0.12	5.96	201.6	0.12	5.96	131.21	0.12	5.96	-178.13	0.12	5.96	6526.07	0.12	5.96	-0.41	0.12	5.96	-545.02	0.12	5.96	-216.68	0.12	5.96	-790.85	0.12
5432.21	0.12	6	426.24	0.12	6	-25.53	0.12	6	-277.09	0.12	6	-192.2	0.12	6	-187.17	0.12	6	6818.8	0.12	6	-145.12	0.12	6	6439.36	0.12	6	205.45	0.12	6	124.97	0.12	6	-174.26	0.12	6	6565.16	0.12	6	4.31	0.12	6	-568.18	0.12	6	-206.73	0.12	6	-793.6	0.12
5477.19	0.121	6.04	427.89	0.121	6.04	-24.57	0.121	6.04	-273.89	0.121	6.04	-195.35	0.121	6.04	-187.92	0.121	6.04	6863.29	0.121	6.04	-139.52	0.121	6.04	6472.89	0.121	6.04	203.31	0.121	6.04	128.04	0.121	6.04	-168.88	0.121	6.04	6607.91	0.121	6.04	6.18	0.121	6.04	-572	0.121	6.04	-202.95	0.121	6.04	-800.65	0.121
5505.89	0.122	6.08	429.24	0.122	6.08	-26.61	0.122	6.08	-274.81	0.122	6.08	-193.79	0.122	6.08	-189.98	0.122	6.08	6902.75	0.122	6.08	-139.67	0.122	6.08	6495.88	0.122	6.08	202.62	0.122	6.08	123.78	0.122	6.08	-167.54	0.122	6.08	6636.42	0.122	6.08	5.53	0.122	6.08	-577.74	0.122	6.08	-204.36	0.122	6.08	-802.36	0.122
5552.84	0.123	6.12	430.44	0.123	6.12	-30.49	0.123	6.12	-274.96	0.123	6.12	-191.67	0.123	6.12	-192.61	0.123	6.12	6924.07	0.123	6.12	-141.4	0.123	6.12	6478.62	0.123	6.12	202.13	0.123	6.12	127.76	0.123	6.12	-168.96	0.123	6.12	6674.03	0.123	6.12	1.63	0.123	6.12	-584.01	0.123	6.12	-206.67	0.123	6.12	-806.42	0.123
5580.15	0.124	6.16	425.88	0.124	6.16	-31.94	0.124	6.16	-278.24	0.124	6.16	-189.93	0.124	6.16	-189.3	0.124	6.16	6961.03	0.124	6.16	-145.93	0.124	6.16	6450.51	0.124	6.16	202.57	0.124	6.16	125.05	0.124	6.16	-165.26	0.124	6.16	6695.23	0.124	6.16	3.33	0.124	6.16	-600.17	0.124	6.16	-204.87	0.124	6.16	-811.5	0.124
5629.18	0.124	6.2	421.02	0.124	6.2	-41.19	0.124	6.2	-272.95	0.124	6.2	-198.39	0.124	6.2	-189.93	0.124	6.2	7014.55	0.124	6.2	-145.69	0.124	6.2	6426.49	0.124	6.2	198.84	0.124	6.2	123.15	0.124	6.2	-172.38	0.124	6.2	6743.9	0.124	6.2	7.22	0.124	6.2	-605.73	0.124	6.2	-203.26	0.124	6.2	-821.75	0.124
5680.15	0.125	6.24	420.94	0.125	6.24	-37.21	0.125	6.24	-273.15	0.125	6.24	-198.54	0.125	6.24	-186.41	0.125	6.24	7078.11	0.125	6.24	-141.13	0.125	6.24	6022.34	0.125	6.24	200.75	0.125	6.24	124.65	0.125	6.24	-169.68	0.125	6.24	6782.16	0.125	6.24	7.41	0.125	6.24	-605.33	0.125	6.24	-201.95	0.125	6.24	-822.9	0.125
5720.5	0.126	6.28	418.45	0.126	6.28	-40.11	0.126	6.28	-277.31	0.126	6.28	-199.44	0.126	6.28	-191.54	0.126	6.28	7115.14	0.126	6.28	-144.33	0.126	6.28	484.24	0.126	6.28	198.11	0.126	6.28	122.26	0.126	6.28	-174.54	0.126	6.28	6831.86	0.126	6.28	3.3	0.126	6.28	-606.09	0.126	6.28	-205.77	0.126	6.28	-820.8	0.126
5771.02	0.127	6.32	417.98	0.127	6.32	-39.16	0.127	6.32	-279	0.127	6.32	-194.37	0.127	6.32	-188.76	0.127	6.32	7152.68	0.127	6.32	-145.71	0.127	6.32	-284.36	0.127	6.32	200.37	0.127	6.32	124.84	0.127	6.32	-170.44	0.127	6.32	6864.68	0.127	6.32	1.53	0.127	6.32	-615.55	0.127	6.32	-207.47	0.127	6.32	-825.21	0.127
5798.44	0.128	6.36	414.87	0.128	6.36	-41.28	0.128	6.36	-279.18	0.128	6.36	-197.75	0.128	6.36	-189.17	0.128	6.36	7188.21	0.128	6.36	-143.74	0.128	6.36	-285.74	0.128	6.36	197.66	0.128	6.36	120.69	0.128	6.36	-168.71	0.128	6.36	6892.13	0.128	6.36	1.21	0.128	6.36	-617.34	0.128	6.36	-207.31	0.128	6.36	-823.1	0.128
5848.3	0.128	6.4	418.66	0.128	6.4	-43.24	0.128	6.4	-270.3	0.128	6.4	-200.91	0.128	6.4	-186.13	0.128	6.4	7241.04	0.128	6.4	-138.36	0.128	6.4	-296.71	0.128	6.4	198.05	0.128	6.4	123.24	0.128	6.4	-168.29	0.128	6.4	6919.05	0.128	6.4	4.14	0.128	6.4	-621.88	0.128	6.4	-200.55	0.128	6.4	-835.58	0.128
5879.98	0.129	6.44	419.6	0.129	6.44	-36.93	0.129	6.44	-270.16	0.129	6.44	-199.44	0.129	6.44	-185.99	0.129	6.44	7289.85	0.129	6.44	-136.6	0.129	6.44	-304.04	0.129	6.44	199.74	0.129	6.44	123.81	0.129	6.44	-163.84	0.129	6.44	6921.5	0.129	6.44	6.77	0.129	6.44	-617.27	0.129	6.44	-199.69	0.129	6.44	-833.4	0.129
5923.65	0.13	6.48	418.88	0.13	6.48	-39.61	0.13	6.48	-274.02	0.13	6.48	-199.59	0.13	6.48	-186.67	0.13	6.48	7311.6	0.13	6.48	-140.81	0.13	6.48	-304	0.13	6.48	200.91	0.13	6.48	123.5	0.13	6.48	-167.17	0.13	6.48	6902.46	0.13	6.48	4.09	0.13	6.48	-619.88	0.13	6.48	-201.27	0.13	6.48	-834.81	0.13
5962.45	0.131	6.52	411.09	0.131	6.52	-36.51	0.131	6.52	-277.67	0.131	6.52	-199.44	0.131	6.52	-185.9	0.131	6.52	7354.91	0.131	6.52	-143.64	0.131	6.52	-304.47	0.131	6.52	200.08	0.131	6.52	121.88	0.131	6.52	-166.11	0.131	6.52	6896.41	0.131	6.52	1.25	0.131	6.52	-621.19	0.131	6.52	-203.41	0.131	6.52	-834.04	0.131
6002.52	0.132	6.56	406.98	0.132	6.56	-44.21	0.132	6.56	-280	0.132	6.56	-205.52	0.132	6.56	-192.74	0.132	6.56	7387.09	0.132	6.56	-143.36	0.132	6.56	-314.43	0.132	6.56	188.5	0.132	6.56	124.19	0.132	6.56	-172.69	0.132	6.56	6884.73	0.132	6.56	1.08	0.132	6.56	-619.93	0.132	6.56	-204.84	0.132	6.56	-835.63	0.132
6057.82	0.132	6.6	412.98	0.132	6.6	-44.15	0.132	6.6	-281.43	0.132	6.6	-208.52	0.132	6.6	-188.98	0.132	6.6	7467.83	0.132	6.6	-142.42	0.132	6.6	-323.02	0.132	6.6	191.27	0.132	6.6	121.22	0.132	6.6	-167.32	0.132	6.6	6882.85	0.132	6.6	4.42	0.132	6.6	-627.58	0.132	6.6	-203.38	0.132	6.6	-845.43	0.132
6108.34	0.133	6.64	411.26	0.133	6.64	-41.56	0.133	6.64	-279.54	0.133	6.64	-205.84	0.133	6.64	-189.41	0.133	6.64	7511.92	0.133	6.64	-138.4	0.133	6.64	-320.83	0.133	6.64	192.43	0.133	6.64	121.45	0.133	6.64	-166.05	0.133	6.64	6822.84	0.133	6.64	4.52	0.133	6.64	-623.36	0.133	6.64	-202.74	0.133	6.64	-839.33	0.133
6149.88	0.134	6.68	410.41	0.134	6.68	-41.51	0.134	6.68	-279.67	0.134	6.68	-204.46	0.134	6.68	-188.5	0.134	6.68	7538.86	0.134	6.68	-139.71	0.134	6.68	-318.93	0.134	6.68	197.47	0.134	6.68	120.21	0.134	6.68	-166.9	0.134	6.68	5773.91	0.134	6.68	2.33	0.134	6.68	-624.88	0.134	6.68	-206.99	0.134	6.68	-839.56	0.134
6175.74	0.135	6.72	408.35	0.135	6.72	-44.45	0.135	6.72	-274.95	0.135	6.72	-205.07	0.135	6.72	-184.57	0.135	6.72	7563.3	0.135	6.72	-135.33	0.135	6.72	-319.59	0.135	6.72	196.65	0.135	6.72	120.8	0.135	6.72	-166.91	0.135	6.72	93.26	0.135	6.72	2.69	0.135	6.72	-623.18	0.135	6.72	-202.76	0.135	6.72	-836.24	0.135
6212.15	0.136	6.76	414.45	0.136	6.76	-44.29	0.136	6.76	-274.31	0.136	6.76	-213.27	0.136	6.76	-185.55	0.136	6.76	7588.96	0.136	6.76	-138.66	0.136	6.76	-321.31	0.136	6.76	192.03	0.136	6.76	124.39	0.136	6.76	-168.59	0.136	6.76	-196.63	0.136	6.76	5.05	0.136	6.76	-627.4	0.136	6.76	-199.91	0.136	6.76	-847.49	0.136
6253.6	0.136	6.8	409.89	0.136	6.8	-37.21	0.136	6.8	-272.85	0.136	6.8	-215.35	0.136	6.8	-184.44	0.136	6.8	7643.03	0.136	6.8	-138.31	0.136	6.8	-329.83	0.136	6.8	194.45	0.136	6.8	124.43	0.136	6.8	-160.62	0.136	6.8	-200.4	0.136	6.8	6.17	0.136	6.8	-627.29	0.136	6.8	-201.4	0.136	6.8	-847.29	0.136
6299.32	0.137	6.84	411.73	0.137	6.84	-37.43	0.137	6.84	-274.33	0.137	6.84	-212.06	0.137	6.84	-188.52	0.137	6.84	7549.44	0.137	6.84	-137.71	0.137	6.84	-328.92	0.137	6.84	191.78	0.137	6.84	123.15	0.137	6.84	-163.46	0.137	6.84	-214.06	0.137	6.84	5.82	0.137	6.84	-622.63	0.137	6.84	-199.61	0.137	6.84	-842.24	0.137
6337.96	0.138	6.88	406.05	0.138	6.88	-39.12	0.138	6.88	-277.1	0.138	6.88	-211.03	0.138	6.88	-189.25	0.138	6.88	7460.62	0.138	6.88	-140.11	0.138	6.88	-328.72	0.138	6.88	191.9	0.138	6.88	120.25	0.138	6.88	-164.96	0.138	6.88	-216.91	0.138	6.88	2.28	0.138	6.88	-621.96	0.138	6.88	-203.94	0.138	6.88	-839.73	0.138
6375.74	0.139	6.92	407.13	0.139	6.92	-42.38	0.139	6.92	-276.19	0.139	6.92	-214.03	0.139	6.92	-190.23	0.139	6.92	7423.01	0.139	6.92	-139.94	0.139	6.92	-327.46	0.139	6.92	186.44	0.139	6.92	117.89	0.139	6.92	-169.54	0.139	6.92	-224.82	0.139	6.92	4.96	0.139	6.92	-622.83	0.139	6.92	-199.41	0.139	6.92	-845.08	0.139
6410.7	0.14	6.96	408.42	0.14	6.96	-39.96	0.14	6.96	-280.75	0.14	6.96	-220.26	0.14	6.96	-186.43	0.14	6.96	7345.7	0.14	6.96	-139.99	0.14	6.96	-332.32	0.14	6.96	183.11	0.14	6.96	119.82	0.14	6.96	-168.91	0.14	6.96	-234.22	0.14	6.96	5.92	0.14	6.96	-627.99	0.14	6.96	-207.36	0.14	6.96	-853.86	0.14
6463.74	0.14	7	400.8	0.14	7	-40.15	0.14	7	-274.12	0.14	7	-221.55	0.14	7	-187.66	0.14	7	7267.35	0.14	7	-136.25	0.14	7	-340.66	0.14	7	182.07	0.14	7	120.94	0.14	7	-165.74	0.14	7	-241.82	0.14	7	7.86	0.14	7	-623	0.14	7	-205.3	0.14	7	-847.71	0.14
6503.83	0.141	7.04	407.64	0.141	7.04	-34.78	0.141	7.04	-275.21	0.141	7.04	-217.45	0.141	7.04	-189.67	0.141	7.04	4472.41	0.141	7.04	-137.83	0.141	7.04	-336.13	0.141	7.04	187.92	0.141	7.04	120.78	0.141	7.04	-163.85	0.141	7.04	-239.78	0.141	7.04	6.5	0.141	7.04	-620.17	0.141	7.04	-201.09	0.141	7.04	-844.37	0.141
6537.54	0.142	7.08	406.64	0.142	7.08	-38.54	0.142	7.08	-272.92	0.142	7.08	-215.57	0.142	7.08	-188.91	0.142	7.08	-410.35	0.142	7.08	-139.82	0.142	7.08	-334.43	0.142	7.08	187.94	0.142	7.08	120.78	0.142	7.08	-164.54	0.142	7.08	-243.44	0.142	7.08	3.94	0.142	7.08	-620.99	0.142	7.08	-200.27	0.142	7.08	-841.69	0.142
6566.33	0.143	7.12	410.61	0.143	7.12	-32.66	0.143	7.12	-275.95	0.143	7.12	-219.5	0.143	7.12	-185.75	0.143	7.12	-429.67	0.143	7.12	-140.63	0.143	7.12	-335.05	0.143	7.12	189.9	0.143	7.12	120.66	0.143	7.12	-162.18	0.143	7.12	-244.51	0.143	7.12	7.27	0.143	7.12	-622.17	0.143	7.12	-198.89	0.143	7.12	-845.4	0.143
6593.89	0.144	7.16	403.48	0.144	7.16	-35.13	0.144	7.16	-276.19	0.144	7.16	-221.93	0.144	7.16	-188.54	0.144	7.16	-424.8	0.144	7.16	-138.47	0.144	7.16	-341.24	0.144	7.16	183.48	0.144	7.16	122.02	0.144	7.16	-159.64	0.144	7.16	-249.53	0.144	7.16	7.89	0.144	7.16	-624.41	0.144	7.16	-201.76	0.144	7.16	-843.85	0.144
6652.76	0.144	7.2	402.17	0.144	7.2	-40.79	0.144	7.2	-275.08	0.144	7.2	-223.64	0.144	7.2	-193.72	0.144	7.2	-429.19	0.144	7.2	-139.18	0.144	7.2	-339.81	0.144	7.2	177.17	0.144	7.2	119.48	0.144	7.2	-164.61	0.144	7.2	-257.63	0.144	7.2	7.61	0.144	7.2	-622.2	0.144	7.2	-201.26	0.144	7.2	-845.36	0.144
6699.67	0.145	7.24	400.87	0.145	7.24	-36.11	0.145	7.24	-278.78	0.145	7.24	-218.76	0.145	7.24	-192.81	0.145	7.24	-430.11	0.145	7.24	-138.59	0.145	7.24	-337.81	0.145	7.24	182.87	0.145	7.24	118.89	0.145	7.24	-163.8	0.145	7.24	-254.63	0.145	7.24	7.93	0.145	7.24	-622.27	0.145	7.24	-202.41	0.145	7.24	-845.65	0.145
6744.52	0.146	7.28	399.52	0.146	7.28	-37.69	0.146	7.28	-281.06	0.146	7.28	-218.54	0.146	7.28	-194.34	0.146	7.28	-437.29	0.146	7.28	-140.1	0.146	7.28	-336.37	0.146	7.28	184.77	0.146	7.28	117.63	0.146	7.28	-166.67	0.146	7.28	-256.68	0.146	7.28	4.81	0.146	7.28	-622.24	0.146	7.28	-200.49	0.146	7.28	-848.14	0.146
6773.47	0.147	7.32	396	0.147	7.32	-33.44	0.147	7.32	-281.53	0.147	7.32	-219.98	0.147	7.32	-193.24	0.147	7.32	-436.09	0.147	7.32	-138.56	0.147	7.32	-340.5	0.147	7.32	185.03	0.147	7.32	119.82	0.147	7.32	-163.49	0.147	7.32	-257.76	0.147	7.32	6.61	0.147	7.32	-624.61	0.147	7.32	-199.96	0.147	7.32	-844.54	0.147
6804.3	0.148	7.36	398.69	0.148	7.36	-33.74	0.148	7.36	-276.34	0.148	7.36	-220.01	0.148	7.36	-190.32	0.148	7.36	-439.41	0.148	7.36	-136.15	0.148	7.36	-344.79	0.148	7.36	182.34	0.148	7.36	118.64	0.148	7.36	-164.59	0.148	7.36	-261.79	0.148	7.36	7.24	0.148	7.36	-622.67	0.148	7.36	-198.3	0.148	7.36	-844.76	0.148
6840.98	0.148	7.4	406.38	0.148	7.4	-34.75	0.148	7.4	-280.07	0.148	7.4	-221.62	0.148	7.4	-195.16	0.148	7.4	-444.94	0.148	7.4	-139.16	0.148	7.4	-344.34	0.148	7.4	183.34	0.148	7.4	115.04	0.148	7.4	-163.89	0.148	7.4	-255.54	0.148	7.4	8.86	0.148	7.4	-617.62	0.148	7.4	-197.71	0.148	7.4	-844.52	0.148
6876.14	0.149	7.44	406.83	0.149	7.44	-34.18	0.149	7.44	-277.76	0.149	7.44	-216.48	0.149	7.44	-192.29	0.149	7.44	-442.83	0.149	7.44	-137.47	0.149	7.44	-341.55	0.149	7.44	187.41	0.149	7.44	116.5	0.149	7.44	-160.2	0.149	7.44	-253.55	0.149	7.44	9.01	0.149	7.44	-619.16	0.149	7.44	-197.72	0.149	7.44	-839.55	0.149
6897.83	0.15	7.48	405.06	0.15	7.48	-34.16	0.15	7.48	-279.17	0.15	7.48	-217.17	0.15	7.48	-194.14	0.15	7.48	-448.47	0.15	7.48	-138.89	0.15	7.48	-343.54	0.15	7.48	186.2	0.15	7.48	115.48	0.15	7.48	-161.65	0.15	7.48	-255.1	0.15	7.48	8.77	0.15	7.48	-620.81	0.15	7.48	-199.75	0.15	7.48	-842.6	0.15
6929.24	0.151	7.52	399.03	0.151	7.52	-31.3	0.151	7.52	-275.2	0.151	7.52	-219.38	0.151	7.52	-191.19	0.151	7.52	-445.35	0.151	7.52	-136.67	0.151	7.52	-344.12	0.151	7.52	182.73	0.151	7.52	119.4	0.151	7.52	-161.01	0.151	7.52	-261.01	0.151	7.52	10.64	0.151	7.52	-617.71	0.151	7.52	-198.6	0.151	7.52	-841.89	0.151
6959.2	0.152	7.56	398.83	0.152	7.56	-37.11	0.152	7.56	-281.49	0.152	7.56	-226.07	0.152	7.56	-197.69	0.152	7.56	-448.1	0.152	7.56	-144.43	0.152	7.56	-340.8	0.152	7.56	178.81	0.152	7.56	111.61	0.152	7.56	-165.08	0.152	7.56	-258.73	0.152	7.56	11.35	0.152	7.56	-614.92	0.152	7.56	-201.27	0.152	7.56	-843.95	0.152
7010.77	0.152	7.6	398.84	0.152	7.6	-39.96	0.152	7.6	-289.77	0.152	7.6	-221.17	0.152	7.6	-197.9	0.152	7.6	-448.06	0.152	7.6	-144.42	0.152	7.6	-345.15	0.152	7.6	181.3	0.152	7.6	110.13	0.152	7.6	-164.33	0.152	7.6	-255.3	0.152	7.6	8.61	0.152	7.6	-618.64	0.152	7.6	-205.17	0.152	7.6	-840.47	0.152
7041.51	0.153	7.64	397.31	0.153	7.64	-38.4	0.153	7.64	-286.23	0.153	7.64	-218.36	0.153	7.64	-199.38	0.153	7.64	-450.97	0.153	7.64	-144.12	0.153	7.64	-341.73	0.153	7.64	182.95	0.153	7.64	112.37	0.153	7.64	-165.95	0.153	7.64	-257.12	0.153	7.64	6.58	0.153	7.64	-621.08	0.153	7.64	-204.67	0.153	7.64	-839.82	0.153
7068.05	0.154	7.68	400.18	0.154	7.68	-34.61	0.154	7.68	-281.92	0.154	7.68	-216.7	0.154	7.68	-197.02	0.154	7.68	-452.33	0.154	7.68	-141.59	0.154	7.68	-343.97	0.154	7.68	181.98	0.154	7.68	113.34	0.154	7.68	-164.96	0.154	7.68	-260.83	0.154	7.68	5.93	0.154	7.68	-622.92	0.154	7.68	-205.66	0.154	7.68	-840.45	0.154
7092.02	0.155	7.72	400.93	0.155	7.72	-31.15	0.155	7.72	-276.7	0.155	7.72	-221.56	0.155	7.72	-197.67	0.155	7.72	-447.73	0.155	7.72	-140.04	0.155	7.72	-341.52	0.155	7.72	179.11	0.155	7.72	113.5	0.155	7.72	-161.74	0.155	7.72	-262.46	0.155	7.72	10.95	0.155	7.72	-615.99	0.155	7.72	-199.86	0.155	7.72	-842.39	0.155
7119.7	0.156	7.76	400.65	0.156	7.76	-32.43	0.156	7.76	-286.63	0.156	7.76	-222.71	0.156	7.76	-198.71	0.156	7.76	-448.26	0.156	7.76	-141.93	0.156	7.76	-343.44	0.156	7.76	178.12	0.156	7.76	107.38	0.156	7.76	-159.42	0.156	7.76	-253.76	0.156	7.76	10.8	0.156	7.76	-615.42	0.156	7.76	-203.72	0.156	7.76	-841.87	0.156
7170.33	0.156	7.8	398.32	0.156	7.8	-37.16	0.156	7.8	-287.14	0.156	7.8	-219.28	0.156	7.8	-199.48	0.156	7.8	-450.71	0.156	7.8	-142.83	0.156	7.8	-341.41	0.156	7.8	180.25	0.156	7.8	109.67	0.156	7.8	-165.76	0.156	7.8	-257.95	0.156	7.8	8.69	0.156	7.8	-617.89	0.156	7.8	-205.35	0.156	7.8	-839.69	0.156
7203.11	0.157	7.84	397	0.157	7.84	-39.08	0.157	7.84	-287.65	0.157	7.84	-218.08	0.157	7.84	-202.83	0.157	7.84	-454.04	0.157	7.84	-144.12	0.157	7.84	-339.52	0.157	7.84	183.03	0.157	7.84	110.16	0.157	7.84	-164.96	0.157	7.84	-254.96	0.157	7.84	8.11	0.157	7.84	-620.45	0.157	7.84	-205.66	0.157	7.84	-839.01	0.157
7244.74	0.158	7.88	394.42	0.158	7.88	-39.23	0.158	7.88	-285.14	0.158	7.88	-219.53	0.158	7.88	-202.9	0.158	7.88	-453	0.158	7.88	-145.23	0.158	7.88	-341.32	0.158	7.88	181.64	0.158	7.88	111.53	0.158	7.88	-167.12	0.158	7.88	-261.03	0.158	7.88	5.91	0.158	7.88	-619.64	0.158	7.88	-206.4	0.158	7.88	-841.23	0.158
7272.78	0.159	7.92	394.97	0.159	7.92	-36.79	0.159	7.92	-291.67	0.159	7.92	-222.02	0.159	7.92	-205.68	0.159	7.92	-453.13	0.159	7.92	-146.48	0.159	7.92	-344.34	0.159	7.92	176.45	0.159	7.92	104.88	0.159	7.92	-164.99	0.159	7.92	-257.74	0.159	7.92	9.01	0.159	7.92	-618.88	0.159	7.92	-205.98	0.159	7.92	-843.13	0.159
7321.09	0.16	7.96	396.15	0.16	7.96	-36.55	0.16	7.96	-291.66	0.16	7.96	-220.9	0.16	7.96	-208.2	0.16	7.96	-451.41	0.16	7.96	-150.82	0.16	7.96	-347.17	0.16	7.96	175.79	0.16	7.96	106.05	0.16	7.96	-169.83	0.16	7.96	-258.85	0.16	7.96	5.55	0.16	7.96	-621.13	0.16	7.96	-209.72	0.16	7.96	-839.12	0.16
7374.9	0.16	8	389.01	0.16	8	-41.73	0.16	8	-299.24	0.16	8	-217.87	0.16	8	-211.86	0.16	8	-457.27	0.16	8	-154.45	0.16	8	-343.47	0.16	8	176.56	0.16	8	104.72	0.16	8	-175.47	0.16	8	-262.14	0.16	8	-0.4	0.16	8	-623.73	0.16	8	-214.53	0.16	8	-843.93	0.16
7408.4	0.161	8.04	390.75	0.161	8.04	-40.56	0.161	8.04	-296.07	0.161	8.04	-214.12	0.161	8.04	-206.09	0.161	8.04	-458.81	0.161	8.04	-148.85	0.161	8.04	-344.03	0.161	8.04	177.24	0.161	8.04	108.86	0.161	8.04	-172.54	0.161	8.04	-259.46	0.161	8.04	1.68	0.161	8.04	-624.56	0.161	8.04	-211.64	0.161	8.04	-842.23	0.161
7435.62	0.162	8.08	392.23	0.162	8.08	-42.23	0.162	8.08	-294.17	0.162	8.08	-215.05	0.162	8.08	-207.15	0.162	8.08	-458.15	0.162	8.08	-144.53	0.162	8.08	-346.61	0.162	8.08	177.14	0.162	8.08	108.38	0.162	8.08	-170.84	0.162	8.08	-260.55	0.162	8.08	4.16	0.162	8.08	-623.61	0.162	8.08	-211.39	0.162	8.08	-842.01	0.162
7461.9	0.163	8.12	394.32	0.163	8.12	-36.22	0.163	8.12	-290.12	0.163	8.12	-216.05	0.163	8.12	-202.42	0.163	8.12	-456.27	0.163	8.12	-140.82	0.163	8.12	-350.56	0.163	8.12	175.48	0.163	8.12	107.34	0.163	8.12	-170.02	0.163	8.12	-258.43	0.163	8.12	8.01	0.163	8.12	-624.55	0.163	8.12	-206.54	0.163	8.12	-835.69	0.163
7494.45	0.164	8.16	395.53	0.164	8.16	-41.72	0.164	8.16	-288.49	0.164	8.16	-214.79	0.164	8.16	-213.63	0.164	8.16	-458.89	0.164	8.16	-147.77	0.164	8.16	-347.35	0.164	8.16	177.37	0.164	8.16	106.6	0.164	8.16	-177.49	0.164	8.16	-260.32	0.164	8.16	0.92	0.164	8.16	-620.55	0.164	8.16	-211.98	0.164	8.16	-834.24	0.164
7543.11	0.164	8.2	387.82	0.164	8.2	-44	0.164	8.2	-299.11	0.164	8.2	-213.56	0.164	8.2	-214.72	0.164	8.2	-460.96	0.164	8.2	-154.5	0.164	8.2	-346.73	0.164	8.2	177.68	0.164	8.2	102.72	0.164	8.2	-178.24	0.164	8.2	-259.02	0.164	8.2	-3.36	0.164	8.2	-623.07	0.164	8.2	-213.31	0.164	8.2	-842.49	0.164
7551.46	0.165	8.24	386.63	0.165	8.24	-40.75	0.165	8.24	-298.15	0.165	8.24	-213.8	0.165	8.24	-209.51	0.165	8.24	-461.21	0.165	8.24	-150.86	0.165	8.24	-346.49	0.165	8.24	179.94	0.165	8.24	107.38	0.165	8.24	-178.02	0.165	8.24	-258.01	0.165	8.24	1.12	0.165	8.24	-625.06	0.165	8.24	-212.15	0.165	8.24	-841.73	0.165
7579.04	0.166	8.28	382.92	0.166	8.28	-39.53	0.166	8.28	-299.31	0.166	8.28	-216.17	0.166	8.28	-207.58	0.166	8.28	-461.32	0.166	8.28	-149.73	0.166	8.28	-347.6	0.166	8.28	175.06	0.166	8.28	108.33	0.166	8.28	-177.27	0.166	8.28	-259.41	0.166	8.28	3.91	0.166	8.28	-623.79	0.166	8.28	-211.17	0.166	8.28	-843.71	0.166
7594.42	0.167	8.32	388.16	0.167	8.32	-41.7	0.167	8.32	-300.11	0.167	8.32	-215.4	0.167	8.32	-206.9	0.167	8.32	-463.12	0.167	8.32	-148.69	0.167	8.32	-345.68	0.167	8.32	176.36	0.167	8.32	107.73	0.167	8.32	-181.44	0.167	8.32	-260.6	0.167	8.32	5.41	0.167	8.32	-624.43	0.167	8.32	-213.5	0.167	8.32	-837.75	0.167
7316.05	0.168	8.36	387.1	0.168	8.36	-50.45	0.168	8.36	-308.85	0.168	8.36	-215.46	0.168	8.36	-216.11	0.168	8.36	-466.4	0.168	8.36	-151.46	0.168	8.36	-342.32	0.168	8.36	179.79	0.168	8.36	102.68	0.168	8.36	-187.17	0.168	8.36	-259.89	0.168	8.36	-4.55	0.168	8.36	-624.03	0.168	8.36	-218.75	0.168	8.36	-837.97	0.168
6876.4	0.168	8.4	379.21	0.168	8.4	-47.1	0.168	8.4	-296.66	0.168	8.4	-210.35	0.168	8.4	-213.58	0.168	8.4	-468.43	0.168	8.4	-152.95	0.168	8.4	-338.75	0.168	8.4	183.99	0.168	8.4	102.02	0.168	8.4	-186.22	0.168	8.4	-259.74	0.168	8.4	-3.81	0.168	8.4	-631.81	0.168	8.4	-212.89	0.168	8.4	-840.32	0.168
6743.14	0.169	8.44	384.9	0.169	8.44	-46.08	0.169	8.44	-295.63	0.169	8.44	-208.62	0.169	8.44	-211.53	0.169	8.44	-466.32	0.169	8.44	-149.3	0.169	8.44	-339.5	0.169	8.44	187.93	0.169	8.44	106.67	0.169	8.44	-180.14	0.169	8.44	-256.34	0.169	8.44	-1.91	0.169	8.44	-629.96	0.169	8.44	-213.46	0.169	8.44	-837.67	0.169
6619.49	0.17	8.48	385.63	0.17	8.48	-44.78	0.17	8.48	-297.19	0.17	8.48	-210.56	0.17	8.48	-211.65	0.17	8.48	-463.16	0.17	8.48	-147.57	0.17	8.48	-342.15	0.17	8.48	183.89	0.17	8.48	107.5	0.17	8.48	-179.61	0.17	8.48	-254.7	0.17	8.48	1.52	0.17	8.48	-629.07	0.17	8.48	-211.85	0.17	8.48	-838.28	0.17
5421.93	0.171	8.52	388.6	0.171	8.52	-51.33	0.171	8.52	-306.83	0.171	8.52	-210.74	0.171	8.52	-211.11	0.171	8.52	-464.73	0.171	8.52	-150.82	0.171	8.52	-342.28	0.171	8.52	184.96	0.171	8.52	108.96	0.171	8.52	-180.17	0.171	8.52	-254.47	0.171	8.52	-2.37	0.171	8.52	-628.99	0.171	8.52	-218.85	0.171	8.52	-834.26	0.171
2722.87	0.172	8.56	371.99	0.172	8.56	-47.81	0.172	8.56	-311.21	0.172	8.56	-212.85	0.172	8.56	-216.48	0.172	8.56	-470	0.172	8.56	-157	0.172	8.56	-341.85	0.172	8.56	181.71	0.172	8.56	103.7	0.172	8.56	-187.43	0.172	8.56	-260.75	0.172	8.56	-5.04	0.172	8.56	-630.55	0.172	8.56	-216.09	0.172	8.56	-834.67	0.172
1770.38	0.172	8.6	374.66	0.172	8.6	-50.76	0.172	8.6	-308.17	0.172	8.6	-208.59	0.172	8.6	-215.29	0.172	8.6	-471.42	0.172	8.6	-159.09	0.172	8.6	-339.67	0.172	8.6	186.13	0.172	8.6	97.73	0.172	8.6	-191.26	0.172	8.6	-260.28	0.172	8.6	-8.03	0.172	8.6	-637.2	0.172	8.6	-219.73	0.172	8.6	-840.94	0.172
1761.92	0.173	8.64	376.3	0.173	8.64	-49.82	0.173	8.64	-302.84	0.173	8.64	-208.8	0.173	8.64	-212.67	0.173	8.64	-469.36	0.173	8.64	-152.99	0.173	8.64	-340.07	0.173	8.64	187.98	0.173	8.64	102.73	0.173	8.64	-186.17	0.173	8.64	-260.09	0.173	8.64	-6.34	0.173	8.64	-632.21	0.173	8.64	-217.4	0.173	8.64	-839.54	0.173
1754.09	0.174	8.68	380.6	0.174	8.68	-49.78	0.174	8.68	-302.26	0.174	8.68	-209.43	0.174	8.68	-214.07	0.174	8.68	-469.5	0.174	8.68	-152.38	0.174	8.68	-341.48	0.174	8.68	186.24	0.174	8.68	103.22	0.174	8.68	-184.28	0.174	8.68	-257.15	0.174	8.68	-6.09	0.174	8.68	-631.89	0.174	8.68	-220.19	0.174	8.68	-839.51	0.174
1753.95	0.175	8.72	377.26	0.175	8.72	-50.94	0.175	8.72	-306.66	0.175	8.72	-205.49	0.175	8.72	-211.89	0.175	8.72	-473.02	0.175	8.72	-149.64	0.175	8.72	-339.29	0.175	8.72	184.08	0.175	8.72	108.01	0.175	8.72	-182.31	0.175	8.72	-256.97	0.175	8.72	-4.55	0.175	8.72	-629.34	0.175	8.72	-219.61	0.175	8.72	-836.65	0.175
1750.21	0.176	8.76	368.76	0.176	8.76	-45.83	0.176	8.76	-305.87	0.176	8.76	-208.31	0.176	8.76	-215.35	0.176	8.76	-470.13	0.176	8.76	-154.21	0.176	8.76	-340.48	0.176	8.76	186.65	0.176	8.76	100.84	0.176	8.76	-183.63	0.176	8.76	-257.39	0.176	8.76	-6.59	0.176	8.76	-632.59	0.176	8.76	-215.79	0.176	8.76	-838.53	0.176
1744.22	0.176	8.8	377.84	0.176	8.8	-54.52	0.176	8.8	-309.33	0.176	8.8	-211.26	0.176	8.8	-217.64	0.176	8.8	-473.37	0.176	8.8	-155.38	0.176	8.8	-336.3	0.176	8.8	187.62	0.176	8.8	102.63	0.176	8.8	-183.21	0.176	8.8	-258.54	0.176	8.8	-7.89	0.176	8.8	-639.72	0.176	8.8	-224.52	0.176	8.8	-841.58	0.176
1742.4	0.177	8.84	377.44	0.177	8.84	-50.72	0.177	8.84	-302.27	0.177	8.84	-210.33	0.177	8.84	-215.25	0.177	8.84	-472.6	0.177	8.84	-151.51	0.177	8.84	-338.46	0.177	8.84	189.84	0.177	8.84	103.92	0.177	8.84	-182.77	0.177	8.84	-260.1	0.177	8.84	-5.54	0.177	8.84	-636.71	0.177	8.84	-218.8	0.177	8.84	-840.08	0.177
1734.15	0.178	8.88	376.76	0.178	8.88	-53.86	0.178	8.88	-305.23	0.178	8.88	-211.7	0.178	8.88	-216.57	0.178	8.88	-474.31	0.178	8.88	-151.4	0.178	8.88	-340.31	0.178	8.88	187.91	0.178	8.88	105.59	0.178	8.88	-182.72	0.178	8.88	-262.43	0.178	8.88	-5.56	0.178	8.88	-636.53	0.178	8.88	-222.01	0.178	8.88	-839.44	0.178
1739.64	0.179	8.92	373.07	0.179	8.92	-51.57	0.179	8.92	-303.37	0.179	8.92	-213.82	0.179	8.92	-218.89	0.179	8.92	-473.81	0.179	8.92	-149.08	0.179	8.92	-344.37	0.179	8.92	184.99	0.179	8.92	102.72	0.179	8.92	-187.36	0.179	8.92	-263.56	0.179	8.92	-10.45	0.179	8.92	-635.08	0.179	8.92	-218.51	0.179	8.92	-840.8	0.179
1733.74	0.18	8.96	369.78	0.18	8.96	-52.42	0.18	8.96	-310.71	0.18	8.96	-211.4	0.18	8.96	-220.81	0.18	8.96	-476.07	0.18	8.96	-161.1	0.18	8.96	-341.2	0.18	8.96	187.81	0.18	8.96	96.36	0.18	8.96	-190.08	0.18	8.96	-254.3	0.18	8.96	-15.69	0.18	8.96	-639.33	0.18	8.96	-228.61	0.18	8.96	-844.05	0.18
1726.8	0.18	9	373.59	0.18	9	-52.2	0.18	9	-307.17	0.18	9	-209.62	0.18	9	-214	0.18	9	-477.32	0.18	9	-157.1	0.18	9	-340	0.18	9	191.36	0.18	9	105.17	0.18	9	-188.37	0.18	9	-261.96	0.18	9	-7	0.18	9	-643.63	0.18	9	-225.87	0.18	9	-843.11	0.18
1729.54	0.181	9.04	373.34	0.181	9.04	-48.51	0.181	9.04	-298.79	0.181	9.04	-209.71	0.181	9.04	-213.22	0.181	9.04	-476.15	0.181	9.04	-152.91	0.181	9.04	-339.05	0.181	9.04	191.08	0.181	9.04	105.52	0.181	9.04	-183.02	0.181	9.04	-261	0.181	9.04	-5.1	0.181	9.04	-636.33	0.181	9.04	-218.01	0.181	9.04	-842.93	0.181
1729.84	0.182	9.08	373.4	0.182	9.08	-49.12	0.182	9.08	-299.45	0.182	9.08	-209.27	0.182	9.08	-212.85	0.182	9.08	-474.03	0.182	9.08	-149.56	0.182	9.08	-341.26	0.182	9.08	189.68	0.182	9.08	105.88	0.182	9.08	-182.61	0.182	9.08	-261.4	0.182	9.08	-4.76	0.182	9.08	-635.44	0.182	9.08	-214.92	0.182	9.08	-840.89	0.182
1732.13	0.183	9.12	372.18	0.183	9.12	-52.91	0.183	9.12	-302.72	0.183	9.12	-210.13	0.183	9.12	-217.18	0.183	9.12	-474.37	0.183	9.12	-149.18	0.183	9.12	-337.8	0.183	9.12	192.88	0.183	9.12	100.57	0.183	9.12	-185.42	0.183	9.12	-254.11	0.183	9.12	-15.36	0.183	9.12	-633.03	0.183	9.12	-217.47	0.183	9.12	-839.82	0.183
1724.05	0.184	9.16	369.82	0.184	9.16	-58.96	0.184	9.16	-310.52	0.184	9.16	-208.52	0.184	9.16	-216.73	0.184	9.16	-482.02	0.184	9.16	-156.1	0.184	9.16	-337.46	0.184	9.16	191.39	0.184	9.16	100.57	0.184	9.16	-183.3	0.184	9.16	-255.15	0.184	9.16	-11.3	0.184	9.16	-639.86	0.184	9.16	-227.78	0.184	9.16	-843.3	0.184
1723.97	0.184	9.2	368.11	0.184	9.2	-56.01	0.184	9.2	-301.8	0.184	9.2	-215.1	0.184	9.2	-213.52	0.184	9.2	-478.38	0.184	9.2	-151.99	0.184	9.2	-343.18	0.184	9.2	183.77	0.184	9.2	104.55	0.184	9.2	-186.17	0.184	9.2	-263.62	0.184	9.2	-10.82	0.184	9.2	-641.57	0.184	9.2	-219.35	0.184	9.2	-850.43	0.184
1724.17	0.185	9.24	369.16	0.185	9.24	-52.05	0.185	9.24	-299.5	0.185	9.24	-214.18	0.185	9.24	-212.87	0.185	9.24	-476.58	0.185	9.24	-151.74	0.185	9.24	-341.79	0.185	9.24	185.69	0.185	9.24	105.35	0.185	9.24	-184.32	0.185	9.24	-261.64	0.185	9.24	-8.66	0.185	9.24	-639.24	0.185	9.24	-219.65	0.185	9.24	-847.08	0.185
1724.89	0.186	9.28	366.33	0.186	9.28	-53.16	0.186	9.28	-299.69	0.186	9.28	-217.79	0.186	9.28	-217.43	0.186	9.28	-475.31	0.186	9.28	-151.45	0.186	9.28	-342.58	0.186	9.28	184.88	0.186	9.28	104.15	0.186	9.28	-187.7	0.186	9.28	-261.3	0.186	9.28	-11.48	0.186	9.28	-637.98	0.186	9.28	-220.01	0.186	9.28	-844.37	0.186
1724.95	0.187	9.32	363.42	0.187	9.32	-56.55	0.187	9.32	-304.82	0.187	9.32	-215.65	0.187	9.32	-218.15	0.187	9.32	-477.85	0.187	9.32	-156.54	0.187	9.32	-337.51	0.187	9.32	188.92	0.187	9.32	98.05	0.187	9.32	-186.96	0.187	9.32	-257.07	0.187	9.32	-15.05	0.187	9.32	-639.96	0.187	9.32	-228.42	0.187	9.32	-845.04	0.187
1723.46	0.188	9.36	360.25	0.188	9.36	-53.73	0.188	9.36	-301.58	0.188	9.36	-211.58	0.188	9.36	-215.85	0.188	9.36	-478.81	0.188	9.36	-151.23	0.188	9.36	-343.27	0.188	9.36	184.77	0.188	9.36	101.6	0.188	9.36	-187.99	0.188	9.36	-265	0.188	9.36	-9.17	0.188	9.36	-645.63	0.188	9.36	-225.13	0.188	9.36	-852.88	0.188
1723.32	0.188	9.4	359.43	0.188	9.4	-47.21	0.188	9.4	-295.68	0.188	9.4	-220.28	0.188	9.4	-209.21	0.188	9.4	-480.8	0.188	9.4	-148.02	0.188	9.4	-343.8	0.188	9.4	190.96	0.188	9.4	108.65	0.188	9.4	-187.28	0.188	9.4	-262.2	0.188	9.4	-6.88	0.188	9.4	-641.51	0.188	9.4	-221.05	0.188	9.4	-854.78	0.188
1721.52	0.189	9.44	365.19	0.189	9.44	-41.43	0.189	9.44	-294.36	0.189	9.44	-216.59	0.189	9.44	-206.51	0.189	9.44	-476.58	0.189	9.44	-145.46	0.189	9.44	-346.01	0.189	9.44	190.05	0.189	9.44	109.28	0.189	9.44	-179.76	0.189	9.44	-261.02	0.189	9.44	-2.28	0.189	9.44	-638.34	0.189	9.44	-216.61	0.189	9.44	-852.94	0.189
1722.02	0.19	9.48	364.05	0.19	9.48	-48.95	0.19	9.48	-298.44	0.19	9.48	-214.3	0.19	9.48	-210.51	0.19	9.48	-478.58	0.19	9.48	-148.58	0.19	9.48	-344.22	0.19	9.48	190.3	0.19	9.48	103.72	0.19	9.48	-183.43	0.19	9.48	-259.26	0.19	9.48	-6.95	0.19	9.48	-633.63	0.19	9.48	-220.13	0.19	9.48	-850.59	0.19
1721.79	0.191	9.52	366.06	0.191	9.52	-45.99	0.191	9.52	-296.55	0.191	9.52	-209.36	0.191	9.52	-212.06	0.191	9.52	-475.2	0.191	9.52	-148.89	0.191	9.52	-346.66	0.191	9.52	186.1	0.191	9.52	101.85	0.191	9.52	-182.16	0.191	9.52	-265.57	0.191	9.52	-6.8	0.191	9.52	-630.29	0.191	9.52	-222.63	0.191	9.52	-851.03	0.191
1721.36	0.192	9.56	353.27	0.192	9.56	-58.13	0.192	9.56	-298.04	0.192	9.56	-216.38	0.192	9.56	-216.81	0.192	9.56	-479.64	0.192	9.56	-148.52	0.192	9.56	-348.06	0.192	9.56	183.54	0.192	9.56	103.73	0.192	9.56	-189.32	0.192	9.56	-270.25	0.192	9.56	-7.59	0.192	9.56	-629.75	0.192	9.56	-221.74	0.192	9.56	-854.08	0.192
1711.45	0.192	9.6	352.69	0.192	9.6	-51.2	0.192	9.6	-296.19	0.192	9.6	-220.07	0.192	9.6	-213.47	0.192	9.6	-482.1	0.192	9.6	-155.24	0.192	9.6	-349.55	0.192	9.6	182.27	0.192	9.6	101.5	0.192	9.6	-187.13	0.192	9.6	-270.15	0.192	9.6	-5.44	0.192	9.6	-629.64	0.192	9.6	-221.76	0.192	9.6	-851.52	0.192
1713.35	0.193	9.64	361.87	0.193	9.64	-48.23	0.193	9.64	-295.94	0.193	9.64	-221.95	0.193	9.64	-212.59	0.193	9.64	-477.82	0.193	9.64	-151.35	0.193	9.64	-351	0.193	9.64	182.5	0.193	9.64	105.41	0.193	9.64	-183.55	0.193	9.64	-268.88	0.193	9.64	-5.55	0.193	9.64	-631.72	0.193	9.64	-219.18	0.193	9.64	-852.54	0.193
1712.9	0.194	9.68	366.57	0.194	9.68	-47.54	0.194	9.68	-294.46	0.194	9.68	-219.56	0.194	9.68	-214.59	0.194	9.68	-477.69	0.194	9.68	-152.77	0.194	9.68	-349.15	0.194	9.68	184.43	0.194	9.68	102.37	0.194	9.68	-184.04	0.194	9.68	-269.15	0.194	9.68	-7.29	0.194	9.68	-635.79	0.194	9.68	-220.8	0.194	9.68	-851.64	0.194
1716.14	0.195	9.72	366.77	0.195	9.72	-54.46	0.195	9.72	-291.74	0.195	9.72	-219.44	0.195	9.72	-212.14	0.195	9.72	-474.09	0.195	9.72	-144.21	0.195	9.72	-349.48	0.195	9.72	186.41	0.195	9.72	107.43	0.195	9.72	-183.17	0.195	9.72	-268.39	0.195	9.72	-8.48	0.195	9.72	-638.53	0.195	9.72	-219.68	0.195	9.72	-850.29	0.195
1712.31	0.196	9.76	353.87	0.196	9.76	-51.28	0.196	9.76	-293.88	0.196	9.76	-224.61	0.196	9.76	-212.82	0.196	9.76	-481.25	0.196	9.76	-146.26	0.196	9.76	-348.79	0.196	9.76	181.16	0.196	9.76	106.93	0.196	9.76	-184.2	0.196	9.76	-266.3	0.196	9.76	-5.04	0.196	9.76	-644.14	0.196	9.76	-218.68	0.196	9.76	-853.25	0.196
1706.2	0.196	9.8	364.35	0.196	9.8	-48.16	0.196	9.8	-294.08	0.196	9.8	-224.81	0.196	9.8	-208.55	0.196	9.8	-480.31	0.196	9.8	-151.61	0.196	9.8	-361.06	0.196	9.8	178.36	0.196	9.8	105.67	0.196	9.8	-182.51	0.196	9.8	-274.22	0.196	9.8	-2.92	0.196	9.8	-641.6	0.196	9.8	-213.36	0.196	9.8	-854.98	0.196
1712.46	0.197	9.84	362.11	0.197	9.84	-48.8	0.197	9.84	-294.91	0.197	9.84	-226.32	0.197	9.84	-210	0.197	9.84	-475.59	0.197	9.84	-149.87	0.197	9.84	-358.76	0.197	9.84	180.26	0.197	9.84	105.54	0.197	9.84	-180.84	0.197	9.84	-272.25	0.197	9.84	-6.41	0.197	9.84	-642	0.197	9.84	-213.61	0.197	9.84	-853.12	0.197
1713.26	0.198	9.88	359.45	0.198	9.88	-53.79	0.198	9.88	-296.8	0.198	9.88	-225.27	0.198	9.88	-211.68	0.198	9.88	-476.58	0.198	9.88	-152.55	0.198	9.88	-358.9	0.198	9.88	181.61	0.198	9.88	105.42	0.198	9.88	-183.07	0.198	9.88	-272.62	0.198	9.88	-10.41	0.198	9.88	-645.7	0.198	9.88	-217.49	0.198	9.88	-855.9	0.198
1716.15	0.199	9.92	352.23	0.199	9.92	-53.59	0.199	9.92	-297.45	0.199	9.92	-231.15	0.199	9.92	-211.88	0.199	9.92	-475.71	0.199	9.92	-151.57	0.199	9.92	-353.13	0.199	9.92	183.74	0.199	9.92	108.17	0.199	9.92	-185.77	0.199	9.92	-270.66	0.199	9.92	-10.17	0.199	9.92	-647.22	0.199	9.92	-221.57	0.199	9.92	-856.38	0.199
1708.65	0.2	9.96	351.77	0.2	9.96	-50.01	0.2	9.96	-291.76	0.2	9.96	-236.6	0.2	9.96	-211.64	0.2	9.96	-477.14	0.2	9.96	-152.55	0.2	9.96	-356.3	0.2	9.96	174.2	0.2	9.96	105.18	0.2	9.96	-187.7	0.2	9.96	-276.64	0.2	9.96	-5.78	0.2	9.96	-647.51	0.2	9.96	-216.69	0.2	9.96	-859.55	0.2
1702.52	0.2	10	358.6	0.2	10	-53.37	0.2	10	-296.77	0.2	10	-241.99	0.2	10	-207.65	0.2	10	-477.03	0.2	10	-151.81	0.2	10	-366.91	0.2	10	171.78	0.2	10	103.92	0.2	10	-186.82	0.2	10	-276.54	0.2	10	-3.92	0.2	10	-647.41	0.2	10	-213.3	0.2	10	-862.49	0.2
1706.55	0.201	10.04	362.45	0.201	10.04	-49	0.201	10.04	-296.77	0.201	10.04	-239.23	0.201	10.04	-209.18	0.201	10.04	-476.33	0.201	10.04	-151.48	0.201	10.04	-364.48	0.201	10.04	176.16	0.201	10.04	103.04	0.201	10.04	-183.78	0.201	10.04	-274.13	0.201	10.04	-3.94	0.201	10.04	-643.62	0.201	10.04	-215.2	0.201	10.04	-855.22	0.201
1708.91	0.202	10.08	362.85	0.202	10.08	-48.06	0.202	10.08	-296.62	0.202	10.08	-235.22	0.202	10.08	-209.22	0.202	10.08	-476.44	0.202	10.08	-151.15	0.202	10.08	-363.45	0.202	10.08	181.3	0.202	10.08	104.03	0.202	10.08	-183.34	0.202	10.08	-272.91	0.202	10.08	-6.46	0.202	10.08	-644.44	0.202	10.08	-219.07	0.202	10.08	-852.03	0.202
1704.95	0.203	10.12	362.83	0.203	10.12	-42.92	0.203	10.12	-286.79	0.203	10.12	-234.42	0.203	10.12	-208.52	0.203	10.12	-476.4	0.203	10.12	-147.36	0.203	10.12	-364.03	0.203	10.12	181.36	0.203	10.12	105.12	0.203	10.12	-183.36	0.203	10.12	-272.74	0.203	10.12	-1.33	0.203	10.12	-639.82	0.203	10.12	-217.24	0.203	10.12	-852.85	0.203
1699.89	0.204	10.16	360.89	0.204	10.16	-48.05	0.204	10.16	-289.27	0.204	10.16	-236.32	0.204	10.16	-209.52	0.204	10.16	-478.05	0.204	10.16	-146.71	0.204	10.16	-370.5	0.204	10.16	172.76	0.204	10.16	104.64	0.204	10.16	-185.55	0.204	10.16	-280.66	0.204	10.16	-3.26	0.204	10.16	-640.35	0.204	10.16	-211.8	0.204	10.16	-862.49	0.204
1703.33	0.204	10.2	358.89	0.204	10.2	-50.67	0.204	10.2	-298.05	0.204	10.2	-238.9	0.204	10.2	-209.99	0.204	10.2	-480.29	0.204	10.2	-148.47	0.204	10.2	-369.75	0.204	10.2	169.76	0.204	10.2	109.83	0.204	10.2	-181.8	0.204	10.2	-281.78	0.204	10.2	-3.66	0.204	10.2	-639.55	0.204	10.2	-216.75	0.204	10.2	-866.94	0.204
1704.25	0.205	10.24	363.02	0.205	10.24	-47.85	0.205	10.24	-296.47	0.205	10.24	-234.82	0.205	10.24	-207.53	0.205	10.24	-475.51	0.205	10.24	-151.97	0.205	10.24	-369.7	0.205	10.24	171.24	0.205	10.24	107.44	0.205	10.24	-180.83	0.205	10.24	-277.16	0.205	10.24	-3.14	0.205	10.24	-638.06	0.205	10.24	-213.62	0.205	10.24	-861.36	0.205
1705.32	0.206	10.28	359.35	0.206	10.28	-49.36	0.206	10.28	-298.84	0.206	10.28	-230.56	0.206	10.28	-209.47	0.206	10.28	-475.7	0.206	10.28	-152.64	0.206	10.28	-370.49	0.206	10.28	173.6	0.206	10.28	107.82	0.206	10.28	-183.54	0.206	10.28	-274.7	0.206	10.28	-3.69	0.206	10.28	-638.06	0.206	10.28	-216.09	0.206	10.28	-860.7	0.206
1701.36	0.207	10.32	362.83	0.207	10.32	-48.61	0.207	10.32	-295.23	0.207	10.32	-228.58	0.207	10.32	-207.75	0.207	10.32	-475.71	0.207	10.32	-151.22	0.207	10.32	-373.92	0.207	10.32	171.52	0.207	10.32	107.04	0.207	10.32	-183.54	0.207	10.32	-277.64	0.207	10.32	-3.24	0.207	10.32	-637.12	0.207	10.32	-211.84	0.207	10.32	-859.27	0.207
1699.81	0.208	10.36	364.45	0.208	10.36	-49.06	0.208	10.36	-297.81	0.208	10.36	-236.62	0.208	10.36	-208.88	0.208	10.36	-475.19	0.208	10.36	-152.69	0.208	10.36	-375.39	0.208	10.36	170.06	0.208	10.36	108.48	0.208	10.36	-181.16	0.208	10.36	-284.08	0.208	10.36	-3.97	0.208	10.36	-640.81	0.208	10.36	-213.08	0.208	10.36	-865.94	0.208
1703.99	0.208	10.4	365	0.208	10.4	-47.19	0.208	10.4	-288.57	0.208	10.4	-237.4	0.208	10.4	-208.29	0.208	10.4	-473.85	0.208	10.4	-149.08	0.208	10.4	-374.79	0.208	10.4	167.41	0.208	10.4	107.35	0.208	10.4	-180.36	0.208	10.4	-281.85	0.208	10.4	1.99	0.208	10.4	-636.62	0.208	10.4	-210.21	0.208	10.4	-865.28	0.208
1707.56	0.209	10.44	370.9	0.209	10.44	-46.11	0.209	10.44	-291.21	0.209	10.44	-234.55	0.209	10.44	-208.92	0.209	10.44	-471.57	0.209	10.44	-150.32	0.209	10.44	-371.21	0.209	10.44	169.58	0.209	10.44	107.6	0.209	10.44	-179.58	0.209	10.44	-279.7	0.209	10.44	3.37	0.209	10.44	-635.22	0.209	10.44	-211.57	0.209	10.44	-857.52	0.209
1705.09	0.21	10.48	367.33	0.21	10.48	-47.51	0.21	10.48	-291.54	0.21	10.48	-233.28	0.21	10.48	-208.36	0.21	10.48	-472.86	0.21	10.48	-152.14	0.21	10.48	-373.69	0.21	10.48	170.9	0.21	10.48	107.26	0.21	10.48	-183.04	0.21	10.48	-280.46	0.21	10.48	0.26	0.21	10.48	-636.34	0.21	10.48	-212.7	0.21	10.48	-855.68	0.21
1697.51	0.211	10.52	364.67	0.211	10.52	-47.26	0.211	10.52	-295.87	0.211	10.52	-237.84	0.211	10.52	-210.65	0.211	10.52	-472.36	0.211	10.52	-154.22	0.211	10.52	-375.81	0.211	10.52	171.2	0.211	10.52	109.63	0.211	10.52	-180.19	0.211	10.52	-284.71	0.211	10.52	-0.8	0.211	10.52	-638.41	0.211	10.52	-215.12	0.211	10.52	-856.38	0.211
1691.92	0.212	10.56	360.9	0.212	10.56	-47.73	0.212	10.56	-301.85	0.212	10.56	-238.98	0.212	10.56	-213.75	0.212	10.56	-469.83	0.212	10.56	-149.92	0.212	10.56	-375.34	0.212	10.56	170.92	0.212	10.56	110.46	0.212	10.56	-180.77	0.212	10.56	-286.94	0.212	10.56	-2.51	0.212	10.56	-638.27	0.212	10.56	-217.65	0.212	10.56	-863.2	0.212
1698.3	0.212	10.6	361.84	0.212	10.6	-50.01	0.212	10.6	-299.99	0.212	10.6	-241.46	0.212	10.6	-209.9	0.212	10.6	-474	0.212	10.6	-152.8	0.212	10.6	-379.1	0.212	10.6	166.83	0.212	10.6	102.45	0.212	10.6	-185.69	0.212	10.6	-288.11	0.212	10.6	-2.71	0.212	10.6	-638.13	0.212	10.6	-217.6	0.212	10.6	-863.29	0.212
1702.2	0.213	10.64	363.31	0.213	10.64	-49.2	0.213	10.64	-300.05	0.213	10.64	-239.07	0.213	10.64	-212.41	0.213	10.64	-472.49	0.213	10.64	-152.11	0.213	10.64	-373.21	0.213	10.64	168.53	0.213	10.64	102.6	0.213	10.64	-184.53	0.213	10.64	-283.03	0.213	10.64	-2.7	0.213	10.64	-637.29	0.213	10.64	-219.18	0.213	10.64	-861.33	0.213
1702.18	0.214	10.68	361.86	0.214	10.68	-49.8	0.214	10.68	-297.36	0.214	10.68	-238.73	0.214	10.68	-210.82	0.214	10.68	-473.48	0.214	10.68	-151.79	0.214	10.68	-373.2	0.214	10.68	167.81	0.214	10.68	102.04	0.214	10.68	-185.98	0.214	10.68	-281.96	0.214	10.68	-2.84	0.214	10.68	-638.89	0.214	10.68	-218.48	0.214	10.68	-861.89	0.214
1699.23	0.215	10.72	367.74	0.215	10.72	-47.05	0.215	10.72	-294.91	0.215	10.72	-239.57	0.215	10.72	-210.99	0.215	10.72	-471.74	0.215	10.72	-148.62	0.215	10.72	-373.7	0.215	10.72	168.53	0.215	10.72	107.41	0.215	10.72	-182.19	0.215	10.72	-284.85	0.215	10.72	1.68	0.215	10.72	-638.37	0.215	10.72	-214.36	0.215	10.72	-863.11	0.215
1698.83	0.216	10.76	369.46	0.216	10.76	-47.52	0.216	10.76	-293.22	0.216	10.76	-238.1	0.216	10.76	-208.47	0.216	10.76	-468.06	0.216	10.76	-148.34	0.216	10.76	-379.42	0.216	10.76	163.61	0.216	10.76	106.11	0.216	10.76	-184.65	0.216	10.76	-285.64	0.216	10.76	-2.9	0.216	10.76	-637.75	0.216	10.76	-213.58	0.216	10.76	-861.86	0.216
1704.22	0.216	10.8	373.5	0.216	10.8	-48.11	0.216	10.8	-301.7	0.216	10.8	-238.49	0.216	10.8	-214.57	0.216	10.8	-469.88	0.216	10.8	-156.21	0.216	10.8	-378.59	0.216	10.8	163.09	0.216	10.8	99.17	0.216	10.8	-186.84	0.216	10.8	-290.39	0.216	10.8	-4.22	0.216	10.8	-637.45	0.216	10.8	-215.74	0.216	10.8	-859.1	0.216
1705.14	0.217	10.84	371.08	0.217	10.84	-48.56	0.217	10.84	-302.85	0.217	10.84	-238.81	0.217	10.84	-215.82	0.217	10.84	-472.25	0.217	10.84	-154.76	0.217	10.84	-374.13	0.217	10.84	169.49	0.217	10.84	99.24	0.217	10.84	-186.05	0.217	10.84	-285.29	0.217	10.84	-3.26	0.217	10.84	-635.82	0.217	10.84	-216.62	0.217	10.84	-858.66	0.217
1702.89	0.218	10.88	365.94	0.218	10.88	-48.69	0.218	10.88	-305.74	0.218	10.88	-241.65	0.218	10.88	-216.61	0.218	10.88	-472.28	0.218	10.88	-154.74	0.218	10.88	-373.98	0.218	10.88	169.75	0.218	10.88	99.25	0.218	10.88	-185.98	0.218	10.88	-288.53	0.218	10.88	-2.43	0.218	10.88	-636.13	0.218	10.88	-216.02	0.218	10.88	-862.05	0.218
1702.54	0.219	10.92	364.92	0.219	10.92	-48.31	0.219	10.92	-301.94	0.219	10.92	-242.59	0.219	10.92	-214.56	0.219	10.92	-469.23	0.219	10.92	-151.03	0.219	10.92	-373.25	0.219	10.92	167.09	0.219	10.92	100.06	0.219	10.92	-184.49	0.219	10.92	-287.71	0.219	10.92	-3.98	0.219	10.92	-636.98	0.219	10.92	-215.61	0.219	10.92	-864.16	0.219
1707.36	0.22	10.96	361.61	0.22	10.96	-50.75	0.22	10.96	-305.19	0.22	10.96	-240.75	0.22	10.96	-216.62	0.22	10.96	-467.99	0.22	10.96	-157.63	0.22	10.96	-378.38	0.22	10.96	162.74	0.22	10.96	99.94	0.22	10.96	-187.94	0.22	10.96	-288.35	0.22	10.96	-5.82	0.22	10.96	-637.3	0.22	10.96	-220.33	0.22	10.96	-862.9	0.22
1707.51	0.22	11	369.01	0.22	11	-48.7	0.22	11	-310.1	0.22	11	-237.97	0.22	11	-226.03	0.22	11	-467.7	0.22	11	-159.57	0.22	11	-376.61	0.22	11	163.46	0.22	11	94.48	0.22	11	-190.2	0.22	11	-290.23	0.22	11	-7.39	0.22	11	-640.58	0.22	11	-220.19	0.22	11	-861.63	0.22
1711.49	0.221	11.04	367.4	0.221	11.04	-49.61	0.221	11.04	-308.05	0.221	11.04	-235.43	0.221	11.04	-221.61	0.221	11.04	-470.27	0.221	11.04	-156.37	0.221	11.04	-373.35	0.221	11.04	168.68	0.221	11.04	94.63	0.221	11.04	-189.76	0.221	11.04	-286.22	0.221	11.04	-8.78	0.221	11.04	-641.1	0.221	11.04	-221.49	0.221	11.04	-859.13	0.221
1709.21	0.222	11.08	369.02	0.222	11.08	-48.61	0.222	11.08	-306.6	0.222	11.08	-238.16	0.222	11.08	-219.2	0.222	11.08	-469.88	0.222	11.08	-152.96	0.222	11.08	-373.48	0.222	11.08	169.45	0.222	11.08	94.12	0.222	11.08	-187.71	0.222	11.08	-287.75	0.222	11.08	-6.52	0.222	11.08	-641.31	0.222	11.08	-220.39	0.222	11.08	-861.13	0.222
1711.33	0.223	11.12	367.99	0.223	11.12	-49.68	0.223	11.12	-306.69	0.223	11.12	-236.5	0.223	11.12	-214.11	0.223	11.12	-470.8	0.223	11.12	-152.66	0.223	11.12	-371.76	0.223	11.12	171.27	0.223	11.12	93.85	0.223	11.12	-186.75	0.223	11.12	-289	0.223	11.12	-6.17	0.223	11.12	-640.33	0.223	11.12	-225	0.223	11.12	-858.01	0.223
1711.92	0.224	11.16	366.34	0.224	11.16	-49.53	0.224	11.16	-314.45	0.224	11.16	-236.86	0.224	11.16	-225.28	0.224	11.16	-468.66	0.224	11.16	-160.6	0.224	11.16	-374.84	0.224	11.16	166.13	0.224	11.16	92.75	0.224	11.16	-186.6	0.224	11.16	-292.08	0.224	11.16	-9.39	0.224	11.16	-637.84	0.224	11.16	-222.99	0.224	11.16	-854.19	0.224
1705.94	0.224	11.2	364.61	0.224	11.2	-52.8	0.224	11.2	-314.25	0.224	11.2	-241.55	0.224	11.2	-226.37	0.224	11.2	-469.24	0.224	11.2	-161.76	0.224	11.2	-372.48	0.224	11.2	165.64	0.224	11.2	86.54	0.224	11.2	-192.31	0.224	11.2	-290.3	0.224	11.2	-12.87	0.224	11.2	-643.76	0.224	11.2	-224.89	0.224	11.2	-856.18	0.224
1709.77	0.225	11.24	360.57	0.225	11.24	-52.88	0.225	11.24	-312.24	0.225	11.24	-236.37	0.225	11.24	-224.09	0.225	11.24	-471.12	0.225	11.24	-161.55	0.225	11.24	-370.25	0.225	11.24	168.13	0.225	11.24	88.75	0.225	11.24	-194.06	0.225	11.24	-288.41	0.225	11.24	-12.25	0.225	11.24	-643.87	0.225	11.24	-223.53	0.225	11.24	-854.95	0.225
1704.65	0.226	11.28	361.02	0.226	11.28	-52.79	0.226	11.28	-309.51	0.226	11.28	-238.29	0.226	11.28	-222.72	0.226	11.28	-473.67	0.226	11.28	-161.01	0.226	11.28	-371.37	0.226	11.28	167.6	0.226	11.28	89.47	0.226	11.28	-194.76	0.226	11.28	-289.76	0.226	11.28	-9.64	0.226	11.28	-645.73	0.226	11.28	-223.17	0.226	11.28	-858.81	0.226
1708.09	0.227	11.32	361.02	0.227	11.32	-52.92	0.227	11.32	-311.31	0.227	11.32	-235.16	0.227	11.32	-225.52	0.227	11.32	-473.71	0.227	11.32	-161.67	0.227	11.32	-371.33	0.227	11.32	166.08	0.227	11.32	89.12	0.227	11.32	-194.19	0.227	11.32	-286.04	0.227	11.32	-7.66	0.227	11.32	-640.22	0.227	11.32	-225.43	0.227	11.32	-855.92	0.227
1711.11	0.228	11.36	361.58	0.228	11.36	-56.26	0.228	11.36	-311.32	0.228	11.36	-240.73	0.228	11.36	-232.05	0.228	11.36	-471.78	0.228	11.36	-163.51	0.228	11.36	-370.94	0.228	11.36	171.08	0.228	11.36	83.49	0.228	11.36	-197.39	0.228	11.36	-290.02	0.228	11.36	-14.03	0.228	11.36	-642.27	0.228	11.36	-228.61	0.228	11.36	-853.57	0.228
1712.48	0.228	11.4	363.35	0.228	11.4	-57.76	0.228	11.4	-312.54	0.228	11.4	-233.56	0.228	11.4	-226.12	0.228	11.4	-470.98	0.228	11.4	-162.82	0.228	11.4	-366.59	0.228	11.4	179.26	0.228	11.4	80	0.228	11.4	-196.49	0.228	11.4	-291.08	0.228	11.4	-17.56	0.228	11.4	-650.11	0.228	11.4	-234.49	0.228	11.4	-854.24	0.228
1717.25	0.229	11.44	364.35	0.229	11.44	-54.55	0.229	11.44	-313.45	0.229	11.44	-228.67	0.229	11.44	-223.43	0.229	11.44	-473.07	0.229	11.44	-159.76	0.229	11.44	-366.25	0.229	11.44	175.44	0.229	11.44	82.95	0.229	11.44	-198.35	0.229	11.44	-285.91	0.229	11.44	-14.85	0.229	11.44	-648.99	0.229	11.44	-231.22	0.229	11.44	-851.28	0.229
1712.93	0.23	11.48	364.08	0.23	11.48	-53.79	0.23	11.48	-314.76	0.23	11.48	-229.32	0.23	11.48	-223.73	0.23	11.48	-471.69	0.23	11.48	-161.27	0.23	11.48	-368.02	0.23	11.48	173.5	0.23	11.48	83.64	0.23	11.48	-197.65	0.23	11.48	-288.53	0.23	11.48	-14.71	0.23	11.48	-647.34	0.23	11.48	-231	0.23	11.48	-852.17	0.23
1716.14	0.231	11.52	366.14	0.231	11.52	-53.72	0.231	11.52	-317.42	0.231	11.52	-235.04	0.231	11.52	-232.52	0.231	11.52	-471.87	0.231	11.52	-163.19	0.231	11.52	-369.28	0.231	11.52	168.22	0.231	11.52	85.17	0.231	11.52	-201.22	0.231	11.52	-285.61	0.231	11.52	-16.16	0.231	11.52	-645.17	0.231	11.52	-233.48	0.231	11.52	-851.61	0.231
1707.39	0.232	11.56	357.45	0.232	11.56	-58.37	0.232	11.56	-313.26	0.232	11.56	-240.68	0.232	11.56	-237.07	0.232	11.56	-477.09	0.232	11.56	-168.87	0.232	11.56	-370.13	0.232	11.56	169.22	0.232	11.56	84.86	0.232	11.56	-207.22	0.232	11.56	-291.77	0.232	11.56	-17.61	0.232	11.56	-652.73	0.232	11.56	-239.03	0.232	11.56	-857.34	0.232
1713.99	0.232	11.6	353.19	0.232	11.6	-60.34	0.232	11.6	-319.49	0.232	11.6	-237.97	0.232	11.6	-234.3	0.232	11.6	-480.39	0.232	11.6	-169.69	0.232	11.6	-369.05	0.232	11.6	169.76	0.232	11.6	75.24	0.232	11.6	-205.72	0.232	11.6	-288.56	0.232	11.6	-22.31	0.232	11.6	-657.31	0.232	11.6	-240.5	0.232	11.6	-859.31	0.232
1712.59	0.233	11.64	351.14	0.233	11.64	-59.15	0.233	11.64	-315.82	0.233	11.64	-234.53	0.233	11.64	-233.23	0.233	11.64	-478.49	0.233	11.64	-166.29	0.233	11.64	-366.68	0.233	11.64	169.94	0.233	11.64	77.03	0.233	11.64	-205.02	0.233	11.64	-287.85	0.233	11.64	-19.45	0.233	11.64	-655.15	0.233	11.64	-237.47	0.233	11.64	-859.2	0.233
1714.57	0.234	11.68	353.39	0.234	11.68	-57.88	0.234	11.68	-317.32	0.234	11.68	-233.11	0.234	11.68	-230.47	0.234	11.68	-475.29	0.234	11.68	-161.82	0.234	11.68	-366.95	0.234	11.68	169.7	0.234	11.68	76.26	0.234	11.68	-204.05	0.234	11.68	-288.37	0.234	11.68	-19.03	0.234	11.68	-654.26	0.234	11.68	-238.31	0.234	11.68	-860.15	0.234
1712.14	0.235	11.72	355.41	0.235	11.72	-59.43	0.235	11.72	-309.19	0.235	11.72	-234.36	0.235	11.72	-232.71	0.235	11.72	-474.99	0.235	11.72	-162.77	0.235	11.72	-365.82	0.235	11.72	172.73	0.235	11.72	77.3	0.235	11.72	-207.36	0.235	11.72	-290.96	0.235	11.72	-17.67	0.235	11.72	-651.43	0.235	11.72	-239.29	0.235	11.72	-859.04	0.235
1710.98	0.236	11.76	346.03	0.236	11.76	-58.58	0.236	11.76	-317.1	0.236	11.76	-231.74	0.236	11.76	-233.1	0.236	11.76	-478.41	0.236	11.76	-168.5	0.236	11.76	-365.15	0.236	11.76	176.14	0.236	11.76	73.98	0.236	11.76	-208.08	0.236	11.76	-290.19	0.236	11.76	-21.8	0.236	11.76	-653.6	0.236	11.76	-242.77	0.236	11.76	-858.83	0.236
1715.74	0.236	11.8	346.42	0.236	11.8	-67.25	0.236	11.8	-324.05	0.236	11.8	-233.65	0.236	11.8	-233.34	0.236	11.8	-483.52	0.236	11.8	-170.64	0.236	11.8	-364.62	0.236	11.8	169.32	0.236	11.8	71.27	0.236	11.8	-210.59	0.236	11.8	-283.9	0.236	11.8	-25.4	0.236	11.8	-658.12	0.236	11.8	-240.18	0.236	11.8	-861.98	0.236
1711.83	0.237	11.84	343.84	0.237	11.84	-62.44	0.237	11.84	-318.5	0.237	11.84	-233.92	0.237	11.84	-232.11	0.237	11.84	-482.68	0.237	11.84	-169.16	0.237	11.84	-366.39	0.237	11.84	172.7	0.237	11.84	75.02	0.237	11.84	-207.06	0.237	11.84	-288.37	0.237	11.84	-21.55	0.237	11.84	-658.44	0.237	11.84	-238.51	0.237	11.84	-864.95	0.237
1714.05	0.238	11.88	344.86	0.238	11.88	-61.81	0.238	11.88	-319.28	0.238	11.88	-235.27	0.238	11.88	-237.77	0.238	11.88	-481.66	0.238	11.88	-169.82	0.238	11.88	-365.76	0.238	11.88	169.41	0.238	11.88	74.4	0.238	11.88	-206.8	0.238	11.88	-287.74	0.238	11.88	-21.27	0.238	11.88	-658.02	0.238	11.88	-238.1	0.238	11.88	-864.31	0.238
1712.28	0.239	11.92	343.86	0.239	11.92	-57.44	0.239	11.92	-319.78	0.239	11.92	-235.82	0.239	11.92	-239.07	0.239	11.92	-480.01	0.239	11.92	-174.78	0.239	11.92	-366.18	0.239	11.92	172.81	0.239	11.92	74.54	0.239	11.92	-205.61	0.239	11.92	-292.56	0.239	11.92	-20.96	0.239	11.92	-658.05	0.239	11.92	-241	0.239	11.92	-865.5	0.239
1714.32	0.24	11.96	339.73	0.24	11.96	-61.91	0.24	11.96	-330.33	0.24	11.96	-235.66	0.24	11.96	-239.29	0.24	11.96	-485.22	0.24	11.96	-180.87	0.24	11.96	-363.22	0.24	11.96	167.34	0.24	11.96	70.64	0.24	11.96	-210.7	0.24	11.96	-288.27	0.24	11.96	-23.9	0.24	11.96	-657.04	0.24	11.96	-246.45	0.24	11.96	-863.46	0.24
1705.71	0.24	12	337.52	0.24	12	-70.56	0.24	12	-323.66	0.24	12	-237.4	0.24	12	-242.69	0.24	12	-492.17	0.24	12	-174.27	0.24	12	-364.78	0.24	12	166.2	0.24	12	73.99	0.24	12	-217.37	0.24	12	-289.1	0.24	12	-26.54	0.24	12	-663.41	0.24	12	-246.17	0.24	12	-871.57	0.24
1705.83	0.241	12.04	340.92	0.241	12.04	-66.08	0.241	12.04	-321.43	0.241	12.04	-236.52	0.241	12.04	-235.64	0.241	12.04	-489.74	0.241	12.04	-172.1	0.241	12.04	-366.92	0.241	12.04	172.16	0.241	12.04	76.23	0.241	12.04	-213.3	0.241	12.04	-290.6	0.241	12.04	-24.33	0.241	12.04	-660.91	0.241	12.04	-240.76	0.241	12.04	-871.89	0.241
1705.84	0.242	12.08	341.11	0.242	12.08	-63.8	0.242	12.08	-319.05	0.242	12.08	-235.01	0.242	12.08	-235.93	0.242	12.08	-489.19	0.242	12.08	-171.79	0.242	12.08	-370.39	0.242	12.08	172.82	0.242	12.08	76.17	0.242	12.08	-211.55	0.242	12.08	-292.36	0.242	12.08	-24.93	0.242	12.08	-660.77	0.242	12.08	-241.08	0.242	12.08	-870.83	0.242
1713.21	0.243	12.12	347.79	0.243	12.12	-63.44	0.243	12.12	-321.41	0.243	12.12	-229.5	0.243	12.12	-234.45	0.243	12.12	-489.54	0.243	12.12	-175.9	0.243	12.12	-365.21	0.243	12.12	172.77	0.243	12.12	71.64	0.243	12.12	-208.48	0.243	12.12	-289.29	0.243	12.12	-24.74	0.243	12.12	-659.3	0.243	12.12	-242.06	0.243	12.12	-865.87	0.243
1708.36	0.244	12.16	339.59	0.244	12.16	-67.48	0.244	12.16	-325.18	0.244	12.16	-232.95	0.244	12.16	-242.28	0.244	12.16	-493.69	0.244	12.16	-179.4	0.244	12.16	-359.93	0.244	12.16	169.3	0.244	12.16	69.7	0.244	12.16	-212.49	0.244	12.16	-283.57	0.244	12.16	-27.07	0.244	12.16	-664.02	0.244	12.16	-242.21	0.244	12.16	-868.55	0.244
1702.91	0.244	12.2	329.51	0.244	12.2	-70.42	0.244	12.2	-326.35	0.244	12.2	-235.8	0.244	12.2	-240.98	0.244	12.2	-500.76	0.244	12.2	-176.73	0.244	12.2	-364.22	0.244	12.2	173.1	0.244	12.2	74.02	0.244	12.2	-218.6	0.244	12.2	-291.43	0.244	12.2	-31.21	0.244	12.2	-668.28	0.244	12.2	-247.75	0.244	12.2	-876.85	0.244
1706.5	0.245	12.24	335.05	0.245	12.24	-66.64	0.245	12.24	-322.68	0.245	12.24	-235.35	0.245	12.24	-237.47	0.245	12.24	-497.05	0.245	12.24	-174.12	0.245	12.24	-364.9	0.245	12.24	171.22	0.245	12.24	75.19	0.245	12.24	-217.16	0.245	12.24	-290.23	0.245	12.24	-27.03	0.245	12.24	-663.48	0.245	12.24	-242.67	0.245	12.24	-875.39	0.245
1705.27	0.246	12.28	336.61	0.246	12.28	-62.37	0.246	12.28	-326.96	0.246	12.28	-236.32	0.246	12.28	-236.18	0.246	12.28	-496.13	0.246	12.28	-176.13	0.246	12.28	-365	0.246	12.28	168.44	0.246	12.28	74.09	0.246	12.28	-218.1	0.246	12.28	-291.29	0.246	12.28	-27.73	0.246	12.28	-662.48	0.246	12.28	-244.84	0.246	12.28	-873.8	0.246
1707.39	0.247	12.32	339.53	0.247	12.32	-66.63	0.247	12.32	-322.97	0.247	12.32	-235.33	0.247	12.32	-241.16	0.247	12.32	-492.41	0.247	12.32	-178.06	0.247	12.32	-360.01	0.247	12.32	165.31	0.247	12.32	72.08	0.247	12.32	-217.08	0.247	12.32	-286.2	0.247	12.32	-26.38	0.247	12.32	-664.13	0.247	12.32	-245.57	0.247	12.32	-869.24	0.247
1697.7	0.248	12.36	336.66	0.248	12.36	-66.93	0.248	12.36	-322.11	0.248	12.36	-232.59	0.248	12.36	-242.65	0.248	12.36	-497.64	0.248	12.36	-182.61	0.248	12.36	-362.43	0.248	12.36	169.64	0.248	12.36	72.73	0.248	12.36	-221.28	0.248	12.36	-287.09	0.248	12.36	-28.33	0.248	12.36	-670.69	0.248	12.36	-248.55	0.248	12.36	-872.21	0.248
1702.03	0.248	12.4	337.41	0.248	12.4	-66.67	0.248	12.4	-320.77	0.248	12.4	-231.63	0.248	12.4	-234.12	0.248	12.4	-502.43	0.248	12.4	-180.27	0.248	12.4	-364.91	0.248	12.4	174.41	0.248	12.4	75.42	0.248	12.4	-222.15	0.248	12.4	-290.23	0.248	12.4	-32.04	0.248	12.4	-670.19	0.248	12.4	-247.65	0.248	12.4	-875.92	0.248
1703.08	0.249	12.44	339.32	0.249	12.44	-70.88	0.249	12.44	-312.85	0.249	12.44	-231.18	0.249	12.44	-231.01	0.249	12.44	-496.21	0.249	12.44	-172.41	0.249	12.44	-366.87	0.249	12.44	175.89	0.249	12.44	76.6	0.249	12.44	-216.56	0.249	12.44	-291.31	0.249	12.44	-26.4	0.249	12.44	-666.06	0.249	12.44	-244.92	0.249	12.44	-877.56	0.249
1705.52	0.25	12.48	339.03	0.25	12.48	-71.8	0.25	12.48	-315.25	0.25	12.48	-232.98	0.25	12.48	-233.38	0.25	12.48	-495.91	0.25	12.48	-172.66	0.25	12.48	-364.3	0.25	12.48	174.09	0.25	12.48	74.41	0.25	12.48	-218.06	0.25	12.48	-289.86	0.25	12.48	-28.58	0.25	12.48	-664.31	0.25	12.48	-247.28	0.25	12.48	-876	0.25
1700.73	0.251	12.52	338.17	0.251	12.52	-79.36	0.251	12.52	-322.09	0.251	12.52	-234.93	0.251	12.52	-236.7	0.251	12.52	-495.58	0.251	12.52	-169.49	0.251	12.52	-363.35	0.251	12.52	175.93	0.251	12.52	75.63	0.251	12.52	-221.87	0.251	12.52	-289.6	0.251	12.52	-29.73	0.251	12.52	-670.01	0.251	12.52	-248.43	0.251	12.52	-877.97	0.251
1696.6	0.252	12.56	332.05	0.252	12.56	-74.24	0.252	12.56	-329.61	0.252	12.56	-231.19	0.252	12.56	-234.03	0.252	12.56	-502.91	0.252	12.56	-179.87	0.252	12.56	-364.62	0.252	12.56	165.99	0.252	12.56	79.52	0.252	12.56	-224.92	0.252	12.56	-292.98	0.252	12.56	-35.27	0.252	12.56	-670.77	0.252	12.56	-250.75	0.252	12.56	-877.35	0.252
1700.46	0.252	12.6	327.7	0.252	12.6	-79.39	0.252	12.6	-328.19	0.252	12.6	-235.36	0.252	12.6	-234.22	0.252	12.6	-501.3	0.252	12.6	-177.85	0.252	12.6	-367.19	0.252	12.6	168.8	0.252	12.6	77	0.252	12.6	-223.79	0.252	12.6	-294.83	0.252	12.6	-36.53	0.252	12.6	-668.36	0.252	12.6	-249.85	0.252	12.6	-882.48	0.252
1699.28	0.253	12.64	332.33	0.253	12.64	-75.68	0.253	12.64	-324.97	0.253	12.64	-233.54	0.253	12.64	-231.76	0.253	12.64	-497.35	0.253	12.64	-174.44	0.253	12.64	-367.27	0.253	12.64	170.24	0.253	12.64	77.59	0.253	12.64	-221.1	0.253	12.64	-294.36	0.253	12.64	-37.08	0.253	12.64	-665.58	0.253	12.64	-248.09	0.253	12.64	-880.79	0.253
1698.4	0.254	12.68	332.88	0.254	12.68	-76.35	0.254	12.68	-323.3	0.254	12.68	-234.6	0.254	12.68	-233.4	0.254	12.68	-495.14	0.254	12.68	-171.18	0.254	12.68	-366.54	0.254	12.68	171.78	0.254	12.68	75.45	0.254	12.68	-221.47	0.254	12.68	-292.51	0.254	12.68	-40.26	0.254	12.68	-664.02	0.254	12.68	-250.12	0.254	12.68	-881.02	0.254
1696.22	0.255	12.72	333.88	0.255	12.72	-74.5	0.255	12.72	-328.03	0.255	12.72	-229.76	0.255	12.72	-230.43	0.255	12.72	-499.13	0.255	12.72	-174.33	0.255	12.72	-369.22	0.255	12.72	173.51	0.255	12.72	76.96	0.255	12.72	-224.08	0.255	12.72	-293.88	0.255	12.72	-42.13	0.255	12.72	-669.7	0.255	12.72	-250.61	0.255	12.72	-882.13	0.255
1694.99	0.256	12.76	333.5	0.256	12.76	-78.36	0.256	12.76	-321.79	0.256	12.76	-229.24	0.256	12.76	-230.67	0.256	12.76	-505.39	0.256	12.76	-175.03	0.256	12.76	-367.14	0.256	12.76	168.57	0.256	12.76	78.58	0.256	12.76	-220.69	0.256	12.76	-292.35	0.256	12.76	-40.86	0.256	12.76	-668.73	0.256	12.76	-248.2	0.256	12.76	-883.28	0.256
1689.25	0.256	12.8	333.54	0.256	12.8	-81.46	0.256	12.8	-325.2	0.256	12.8	-237.92	0.256	12.8	-230.41	0.256	12.8	-501.51	0.256	12.8	-169.88	0.256	12.8	-368.94	0.256	12.8	172.98	0.256	12.8	79.38	0.256	12.8	-222.86	0.256	12.8	-299.6	0.256	12.8	-37.43	0.256	12.8	-673.86	0.256	12.8	-247.24	0.256	12.8	-890.67	0.256
1692.27	0.257	12.84	336.52	0.257	12.84	-74.7	0.257	12.84	-324.19	0.257	12.84	-236.1	0.257	12.84	-228.86	0.257	12.84	-499.09	0.257	12.84	-172.59	0.257	12.84	-370.6	0.257	12.84	171.72	0.257	12.84	79.85	0.257	12.84	-220.22	0.257	12.84	-298.39	0.257	12.84	-38.72	0.257	12.84	-668.64	0.257	12.84	-246.91	0.257	12.84	-887.08	0.257
1693.83	0.258	12.88	335.11	0.258	12.88	-76.01	0.258	12.88	-326.92	0.258	12.88	-233.76	0.258	12.88	-233.06	0.258	12.88	-501.48	0.258	12.88	-176.51	0.258	12.88	-371.43	0.258	12.88	171.06	0.258	12.88	77	0.258	12.88	-223.54	0.258	12.88	-297.97	0.258	12.88	-40.71	0.258	12.88	-670.5	0.258	12.88	-249.14	0.258	12.88	-886.5	0.258
1698.12	0.259	12.92	329.68	0.259	12.92	-75.87	0.259	12.92	-325.5	0.259	12.92	-230.15	0.259	12.92	-234.29	0.259	12.92	-504.88	0.259	12.92	-178.05	0.259	12.92	-375.51	0.259	12.92	166.6	0.259	12.92	79.89	0.259	12.92	-222.72	0.259	12.92	-296.07	0.259	12.92	-46.67	0.259	12.92	-670.29	0.259	12.92	-248.95	0.259	12.92	-883.73	0.259
1694.51	0.26	12.96	329.58	0.26	12.96	-74.77	0.26	12.96	-327.91	0.26	12.96	-236.44	0.26	12.96	-236.47	0.26	12.96	-501.42	0.26	12.96	-173.85	0.26	12.96	-371.42	0.26	12.96	166.98	0.26	12.96	81	0.26	12.96	-224.34	0.26	12.96	-298.04	0.26	12.96	-48.17	0.26	12.96	-669.92	0.26	12.96	-249.94	0.26	12.96	-887.3	0.26
1689.87	0.26	13	331.26	0.26	13	-76.54	0.26	13	-329.08	0.26	13	-241.7	0.26	13	-232.85	0.26	13	-501.89	0.26	13	-174.17	0.26	13	-371.29	0.26	13	165.15	0.26	13	80.06	0.26	13	-228.08	0.26	13	-303.88	0.26	13	-43.5	0.26	13	-670.9	0.26	13	-252.69	0.26	13	-890.24	0.26
1689.64	0.261	13.04	335.31	0.261	13.04	-72.78	0.261	13.04	-323.21	0.261	13.04	-239.32	0.261	13.04	-230.71	0.261	13.04	-496.58	0.261	13.04	-172.2	0.261	13.04	-370.4	0.261	13.04	163.89	0.261	13.04	80.42	0.261	13.04	-222.94	0.261	13.04	-300.74	0.261	13.04	-44.86	0.261	13.04	-664.76	0.261	13.04	-250.53	0.261	13.04	-887.38	0.261
1691.95	0.262	13.08	334.6	0.262	13.08	-73.49	0.262	13.08	-320.89	0.262	13.08	-237.4	0.262	13.08	-231.59	0.262	13.08	-498.25	0.262	13.08	-174.71	0.262	13.08	-371.76	0.262	13.08	163.98	0.262	13.08	81.22	0.262	13.08	-222.9	0.262	13.08	-299.53	0.262	13.08	-45.99	0.262	13.08	-666.53	0.262	13.08	-251.44	0.262	13.08	-887.74	0.262
1688.26	0.263	13.12	337.06	0.263	13.12	-77.21	0.263	13.12	-320.63	0.263	13.12	-236.2	0.263	13.12	-228.9	0.263	13.12	-495.8	0.263	13.12	-167.98	0.263	13.12	-372.05	0.263	13.12	167.35	0.263	13.12	83.94	0.263	13.12	-220.67	0.263	13.12	-295.64	0.263	13.12	-48.81	0.263	13.12	-665.08	0.263	13.12	-249.52	0.263	13.12	-889.54	0.263
1685.31	0.264	13.16	329.22	0.264	13.16	-74.79	0.264	13.16	-329.49	0.264	13.16	-239.9	0.264	13.16	-231.39	0.264	13.16	-497.55	0.264	13.16	-175.88	0.264	13.16	-368.21	0.264	13.16	164.81	0.264	13.16	82.15	0.264	13.16	-227.31	0.264	13.16	-302.82	0.264	13.16	-42.63	0.264	13.16	-672.34	0.264	13.16	-251.72	0.264	13.16	-892.16	0.264
1686.06	0.264	13.2	331.26	0.264	13.2	-75.61	0.264	13.2	-324.02	0.264	13.2	-238.08	0.264	13.2	-236.96	0.264	13.2	-500.46	0.264	13.2	-176.71	0.264	13.2	-374.36	0.264	13.2	159.33	0.264	13.2	82.08	0.264	13.2	-220.69	0.264	13.2	-306.66	0.264	13.2	-42.5	0.264	13.2	-668.37	0.264	13.2	-252.91	0.264	13.2	-890.4	0.264
1691.49	0.265	13.24	333.64	0.265	13.24	-74.02	0.265	13.24	-325.05	0.265	13.24	-235.67	0.265	13.24	-237.19	0.265	13.24	-496.41	0.265	13.24	-174.44	0.265	13.24	-371	0.265	13.24	158.34	0.265	13.24	83.46	0.265	13.24	-221.09	0.265	13.24	-304.68	0.265	13.24	-42.74	0.265	13.24	-664.24	0.265	13.24	-249.45	0.265	13.24	-887.75	0.265
1692.4	0.266	13.28	329.2	0.266	13.28	-75.6	0.266	13.28	-326.59	0.266	13.28	-234.15	0.266	13.28	-239.68	0.266	13.28	-496.19	0.266	13.28	-173.52	0.266	13.28	-372.04	0.266	13.28	157.81	0.266	13.28	82.08	0.266	13.28	-221.1	0.266	13.28	-303.49	0.266	13.28	-46.81	0.266	13.28	-663.95	0.266	13.28	-251.59	0.266	13.28	-888.68	0.266
1692.31	0.267	13.32	325.75	0.267	13.32	-73.36	0.267	13.32	-329.18	0.267	13.32	-239.46	0.267	13.32	-237.1	0.267	13.32	-496.35	0.267	13.32	-173.13	0.267	13.32	-369.88	0.267	13.32	159.37	0.267	13.32	81.45	0.267	13.32	-224.48	0.267	13.32	-303.22	0.267	13.32	-47.68	0.267	13.32	-667.96	0.267	13.32	-248.98	0.267	13.32	-888.49	0.267
1689.57	0.268	13.36	329.43	0.268	13.36	-70.7	0.268	13.36	-327.36	0.268	13.36	-244.61	0.268	13.36	-234.06	0.268	13.36	-496.67	0.268	13.36	-174.36	0.268	13.36	-375.2	0.268	13.36	160.93	0.268	13.36	82.47	0.268	13.36	-225.54	0.268	13.36	-305.89	0.268	13.36	-46	0.268	13.36	-669.07	0.268	13.36	-249.28	0.268	13.36	-890.99	0.268
1688.29	0.268	13.4	334.58	0.268	13.4	-73.86	0.268	13.4	-325.49	0.268	13.4	-246	0.268	13.4	-236.39	0.268	13.4	-493.7	0.268	13.4	-169.99	0.268	13.4	-377.97	0.268	13.4	155.67	0.268	13.4	81.83	0.268	13.4	-222.46	0.268	13.4	-309.2	0.268	13.4	-46.92	0.268	13.4	-663.99	0.268	13.4	-250.54	0.268	13.4	-888.95	0.268
1692.55	0.269	13.44	336.83	0.269	13.44	-70.69	0.269	13.44	-323.76	0.269	13.44	-243.69	0.269	13.44	-234.14	0.269	13.44	-494.09	0.269	13.44	-176.41	0.269	13.44	-375.23	0.269	13.44	156.43	0.269	13.44	81.33	0.269	13.44	-221.41	0.269	13.44	-306.59	0.269	13.44	-44.3	0.269	13.44	-664.61	0.269	13.44	-246.63	0.269	13.44	-887.34	0.269
1693.26	0.27	13.48	333.86	0.27	13.48	-72.91	0.27	13.48	-322.87	0.27	13.48	-241.66	0.27	13.48	-236.34	0.27	13.48	-493.03	0.27	13.48	-175.16	0.27	13.48	-374.26	0.27	13.48	156.55	0.27	13.48	82.16	0.27	13.48	-223.13	0.27	13.48	-305.73	0.27	13.48	-48.11	0.27	13.48	-666.21	0.27	13.48	-248.14	0.27	13.48	-888.29	0.27
1690.06	0.271	13.52	328.59	0.271	13.52	-68.56	0.271	13.52	-322.15	0.271	13.52	-245.68	0.271	13.52	-231.73	0.271	13.52	-494.92	0.271	13.52	-176.08	0.271	13.52	-373.22	0.271	13.52	156.06	0.271	13.52	82.66	0.271	13.52	-223.42	0.271	13.52	-304.58	0.271	13.52	-44.57	0.271	13.52	-667.97	0.271	13.52	-246.75	0.271	13.52	-893.44	0.271
1684.4	0.272	13.56	330.87	0.272	13.56	-71.36	0.272	13.56	-322.65	0.272	13.56	-236.94	0.272	13.56	-240.7	0.272	13.56	-496.28	0.272	13.56	-173.47	0.272	13.56	-374.4	0.272	13.56	150.98	0.272	13.56	85.58	0.272	13.56	-218.19	0.272	13.56	-304.84	0.272	13.56	-41.08	0.272	13.56	-661.04	0.272	13.56	-249.05	0.272	13.56	-889.99	0.272
1685.06	0.272	13.6	331.34	0.272	13.6	-68.53	0.272	13.6	-329.07	0.272	13.6	-247.73	0.272	13.6	-243.52	0.272	13.6	-494.46	0.272	13.6	-179.15	0.272	13.6	-375.4	0.272	13.6	148.15	0.272	13.6	81.58	0.272	13.6	-219.04	0.272	13.6	-311.36	0.272	13.6	-44.42	0.272	13.6	-661.61	0.272	13.6	-247.14	0.272	13.6	-889.27	0.272
1690.16	0.273	13.64	330.85	0.273	13.64	-67.81	0.273	13.64	-329.88	0.273	13.64	-244.16	0.273	13.64	-241.39	0.273	13.64	-493.7	0.273	13.64	-179.05	0.273	13.64	-373.91	0.273	13.64	148.18	0.273	13.64	81.94	0.273	13.64	-220.16	0.273	13.64	-306.79	0.273	13.64	-45.83	0.273	13.64	-661.25	0.273	13.64	-249.17	0.273	13.64	-887.57	0.273
1691.21	0.274	13.68	330.79	0.274	13.68	-69.43	0.274	13.68	-327	0.274	13.68	-243.87	0.274	13.68	-239.16	0.274	13.68	-495.29	0.274	13.68	-179.23	0.274	13.68	-373.03	0.274	13.68	149.98	0.274	13.68	81.34	0.274	13.68	-221.61	0.274	13.68	-308.05	0.274	13.68	-48.7	0.274	13.68	-664.4	0.274	13.68	-249.34	0.274	13.68	-890.72	0.274
1691.91	0.275	13.72	341.96	0.275	13.72	-68.33	0.275	13.72	-316.34	0.275	13.72	-238.89	0.275	13.72	-234.94	0.275	13.72	-494.13	0.275	13.72	-175.32	0.275	13.72	-375.6	0.275	13.72	151.66	0.275	13.72	81.31	0.275	13.72	-216.35	0.275	13.72	-304.63	0.275	13.72	-45.16	0.275	13.72	-660.77	0.275	13.72	-251.42	0.275	13.72	-893.37	0.275
1688.46	0.276	13.76	334.36	0.276	13.76	-69.41	0.276	13.76	-324.34	0.276	13.76	-243.21	0.276	13.76	-241.7	0.276	13.76	-490.7	0.276	13.76	-174.33	0.276	13.76	-374.13	0.276	13.76	145.24	0.276	13.76	81.22	0.276	13.76	-215.48	0.276	13.76	-310.01	0.276	13.76	-41.76	0.276	13.76	-656.49	0.276	13.76	-248	0.276	13.76	-887.93	0.276
1693.55	0.276	13.8	332.98	0.276	13.8	-64.34	0.276	13.8	-326.26	0.276	13.8	-250.62	0.276	13.8	-242.58	0.276	13.8	-491.59	0.276	13.8	-180.44	0.276	13.8	-376.58	0.276	13.8	149.2	0.276	13.8	77.18	0.276	13.8	-216.12	0.276	13.8	-313.69	0.276	13.8	-45.68	0.276	13.8	-663.58	0.276	13.8	-249.25	0.276	13.8	-890.65	0.276
1693.26	0.277	13.84	337.89	0.277	13.84	-65.35	0.277	13.84	-328.44	0.277	13.84	-243.87	0.277	13.84	-242.92	0.277	13.84	-491.74	0.277	13.84	-182.16	0.277	13.84	-375.45	0.277	13.84	150.65	0.277	13.84	79.07	0.277	13.84	-215.93	0.277	13.84	-307.8	0.277	13.84	-45.85	0.277	13.84	-661.42	0.277	13.84	-250.96	0.277	13.84	-886.83	0.277
1691.04	0.278	13.88	333.73	0.278	13.88	-66.58	0.278	13.88	-326.99	0.278	13.88	-245.37	0.278	13.88	-240.57	0.278	13.88	-493.45	0.278	13.88	-186.82	0.278	13.88	-377.92	0.278	13.88	148.82	0.278	13.88	78.93	0.278	13.88	-218.8	0.278	13.88	-307.73	0.278	13.88	-46.86	0.278	13.88	-663.61	0.278	13.88	-250.9	0.278	13.88	-888.94	0.278
1684.26	0.279	13.92	331.51	0.279	13.92	-67.41	0.279	13.92	-327.27	0.279	13.92	-240.42	0.279	13.92	-243.74	0.279	13.92	-492.1	0.279	13.92	-183.92	0.279	13.92	-374.45	0.279	13.92	147.4	0.279	13.92	80.98	0.279	13.92	-215.73	0.279	13.92	-303.99	0.279	13.92	-42.73	0.279	13.92	-657.13	0.279	13.92	-251.92	0.279	13.92	-888.47	0.279
1685.51	0.28	13.96	320.53	0.28	13.96	-64.54	0.28	13.96	-334.65	0.28	13.96	-246.84	0.28	13.96	-245.94	0.28	13.96	-488.93	0.28	13.96	-187.64	0.28	13.96	-374.09	0.28	13.96	136.66	0.28	13.96	80.61	0.28	13.96	-217.12	0.28	13.96	-310.71	0.28	13.96	-43.13	0.28	13.96	-657.22	0.28	13.96	-250.33	0.28	13.96	-886.84	0.28
1687.29	0.28	14	334.35	0.28	14	-66.14	0.28	14	-334.18	0.28	14	-249.77	0.28	14	-247.83	0.28	14	-494.03	0.28	14	-187.99	0.28	14	-379.67	0.28	14	143.52	0.28	14	76.02	0.28	14	-219.49	0.28	14	-306.1	0.28	14	-46.2	0.28	14	-660.13	0.28	14	-253.08	0.28	14	-886.23	0.28
1689.7	0.281	14.04	333.13	0.281	14.04	-67.96	0.281	14.04	-334.31	0.281	14.04	-244.13	0.281	14.04	-249.73	0.281	14.04	-490.31	0.281	14.04	-185.6	0.281	14.04	-375.59	0.281	14.04	145.37	0.281	14.04	76.23	0.281	14.04	-218.02	0.281	14.04	-302.94	0.281	14.04	-42.88	0.281	14.04	-659.43	0.281	14.04	-254.03	0.281	14.04	-884.72	0.281
1688.85	0.282	14.08	335.1	0.282	14.08	-69.51	0.282	14.08	-331.29	0.282	14.08	-243.66	0.282	14.08	-248.4	0.282	14.08	-491.94	0.282	14.08	-184.44	0.282	14.08	-374.92	0.282	14.08	145.07	0.282	14.08	76.04	0.282	14.08	-218.78	0.282	14.08	-304.06	0.282	14.08	-42.86	0.282	14.08	-660.46	0.282	14.08	-254.83	0.282	14.08	-886.31	0.282
1693.43	0.283	14.12	333.76	0.283	14.12	-65.84	0.283	14.12	-331.25	0.283	14.12	-246.09	0.283	14.12	-247.74	0.283	14.12	-487.05	0.283	14.12	-183.21	0.283	14.12	-374.41	0.283	14.12	139.26	0.283	14.12	74.6	0.283	14.12	-216.21	0.283	14.12	-307.78	0.283	14.12	-39.94	0.283	14.12	-657.04	0.283	14.12	-256.73	0.283	14.12	-889.36	0.283
1691.63	0.284	14.16	336.25	0.284	14.16	-62.33	0.284	14.16	-330.7	0.284	14.16	-249.83	0.284	14.16	-245.26	0.284	14.16	-488.16	0.284	14.16	-188.07	0.284	14.16	-380.75	0.284	14.16	135.03	0.284	14.16	73.01	0.284	14.16	-218.6	0.284	14.16	-306.36	0.284	14.16	-44.59	0.284	14.16	-658.71	0.284	14.16	-255.86	0.284	14.16	-886.23	0.284
1686.97	0.284	14.2	338.12	0.284	14.2	-67.09	0.284	14.2	-337.73	0.284	14.2	-248.45	0.284	14.2	-252.43	0.284	14.2	-492.45	0.284	14.2	-192.21	0.284	14.2	-375.84	0.284	14.2	140.26	0.284	14.2	74.88	0.284	14.2	-220.09	0.284	14.2	-303.6	0.284	14.2	-44.85	0.284	14.2	-659.28	0.284	14.2	-258.97	0.284	14.2	-883.86	0.284
1690.16	0.285	14.24	332.13	0.285	14.24	-65.24	0.285	14.24	-336.02	0.285	14.24	-245.19	0.285	14.24	-250.19	0.285	14.24	-488.21	0.285	14.24	-191.3	0.285	14.24	-373.45	0.285	14.24	138.8	0.285	14.24	77.52	0.285	14.24	-218.98	0.285	14.24	-301.54	0.285	14.24	-45.83	0.285	14.24	-659.04	0.285	14.24	-256.51	0.285	14.24	-881.87	0.285
1687.53	0.286	14.28	328.61	0.286	14.28	-66.02	0.286	14.28	-337.86	0.286	14.28	-244.63	0.286	14.28	-252.39	0.286	14.28	-489.8	0.286	14.28	-188.36	0.286	14.28	-372.19	0.286	14.28	136.03	0.286	14.28	77.68	0.286	14.28	-219.98	0.286	14.28	-302.3	0.286	14.28	-45.16	0.286	14.28	-659.52	0.286	14.28	-256.06	0.286	14.28	-884.41	0.286
1690.86	0.287	14.32	332.18	0.287	14.32	-62.91	0.287	14.32	-335.84	0.287	14.32	-245.4	0.287	14.32	-247.2	0.287	14.32	-487	0.287	14.32	-186.2	0.287	14.32	-377.98	0.287	14.32	131.42	0.287	14.32	78.77	0.287	14.32	-218.65	0.287	14.32	-304.26	0.287	14.32	-45.69	0.287	14.32	-658.47	0.287	14.32	-255.62	0.287	14.32	-885.97	0.287
1685.25	0.288	14.36	332.11	0.288	14.36	-64.11	0.288	14.36	-341.44	0.288	14.36	-245.23	0.288	14.36	-254.49	0.288	14.36	-492.84	0.288	14.36	-189.75	0.288	14.36	-380.34	0.288	14.36	136.23	0.288	14.36	72	0.288	14.36	-223.52	0.288	14.36	-304.32	0.288	14.36	-45.28	0.288	14.36	-658.62	0.288	14.36	-255.88	0.288	14.36	-884.82	0.288
1688.25	0.288	14.4	330.71	0.288	14.4	-68.05	0.288	14.4	-341.16	0.288	14.4	-245.8	0.288	14.4	-257.16	0.288	14.4	-494.33	0.288	14.4	-191.21	0.288	14.4	-379.48	0.288	14.4	135.01	0.288	14.4	64.65	0.288	14.4	-222.12	0.288	14.4	-306.69	0.288	14.4	-43.98	0.288	14.4	-661.77	0.288	14.4	-264.36	0.288	14.4	-881.57	0.288
1694.23	0.289	14.44	336.35	0.289	14.44	-69.56	0.289	14.44	-336.11	0.289	14.44	-243.74	0.289	14.44	-252.37	0.289	14.44	-491.33	0.289	14.44	-190.44	0.289	14.44	-374.54	0.289	14.44	139.78	0.289	14.44	70.32	0.289	14.44	-221.12	0.289	14.44	-303.25	0.289	14.44	-46.15	0.289	14.44	-661.08	0.289	14.44	-261.05	0.289	14.44	-882.46	0.289
1692.77	0.29	14.48	335.48	0.29	14.48	-68.02	0.29	14.48	-334.73	0.29	14.48	-246.18	0.29	14.48	-251.27	0.29	14.48	-488.45	0.29	14.48	-189.95	0.29	14.48	-374.6	0.29	14.48	134.08	0.29	14.48	72.5	0.29	14.48	-218.49	0.29	14.48	-306.05	0.29	14.48	-46.07	0.29	14.48	-659.83	0.29	14.48	-258.87	0.29	14.48	-882.29	0.29
1688.65	0.291	14.52	336.82	0.291	14.52	-66.42	0.291	14.52	-338.56	0.291	14.52	-246.77	0.291	14.52	-249.82	0.291	14.52	-487.27	0.291	14.52	-190.76	0.291	14.52	-380.13	0.291	14.52	130.87	0.291	14.52	75.47	0.291	14.52	-219.46	0.291	14.52	-303.62	0.291	14.52	-45.93	0.291	14.52	-659.51	0.291	14.52	-254.01	0.291	14.52	-881.78	0.291
1685.92	0.292	14.56	329.6	0.292	14.56	-66.25	0.292	14.56	-345.34	0.292	14.56	-242.07	0.292	14.56	-259.3	0.292	14.56	-490.15	0.292	14.56	-196.3	0.292	14.56	-377.73	0.292	14.56	129.14	0.292	14.56	69.93	0.292	14.56	-219.88	0.292	14.56	-301.45	0.292	14.56	-44.59	0.292	14.56	-659.11	0.292	14.56	-260.08	0.292	14.56	-878.56	0.292
1688.31	0.292	14.6	328.01	0.292	14.6	-70.05	0.292	14.6	-347.76	0.292	14.6	-245.11	0.292	14.6	-261.95	0.292	14.6	-493.04	0.292	14.6	-200.17	0.292	14.6	-376.6	0.292	14.6	126.08	0.292	14.6	67.43	0.292	14.6	-221.68	0.292	14.6	-303.95	0.292	14.6	-53.19	0.292	14.6	-662.25	0.292	14.6	-268.28	0.292	14.6	-879.72	0.292
1691.86	0.293	14.64	326.43	0.293	14.64	-69.37	0.293	14.64	-346.4	0.293	14.64	-242.59	0.293	14.64	-258.14	0.293	14.64	-491.61	0.293	14.64	-197.3	0.293	14.64	-372.06	0.293	14.64	129.25	0.293	14.64	71.72	0.293	14.64	-222.98	0.293	14.64	-301.19	0.293	14.64	-51.34	0.293	14.64	-661.59	0.293	14.64	-262.53	0.293	14.64	-879.16	0.293
1691.99	0.294	14.68	327.46	0.294	14.68	-70.08	0.294	14.68	-343.34	0.294	14.68	-242.42	0.294	14.68	-256.08	0.294	14.68	-490.68	0.294	14.68	-194.52	0.294	14.68	-374.27	0.294	14.68	128.18	0.294	14.68	72.13	0.294	14.68	-223.51	0.294	14.68	-303.96	0.294	14.68	-53.66	0.294	14.68	-661.53	0.294	14.68	-258.88	0.294	14.68	-881.78	0.294
1691.36	0.295	14.72	328.57	0.295	14.72	-70.22	0.295	14.72	-344.33	0.295	14.72	-240.32	0.295	14.72	-254.7	0.295	14.72	-491.66	0.295	14.72	-195.62	0.295	14.72	-373.55	0.295	14.72	130.93	0.295	14.72	70.82	0.295	14.72	-224.28	0.295	14.72	-300.1	0.295	14.72	-49.61	0.295	14.72	-661.85	0.295	14.72	-259.35	0.295	14.72	-881.61	0.295
1692.21	0.296	14.76	328.62	0.296	14.76	-73.1	0.296	14.76	-344.18	0.296	14.76	-239.9	0.296	14.76	-255.7	0.296	14.76	-491.42	0.296	14.76	-201.4	0.296	14.76	-376.35	0.296	14.76	126.72	0.296	14.76	67.93	0.296	14.76	-221.7	0.296	14.76	-298.38	0.296	14.76	-54.84	0.296	14.76	-664.97	0.296	14.76	-262.84	0.296	14.76	-876.81	0.296
1692.49	0.296	14.8	323.32	0.296	14.8	-80.35	0.296	14.8	-350.52	0.296	14.8	-239.99	0.296	14.8	-265.83	0.296	14.8	-493.79	0.296	14.8	-204.12	0.296	14.8	-377.67	0.296	14.8	127.97	0.296	14.8	65.42	0.296	14.8	-226.73	0.296	14.8	-300.22	0.296	14.8	-59.37	0.296	14.8	-669.58	0.296	14.8	-267.27	0.296	14.8	-879.66	0.296
1692.94	0.297	14.84	319.2	0.297	14.84	-75.9	0.297	14.84	-347.41	0.297	14.84	-239.09	0.297	14.84	-259.54	0.297	14.84	-493.65	0.297	14.84	-201.63	0.297	14.84	-374.08	0.297	14.84	130.57	0.297	14.84	69.3	0.297	14.84	-225.69	0.297	14.84	-297.99	0.297	14.84	-54.96	0.297	14.84	-668.33	0.297	14.84	-265.83	0.297	14.84	-878.31	0.297
1691.87	0.298	14.88	315.65	0.298	14.88	-71.9	0.298	14.88	-346.43	0.298	14.88	-240.52	0.298	14.88	-261	0.298	14.88	-492.82	0.298	14.88	-201.63	0.298	14.88	-375.07	0.298	14.88	128.06	0.298	14.88	69.94	0.298	14.88	-226.8	0.298	14.88	-298.11	0.298	14.88	-53.69	0.298	14.88	-666.12	0.298	14.88	-264.44	0.298	14.88	-879.7	0.298
1692.74	0.299	14.92	320.99	0.299	14.92	-73.27	0.299	14.92	-347.08	0.299	14.92	-241.29	0.299	14.92	-259.56	0.299	14.92	-494.32	0.299	14.92	-202.05	0.299	14.92	-373.63	0.299	14.92	126.85	0.299	14.92	70.82	0.299	14.92	-224.57	0.299	14.92	-295.03	0.299	14.92	-52.37	0.299	14.92	-666.48	0.299	14.92	-266.88	0.299	14.92	-874.18	0.299
1697.21	0.3	14.96	324.28	0.3	14.96	-76.93	0.3	14.96	-352.41	0.3	14.96	-237.72	0.3	14.96	-262.55	0.3	14.96	-489.73	0.3	14.96	-203.4	0.3	14.96	-369.36	0.3	14.96	118.55	0.3	14.96	69.67	0.3	14.96	-229.09	0.3	14.96	-295.06	0.3	14.96	-54.75	0.3	14.96	-663.78	0.3	14.96	-266.13	0.3	14.96	-874.49	0.3
1695.11	0.3	15	311.61	0.3	15	-79.26	0.3	15	-355.04	0.3	15	-235.02	0.3	15	-266.74	0.3	15	-499.5	0.3	15	-208.55	0.3	15	-372.33	0.3	15	126.29	0.3	15	65.46	0.3	15	-234.77	0.3	15	-297.15	0.3	15	-59.36	0.3	15	-669.36	0.3	15	-270.96	0.3	15	-879.74	0.3
1693.81	0.301	15.04	315.47	0.301	15.04	-76.41	0.301	15.04	-350.76	0.301	15.04	-234.77	0.301	15.04	-261.2	0.301	15.04	-498.92	0.301	15.04	-202.31	0.301	15.04	-373.28	0.301	15.04	132.23	0.301	15.04	69.68	0.301	15.04	-231.66	0.301	15.04	-298	0.301	15.04	-59.01	0.301	15.04	-669.11	0.301	15.04	-267.65	0.301	15.04	-878.22	0.301
1693.25	0.302	15.08	312.38	0.302	15.08	-75.32	0.302	15.08	-350.13	0.302	15.08	-236.18	0.302	15.08	-259.53	0.302	15.08	-501.53	0.302	15.08	-199.38	0.302	15.08	-374.17	0.302	15.08	129.92	0.302	15.08	69.07	0.302	15.08	-232.21	0.302	15.08	-297.49	0.302	15.08	-58.72	0.302	15.08	-668.72	0.302	15.08	-268.74	0.302	15.08	-877.78	0.302
1699.77	0.303	15.12	317.69	0.303	15.12	-77.23	0.303	15.12	-355.32	0.303	15.12	-236.32	0.303	15.12	-262.67	0.303	15.12	-500.16	0.303	15.12	-196.4	0.303	15.12	-374.67	0.303	15.12	128.13	0.303	15.12	71.92	0.303	15.12	-230.74	0.303	15.12	-298.42	0.303	15.12	-56.55	0.303	15.12	-670.76	0.303	15.12	-266.73	0.303	15.12	-875.05	0.303
1703.39	0.304	15.16	314.62	0.304	15.16	-77.33	0.304	15.16	-361.97	0.304	15.16	-235.78	0.304	15.16	-267.95	0.304	15.16	-500.84	0.304	15.16	-204.71	0.304	15.16	-370.73	0.304	15.16	121.17	0.304	15.16	65.15	0.304	15.16	-235.42	0.304	15.16	-293.51	0.304	15.16	-57.58	0.304	15.16	-668.94	0.304	15.16	-265.98	0.304	15.16	-876.36	0.304
1695.5	0.304	15.2	307.36	0.304	15.2	-81.18	0.304	15.2	-354.19	0.304	15.2	-237.71	0.304	15.2	-266.6	0.304	15.2	-500.96	0.304	15.2	-210.12	0.304	15.2	-369.76	0.304	15.2	126.55	0.304	15.2	65.45	0.304	15.2	-235.74	0.304	15.2	-294.35	0.304	15.2	-64.83	0.304	15.2	-674.24	0.304	15.2	-272.91	0.304	15.2	-878.67	0.304
1697.04	0.305	15.24	309.32	0.305	15.24	-78.11	0.305	15.24	-351.29	0.305	15.24	-236.12	0.305	15.24	-261.53	0.305	15.24	-498.87	0.305	15.24	-205.35	0.305	15.24	-368.48	0.305	15.24	128.61	0.305	15.24	70.45	0.305	15.24	-233.28	0.305	15.24	-296.21	0.305	15.24	-61.71	0.305	15.24	-671.12	0.305	15.24	-269.84	0.305	15.24	-878.34	0.305
1693.7	0.306	15.28	311.24	0.306	15.28	-77.48	0.306	15.28	-351.4	0.306	15.28	-238.09	0.306	15.28	-261.13	0.306	15.28	-498.35	0.306	15.28	-205.46	0.306	15.28	-369.85	0.306	15.28	128.22	0.306	15.28	71.27	0.306	15.28	-232.5	0.306	15.28	-298.04	0.306	15.28	-61.52	0.306	15.28	-672.04	0.306	15.28	-268.2	0.306	15.28	-877.13	0.306
1697.97	0.307	15.32	312.05	0.307	15.32	-77.65	0.307	15.32	-357.74	0.307	15.32	-234.28	0.307	15.32	-264.43	0.307	15.32	-501.31	0.307	15.32	-202.34	0.307	15.32	-369.68	0.307	15.32	126.62	0.307	15.32	69.15	0.307	15.32	-234.95	0.307	15.32	-297.81	0.307	15.32	-60.61	0.307	15.32	-670.05	0.307	15.32	-266.75	0.307	15.32	-876.45	0.307
1696.09	0.308	15.36	306.5	0.308	15.36	-83.43	0.308	15.36	-355.26	0.308	15.36	-236.37	0.308	15.36	-266.72	0.308	15.36	-502.12	0.308	15.36	-207.15	0.308	15.36	-371.46	0.308	15.36	126.37	0.308	15.36	64.63	0.308	15.36	-235.63	0.308	15.36	-295.18	0.308	15.36	-63.56	0.308	15.36	-668.58	0.308	15.36	-268.88	0.308	15.36	-873.53	0.308
1697.4	0.308	15.4	311.25	0.308	15.4	-84.76	0.308	15.4	-352.61	0.308	15.4	-230.34	0.308	15.4	-267.27	0.308	15.4	-503.71	0.308	15.4	-206.53	0.308	15.4	-370.11	0.308	15.4	137.73	0.308	15.4	69.04	0.308	15.4	-234.14	0.308	15.4	-297.67	0.308	15.4	-69.69	0.308	15.4	-676.79	0.308	15.4	-269.04	0.308	15.4	-880.66	0.308
1697.28	0.309	15.44	312.75	0.309	15.44	-80.02	0.309	15.44	-349.45	0.309	15.44	-232.74	0.309	15.44	-260.42	0.309	15.44	-500.89	0.309	15.44	-201.63	0.309	15.44	-367.15	0.309	15.44	134.48	0.309	15.44	71.22	0.309	15.44	-232.55	0.309	15.44	-297.96	0.309	15.44	-65.85	0.309	15.44	-672.43	0.309	15.44	-268.34	0.309	15.44	-881.41	0.309
1696.72	0.31	15.48	313.25	0.31	15.48	-79.81	0.31	15.48	-351.11	0.31	15.48	-233.87	0.31	15.48	-260.64	0.31	15.48	-502.6	0.31	15.48	-199.11	0.31	15.48	-367.89	0.31	15.48	130.72	0.31	15.48	71.45	0.31	15.48	-233.31	0.31	15.48	-297.85	0.31	15.48	-65.68	0.31	15.48	-672.25	0.31	15.48	-267.84	0.31	15.48	-881.86	0.31
1701.08	0.311	15.52	306.4	0.311	15.52	-79.4	0.311	15.52	-353.06	0.311	15.52	-233.07	0.311	15.52	-261.07	0.311	15.52	-503.87	0.311	15.52	-201	0.311	15.52	-366.31	0.311	15.52	128.26	0.311	15.52	68.61	0.311	15.52	-237.9	0.311	15.52	-295.58	0.311	15.52	-64.76	0.311	15.52	-669.1	0.311	15.52	-272.04	0.311	15.52	-880.81	0.311
1695.62	0.312	15.56	309.47	0.312	15.56	-83.52	0.312	15.56	-351.47	0.312	15.56	-234.53	0.312	15.56	-267.91	0.312	15.56	-508.52	0.312	15.56	-208.18	0.312	15.56	-367.91	0.312	15.56	133.52	0.312	15.56	66.38	0.312	15.56	-237.84	0.312	15.56	-294.64	0.312	15.56	-65.1	0.312	15.56	-673.44	0.312	15.56	-272.37	0.312	15.56	-881.59	0.312
1695.06	0.312	15.6	307.09	0.312	15.6	-83.38	0.312	15.6	-356.09	0.312	15.6	-231.73	0.312	15.6	-263.88	0.312	15.6	-504.79	0.312	15.6	-208.02	0.312	15.6	-369.49	0.312	15.6	128.82	0.312	15.6	67.35	0.312	15.6	-240.21	0.312	15.6	-298.82	0.312	15.6	-67.69	0.312	15.6	-676.08	0.312	15.6	-270.34	0.312	15.6	-883.74	0.312
1693.54	0.313	15.64	306.57	0.313	15.64	-79	0.313	15.64	-350.2	0.313	15.64	-233.27	0.313	15.64	-262.51	0.313	15.64	-501.74	0.313	15.64	-204.23	0.313	15.64	-368.01	0.313	15.64	129.68	0.313	15.64	71.61	0.313	15.64	-236.08	0.313	15.64	-299.37	0.313	15.64	-63.85	0.313	15.64	-671.33	0.313	15.64	-268.47	0.313	15.64	-882.2	0.313
1694.58	0.314	15.68	306.98	0.314	15.68	-79.67	0.314	15.68	-349.81	0.314	15.68	-234.71	0.314	15.68	-260.09	0.314	15.68	-500.13	0.314	15.68	-204.09	0.314	15.68	-367.05	0.314	15.68	130.18	0.314	15.68	69.7	0.314	15.68	-234.62	0.314	15.68	-298.58	0.314	15.68	-63.98	0.314	15.68	-671.74	0.314	15.68	-268.53	0.314	15.68	-880.82	0.314
1693.79	0.315	15.72	309.62	0.315	15.72	-82.35	0.315	15.72	-343.45	0.315	15.72	-236.46	0.315	15.72	-261.71	0.315	15.72	-502.31	0.315	15.72	-201.99	0.315	15.72	-367.59	0.315	15.72	137.66	0.315	15.72	68.49	0.315	15.72	-235.08	0.315	15.72	-297.45	0.315	15.72	-64.21	0.315	15.72	-674.25	0.315	15.72	-273	0.315	15.72	-880.83	0.315
1690.62	0.316	15.76	306.85	0.316	15.76	-84.14	0.316	15.76	-351.04	0.316	15.76	-237.81	0.316	15.76	-263.58	0.316	15.76	-505.87	0.316	15.76	-200.62	0.316	15.76	-370.33	0.316	15.76	134.69	0.316	15.76	66.32	0.316	15.76	-239.01	0.316	15.76	-295.09	0.316	15.76	-65.4	0.316	15.76	-676.74	0.316	15.76	-271.43	0.316	15.76	-882.39	0.316
1694.83	0.316	15.8	302.68	0.316	15.8	-79.9	0.316	15.8	-349.65	0.316	15.8	-236.58	0.316	15.8	-258.53	0.316	15.8	-503.54	0.316	15.8	-203.09	0.316	15.8	-367.06	0.316	15.8	134.6	0.316	15.8	73.49	0.316	15.8	-237.4	0.316	15.8	-298.9	0.316	15.8	-66.61	0.316	15.8	-676.52	0.316	15.8	-270.93	0.316	15.8	-882.1	0.316
1693.41	0.317	15.84	308.23	0.317	15.84	-77.78	0.317	15.84	-345.46	0.317	15.84	-237.16	0.317	15.84	-260.59	0.317	15.84	-500.3	0.317	15.84	-203.16	0.317	15.84	-368.66	0.317	15.84	133.88	0.317	15.84	72	0.317	15.84	-233.55	0.317	15.84	-300.74	0.317	15.84	-62.77	0.317	15.84	-672.35	0.317	15.84	-268.87	0.317	15.84	-880.06	0.317
1694.29	0.318	15.88	306.22	0.318	15.88	-78.45	0.318	15.88	-348.98	0.318	15.88	-236.4	0.318	15.88	-263.54	0.318	15.88	-496.83	0.318	15.88	-204.48	0.318	15.88	-366.48	0.318	15.88	133.39	0.318	15.88	70.37	0.318	15.88	-232.88	0.318	15.88	-301.64	0.318	15.88	-63.16	0.318	15.88	-673.23	0.318	15.88	-270.28	0.318	15.88	-877.43	0.318
1692.7	0.319	15.92	306.85	0.319	15.92	-80.19	0.319	15.92	-351.88	0.319	15.92	-235.64	0.319	15.92	-266.55	0.319	15.92	-500.77	0.319	15.92	-204.52	0.319	15.92	-368.12	0.319	15.92	135.01	0.319	15.92	67.67	0.319	15.92	-236.72	0.319	15.92	-298.47	0.319	15.92	-63.25	0.319	15.92	-674.78	0.319	15.92	-271.5	0.319	15.92	-878.82	0.319
1690.41	0.32	15.96	297.75	0.32	15.96	-81.32	0.32	15.96	-356.02	0.32	15.96	-234.57	0.32	15.96	-261.53	0.32	15.96	-505.04	0.32	15.96	-204.83	0.32	15.96	-364.35	0.32	15.96	126.28	0.32	15.96	74	0.32	15.96	-240.7	0.32	15.96	-294.25	0.32	15.96	-66.07	0.32	15.96	-672.12	0.32	15.96	-272.75	0.32	15.96	-883.54	0.32
1686.79	0.32	16	303.9	0.32	16	-79.77	0.32	16	-352.79	0.32	16	-241.81	0.32	16	-261.67	0.32	16	-504.99	0.32	16	-204.71	0.32	16	-370.68	0.32	16	131.33	0.32	16	74.5	0.32	16	-238.07	0.32	16	-301.64	0.32	16	-67.42	0.32	16	-674.2	0.32	16	-271.69	0.32	16	-884.88	0.32
1685.29	0.321	16.04	307.36	0.321	16.04	-77.87	0.321	16.04	-349.02	0.321	16.04	-239.01	0.321	16.04	-259.16	0.321	16.04	-503.1	0.321	16.04	-203.4	0.321	16.04	-371.57	0.321	16.04	131.15	0.321	16.04	73.87	0.321	16.04	-233.21	0.321	16.04	-299.98	0.321	16.04	-63.99	0.321	16.04	-671.64	0.321	16.04	-268.23	0.321	16.04	-881.44	0.321
1685.73	0.322	16.08	309.21	0.322	16.08	-78.08	0.322	16.08	-348.59	0.322	16.08	-238.4	0.322	16.08	-261.96	0.322	16.08	-502.79	0.322	16.08	-202.63	0.322	16.08	-373.15	0.322	16.08	133.68	0.322	16.08	71.22	0.322	16.08	-232.51	0.322	16.08	-299.29	0.322	16.08	-63.67	0.322	16.08	-673.59	0.322	16.08	-269.33	0.322	16.08	-880.92	0.322
1686.88	0.323	16.12	306.34	0.323	16.12	-77.63	0.323	16.12	-350.16	0.323	16.12	-236.47	0.323	16.12	-258.07	0.323	16.12	-506.55	0.323	16.12	-199.91	0.323	16.12	-371.91	0.323	16.12	131	0.323	16.12	72.61	0.323	16.12	-234.58	0.323	16.12	-295.67	0.323	16.12	-63.07	0.323	16.12	-673.87	0.323	16.12	-270.07	0.323	16.12	-884.94	0.323
1686.88	0.324	16.16	303.75	0.324	16.16	-80.06	0.324	16.16	-345.41	0.324	16.16	-240.36	0.324	16.16	-257.37	0.324	16.16	-507.57	0.324	16.16	-197.71	0.324	16.16	-367.06	0.324	16.16	136.02	0.324	16.16	77.71	0.324	16.16	-237.23	0.324	16.16	-304.09	0.324	16.16	-66.48	0.324	16.16	-671.09	0.324	16.16	-272.78	0.324	16.16	-888.19	0.324
1679.33	0.324	16.2	304.96	0.324	16.2	-80.69	0.324	16.2	-346.55	0.324	16.2	-247.43	0.324	16.2	-260.57	0.324	16.2	-503.75	0.324	16.2	-199.73	0.324	16.2	-372.06	0.324	16.2	130.95	0.324	16.2	77.14	0.324	16.2	-236.6	0.324	16.2	-309.21	0.324	16.2	-64.77	0.324	16.2	-673.01	0.324	16.2	-271.97	0.324	16.2	-888.25	0.324
1683.02	0.325	16.24	305.6	0.325	16.24	-76.48	0.325	16.24	-349.26	0.325	16.24	-242.76	0.325	16.24	-256.67	0.325	16.24	-501.62	0.325	16.24	-202.32	0.325	16.24	-371	0.325	16.24	129.59	0.325	16.24	77.79	0.325	16.24	-233.5	0.325	16.24	-303.21	0.325	16.24	-62.86	0.325	16.24	-670.25	0.325	16.24	-268.82	0.325	16.24	-885.6	0.325
1684.63	0.326	16.28	302.52	0.326	16.28	-76.28	0.326	16.28	-353.53	0.326	16.28	-240.48	0.326	16.28	-257.61	0.326	16.28	-502.07	0.326	16.28	-205.71	0.326	16.28	-370.53	0.326	16.28	127.74	0.326	16.28	74	0.326	16.28	-234.22	0.326	16.28	-301.45	0.326	16.28	-62.66	0.326	16.28	-673.07	0.326	16.28	-270.85	0.326	16.28	-883.62	0.326
1688.61	0.327	16.32	299.91	0.327	16.32	-73.41	0.327	16.32	-347.53	0.327	16.32	-236.6	0.327	16.32	-254.45	0.327	16.32	-503.62	0.327	16.32	-204.89	0.327	16.32	-367.15	0.327	16.32	131.48	0.327	16.32	74.78	0.327	16.32	-233.51	0.327	16.32	-300.55	0.327	16.32	-65	0.327	16.32	-675	0.327	16.32	-269.92	0.327	16.32	-887.63	0.327
1680.18	0.328	16.36	300.23	0.328	16.36	-77.65	0.328	16.36	-342.45	0.328	16.36	-244.29	0.328	16.36	-258.41	0.328	16.36	-504.62	0.328	16.36	-201.33	0.328	16.36	-371.58	0.328	16.36	131.02	0.328	16.36	76.9	0.328	16.36	-232.54	0.328	16.36	-308.88	0.328	16.36	-65.99	0.328	16.36	-673.6	0.328	16.36	-266.43	0.328	16.36	-888.97	0.328
1676.34	0.328	16.4	304.12	0.328	16.4	-76.06	0.328	16.4	-346.57	0.328	16.4	-244.02	0.328	16.4	-251.76	0.328	16.4	-506.26	0.328	16.4	-199.21	0.328	16.4	-378.52	0.328	16.4	121.32	0.328	16.4	77.99	0.328	16.4	-232.24	0.328	16.4	-308.79	0.328	16.4	-64.91	0.328	16.4	-671.35	0.328	16.4	-264.19	0.328	16.4	-891.53	0.328
1680.71	0.329	16.44	309.91	0.329	16.44	-74.03	0.329	16.44	-342.52	0.329	16.44	-242.51	0.329	16.44	-251.36	0.329	16.44	-501.13	0.329	16.44	-197.32	0.329	16.44	-374.9	0.329	16.44	125.11	0.329	16.44	78.33	0.329	16.44	-228.41	0.329	16.44	-307.09	0.329	16.44	-63.1	0.329	16.44	-668.47	0.329	16.44	-264.2	0.329	16.44	-890.65	0.329
1681.93	0.33	16.48	306.74	0.33	16.48	-75.71	0.33	16.48	-344.83	0.33	16.48	-240.7	0.33	16.48	-252.52	0.33	16.48	-502.67	0.33	16.48	-198.57	0.33	16.48	-372.95	0.33	16.48	127.86	0.33	16.48	76.76	0.33	16.48	-230.9	0.33	16.48	-306.02	0.33	16.48	-64.54	0.33	16.48	-670.29	0.33	16.48	-266.36	0.33	16.48	-891.5	0.33
1681.16	0.331	16.52	302.7	0.331	16.52	-78.99	0.331	16.52	-338.71	0.331	16.52	-244.99	0.331	16.52	-256.41	0.331	16.52	-499.54	0.331	16.52	-198.68	0.331	16.52	-370.11	0.331	16.52	131.69	0.331	16.52	79.74	0.331	16.52	-230.37	0.331	16.52	-312.38	0.331	16.52	-65.87	0.331	16.52	-671.49	0.331	16.52	-264.68	0.331	16.52	-894.15	0.331
1677.77	0.332	16.56	296.91	0.332	16.56	-76.16	0.332	16.56	-347.92	0.332	16.56	-243.33	0.332	16.56	-253.71	0.332	16.56	-498.58	0.332	16.56	-201.37	0.332	16.56	-371.76	0.332	16.56	124.82	0.332	16.56	77.73	0.332	16.56	-228.6	0.332	16.56	-306.76	0.332	16.56	-58.52	0.332	16.56	-666.58	0.332	16.56	-264.07	0.332	16.56	-890.09	0.332
1674.94	0.332	16.6	301.93	0.332	16.6	-74.13	0.332	16.6	-345.35	0.332	16.6	-245.81	0.332	16.6	-253.41	0.332	16.6	-502.84	0.332	16.6	-200.64	0.332	16.6	-378.44	0.332	16.6	123.66	0.332	16.6	79.36	0.332	16.6	-231.98	0.332	16.6	-305.86	0.332	16.6	-61.83	0.332	16.6	-669.7	0.332	16.6	-265.09	0.332	16.6	-893.45	0.332
1678.93	0.333	16.64	303.1	0.333	16.64	-72.87	0.333	16.64	-346.97	0.333	16.64	-242.8	0.333	16.64	-256.66	0.333	16.64	-500.56	0.333	16.64	-201.84	0.333	16.64	-374.59	0.333	16.64	123.69	0.333	16.64	78.01	0.333	16.64	-229.32	0.333	16.64	-303.81	0.333	16.64	-60.45	0.333	16.64	-665.38	0.333	16.64	-265.2	0.333	16.64	-889.58	0.333
1678.99	0.334	16.68	304.34	0.334	16.68	-73.74	0.334	16.68	-346	0.334	16.68	-244.04	0.334	16.68	-256.89	0.334	16.68	-500.51	0.334	16.68	-202.2	0.334	16.68	-373.13	0.334	16.68	125.82	0.334	16.68	80.35	0.334	16.68	-230.66	0.334	16.68	-305.76	0.334	16.68	-63.47	0.334	16.68	-666.31	0.334	16.68	-265.47	0.334	16.68	-889.62	0.334
1677.93	0.335	16.72	303.29	0.335	16.72	-72.65	0.335	16.72	-345.56	0.335	16.72	-249.49	0.335	16.72	-252.62	0.335	16.72	-499.77	0.335	16.72	-201.02	0.335	16.72	-375.37	0.335	16.72	121.08	0.335	16.72	81.88	0.335	16.72	-227.69	0.335	16.72	-308.48	0.335	16.72	-61.11	0.335	16.72	-668.94	0.335	16.72	-264.33	0.335	16.72	-889.83	0.335
1677.99	0.336	16.76	300.73	0.336	16.76	-73.73	0.336	16.76	-346.26	0.336	16.76	-246.53	0.336	16.76	-248.42	0.336	16.76	-498.14	0.336	16.76	-202.64	0.336	16.76	-379.03	0.336	16.76	122.69	0.336	16.76	79.01	0.336	16.76	-230.01	0.336	16.76	-305.7	0.336	16.76	-57.13	0.336	16.76	-666.14	0.336	16.76	-262.93	0.336	16.76	-890.33	0.336
1675.1	0.336	16.8	308.44	0.336	16.8	-76.45	0.336	16.8	-340.72	0.336	16.8	-251.43	0.336	16.8	-255.33	0.336	16.8	-496.69	0.336	16.8	-198.53	0.336	16.8	-382.95	0.336	16.8	118.81	0.336	16.8	77.43	0.336	16.8	-229	0.336	16.8	-310.45	0.336	16.8	-59.84	0.336	16.8	-667.91	0.336	16.8	-261.83	0.336	16.8	-894.7	0.336
1681.07	0.337	16.84	304.82	0.337	16.84	-74.03	0.337	16.84	-344.53	0.337	16.84	-247.1	0.337	16.84	-255.67	0.337	16.84	-497.33	0.337	16.84	-198.85	0.337	16.84	-377.94	0.337	16.84	118.48	0.337	16.84	79.84	0.337	16.84	-228.58	0.337	16.84	-306.21	0.337	16.84	-58.58	0.337	16.84	-665.05	0.337	16.84	-263.18	0.337	16.84	-889.37	0.337
1679.62	0.338	16.88	304.06	0.338	16.88	-72.41	0.338	16.88	-345.76	0.338	16.88	-246.2	0.338	16.88	-258.4	0.338	16.88	-500.75	0.338	16.88	-200.12	0.338	16.88	-374.76	0.338	16.88	119.05	0.338	16.88	80.5	0.338	16.88	-228.01	0.338	16.88	-308	0.338	16.88	-61.53	0.338	16.88	-665.1	0.338	16.88	-265.19	0.338	16.88	-888.53	0.338
1680.44	0.339	16.92	298.56	0.339	16.92	-70.3	0.339	16.92	-345.89	0.339	16.92	-244.76	0.339	16.92	-251.64	0.339	16.92	-499.51	0.339	16.92	-201.86	0.339	16.92	-373.08	0.339	16.92	120.99	0.339	16.92	82.27	0.339	16.92	-226.98	0.339	16.92	-309.09	0.339	16.92	-57.78	0.339	16.92	-663.86	0.339	16.92	-264.48	0.339	16.92	-886.05	0.339
1677.81	0.34	16.96	300.77	0.34	16.96	-70.03	0.34	16.96	-342.59	0.34	16.96	-244.87	0.34	16.96	-255.96	0.34	16.96	-493.2	0.34	16.96	-201.1	0.34	16.96	-380	0.34	16.96	120.58	0.34	16.96	82.09	0.34	16.96	-227.8	0.34	16.96	-307.92	0.34	16.96	-55.06	0.34	16.96	-661.28	0.34	16.96	-259.87	0.34	16.96	-889.11	0.34
1676.67	0.34	17	301.35	0.34	17	-73.11	0.34	17	-347.5	0.34	17	-251.22	0.34	17	-258.23	0.34	17	-497.28	0.34	17	-199.69	0.34	17	-383.67	0.34	17	108.82	0.34	17	78.82	0.34	17	-227.48	0.34	17	-311.34	0.34	17	-59.53	0.34	17	-665.42	0.34	17	-261.56	0.34	17	-894.18	0.34
1681.5	0.341	17.04	302.4	0.341	17.04	-72.81	0.341	17.04	-348.33	0.341	17.04	-249.46	0.341	17.04	-256.81	0.341	17.04	-495.68	0.341	17.04	-200.01	0.341	17.04	-378.85	0.341	17.04	114.82	0.341	17.04	77.05	0.341	17.04	-226.66	0.341	17.04	-306.37	0.341	17.04	-58.61	0.341	17.04	-664.49	0.341	17.04	-262.3	0.341	17.04	-889.55	0.341
1680.36	0.342	17.08	302.34	0.342	17.08	-74.37	0.342	17.08	-347.71	0.342	17.08	-249.7	0.342	17.08	-256.5	0.342	17.08	-497.66	0.342	17.08	-201.12	0.342	17.08	-377.24	0.342	17.08	114.46	0.342	17.08	77.37	0.342	17.08	-226.76	0.342	17.08	-306	0.342	17.08	-62.13	0.342	17.08	-665.61	0.342	17.08	-262.43	0.342	17.08	-891.38	0.342
1679.07	0.343	17.12	302.7	0.343	17.12	-74.62	0.343	17.12	-342.46	0.343	17.12	-247.15	0.343	17.12	-257.66	0.343	17.12	-494.6	0.343	17.12	-200.76	0.343	17.12	-378.76	0.343	17.12	120.63	0.343	17.12	79	0.343	17.12	-225.52	0.343	17.12	-302.78	0.343	17.12	-57.91	0.343	17.12	-666.2	0.343	17.12	-260.67	0.343	17.12	-891.61	0.343
1677.71	0.344	17.16	298.24	0.344	17.16	-68.66	0.344	17.16	-343.87	0.344	17.16	-248.51	0.344	17.16	-254.43	0.344	17.16	-492.93	0.344	17.16	-202.28	0.344	17.16	-381.79	0.344	17.16	113.83	0.344	17.16	78.81	0.344	17.16	-225.72	0.344	17.16	-307.01	0.344	17.16	-60.33	0.344	17.16	-662.14	0.344	17.16	-257.38	0.344	17.16	-887.96	0.344
1680.73	0.344	17.2	298.2	0.344	17.2	-71.49	0.344	17.2	-353	0.344	17.2	-253.12	0.344	17.2	-252.86	0.344	17.2	-495.91	0.344	17.2	-203.06	0.344	17.2	-381.12	0.344	17.2	107.49	0.344	17.2	76.19	0.344	17.2	-225.19	0.344	17.2	-311.38	0.344	17.2	-60.93	0.344	17.2	-663.01	0.344	17.2	-261.26	0.344	17.2	-892.16	0.344
1679.87	0.345	17.24	299.17	0.345	17.24	-67.82	0.345	17.24	-351.43	0.345	17.24	-248.49	0.345	17.24	-256.52	0.345	17.24	-494.72	0.345	17.24	-201.83	0.345	17.24	-377.61	0.345	17.24	113.32	0.345	17.24	78.05	0.345	17.24	-224.44	0.345	17.24	-307.54	0.345	17.24	-58.28	0.345	17.24	-661.43	0.345	17.24	-262.37	0.345	17.24	-887.3	0.345
1679.43	0.346	17.28	298.82	0.346	17.28	-69.53	0.346	17.28	-350.01	0.346	17.28	-249.36	0.346	17.28	-256.93	0.346	17.28	-495.09	0.346	17.28	-201.6	0.346	17.28	-377.51	0.346	17.28	115.08	0.346	17.28	79.68	0.346	17.28	-225.84	0.346	17.28	-308.19	0.346	17.28	-58.95	0.346	17.28	-661.89	0.346	17.28	-263.98	0.346	17.28	-887.76	0.346
1676.6	0.347	17.32	299.87	0.347	17.32	-66.17	0.347	17.32	-345.24	0.347	17.32	-247.84	0.347	17.32	-259.04	0.347	17.32	-491.1	0.347	17.32	-199.99	0.347	17.32	-380.73	0.347	17.32	115.87	0.347	17.32	80.54	0.347	17.32	-224.78	0.347	17.32	-306.49	0.347	17.32	-58.66	0.347	17.32	-662.67	0.347	17.32	-259.46	0.347	17.32	-885.76	0.347
1679.59	0.348	17.36	300.74	0.348	17.36	-69.78	0.348	17.36	-351.71	0.348	17.36	-252.17	0.348	17.36	-255.63	0.348	17.36	-490.44	0.348	17.36	-198.97	0.348	17.36	-377.97	0.348	17.36	106.9	0.348	17.36	78.14	0.348	17.36	-222.62	0.348	17.36	-304.36	0.348	17.36	-59.23	0.348	17.36	-661.11	0.348	17.36	-260.41	0.348	17.36	-887.73	0.348
1686.9	0.348	17.4	303.62	0.348	17.4	-72.26	0.348	17.4	-351.75	0.348	17.4	-250.63	0.348	17.4	-260.84	0.348	17.4	-491.49	0.348	17.4	-198.55	0.348	17.4	-378.93	0.348	17.4	109.04	0.348	17.4	66.76	0.348	17.4	-227.89	0.348	17.4	-304.26	0.348	17.4	-59.08	0.348	17.4	-663.82	0.348	17.4	-264.25	0.348	17.4	-887.17	0.348
1687.93	0.349	17.44	308.35	0.349	17.44	-70.96	0.349	17.44	-347.8	0.349	17.44	-247.82	0.349	17.44	-261.72	0.349	17.44	-494.21	0.349	17.44	-200.02	0.349	17.44	-376.84	0.349	17.44	111.8	0.349	17.44	70.15	0.349	17.44	-227.56	0.349	17.44	-303.24	0.349	17.44	-58.49	0.349	17.44	-661.94	0.349	17.44	-264.91	0.349	17.44	-884.49	0.349
1683.44	0.35	17.48	305.96	0.35	17.48	-70.13	0.35	17.48	-344.32	0.35	17.48	-248.43	0.35	17.48	-263.01	0.35	17.48	-492.37	0.35	17.48	-200.79	0.35	17.48	-379.57	0.35	17.48	112.9	0.35	17.48	72.01	0.35	17.48	-226.48	0.35	17.48	-305.06	0.35	17.48	-57.85	0.35	17.48	-659.79	0.35	17.48	-264.84	0.35	17.48	-884.92	0.35
1683.59	0.351	17.52	304.52	0.351	17.52	-65.39	0.351	17.52	-347.15	0.351	17.52	-250.85	0.351	17.52	-260.55	0.351	17.52	-494.66	0.351	17.52	-197.66	0.351	17.52	-379.18	0.351	17.52	109.63	0.351	17.52	72.37	0.351	17.52	-224.83	0.351	17.52	-306.15	0.351	17.52	-61.18	0.351	17.52	-659.55	0.351	17.52	-262.61	0.351	17.52	-884.86	0.351
1685.15	0.352	17.56	300.89	0.352	17.56	-68.07	0.352	17.56	-358.55	0.352	17.56	-250.42	0.352	17.56	-258.31	0.352	17.56	-492.5	0.352	17.56	-199.33	0.352	17.56	-376.13	0.352	17.56	110.17	0.352	17.56	73.47	0.352	17.56	-222.48	0.352	17.56	-303.86	0.352	17.56	-57.39	0.352	17.56	-666.49	0.352	17.56	-263.37	0.352	17.56	-884.95	0.352
1679.88	0.352	17.6	298.78	0.352	17.6	-69.82	0.352	17.6	-355	0.352	17.6	-247.1	0.352	17.6	-268.07	0.352	17.6	-491.92	0.352	17.6	-207.41	0.352	17.6	-379.31	0.352	17.6	111.19	0.352	17.6	65.83	0.352	17.6	-231.84	0.352	17.6	-303.68	0.352	17.6	-60.57	0.352	17.6	-666.72	0.352	17.6	-265.36	0.352	17.6	-883.48	0.352
1686.85	0.353	17.64	299.67	0.353	17.64	-68.88	0.353	17.64	-355.81	0.353	17.64	-245.65	0.353	17.64	-265.7	0.353	17.64	-493.68	0.353	17.64	-205.31	0.353	17.64	-376.3	0.353	17.64	111.42	0.353	17.64	68.52	0.353	17.64	-230.1	0.353	17.64	-300.81	0.353	17.64	-61.51	0.353	17.64	-664.64	0.353	17.64	-266.9	0.353	17.64	-882.51	0.353
1687.77	0.354	17.68	302.93	0.354	17.68	-68.75	0.354	17.68	-353.41	0.354	17.68	-244.76	0.354	17.68	-265.09	0.354	17.68	-494.03	0.354	17.68	-204.28	0.354	17.68	-378.87	0.354	17.68	111.41	0.354	17.68	69.63	0.354	17.68	-231.7	0.354	17.68	-302.73	0.354	17.68	-63.3	0.354	17.68	-662.96	0.354	17.68	-265.62	0.354	17.68	-883.66	0.354
1693.62	0.355	17.72	307.53	0.355	17.72	-67.56	0.355	17.72	-356	0.355	17.72	-248.37	0.355	17.72	-260.6	0.355	17.72	-490.52	0.355	17.72	-199.93	0.355	17.72	-376.07	0.355	17.72	108.41	0.355	17.72	70.73	0.355	17.72	-227.22	0.355	17.72	-304.89	0.355	17.72	-63.1	0.355	17.72	-664.37	0.355	17.72	-270.68	0.355	17.72	-881.6	0.355
1689.41	0.356	17.76	302.52	0.356	17.76	-69.02	0.356	17.76	-348.29	0.356	17.76	-246.43	0.356	17.76	-267.5	0.356	17.76	-488.59	0.356	17.76	-205.3	0.356	17.76	-377.18	0.356	17.76	114.85	0.356	17.76	64.48	0.356	17.76	-226.23	0.356	17.76	-306.22	0.356	17.76	-58.39	0.356	17.76	-669.6	0.356	17.76	-273.09	0.356	17.76	-879.62	0.356
1689.96	0.356	17.8	299.86	0.356	17.8	-72.74	0.356	17.8	-352.41	0.356	17.8	-243.95	0.356	17.8	-269.58	0.356	17.8	-494.44	0.356	17.8	-207.06	0.356	17.8	-377.93	0.356	17.8	110.32	0.356	17.8	61.75	0.356	17.8	-229.71	0.356	17.8	-302.49	0.356	17.8	-68.65	0.356	17.8	-669.76	0.356	17.8	-271.8	0.356	17.8	-876.61	0.356
1690.86	0.357	17.84	300.53	0.357	17.84	-70.09	0.357	17.84	-356.88	0.357	17.84	-246.29	0.357	17.84	-267.06	0.357	17.84	-493.71	0.357	17.84	-207.52	0.357	17.84	-374.76	0.357	17.84	112.34	0.357	17.84	66.11	0.357	17.84	-231.9	0.357	17.84	-300	0.357	17.84	-65.63	0.357	17.84	-667.86	0.357	17.84	-271.27	0.357	17.84	-877.93	0.357
1688.44	0.358	17.88	300.79	0.358	17.88	-67.46	0.358	17.88	-359.36	0.358	17.88	-246.71	0.358	17.88	-264.83	0.358	17.88	-493.25	0.358	17.88	-205.4	0.358	17.88	-376.46	0.358	17.88	108.58	0.358	17.88	67.94	0.358	17.88	-232.6	0.358	17.88	-300.52	0.358	17.88	-65.43	0.358	17.88	-665.75	0.358	17.88	-270.62	0.358	17.88	-877.97	0.358
1687.59	0.359	17.92	300.52	0.359	17.92	-66.04	0.359	17.92	-360.5	0.359	17.92	-243.49	0.359	17.92	-265.54	0.359	17.92	-489.11	0.359	17.92	-206.12	0.359	17.92	-377.23	0.359	17.92	111.16	0.359	17.92	66.31	0.359	17.92	-232.37	0.359	17.92	-304.69	0.359	17.92	-64.03	0.359	17.92	-665.35	0.359	17.92	-275.25	0.359	17.92	-879.46	0.359
1690.14	0.36	17.96	299.4	0.36	17.96	-68.89	0.36	17.96	-356.97	0.36	17.96	-238.52	0.36	17.96	-270	0.36	17.96	-491.81	0.36	17.96	-202.88	0.36	17.96	-377.13	0.36	17.96	114.06	0.36	17.96	64.88	0.36	17.96	-230.47	0.36	17.96	-299.42	0.36	17.96	-62.3	0.36	17.96	-663.41	0.36	17.96	-270.93	0.36	17.96	-877.28	0.36
1688.88	0.36	18	297.1	0.36	18	-73.02	0.36	18	-363.55	0.36	18	-240.94	0.36	18	-272.61	0.36	18	-495.51	0.36	18	-206.73	0.36	18	-374.77	0.36	18	109.35	0.36	18	62.62	0.36	18	-233.31	0.36	18	-301.51	0.36	18	-69.96	0.36	18	-667.71	0.36	18	-278.34	0.36	18	-877.71	0.36
1691.42	0.361	18.04	301.26	0.361	18.04	-71.42	0.361	18.04	-359.39	0.361	18.04	-239.81	0.361	18.04	-270.7	0.361	18.04	-495	0.361	18.04	-206.12	0.361	18.04	-372.75	0.361	18.04	114.91	0.361	18.04	66.31	0.361	18.04	-231.81	0.361	18.04	-301.81	0.361	18.04	-67.28	0.361	18.04	-667.76	0.361	18.04	-275.03	0.361	18.04	-880.14	0.361
1690.17	0.362	18.08	301.72	0.362	18.08	-71.23	0.362	18.08	-356.61	0.362	18.08	-241.76	0.362	18.08	-268.26	0.362	18.08	-494.47	0.362	18.08	-207.65	0.362	18.08	-375.01	0.362	18.08	115.49	0.362	18.08	64.64	0.362	18.08	-232.53	0.362	18.08	-303.2	0.362	18.08	-65.94	0.362	18.08	-667.88	0.362	18.08	-274.14	0.362	18.08	-880.51	0.362
1694.38	0.363	18.12	301.12	0.363	18.12	-71.66	0.363	18.12	-354.12	0.363	18.12	-239.11	0.363	18.12	-269.64	0.363	18.12	-493.81	0.363	18.12	-207.06	0.363	18.12	-378.6	0.363	18.12	119.92	0.363	18.12	63.43	0.363	18.12	-233.46	0.363	18.12	-298.57	0.363	18.12	-67.18	0.363	18.12	-666.74	0.363	18.12	-271.81	0.363	18.12	-877.79	0.363
1690.84	0.364	18.16	301.39	0.364	18.16	-70.13	0.364	18.16	-362.49	0.364	18.16	-240.39	0.364	18.16	-272.15	0.364	18.16	-496.81	0.364	18.16	-205.13	0.364	18.16	-373.98	0.364	18.16	115.27	0.364	18.16	64.42	0.364	18.16	-235.23	0.364	18.16	-297.72	0.364	18.16	-70.49	0.364	18.16	-666.76	0.364	18.16	-275.53	0.364	18.16	-875.21	0.364
1691.88	0.364	18.2	297.1	0.364	18.2	-75.89	0.364	18.2	-367.35	0.364	18.2	-242.34	0.364	18.2	-277.12	0.364	18.2	-499.94	0.364	18.2	-213.44	0.364	18.2	-371.18	0.364	18.2	116.68	0.364	18.2	62.02	0.364	18.2	-239.14	0.364	18.2	-303.64	0.364	18.2	-70.92	0.364	18.2	-670	0.364	18.2	-283.89	0.364	18.2	-877.97	0.364
1691.76	0.365	18.24	298.71	0.365	18.24	-72.56	0.365	18.24	-361.23	0.365	18.24	-240.01	0.365	18.24	-272.27	0.365	18.24	-498.27	0.365	18.24	-210.61	0.365	18.24	-370.63	0.365	18.24	118.15	0.365	18.24	66.84	0.365	18.24	-234.92	0.365	18.24	-300	0.365	18.24	-67.65	0.365	18.24	-668.64	0.365	18.24	-276.84	0.365	18.24	-878.65	0.365
1692.59	0.366	18.28	299.01	0.366	18.28	-70.67	0.366	18.28	-360.73	0.366	18.28	-240.54	0.366	18.28	-271	0.366	18.28	-497.34	0.366	18.28	-211.23	0.366	18.28	-373.85	0.366	18.28	119.36	0.366	18.28	64.45	0.366	18.28	-232.81	0.366	18.28	-300.25	0.366	18.28	-68.24	0.366	18.28	-667.61	0.366	18.28	-275.01	0.366	18.28	-879.12	0.366
1694.25	0.367	18.32	301.16	0.367	18.32	-67.26	0.367	18.32	-360.1	0.367	18.32	-238.2	0.367	18.32	-269.52	0.367	18.32	-497.3	0.367	18.32	-208.26	0.367	18.32	-377.36	0.367	18.32	120.3	0.367	18.32	64.95	0.367	18.32	-233.77	0.367	18.32	-294.79	0.367	18.32	-67.84	0.367	18.32	-669.07	0.367	18.32	-274.04	0.367	18.32	-876.11	0.367
1691.58	0.368	18.36	300.39	0.368	18.36	-73.1	0.368	18.36	-367.09	0.368	18.36	-241.04	0.368	18.36	-276.38	0.368	18.36	-499.53	0.368	18.36	-212.67	0.368	18.36	-370.67	0.368	18.36	115.26	0.368	18.36	62.45	0.368	18.36	-234.54	0.368	18.36	-299.19	0.368	18.36	-69.57	0.368	18.36	-671.63	0.368	18.36	-283.14	0.368	18.36	-875.71	0.368
1690.9	0.368	18.4	302.31	0.368	18.4	-77.13	0.368	18.4	-360.84	0.368	18.4	-242.8	0.368	18.4	-275.01	0.368	18.4	-507.52	0.368	18.4	-213.58	0.368	18.4	-370.65	0.368	18.4	121.91	0.368	18.4	64.42	0.368	18.4	-237.71	0.368	18.4	-299.09	0.368	18.4	-73.71	0.368	18.4	-675.75	0.368	18.4	-282.66	0.368	18.4	-879.02	0.368
1690.89	0.369	18.44	304.42	0.369	18.44	-75.75	0.369	18.44	-359.65	0.369	18.44	-237.46	0.369	18.44	-271.82	0.369	18.44	-502.28	0.369	18.44	-212.12	0.369	18.44	-370.2	0.369	18.44	122.23	0.369	18.44	67.43	0.369	18.44	-235.74	0.369	18.44	-298.34	0.369	18.44	-70.81	0.369	18.44	-674.08	0.369	18.44	-278.42	0.369	18.44	-879.31	0.369
1693.85	0.37	18.48	300.61	0.37	18.48	-72.64	0.37	18.48	-361.72	0.37	18.48	-238.3	0.37	18.48	-271.55	0.37	18.48	-501.16	0.37	18.48	-208.73	0.37	18.48	-371.7	0.37	18.48	122.23	0.37	18.48	64.43	0.37	18.48	-233.96	0.37	18.48	-296.65	0.37	18.48	-70.7	0.37	18.48	-672.68	0.37	18.48	-276.3	0.37	18.48	-878.17	0.37
1693.78	0.371	18.52	296.64	0.371	18.52	-72.07	0.371	18.52	-367.32	0.371	18.52	-237.94	0.371	18.52	-275.07	0.371	18.52	-497.7	0.371	18.52	-211.1	0.371	18.52	-369.22	0.371	18.52	120.56	0.371	18.52	62.38	0.371	18.52	-235.15	0.371	18.52	-293.97	0.371	18.52	-71.32	0.371	18.52	-675.03	0.371	18.52	-279.98	0.371	18.52	-877.62	0.371
1695.9	0.372	18.56	292.89	0.372	18.56	-78.34	0.372	18.56	-365.5	0.372	18.56	-241.17	0.372	18.56	-277.23	0.372	18.56	-499.9	0.372	18.56	-217.4	0.372	18.56	-365.65	0.372	18.56	120.75	0.372	18.56	62.42	0.372	18.56	-237.56	0.372	18.56	-296.09	0.372	18.56	-70.54	0.372	18.56	-674.45	0.372	18.56	-280.95	0.372	18.56	-874.47	0.372
1692.51	0.372	18.6	290.59	0.372	18.6	-78.14	0.372	18.6	-362.85	0.372	18.6	-240.06	0.372	18.6	-274.71	0.372	18.6	-507.36	0.372	18.6	-215.28	0.372	18.6	-371.03	0.372	18.6	124.5	0.372	18.6	65.75	0.372	18.6	-239.28	0.372	18.6	-295.41	0.372	18.6	-69.51	0.372	18.6	-675.84	0.372	18.6	-278.65	0.372	18.6	-876.89	0.372
1692.44	0.373	18.64	294.24	0.373	18.64	-75.7	0.373	18.64	-361.15	0.373	18.64	-236.24	0.373	18.64	-271.72	0.373	18.64	-501.83	0.373	18.64	-211.89	0.373	18.64	-369.16	0.373	18.64	121.93	0.373	18.64	69.23	0.373	18.64	-235.54	0.373	18.64	-296	0.373	18.64	-66.67	0.373	18.64	-672.66	0.373	18.64	-275.04	0.373	18.64	-877.04	0.373
1689.17	0.374	18.68	295.59	0.374	18.68	-75.09	0.374	18.68	-362.46	0.374	18.68	-235.1	0.374	18.68	-272.2	0.374	18.68	-502	0.374	18.68	-210.98	0.374	18.68	-372.22	0.374	18.68	120.12	0.374	18.68	67.78	0.374	18.68	-233.33	0.374	18.68	-297.07	0.374	18.68	-66.85	0.374	18.68	-671.43	0.374	18.68	-274.95	0.374	18.68	-877.14	0.374
1690.67	0.375	18.72	298.36	0.375	18.72	-78.17	0.375	18.72	-364.65	0.375	18.72	-237.79	0.375	18.72	-275.89	0.375	18.72	-501.44	0.375	18.72	-216.83	0.375	18.72	-365.69	0.375	18.72	119.02	0.375	18.72	64.7	0.375	18.72	-232.24	0.375	18.72	-297.87	0.375	18.72	-70.1	0.375	18.72	-672.17	0.375	18.72	-277.5	0.375	18.72	-876.76	0.375
1692.33	0.376	18.76	300.07	0.376	18.76	-81.11	0.376	18.76	-364.19	0.376	18.76	-241.48	0.376	18.76	-276.57	0.376	18.76	-506.77	0.376	18.76	-218.14	0.376	18.76	-366.81	0.376	18.76	123.26	0.376	18.76	65.55	0.376	18.76	-237.2	0.376	18.76	-300.3	0.376	18.76	-71.83	0.376	18.76	-675.61	0.376	18.76	-278.14	0.376	18.76	-875.98	0.376
1688.66	0.376	18.8	298.27	0.376	18.8	-78.67	0.376	18.8	-358.32	0.376	18.8	-241.01	0.376	18.8	-272.2	0.376	18.8	-510.99	0.376	18.8	-215.35	0.376	18.8	-370.3	0.376	18.8	122.74	0.376	18.8	70.02	0.376	18.8	-242.26	0.376	18.8	-296.96	0.376	18.8	-69.71	0.376	18.8	-680.79	0.376	18.8	-280.06	0.376	18.8	-880.74	0.376
1691.21	0.377	18.84	296.11	0.377	18.84	-76.65	0.377	18.84	-359.41	0.377	18.84	-238.39	0.377	18.84	-271.57	0.377	18.84	-504.86	0.377	18.84	-212.39	0.377	18.84	-367.53	0.377	18.84	121.54	0.377	18.84	71.26	0.377	18.84	-239.53	0.377	18.84	-297.93	0.377	18.84	-67.62	0.377	18.84	-675.35	0.377	18.84	-276.76	0.377	18.84	-880.9	0.377
1693.17	0.378	18.88	293.99	0.378	18.88	-76.23	0.378	18.88	-361.73	0.378	18.88	-237.82	0.378	18.88	-274.44	0.378	18.88	-503.92	0.378	18.88	-214.07	0.378	18.88	-366.05	0.378	18.88	116.63	0.378	18.88	68.4	0.378	18.88	-236.94	0.378	18.88	-295.74	0.378	18.88	-65.66	0.378	18.88	-674.28	0.378	18.88	-276.47	0.378	18.88	-879.11	0.378
1694.93	0.379	18.92	292.43	0.379	18.92	-77.84	0.379	18.92	-364.53	0.379	18.92	-234.96	0.379	18.92	-276.22	0.379	18.92	-503.53	0.379	18.92	-214.33	0.379	18.92	-364.51	0.379	18.92	121.94	0.379	18.92	65.92	0.379	18.92	-236.2	0.379	18.92	-296.88	0.379	18.92	-68.25	0.379	18.92	-672.02	0.379	18.92	-275.8	0.379	18.92	-877.44	0.379
1688.74	0.38	18.96	291.65	0.38	18.96	-80.04	0.38	18.96	-368.18	0.38	18.96	-233.06	0.38	18.96	-275.19	0.38	18.96	-508.01	0.38	18.96	-215.22	0.38	18.96	-367.95	0.38	18.96	122.4	0.38	18.96	70.13	0.38	18.96	-238.38	0.38	18.96	-296.53	0.38	18.96	-70.32	0.38	18.96	-676.04	0.38	18.96	-274.96	0.38	18.96	-880.4	0.38
1682.34	0.38	19	291.64	0.38	19	-82.42	0.38	19	-364.54	0.38	19	-239.99	0.38	19	-273.16	0.38	19	-509.37	0.38	19	-218.52	0.38	19	-371.98	0.38	19	118.58	0.38	19	70.4	0.38	19	-240.88	0.38	19	-300.43	0.38	19	-72.32	0.38	19	-677.53	0.38	19	-274.53	0.38	19	-885.33	0.38
1686.8	0.381	19.04	294.24	0.381	19.04	-80.26	0.381	19.04	-360.6	0.381	19.04	-237.53	0.381	19.04	-271.27	0.381	19.04	-504.2	0.381	19.04	-212	0.381	19.04	-370.89	0.381	19.04	121.51	0.381	19.04	72.83	0.381	19.04	-237.54	0.381	19.04	-299.83	0.381	19.04	-69.21	0.381	19.04	-673.57	0.381	19.04	-272.03	0.381	19.04	-883.1	0.381
1689.97	0.382	19.08	293.69	0.382	19.08	-80.7	0.382	19.08	-359.62	0.382	19.08	-237.93	0.382	19.08	-274.13	0.382	19.08	-502.84	0.382	19.08	-212.63	0.382	19.08	-369.74	0.382	19.08	121.91	0.382	19.08	69.58	0.382	19.08	-237.25	0.382	19.08	-300.19	0.382	19.08	-70.52	0.382	19.08	-673.78	0.382	19.08	-273.45	0.382	19.08	-880.95	0.382
1691.24	0.383	19.12	293.35	0.383	19.12	-84.66	0.383	19.12	-361.04	0.383	19.12	-234.04	0.383	19.12	-272.33	0.383	19.12	-505.41	0.383	19.12	-209.13	0.383	19.12	-369.35	0.383	19.12	122.07	0.383	19.12	71.03	0.383	19.12	-240.56	0.383	19.12	-299.81	0.383	19.12	-71.24	0.383	19.12	-675.97	0.383	19.12	-273.6	0.383	19.12	-882.37	0.383
1683.98	0.384	19.16	292.94	0.384	19.16	-78.26	0.384	19.16	-358.74	0.384	19.16	-238.91	0.384	19.16	-272.16	0.384	19.16	-510.25	0.384	19.16	-217.09	0.384	19.16	-368.16	0.384	19.16	119.12	0.384	19.16	73.79	0.384	19.16	-238.28	0.384	19.16	-296.21	0.384	19.16	-74.54	0.384	19.16	-679.28	0.384	19.16	-272.13	0.384	19.16	-890.82	0.384
1679.91	0.384	19.2	290.83	0.384	19.2	-80.57	0.384	19.2	-361.61	0.384	19.2	-243.76	0.384	19.2	-270.93	0.384	19.2	-508.97	0.384	19.2	-219.53	0.384	19.2	-368.39	0.384	19.2	120.27	0.384	19.2	71.85	0.384	19.2	-239.32	0.384	19.2	-306.11	0.384	19.2	-70.56	0.384	19.2	-674.74	0.384	19.2	-273.33	0.384	19.2	-887.51	0.384
1684.11	0.385	19.24	292.35	0.385	19.24	-78.6	0.385	19.24	-359.9	0.385	19.24	-237.89	0.385	19.24	-269.52	0.385	19.24	-505.43	0.385	19.24	-213.46	0.385	19.24	-368.39	0.385	19.24	120.67	0.385	19.24	74.12	0.385	19.24	-236.39	0.385	19.24	-304.07	0.385	19.24	-68.46	0.385	19.24	-671.9	0.385	19.24	-271.02	0.385	19.24	-884.59	0.385
1687.7	0.386	19.28	290.61	0.386	19.28	-80.68	0.386	19.28	-362.69	0.386	19.28	-235.33	0.386	19.28	-271.27	0.386	19.28	-505.18	0.386	19.28	-213.01	0.386	19.28	-368.67	0.386	19.28	121.24	0.386	19.28	73.3	0.386	19.28	-236.15	0.386	19.28	-303.18	0.386	19.28	-68.12	0.386	19.28	-671.71	0.386	19.28	-271.73	0.386	19.28	-883.79	0.386
1686	0.387	19.32	290.77	0.387	19.32	-79.18	0.387	19.32	-361.48	0.387	19.32	-233	0.387	19.32	-268.6	0.387	19.32	-506.85	0.387	19.32	-211.22	0.387	19.32	-368.55	0.387	19.32	122.07	0.387	19.32	76.74	0.387	19.32	-236.18	0.387	19.32	-298.07	0.387	19.32	-70.28	0.387	19.32	-675.11	0.387	19.32	-270.05	0.387	19.32	-889.43	0.387
1678.8	0.388	19.36	291.99	0.388	19.36	-77.95	0.388	19.36	-364.48	0.388	19.36	-238.96	0.388	19.36	-268.83	0.388	19.36	-509.62	0.388	19.36	-217.35	0.388	19.36	-370.12	0.388	19.36	123.23	0.388	19.36	72.89	0.388	19.36	-237.41	0.388	19.36	-302.02	0.388	19.36	-75.86	0.388	19.36	-673.63	0.388	19.36	-268.09	0.388	19.36	-888.42	0.388
1678.16	0.388	19.4	296.53	0.388	19.4	-83.4	0.388	19.4	-356.58	0.388	19.4	-239.04	0.388	19.4	-262.48	0.388	19.4	-507.07	0.388	19.4	-218.58	0.388	19.4	-375.03	0.388	19.4	119.75	0.388	19.4	74.54	0.388	19.4	-240.3	0.388	19.4	-315.11	0.388	19.4	-72.86	0.388	19.4	-671.81	0.388	19.4	-267.04	0.388	19.4	-892.61	0.388
1678.69	0.389	19.44	298.17	0.389	19.44	-77.19	0.389	19.44	-353.38	0.389	19.44	-238.24	0.389	19.44	-264.13	0.389	19.44	-503.85	0.389	19.44	-210.9	0.389	19.44	-374.27	0.389	19.44	120.34	0.389	19.44	74.67	0.389	19.44	-237.82	0.389	19.44	-308.16	0.389	19.44	-70.03	0.389	19.44	-671.75	0.389	19.44	-267.3	0.389	19.44	-890.69	0.389
1680.25	0.39	19.48	297.6	0.39	19.48	-79.15	0.39	19.48	-356.12	0.39	19.48	-235.5	0.39	19.48	-265.96	0.39	19.48	-503.2	0.39	19.48	-212.14	0.39	19.48	-373.26	0.39	19.48	120.05	0.39	19.48	74.53	0.39	19.48	-238.64	0.39	19.48	-306.7	0.39	19.48	-68.68	0.39	19.48	-673.86	0.39	19.48	-268.51	0.39	19.48	-890.79	0.39
1677.31	0.391	19.52	296.86	0.391	19.52	-76.55	0.391	19.52	-358.13	0.391	19.52	-237.47	0.391	19.52	-269.93	0.391	19.52	-506.53	0.391	19.52	-213.71	0.391	19.52	-372.53	0.391	19.52	124.42	0.391	19.52	75.13	0.391	19.52	-239.1	0.391	19.52	-301.74	0.391	19.52	-68.83	0.391	19.52	-674.91	0.391	19.52	-268.97	0.391	19.52	-891.18	0.391
1682.21	0.392	19.56	291.72	0.392	19.56	-82.51	0.392	19.56	-360.43	0.392	19.56	-239.71	0.392	19.56	-263.9	0.392	19.56	-505.06	0.392	19.56	-213.3	0.392	19.56	-371.21	0.392	19.56	125.6	0.392	19.56	79.22	0.392	19.56	-239.51	0.392	19.56	-306.36	0.392	19.56	-66.22	0.392	19.56	-667.92	0.392	19.56	-263.83	0.392	19.56	-890.61	0.392
1675.86	0.392	19.6	290.93	0.392	19.6	-82.04	0.392	19.6	-360.26	0.392	19.6	-236.38	0.392	19.6	-263.91	0.392	19.6	-503.46	0.392	19.6	-208.48	0.392	19.6	-373	0.392	19.6	117.78	0.392	19.6	78.54	0.392	19.6	-238.79	0.392	19.6	-312.35	0.392	19.6	-67.68	0.392	19.6	-669.44	0.392	19.6	-267.07	0.392	19.6	-894.97	0.392
1678.17	0.393	19.64	290.21	0.393	19.64	-76.14	0.393	19.64	-357.94	0.393	19.64	-238.31	0.393	19.64	-264.7	0.393	19.64	-501.77	0.393	19.64	-206.84	0.393	19.64	-371.09	0.393	19.64	121.09	0.393	19.64	76.18	0.393	19.64	-236.68	0.393	19.64	-308.16	0.393	19.64	-66.35	0.393	19.64	-670.02	0.393	19.64	-266.86	0.393	19.64	-890.15	0.393
1676.73	0.394	19.68	291.51	0.394	19.68	-78.42	0.394	19.68	-357.35	0.394	19.68	-238.14	0.394	19.68	-265.41	0.394	19.68	-500.99	0.394	19.68	-210.02	0.394	19.68	-370.48	0.394	19.68	122.69	0.394	19.68	74.76	0.394	19.68	-237.96	0.394	19.68	-306.06	0.394	19.68	-68.32	0.394	19.68	-672.55	0.394	19.68	-269.59	0.394	19.68	-891.59	0.394
1676.5	0.395	19.72	292.98	0.395	19.72	-80.36	0.395	19.72	-352.52	0.395	19.72	-242.66	0.395	19.72	-260.52	0.395	19.72	-503.3	0.395	19.72	-208.51	0.395	19.72	-374.16	0.395	19.72	124.59	0.395	19.72	78.73	0.395	19.72	-238.77	0.395	19.72	-309.48	0.395	19.72	-67.85	0.395	19.72	-670.13	0.395	19.72	-264.87	0.395	19.72	-889.22	0.395
1674.99	0.396	19.76	292.78	0.396	19.76	-76.1	0.396	19.76	-349.85	0.396	19.76	-237.96	0.396	19.76	-257.4	0.396	19.76	-500.73	0.396	19.76	-203.61	0.396	19.76	-378.26	0.396	19.76	116.41	0.396	19.76	80.48	0.396	19.76	-235.58	0.396	19.76	-312.69	0.396	19.76	-61.56	0.396	19.76	-666.64	0.396	19.76	-264.19	0.396	19.76	-894.92	0.396
1668.98	0.396	19.8	293.52	0.396	19.8	-75.11	0.396	19.8	-354.42	0.396	19.8	-240.87	0.396	19.8	-262.01	0.396	19.8	-500.84	0.396	19.8	-207.54	0.396	19.8	-380.08	0.396	19.8	116.29	0.396	19.8	77.46	0.396	19.8	-236.62	0.396	19.8	-310.82	0.396	19.8	-69.24	0.396	19.8	-670.15	0.396	19.8	-267.78	0.396	19.8	-895.84	0.396
1676.58	0.397	19.84	293.29	0.397	19.84	-74.92	0.397	19.84	-354.29	0.397	19.84	-240.63	0.397	19.84	-260.46	0.397	19.84	-502.24	0.397	19.84	-206.81	0.397	19.84	-375.91	0.397	19.84	118.24	0.397	19.84	77.41	0.397	19.84	-235.22	0.397	19.84	-308.58	0.397	19.84	-66.26	0.397	19.84	-667.96	0.397	19.84	-265.49	0.397	19.84	-892.25	0.397
1676.92	0.398	19.88	291.99	0.398	19.88	-77.83	0.398	19.88	-357.7	0.398	19.88	-240.12	0.398	19.88	-260.8	0.398	19.88	-504.87	0.398	19.88	-209.6	0.398	19.88	-373.51	0.398	19.88	122.25	0.398	19.88	76.65	0.398	19.88	-236.33	0.398	19.88	-308.6	0.398	19.88	-68.26	0.398	19.88	-669.82	0.398	19.88	-264.73	0.398	19.88	-891.24	0.398
1676.68	0.399	19.92	292.94	0.399	19.92	-80.09	0.399	19.92	-354.08	0.399	19.92	-237.31	0.399	19.92	-258.93	0.399	19.92	-504.66	0.399	19.92	-207.67	0.399	19.92	-370.96	0.399	19.92	120.08	0.399	19.92	77.77	0.399	19.92	-235.04	0.399	19.92	-308.66	0.399	19.92	-62.3	0.399	19.92	-665.41	0.399	19.92	-262.22	0.399	19.92	-895.41	0.399
1677.4	0.4	19.96	288.76	0.4	19.96	-76.8	0.4	19.96	-354.17	0.4	19.96	-236.85	0.4	19.96	-264.36	0.4	19.96	-497.97	0.4	19.96	-207.73	0.4	19.96	-372.64	0.4	19.96	119.03	0.4	19.96	79.7	0.4	19.96	-234.64	0.4	19.96	-308.04	0.4	19.96	-63.84	0.4	19.96	-666.11	0.4	19.96	-268.07	0.4	19.96	-894.65	0.4
1672.38	0.396	20	275.48	0.396	20	-86.25	0.396	20	-374.23	0.396	20	-252.17	0.396	20	-281.12	0.396	20	-512.63	0.396	20	-225.16	0.396	20	-383.85	0.396	20	102.83	0.396	20	61.16	0.396	20	-248.81	0.396	20	-313.99	0.396	20	-79.56	0.396	20	-680.93	0.396	20	-283.35	0.396	20	-896.6	0.396
1670.77	0.392	20.04	270.07	0.392	20.04	-82.83	0.392	20.04	-375.75	0.392	20.04	-254.1	0.392	20.04	-282.44	0.392	20.04	-510.67	0.392	20.04	-226.11	0.392	20.04	-386.21	0.392	20.04	95.86	0.392	20.04	57.2	0.392	20.04	-249.24	0.392	20.04	-318.27	0.392	20.04	-78.27	0.392	20.04	-675.66	0.392	20.04	-285.84	0.392	20.04	-897.75	0.392
1674.08	0.388	20.08	268.94	0.388	20.08	-81.23	0.388	20.08	-377.71	0.388	20.08	-252.94	0.388	20.08	-283.71	0.388	20.08	-510.81	0.388	20.08	-228.66	0.388	20.08	-385.52	0.388	20.08	96.46	0.388	20.08	58.23	0.388	20.08	-247.44	0.388	20.08	-315.77	0.388	20.08	-81.87	0.388	20.08	-678.02	0.388	20.08	-287.24	0.388	20.08	-892.94	0.388
1672.85	0.384	20.12	266.7	0.384	20.12	-84.2	0.384	20.12	-381.29	0.384	20.12	-254.71	0.384	20.12	-286.88	0.384	20.12	-515.38	0.384	20.12	-230.68	0.384	20.12	-385.48	0.384	20.12	97.35	0.384	20.12	57.12	0.384	20.12	-252.93	0.384	20.12	-315.46	0.384	20.12	-81.88	0.384	20.12	-680.28	0.384	20.12	-289.25	0.384	20.12	-895.27	0.384
1670.31	0.38	20.16	262.38	0.38	20.16	-86.43	0.38	20.16	-382.41	0.38	20.16	-256.12	0.38	20.16	-290.29	0.38	20.16	-516.18	0.38	20.16	-232.42	0.38	20.16	-387.13	0.38	20.16	94.56	0.38	20.16	56.54	0.38	20.16	-255.22	0.38	20.16	-316.8	0.38	20.16	-87.11	0.38	20.16	-683.14	0.38	20.16	-289.44	0.38	20.16	-897.14	0.38
1670.4	0.376	20.2	263.25	0.376	20.2	-84.81	0.376	20.2	-381.84	0.376	20.2	-258.89	0.376	20.2	-287.77	0.376	20.2	-516.03	0.376	20.2	-231.06	0.376	20.2	-389.73	0.376	20.2	92.51	0.376	20.2	55.37	0.376	20.2	-253.65	0.376	20.2	-320.53	0.376	20.2	-85.35	0.376	20.2	-680.83	0.376	20.2	-288.35	0.376	20.2	-898.32	0.376
1667.65	0.372	20.24	259.32	0.372	20.24	-88.13	0.372	20.24	-387.05	0.372	20.24	-260.19	0.372	20.24	-291.48	0.372	20.24	-517.21	0.372	20.24	-235.6	0.372	20.24	-391.93	0.372	20.24	87.36	0.372	20.24	52.19	0.372	20.24	-254.6	0.372	20.24	-320.91	0.372	20.24	-84.19	0.372	20.24	-683.37	0.372	20.24	-293.46	0.372	20.24	-900.57	0.372
1669.73	0.368	20.28	259.84	0.368	20.28	-86.09	0.368	20.28	-387.33	0.368	20.28	-257.1	0.368	20.28	-292.56	0.368	20.28	-516.41	0.368	20.28	-237.46	0.368	20.28	-389.88	0.368	20.28	90.72	0.368	20.28	54.25	0.368	20.28	-254.73	0.368	20.28	-320.53	0.368	20.28	-87.23	0.368	20.28	-681.98	0.368	20.28	-291.28	0.368	20.28	-897.92	0.368
1668.12	0.364	20.32	258.69	0.364	20.32	-89.74	0.364	20.32	-390.36	0.364	20.32	-257.41	0.364	20.32	-293.46	0.364	20.32	-518.06	0.364	20.32	-239.26	0.364	20.32	-389.48	0.364	20.32	91.46	0.364	20.32	54.9	0.364	20.32	-259.91	0.364	20.32	-322.3	0.364	20.32	-86.73	0.364	20.32	-685.52	0.364	20.32	-292.35	0.364	20.32	-901.01	0.364
1667	0.36	20.36	257.62	0.36	20.36	-89.83	0.36	20.36	-390.97	0.36	20.36	-257.12	0.36	20.36	-292.59	0.36	20.36	-520.32	0.36	20.36	-241.26	0.36	20.36	-390.57	0.36	20.36	90.79	0.36	20.36	55.29	0.36	20.36	-258.3	0.36	20.36	-323.11	0.36	20.36	-92.6	0.36	20.36	-684.67	0.36	20.36	-294.82	0.36	20.36	-903.05	0.36
1667.84	0.356	20.4	258.11	0.356	20.4	-87.92	0.356	20.4	-386.94	0.356	20.4	-258.73	0.356	20.4	-288.69	0.356	20.4	-515.09	0.356	20.4	-236.44	0.356	20.4	-391.69	0.356	20.4	89.23	0.356	20.4	54.76	0.356	20.4	-254.76	0.356	20.4	-320.59	0.356	20.4	-86.79	0.356	20.4	-680.81	0.356	20.4	-295.65	0.356	20.4	-899.48	0.356
1665.87	0.352	20.44	257.92	0.352	20.44	-88.58	0.352	20.44	-388.95	0.352	20.44	-259.72	0.352	20.44	-293.37	0.352	20.44	-517.94	0.352	20.44	-239.47	0.352	20.44	-391.66	0.352	20.44	85.24	0.352	20.44	53.52	0.352	20.44	-255.56	0.352	20.44	-320.31	0.352	20.44	-89.8	0.352	20.44	-683.65	0.352	20.44	-294.97	0.352	20.44	-897.74	0.352
1667.71	0.348	20.48	256.43	0.348	20.48	-89.47	0.348	20.48	-388.87	0.348	20.48	-258.04	0.348	20.48	-294.68	0.348	20.48	-519.79	0.348	20.48	-240.84	0.348	20.48	-391.93	0.348	20.48	85.9	0.348	20.48	53.16	0.348	20.48	-257.23	0.348	20.48	-320.37	0.348	20.48	-88.78	0.348	20.48	-681.77	0.348	20.48	-295.51	0.348	20.48	-898.29	0.348
1666.52	0.344	20.52	255.08	0.344	20.52	-91.5	0.344	20.52	-391.48	0.344	20.52	-257.89	0.344	20.52	-293.89	0.344	20.52	-520.79	0.344	20.52	-240.25	0.344	20.52	-391.4	0.344	20.52	88.13	0.344	20.52	54.19	0.344	20.52	-259.6	0.344	20.52	-322.12	0.344	20.52	-89.97	0.344	20.52	-686.53	0.344	20.52	-295.65	0.344	20.52	-899.91	0.344
1667.14	0.34	20.56	255.6	0.34	20.56	-88.09	0.34	20.56	-389.7	0.34	20.56	-259.29	0.34	20.56	-291.56	0.34	20.56	-520.93	0.34	20.56	-240.48	0.34	20.56	-390.67	0.34	20.56	88.78	0.34	20.56	55.97	0.34	20.56	-257.49	0.34	20.56	-321.74	0.34	20.56	-88.92	0.34	20.56	-682.01	0.34	20.56	-291.37	0.34	20.56	-901.59	0.34
1667.21	0.336	20.6	257.76	0.336	20.6	-86.75	0.336	20.6	-388.2	0.336	20.6	-260.71	0.336	20.6	-292.9	0.336	20.6	-518.29	0.336	20.6	-238.09	0.336	20.6	-389.12	0.336	20.6	85.56	0.336	20.6	55	0.336	20.6	-256.16	0.336	20.6	-320.17	0.336	20.6	-87.19	0.336	20.6	-680.82	0.336	20.6	-294.42	0.336	20.6	-898.77	0.336
1666.29	0.332	20.64	254.78	0.332	20.64	-87.05	0.332	20.64	-392.37	0.332	20.64	-259.93	0.332	20.64	-297.12	0.332	20.64	-522.03	0.332	20.64	-241.98	0.332	20.64	-391.39	0.332	20.64	83.37	0.332	20.64	51.07	0.332	20.64	-259.05	0.332	20.64	-321.5	0.332	20.64	-90.88	0.332	20.64	-682.33	0.332	20.64	-295.33	0.332	20.64	-898.77	0.332
1667.94	0.328	20.68	254.13	0.328	20.68	-88.8	0.328	20.68	-388.75	0.328	20.68	-257.83	0.328	20.68	-295.55	0.328	20.68	-521.76	0.328	20.68	-241.59	0.328	20.68	-390.2	0.328	20.68	86.15	0.328	20.68	54.07	0.328	20.68	-260.62	0.328	20.68	-317.83	0.328	20.68	-92.53	0.328	20.68	-681.63	0.328	20.68	-294.36	0.328	20.68	-896.76	0.328
1662.72	0.324	20.72	254.45	0.324	20.72	-90.6	0.324	20.72	-389.59	0.324	20.72	-259.72	0.324	20.72	-294.27	0.324	20.72	-523.31	0.324	20.72	-243.38	0.324	20.72	-391.74	0.324	20.72	84.45	0.324	20.72	51.5	0.324	20.72	-263.34	0.324	20.72	-321.13	0.324	20.72	-93.54	0.324	20.72	-682.8	0.324	20.72	-293.83	0.324	20.72	-901.62	0.324
1665.11	0.32	20.76	252.55	0.32	20.76	-89.03	0.32	20.76	-388.14	0.32	20.76	-262.69	0.32	20.76	-295.72	0.32	20.76	-522.28	0.32	20.76	-241.76	0.32	20.76	-392.16	0.32	20.76	83.73	0.32	20.76	53.5	0.32	20.76	-259	0.32	20.76	-324.27	0.32	20.76	-92.19	0.32	20.76	-683.55	0.32	20.76	-295.14	0.32	20.76	-903.54	0.32
1665.75	0.316	20.8	257.19	0.316	20.8	-85.6	0.316	20.8	-386.39	0.316	20.8	-261.76	0.316	20.8	-296.11	0.316	20.8	-519.45	0.316	20.8	-241.07	0.316	20.8	-390.72	0.316	20.8	83.76	0.316	20.8	53.88	0.316	20.8	-257.96	0.316	20.8	-320.98	0.316	20.8	-89.83	0.316	20.8	-683.74	0.316	20.8	-294.69	0.316	20.8	-901.29	0.316
1666.28	0.312	20.84	254.22	0.312	20.84	-88.33	0.312	20.84	-392.82	0.312	20.84	-265.53	0.312	20.84	-295.76	0.312	20.84	-522.52	0.312	20.84	-243.59	0.312	20.84	-392.13	0.312	20.84	85.47	0.312	20.84	52.65	0.312	20.84	-259.35	0.312	20.84	-319.53	0.312	20.84	-91.03	0.312	20.84	-685.62	0.312	20.84	-294.83	0.312	20.84	-903.35	0.312
1665.99	0.308	20.88	254.68	0.308	20.88	-89.81	0.308	20.88	-391.03	0.308	20.88	-260.86	0.308	20.88	-297.59	0.308	20.88	-523.23	0.308	20.88	-243.09	0.308	20.88	-391.91	0.308	20.88	85.81	0.308	20.88	55.16	0.308	20.88	-260.52	0.308	20.88	-319.98	0.308	20.88	-91.52	0.308	20.88	-684.61	0.308	20.88	-294.39	0.308	20.88	-901.7	0.308
1666.2	0.304	20.92	254.53	0.304	20.92	-90.33	0.304	20.92	-390.26	0.304	20.92	-261.66	0.304	20.92	-292.81	0.304	20.92	-521.96	0.304	20.92	-241.71	0.304	20.92	-394.9	0.304	20.92	86.37	0.304	20.92	54.81	0.304	20.92	-261.5	0.304	20.92	-325.24	0.304	20.92	-93.75	0.304	20.92	-684.12	0.304	20.92	-293.74	0.304	20.92	-903.62	0.304
1664.18	0.3	20.96	257.53	0.3	20.96	-87.16	0.3	20.96	-386.79	0.3	20.96	-259.67	0.3	20.96	-293.74	0.3	20.96	-519.67	0.3	20.96	-237.77	0.3	20.96	-395.52	0.3	20.96	86.01	0.3	20.96	55.75	0.3	20.96	-258.89	0.3	20.96	-323.6	0.3	20.96	-91.11	0.3	20.96	-681.02	0.3	20.96	-291	0.3	20.96	-900.57	0.3
1666.8	0.296	21	258.81	0.296	21	-85.88	0.296	21	-388.49	0.296	21	-258.97	0.296	21	-293.61	0.296	21	-518.66	0.296	21	-238.44	0.296	21	-394.79	0.296	21	87.21	0.296	21	55.19	0.296	21	-256.62	0.296	21	-320.35	0.296	21	-88.28	0.296	21	-680.1	0.296	21	-291.66	0.296	21	-899.36	0.296
1667.07	0.292	21.04	258.56	0.292	21.04	-89.19	0.292	21.04	-389.77	0.292	21.04	-258.71	0.292	21.04	-296.91	0.292	21.04	-523.5	0.292	21.04	-244.23	0.292	21.04	-395.37	0.292	21.04	85.33	0.292	21.04	51.43	0.292	21.04	-261.02	0.292	21.04	-320.35	0.292	21.04	-92.72	0.292	21.04	-684.31	0.292	21.04	-294.22	0.292	21.04	-901.34	0.292
1668.51	0.288	21.08	253.53	0.288	21.08	-87.88	0.288	21.08	-389.44	0.288	21.08	-257.02	0.288	21.08	-294.05	0.288	21.08	-522.12	0.288	21.08	-241.35	0.288	21.08	-392.22	0.288	21.08	87.75	0.288	21.08	54.54	0.288	21.08	-258.34	0.288	21.08	-319.99	0.288	21.08	-91.77	0.288	21.08	-684.81	0.288	21.08	-290.68	0.288	21.08	-901.15	0.288
1664.26	0.284	21.12	257.87	0.284	21.12	-87.57	0.284	21.12	-386	0.284	21.12	-260.14	0.284	21.12	-293.95	0.284	21.12	-522.04	0.284	21.12	-239.51	0.284	21.12	-394.18	0.284	21.12	88.24	0.284	21.12	55.27	0.284	21.12	-257.03	0.284	21.12	-323.57	0.284	21.12	-88.84	0.284	21.12	-684.79	0.284	21.12	-289.93	0.284	21.12	-902.93	0.284
1666.17	0.28	21.16	256	0.28	21.16	-87.43	0.28	21.16	-387.76	0.28	21.16	-262.78	0.28	21.16	-293.68	0.28	21.16	-519.71	0.28	21.16	-239.21	0.28	21.16	-395.85	0.28	21.16	87	0.28	21.16	50.82	0.28	21.16	-255.79	0.28	21.16	-323.03	0.28	21.16	-87.97	0.28	21.16	-684.11	0.28	21.16	-291.13	0.28	21.16	-902.91	0.28
1664.39	0.276	21.2	256.4	0.276	21.2	-85.91	0.276	21.2	-389.26	0.276	21.2	-259.22	0.276	21.2	-293.9	0.276	21.2	-519.23	0.276	21.2	-240.15	0.276	21.2	-392.38	0.276	21.2	87.45	0.276	21.2	53.71	0.276	21.2	-255.74	0.276	21.2	-321.14	0.276	21.2	-86.84	0.276	21.2	-680.82	0.276	21.2	-291.65	0.276	21.2	-900.64	0.276
1669.41	0.272	21.24	255.74	0.272	21.24	-90.28	0.272	21.24	-392.53	0.272	21.24	-256.26	0.272	21.24	-297.78	0.272	21.24	-522.05	0.272	21.24	-243.76	0.272	21.24	-391.62	0.272	21.24	87.39	0.272	21.24	51.07	0.272	21.24	-259.92	0.272	21.24	-321.33	0.272	21.24	-89.73	0.272	21.24	-683.2	0.272	21.24	-290.82	0.272	21.24	-899.29	0.272
1663.08	0.268	21.28	255.09	0.268	21.28	-90.27	0.268	21.28	-391.46	0.268	21.28	-256.82	0.268	21.28	-295.23	0.268	21.28	-518.39	0.268	21.28	-240.87	0.268	21.28	-390.76	0.268	21.28	89.94	0.268	21.28	53.41	0.268	21.28	-260.34	0.268	21.28	-320.72	0.268	21.28	-89.52	0.268	21.28	-683.71	0.268	21.28	-293.33	0.268	21.28	-901.31	0.268
1665.18	0.264	21.32	253.31	0.264	21.32	-88.96	0.264	21.32	-389.32	0.264	21.32	-259.95	0.264	21.32	-295.16	0.264	21.32	-518.32	0.264	21.32	-239.97	0.264	21.32	-392.03	0.264	21.32	87.23	0.264	21.32	52.88	0.264	21.32	-260.33	0.264	21.32	-321.63	0.264	21.32	-90.12	0.264	21.32	-683.54	0.264	21.32	-294.21	0.264	21.32	-901.37	0.264
1664.04	0.26	21.36	254.11	0.26	21.36	-86.35	0.26	21.36	-388.66	0.26	21.36	-258.19	0.26	21.36	-294.13	0.26	21.36	-516.84	0.26	21.36	-236.25	0.26	21.36	-392.55	0.26	21.36	85.77	0.26	21.36	52.86	0.26	21.36	-256.6	0.26	21.36	-320.19	0.26	21.36	-88.4	0.26	21.36	-681.4	0.26	21.36	-294.57	0.26	21.36	-900.96	0.26
1669.04	0.256	21.4	256.61	0.256	21.4	-86.2	0.256	21.4	-389.98	0.256	21.4	-256.96	0.256	21.4	-294.8	0.256	21.4	-518.73	0.256	21.4	-240.43	0.256	21.4	-391.05	0.256	21.4	86.62	0.256	21.4	50.91	0.256	21.4	-257.75	0.256	21.4	-319.15	0.256	21.4	-88.92	0.256	21.4	-682.88	0.256	21.4	-291.27	0.256	21.4	-900.58	0.256
1666.2	0.252	21.44	254.09	0.252	21.44	-90.86	0.252	21.44	-391.57	0.252	21.44	-257.99	0.252	21.44	-299.45	0.252	21.44	-520.91	0.252	21.44	-243.12	0.252	21.44	-392.73	0.252	21.44	87.65	0.252	21.44	50.22	0.252	21.44	-258.91	0.252	21.44	-319.89	0.252	21.44	-91.99	0.252	21.44	-687.47	0.252	21.44	-293.09	0.252	21.44	-901.06	0.252
1665.22	0.248	21.48	254.98	0.248	21.48	-86.83	0.248	21.48	-387.94	0.248	21.48	-257.27	0.248	21.48	-297.5	0.248	21.48	-517.41	0.248	21.48	-239.27	0.248	21.48	-390.83	0.248	21.48	87.68	0.248	21.48	53.78	0.248	21.48	-259.27	0.248	21.48	-318.89	0.248	21.48	-89.63	0.248	21.48	-685.61	0.248	21.48	-292.67	0.248	21.48	-900.57	0.248
1665.55	0.244	21.52	253.38	0.244	21.52	-87.23	0.244	21.52	-387.47	0.244	21.52	-261.53	0.244	21.52	-297.47	0.244	21.52	-517.62	0.244	21.52	-239.43	0.244	21.52	-392.62	0.244	21.52	86	0.244	21.52	54.56	0.244	21.52	-258.6	0.244	21.52	-320.26	0.244	21.52	-89.84	0.244	21.52	-683.08	0.244	21.52	-294.17	0.244	21.52	-901.82	0.244
1662.4	0.24	21.56	254.44	0.24	21.56	-88.78	0.24	21.56	-386.69	0.24	21.56	-261.18	0.24	21.56	-297.49	0.24	21.56	-515.45	0.24	21.56	-238.39	0.24	21.56	-393.51	0.24	21.56	84.97	0.24	21.56	53.57	0.24	21.56	-257.71	0.24	21.56	-320.97	0.24	21.56	-89.96	0.24	21.56	-683.13	0.24	21.56	-296.68	0.24	21.56	-902.22	0.24
1669.55	0.236	21.6	257.64	0.236	21.6	-88.3	0.236	21.6	-387.93	0.236	21.6	-258.74	0.236	21.6	-298.17	0.236	21.6	-518.03	0.236	21.6	-241.13	0.236	21.6	-390.66	0.236	21.6	87.24	0.236	21.6	53.94	0.236	21.6	-260.58	0.236	21.6	-319.27	0.236	21.6	-91.42	0.236	21.6	-683.24	0.236	21.6	-295.71	0.236	21.6	-900.17	0.236
1663.59	0.232	21.64	256.68	0.232	21.64	-88.04	0.232	21.64	-389.44	0.232	21.64	-259.49	0.232	21.64	-297.61	0.232	21.64	-521.66	0.232	21.64	-242.41	0.232	21.64	-391.97	0.232	21.64	88.18	0.232	21.64	55.18	0.232	21.64	-260.95	0.232	21.64	-323.1	0.232	21.64	-94.31	0.232	21.64	-684.82	0.232	21.64	-296.21	0.232	21.64	-901.15	0.232
1666.24	0.228	21.68	256.34	0.228	21.68	-88.92	0.228	21.68	-388.07	0.228	21.68	-259.8	0.228	21.68	-294.77	0.228	21.68	-519.83	0.228	21.68	-241.21	0.228	21.68	-392.61	0.228	21.68	87.65	0.228	21.68	55.63	0.228	21.68	-261.36	0.228	21.68	-321.62	0.228	21.68	-90.96	0.228	21.68	-682.55	0.228	21.68	-294.38	0.228	21.68	-902.23	0.228
1663.35	0.224	21.72	253.19	0.224	21.72	-87.3	0.224	21.72	-390.84	0.224	21.72	-262.56	0.224	21.72	-295.55	0.224	21.72	-517.07	0.224	21.72	-238.16	0.224	21.72	-396.46	0.224	21.72	86.8	0.224	21.72	54.88	0.224	21.72	-261.07	0.224	21.72	-321.74	0.224	21.72	-89.48	0.224	21.72	-682.64	0.224	21.72	-294.8	0.224	21.72	-903.2	0.224
1667.11	0.22	21.76	253.78	0.22	21.76	-87.53	0.22	21.76	-390.72	0.22	21.76	-262.57	0.22	21.76	-295.68	0.22	21.76	-515.89	0.22	21.76	-241.08	0.22	21.76	-393.71	0.22	21.76	84.65	0.22	21.76	54.04	0.22	21.76	-261	0.22	21.76	-320.17	0.22	21.76	-89.95	0.22	21.76	-680.01	0.22	21.76	-295.66	0.22	21.76	-900.92	0.22
1664.97	0.216	21.8	255.54	0.216	21.8	-89.37	0.216	21.8	-391.24	0.216	21.8	-258.6	0.216	21.8	-296.3	0.216	21.8	-518.62	0.216	21.8	-242.77	0.216	21.8	-390.29	0.216	21.8	86.1	0.216	21.8	54.51	0.216	21.8	-261.19	0.216	21.8	-318.6	0.216	21.8	-89.61	0.216	21.8	-682.4	0.216	21.8	-296.33	0.216	21.8	-899.66	0.216
1663.69	0.212	21.84	253.16	0.212	21.84	-93.56	0.212	21.84	-389.99	0.212	21.84	-259.43	0.212	21.84	-294.98	0.212	21.84	-518.13	0.212	21.84	-242.05	0.212	21.84	-390.99	0.212	21.84	87.05	0.212	21.84	51.56	0.212	21.84	-262.55	0.212	21.84	-321.3	0.212	21.84	-89.38	0.212	21.84	-685.95	0.212	21.84	-295.25	0.212	21.84	-903.13	0.212
1662.89	0.208	21.88	255.57	0.208	21.88	-87.33	0.208	21.88	-387.43	0.208	21.88	-257.18	0.208	21.88	-293.57	0.208	21.88	-516.21	0.208	21.88	-239.02	0.208	21.88	-389.15	0.208	21.88	87.88	0.208	21.88	55.7	0.208	21.88	-257.93	0.208	21.88	-318.82	0.208	21.88	-89	0.208	21.88	-682.25	0.208	21.88	-292.94	0.208	21.88	-899.99	0.208
1662.75	0.204	21.92	251.17	0.204	21.92	-86.57	0.204	21.92	-386.99	0.204	21.92	-256.22	0.204	21.92	-293.31	0.204	21.92	-516.15	0.204	21.92	-236.38	0.204	21.92	-391.66	0.204	21.92	85.8	0.204	21.92	54.03	0.204	21.92	-257.22	0.204	21.92	-320.36	0.204	21.92	-90.07	0.204	21.92	-682.53	0.204	21.92	-293.6	0.204	21.92	-900.99	0.204
1663.76	0.2	21.96	252.67	0.2	21.96	-87.21	0.2	21.96	-389.93	0.2	21.96	-258.96	0.2	21.96	-295.02	0.2	21.96	-516.82	0.2	21.96	-240.5	0.2	21.96	-390.16	0.2	21.96	84.61	0.2	21.96	54.39	0.2	21.96	-257.18	0.2	21.96	-316.89	0.2	21.96	-91.37	0.2	21.96	-683.16	0.2	21.96	-292.88	0.2	21.96	-900.04	0.2
1663.61	0.196	22	254.72	0.196	22	-87.74	0.196	22	-385.48	0.196	22	-256.59	0.196	22	-293.61	0.196	22	-515.93	0.196	22	-238.77	0.196	22	-389.08	0.196	22	86.07	0.196	22	55.95	0.196	22	-257.61	0.196	22	-314.98	0.196	22	-91.46	0.196	22	-682.27	0.196	22	-294.48	0.196	22	-898.68	0.196
1664.54	0.192	22.04	254.18	0.192	22.04	-90.95	0.192	22.04	-385.05	0.192	22.04	-257.48	0.192	22.04	-294.9	0.192	22.04	-518.38	0.192	22.04	-240.5	0.192	22.04	-389.47	0.192	22.04	86.3	0.192	22.04	56.39	0.192	22.04	-260.48	0.192	22.04	-318.39	0.192	22.04	-89.56	0.192	22.04	-683.68	0.192	22.04	-293.33	0.192	22.04	-901.85	0.192
1664.39	0.188	22.08	253.89	0.188	22.08	-87.11	0.188	22.08	-384.69	0.188	22.08	-257.62	0.188	22.08	-291.92	0.188	22.08	-514.84	0.188	22.08	-238.46	0.188	22.08	-388.65	0.188	22.08	88.54	0.188	22.08	56.94	0.188	22.08	-257.71	0.188	22.08	-321.12	0.188	22.08	-88.02	0.188	22.08	-681.96	0.188	22.08	-292.69	0.188	22.08	-900.94	0.188
1665.21	0.184	22.12	253.69	0.184	22.12	-89.33	0.184	22.12	-385.33	0.184	22.12	-261.31	0.184	22.12	-293.19	0.184	22.12	-516.78	0.184	22.12	-240.35	0.184	22.12	-391.19	0.184	22.12	85.18	0.184	22.12	55.58	0.184	22.12	-257.41	0.184	22.12	-321.27	0.184	22.12	-90.31	0.184	22.12	-682.04	0.184	22.12	-295.13	0.184	22.12	-902.75	0.184
1668.11	0.18	22.16	253.77	0.18	22.16	-88.16	0.18	22.16	-388.16	0.18	22.16	-258.05	0.18	22.16	-295.19	0.18	22.16	-517.06	0.18	22.16	-239.62	0.18	22.16	-387.92	0.18	22.16	87.07	0.18	22.16	53.14	0.18	22.16	-257.42	0.18	22.16	-316.2	0.18	22.16	-90.44	0.18	22.16	-684.29	0.18	22.16	-295.84	0.18	22.16	-899.4	0.18
1664.97	0.176	22.2	257.19	0.176	22.2	-88.77	0.176	22.2	-386.06	0.176	22.2	-256.51	0.176	22.2	-294.61	0.176	22.2	-517.05	0.176	22.2	-236.91	0.176	22.2	-387.55	0.176	22.2	88.37	0.176	22.2	55.95	0.176	22.2	-257.63	0.176	22.2	-316.64	0.176	22.2	-90.64	0.176	22.2	-681.22	0.176	22.2	-294.71	0.176	22.2	-899.8	0.176
1668.43	0.172	22.24	257.34	0.172	22.24	-89.68	0.172	22.24	-385.99	0.172	22.24	-257.22	0.172	22.24	-294.81	0.172	22.24	-518.12	0.172	22.24	-236.92	0.172	22.24	-387.72	0.172	22.24	85.66	0.172	22.24	55.99	0.172	22.24	-259.16	0.172	22.24	-320.09	0.172	22.24	-91.34	0.172	22.24	-682.54	0.172	22.24	-292.62	0.172	22.24	-900.97	0.172
1663.8	0.168	22.28	256.23	0.168	22.28	-86.18	0.168	22.28	-382.4	0.168	22.28	-257.61	0.168	22.28	-289.59	0.168	22.28	-513.05	0.168	22.28	-234.6	0.168	22.28	-387.8	0.168	22.28	87.46	0.168	22.28	56.81	0.168	22.28	-255.87	0.168	22.28	-318.81	0.168	22.28	-88.26	0.168	22.28	-677.7	0.168	22.28	-291.91	0.168	22.28	-900.25	0.168
1669.17	0.164	22.32	254.11	0.164	22.32	-89.26	0.164	22.32	-383.73	0.164	22.32	-257.76	0.164	22.32	-291.86	0.164	22.32	-515.03	0.164	22.32	-238.51	0.164	22.32	-389.03	0.164	22.32	86.47	0.164	22.32	54.23	0.164	22.32	-256.47	0.164	22.32	-319.37	0.164	22.32	-91.75	0.164	22.32	-681.8	0.164	22.32	-293.23	0.164	22.32	-900.23	0.164
1667.02	0.16	22.36	255.64	0.16	22.36	-90.06	0.16	22.36	-385.47	0.16	22.36	-254.34	0.16	22.36	-294.65	0.16	22.36	-518.04	0.16	22.36	-241.47	0.16	22.36	-390.01	0.16	22.36	86.53	0.16	22.36	53	0.16	22.36	-259.85	0.16	22.36	-315.92	0.16	22.36	-92.73	0.16	22.36	-684.1	0.16	22.36	-296.67	0.16	22.36	-901.45	0.16
1667.85	0.156	22.4	259.82	0.156	22.4	-90.7	0.156	22.4	-384.01	0.156	22.4	-253.26	0.156	22.4	-293.87	0.156	22.4	-517	0.156	22.4	-240.85	0.156	22.4	-386.9	0.156	22.4	88.39	0.156	22.4	56.22	0.156	22.4	-258.49	0.156	22.4	-316.94	0.156	22.4	-92.21	0.156	22.4	-682.16	0.156	22.4	-294.82	0.156	22.4	-898.86	0.156
1662.6	0.152	22.44	257.48	0.152	22.44	-90.8	0.152	22.44	-383.64	0.152	22.44	-256.18	0.152	22.44	-294.39	0.152	22.44	-516.81	0.152	22.44	-241.04	0.152	22.44	-388.41	0.152	22.44	87.1	0.152	22.44	55.37	0.152	22.44	-259.19	0.152	22.44	-320.83	0.152	22.44	-91.39	0.152	22.44	-683.24	0.152	22.44	-294.36	0.152	22.44	-898.77	0.152
1667.3	0.148	22.48	256.19	0.148	22.48	-89.38	0.148	22.48	-381.99	0.148	22.48	-257.31	0.148	22.48	-294.3	0.148	22.48	-514.29	0.148	22.48	-237.02	0.148	22.48	-391.07	0.148	22.48	87.45	0.148	22.48	53.95	0.148	22.48	-255.18	0.148	22.48	-320.72	0.148	22.48	-90.38	0.148	22.48	-680.53	0.148	22.48	-292.44	0.148	22.48	-899.84	0.148
1665.8	0.144	22.52	254.5	0.144	22.52	-87.83	0.144	22.52	-384.18	0.144	22.52	-255.29	0.144	22.52	-295.34	0.144	22.52	-517.59	0.144	22.52	-238.62	0.144	22.52	-391.92	0.144	22.52	85.96	0.144	22.52	51.11	0.144	22.52	-257.71	0.144	22.52	-318.6	0.144	22.52	-91.56	0.144	22.52	-683.65	0.144	22.52	-293.84	0.144	22.52	-897.96	0.144
1667.62	0.14	22.56	257.25	0.14	22.56	-89.22	0.14	22.56	-384.85	0.14	22.56	-253.62	0.14	22.56	-292.69	0.14	22.56	-517.21	0.14	22.56	-238	0.14	22.56	-388.52	0.14	22.56	88.45	0.14	22.56	53.34	0.14	22.56	-259.13	0.14	22.56	-315.79	0.14	22.56	-92.07	0.14	22.56	-681.83	0.14	22.56	-293.9	0.14	22.56	-896.54	0.14
1669.23	0.136	22.6	260	0.136	22.6	-88.75	0.136	22.6	-383.13	0.136	22.6	-252.54	0.136	22.6	-290.91	0.136	22.6	-514.66	0.136	22.6	-237.9	0.136	22.6	-387.83	0.136	22.6	89.2	0.136	22.6	55.78	0.136	22.6	-257.43	0.136	22.6	-317.77	0.136	22.6	-89.32	0.136	22.6	-681.71	0.136	22.6	-292.58	0.136	22.6	-898.06	0.136
1665.16	0.132	22.64	258.35	0.132	22.64	-88.87	0.132	22.64	-383.77	0.132	22.64	-254.12	0.132	22.64	-289.75	0.132	22.64	-515.67	0.132	22.64	-236.54	0.132	22.64	-389.41	0.132	22.64	88.54	0.132	22.64	56.55	0.132	22.64	-255.3	0.132	22.64	-318.87	0.132	22.64	-90.43	0.132	22.64	-682.02	0.132	22.64	-293.74	0.132	22.64	-900.72	0.132
1669.01	0.128	22.68	258.82	0.128	22.68	-85.61	0.128	22.68	-380.99	0.128	22.68	-255.5	0.128	22.68	-288.98	0.128	22.68	-512.43	0.128	22.68	-237.22	0.128	22.68	-388.08	0.128	22.68	88.53	0.128	22.68	58.37	0.128	22.68	-253.83	0.128	22.68	-316.62	0.128	22.68	-86.86	0.128	22.68	-679.92	0.128	22.68	-290.31	0.128	22.68	-896.71	0.128
1666.36	0.124	22.72	256.66	0.124	22.72	-87.84	0.124	22.72	-382.87	0.124	22.72	-254.13	0.124	22.72	-294.52	0.124	22.72	-515.18	0.124	22.72	-237.45	0.124	22.72	-388.18	0.124	22.72	88.93	0.124	22.72	55.18	0.124	22.72	-256.12	0.124	22.72	-317.3	0.124	22.72	-88.87	0.124	22.72	-681.77	0.124	22.72	-291.52	0.124	22.72	-897.32	0.124
1667.24	0.12	22.76	257.32	0.12	22.76	-88.5	0.12	22.76	-386.27	0.12	22.76	-253.8	0.12	22.76	-293.03	0.12	22.76	-515.67	0.12	22.76	-237.69	0.12	22.76	-386.33	0.12	22.76	89.86	0.12	22.76	55.78	0.12	22.76	-256.34	0.12	22.76	-319.88	0.12	22.76	-91.18	0.12	22.76	-683.91	0.12	22.76	-289.66	0.12	22.76	-897.4	0.12
1669.89	0.116	22.8	258.35	0.116	22.8	-87	0.116	22.8	-384.15	0.116	22.8	-252.93	0.116	22.8	-290.03	0.116	22.8	-514.83	0.116	22.8	-238	0.116	22.8	-385.63	0.116	22.8	91.49	0.116	22.8	56.7	0.116	22.8	-255.03	0.116	22.8	-318.92	0.116	22.8	-88.39	0.116	22.8	-681.46	0.116	22.8	-291.37	0.116	22.8	-896.63	0.116
1667.8	0.112	22.84	256.19	0.112	22.84	-87.76	0.112	22.84	-384.22	0.112	22.84	-257.38	0.112	22.84	-290.91	0.112	22.84	-516.23	0.112	22.84	-233.74	0.112	22.84	-386.92	0.112	22.84	88.17	0.112	22.84	57.53	0.112	22.84	-253.64	0.112	22.84	-320.53	0.112	22.84	-88.45	0.112	22.84	-681.93	0.112	22.84	-290.16	0.112	22.84	-898.77	0.112
1665.83	0.108	22.88	257.15	0.108	22.88	-85.69	0.108	22.88	-383.15	0.108	22.88	-255.08	0.108	22.88	-292.94	0.108	22.88	-514.74	0.108	22.88	-236.69	0.108	22.88	-388.9	0.108	22.88	88	0.108	22.88	56.68	0.108	22.88	-254.13	0.108	22.88	-318.58	0.108	22.88	-90.51	0.108	22.88	-678.96	0.108	22.88	-291.6	0.108	22.88	-897.35	0.108
1665.65	0.104	22.92	256.67	0.104	22.92	-87.16	0.104	22.92	-383.56	0.104	22.92	-255.9	0.104	22.92	-294.83	0.104	22.92	-516.59	0.104	22.92	-235.37	0.104	22.92	-389.57	0.104	22.92	88.34	0.104	22.92	55.74	0.104	22.92	-257.38	0.104	22.92	-317.49	0.104	22.92	-92.01	0.104	22.92	-683.66	0.104	22.92	-293.52	0.104	22.92	-896.93	0.104
1666.93	0.1	22.96	258.62	0.1	22.96	-87.36	0.1	22.96	-384.22	0.1	22.96	-254.03	0.1	22.96	-294.41	0.1	22.96	-515.36	0.1	22.96	-234.64	0.1	22.96	-387.1	0.1	22.96	90.49	0.1	22.96	57.51	0.1	22.96	-257.12	0.1	22.96	-318.4	0.1	22.96	-90.23	0.1	22.96	-681.93	0.1	22.96	-292.32	0.1	22.96	-896.39	0.1
1666.14	0.096	23	260.64	0.096	23	-86.94	0.096	23	-381.68	0.096	23	-254.58	0.096	23	-290.93	0.096	23	-513.35	0.096	23	-233.6	0.096	23	-387.93	0.096	23	91.9	0.096	23	57.83	0.096	23	-253.98	0.096	23	-318.26	0.096	23	-88.01	0.096	23	-679.84	0.096	23	-287.28	0.096	23	-897.64	0.096
1663.75	0.092	23.04	258.89	0.092	23.04	-87.25	0.092	23.04	-383.75	0.092	23.04	-255.02	0.092	23.04	-288.77	0.092	23.04	-513.9	0.092	23.04	-238.19	0.092	23.04	-389.58	0.092	23.04	89.46	0.092	23.04	55.56	0.092	23.04	-253.09	0.092	23.04	-319.42	0.092	23.04	-85.65	0.092	23.04	-680.69	0.092	23.04	-289.56	0.092	23.04	-898.85	0.092
1666.94	0.088	23.08	259.19	0.088	23.08	-84.78	0.088	23.08	-381.31	0.088	23.08	-254.03	0.088	23.08	-287.34	0.088	23.08	-514.22	0.088	23.08	-235.8	0.088	23.08	-388.38	0.088	23.08	89.69	0.088	23.08	55.66	0.088	23.08	-251.89	0.088	23.08	-316.34	0.088	23.08	-86.68	0.088	23.08	-678.78	0.088	23.08	-288.56	0.088	23.08	-896.84	0.088
1665.14	0.084	23.12	258.66	0.084	23.12	-86.18	0.084	23.12	-384.05	0.084	23.12	-253.4	0.084	23.12	-290.18	0.084	23.12	-517.45	0.084	23.12	-238.48	0.084	23.12	-387.72	0.084	23.12	89.54	0.084	23.12	54.4	0.084	23.12	-256.26	0.084	23.12	-320.19	0.084	23.12	-89.69	0.084	23.12	-682.42	0.084	23.12	-293.59	0.084	23.12	-895.27	0.084
1663.56	0.08	23.16	261.4	0.08	23.16	-88.47	0.08	23.16	-383.98	0.08	23.16	-253.26	0.08	23.16	-294.07	0.08	23.16	-517.73	0.08	23.16	-239.16	0.08	23.16	-388.21	0.08	23.16	90.74	0.08	23.16	54.13	0.08	23.16	-257.28	0.08	23.16	-319.79	0.08	23.16	-91.62	0.08	23.16	-681.08	0.08	23.16	-292.37	0.08	23.16	-898.77	0.08
1664.43	0.076	23.2	262.95	0.076	23.2	-84.75	0.076	23.2	-380.71	0.076	23.2	-255.48	0.076	23.2	-289.6	0.076	23.2	-516.52	0.076	23.2	-233.81	0.076	23.2	-389.29	0.076	23.2	91.8	0.076	23.2	56.64	0.076	23.2	-254.2	0.076	23.2	-318.21	0.076	23.2	-87.22	0.076	23.2	-680.02	0.076	23.2	-288.21	0.076	23.2	-899.19	0.076
1664.12	0.072	23.24	260.7	0.072	23.24	-83.42	0.072	23.24	-382.43	0.072	23.24	-256.3	0.072	23.24	-290.31	0.072	23.24	-514.08	0.072	23.24	-236.79	0.072	23.24	-389.44	0.072	23.24	90.08	0.072	23.24	55.8	0.072	23.24	-253.32	0.072	23.24	-320.67	0.072	23.24	-86.78	0.072	23.24	-680.88	0.072	23.24	-287.86	0.072	23.24	-898.13	0.072
1664.49	0.068	23.28	260.95	0.068	23.28	-84.7	0.068	23.28	-382.28	0.068	23.28	-255.77	0.068	23.28	-289.85	0.068	23.28	-515.87	0.068	23.28	-235.95	0.068	23.28	-389.49	0.068	23.28	90.17	0.068	23.28	56.64	0.068	23.28	-252.7	0.068	23.28	-316.42	0.068	23.28	-89.35	0.068	23.28	-682.04	0.068	23.28	-290.13	0.068	23.28	-896.91	0.068
1667.02	0.064	23.32	261.59	0.064	23.32	-86.99	0.064	23.32	-383.69	0.064	23.32	-252.89	0.064	23.32	-292.28	0.064	23.32	-517.16	0.064	23.32	-237.54	0.064	23.32	-388.47	0.064	23.32	90.37	0.064	23.32	56.16	0.064	23.32	-255.71	0.064	23.32	-321.52	0.064	23.32	-89.47	0.064	23.32	-683.53	0.064	23.32	-291.73	0.064	23.32	-897.94	0.064
1668.33	0.06	23.36	264.12	0.06	23.36	-86.5	0.06	23.36	-380.84	0.06	23.36	-253.02	0.06	23.36	-290.17	0.06	23.36	-516.42	0.06	23.36	-235.72	0.06	23.36	-386.77	0.06	23.36	90.74	0.06	23.36	58.48	0.06	23.36	-253.81	0.06	23.36	-319.93	0.06	23.36	-87.34	0.06	23.36	-682.57	0.06	23.36	-290.42	0.06	23.36	-898.11	0.06
1668.64	0.056	23.4	261.05	0.056	23.4	-85.57	0.056	23.4	-378.78	0.056	23.4	-253.3	0.056	23.4	-287.72	0.056	23.4	-515.12	0.056	23.4	-234.24	0.056	23.4	-388.19	0.056	23.4	91.12	0.056	23.4	58.46	0.056	23.4	-253.06	0.056	23.4	-319.53	0.056	23.4	-85.44	0.056	23.4	-679.17	0.056	23.4	-288.69	0.056	23.4	-897.57	0.056
1668.06	0.052	23.44	261.21	0.052	23.44	-84.92	0.052	23.44	-380.18	0.052	23.44	-255.63	0.052	23.44	-289.27	0.052	23.44	-514.05	0.052	23.44	-234.44	0.052	23.44	-387.76	0.052	23.44	89.47	0.052	23.44	55.95	0.052	23.44	-250.26	0.052	23.44	-317.7	0.052	23.44	-86.89	0.052	23.44	-678.8	0.052	23.44	-289.7	0.052	23.44	-899.46	0.052
1668.63	0.048	23.48	261.46	0.048	23.48	-87.25	0.048	23.48	-380.71	0.048	23.48	-253.04	0.048	23.48	-287.72	0.048	23.48	-514.01	0.048	23.48	-233.94	0.048	23.48	-388.14	0.048	23.48	91.21	0.048	23.48	55.61	0.048	23.48	-253.54	0.048	23.48	-314.95	0.048	23.48	-84.58	0.048	23.48	-678.46	0.048	23.48	-289.76	0.048	23.48	-894.85	0.048
1666.18	0.044	23.52	261.44	0.044	23.52	-88.22	0.044	23.52	-382.24	0.044	23.52	-251.99	0.044	23.52	-291.34	0.044	23.52	-515.98	0.044	23.52	-234.22	0.044	23.52	-388.72	0.044	23.52	93.7	0.044	23.52	54.75	0.044	23.52	-254.49	0.044	23.52	-318.58	0.044	23.52	-87.13	0.044	23.52	-681.69	0.044	23.52	-289.37	0.044	23.52	-897.49	0.044
1666.55	0.04	23.56	261.95	0.04	23.56	-88.74	0.04	23.56	-380.69	0.04	23.56	-254.48	0.04	23.56	-290.15	0.04	23.56	-514.39	0.04	23.56	-232.79	0.04	23.56	-390.11	0.04	23.56	92.73	0.04	23.56	54.62	0.04	23.56	-254.72	0.04	23.56	-318.21	0.04	23.56	-85.92	0.04	23.56	-681.13	0.04	23.56	-287.25	0.04	23.56	-899.72	0.04
1667.1	0.036	23.6	262.19	0.036	23.6	-85.77	0.036	23.6	-377.83	0.036	23.6	-252.55	0.036	23.6	-289.02	0.036	23.6	-512.04	0.036	23.6	-230.88	0.036	23.6	-389.72	0.036	23.6	91.79	0.036	23.6	56.45	0.036	23.6	-251.87	0.036	23.6	-317.94	0.036	23.6	-83.92	0.036	23.6	-680.89	0.036	23.6	-287.29	0.036	23.6	-898.34	0.036
1668.23	0.032	23.64	260.63	0.032	23.64	-84.51	0.032	23.64	-380.66	0.032	23.64	-253.76	0.032	23.64	-288.35	0.032	23.64	-514.33	0.032	23.64	-232	0.032	23.64	-390.69	0.032	23.64	90.32	0.032	23.64	53.87	0.032	23.64	-250.86	0.032	23.64	-317.27	0.032	23.64	-86.01	0.032	23.64	-681.38	0.032	23.64	-290.65	0.032	23.64	-896.81	0.032
1668.6	0.028	23.68	262.04	0.028	23.68	-85.13	0.028	23.68	-382.02	0.028	23.68	-251.46	0.028	23.68	-289.12	0.028	23.68	-516.75	0.028	23.68	-233.17	0.028	23.68	-387.06	0.028	23.68	92.4	0.028	23.68	54.98	0.028	23.68	-253.18	0.028	23.68	-316.09	0.028	23.68	-86.41	0.028	23.68	-681.21	0.028	23.68	-290.63	0.028	23.68	-894.56	0.028
1668.29	0.024	23.72	263.54	0.024	23.72	-86.13	0.024	23.72	-380.46	0.024	23.72	-253.53	0.024	23.72	-289.34	0.024	23.72	-516.5	0.024	23.72	-232.88	0.024	23.72	-387.06	0.024	23.72	93.13	0.024	23.72	56.27	0.024	23.72	-251.95	0.024	23.72	-318.78	0.024	23.72	-86.63	0.024	23.72	-682.78	0.024	23.72	-287.91	0.024	23.72	-897.88	0.024
1667.98	0.02	23.76	264.26	0.02	23.76	-85.64	0.02	23.76	-378.64	0.02	23.76	-252.02	0.02	23.76	-286	0.02	23.76	-515.7	0.02	23.76	-231.67	0.02	23.76	-386.15	0.02	23.76	96.69	0.02	23.76	58.83	0.02	23.76	-251.01	0.02	23.76	-318.09	0.02	23.76	-82.04	0.02	23.76	-680.95	0.02	23.76	-285.06	0.02	23.76	-896.39	0.02
1667.83	0.016	23.8	261.88	0.016	23.8	-82.65	0.016	23.8	-376.02	0.016	23.8	-252.39	0.016	23.8	-287.99	0.016	23.8	-513.78	0.016	23.8	-229.38	0.016	23.8	-384.75	0.016	23.8	93.46	0.016	23.8	57.78	0.016	23.8	-249.42	0.016	23.8	-316.51	0.016	23.8	-82.35	0.016	23.8	-679.54	0.016	23.8	-284.49	0.016	23.8	-895.94	0.016
1670.13	0.012	23.84	260.13	0.012	23.84	-84.16	0.012	23.84	-379	0.012	23.84	-252.06	0.012	23.84	-290.28	0.012	23.84	-514.48	0.012	23.84	-235.36	0.012	23.84	-388.38	0.012	23.84	91.86	0.012	23.84	55.33	0.012	23.84	-251.99	0.012	23.84	-315.87	0.012	23.84	-84.8	0.012	23.84	-682.34	0.012	23.84	-287.31	0.012	23.84	-893.43	0.012
1670.65	0.008	23.88	263.66	0.008	23.88	-84.34	0.008	23.88	-379.41	0.008	23.88	-249.78	0.008	23.88	-289.64	0.008	23.88	-514.62	0.008	23.88	-233.21	0.008	23.88	-385.87	0.008	23.88	93.26	0.008	23.88	57.88	0.008	23.88	-250.78	0.008	23.88	-315.04	0.008	23.88	-84.9	0.008	23.88	-681	0.008	23.88	-286.97	0.008	23.88	-893.33	0.008
1669.64	0.004	23.92	263.97	0.004	23.92	-85.14	0.004	23.92	-377.99	0.004	23.92	-251.83	0.004	23.92	-287.69	0.004	23.92	-515.95	0.004	23.92	-232.21	0.004	23.92	-387.33	0.004	23.92	93.32	0.004	23.92	56.31	0.004	23.92	-252.66	0.004	23.92	-318.11	0.004	23.92	-84.73	0.004	23.92	-682.83	0.004	23.92	-288.28	0.004	23.92	-897.35	0.004
1669	0	23.96	264.44	0	23.96	-84.37	0	23.96	-377.33	0	23.96	-255.99	0	23.96	-287.2	0	23.96	-514.52	0	23.96	-232.59	0	23.96	-387.57	0	23.96	94.31	0	23.96	57.83	0	23.96	-252.49	0	23.96	-319.14	0	23.96	-84.4	0	23.96	-681.11	0	23.96	-286.84	0	23.96	-898.24	0
1669	0	24	264.44	0	24	-84.37	0	24	-377.33	0	24	-255.99	0	24	-287.2	0	24	-514.52	0	24	-232.59	0	24	-387.57	0	24	94.31	0	24	57.83	0	24	-252.49	0	24	-319.14	0	24	-84.4	0	24	-681.11	0	24	-286.84	0	24	-898.24	0
1669	0	24.04	264.44	0	24.04	-84.37	0	24.04	-377.33	0	24.04	-255.99	0	24.04	-287.2	0	24.04	-514.52	0	24.04	-232.59	0	24.04	-387.57	0	24.04	94.31	0	24.04	57.83	0	24.04	-252.49	0	24.04	-319.14	0	24.04	-84.4	0	24.04	-681.11	0	24.04	-286.84	0	24.04	-898.24	0
1669	0	24.08	264.44	0	24.08	-84.37	0	24.08	-377.33	0	24.08	-255.99	0	24.08	-287.2	0	24.08	-514.52	0	24.08	-232.59	0	24.08	-387.57	0	24.08	94.31	0	24.08	57.83	0	24.08	-252.49	0	24.08	-319.14	0	24.08	-84.4	0	24.08	-681.11	0	24.08	-286.84	0	24.08	-898.24	0
1669	0	24.12	264.44	0	24.12	-84.37	0	24.12	-377.33	0	24.12	-255.99	0	24.12	-287.2	0	24.12	-514.52	0	24.12	-232.59	0	24.12	-387.57	0	24.12	94.31	0	24.12	57.83	0	24.12	-252.49	0	24.12	-319.14	0	24.12	-84.4	0	24.12	-681.11	0	24.12	-286.84	0	24.12	-898.24	0
1669	0	24.16	264.44	0	24.16	-84.37	0	24.16	-377.33	0	24.16	-255.99	0	24.16	-287.2	0	24.16	-514.52	0	24.16	-232.59	0	24.16	-387.57	0	24.16	94.31	0	24.16	57.83	0	24.16	-252.49	0	24.16	-319.14	0	24.16	-84.4	0	24.16	-681.11	0	24.16	-286.84	0	24.16	-898.24	0
1669	0	24.2	264.44	0	24.2	-84.37	0	24.2	-377.33	0	24.2	-255.99	0	24.2	-287.2	0	24.2	-514.52	0	24.2	-232.59	0	24.2	-387.57	0	24.2	94.31	0	24.2	57.83	0	24.2	-252.49	0	24.2	-319.14	0	24.2	-84.4	0	24.2	-681.11	0	24.2	-286.84	0	24.2	-898.24	0
1669	0	24.24	264.44	0	24.24	-84.37	0	24.24	-377.33	0	24.24	-255.99	0	24.24	-287.2	0	24.24	-514.52	0	24.24	-232.59	0	24.24	-387.57	0	24.24	94.31	0	24.24	57.83	0	24.24	-252.49	0	24.24	-319.14	0	24.24	-84.4	0	24.24	-681.11	0	24.24	-286.84	0	24.24	-898.24	0
1669	0	24.28	264.44	0	24.28	-84.37	0	24.28	-377.33	0	24.28	-255.99	0	24.28	-287.2	0	24.28	-514.52	0	24.28	-232.59	0	24.28	-387.57	0	24.28	94.31	0	24.28	57.83	0	24.28	-252.49	0	24.28	-319.14	0	24.28	-84.4	0	24.28	-681.11	0	24.28	-286.84	0	24.28	-898.24	0
1669	0	24.32	264.44	0	24.32	-84.37	0	24.32	-377.33	0	24.32	-255.99	0	24.32	-287.2	0	24.32	-514.52	0	24.32	-232.59	0	24.32	-387.57	0	24.32	94.31	0	24.32	57.83	0	24.32	-252.49	0	24.32	-319.14	0	24.32	-84.4	0	24.32	-681.11	0	24.32	-286.84	0	24.32	-898.24	0
1669	0	24.36	264.44	0	24.36	-84.37	0	24.36	-377.33	0	24.36	-255.99	0	24.36	-287.2	0	24.36	-514.52	0	24.36	-232.59	0	24.36	-387.57	0	24.36	94.31	0	24.36	57.83	0	24.36	-252.49	0	24.36	-319.14	0	24.36	-84.4	0	24.36	-681.11	0	24.36	-286.84	0	24.36	-898.24	0
1669	0	24.4	264.44	0	24.4	-84.37	0	24.4	-377.33	0	24.4	-255.99	0	24.4	-287.2	0	24.4	-514.52	0	24.4	-232.59	0	24.4	-387.57	0	24.4	94.31	0	24.4	57.83	0	24.4	-252.49	0	24.4	-319.14	0	24.4	-84.4	0	24.4	-681.11	0	24.4	-286.84	0	24.4	-898.24	0
1669	0	24.44	264.44	0	24.44	-84.37	0	24.44	-377.33	0	24.44	-255.99	0	24.44	-287.2	0	24.44	-514.52	0	24.44	-232.59	0	24.44	-387.57	0	24.44	94.31	0	24.44	57.83	0	24.44	-252.49	0	24.44	-319.14	0	24.44	-84.4	0	24.44	-681.11	0	24.44	-286.84	0	24.44	-898.24	0
1669	0	24.48	264.44	0	24.48	-84.37	0	24.48	-377.33	0	24.48	-255.99	0	24.48	-287.2	0	24.48	-514.52	0	24.48	-232.59	0	24.48	-387.57	0	24.48	94.31	0	24.48	57.83	0	24.48	-252.49	0	24.48	-319.14	0	24.48	-84.4	0	24.48	-681.11	0	24.48	-286.84	0	24.48	-898.24	0
1669	0	24.52	264.44	0	24.52	-84.37	0	24.52	-377.33	0	24.52	-255.99	0	24.52	-287.2	0	24.52	-514.52	0	24.52	-232.59	0	24.52	-387.57	0	24.52	94.31	0	24.52	57.83	0	24.52	-252.49	0	24.52	-319.14	0	24.52	-84.4	0	24.52	-681.11	0	24.52	-286.84	0	24.52	-898.24	0
1669	0	24.56	264.44	0	24.56	-84.37	0	24.56	-377.33	0	24.56	-255.99	0	24.56	-287.2	0	24.56	-514.52	0	24.56	-232.59	0	24.56	-387.57	0	24.56	94.31	0	24.56	57.83	0	24.56	-252.49	0	24.56	-319.14	0	24.56	-84.4	0	24.56	-681.11	0	24.56	-286.84	0	24.56	-898.24	0
1669	0	24.6	264.44	0	24.6	-84.37	0	24.6	-377.33	0	24.6	-255.99	0	24.6	-287.2	0	24.6	-514.52	0	24.6	-232.59	0	24.6	-387.57	0	24.6	94.31	0	24.6	57.83	0	24.6	-252.49	0	24.6	-319.14	0	24.6	-84.4	0	24.6	-681.11	0	24.6	-286.84	0	24.6	-898.24	0
1669	0	24.64	264.44	0	24.64	-84.37	0	24.64	-377.33	0	24.64	-255.99	0	24.64	-287.2	0	24.64	-514.52	0	24.64	-232.59	0	24.64	-387.57	0	24.64	94.31	0	24.64	57.83	0	24.64	-252.49	0	24.64	-319.14	0	24.64	-84.4	0	24.64	-681.11	0	24.64	-286.84	0	24.64	-898.24	0
1669	0	24.68	264.44	0	24.68	-84.37	0	24.68	-377.33	0	24.68	-255.99	0	24.68	-287.2	0	24.68	-514.52	0	24.68	-232.59	0	24.68	-387.57	0	24.68	94.31	0	24.68	57.83	0	24.68	-252.49	0	24.68	-319.14	0	24.68	-84.4	0	24.68	-681.11	0	24.68	-286.84	0	24.68	-898.24	0
1669	0	24.72	264.44	0	24.72	-84.37	0	24.72	-377.33	0	24.72	-255.99	0	24.72	-287.2	0	24.72	-514.52	0	24.72	-232.59	0	24.72	-387.57	0	24.72	94.31	0	24.72	57.83	0	24.72	-252.49	0	24.72	-319.14	0	24.72	-84.4	0	24.72	-681.11	0	24.72	-286.84	0	24.72	-898.24	0
1669	0	24.76	264.44	0	24.76	-84.37	0	24.76	-377.33	0	24.76	-255.99	0	24.76	-287.2	0	24.76	-514.52	0	24.76	-232.59	0	24.76	-387.57	0	24.76	94.31	0	24.76	57.83	0	24.76	-252.49	0	24.76	-319.14	0	24.76	-84.4	0	24.76	-681.11	0	24.76	-286.84	0	24.76	-898.24	0
1669	0	24.8	264.44	0	24.8	-84.37	0	24.8	-377.33	0	24.8	-255.99	0	24.8	-287.2	0	24.8	-514.52	0	24.8	-232.59	0	24.8	-387.57	0	24.8	94.31	0	24.8	57.83	0	24.8	-252.49	0	24.8	-319.14	0	24.8	-84.4	0	24.8	-681.11	0	24.8	-286.84	0	24.8	-898.24	0
1669	0	24.84	264.44	0	24.84	-84.37	0	24.84	-377.33	0	24.84	-255.99	0	24.84	-287.2	0	24.84	-514.52	0	24.84	-232.59	0	24.84	-387.57	0	24.84	94.31	0	24.84	57.83	0	24.84	-252.49	0	24.84	-319.14	0	24.84	-84.4	0	24.84	-681.11	0	24.84	-286.84	0	24.84	-898.24	0
1669	0	24.88	264.44	0	24.88	-84.37	0	24.88	-377.33	0	24.88	-255.99	0	24.88	-287.2	0	24.88	-514.52	0	24.88	-232.59	0	24.88	-387.57	0	24.88	94.31	0	24.88	57.83	0	24.88	-252.49	0	24.88	-319.14	0	24.88	-84.4	0	24.88	-681.11	0	24.88	-286.84	0	24.88	-898.24	0
1669	0	24.92	264.44	0	24.92	-84.37	0	24.92	-377.33	0	24.92	-255.99	0	24.92	-287.2	0	24.92	-514.52	0	24.92	-232.59	0	24.92	-387.57	0	24.92	94.31	0	24.92	57.83	0	24.92	-252.49	0	24.92	-319.14	0	24.92	-84.4	0	24.92	-681.11	0	24.92	-286.84	0	24.92	-898.24	0
1669	0	24.96	264.44	0	24.96	-84.37	0	24.96	-377.33	0	24.96	-255.99	0	24.96	-287.2	0	24.96	-514.52	0	24.96	-232.59	0	24.96	-387.57	0	24.96	94.31	0	24.96	57.83	0	24.96	-252.49	0	24.96	-319.14	0	24.96	-84.4	0	24.96	-681.11	0	24.96	-286.84	0	24.96	-898.24	0
1669	0	25	264.44	0	25	-84.37	0	25	-377.33	0	25	-255.99	0	25	-287.2	0	25	-514.52	0	25	-232.59	0	25	-387.57	0	25	94.31	0	25	57.83	0	25	-252.49	0	25	-319.14	0	25	-84.4	0	25	-681.11	0	25	-286.84	0	25	-898.24	0
1669	0	25.04	264.44	0	25.04	-84.37	0	25.04	-377.33	0	25.04	-255.99	0	25.04	-287.2	0	25.04	-514.52	0	25.04	-232.59	0	25.04	-387.57	0	25.04	94.31	0	25.04	57.83	0	25.04	-252.49	0	25.04	-319.14	0	25.04	-84.4	0	25.04	-681.11	0	25.04	-286.84	0	25.04	-898.24	0
1669	0	25.08	264.44	0	25.08	-84.37	0	25.08	-377.33	0	25.08	-255.99	0	25.08	-287.2	0	25.08	-514.52	0	25.08	-232.59	0	25.08	-387.57	0	25.08	94.31	0	25.08	57.83	0	25.08	-252.49	0	25.08	-319.14	0	25.08	-84.4	0	25.08	-681.11	0	25.08	-286.84	0	25.08	-898.24	0
[truncated: 250 more columns]

## Sheet: Raw Data_Mod
240318_Lap_100uA_Rep_60s_01	240318_Lap_100uA_Rep_60s_01	240318_Lap_100uA_Rep_60s_01	240318_Lap_100uA_Rep_60s_02	240318_Lap_100uA_Rep_60s_02	240318_Lap_100uA_Rep_60s_02	240318_Lap_100uA_Rep_60s_03	240318_Lap_100uA_Rep_60s_03	240318_Lap_100uA_Rep_60s_03	240318_Lap_100uA_Rep_60s_04	240318_Lap_100uA_Rep_60s_04	240318_Lap_100uA_Rep_60s_04	240318_Lap_100uA_Rep_60s_05	240318_Lap_100uA_Rep_60s_05	240318_Lap_100uA_Rep_60s_05	240318_Lap_100uA_Rep_60s_06	240318_Lap_100uA_Rep_60s_06	240318_Lap_100uA_Rep_60s_06	240318_Lap_100uA_Rep_60s_07	240318_Lap_100uA_Rep_60s_07	240318_Lap_100uA_Rep_60s_07	240318_Lap_100uA_Rep_60s_08	240318_Lap_100uA_Rep_60s_08	240318_Lap_100uA_Rep_60s_08	240318_Lap_100uA_Rep_60s_09	240318_Lap_100uA_Rep_60s_09	240318_Lap_100uA_Rep_60s_09	240318_Lap_100uA_Rep_60s_10	240318_Lap_100uA_Rep_60s_10	240318_Lap_100uA_Rep_60s_10	240318_Lap_100uA_Rep_60s_11	240318_Lap_100uA_Rep_60s_11	240318_Lap_100uA_Rep_60s_11	240318_Lap_100uA_Rep_60s_12	240318_Lap_100uA_Rep_60s_12	240318_Lap_100uA_Rep_60s_12	240318_Lap_100uA_Rep_60s_13	240318_Lap_100uA_Rep_60s_13	240318_Lap_100uA_Rep_60s_13	240318_Lap_100uA_Rep_60s_14	240318_Lap_100uA_Rep_60s_14	240318_Lap_100uA_Rep_60s_14	240318_Lap_100uA_Rep_60s_15	240318_Lap_100uA_Rep_60s_15	240318_Lap_100uA_Rep_60s_15	240318_Lap_100uA_Rep_60s_16	240318_Lap_100uA_Rep_60s_16	240318_Lap_100uA_Rep_60s_16	240318_Lap_100uA_Rep_60s_17	240318_Lap_100uA_Rep_60s_17
Force	Distance	Time	Force	Distance	Time	Force	Distance	Time	Force	Distance	Time	Force	Distance	Time	Force	Distance	Time	Force	Distance	Time	Force	Distance	Time	Force	Distance	Time	Force	Distance	Time	Force	Distance	Time	Force	Distance	Time	Force	Distance	Time	Force	Distance	Time	Force	Distance	Time	Force	Distance	Time	Force	Distance
mN	mm	sec	mN	mm	sec	mN	mm	sec	mN	mm	sec	mN	mm	sec	mN	mm	sec	mN	mm	sec	mN	mm	sec	mN	mm	sec	mN	mm	sec	mN	mm	sec	mN	mm	sec	mN	mm	sec	mN	mm	sec	mN	mm	sec	mN	mm	sec	mN	mm
5913.84			679.79			5408.95			546.845			5489.43			498.977			8147.75			337.095			6867.75			641.656			4973.33			780.517			7226.81			958.615			6746.95			749.022			6953.96
76.72	0	0	87.5	0	0	90.55	0	0	31.73	0	0	130.73	0	0	66.91	0	0	104.81	0	0	37.52	0	0	103.27	0	0	99.89	0	0	97.21	0	0	83.48	0	0	115.13	0	0	86.91	0	0	106.19	0	0	70.94	0	0	123.62	0
135.75	0.001	0.04	155.39	0.001	0.04	197.09	0.001	0.04	93.64	0.001	0.04	196.76	0.001	0.04	124.98	0.001	0.04	211.17	0.001	0.04	87.96	0.001	0.04	201.86	0.001	0.04	156.02	0.001	0.04	193.51	0.001	0.04	162.15	0.001	0.04	200.8	0.001	0.04	172.13	0.001	0.04	217.08	0.001	0.04	143.86	0.001	0.04	219.95	0.001
162.92	0.002	0.08	186.28	0.002	0.08	236.93	0.002	0.08	101.47	0.002	0.08	251.56	0.002	0.08	139.66	0.002	0.08	258.16	0.002	0.08	87.05	0.002	0.08	244.97	0.002	0.08	190.43	0.002	0.08	236.18	0.002	0.08	187.35	0.002	0.08	248.57	0.002	0.08	202.65	0.002	0.08	263.1	0.002	0.08	171.59	0.002	0.08	271.02	0.002
189.27	0.003	0.12	207.86	0.003	0.12	259.23	0.003	0.12	118.36	0.003	0.12	279.25	0.003	0.12	158.41	0.003	0.12	284.16	0.003	0.12	95.71	0.003	0.12	283.44	0.003	0.12	217.38	0.003	0.12	270.91	0.003	0.12	218.83	0.003	0.12	284.6	0.003	0.12	231.23	0.003	0.12	293.9	0.003	0.12	194.61	0.003	0.12	297.73	0.003
212.37	0.004	0.16	240.33	0.004	0.16	310.47	0.004	0.16	131.46	0.004	0.16	318.84	0.004	0.16	169.73	0.004	0.16	327.06	0.004	0.16	102.97	0.004	0.16	314.96	0.004	0.16	242.86	0.004	0.16	308.81	0.004	0.16	242.72	0.004	0.16	316.16	0.004	0.16	265.41	0.004	0.16	335.49	0.004	0.16	224.22	0.004	0.16	341.54	0.004
243.99	0.004	0.2	269.92	0.004	0.2	346.72	0.004	0.2	151.2	0.004	0.2	360.71	0.004	0.2	192.4	0.004	0.2	380.38	0.004	0.2	115.93	0.004	0.2	367.24	0.004	0.2	274.89	0.004	0.2	358.61	0.004	0.2	283.81	0.004	0.2	368.58	0.004	0.2	306.51	0.004	0.2	388.7	0.004	0.2	261.37	0.004	0.2	395.02	0.004
276.77	0.005	0.24	308	0.005	0.24	402.4	0.005	0.24	158.42	0.005	0.24	407.73	0.005	0.24	193.92	0.005	0.24	429.58	0.005	0.24	119.05	0.005	0.24	413.26	0.005	0.24	305.99	0.005	0.24	396.02	0.005	0.24	307.48	0.005	0.24	412.13	0.005	0.24	336.61	0.005	0.24	436.93	0.005	0.24	282.93	0.005	0.24	447.12	0.005
303.61	0.006	0.28	329.72	0.006	0.28	424.76	0.006	0.28	166.84	0.006	0.28	452.51	0.006	0.28	209.62	0.006	0.28	466.88	0.006	0.28	120.14	0.006	0.28	457.95	0.006	0.28	336.09	0.006	0.28	436.91	0.006	0.28	333.89	0.006	0.28	459.63	0.006	0.28	365.43	0.006	0.28	480.44	0.006	0.28	310.11	0.006	0.28	488.16	0.006
334.5	0.007	0.32	358.92	0.007	0.32	471.25	0.007	0.32	172.78	0.007	0.32	492.22	0.007	0.32	212.3	0.007	0.32	502.1	0.007	0.32	118.18	0.007	0.32	495.04	0.007	0.32	363.36	0.007	0.32	475.34	0.007	0.32	359.52	0.007	0.32	497.12	0.007	0.32	396.18	0.007	0.32	515.85	0.007	0.32	329.11	0.007	0.32	527.62	0.007
355.29	0.008	0.36	384.05	0.008	0.36	505.29	0.008	0.36	181.94	0.008	0.36	527.39	0.008	0.36	218.92	0.008	0.36	545.85	0.008	0.36	123.11	0.008	0.36	530.1	0.008	0.36	380.61	0.008	0.36	516.69	0.008	0.36	383.09	0.008	0.36	528.25	0.008	0.36	427.36	0.008	0.36	557.91	0.008	0.36	355.5	0.008	0.36	567.16	0.008
387.48	0.008	0.4	414.12	0.008	0.4	551.24	0.008	0.4	188.38	0.008	0.4	563.32	0.008	0.4	223.74	0.008	0.4	592.52	0.008	0.4	125.38	0.008	0.4	570.69	0.008	0.4	407.91	0.008	0.4	553.22	0.008	0.4	411.49	0.008	0.4	573.57	0.008	0.4	459.84	0.008	0.4	604.78	0.008	0.4	376.48	0.008	0.4	615.75	0.008
410.42	0.009	0.44	440.82	0.009	0.44	585.78	0.009	0.44	182.07	0.009	0.44	605.32	0.009	0.44	223.25	0.009	0.44	630.59	0.009	0.44	121.52	0.009	0.44	614.95	0.009	0.44	431.16	0.009	0.44	590.65	0.009	0.44	425.77	0.009	0.44	613.17	0.009	0.44	483.8	0.009	0.44	647.46	0.009	0.44	393.55	0.009	0.44	659.93	0.009
439.51	0.01	0.48	458.53	0.01	0.48	607.23	0.01	0.48	184.89	0.01	0.48	643.13	0.01	0.48	225.59	0.01	0.48	661.37	0.01	0.48	117.47	0.01	0.48	650.87	0.01	0.48	456.22	0.01	0.48	622.14	0.01	0.48	441.93	0.01	0.48	652.42	0.01	0.48	504.84	0.01	0.48	679.55	0.01	0.48	403.48	0.01	0.48	692.55	0.01
465.78	0.011	0.52	488.21	0.011	0.52	658.12	0.011	0.52	184.72	0.011	0.52	682.3	0.011	0.52	228.41	0.011	0.52	699.72	0.011	0.52	117.06	0.011	0.52	684.3	0.011	0.52	477.7	0.011	0.52	663.68	0.011	0.52	462.73	0.011	0.52	684.21	0.011	0.52	536.83	0.011	0.52	714.62	0.011	0.52	423.33	0.011	0.52	729.04	0.011
493.12	0.012	0.56	513.55	0.012	0.56	690.25	0.012	0.56	182.55	0.012	0.56	717.45	0.012	0.56	230.83	0.012	0.56	744.7	0.012	0.56	122.04	0.012	0.56	729.17	0.012	0.56	499.09	0.012	0.56	707.96	0.012	0.56	483.28	0.012	0.56	726.65	0.012	0.56	566.15	0.012	0.56	767.48	0.012	0.56	442.54	0.012	0.56	779.2	0.012
531.85	0.012	0.6	551.99	0.012	0.6	754.56	0.012	0.6	187.45	0.012	0.6	774.41	0.012	0.6	230.77	0.012	0.6	810.41	0.012	0.6	123.28	0.012	0.6	780.4	0.012	0.6	532.02	0.012	0.6	757.26	0.012	0.6	506.8	0.012	0.6	781.05	0.012	0.6	605.43	0.012	0.6	822.79	0.012	0.6	459.19	0.012	0.6	840.05	0.012
562.82	0.013	0.64	580.11	0.013	0.64	785.29	0.013	0.64	180.83	0.013	0.64	820.15	0.013	0.64	232.35	0.013	0.64	851.06	0.013	0.64	123.15	0.013	0.64	834.53	0.013	0.64	560.33	0.013	0.64	800.97	0.013	0.64	521.77	0.013	0.64	834.5	0.013	0.64	630.04	0.013	0.64	878.55	0.013	0.64	472.73	0.013	0.64	888.39	0.013
594.16	0.014	0.68	603.08	0.014	0.68	821.79	0.014	0.68	176.02	0.014	0.68	861.82	0.014	0.68	222.43	0.014	0.68	886.34	0.014	0.68	116.02	0.014	0.68	870.45	0.014	0.68	578.54	0.014	0.68	835.05	0.014	0.68	528.15	0.014	0.68	868.78	0.014	0.68	652.21	0.014	0.68	904.88	0.014	0.68	472.04	0.014	0.68	927.35	0.014
614.6	0.015	0.72	624.64	0.015	0.72	859.97	0.015	0.72	168.82	0.015	0.72	893.67	0.015	0.72	221.78	0.015	0.72	923.63	0.015	0.72	117.59	0.015	0.72	903.21	0.015	0.72	597.84	0.015	0.72	879.44	0.015	0.72	537.88	0.015	0.72	901.76	0.015	0.72	677.44	0.015	0.72	945.38	0.015	0.72	480.12	0.015	0.72	958.03	0.015
641.25	0.016	0.76	649.1	0.016	0.76	894.07	0.016	0.76	164.07	0.016	0.76	925.81	0.016	0.76	207.99	0.016	0.76	963.2	0.016	0.76	113.37	0.016	0.76	939.61	0.016	0.76	613.68	0.016	0.76	908.45	0.016	0.76	539.97	0.016	0.76	936.56	0.016	0.76	696.56	0.016	0.76	984.34	0.016	0.76	474.67	0.016	0.76	1003.35	0.016
671.2	0.016	0.8	678.44	0.016	0.8	941.26	0.016	0.8	158.36	0.016	0.8	974.14	0.016	0.8	205.17	0.016	0.8	1016.92	0.016	0.8	113.86	0.016	0.8	984.2	0.016	0.8	633.52	0.016	0.8	953.25	0.016	0.8	542.85	0.016	0.8	985.56	0.016	0.8	725.16	0.016	0.8	1037.85	0.016	0.8	474.84	0.016	0.8	1051.58	0.016
703.47	0.017	0.84	702.33	0.017	0.84	970.45	0.017	0.84	158.6	0.017	0.84	1020.57	0.017	0.84	196.65	0.017	0.84	1048.41	0.017	0.84	110.51	0.017	0.84	1033.54	0.017	0.84	659.78	0.017	0.84	988.27	0.017	0.84	537.07	0.017	0.84	1031.18	0.017	0.84	739.37	0.017	0.84	1079.54	0.017	0.84	464.97	0.017	0.84	1097.6	0.017
735.25	0.018	0.88	718.75	0.018	0.88	1015.09	0.018	0.88	155.61	0.018	0.88	1059.72	0.018	0.88	191.88	0.018	0.88	1096.89	0.018	0.88	108.37	0.018	0.88	1070.55	0.018	0.88	671.06	0.018	0.88	1033.62	0.018	0.88	532.42	0.018	0.88	1068.8	0.018	0.88	767.87	0.018	0.88	1113.57	0.018	0.88	455.26	0.018	0.88	1136.61	0.018
761.01	0.019	0.92	740	0.019	0.92	1054.39	0.019	0.92	160.55	0.019	0.92	1097.43	0.019	0.92	192.79	0.019	0.92	1134.31	0.019	0.92	112.61	0.019	0.92	1117.4	0.019	0.92	690.72	0.019	0.92	1075.52	0.019	0.92	525.33	0.019	0.92	1110.29	0.019	0.92	789.53	0.019	0.92	1163.04	0.019	0.92	447.12	0.019	0.92	1178.33	0.019
792.62	0.02	0.96	762.87	0.02	0.96	1099.89	0.02	0.96	156.47	0.02	0.96	1141.97	0.02	0.96	183.29	0.02	0.96	1189.67	0.02	0.96	106.07	0.02	0.96	1152.63	0.02	0.96	701.54	0.02	0.96	1119.82	0.02	0.96	509.21	0.02	0.96	1153.16	0.02	0.96	814.33	0.02	0.96	1210.12	0.02	0.96	427.87	0.02	0.96	1231.56	0.02
829.68	0.02	1	791.06	0.02	1	1149.69	0.02	1	156.88	0.02	1	1194.02	0.02	1	184.09	0.02	1	1241.08	0.02	1	108.89	0.02	1	1213.39	0.02	1	723.58	0.02	1	1164.75	0.02	1	493.31	0.02	1	1207.91	0.02	1	836.83	0.02	1	1270.07	0.02	1	417.27	0.02	1	1288.48	0.02
860.35	0.021	1.04	806.44	0.021	1.04	1180.34	0.021	1.04	152.16	0.021	1.04	1240.85	0.021	1.04	176.1	0.021	1.04	1276.07	0.021	1.04	99.77	0.021	1.04	1252.41	0.021	1.04	736.72	0.021	1.04	1202.01	0.021	1.04	466.81	0.021	1.04	1249.68	0.021	1.04	850.42	0.021	1.04	1302.58	0.021	1.04	385.23	0.021	1.04	1328.8	0.021
887.37	0.022	1.08	821.33	0.022	1.08	1216.45	0.022	1.08	148.18	0.022	1.08	1267.83	0.022	1.08	171.44	0.022	1.08	1314.79	0.022	1.08	97.43	0.022	1.08	1290.33	0.022	1.08	740.58	0.022	1.08	1238.58	0.022	1.08	445.24	0.022	1.08	1283.99	0.022	1.08	863	0.022	1.08	1339.37	0.022	1.08	361.59	0.022	1.08	1360.07	0.022
908.6	0.023	1.12	834.45	0.023	1.12	1250.74	0.023	1.12	142.9	0.023	1.12	1305.91	0.023	1.12	164.92	0.023	1.12	1350.43	0.023	1.12	98.82	0.023	1.12	1322.21	0.023	1.12	745.14	0.023	1.12	1277.45	0.023	1.12	418.55	0.023	1.12	1312.86	0.023	1.12	870.58	0.023	1.12	1374.84	0.023	1.12	330.88	0.023	1.12	1399.85	0.023
941.25	0.024	1.16	852.45	0.024	1.16	1297.92	0.024	1.16	132.52	0.024	1.16	1340.39	0.024	1.16	156.28	0.024	1.16	1399.75	0.024	1.16	95.23	0.024	1.16	1361.41	0.024	1.16	744.64	0.024	1.16	1312.35	0.024	1.16	396.22	0.024	1.16	1359.72	0.024	1.16	877.17	0.024	1.16	1426.78	0.024	1.16	307.1	0.024	1.16	1445.02	0.024
977.68	0.024	1.2	879.27	0.024	1.2	1339.28	0.024	1.2	128.09	0.024	1.2	1405.8	0.024	1.2	153.66	0.024	1.2	1450.17	0.024	1.2	96.3	0.024	1.2	1427.95	0.024	1.2	760.63	0.024	1.2	1366.21	0.024	1.2	375.85	0.024	1.2	1416.4	0.024	1.2	884.84	0.024	1.2	1481.77	0.024	1.2	282.5	0.024	1.2	1509.72	0.024
1018.49	0.025	1.24	893.82	0.025	1.24	1390.47	0.025	1.24	125.6	0.025	1.24	1451.05	0.025	1.24	147.64	0.025	1.24	1502.35	0.025	1.24	93.14	0.025	1.24	1467.46	0.025	1.24	762.1	0.025	1.24	1410.09	0.025	1.24	357.84	0.025	1.24	1467.37	0.025	1.24	889.78	0.025	1.24	1529.09	0.025	1.24	256.59	0.025	1.24	1556.48	0.025
1048.28	0.026	1.28	907.48	0.026	1.28	1424.74	0.026	1.28	118.53	0.026	1.28	1493.8	0.026	1.28	143.74	0.026	1.28	1541.8	0.026	1.28	91.72	0.026	1.28	1522.9	0.026	1.28	762.49	0.026	1.28	1456.96	0.026	1.28	335.03	0.026	1.28	1506.62	0.026	1.28	886.79	0.026	1.28	1568.1	0.026	1.28	233.8	0.026	1.28	1596.78	0.026
1074.68	0.027	1.32	918.61	0.027	1.32	1478.27	0.027	1.32	108.54	0.027	1.32	1529.44	0.027	1.32	130.92	0.027	1.32	1592.79	0.027	1.32	89.06	0.027	1.32	1550.16	0.027	1.32	751.2	0.027	1.32	1498.34	0.027	1.32	314.28	0.027	1.32	1543.19	0.027	1.32	880.37	0.027	1.32	1620.41	0.027	1.32	209.77	0.027	1.32	1645.29	0.027
1107.58	0.028	1.36	931.16	0.028	1.36	1506.2	0.028	1.36	88.9	0.028	1.36	1568.91	0.028	1.36	119.26	0.028	1.36	1633.95	0.028	1.36	78.81	0.028	1.36	1599.04	0.028	1.36	741.26	0.028	1.36	1533.73	0.028	1.36	283.72	0.028	1.36	1587.85	0.028	1.36	852.38	0.028	1.36	1664.21	0.028	1.36	189.07	0.028	1.36	1687.69	0.028
1138.31	0.028	1.4	941.22	0.028	1.4	1549.92	0.028	1.4	78.69	0.028	1.4	1620.47	0.028	1.4	106.86	0.028	1.4	1673.33	0.028	1.4	75.04	0.028	1.4	1641.67	0.028	1.4	736.53	0.028	1.4	1573.25	0.028	1.4	259.64	0.028	1.4	1634.12	0.028	1.4	829.11	0.028	1.4	1706.43	0.028	1.4	165.54	0.028	1.4	1739.33	0.028
1171.01	0.029	1.44	945.14	0.029	1.44	1581.75	0.029	1.44	65.4	0.029	1.44	1654.4	0.029	1.44	97.9	0.029	1.44	1711.66	0.029	1.44	67.19	0.029	1.44	1682.19	0.029	1.44	723.01	0.029	1.44	1607.96	0.029	1.44	237.28	0.029	1.44	1675.63	0.029	1.44	797.53	0.029	1.44	1739.02	0.029	1.44	146.79	0.029	1.44	1770.45	0.029
1190.97	0.03	1.48	950.2	0.03	1.48	1617.27	0.03	1.48	58.54	0.03	1.48	1692.41	0.03	1.48	87.8	0.03	1.48	1747.83	0.03	1.48	65.39	0.03	1.48	1713.93	0.03	1.48	707.73	0.03	1.48	1650.52	0.03	1.48	213.51	0.03	1.48	1698.07	0.03	1.48	767.23	0.03	1.48	1776.61	0.03	1.48	129.52	0.03	1.48	1802.13	0.03
1220.55	0.031	1.52	954.08	0.031	1.52	1660.02	0.031	1.52	44.74	0.031	1.52	1717.55	0.031	1.52	73.29	0.031	1.52	1792.62	0.031	1.52	59.83	0.031	1.52	1749.92	0.031	1.52	688.08	0.031	1.52	1684.8	0.031	1.52	196.22	0.031	1.52	1744.17	0.031	1.52	730.7	0.031	1.52	1822.18	0.031	1.52	117.16	0.031	1.52	1852.45	0.031
1251.96	0.032	1.56	961.11	0.032	1.56	1695.96	0.032	1.56	30.31	0.032	1.56	1769.39	0.032	1.56	59.41	0.032	1.56	1835.05	0.032	1.56	51.18	0.032	1.56	1799.21	0.032	1.56	672.29	0.032	1.56	1722.45	0.032	1.56	170.9	0.032	1.56	1782.74	0.032	1.56	688.86	0.032	1.56	1866.62	0.032	1.56	101.56	0.032	1.56	1893.36	0.032
1292.82	0.032	1.6	970.35	0.032	1.6	1744.53	0.032	1.6	38.81	0.032	1.6	1823.86	0.032	1.6	54.1	0.032	1.6	1886.6	0.032	1.6	50.56	0.032	1.6	1851.6	0.032	1.6	664.93	0.032	1.6	1771.57	0.032	1.6	155.8	0.032	1.6	1846.06	0.032	1.6	657.61	0.032	1.6	1922.33	0.032	1.6	90.66	0.032	1.6	1953.12	0.032
1327.1	0.033	1.64	972.63	0.033	1.64	1781.82	0.033	1.64	36.19	0.033	1.64	1868.98	0.033	1.64	56.48	0.033	1.64	1929.03	0.033	1.64	51.29	0.033	1.64	1896.76	0.033	1.64	648.77	0.033	1.64	1816.75	0.033	1.64	140.22	0.033	1.64	1882.2	0.033	1.64	619.61	0.033	1.64	1953.87	0.033	1.64	82	0.033	1.64	1988.37	0.033
1347.43	0.034	1.68	969.23	0.034	1.68	1822.19	0.034	1.68	39.79	0.034	1.68	1894.73	0.034	1.68	57.47	0.034	1.68	1967.52	0.034	1.68	50.16	0.034	1.68	1923.22	0.034	1.68	623.66	0.034	1.68	1853.32	0.034	1.68	123.41	0.034	1.68	1913.43	0.034	1.68	582.41	0.034	1.68	2001.49	0.034	1.68	68.58	0.034	1.68	2029.4	0.034
1375.13	0.035	1.72	966.95	0.035	1.72	1854.24	0.035	1.72	25.79	0.035	1.72	1926.18	0.035	1.72	56.16	0.035	1.72	2006.28	0.035	1.72	50.38	0.035	1.72	1961.78	0.035	1.72	598.62	0.035	1.72	1880.96	0.035	1.72	106.27	0.035	1.72	1949.27	0.035	1.72	537.4	0.035	1.72	2032.09	0.035	1.72	60.53	0.035	1.72	2060.84	0.035
1400.5	0.036	1.76	964.66	0.036	1.76	1887.76	0.036	1.76	23.94	0.036	1.76	1970.55	0.036	1.76	51.49	0.036	1.76	2038.47	0.036	1.76	46.53	0.036	1.76	1996.36	0.036	1.76	577.1	0.036	1.76	1915.58	0.036	1.76	87.06	0.036	1.76	1985.89	0.036	1.76	492.5	0.036	1.76	2076.32	0.036	1.76	46.55	0.036	1.76	2105.41	0.036
1440.9	0.036	1.8	961.45	0.036	1.8	1927.56	0.036	1.8	23.01	0.036	1.8	2015.18	0.036	1.8	56.23	0.036	1.8	2083.66	0.036	1.8	45.44	0.036	1.8	2049.66	0.036	1.8	563.27	0.036	1.8	1954.97	0.036	1.8	77.12	0.036	1.8	2037.64	0.036	1.8	453.7	0.036	1.8	2113.52	0.036	1.8	40.24	0.036	1.8	2148.02	0.036
1469.6	0.037	1.84	961.03	0.037	1.84	1964.3	0.037	1.84	26.02	0.037	1.84	2056.92	0.037	1.84	59.82	0.037	1.84	2124.45	0.037	1.84	51.4	0.037	1.84	2084.7	0.037	1.84	549.17	0.037	1.84	2005.54	0.037	1.84	74.89	0.037	1.84	2072.1	0.037	1.84	421.62	0.037	1.84	2156.99	0.037	1.84	35.03	0.037	1.84	2188.96	0.037
1497.47	0.038	1.88	959.81	0.038	1.88	2014.27	0.038	1.88	23.6	0.038	1.88	2093.82	0.038	1.88	61.4	0.038	1.88	2175.38	0.038	1.88	51.37	0.038	1.88	2126.5	0.038	1.88	534.26	0.038	1.88	2040.65	0.038	1.88	73.62	0.038	1.88	2118.4	0.038	1.88	391.23	0.038	1.88	2205.77	0.038	1.88	32.2	0.038	1.88	2234.94	0.038
1534.42	0.039	1.92	959.03	0.039	1.92	2055.76	0.039	1.92	15.71	0.039	1.92	2139.08	0.039	1.92	56.67	0.039	1.92	2222.56	0.039	1.92	54.73	0.039	1.92	2173.05	0.039	1.92	525.13	0.039	1.92	2085.52	0.039	1.92	67.96	0.039	1.92	2157.65	0.039	1.92	362	0.039	1.92	2250.67	0.039	1.92	25.75	0.039	1.92	2281.31	0.039
1568.31	0.04	1.96	955.23	0.04	1.96	2097.34	0.04	1.96	9.95	0.04	1.96	2191.59	0.04	1.96	49.38	0.04	1.96	2265.39	0.04	1.96	46.72	0.04	1.96	2226.52	0.04	1.96	520.19	0.04	1.96	2124.01	0.04	1.96	57.52	0.04	1.96	2211.65	0.04	1.96	333.32	0.04	1.96	2303.4	0.04	1.96	15.92	0.04	1.96	2335.97	0.04
1617.29	0.04	2	954.75	0.04	2	2146.59	0.04	2	10.22	0.04	2	2245	0.04	2	55.27	0.04	2	2322.62	0.04	2	52.95	0.04	2	2280.11	0.04	2	517.68	0.04	2	2175.23	0.04	2	57.11	0.04	2	2265.89	0.04	2	315.53	0.04	2	2346.09	0.04	2	13.59	0.04	2	2385.81	0.04
1641.63	0.041	2.04	949.47	0.041	2.04	2187.41	0.041	2.04	12.55	0.041	2.04	2285.49	0.041	2.04	56.62	0.041	2.04	2360.49	0.041	2.04	54.76	0.041	2.04	2320.72	0.041	2.04	507.66	0.041	2.04	2220.16	0.041	2.04	55.13	0.041	2.04	2306.12	0.041	2.04	302.97	0.041	2.04	2399.14	0.041	2.04	9.86	0.041	2.04	2426.42	0.041
1670.49	0.042	2.08	942.16	0.042	2.08	2230.69	0.042	2.08	3.24	0.042	2.08	2315.6	0.042	2.08	51.87	0.042	2.08	2410.17	0.042	2.08	53.49	0.042	2.08	2353.35	0.042	2.08	491.29	0.042	2.08	2249.38	0.042	2.08	50.59	0.042	2.08	2341.1	0.042	2.08	290.52	0.042	2.08	2431.49	0.042	2.08	7.73	0.042	2.08	2466.19	0.042
1698.9	0.043	2.12	933.19	0.043	2.12	2261.18	0.043	2.12	-1.88	0.043	2.12	2357.69	0.043	2.12	45.57	0.043	2.12	2443.66	0.043	2.12	51.92	0.043	2.12	2394.81	0.043	2.12	482.07	0.043	2.12	2288.93	0.043	2.12	38.18	0.043	2.12	2376.93	0.043	2.12	279.03	0.043	2.12	2480.75	0.043	2.12	1.62	0.043	2.12	2512.29	0.043
1735.04	0.044	2.16	922.91	0.044	2.16	2295.07	0.044	2.16	-13.88	0.044	2.16	2400.14	0.044	2.16	36.16	0.044	2.16	2479.66	0.044	2.16	42.79	0.044	2.16	2439.61	0.044	2.16	471.1	0.044	2.16	2313.14	0.044	2.16	30.87	0.044	2.16	2424.93	0.044	2.16	266.34	0.044	2.16	2509.66	0.044	2.16	-2.53	0.044	2.16	2545.35	0.044
1774.01	0.044	2.2	915.01	0.044	2.2	2346.85	0.044	2.2	-9.33	0.044	2.2	2451.6	0.044	2.2	39.49	0.044	2.2	2531.09	0.044	2.2	48.96	0.044	2.2	2487.89	0.044	2.2	472.85	0.044	2.2	2374.29	0.044	2.2	32.94	0.044	2.2	2473.14	0.044	2.2	257.51	0.044	2.2	2563.27	0.044	2.2	-5.29	0.044	2.2	2600.39	0.044
1804.07	0.045	2.24	908.33	0.045	2.24	2390.91	0.045	2.24	-6.99	0.045	2.24	2492.87	0.045	2.24	42.56	0.045	2.24	2577.54	0.045	2.24	49.42	0.045	2.24	2535.51	0.045	2.24	463.47	0.045	2.24	2418.95	0.045	2.24	32.39	0.045	2.24	2517.52	0.045	2.24	258.07	0.045	2.24	2613.66	0.045	2.24	-1.3	0.045	2.24	2642.66	0.045
1844.16	0.046	2.28	904.64	0.046	2.28	2438.06	0.046	2.28	-10.93	0.046	2.28	2533.51	0.046	2.28	36.65	0.046	2.28	2636.04	0.046	2.28	49.59	0.046	2.28	2570.24	0.046	2.28	456.78	0.046	2.28	2465.94	0.046	2.28	29	0.046	2.28	2562.99	0.046	2.28	248.66	0.046	2.28	2659.78	0.046	2.28	-5.64	0.046	2.28	2695.95	0.046
1870.29	0.047	2.32	895.03	0.047	2.32	2474.78	0.047	2.32	-18.57	0.047	2.32	2585.4	0.047	2.32	31.51	0.047	2.32	2669.11	0.047	2.32	44.47	0.047	2.32	2629.08	0.047	2.32	449.73	0.047	2.32	2496.8	0.047	2.32	15.84	0.047	2.32	2607.61	0.047	2.32	238.9	0.047	2.32	2709.29	0.047	2.32	-11.19	0.047	2.32	2743.74	0.047
1912.75	0.048	2.36	882.26	0.048	2.36	2512.33	0.048	2.36	-28.45	0.048	2.36	2626.77	0.048	2.36	24.63	0.048	2.36	2714.15	0.048	2.36	41.67	0.048	2.36	2665.92	0.048	2.36	444.81	0.048	2.36	2532.19	0.048	2.36	14.35	0.048	2.36	2655.17	0.048	2.36	222.76	0.048	2.36	2741.42	0.048	2.36	-21.4	0.048	2.36	2779.06	0.048
1944.2	0.048	2.4	870.67	0.048	2.4	2557.45	0.048	2.4	-26.84	0.048	2.4	2668.18	0.048	2.4	26.8	0.048	2.4	2752.47	0.048	2.4	46.06	0.048	2.4	2710.83	0.048	2.4	442.14	0.048	2.4	2590.64	0.048	2.4	16.74	0.048	2.4	2692.37	0.048	2.4	218.81	0.048	2.4	2792.02	0.048	2.4	-21.24	0.048	2.4	2828.11	0.048
1972.43	0.049	2.44	861.46	0.049	2.44	2593.66	0.049	2.44	-26.61	0.049	2.44	2702.29	0.049	2.44	22.26	0.049	2.44	2801.49	0.049	2.44	46.2	0.049	2.44	2746.62	0.049	2.44	435.12	0.049	2.44	2624.35	0.049	2.44	17.22	0.049	2.44	2736.64	0.049	2.44	214.64	0.049	2.44	2827.32	0.049	2.44	-19.62	0.049	2.44	2859.69	0.049
2001.15	0.05	2.48	856.95	0.05	2.48	2637.09	0.05	2.48	-32.81	0.05	2.48	2744.77	0.05	2.48	21.05	0.05	2.48	2842.11	0.05	2.48	43.71	0.05	2.48	2784.65	0.05	2.48	429.29	0.05	2.48	2660.53	0.05	2.48	12.44	0.05	2.48	2768.33	0.05	2.48	211.06	0.05	2.48	2877.81	0.05	2.48	-22.75	0.05	2.48	2915.59	0.05
2039.85	0.051	2.52	846.69	0.051	2.52	2667.51	0.051	2.52	-37.47	0.051	2.52	2791.76	0.051	2.52	12.7	0.051	2.52	2882.62	0.051	2.52	37.63	0.051	2.52	2837.53	0.051	2.52	425.87	0.051	2.52	2697.09	0.051	2.52	7.32	0.051	2.52	2821.22	0.051	2.52	197.98	0.051	2.52	2913.26	0.051	2.52	-27.65	0.051	2.52	2953.75	0.051
2082.09	0.052	2.56	832.35	0.052	2.56	2716.9	0.052	2.56	-46.32	0.052	2.56	2837.96	0.052	2.56	7.78	0.052	2.56	2931.7	0.052	2.56	33.65	0.052	2.56	2881.58	0.052	2.56	423.99	0.052	2.56	2743.71	0.052	2.56	-2.35	0.052	2.56	2865.79	0.052	2.56	192.9	0.052	2.56	2964.43	0.052	2.56	-37.08	0.052	2.56	2999.77	0.052
2124.01	0.052	2.6	829.96	0.052	2.6	2773.26	0.052	2.6	-35.67	0.052	2.6	2896.31	0.052	2.6	13.13	0.052	2.6	2986.72	0.052	2.6	36.56	0.052	2.6	2942.25	0.052	2.6	420.96	0.052	2.6	2808.51	0.052	2.6	4.21	0.052	2.6	2925.46	0.052	2.6	194.73	0.052	2.6	3021.01	0.052	2.6	-34.42	0.052	2.6	3063.13	0.052
2160.69	0.053	2.64	824.03	0.053	2.64	2829.13	0.053	2.64	-39.23	0.053	2.64	2942.4	0.053	2.64	9.19	0.053	2.64	3052.78	0.053	2.64	34.75	0.053	2.64	2987.25	0.053	2.64	419.34	0.053	2.64	2859.9	0.053	2.64	1.93	0.053	2.64	2975.91	0.053	2.64	193.83	0.053	2.64	3077.93	0.053	2.64	-32.66	0.053	2.64	3112.54	0.053
2194.03	0.054	2.68	818.61	0.054	2.68	2863.34	0.054	2.68	-46.8	0.054	2.68	2987.42	0.054	2.68	4.13	0.054	2.68	3087.23	0.054	2.68	32.11	0.054	2.68	3035.29	0.054	2.68	409.09	0.054	2.68	2892	0.054	2.68	-0.52	0.054	2.68	3013.91	0.054	2.68	187.58	0.054	2.68	3125.53	0.054	2.68	-36.68	0.054	2.68	3162.84	0.054
2230.93	0.055	2.72	805.8	0.055	2.72	2895.87	0.055	2.72	-52.98	0.055	2.72	3028.33	0.055	2.72	-6.06	0.055	2.72	3131.51	0.055	2.72	25.16	0.055	2.72	3071.78	0.055	2.72	408.74	0.055	2.72	2928.77	0.055	2.72	-5.23	0.055	2.72	3061.22	0.055	2.72	176.31	0.055	2.72	3153.49	0.055	2.72	-42.89	0.055	2.72	3199.13	0.055
2260.18	0.056	2.76	787.33	0.056	2.76	2934.98	0.056	2.76	-62.7	0.056	2.76	3063.11	0.056	2.76	-8.55	0.056	2.76	3157.07	0.056	2.76	21.62	0.056	2.76	3113.26	0.056	2.76	400.09	0.056	2.76	2962.96	0.056	2.76	-15.77	0.056	2.76	3092.09	0.056	2.76	176.1	0.056	2.76	3195	0.056	2.76	-52.2	0.056	2.76	3237.49	0.056
2297.81	0.056	2.8	782.88	0.056	2.8	2980.07	0.056	2.8	-59.45	0.056	2.8	3108.01	0.056	2.8	-6.27	0.056	2.8	3215.44	0.056	2.8	23.7	0.056	2.8	3153.81	0.056	2.8	392.34	0.056	2.8	3020.53	0.056	2.8	-9.4	0.056	2.8	3144.63	0.056	2.8	173.77	0.056	2.8	3242.97	0.056	2.8	-44.4	0.056	2.8	3279.41	0.056
2328.96	0.057	2.84	778.65	0.057	2.84	3033.53	0.057	2.84	-63.28	0.057	2.84	3149.93	0.057	2.84	-7.59	0.057	2.84	3265.2	0.057	2.84	22.84	0.057	2.84	3201.31	0.057	2.84	386.63	0.057	2.84	3060.71	0.057	2.84	-9.94	0.057	2.84	3181.21	0.057	2.84	176.42	0.057	2.84	3292.79	0.057	2.84	-43.15	0.057	2.84	3335.09	0.057
2368.85	0.058	2.88	774.68	0.058	2.88	3066.8	0.058	2.88	-68.72	0.058	2.88	3203.05	0.058	2.88	-14.51	0.058	2.88	3311.21	0.058	2.88	15.18	0.058	2.88	3251.67	0.058	2.88	383.36	0.058	2.88	3097.48	0.058	2.88	-10.09	0.058	2.88	3235.36	0.058	2.88	166.53	0.058	2.88	3340.69	0.058	2.88	-53.93	0.058	2.88	3380.61	0.058
2411.43	0.059	2.92	764.13	0.059	2.92	3112.69	0.059	2.92	-75.84	0.059	2.92	3246.3	0.059	2.92	-17.76	0.059	2.92	3359.78	0.059	2.92	13.29	0.059	2.92	3298.75	0.059	2.92	381.98	0.059	2.92	3143.8	0.059	2.92	-18.38	0.059	2.92	3280.63	0.059	2.92	164.22	0.059	2.92	3379.19	0.059	2.92	-74.06	0.059	2.92	3429.39	0.059
2447.03	0.06	2.96	752.44	0.06	2.96	3158.05	0.06	2.96	-76.88	0.06	2.96	3295.11	0.06	2.96	-22.84	0.06	2.96	3392.97	0.06	2.96	13.95	0.06	2.96	3346.51	0.06	2.96	374.1	0.06	2.96	3192.08	0.06	2.96	-25.53	0.06	2.96	3329.47	0.06	2.96	157.46	0.06	2.96	3429.22	0.06	2.96	-95.18	0.06	2.96	3476.91	0.06
2487.21	0.06	3	751.24	0.06	3	3212.95	0.06	3	-73.04	0.06	3	3343.08	0.06	3	-17.39	0.06	3	3467.12	0.06	3	10.69	0.06	3	3396.73	0.06	3	370	0.06	3	3248.14	0.06	3	-23.04	0.06	3	3380.76	0.06	3	159.19	0.06	3	3487.18	0.06	3	-99.76	0.06	3	3525.69	0.06
2519.55	0.061	3.04	747.96	0.061	3.04	3259.53	0.061	3.04	-73.82	0.061	3.04	3386.26	0.061	3.04	-18.18	0.061	3.04	3506.09	0.061	3.04	10.22	0.061	3.04	3438.54	0.061	3.04	366.16	0.061	3.04	3289.54	0.061	3.04	-27.45	0.061	3.04	3420.14	0.061	3.04	161.63	0.061	3.04	3530.65	0.061	3.04	-106.11	0.061	3.04	3577.16	0.061
2553.42	0.062	3.08	738.74	0.062	3.08	3285.96	0.062	3.08	-84.04	0.062	3.08	3429.07	0.062	3.08	-24.69	0.062	3.08	3548.08	0.062	3.08	2.53	0.062	3.08	3484.8	0.062	3.08	365.41	0.062	3.08	3315.72	0.062	3.08	-32.03	0.062	3.08	3464.03	0.062	3.08	156.23	0.062	3.08	3571.34	0.062	3.08	-112.47	0.062	3.08	3613.12	0.062
2587.84	0.063	3.12	727.97	0.063	3.12	3323.77	0.063	3.12	-82.83	0.063	3.12	3467.42	0.063	3.12	-28.67	0.063	3.12	3577.64	0.063	3.12	2.94	0.063	3.12	3518.79	0.063	3.12	361.32	0.063	3.12	3352.57	0.063	3.12	-36.96	0.063	3.12	3504.91	0.063	3.12	155.22	0.063	3.12	3601.64	0.063	3.12	-125.24	0.063	3.12	3658.11	0.063
2619.09	0.064	3.16	713.4	0.064	3.16	3361.1	0.064	3.16	-80.71	0.064	3.16	3506.31	0.064	3.16	-34.14	0.064	3.16	3618.9	0.064	3.16	-3.26	0.064	3.16	3556.87	0.064	3.16	360.19	0.064	3.16	3399.69	0.064	3.16	-39.69	0.064	3.16	3540.72	0.064	3.16	148.06	0.064	3.16	3643.99	0.064	3.16	-125.17	0.064	3.16	3688.72	0.064
2661.17	0.064	3.2	711	0.064	3.2	3425.83	0.064	3.2	-76.39	0.064	3.2	3560.78	0.064	3.2	-29.2	0.064	3.2	3683.98	0.064	3.2	-2.41	0.064	3.2	3617.06	0.064	3.2	354.19	0.064	3.2	3460	0.064	3.2	-50.44	0.064	3.2	3599.3	0.064	3.2	149.33	0.064	3.2	3709.16	0.064	3.2	-130.1	0.064	3.2	3751.73	0.064
2707.28	0.065	3.24	705.11	0.065	3.24	3474.45	0.065	3.24	-79.99	0.065	3.24	3611.83	0.065	3.24	-32.11	0.065	3.24	3743.48	0.065	3.24	-9.38	0.065	3.24	3664.48	0.065	3.24	355.14	0.065	3.24	3506.93	0.065	3.24	-61.88	0.065	3.24	3653.28	0.065	3.24	148.24	0.065	3.24	3763.7	0.065	3.24	-132.42	0.065	3.24	3808.49	0.065
2744.3	0.066	3.28	696.35	0.066	3.28	3517.62	0.066	3.28	-86.07	0.066	3.28	3670.09	0.066	3.28	-34.71	0.066	3.28	3787.53	0.066	3.28	-24.27	0.066	3.28	3723.66	0.066	3.28	354.55	0.066	3.28	3542.7	0.066	3.28	-76.01	0.066	3.28	3700.95	0.066	3.28	140.05	0.066	3.28	3808.83	0.066	3.28	-142.15	0.066	3.28	3860.51	0.066
2789.28	0.067	3.32	680.97	0.067	3.32	3552.03	0.067	3.32	-88.92	0.067	3.32	3706.42	0.067	3.32	-40.89	0.067	3.32	3826.06	0.067	3.32	-33.43	0.067	3.32	3760.94	0.067	3.32	356.32	0.067	3.32	3587.76	0.067	3.32	-83.41	0.067	3.32	3747.95	0.067	3.32	129.67	0.067	3.32	3848.29	0.067	3.32	-145.85	0.067	3.32	3902.64	0.067
2806.9	0.068	3.36	667.42	0.068	3.36	3593.94	0.068	3.36	-94.19	0.068	3.36	3744.01	0.068	3.36	-45.06	0.068	3.36	3866.46	0.068	3.36	-43.81	0.068	3.36	3797.69	0.068	3.36	352.93	0.068	3.36	3632.77	0.068	3.36	-89.84	0.068	3.36	3784.6	0.068	3.36	117.55	0.068	3.36	3888.62	0.068	3.36	-141.39	0.068	3.36	3931	0.068
2851.88	0.068	3.4	666.34	0.068	3.4	3644.07	0.068	3.4	-94.48	0.068	3.4	3788.56	0.068	3.4	-51.19	0.068	3.4	3916.74	0.068	3.4	-46.2	0.068	3.4	3839.69	0.068	3.4	346.16	0.068	3.4	3681.72	0.068	3.4	-89.03	0.068	3.4	3827.72	0.068	3.4	109.31	0.068	3.4	3939.78	0.068	3.4	-139.62	0.068	3.4	3989.39	0.068
2881.41	0.069	3.44	661.32	0.069	3.44	3679.15	0.069	3.44	-100.98	0.069	3.44	3831.79	0.069	3.44	-63.77	0.069	3.44	3966.76	0.069	3.44	-54.99	0.069	3.44	3886.51	0.069	3.44	344.59	0.069	3.44	3707.3	0.069	3.44	-92.56	0.069	3.44	3868.62	0.069	3.44	104.75	0.069	3.44	3982.39	0.069	3.44	-139.33	0.069	3.44	4025.74	0.069
2919.98	0.07	3.48	656.34	0.07	3.48	3712.99	0.07	3.48	-107.81	0.07	3.48	3869.51	0.07	3.48	-77.76	0.07	3.48	3989.88	0.07	3.48	-58.22	0.07	3.48	3925.91	0.07	3.48	343.35	0.07	3.48	3743.3	0.07	3.48	-99.61	0.07	3.48	3909.7	0.07	3.48	94.89	0.07	3.48	4017.97	0.07	3.48	-145.92	0.07	3.48	4074.53	0.07
2950.59	0.071	3.52	654.47	0.071	3.52	3747.99	0.071	3.52	-113.84	0.071	3.52	3910.34	0.071	3.52	-88.1	0.071	3.52	4037.36	0.071	3.52	-68.71	0.071	3.52	3968.24	0.071	3.52	337.67	0.071	3.52	3780.75	0.071	3.52	-102.24	0.071	3.52	3951.02	0.071	3.52	91.93	0.071	3.52	4055.13	0.071	3.52	-148.08	0.071	3.52	4098.79	0.071
2980.89	0.072	3.56	649.34	0.072	3.56	3782.71	0.072	3.56	-122.36	0.072	3.56	3947.03	0.072	3.56	-96.72	0.072	3.56	4074.82	0.072	3.56	-73.65	0.072	3.56	4002.41	0.072	3.56	326.41	0.072	3.56	3837.01	0.072	3.56	-111.21	0.072	3.56	3988.18	0.072	3.56	81.35	0.072	3.56	4095.68	0.072	3.56	-153.61	0.072	3.56	4151.58	0.072
3032.94	0.072	3.6	657.59	0.072	3.6	3839.97	0.072	3.6	-122.68	0.072	3.6	4007.61	0.072	3.6	-102.56	0.072	3.6	4145.79	0.072	3.6	-75.62	0.072	3.6	4061.76	0.072	3.6	321.81	0.072	3.6	3887.96	0.072	3.6	-109.83	0.072	3.6	4046.19	0.072	3.6	79.49	0.072	3.6	4165.21	0.072	3.6	-152.12	0.072	3.6	4207.81	0.072
3068.21	0.073	3.64	657.12	0.073	3.64	3879.15	0.073	3.64	-126.83	0.073	3.64	4057.61	0.073	3.64	-110.59	0.073	3.64	4188.7	0.073	3.64	-82.55	0.073	3.64	4115.5	0.073	3.64	318.46	0.073	3.64	3915.38	0.073	3.64	-116.07	0.073	3.64	4096.37	0.073	3.64	75.54	0.073	3.64	4212.43	0.073	3.64	-151.71	0.073	3.64	4264.77	0.073
3105.49	0.074	3.68	652.66	0.074	3.68	3909.4	0.074	3.68	-134.43	0.074	3.68	4089.42	0.074	3.68	-118.71	0.074	3.68	4223.61	0.074	3.68	-85.4	0.074	3.68	4152.43	0.074	3.68	315.87	0.074	3.68	3956.35	0.074	3.68	-119.16	0.074	3.68	4136.6	0.074	3.68	70.21	0.074	3.68	4245.86	0.074	3.68	-154.18	0.074	3.68	4295.64	0.074
3131.88	0.075	3.72	646.14	0.075	3.72	3941.85	0.075	3.72	-136	0.075	3.72	4129.5	0.075	3.72	-119.56	0.075	3.72	4254.6	0.075	3.72	-91.04	0.075	3.72	4185.88	0.075	3.72	308.45	0.075	3.72	3984.91	0.075	3.72	-119.48	0.075	3.72	4167.02	0.075	3.72	67.73	0.075	3.72	4276.27	0.075	3.72	-154.76	0.075	3.72	4326.29	0.075
3156.3	0.076	3.76	637.83	0.076	3.76	3971.84	0.076	3.76	-141.13	0.076	3.76	4149.78	0.076	3.76	-121.58	0.076	3.76	4290.76	0.076	3.76	-87.76	0.076	3.76	4210.4	0.076	3.76	302.39	0.076	3.76	4029.8	0.076	3.76	-120.67	0.076	3.76	4200.47	0.076	3.76	63.95	0.076	3.76	4313.54	0.076	3.76	-158.71	0.076	3.76	4364.1	0.076
3202.32	0.076	3.8	645	0.076	3.8	4029.74	0.076	3.8	-146.4	0.076	3.8	4208.43	0.076	3.8	-120.94	0.076	3.8	4350.74	0.076	3.8	-92.41	0.076	3.8	4268.05	0.076	3.8	298	0.076	3.8	4061.01	0.076	3.8	-120.92	0.076	3.8	4247.55	0.076	3.8	61.73	0.076	3.8	4373.73	0.076	3.8	-156.74	0.076	3.8	4413.39	0.076
3240.98	0.077	3.84	640.96	0.077	3.84	4060.28	0.077	3.84	-151.1	0.077	3.84	4249.49	0.077	3.84	-124.73	0.077	3.84	4390.11	0.077	3.84	-91.85	0.077	3.84	4312.63	0.077	3.84	295.9	0.077	3.84	4102.13	0.077	3.84	-125.15	0.077	3.84	4300.07	0.077	3.84	58.92	0.077	3.84	4408.89	0.077	3.84	-160.92	0.077	3.84	4467.66	0.077
3281.51	0.078	3.88	637.79	0.078	3.88	4106.55	0.078	3.88	-157.5	0.078	3.88	4301.4	0.078	3.88	-127.1	0.078	3.88	4432.86	0.078	3.88	-96.15	0.078	3.88	4361.56	0.078	3.88	288.1	0.078	3.88	4139.83	0.078	3.88	-129.9	0.078	3.88	4346.64	0.078	3.88	54.99	0.078	3.88	4457.12	0.078	3.88	-164.78	0.078	3.88	4502.6	0.078
3319.08	0.079	3.92	632.29	0.079	3.92	4139.39	0.079	3.92	-160.45	0.079	3.92	4335.31	0.079	3.92	-126.7	0.079	3.92	4474.68	0.079	3.92	-92.3	0.079	3.92	4401.77	0.079	3.92	280.91	0.079	3.92	4183.78	0.079	3.92	-128.6	0.079	3.92	4387.44	0.079	3.92	49.01	0.079	3.92	4497.96	0.079	3.92	-164.92	0.079	3.92	4551.83	0.079
3351.63	0.08	3.96	629.38	0.08	3.96	4194.5	0.08	3.96	-170.19	0.08	3.96	4378.69	0.08	3.96	-137.16	0.08	3.96	4536.91	0.08	3.96	-91	0.08	3.96	4446.16	0.08	3.96	268.37	0.08	3.96	4235.05	0.08	3.96	-128.82	0.08	3.96	4435.53	0.08	3.96	44.43	0.08	3.96	4550.96	0.08	3.96	-167.01	0.08	3.96	4595.82	0.08
3409.79	0.08	4	633.82	0.08	4	4250.83	0.08	4	-177.06	0.08	4	4441.92	0.08	4	-136.97	0.08	4	4592.63	0.08	4	-93.21	0.08	4	4510.83	0.08	4	259.95	0.08	4	4272.31	0.08	4	-128.3	0.08	4	4495.12	0.08	4	47.14	0.08	4	4616.75	0.08	4	-165.51	0.08	4	4667.75	0.08
3447.43	0.081	4.04	633.59	0.081	4.04	4275.6	0.081	4.04	-180.02	0.081	4.04	4481.72	0.081	4.04	-136.82	0.081	4.04	4641.7	0.081	4.04	-90.87	0.081	4.04	4559.61	0.081	4.04	262.06	0.081	4.04	4316.14	0.081	4.04	-126.84	0.081	4.04	4550.55	0.081	4.04	48.51	0.081	4.04	4655.46	0.081	4.04	-165.65	0.081	4.04	4709.52	0.081
3487.06	0.082	4.08	625.6	0.082	4.08	4314.88	0.082	4.08	-184.27	0.082	4.08	4511.22	0.082	4.08	-137.96	0.082	4.08	4668.56	0.082	4.08	-94.87	0.082	4.08	4598.14	0.082	4.08	255.61	0.082	4.08	4344.36	0.082	4.08	-127.39	0.082	4.08	4584.6	0.082	4.08	48.77	0.082	4.08	4687.63	0.082	4.08	-165.7	0.082	4.08	4747.09	0.082
3508.75	0.083	4.12	623.94	0.083	4.12	4340.58	0.083	4.12	-186.12	0.083	4.12	4521.8	0.083	4.12	-138.16	0.083	4.12	4714.59	0.083	4.12	-91.29	0.083	4.12	4626.05	0.083	4.12	256.37	0.083	4.12	4390.73	0.083	4.12	-124.69	0.083	4.12	4620.96	0.083	4.12	49.46	0.083	4.12	4721.7	0.083	4.12	-163.58	0.083	4.12	4777.2	0.083
3546.6	0.084	4.16	622.55	0.084	4.16	4386.51	0.084	4.16	-193.44	0.084	4.16	4547.14	0.084	4.16	-146.36	0.084	4.16	4756.18	0.084	4.16	-100.66	0.084	4.16	4667.71	0.084	4.16	240.38	0.084	4.16	4418.92	0.084	4.16	-128.4	0.084	4.16	4654.83	0.084	4.16	51.38	0.084	4.16	4759.79	0.084	4.16	-161.36	0.084	4.16	4822.9	0.084
3597.03	0.084	4.2	625.47	0.084	4.2	4429.59	0.084	4.2	-197.55	0.084	4.2	4597.11	0.084	4.2	-148.34	0.084	4.2	4821.83	0.084	4.2	-102.18	0.084	4.2	4732.11	0.084	4.2	239.22	0.084	4.2	4451.62	0.084	4.2	-133.07	0.084	4.2	4718.25	0.084	4.2	44.44	0.084	4.2	4815.43	0.084	4.2	-162.59	0.084	4.2	4888.83	0.084
3644.59	0.085	4.24	625.45	0.085	4.24	4467.32	0.085	4.24	-202.04	0.085	4.24	4641.23	0.085	4.24	-152.61	0.085	4.24	4860.38	0.085	4.24	-100.73	0.085	4.24	4781.26	0.085	4.24	238.4	0.085	4.24	4471.29	0.085	4.24	-134.53	0.085	4.24	4776.14	0.085	4.24	45.4	0.085	4.24	4860.15	0.085	4.24	-165.33	0.085	4.24	4934.12	0.085
3683.65	0.086	4.28	615.45	0.086	4.28	4498.5	0.086	4.28	-205.15	0.086	4.28	4675.72	0.086	4.28	-151.03	0.086	4.28	4908.25	0.086	4.28	-101.12	0.086	4.28	4821.88	0.086	4.28	235.97	0.086	4.28	4463.27	0.086	4.28	-137.18	0.086	4.28	4817.31	0.086	4.28	43.01	0.086	4.28	4896.42	0.086	4.28	-168.98	0.086	4.28	4978.41	0.086
3713.03	0.087	4.32	617.45	0.087	4.32	4543.96	0.087	4.32	-208.39	0.087	4.32	4710.59	0.087	4.32	-151.59	0.087	4.32	4956.59	0.087	4.32	-100.64	0.087	4.32	4855.43	0.087	4.32	226.32	0.087	4.32	4492.62	0.087	4.32	-138.89	0.087	4.32	4858.46	0.087	4.32	47.88	0.087	4.32	4949.4	0.087	4.32	-172.33	0.087	4.32	5015.62	0.087
3758.43	0.088	4.36	612.86	0.088	4.36	4579.49	0.088	4.36	-211.85	0.088	4.36	4738.08	0.088	4.36	-152.32	0.088	4.36	5002.66	0.088	4.36	-108.72	0.088	4.36	4867.23	0.088	4.36	222.25	0.088	4.36	4521.69	0.088	4.36	-139.46	0.088	4.36	4900.48	0.088	4.36	40.84	0.088	4.36	4990.09	0.088	4.36	-170.3	0.088	4.36	5072.39	0.088
3799.73	0.088	4.4	611.43	0.088	4.4	4614.77	0.088	4.4	-213.91	0.088	4.4	4789.87	0.088	4.4	-158.65	0.088	4.4	5057.65	0.088	4.4	-102.9	0.088	4.4	4916.99	0.088	4.4	226.95	0.088	4.4	4552.69	0.088	4.4	-136.87	0.088	4.4	4958.3	0.088	4.4	40.03	0.088	4.4	5045.59	0.088	4.4	-171.48	0.088	4.4	5124.27	0.088
3842.6	0.089	4.44	604.28	0.089	4.44	4637.29	0.089	4.44	-215.2	0.089	4.44	4811.34	0.089	4.44	-158.98	0.089	4.44	5084.41	0.089	4.44	-104.5	0.089	4.44	4942.29	0.089	4.44	228.36	0.089	4.44	4585.27	0.089	4.44	-138.66	0.089	4.44	5001.35	0.089	4.44	42.4	0.089	4.44	5074.23	0.089	4.44	-168.99	0.089	4.44	5159.97	0.089
3868.33	0.09	4.48	598.69	0.09	4.48	4665.54	0.09	4.48	-218.92	0.09	4.48	4839.12	0.09	4.48	-161.43	0.09	4.48	5130.45	0.09	4.48	-103.62	0.09	4.48	4977.74	0.09	4.48	226.33	0.09	4.48	4620.4	0.09	4.48	-139.89	0.09	4.48	5032.86	0.09	4.48	42.15	0.09	4.48	5110.27	0.09	4.48	-171.63	0.09	4.48	5193.06	0.09
3906.96	0.091	4.52	594.78	0.091	4.52	4711.27	0.091	4.52	-221.53	0.091	4.52	4860.7	0.091	4.52	-162.16	0.091	4.52	5171.13	0.091	4.52	-109.28	0.091	4.52	5009.15	0.091	4.52	218.73	0.091	4.52	4655.14	0.091	4.52	-142.71	0.091	4.52	5074.93	0.091	4.52	41.26	0.091	4.52	5155.2	0.091	4.52	-169.55	0.091	4.52	5237	0.091
3953.64	0.092	4.56	594.98	0.092	4.56	4740.07	0.092	4.56	-225.08	0.092	4.56	4896.04	0.092	4.56	-171.68	0.092	4.56	5231.84	0.092	4.56	-114.31	0.092	4.56	5056.59	0.092	4.56	220.39	0.092	4.56	4692.15	0.092	4.56	-147.18	0.092	4.56	5125.25	0.092	4.56	30.2	0.092	4.56	5214.07	0.092	4.56	-174.59	0.092	4.56	5298.49	0.092
4017.32	0.092	4.6	593.28	0.092	4.6	4811.26	0.092	4.6	-230.49	0.092	4.6	4958.6	0.092	4.6	-174.14	0.092	4.6	5288.71	0.092	4.6	-114.49	0.092	4.6	5123.53	0.092	4.6	218.56	0.092	4.6	4741.54	0.092	4.6	-148.76	0.092	4.6	5201.41	0.092	4.6	31.46	0.092	4.6	5274.6	0.092	4.6	-179.18	0.092	4.6	5368.74	0.092
4059.04	0.093	4.64	591.79	0.093	4.64	4844.42	0.093	4.64	-231.93	0.093	4.64	4986.78	0.093	4.64	-170.55	0.093	4.64	5342.74	0.093	4.64	-114.83	0.093	4.64	5158.79	0.093	4.64	218.41	0.093	4.64	4788.65	0.093	4.64	-151.21	0.093	4.64	5251.24	0.093	4.64	29.7	0.093	4.64	5318.1	0.093	4.64	-179.27	0.093	4.64	5413.59	0.093
4091.27	0.094	4.68	583.4	0.094	4.68	4887.4	0.094	4.68	-232.24	0.094	4.68	5012.13	0.094	4.68	-167.02	0.094	4.68	5379.13	0.094	4.68	-112.3	0.094	4.68	5185.54	0.094	4.68	216.95	0.094	4.68	4821.24	0.094	4.68	-149.05	0.094	4.68	5289.27	0.094	4.68	31.09	0.094	4.68	5362.41	0.094	4.68	-176.69	0.094	4.68	5443.58	0.094
4127.11	0.095	4.72	586.28	0.095	4.72	4918.79	0.095	4.72	-231.39	0.095	4.72	5028.97	0.095	4.72	-165.08	0.095	4.72	5420.34	0.095	4.72	-112.52	0.095	4.72	5206.92	0.095	4.72	218.1	0.095	4.72	4862.74	0.095	4.72	-150.4	0.095	4.72	5321.42	0.095	4.72	25.45	0.095	4.72	5397.57	0.095	4.72	-175.5	0.095	4.72	5490.58	0.095
4161.44	0.096	4.76	583.79	0.096	4.76	4949.69	0.096	4.76	-235.61	0.096	4.76	5062.56	0.096	4.76	-177.7	0.096	4.76	5464.47	0.096	4.76	-113.81	0.096	4.76	5240.82	0.096	4.76	219.98	0.096	4.76	4874.96	0.096	4.76	-153.16	0.096	4.76	5363.81	0.096	4.76	26.42	0.096	4.76	5441.6	0.096	4.76	-183	0.096	4.76	5531.26	0.096
4215.76	0.096	4.8	582.09	0.096	4.8	4993.52	0.096	4.8	-241.23	0.096	4.8	5099.68	0.096	4.8	-176.05	0.096	4.8	5501.46	0.096	4.8	-121.15	0.096	4.8	5282.52	0.096	4.8	215.52	0.096	4.8	4919.66	0.096	4.8	-153.6	0.096	4.8	5424.35	0.096	4.8	24.31	0.096	4.8	5483.68	0.096	4.8	-184.87	0.096	4.8	5587.16	0.096
4249.27	0.097	4.84	581.51	0.097	4.84	5020.31	0.097	4.84	-239.8	0.097	4.84	5100.47	0.097	4.84	-173.94	0.097	4.84	5560.23	0.097	4.84	-120.79	0.097	4.84	5318.25	0.097	4.84	215.64	0.097	4.84	4954.73	0.097	4.84	-154.63	0.097	4.84	5459.58	0.097	4.84	25.54	0.097	4.84	5530.29	0.097	4.84	-182.14	0.097	4.84	5621.2	0.097
4289.97	0.098	4.88	573.92	0.098	4.88	5057.85	0.098	4.88	-242.27	0.098	4.88	5100.59	0.098	4.88	-172.69	0.098	4.88	5588.19	0.098	4.88	-122.3	0.098	4.88	5347.55	0.098	4.88	209.63	0.098	4.88	4996.34	0.098	4.88	-156.68	0.098	4.88	5510.69	0.098	4.88	25.72	0.098	4.88	5571.34	0.098	4.88	-182.09	0.098	4.88	5661.14	0.098
4326.69	0.099	4.92	575.82	0.099	4.92	5083.2	0.099	4.92	-241.47	0.099	4.92	5113.18	0.099	4.92	-176.79	0.099	4.92	5650.86	0.099	4.92	-121.81	0.099	4.92	5391.18	0.099	4.92	210.44	0.099	4.92	5023.73	0.099	4.92	-160.02	0.099	4.92	5543.98	0.099	4.92	23.79	0.099	4.92	5622.12	0.099	4.92	-181.51	0.099	4.92	5717.05	0.099
4382.57	0.1	4.96	569.33	0.1	4.96	5125.7	0.1	4.96	-252.83	0.1	4.96	5128.9	0.1	4.96	-184.05	0.1	4.96	5692.55	0.1	4.96	-121.48	0.1	4.96	5433.22	0.1	4.96	209.34	0.1	4.96	5035.16	0.1	4.96	-161.98	0.1	4.96	5608.42	0.1	4.96	21.2	0.1	4.96	5669.91	0.1	4.96	-185.76	0.1	4.96	5764.05	0.1
4429	0.1	5	568.87	0.1	5	5154.36	0.1	5	-251.22	0.1	5	5164.69	0.1	5	-184.78	0.1	5	5746.16	0.1	5	-124.19	0.1	5	5488.88	0.1	5	209.14	0.1	5	5048.42	0.1	5	-162.73	0.1	5	5658.31	0.1	5	18.01	0.1	5	5717.15	0.1	5	-192.61	0.1	5	5826.87	0.1
4465.41	0.101	5.04	564.23	0.101	5.04	5182.94	0.101	5.04	-245.23	0.101	5.04	5164.6	0.101	5.04	-182	0.101	5.04	5783.15	0.101	5.04	-122.01	0.101	5.04	5519.01	0.101	5.04	212.51	0.101	5.04	5029.07	0.101	5.04	-157.3	0.101	5.04	5697.07	0.101	5.04	21.47	0.101	5.04	5752.33	0.101	5.04	-188.88	0.101	5.04	5852.35	0.101
4489.2	0.102	5.08	555.83	0.102	5.08	5211	0.102	5.08	-245.08	0.102	5.08	5171.36	0.102	5.08	-180.12	0.102	5.08	5819.53	0.102	5.08	-123.65	0.102	5.08	5545.08	0.102	5.08	208.59	0.102	5.08	5010.97	0.102	5.08	-156.06	0.102	5.08	5724.53	0.102	5.08	21.39	0.102	5.08	5787.95	0.102	5.08	-189.06	0.102	5.08	5885.75	0.102
4531.92	0.103	5.12	547.28	0.103	5.12	5208.92	0.103	5.12	-248.15	0.103	5.12	5182.22	0.103	5.12	-186.65	0.103	5.12	5871.44	0.103	5.12	-118.39	0.103	5.12	5579.4	0.103	5.12	212.29	0.103	5.12	4977.17	0.103	5.12	-154.18	0.103	5.12	5742.63	0.103	5.12	23.42	0.103	5.12	5833.02	0.103	5.12	-190.86	0.103	5.12	5921.79	0.103
4570.46	0.104	5.16	536.78	0.104	5.16	5211.7	0.104	5.16	-259.06	0.104	5.16	5208.61	0.104	5.16	-189.22	0.104	5.16	5893.17	0.104	5.16	-129.25	0.104	5.16	5625.5	0.104	5.16	208.39	0.104	5.16	4942.42	0.104	5.16	-161.38	0.104	5.16	5788.85	0.104	5.16	14.38	0.104	5.16	5862.05	0.104	5.16	-199.02	0.104	5.16	5965.49	0.104
4624.62	0.104	5.2	526.04	0.104	5.2	5219.91	0.104	5.2	-262.27	0.104	5.2	5251.37	0.104	5.2	-191.39	0.104	5.2	5960.06	0.104	5.2	-134.05	0.104	5.2	5676.11	0.104	5.2	207.56	0.104	5.2	4939.06	0.104	5.2	-165.25	0.104	5.2	5837.25	0.104	5.2	13.75	0.104	5.2	5917.16	0.104	5.2	-196.92	0.104	5.2	6014.9	0.104
4668.51	0.105	5.24	515.32	0.105	5.24	5255.5	0.105	5.24	-259.93	0.105	5.24	5139.25	0.105	5.24	-187.74	0.105	5.24	6002.91	0.105	5.24	-130.25	0.105	5.24	5715.76	0.105	5.24	209.18	0.105	5.24	4943.29	0.105	5.24	-164.29	0.105	5.24	5886.75	0.105	5.24	16.91	0.105	5.24	5937.23	0.105	5.24	-195.15	0.105	5.24	6054.57	0.105
4702.44	0.106	5.28	510.5	0.106	5.28	5267.7	0.106	5.28	-257.36	0.106	5.28	4891.43	0.106	5.28	-190.52	0.106	5.28	6062.58	0.106	5.28	-126.24	0.106	5.28	5760.83	0.106	5.28	206.13	0.106	5.28	4939.44	0.106	5.28	-164.26	0.106	5.28	5915.16	0.106	5.28	16.85	0.106	5.28	5968.16	0.106	5.28	-192.82	0.106	5.28	6064.62	0.106
4757.34	0.107	5.32	502.94	0.107	5.32	5279.44	0.107	5.32	-263.33	0.107	5.32	4859.85	0.107	5.32	-193.01	0.107	5.32	6102.96	0.107	5.32	-126.85	0.107	5.32	5799.9	0.107	5.32	207.08	0.107	5.32	4910.51	0.107	5.32	-165.3	0.107	5.32	5967.49	0.107	5.32	12.82	0.107	5.32	5977.77	0.107	5.32	-200.49	0.107	5.32	6054.22	0.107
4781.54	0.108	5.36	497.36	0.108	5.36	5253.83	0.108	5.36	-265.08	0.108	5.36	4774.99	0.108	5.36	-191.38	0.108	5.36	6138.11	0.108	5.36	-134.52	0.108	5.36	5843.08	0.108	5.36	202.35	0.108	5.36	4878.83	0.108	5.36	-166.43	0.108	5.36	5995.32	0.108	5.36	4.68	0.108	5.36	5981.97	0.108	5.36	-205.73	0.108	5.36	6034.38	0.108
4841.19	0.108	5.4	490.57	0.108	5.4	5271.96	0.108	5.4	-259.37	0.108	5.4	4471.6	0.108	5.4	-190.71	0.108	5.4	6178.25	0.108	5.4	-126.5	0.108	5.4	5878.61	0.108	5.4	211.2	0.108	5.4	4849.92	0.108	5.4	-166.85	0.108	5.4	6045.96	0.108	5.4	11.29	0.108	5.4	5994.61	0.108	5.4	-201.56	0.108	5.4	5955.11	0.108
4854.31	0.109	5.44	487.79	0.109	5.44	5290.18	0.109	5.44	-259.05	0.109	5.44	4222.62	0.109	5.44	-186.01	0.109	5.44	6215.62	0.109	5.44	-131.09	0.109	5.44	5911.54	0.109	5.44	209.98	0.109	5.44	4795.2	0.109	5.44	-163.08	0.109	5.44	6067.78	0.109	5.44	12.62	0.109	5.44	5997.13	0.109	5.44	-197.48	0.109	5.44	5897.75	0.109
4902	0.11	5.48	482.89	0.11	5.48	5304.05	0.11	5.48	-261.34	0.11	5.48	3823.54	0.11	5.48	-189	0.11	5.48	6264	0.11	5.48	-128.74	0.11	5.48	5940.26	0.11	5.48	209.01	0.11	5.48	4675.8	0.11	5.48	-162.55	0.11	5.48	6094.01	0.11	5.48	12.91	0.11	5.48	6026.93	0.11	5.48	-197.56	0.11	5.48	5912.08	0.11
4932.41	0.111	5.52	473.74	0.111	5.52	5318.99	0.111	5.52	-266.06	0.111	5.52	216.38	0.111	5.52	-189.02	0.111	5.52	6298.58	0.111	5.52	-138.51	0.111	5.52	5981.89	0.111	5.52	205.86	0.111	5.52	4071.93	0.111	5.52	-162.19	0.111	5.52	6136.19	0.111	5.52	5.46	0.111	5.52	6037.32	0.111	5.52	-203.51	0.111	5.52	5918.34	0.111
4979.74	0.112	5.56	465.39	0.112	5.56	5329.72	0.112	5.56	-271.7	0.112	5.56	-158.39	0.112	5.56	-196.5	0.112	5.56	6337.91	0.112	5.56	-136.19	0.112	5.56	6024.83	0.112	5.56	198.61	0.112	5.56	540.14	0.112	5.56	-168.2	0.112	5.56	6170.04	0.112	5.56	7.05	0.112	5.56	6051.29	0.112	5.56	-205.19	0.112	5.56	5927.53	0.112
5029.99	0.112	5.6	462.05	0.112	5.6	5325.06	0.112	5.6	-268.04	0.112	5.6	-167.22	0.112	5.6	-192.02	0.112	5.6	6390.06	0.112	5.6	-136.13	0.112	5.6	6075.22	0.112	5.6	206.54	0.112	5.6	200.81	0.112	5.6	-170.56	0.112	5.6	6218.32	0.112	5.6	8.59	0.112	5.6	6072.83	0.112	5.6	-209.89	0.112	5.6	5958.5	0.112
5066.43	0.113	5.64	460.5	0.113	5.64	5147.04	0.113	5.64	-266.81	0.113	5.64	-170.86	0.113	5.64	-189.67	0.113	5.64	6439.8	0.113	5.64	-135.94	0.113	5.64	6107.75	0.113	5.64	205.32	0.113	5.64	180.72	0.113	5.64	-168.18	0.113	5.64	6239.47	0.113	5.64	10.88	0.113	5.64	6073.48	0.113	5.64	-204.93	0.113	5.64	5969.71	0.113
5103.17	0.114	5.68	457.19	0.114	5.68	5058.13	0.114	5.68	-266.91	0.114	5.68	-176.68	0.114	5.68	-189.8	0.114	5.68	6484.8	0.114	5.68	-136.98	0.114	5.68	6148.12	0.114	5.68	206.06	0.114	5.68	168.88	0.114	5.68	-167.9	0.114	5.68	6275.52	0.114	5.68	9.66	0.114	5.68	6074.96	0.114	5.68	-205.51	0.114	5.68	5801.47	0.114
5134.02	0.115	5.72	455.92	0.115	5.72	4476.87	0.115	5.72	-267.98	0.115	5.72	-174.73	0.115	5.72	-191.4	0.115	5.72	6512.55	0.115	5.72	-137	0.115	5.72	6170.39	0.115	5.72	205.8	0.115	5.72	159.22	0.115	5.72	-167.8	0.115	5.72	6297.34	0.115	5.72	8.89	0.115	5.72	6036.47	0.115	5.72	-201.5	0.115	5.72	5629.54	0.115
5174.66	0.116	5.76	449	0.116	5.76	1318.62	0.116	5.76	-268.94	0.116	5.76	-179.1	0.116	5.76	-194.15	0.116	5.76	6535.19	0.116	5.76	-131.31	0.116	5.76	6203.75	0.116	5.76	206.13	0.116	5.76	150.62	0.116	5.76	-174.81	0.116	5.76	6330.8	0.116	5.76	9.1	0.116	5.76	5893.26	0.116	5.76	-207.94	0.116	5.76	5544.19	0.116
5207.46	0.116	5.8	442.56	0.116	5.8	4.01	0.116	5.8	-270.07	0.116	5.8	-183.76	0.116	5.8	-187.42	0.116	5.8	6588.67	0.116	5.8	-137.47	0.116	5.8	6240.11	0.116	5.8	208.5	0.116	5.8	143.49	0.116	5.8	-165	0.116	5.8	6362.49	0.116	5.8	7.67	0.116	5.8	5449.07	0.116	5.8	-204.6	0.116	5.8	5489.72	0.116
5253.63	0.117	5.84	441.05	0.117	5.84	-1.73	0.117	5.84	-268.13	0.117	5.84	-185.35	0.117	5.84	-188.52	0.117	5.84	6625.89	0.117	5.84	-135.12	0.117	5.84	6268.88	0.117	5.84	205.92	0.117	5.84	143.41	0.117	5.84	-166.01	0.117	5.84	6397.29	0.117	5.84	9.03	0.117	5.84	5236.16	0.117	5.84	-201.55	0.117	5.84	5266.49	0.117
5290.38	0.118	5.88	440.11	0.118	5.88	-5.18	0.118	5.88	-272.28	0.118	5.88	-187.17	0.118	5.88	-190.28	0.118	5.88	6683.21	0.118	5.88	-140.44	0.118	5.88	6308.6	0.118	5.88	205.76	0.118	5.88	135.81	0.118	5.88	-167.42	0.118	5.88	6434.69	0.118	5.88	7.58	0.118	5.88	4940.2	0.118	5.88	-202.7	0.118	5.88	4966.67	0.118
5340.55	0.119	5.92	435	0.119	5.92	-9.89	0.119	5.92	-272.13	0.119	5.92	-188.71	0.119	5.92	-198.24	0.119	5.92	6713.1	0.119	5.92	-141.84	0.119	5.92	6350.61	0.119	5.92	199.71	0.119	5.92	131.55	0.119	5.92	-176.49	0.119	5.92	6480.13	0.119	5.92	6.63	0.119	5.92	3433.28	0.119	5.92	-209.84	0.119	5.92	1154.2	0.119
5383.8	0.12	5.96	429.94	0.12	5.96	-19.49	0.12	5.96	-279.32	0.12	5.96	-190.99	0.12	5.96	-196	0.12	5.96	6754.31	0.12	5.96	-145.64	0.12	5.96	6396.14	0.12	5.96	201.6	0.12	5.96	131.21	0.12	5.96	-178.13	0.12	5.96	6526.07	0.12	5.96	-0.41	0.12	5.96	-545.02	0.12	5.96	-216.68	0.12	5.96	-790.85	0.12
5432.21	0.12	6	426.24	0.12	6	-25.53	0.12	6	-277.09	0.12	6	-192.2	0.12	6	-187.17	0.12	6	6818.8	0.12	6	-145.12	0.12	6	6439.36	0.12	6	205.45	0.12	6	124.97	0.12	6	-174.26	0.12	6	6565.16	0.12	6	4.31	0.12	6	-568.18	0.12	6	-206.73	0.12	6	-793.6	0.12
5477.19	0.121	6.04	427.89	0.121	6.04	-24.57	0.121	6.04	-273.89	0.121	6.04	-195.35	0.121	6.04	-187.92	0.121	6.04	6863.29	0.121	6.04	-139.52	0.121	6.04	6472.89	0.121	6.04	203.31	0.121	6.04	128.04	0.121	6.04	-168.88	0.121	6.04	6607.91	0.121	6.04	6.18	0.121	6.04	-572	0.121	6.04	-202.95	0.121	6.04	-800.65	0.121
5505.89	0.122	6.08	429.24	0.122	6.08	-26.61	0.122	6.08	-274.81	0.122	6.08	-193.79	0.122	6.08	-189.98	0.122	6.08	6902.75	0.122	6.08	-139.67	0.122	6.08	6495.88	0.122	6.08	202.62	0.122	6.08	123.78	0.122	6.08	-167.54	0.122	6.08	6636.42	0.122	6.08	5.53	0.122	6.08	-577.74	0.122	6.08	-204.36	0.122	6.08	-802.36	0.122
5552.84	0.123	6.12	430.44	0.123	6.12	-30.49	0.123	6.12	-274.96	0.123	6.12	-191.67	0.123	6.12	-192.61	0.123	6.12	6924.07	0.123	6.12	-141.4	0.123	6.12	6478.62	0.123	6.12	202.13	0.123	6.12	127.76	0.123	6.12	-168.96	0.123	6.12	6674.03	0.123	6.12	1.63	0.123	6.12	-584.01	0.123	6.12	-206.67	0.123	6.12	-806.42	0.123
5580.15	0.124	6.16	425.88	0.124	6.16	-31.94	0.124	6.16	-278.24	0.124	6.16	-189.93	0.124	6.16	-189.3	0.124	6.16	6961.03	0.124	6.16	-145.93	0.124	6.16	6450.51	0.124	6.16	202.57	0.124	6.16	125.05	0.124	6.16	-165.26	0.124	6.16	6695.23	0.124	6.16	3.33	0.124	6.16	-600.17	0.124	6.16	-204.87	0.124	6.16	-811.5	0.124
5629.18	0.124	6.2	421.02	0.124	6.2	-41.19	0.124	6.2	-272.95	0.124	6.2	-198.39	0.124	6.2	-189.93	0.124	6.2	7014.55	0.124	6.2	-145.69	0.124	6.2	6426.49	0.124	6.2	198.84	0.124	6.2	123.15	0.124	6.2	-172.38	0.124	6.2	6743.9	0.124	6.2	7.22	0.124	6.2	-605.73	0.124	6.2	-203.26	0.124	6.2	-821.75	0.124
5680.15	0.125	6.24	420.94	0.125	6.24	-37.21	0.125	6.24	-273.15	0.125	6.24	-198.54	0.125	6.24	-186.41	0.125	6.24	7078.11	0.125	6.24	-141.13	0.125	6.24	6022.34	0.125	6.24	200.75	0.125	6.24	124.65	0.125	6.24	-169.68	0.125	6.24	6782.16	0.125	6.24	7.41	0.125	6.24	-605.33	0.125	6.24	-201.95	0.125	6.24	-822.9	0.125
5720.5	0.126	6.28	418.45	0.126	6.28	-40.11	0.126	6.28	-277.31	0.126	6.28	-199.44	0.126	6.28	-191.54	0.126	6.28	7115.14	0.126	6.28	-144.33	0.126	6.28	484.24	0.126	6.28	198.11	0.126	6.28	122.26	0.126	6.28	-174.54	0.126	6.28	6831.86	0.126	6.28	3.3	0.126	6.28	-606.09	0.126	6.28	-205.77	0.126	6.28	-820.8	0.126
5771.02	0.127	6.32	417.98	0.127	6.32	-39.16	0.127	6.32	-279	0.127	6.32	-194.37	0.127	6.32	-188.76	0.127	6.32	7152.68	0.127	6.32	-145.71	0.127	6.32	-284.36	0.127	6.32	200.37	0.127	6.32	124.84	0.127	6.32	-170.44	0.127	6.32	6864.68	0.127	6.32	1.53	0.127	6.32	-615.55	0.127	6.32	-207.47	0.127	6.32	-825.21	0.127
5798.44	0.128	6.36	414.87	0.128	6.36	-41.28	0.128	6.36	-279.18	0.128	6.36	-197.75	0.128	6.36	-189.17	0.128	6.36	7188.21	0.128	6.36	-143.74	0.128	6.36	-285.74	0.128	6.36	197.66	0.128	6.36	120.69	0.128	6.36	-168.71	0.128	6.36	6892.13	0.128	6.36	1.21	0.128	6.36	-617.34	0.128	6.36	-207.31	0.128	6.36	-823.1	0.128
5848.3	0.128	6.4	418.66	0.128	6.4	-43.24	0.128	6.4	-270.3	0.128	6.4	-200.91	0.128	6.4	-186.13	0.128	6.4	7241.04	0.128	6.4	-138.36	0.128	6.4	-296.71	0.128	6.4	198.05	0.128	6.4	123.24	0.128	6.4	-168.29	0.128	6.4	6919.05	0.128	6.4	4.14	0.128	6.4	-621.88	0.128	6.4	-200.55	0.128	6.4	-835.58	0.128
5879.98	0.129	6.44	419.6	0.129	6.44	-36.93	0.129	6.44	-270.16	0.129	6.44	-199.44	0.129	6.44	-185.99	0.129	6.44	7289.85	0.129	6.44	-136.6	0.129	6.44	-304.04	0.129	6.44	199.74	0.129	6.44	123.81	0.129	6.44	-163.84	0.129	6.44	6921.5	0.129	6.44	6.77	0.129	6.44	-617.27	0.129	6.44	-199.69	0.129	6.44	-833.4	0.129
5923.65	0.13	6.48	418.88	0.13	6.48	-39.61	0.13	6.48	-274.02	0.13	6.48	-199.59	0.13	6.48	-186.67	0.13	6.48	7311.6	0.13	6.48	-140.81	0.13	6.48	-304	0.13	6.48	200.91	0.13	6.48	123.5	0.13	6.48	-167.17	0.13	6.48	6902.46	0.13	6.48	4.09	0.13	6.48	-619.88	0.13	6.48	-201.27	0.13	6.48	-834.81	0.13
5962.45	0.131	6.52	411.09	0.131	6.52	-36.51	0.131	6.52	-277.67	0.131	6.52	-199.44	0.131	6.52	-185.9	0.131	6.52	7354.91	0.131	6.52	-143.64	0.131	6.52	-304.47	0.131	6.52	200.08	0.131	6.52	121.88	0.131	6.52	-166.11	0.131	6.52	6896.41	0.131	6.52	1.25	0.131	6.52	-621.19	0.131	6.52	-203.41	0.131	6.52	-834.04	0.131
6002.52	0.132	6.56	406.98	0.132	6.56	-44.21	0.132	6.56	-280	0.132	6.56	-205.52	0.132	6.56	-192.74	0.132	6.56	7387.09	0.132	6.56	-143.36	0.132	6.56	-314.43	0.132	6.56	188.5	0.132	6.56	124.19	0.132	6.56	-172.69	0.132	6.56	6884.73	0.132	6.56	1.08	0.132	6.56	-619.93	0.132	6.56	-204.84	0.132	6.56	-835.63	0.132
6057.82	0.132	6.6	412.98	0.132	6.6	-44.15	0.132	6.6	-281.43	0.132	6.6	-208.52	0.132	6.6	-188.98	0.132	6.6	7467.83	0.132	6.6	-142.42	0.132	6.6	-323.02	0.132	6.6	191.27	0.132	6.6	121.22	0.132	6.6	-167.32	0.132	6.6	6882.85	0.132	6.6	4.42	0.132	6.6	-627.58	0.132	6.6	-203.38	0.132	6.6	-845.43	0.132
6108.34	0.133	6.64	411.26	0.133	6.64	-41.56	0.133	6.64	-279.54	0.133	6.64	-205.84	0.133	6.64	-189.41	0.133	6.64	7511.92	0.133	6.64	-138.4	0.133	6.64	-320.83	0.133	6.64	192.43	0.133	6.64	121.45	0.133	6.64	-166.05	0.133	6.64	6822.84	0.133	6.64	4.52	0.133	6.64	-623.36	0.133	6.64	-202.74	0.133	6.64	-839.33	0.133
6149.88	0.134	6.68	410.41	0.134	6.68	-41.51	0.134	6.68	-279.67	0.134	6.68	-204.46	0.134	6.68	-188.5	0.134	6.68	7538.86	0.134	6.68	-139.71	0.134	6.68	-318.93	0.134	6.68	197.47	0.134	6.68	120.21	0.134	6.68	-166.9	0.134	6.68	5773.91	0.134	6.68	2.33	0.134	6.68	-624.88	0.134	6.68	-206.99	0.134	6.68	-839.56	0.134
6175.74	0.135	6.72	408.35	0.135	6.72	-44.45	0.135	6.72	-274.95	0.135	6.72	-205.07	0.135	6.72	-184.57	0.135	6.72	7563.3	0.135	6.72	-135.33	0.135	6.72	-319.59	0.135	6.72	196.65	0.135	6.72	120.8	0.135	6.72	-166.91	0.135	6.72	93.26	0.135	6.72	2.69	0.135	6.72	-623.18	0.135	6.72	-202.76	0.135	6.72	-836.24	0.135
6212.15	0.136	6.76	414.45	0.136	6.76	-44.29	0.136	6.76	-274.31	0.136	6.76	-213.27	0.136	6.76	-185.55	0.136	6.76	7588.96	0.136	6.76	-138.66	0.136	6.76	-321.31	0.136	6.76	192.03	0.136	6.76	124.39	0.136	6.76	-168.59	0.136	6.76	-196.63	0.136	6.76	5.05	0.136	6.76	-627.4	0.136	6.76	-199.91	0.136	6.76	-847.49	0.136
6253.6	0.136	6.8	409.89	0.136	6.8	-37.21	0.136	6.8	-272.85	0.136	6.8	-215.35	0.136	6.8	-184.44	0.136	6.8	7643.03	0.136	6.8	-138.31	0.136	6.8	-329.83	0.136	6.8	194.45	0.136	6.8	124.43	0.136	6.8	-160.62	0.136	6.8	-200.4	0.136	6.8	6.17	0.136	6.8	-627.29	0.136	6.8	-201.4	0.136	6.8	-847.29	0.136
6299.32	0.137	6.84	411.73	0.137	6.84	-37.43	0.137	6.84	-274.33	0.137	6.84	-212.06	0.137	6.84	-188.52	0.137	6.84	7549.44	0.137	6.84	-137.71	0.137	6.84	-328.92	0.137	6.84	191.78	0.137	6.84	123.15	0.137	6.84	-163.46	0.137	6.84	-214.06	0.137	6.84	5.82	0.137	6.84	-622.63	0.137	6.84	-199.61	0.137	6.84	-842.24	0.137
6337.96	0.138	6.88	406.05	0.138	6.88	-39.12	0.138	6.88	-277.1	0.138	6.88	-211.03	0.138	6.88	-189.25	0.138	6.88	7460.62	0.138	6.88	-140.11	0.138	6.88	-328.72	0.138	6.88	191.9	0.138	6.88	120.25	0.138	6.88	-164.96	0.138	6.88	-216.91	0.138	6.88	2.28	0.138	6.88	-621.96	0.138	6.88	-203.94	0.138	6.88	-839.73	0.138
6375.74	0.139	6.92	407.13	0.139	6.92	-42.38	0.139	6.92	-276.19	0.139	6.92	-214.03	0.139	6.92	-190.23	0.139	6.92	7423.01	0.139	6.92	-139.94	0.139	6.92	-327.46	0.139	6.92	186.44	0.139	6.92	117.89	0.139	6.92	-169.54	0.139	6.92	-224.82	0.139	6.92	4.96	0.139	6.92	-622.83	0.139	6.92	-199.41	0.139	6.92	-845.08	0.139
6410.7	0.14	6.96	408.42	0.14	6.96	-39.96	0.14	6.96	-280.75	0.14	6.96	-220.26	0.14	6.96	-186.43	0.14	6.96	7345.7	0.14	6.96	-139.99	0.14	6.96	-332.32	0.14	6.96	183.11	0.14	6.96	119.82	0.14	6.96	-168.91	0.14	6.96	-234.22	0.14	6.96	5.92	0.14	6.96	-627.99	0.14	6.96	-207.36	0.14	6.96	-853.86	0.14
6463.74	0.14	7	400.8	0.14	7	-40.15	0.14	7	-274.12	0.14	7	-221.55	0.14	7	-187.66	0.14	7	7267.35	0.14	7	-136.25	0.14	7	-340.66	0.14	7	182.07	0.14	7	120.94	0.14	7	-165.74	0.14	7	-241.82	0.14	7	7.86	0.14	7	-623	0.14	7	-205.3	0.14	7	-847.71	0.14
6503.83	0.141	7.04	407.64	0.141	7.04	-34.78	0.141	7.04	-275.21	0.141	7.04	-217.45	0.141	7.04	-189.67	0.141	7.04	4472.41	0.141	7.04	-137.83	0.141	7.04	-336.13	0.141	7.04	187.92	0.141	7.04	120.78	0.141	7.04	-163.85	0.141	7.04	-239.78	0.141	7.04	6.5	0.141	7.04	-620.17	0.141	7.04	-201.09	0.141	7.04	-844.37	0.141
6537.54	0.142	7.08	406.64	0.142	7.08	-38.54	0.142	7.08	-272.92	0.142	7.08	-215.57	0.142	7.08	-188.91	0.142	7.08	-410.35	0.142	7.08	-139.82	0.142	7.08	-334.43	0.142	7.08	187.94	0.142	7.08	120.78	0.142	7.08	-164.54	0.142	7.08	-243.44	0.142	7.08	3.94	0.142	7.08	-620.99	0.142	7.08	-200.27	0.142	7.08	-841.69	0.142
6566.33	0.143	7.12	410.61	0.143	7.12	-32.66	0.143	7.12	-275.95	0.143	7.12	-219.5	0.143	7.12	-185.75	0.143	7.12	-429.67	0.143	7.12	-140.63	0.143	7.12	-335.05	0.143	7.12	189.9	0.143	7.12	120.66	0.143	7.12	-162.18	0.143	7.12	-244.51	0.143	7.12	7.27	0.143	7.12	-622.17	0.143	7.12	-198.89	0.143	7.12	-845.4	0.143
6593.89	0.144	7.16	403.48	0.144	7.16	-35.13	0.144	7.16	-276.19	0.144	7.16	-221.93	0.144	7.16	-188.54	0.144	7.16	-424.8	0.144	7.16	-138.47	0.144	7.16	-341.24	0.144	7.16	183.48	0.144	7.16	122.02	0.144	7.16	-159.64	0.144	7.16	-249.53	0.144	7.16	7.89	0.144	7.16	-624.41	0.144	7.16	-201.76	0.144	7.16	-843.85	0.144
6652.76	0.144	7.2	402.17	0.144	7.2	-40.79	0.144	7.2	-275.08	0.144	7.2	-223.64	0.144	7.2	-193.72	0.144	7.2	-429.19	0.144	7.2	-139.18	0.144	7.2	-339.81	0.144	7.2	177.17	0.144	7.2	119.48	0.144	7.2	-164.61	0.144	7.2	-257.63	0.144	7.2	7.61	0.144	7.2	-622.2	0.144	7.2	-201.26	0.144	7.2	-845.36	0.144
6699.67	0.145	7.24	400.87	0.145	7.24	-36.11	0.145	7.24	-278.78	0.145	7.24	-218.76	0.145	7.24	-192.81	0.145	7.24	-430.11	0.145	7.24	-138.59	0.145	7.24	-337.81	0.145	7.24	182.87	0.145	7.24	118.89	0.145	7.24	-163.8	0.145	7.24	-254.63	0.145	7.24	7.93	0.145	7.24	-622.27	0.145	7.24	-202.41	0.145	7.24	-845.65	0.145
6744.52	0.146	7.28	399.52	0.146	7.28	-37.69	0.146	7.28	-281.06	0.146	7.28	-218.54	0.146	7.28	-194.34	0.146	7.28	-437.29	0.146	7.28	-140.1	0.146	7.28	-336.37	0.146	7.28	184.77	0.146	7.28	117.63	0.146	7.28	-166.67	0.146	7.28	-256.68	0.146	7.28	4.81	0.146	7.28	-622.24	0.146	7.28	-200.49	0.146	7.28	-848.14	0.146
6773.47	0.147	7.32	396	0.147	7.32	-33.44	0.147	7.32	-281.53	0.147	7.32	-219.98	0.147	7.32	-193.24	0.147	7.32	-436.09	0.147	7.32	-138.56	0.147	7.32	-340.5	0.147	7.32	185.03	0.147	7.32	119.82	0.147	7.32	-163.49	0.147	7.32	-257.76	0.147	7.32	6.61	0.147	7.32	-624.61	0.147	7.32	-199.96	0.147	7.32	-844.54	0.147
6804.3	0.148	7.36	398.69	0.148	7.36	-33.74	0.148	7.36	-276.34	0.148	7.36	-220.01	0.148	7.36	-190.32	0.148	7.36	-439.41	0.148	7.36	-136.15	0.148	7.36	-344.79	0.148	7.36	182.34	0.148	7.36	118.64	0.148	7.36	-164.59	0.148	7.36	-261.79	0.148	7.36	7.24	0.148	7.36	-622.67	0.148	7.36	-198.3	0.148	7.36	-844.76	0.148
6840.98	0.148	7.4	406.38	0.148	7.4	-34.75	0.148	7.4	-280.07	0.148	7.4	-221.62	0.148	7.4	-195.16	0.148	7.4	-444.94	0.148	7.4	-139.16	0.148	7.4	-344.34	0.148	7.4	183.34	0.148	7.4	115.04	0.148	7.4	-163.89	0.148	7.4	-255.54	0.148	7.4	8.86	0.148	7.4	-617.62	0.148	7.4	-197.71	0.148	7.4	-844.52	0.148
6876.14	0.149	7.44	406.83	0.149	7.44	-34.18	0.149	7.44	-277.76	0.149	7.44	-216.48	0.149	7.44	-192.29	0.149	7.44	-442.83	0.149	7.44	-137.47	0.149	7.44	-341.55	0.149	7.44	187.41	0.149	7.44	116.5	0.149	7.44	-160.2	0.149	7.44	-253.55	0.149	7.44	9.01	0.149	7.44	-619.16	0.149	7.44	-197.72	0.149	7.44	-839.55	0.149
6897.83	0.15	7.48	405.06	0.15	7.48	-34.16	0.15	7.48	-279.17	0.15	7.48	-217.17	0.15	7.48	-194.14	0.15	7.48	-448.47	0.15	7.48	-138.89	0.15	7.48	-343.54	0.15	7.48	186.2	0.15	7.48	115.48	0.15	7.48	-161.65	0.15	7.48	-255.1	0.15	7.48	8.77	0.15	7.48	-620.81	0.15	7.48	-199.75	0.15	7.48	-842.6	0.15
6929.24	0.151	7.52	399.03	0.151	7.52	-31.3	0.151	7.52	-275.2	0.151	7.52	-219.38	0.151	7.52	-191.19	0.151	7.52	-445.35	0.151	7.52	-136.67	0.151	7.52	-344.12	0.151	7.52	182.73	0.151	7.52	119.4	0.151	7.52	-161.01	0.151	7.52	-261.01	0.151	7.52	10.64	0.151	7.52	-617.71	0.151	7.52	-198.6	0.151	7.52	-841.89	0.151
6959.2	0.152	7.56	398.83	0.152	7.56	-37.11	0.152	7.56	-281.49	0.152	7.56	-226.07	0.152	7.56	-197.69	0.152	7.56	-448.1	0.152	7.56	-144.43	0.152	7.56	-340.8	0.152	7.56	178.81	0.152	7.56	111.61	0.152	7.56	-165.08	0.152	7.56	-258.73	0.152	7.56	11.35	0.152	7.56	-614.92	0.152	7.56	-201.27	0.152	7.56	-843.95	0.152
7010.77	0.152	7.6	398.84	0.152	7.6	-39.96	0.152	7.6	-289.77	0.152	7.6	-221.17	0.152	7.6	-197.9	0.152	7.6	-448.06	0.152	7.6	-144.42	0.152	7.6	-345.15	0.152	7.6	181.3	0.152	7.6	110.13	0.152	7.6	-164.33	0.152	7.6	-255.3	0.152	7.6	8.61	0.152	7.6	-618.64	0.152	7.6	-205.17	0.152	7.6	-840.47	0.152
7041.51	0.153	7.64	397.31	0.153	7.64	-38.4	0.153	7.64	-286.23	0.153	7.64	-218.36	0.153	7.64	-199.38	0.153	7.64	-450.97	0.153	7.64	-144.12	0.153	7.64	-341.73	0.153	7.64	182.95	0.153	7.64	112.37	0.153	7.64	-165.95	0.153	7.64	-257.12	0.153	7.64	6.58	0.153	7.64	-621.08	0.153	7.64	-204.67	0.153	7.64	-839.82	0.153
7068.05	0.154	7.68	400.18	0.154	7.68	-34.61	0.154	7.68	-281.92	0.154	7.68	-216.7	0.154	7.68	-197.02	0.154	7.68	-452.33	0.154	7.68	-141.59	0.154	7.68	-343.97	0.154	7.68	181.98	0.154	7.68	113.34	0.154	7.68	-164.96	0.154	7.68	-260.83	0.154	7.68	5.93	0.154	7.68	-622.92	0.154	7.68	-205.66	0.154	7.68	-840.45	0.154
7092.02	0.155	7.72	400.93	0.155	7.72	-31.15	0.155	7.72	-276.7	0.155	7.72	-221.56	0.155	7.72	-197.67	0.155	7.72	-447.73	0.155	7.72	-140.04	0.155	7.72	-341.52	0.155	7.72	179.11	0.155	7.72	113.5	0.155	7.72	-161.74	0.155	7.72	-262.46	0.155	7.72	10.95	0.155	7.72	-615.99	0.155	7.72	-199.86	0.155	7.72	-842.39	0.155
7119.7	0.156	7.76	400.65	0.156	7.76	-32.43	0.156	7.76	-286.63	0.156	7.76	-222.71	0.156	7.76	-198.71	0.156	7.76	-448.26	0.156	7.76	-141.93	0.156	7.76	-343.44	0.156	7.76	178.12	0.156	7.76	107.38	0.156	7.76	-159.42	0.156	7.76	-253.76	0.156	7.76	10.8	0.156	7.76	-615.42	0.156	7.76	-203.72	0.156	7.76	-841.87	0.156
7170.33	0.156	7.8	398.32	0.156	7.8	-37.16	0.156	7.8	-287.14	0.156	7.8	-219.28	0.156	7.8	-199.48	0.156	7.8	-450.71	0.156	7.8	-142.83	0.156	7.8	-341.41	0.156	7.8	180.25	0.156	7.8	109.67	0.156	7.8	-165.76	0.156	7.8	-257.95	0.156	7.8	8.69	0.156	7.8	-617.89	0.156	7.8	-205.35	0.156	7.8	-839.69	0.156
7203.11	0.157	7.84	397	0.157	7.84	-39.08	0.157	7.84	-287.65	0.157	7.84	-218.08	0.157	7.84	-202.83	0.157	7.84	-454.04	0.157	7.84	-144.12	0.157	7.84	-339.52	0.157	7.84	183.03	0.157	7.84	110.16	0.157	7.84	-164.96	0.157	7.84	-254.96	0.157	7.84	8.11	0.157	7.84	-620.45	0.157	7.84	-205.66	0.157	7.84	-839.01	0.157
7244.74	0.158	7.88	394.42	0.158	7.88	-39.23	0.158	7.88	-285.14	0.158	7.88	-219.53	0.158	7.88	-202.9	0.158	7.88	-453	0.158	7.88	-145.23	0.158	7.88	-341.32	0.158	7.88	181.64	0.158	7.88	111.53	0.158	7.88	-167.12	0.158	7.88	-261.03	0.158	7.88	5.91	0.158	7.88	-619.64	0.158	7.88	-206.4	0.158	7.88	-841.23	0.158
7272.78	0.159	7.92	394.97	0.159	7.92	-36.79	0.159	7.92	-291.67	0.159	7.92	-222.02	0.159	7.92	-205.68	0.159	7.92	-453.13	0.159	7.92	-146.48	0.159	7.92	-344.34	0.159	7.92	176.45	0.159	7.92	104.88	0.159	7.92	-164.99	0.159	7.92	-257.74	0.159	7.92	9.01	0.159	7.92	-618.88	0.159	7.92	-205.98	0.159	7.92	-843.13	0.159
7321.09	0.16	7.96	396.15	0.16	7.96	-36.55	0.16	7.96	-291.66	0.16	7.96	-220.9	0.16	7.96	-208.2	0.16	7.96	-451.41	0.16	7.96	-150.82	0.16	7.96	-347.17	0.16	7.96	175.79	0.16	7.96	106.05	0.16	7.96	-169.83	0.16	7.96	-258.85	0.16	7.96	5.55	0.16	7.96	-621.13	0.16	7.96	-209.72	0.16	7.96	-839.12	0.16
7374.9	0.16	8	389.01	0.16	8	-41.73	0.16	8	-299.24	0.16	8	-217.87	0.16	8	-211.86	0.16	8	-457.27	0.16	8	-154.45	0.16	8	-343.47	0.16	8	176.56	0.16	8	104.72	0.16	8	-175.47	0.16	8	-262.14	0.16	8	-0.4	0.16	8	-623.73	0.16	8	-214.53	0.16	8	-843.93	0.16
7408.4	0.161	8.04	390.75	0.161	8.04	-40.56	0.161	8.04	-296.07	0.161	8.04	-214.12	0.161	8.04	-206.09	0.161	8.04	-458.81	0.161	8.04	-148.85	0.161	8.04	-344.03	0.161	8.04	177.24	0.161	8.04	108.86	0.161	8.04	-172.54	0.161	8.04	-259.46	0.161	8.04	1.68	0.161	8.04	-624.56	0.161	8.04	-211.64	0.161	8.04	-842.23	0.161
7435.62	0.162	8.08	392.23	0.162	8.08	-42.23	0.162	8.08	-294.17	0.162	8.08	-215.05	0.162	8.08	-207.15	0.162	8.08	-458.15	0.162	8.08	-144.53	0.162	8.08	-346.61	0.162	8.08	177.14	0.162	8.08	108.38	0.162	8.08	-170.84	0.162	8.08	-260.55	0.162	8.08	4.16	0.162	8.08	-623.61	0.162	8.08	-211.39	0.162	8.08	-842.01	0.162
7461.9	0.163	8.12	394.32	0.163	8.12	-36.22	0.163	8.12	-290.12	0.163	8.12	-216.05	0.163	8.12	-202.42	0.163	8.12	-456.27	0.163	8.12	-140.82	0.163	8.12	-350.56	0.163	8.12	175.48	0.163	8.12	107.34	0.163	8.12	-170.02	0.163	8.12	-258.43	0.163	8.12	8.01	0.163	8.12	-624.55	0.163	8.12	-206.54	0.163	8.12	-835.69	0.163
7494.45	0.164	8.16	395.53	0.164	8.16	-41.72	0.164	8.16	-288.49	0.164	8.16	-214.79	0.164	8.16	-213.63	0.164	8.16	-458.89	0.164	8.16	-147.77	0.164	8.16	-347.35	0.164	8.16	177.37	0.164	8.16	106.6	0.164	8.16	-177.49	0.164	8.16	-260.32	0.164	8.16	0.92	0.164	8.16	-620.55	0.164	8.16	-211.98	0.164	8.16	-834.24	0.164
7543.11	0.164	8.2	387.82	0.164	8.2	-44	0.164	8.2	-299.11	0.164	8.2	-213.56	0.164	8.2	-214.72	0.164	8.2	-460.96	0.164	8.2	-154.5	0.164	8.2	-346.73	0.164	8.2	177.68	0.164	8.2	102.72	0.164	8.2	-178.24	0.164	8.2	-259.02	0.164	8.2	-3.36	0.164	8.2	-623.07	0.164	8.2	-213.31	0.164	8.2	-842.49	0.164
7551.46	0.165	8.24	386.63	0.165	8.24	-40.75	0.165	8.24	-298.15	0.165	8.24	-213.8	0.165	8.24	-209.51	0.165	8.24	-461.21	0.165	8.24	-150.86	0.165	8.24	-346.49	0.165	8.24	179.94	0.165	8.24	107.38	0.165	8.24	-178.02	0.165	8.24	-258.01	0.165	8.24	1.12	0.165	8.24	-625.06	0.165	8.24	-212.15	0.165	8.24	-841.73	0.165
7579.04	0.166	8.28	382.92	0.166	8.28	-39.53	0.166	8.28	-299.31	0.166	8.28	-216.17	0.166	8.28	-207.58	0.166	8.28	-461.32	0.166	8.28	-149.73	0.166	8.28	-347.6	0.166	8.28	175.06	0.166	8.28	108.33	0.166	8.28	-177.27	0.166	8.28	-259.41	0.166	8.28	3.91	0.166	8.28	-623.79	0.166	8.28	-211.17	0.166	8.28	-843.71	0.166
7594.42	0.167	8.32	388.16	0.167	8.32	-41.7	0.167	8.32	-300.11	0.167	8.32	-215.4	0.167	8.32	-206.9	0.167	8.32	-463.12	0.167	8.32	-148.69	0.167	8.32	-345.68	0.167	8.32	176.36	0.167	8.32	107.73	0.167	8.32	-181.44	0.167	8.32	-260.6	0.167	8.32	5.41	0.167	8.32	-624.43	0.167	8.32	-213.5	0.167	8.32	-837.75	0.167
7316.05	0.168	8.36	387.1	0.168	8.36	-50.45	0.168	8.36	-308.85	0.168	8.36	-215.46	0.168	8.36	-216.11	0.168	8.36	-466.4	0.168	8.36	-151.46	0.168	8.36	-342.32	0.168	8.36	179.79	0.168	8.36	102.68	0.168	8.36	-187.17	0.168	8.36	-259.89	0.168	8.36	-4.55	0.168	8.36	-624.03	0.168	8.36	-218.75	0.168	8.36	-837.97	0.168
6876.4	0.168	8.4	379.21	0.168	8.4	-47.1	0.168	8.4	-296.66	0.168	8.4	-210.35	0.168	8.4	-213.58	0.168	8.4	-468.43	0.168	8.4	-152.95	0.168	8.4	-338.75	0.168	8.4	183.99	0.168	8.4	102.02	0.168	8.4	-186.22	0.168	8.4	-259.74	0.168	8.4	-3.81	0.168	8.4	-631.81	0.168	8.4	-212.89	0.168	8.4	-840.32	0.168
6743.14	0.169	8.44	384.9	0.169	8.44	-46.08	0.169	8.44	-295.63	0.169	8.44	-208.62	0.169	8.44	-211.53	0.169	8.44	-466.32	0.169	8.44	-149.3	0.169	8.44	-339.5	0.169	8.44	187.93	0.169	8.44	106.67	0.169	8.44	-180.14	0.169	8.44	-256.34	0.169	8.44	-1.91	0.169	8.44	-629.96	0.169	8.44	-213.46	0.169	8.44	-837.67	0.169
6619.49	0.17	8.48	385.63	0.17	8.48	-44.78	0.17	8.48	-297.19	0.17	8.48	-210.56	0.17	8.48	-211.65	0.17	8.48	-463.16	0.17	8.48	-147.57	0.17	8.48	-342.15	0.17	8.48	183.89	0.17	8.48	107.5	0.17	8.48	-179.61	0.17	8.48	-254.7	0.17	8.48	1.52	0.17	8.48	-629.07	0.17	8.48	-211.85	0.17	8.48	-838.28	0.17
5421.93	0.171	8.52	388.6	0.171	8.52	-51.33	0.171	8.52	-306.83	0.171	8.52	-210.74	0.171	8.52	-211.11	0.171	8.52	-464.73	0.171	8.52	-150.82	0.171	8.52	-342.28	0.171	8.52	184.96	0.171	8.52	108.96	0.171	8.52	-180.17	0.171	8.52	-254.47	0.171	8.52	-2.37	0.171	8.52	-628.99	0.171	8.52	-218.85	0.171	8.52	-834.26	0.171
2722.87	0.172	8.56	371.99	0.172	8.56	-47.81	0.172	8.56	-311.21	0.172	8.56	-212.85	0.172	8.56	-216.48	0.172	8.56	-470	0.172	8.56	-157	0.172	8.56	-341.85	0.172	8.56	181.71	0.172	8.56	103.7	0.172	8.56	-187.43	0.172	8.56	-260.75	0.172	8.56	-5.04	0.172	8.56	-630.55	0.172	8.56	-216.09	0.172	8.56	-834.67	0.172
1770.38	0.172	8.6	374.66	0.172	8.6	-50.76	0.172	8.6	-308.17	0.172	8.6	-208.59	0.172	8.6	-215.29	0.172	8.6	-471.42	0.172	8.6	-159.09	0.172	8.6	-339.67	0.172	8.6	186.13	0.172	8.6	97.73	0.172	8.6	-191.26	0.172	8.6	-260.28	0.172	8.6	-8.03	0.172	8.6	-637.2	0.172	8.6	-219.73	0.172	8.6	-840.94	0.172
1761.92	0.173	8.64	376.3	0.173	8.64	-49.82	0.173	8.64	-302.84	0.173	8.64	-208.8	0.173	8.64	-212.67	0.173	8.64	-469.36	0.173	8.64	-152.99	0.173	8.64	-340.07	0.173	8.64	187.98	0.173	8.64	102.73	0.173	8.64	-186.17	0.173	8.64	-260.09	0.173	8.64	-6.34	0.173	8.64	-632.21	0.173	8.64	-217.4	0.173	8.64	-839.54	0.173
1754.09	0.174	8.68	380.6	0.174	8.68	-49.78	0.174	8.68	-302.26	0.174	8.68	-209.43	0.174	8.68	-214.07	0.174	8.68	-469.5	0.174	8.68	-152.38	0.174	8.68	-341.48	0.174	8.68	186.24	0.174	8.68	103.22	0.174	8.68	-184.28	0.174	8.68	-257.15	0.174	8.68	-6.09	0.174	8.68	-631.89	0.174	8.68	-220.19	0.174	8.68	-839.51	0.174
1753.95	0.175	8.72	377.26	0.175	8.72	-50.94	0.175	8.72	-306.66	0.175	8.72	-205.49	0.175	8.72	-211.89	0.175	8.72	-473.02	0.175	8.72	-149.64	0.175	8.72	-339.29	0.175	8.72	184.08	0.175	8.72	108.01	0.175	8.72	-182.31	0.175	8.72	-256.97	0.175	8.72	-4.55	0.175	8.72	-629.34	0.175	8.72	-219.61	0.175	8.72	-836.65	0.175
1750.21	0.176	8.76	368.76	0.176	8.76	-45.83	0.176	8.76	-305.87	0.176	8.76	-208.31	0.176	8.76	-215.35	0.176	8.76	-470.13	0.176	8.76	-154.21	0.176	8.76	-340.48	0.176	8.76	186.65	0.176	8.76	100.84	0.176	8.76	-183.63	0.176	8.76	-257.39	0.176	8.76	-6.59	0.176	8.76	-632.59	0.176	8.76	-215.79	0.176	8.76	-838.53	0.176
1744.22	0.176	8.8	377.84	0.176	8.8	-54.52	0.176	8.8	-309.33	0.176	8.8	-211.26	0.176	8.8	-217.64	0.176	8.8	-473.37	0.176	8.8	-155.38	0.176	8.8	-336.3	0.176	8.8	187.62	0.176	8.8	102.63	0.176	8.8	-183.21	0.176	8.8	-258.54	0.176	8.8	-7.89	0.176	8.8	-639.72	0.176	8.8	-224.52	0.176	8.8	-841.58	0.176
1742.4	0.177	8.84	377.44	0.177	8.84	-50.72	0.177	8.84	-302.27	0.177	8.84	-210.33	0.177	8.84	-215.25	0.177	8.84	-472.6	0.177	8.84	-151.51	0.177	8.84	-338.46	0.177	8.84	189.84	0.177	8.84	103.92	0.177	8.84	-182.77	0.177	8.84	-260.1	0.177	8.84	-5.54	0.177	8.84	-636.71	0.177	8.84	-218.8	0.177	8.84	-840.08	0.177
1734.15	0.178	8.88	376.76	0.178	8.88	-53.86	0.178	8.88	-305.23	0.178	8.88	-211.7	0.178	8.88	-216.57	0.178	8.88	-474.31	0.178	8.88	-151.4	0.178	8.88	-340.31	0.178	8.88	187.91	0.178	8.88	105.59	0.178	8.88	-182.72	0.178	8.88	-262.43	0.178	8.88	-5.56	0.178	8.88	-636.53	0.178	8.88	-222.01	0.178	8.88	-839.44	0.178
1739.64	0.179	8.92	373.07	0.179	8.92	-51.57	0.179	8.92	-303.37	0.179	8.92	-213.82	0.179	8.92	-218.89	0.179	8.92	-473.81	0.179	8.92	-149.08	0.179	8.92	-344.37	0.179	8.92	184.99	0.179	8.92	102.72	0.179	8.92	-187.36	0.179	8.92	-263.56	0.179	8.92	-10.45	0.179	8.92	-635.08	0.179	8.92	-218.51	0.179	8.92	-840.8	0.179
1733.74	0.18	8.96	369.78	0.18	8.96	-52.42	0.18	8.96	-310.71	0.18	8.96	-211.4	0.18	8.96	-220.81	0.18	8.96	-476.07	0.18	8.96	-161.1	0.18	8.96	-341.2	0.18	8.96	187.81	0.18	8.96	96.36	0.18	8.96	-190.08	0.18	8.96	-254.3	0.18	8.96	-15.69	0.18	8.96	-639.33	0.18	8.96	-228.61	0.18	8.96	-844.05	0.18
1726.8	0.18	9	373.59	0.18	9	-52.2	0.18	9	-307.17	0.18	9	-209.62	0.18	9	-214	0.18	9	-477.32	0.18	9	-157.1	0.18	9	-340	0.18	9	191.36	0.18	9	105.17	0.18	9	-188.37	0.18	9	-261.96	0.18	9	-7	0.18	9	-643.63	0.18	9	-225.87	0.18	9	-843.11	0.18
1729.54	0.181	9.04	373.34	0.181	9.04	-48.51	0.181	9.04	-298.79	0.181	9.04	-209.71	0.181	9.04	-213.22	0.181	9.04	-476.15	0.181	9.04	-152.91	0.181	9.04	-339.05	0.181	9.04	191.08	0.181	9.04	105.52	0.181	9.04	-183.02	0.181	9.04	-261	0.181	9.04	-5.1	0.181	9.04	-636.33	0.181	9.04	-218.01	0.181	9.04	-842.93	0.181
1729.84	0.182	9.08	373.4	0.182	9.08	-49.12	0.182	9.08	-299.45	0.182	9.08	-209.27	0.182	9.08	-212.85	0.182	9.08	-474.03	0.182	9.08	-149.56	0.182	9.08	-341.26	0.182	9.08	189.68	0.182	9.08	105.88	0.182	9.08	-182.61	0.182	9.08	-261.4	0.182	9.08	-4.76	0.182	9.08	-635.44	0.182	9.08	-214.92	0.182	9.08	-840.89	0.182
1732.13	0.183	9.12	372.18	0.183	9.12	-52.91	0.183	9.12	-302.72	0.183	9.12	-210.13	0.183	9.12	-217.18	0.183	9.12	-474.37	0.183	9.12	-149.18	0.183	9.12	-337.8	0.183	9.12	192.88	0.183	9.12	100.57	0.183	9.12	-185.42	0.183	9.12	-254.11	0.183	9.12	-15.36	0.183	9.12	-633.03	0.183	9.12	-217.47	0.183	9.12	-839.82	0.183
1724.05	0.184	9.16	369.82	0.184	9.16	-58.96	0.184	9.16	-310.52	0.184	9.16	-208.52	0.184	9.16	-216.73	0.184	9.16	-482.02	0.184	9.16	-156.1	0.184	9.16	-337.46	0.184	9.16	191.39	0.184	9.16	100.57	0.184	9.16	-183.3	0.184	9.16	-255.15	0.184	9.16	-11.3	0.184	9.16	-639.86	0.184	9.16	-227.78	0.184	9.16	-843.3	0.184
1723.97	0.184	9.2	368.11	0.184	9.2	-56.01	0.184	9.2	-301.8	0.184	9.2	-215.1	0.184	9.2	-213.52	0.184	9.2	-478.38	0.184	9.2	-151.99	0.184	9.2	-343.18	0.184	9.2	183.77	0.184	9.2	104.55	0.184	9.2	-186.17	0.184	9.2	-263.62	0.184	9.2	-10.82	0.184	9.2	-641.57	0.184	9.2	-219.35	0.184	9.2	-850.43	0.184
1724.17	0.185	9.24	369.16	0.185	9.24	-52.05	0.185	9.24	-299.5	0.185	9.24	-214.18	0.185	9.24	-212.87	0.185	9.24	-476.58	0.185	9.24	-151.74	0.185	9.24	-341.79	0.185	9.24	185.69	0.185	9.24	105.35	0.185	9.24	-184.32	0.185	9.24	-261.64	0.185	9.24	-8.66	0.185	9.24	-639.24	0.185	9.24	-219.65	0.185	9.24	-847.08	0.185
1724.89	0.186	9.28	366.33	0.186	9.28	-53.16	0.186	9.28	-299.69	0.186	9.28	-217.79	0.186	9.28	-217.43	0.186	9.28	-475.31	0.186	9.28	-151.45	0.186	9.28	-342.58	0.186	9.28	184.88	0.186	9.28	104.15	0.186	9.28	-187.7	0.186	9.28	-261.3	0.186	9.28	-11.48	0.186	9.28	-637.98	0.186	9.28	-220.01	0.186	9.28	-844.37	0.186
1724.95	0.187	9.32	363.42	0.187	9.32	-56.55	0.187	9.32	-304.82	0.187	9.32	-215.65	0.187	9.32	-218.15	0.187	9.32	-477.85	0.187	9.32	-156.54	0.187	9.32	-337.51	0.187	9.32	188.92	0.187	9.32	98.05	0.187	9.32	-186.96	0.187	9.32	-257.07	0.187	9.32	-15.05	0.187	9.32	-639.96	0.187	9.32	-228.42	0.187	9.32	-845.04	0.187
1723.46	0.188	9.36	360.25	0.188	9.36	-53.73	0.188	9.36	-301.58	0.188	9.36	-211.58	0.188	9.36	-215.85	0.188	9.36	-478.81	0.188	9.36	-151.23	0.188	9.36	-343.27	0.188	9.36	184.77	0.188	9.36	101.6	0.188	9.36	-187.99	0.188	9.36	-265	0.188	9.36	-9.17	0.188	9.36	-645.63	0.188	9.36	-225.13	0.188	9.36	-852.88	0.188
1723.32	0.188	9.4	359.43	0.188	9.4	-47.21	0.188	9.4	-295.68	0.188	9.4	-220.28	0.188	9.4	-209.21	0.188	9.4	-480.8	0.188	9.4	-148.02	0.188	9.4	-343.8	0.188	9.4	190.96	0.188	9.4	108.65	0.188	9.4	-187.28	0.188	9.4	-262.2	0.188	9.4	-6.88	0.188	9.4	-641.51	0.188	9.4	-221.05	0.188	9.4	-854.78	0.188
1721.52	0.189	9.44	365.19	0.189	9.44	-41.43	0.189	9.44	-294.36	0.189	9.44	-216.59	0.189	9.44	-206.51	0.189	9.44	-476.58	0.189	9.44	-145.46	0.189	9.44	-346.01	0.189	9.44	190.05	0.189	9.44	109.28	0.189	9.44	-179.76	0.189	9.44	-261.02	0.189	9.44	-2.28	0.189	9.44	-638.34	0.189	9.44	-216.61	0.189	9.44	-852.94	0.189
1722.02	0.19	9.48	364.05	0.19	9.48	-48.95	0.19	9.48	-298.44	0.19	9.48	-214.3	0.19	9.48	-210.51	0.19	9.48	-478.58	0.19	9.48	-148.58	0.19	9.48	-344.22	0.19	9.48	190.3	0.19	9.48	103.72	0.19	9.48	-183.43	0.19	9.48	-259.26	0.19	9.48	-6.95	0.19	9.48	-633.63	0.19	9.48	-220.13	0.19	9.48	-850.59	0.19
1721.79	0.191	9.52	366.06	0.191	9.52	-45.99	0.191	9.52	-296.55	0.191	9.52	-209.36	0.191	9.52	-212.06	0.191	9.52	-475.2	0.191	9.52	-148.89	0.191	9.52	-346.66	0.191	9.52	186.1	0.191	9.52	101.85	0.191	9.52	-182.16	0.191	9.52	-265.57	0.191	9.52	-6.8	0.191	9.52	-630.29	0.191	9.52	-222.63	0.191	9.52	-851.03	0.191
1721.36	0.192	9.56	353.27	0.192	9.56	-58.13	0.192	9.56	-298.04	0.192	9.56	-216.38	0.192	9.56	-216.81	0.192	9.56	-479.64	0.192	9.56	-148.52	0.192	9.56	-348.06	0.192	9.56	183.54	0.192	9.56	103.73	0.192	9.56	-189.32	0.192	9.56	-270.25	0.192	9.56	-7.59	0.192	9.56	-629.75	0.192	9.56	-221.74	0.192	9.56	-854.08	0.192
1711.45	0.192	9.6	352.69	0.192	9.6	-51.2	0.192	9.6	-296.19	0.192	9.6	-220.07	0.192	9.6	-213.47	0.192	9.6	-482.1	0.192	9.6	-155.24	0.192	9.6	-349.55	0.192	9.6	182.27	0.192	9.6	101.5	0.192	9.6	-187.13	0.192	9.6	-270.15	0.192	9.6	-5.44	0.192	9.6	-629.64	0.192	9.6	-221.76	0.192	9.6	-851.52	0.192
1713.35	0.193	9.64	361.87	0.193	9.64	-48.23	0.193	9.64	-295.94	0.193	9.64	-221.95	0.193	9.64	-212.59	0.193	9.64	-477.82	0.193	9.64	-151.35	0.193	9.64	-351	0.193	9.64	182.5	0.193	9.64	105.41	0.193	9.64	-183.55	0.193	9.64	-268.88	0.193	9.64	-5.55	0.193	9.64	-631.72	0.193	9.64	-219.18	0.193	9.64	-852.54	0.193
1712.9	0.194	9.68	366.57	0.194	9.68	-47.54	0.194	9.68	-294.46	0.194	9.68	-219.56	0.194	9.68	-214.59	0.194	9.68	-477.69	0.194	9.68	-152.77	0.194	9.68	-349.15	0.194	9.68	184.43	0.194	9.68	102.37	0.194	9.68	-184.04	0.194	9.68	-269.15	0.194	9.68	-7.29	0.194	9.68	-635.79	0.194	9.68	-220.8	0.194	9.68	-851.64	0.194
1716.14	0.195	9.72	366.77	0.195	9.72	-54.46	0.195	9.72	-291.74	0.195	9.72	-219.44	0.195	9.72	-212.14	0.195	9.72	-474.09	0.195	9.72	-144.21	0.195	9.72	-349.48	0.195	9.72	186.41	0.195	9.72	107.43	0.195	9.72	-183.17	0.195	9.72	-268.39	0.195	9.72	-8.48	0.195	9.72	-638.53	0.195	9.72	-219.68	0.195	9.72	-850.29	0.195
1712.31	0.196	9.76	353.87	0.196	9.76	-51.28	0.196	9.76	-293.88	0.196	9.76	-224.61	0.196	9.76	-212.82	0.196	9.76	-481.25	0.196	9.76	-146.26	0.196	9.76	-348.79	0.196	9.76	181.16	0.196	9.76	106.93	0.196	9.76	-184.2	0.196	9.76	-266.3	0.196	9.76	-5.04	0.196	9.76	-644.14	0.196	9.76	-218.68	0.196	9.76	-853.25	0.196
1706.2	0.196	9.8	364.35	0.196	9.8	-48.16	0.196	9.8	-294.08	0.196	9.8	-224.81	0.196	9.8	-208.55	0.196	9.8	-480.31	0.196	9.8	-151.61	0.196	9.8	-361.06	0.196	9.8	178.36	0.196	9.8	105.67	0.196	9.8	-182.51	0.196	9.8	-274.22	0.196	9.8	-2.92	0.196	9.8	-641.6	0.196	9.8	-213.36	0.196	9.8	-854.98	0.196
1712.46	0.197	9.84	362.11	0.197	9.84	-48.8	0.197	9.84	-294.91	0.197	9.84	-226.32	0.197	9.84	-210	0.197	9.84	-475.59	0.197	9.84	-149.87	0.197	9.84	-358.76	0.197	9.84	180.26	0.197	9.84	105.54	0.197	9.84	-180.84	0.197	9.84	-272.25	0.197	9.84	-6.41	0.197	9.84	-642	0.197	9.84	-213.61	0.197	9.84	-853.12	0.197
1713.26	0.198	9.88	359.45	0.198	9.88	-53.79	0.198	9.88	-296.8	0.198	9.88	-225.27	0.198	9.88	-211.68	0.198	9.88	-476.58	0.198	9.88	-152.55	0.198	9.88	-358.9	0.198	9.88	181.61	0.198	9.88	105.42	0.198	9.88	-183.07	0.198	9.88	-272.62	0.198	9.88	-10.41	0.198	9.88	-645.7	0.198	9.88	-217.49	0.198	9.88	-855.9	0.198
1716.15	0.199	9.92	352.23	0.199	9.92	-53.59	0.199	9.92	-297.45	0.199	9.92	-231.15	0.199	9.92	-211.88	0.199	9.92	-475.71	0.199	9.92	-151.57	0.199	9.92	-353.13	0.199	9.92	183.74	0.199	9.92	108.17	0.199	9.92	-185.77	0.199	9.92	-270.66	0.199	9.92	-10.17	0.199	9.92	-647.22	0.199	9.92	-221.57	0.199	9.92	-856.38	0.199
1708.65	0.2	9.96	351.77	0.2	9.96	-50.01	0.2	9.96	-291.76	0.2	9.96	-236.6	0.2	9.96	-211.64	0.2	9.96	-477.14	0.2	9.96	-152.55	0.2	9.96	-356.3	0.2	9.96	174.2	0.2	9.96	105.18	0.2	9.96	-187.7	0.2	9.96	-276.64	0.2	9.96	-5.78	0.2	9.96	-647.51	0.2	9.96	-216.69	0.2	9.96	-859.55	0.2
1702.52	0.2	10	358.6	0.2	10	-53.37	0.2	10	-296.77	0.2	10	-241.99	0.2	10	-207.65	0.2	10	-477.03	0.2	10	-151.81	0.2	10	-366.91	0.2	10	171.78	0.2	10	103.92	0.2	10	-186.82	0.2	10	-276.54	0.2	10	-3.92	0.2	10	-647.41	0.2	10	-213.3	0.2	10	-862.49	0.2
1706.55	0.201	10.04	362.45	0.201	10.04	-49	0.201	10.04	-296.77	0.201	10.04	-239.23	0.201	10.04	-209.18	0.201	10.04	-476.33	0.201	10.04	-151.48	0.201	10.04	-364.48	0.201	10.04	176.16	0.201	10.04	103.04	0.201	10.04	-183.78	0.201	10.04	-274.13	0.201	10.04	-3.94	0.201	10.04	-643.62	0.201	10.04	-215.2	0.201	10.04	-855.22	0.201
1708.91	0.202	10.08	362.85	0.202	10.08	-48.06	0.202	10.08	-296.62	0.202	10.08	-235.22	0.202	10.08	-209.22	0.202	10.08	-476.44	0.202	10.08	-151.15	0.202	10.08	-363.45	0.202	10.08	181.3	0.202	10.08	104.03	0.202	10.08	-183.34	0.202	10.08	-272.91	0.202	10.08	-6.46	0.202	10.08	-644.44	0.202	10.08	-219.07	0.202	10.08	-852.03	0.202
1704.95	0.203	10.12	362.83	0.203	10.12	-42.92	0.203	10.12	-286.79	0.203	10.12	-234.42	0.203	10.12	-208.52	0.203	10.12	-476.4	0.203	10.12	-147.36	0.203	10.12	-364.03	0.203	10.12	181.36	0.203	10.12	105.12	0.203	10.12	-183.36	0.203	10.12	-272.74	0.203	10.12	-1.33	0.203	10.12	-639.82	0.203	10.12	-217.24	0.203	10.12	-852.85	0.203
1699.89	0.204	10.16	360.89	0.204	10.16	-48.05	0.204	10.16	-289.27	0.204	10.16	-236.32	0.204	10.16	-209.52	0.204	10.16	-478.05	0.204	10.16	-146.71	0.204	10.16	-370.5	0.204	10.16	172.76	0.204	10.16	104.64	0.204	10.16	-185.55	0.204	10.16	-280.66	0.204	10.16	-3.26	0.204	10.16	-640.35	0.204	10.16	-211.8	0.204	10.16	-862.49	0.204
1703.33	0.204	10.2	358.89	0.204	10.2	-50.67	0.204	10.2	-298.05	0.204	10.2	-238.9	0.204	10.2	-209.99	0.204	10.2	-480.29	0.204	10.2	-148.47	0.204	10.2	-369.75	0.204	10.2	169.76	0.204	10.2	109.83	0.204	10.2	-181.8	0.204	10.2	-281.78	0.204	10.2	-3.66	0.204	10.2	-639.55	0.204	10.2	-216.75	0.204	10.2	-866.94	0.204
1704.25	0.205	10.24	363.02	0.205	10.24	-47.85	0.205	10.24	-296.47	0.205	10.24	-234.82	0.205	10.24	-207.53	0.205	10.24	-475.51	0.205	10.24	-151.97	0.205	10.24	-369.7	0.205	10.24	171.24	0.205	10.24	107.44	0.205	10.24	-180.83	0.205	10.24	-277.16	0.205	10.24	-3.14	0.205	10.24	-638.06	0.205	10.24	-213.62	0.205	10.24	-861.36	0.205
1705.32	0.206	10.28	359.35	0.206	10.28	-49.36	0.206	10.28	-298.84	0.206	10.28	-230.56	0.206	10.28	-209.47	0.206	10.28	-475.7	0.206	10.28	-152.64	0.206	10.28	-370.49	0.206	10.28	173.6	0.206	10.28	107.82	0.206	10.28	-183.54	0.206	10.28	-274.7	0.206	10.28	-3.69	0.206	10.28	-638.06	0.206	10.28	-216.09	0.206	10.28	-860.7	0.206
1701.36	0.207	10.32	362.83	0.207	10.32	-48.61	0.207	10.32	-295.23	0.207	10.32	-228.58	0.207	10.32	-207.75	0.207	10.32	-475.71	0.207	10.32	-151.22	0.207	10.32	-373.92	0.207	10.32	171.52	0.207	10.32	107.04	0.207	10.32	-183.54	0.207	10.32	-277.64	0.207	10.32	-3.24	0.207	10.32	-637.12	0.207	10.32	-211.84	0.207	10.32	-859.27	0.207
1699.81	0.208	10.36	364.45	0.208	10.36	-49.06	0.208	10.36	-297.81	0.208	10.36	-236.62	0.208	10.36	-208.88	0.208	10.36	-475.19	0.208	10.36	-152.69	0.208	10.36	-375.39	0.208	10.36	170.06	0.208	10.36	108.48	0.208	10.36	-181.16	0.208	10.36	-284.08	0.208	10.36	-3.97	0.208	10.36	-640.81	0.208	10.36	-213.08	0.208	10.36	-865.94	0.208
1703.99	0.208	10.4	365	0.208	10.4	-47.19	0.208	10.4	-288.57	0.208	10.4	-237.4	0.208	10.4	-208.29	0.208	10.4	-473.85	0.208	10.4	-149.08	0.208	10.4	-374.79	0.208	10.4	167.41	0.208	10.4	107.35	0.208	10.4	-180.36	0.208	10.4	-281.85	0.208	10.4	1.99	0.208	10.4	-636.62	0.208	10.4	-210.21	0.208	10.4	-865.28	0.208
1707.56	0.209	10.44	370.9	0.209	10.44	-46.11	0.209	10.44	-291.21	0.209	10.44	-234.55	0.209	10.44	-208.92	0.209	10.44	-471.57	0.209	10.44	-150.32	0.209	10.44	-371.21	0.209	10.44	169.58	0.209	10.44	107.6	0.209	10.44	-179.58	0.209	10.44	-279.7	0.209	10.44	3.37	0.209	10.44	-635.22	0.209	10.44	-211.57	0.209	10.44	-857.52	0.209
1705.09	0.21	10.48	367.33	0.21	10.48	-47.51	0.21	10.48	-291.54	0.21	10.48	-233.28	0.21	10.48	-208.36	0.21	10.48	-472.86	0.21	10.48	-152.14	0.21	10.48	-373.69	0.21	10.48	170.9	0.21	10.48	107.26	0.21	10.48	-183.04	0.21	10.48	-280.46	0.21	10.48	0.26	0.21	10.48	-636.34	0.21	10.48	-212.7	0.21	10.48	-855.68	0.21
1697.51	0.211	10.52	364.67	0.211	10.52	-47.26	0.211	10.52	-295.87	0.211	10.52	-237.84	0.211	10.52	-210.65	0.211	10.52	-472.36	0.211	10.52	-154.22	0.211	10.52	-375.81	0.211	10.52	171.2	0.211	10.52	109.63	0.211	10.52	-180.19	0.211	10.52	-284.71	0.211	10.52	-0.8	0.211	10.52	-638.41	0.211	10.52	-215.12	0.211	10.52	-856.38	0.211
1691.92	0.212	10.56	360.9	0.212	10.56	-47.73	0.212	10.56	-301.85	0.212	10.56	-238.98	0.212	10.56	-213.75	0.212	10.56	-469.83	0.212	10.56	-149.92	0.212	10.56	-375.34	0.212	10.56	170.92	0.212	10.56	110.46	0.212	10.56	-180.77	0.212	10.56	-286.94	0.212	10.56	-2.51	0.212	10.56	-638.27	0.212	10.56	-217.65	0.212	10.56	-863.2	0.212
1698.3	0.212	10.6	361.84	0.212	10.6	-50.01	0.212	10.6	-299.99	0.212	10.6	-241.46	0.212	10.6	-209.9	0.212	10.6	-474	0.212	10.6	-152.8	0.212	10.6	-379.1	0.212	10.6	166.83	0.212	10.6	102.45	0.212	10.6	-185.69	0.212	10.6	-288.11	0.212	10.6	-2.71	0.212	10.6	-638.13	0.212	10.6	-217.6	0.212	10.6	-863.29	0.212
1702.2	0.213	10.64	363.31	0.213	10.64	-49.2	0.213	10.64	-300.05	0.213	10.64	-239.07	0.213	10.64	-212.41	0.213	10.64	-472.49	0.213	10.64	-152.11	0.213	10.64	-373.21	0.213	10.64	168.53	0.213	10.64	102.6	0.213	10.64	-184.53	0.213	10.64	-283.03	0.213	10.64	-2.7	0.213	10.64	-637.29	0.213	10.64	-219.18	0.213	10.64	-861.33	0.213
1702.18	0.214	10.68	361.86	0.214	10.68	-49.8	0.214	10.68	-297.36	0.214	10.68	-238.73	0.214	10.68	-210.82	0.214	10.68	-473.48	0.214	10.68	-151.79	0.214	10.68	-373.2	0.214	10.68	167.81	0.214	10.68	102.04	0.214	10.68	-185.98	0.214	10.68	-281.96	0.214	10.68	-2.84	0.214	10.68	-638.89	0.214	10.68	-218.48	0.214	10.68	-861.89	0.214
1699.23	0.215	10.72	367.74	0.215	10.72	-47.05	0.215	10.72	-294.91	0.215	10.72	-239.57	0.215	10.72	-210.99	0.215	10.72	-471.74	0.215	10.72	-148.62	0.215	10.72	-373.7	0.215	10.72	168.53	0.215	10.72	107.41	0.215	10.72	-182.19	0.215	10.72	-284.85	0.215	10.72	1.68	0.215	10.72	-638.37	0.215	10.72	-214.36	0.215	10.72	-863.11	0.215
1698.83	0.216	10.76	369.46	0.216	10.76	-47.52	0.216	10.76	-293.22	0.216	10.76	-238.1	0.216	10.76	-208.47	0.216	10.76	-468.06	0.216	10.76	-148.34	0.216	10.76	-379.42	0.216	10.76	163.61	0.216	10.76	106.11	0.216	10.76	-184.65	0.216	10.76	-285.64	0.216	10.76	-2.9	0.216	10.76	-637.75	0.216	10.76	-213.58	0.216	10.76	-861.86	0.216
1704.22	0.216	10.8	373.5	0.216	10.8	-48.11	0.216	10.8	-301.7	0.216	10.8	-238.49	0.216	10.8	-214.57	0.216	10.8	-469.88	0.216	10.8	-156.21	0.216	10.8	-378.59	0.216	10.8	163.09	0.216	10.8	99.17	0.216	10.8	-186.84	0.216	10.8	-290.39	0.216	10.8	-4.22	0.216	10.8	-637.45	0.216	10.8	-215.74	0.216	10.8	-859.1	0.216
1705.14	0.217	10.84	371.08	0.217	10.84	-48.56	0.217	10.84	-302.85	0.217	10.84	-238.81	0.217	10.84	-215.82	0.217	10.84	-472.25	0.217	10.84	-154.76	0.217	10.84	-374.13	0.217	10.84	169.49	0.217	10.84	99.24	0.217	10.84	-186.05	0.217	10.84	-285.29	0.217	10.84	-3.26	0.217	10.84	-635.82	0.217	10.84	-216.62	0.217	10.84	-858.66	0.217
1702.89	0.218	10.88	365.94	0.218	10.88	-48.69	0.218	10.88	-305.74	0.218	10.88	-241.65	0.218	10.88	-216.61	0.218	10.88	-472.28	0.218	10.88	-154.74	0.218	10.88	-373.98	0.218	10.88	169.75	0.218	10.88	99.25	0.218	10.88	-185.98	0.218	10.88	-288.53	0.218	10.88	-2.43	0.218	10.88	-636.13	0.218	10.88	-216.02	0.218	10.88	-862.05	0.218
1702.54	0.219	10.92	364.92	0.219	10.92	-48.31	0.219	10.92	-301.94	0.219	10.92	-242.59	0.219	10.92	-214.56	0.219	10.92	-469.23	0.219	10.92	-151.03	0.219	10.92	-373.25	0.219	10.92	167.09	0.219	10.92	100.06	0.219	10.92	-184.49	0.219	10.92	-287.71	0.219	10.92	-3.98	0.219	10.92	-636.98	0.219	10.92	-215.61	0.219	10.92	-864.16	0.219
1707.36	0.22	10.96	361.61	0.22	10.96	-50.75	0.22	10.96	-305.19	0.22	10.96	-240.75	0.22	10.96	-216.62	0.22	10.96	-467.99	0.22	10.96	-157.63	0.22	10.96	-378.38	0.22	10.96	162.74	0.22	10.96	99.94	0.22	10.96	-187.94	0.22	10.96	-288.35	0.22	10.96	-5.82	0.22	10.96	-637.3	0.22	10.96	-220.33	0.22	10.96	-862.9	0.22
1707.51	0.22	11	369.01	0.22	11	-48.7	0.22	11	-310.1	0.22	11	-237.97	0.22	11	-226.03	0.22	11	-467.7	0.22	11	-159.57	0.22	11	-376.61	0.22	11	163.46	0.22	11	94.48	0.22	11	-190.2	0.22	11	-290.23	0.22	11	-7.39	0.22	11	-640.58	0.22	11	-220.19	0.22	11	-861.63	0.22
1711.49	0.221	11.04	367.4	0.221	11.04	-49.61	0.221	11.04	-308.05	0.221	11.04	-235.43	0.221	11.04	-221.61	0.221	11.04	-470.27	0.221	11.04	-156.37	0.221	11.04	-373.35	0.221	11.04	168.68	0.221	11.04	94.63	0.221	11.04	-189.76	0.221	11.04	-286.22	0.221	11.04	-8.78	0.221	11.04	-641.1	0.221	11.04	-221.49	0.221	11.04	-859.13	0.221
1709.21	0.222	11.08	369.02	0.222	11.08	-48.61	0.222	11.08	-306.6	0.222	11.08	-238.16	0.222	11.08	-219.2	0.222	11.08	-469.88	0.222	11.08	-152.96	0.222	11.08	-373.48	0.222	11.08	169.45	0.222	11.08	94.12	0.222	11.08	-187.71	0.222	11.08	-287.75	0.222	11.08	-6.52	0.222	11.08	-641.31	0.222	11.08	-220.39	0.222	11.08	-861.13	0.222
1711.33	0.223	11.12	367.99	0.223	11.12	-49.68	0.223	11.12	-306.69	0.223	11.12	-236.5	0.223	11.12	-214.11	0.223	11.12	-470.8	0.223	11.12	-152.66	0.223	11.12	-371.76	0.223	11.12	171.27	0.223	11.12	93.85	0.223	11.12	-186.75	0.223	11.12	-289	0.223	11.12	-6.17	0.223	11.12	-640.33	0.223	11.12	-225	0.223	11.12	-858.01	0.223
1711.92	0.224	11.16	366.34	0.224	11.16	-49.53	0.224	11.16	-314.45	0.224	11.16	-236.86	0.224	11.16	-225.28	0.224	11.16	-468.66	0.224	11.16	-160.6	0.224	11.16	-374.84	0.224	11.16	166.13	0.224	11.16	92.75	0.224	11.16	-186.6	0.224	11.16	-292.08	0.224	11.16	-9.39	0.224	11.16	-637.84	0.224	11.16	-222.99	0.224	11.16	-854.19	0.224
1705.94	0.224	11.2	364.61	0.224	11.2	-52.8	0.224	11.2	-314.25	0.224	11.2	-241.55	0.224	11.2	-226.37	0.224	11.2	-469.24	0.224	11.2	-161.76	0.224	11.2	-372.48	0.224	11.2	165.64	0.224	11.2	86.54	0.224	11.2	-192.31	0.224	11.2	-290.3	0.224	11.2	-12.87	0.224	11.2	-643.76	0.224	11.2	-224.89	0.224	11.2	-856.18	0.224
1709.77	0.225	11.24	360.57	0.225	11.24	-52.88	0.225	11.24	-312.24	0.225	11.24	-236.37	0.225	11.24	-224.09	0.225	11.24	-471.12	0.225	11.24	-161.55	0.225	11.24	-370.25	0.225	11.24	168.13	0.225	11.24	88.75	0.225	11.24	-194.06	0.225	11.24	-288.41	0.225	11.24	-12.25	0.225	11.24	-643.87	0.225	11.24	-223.53	0.225	11.24	-854.95	0.225
1704.65	0.226	11.28	361.02	0.226	11.28	-52.79	0.226	11.28	-309.51	0.226	11.28	-238.29	0.226	11.28	-222.72	0.226	11.28	-473.67	0.226	11.28	-161.01	0.226	11.28	-371.37	0.226	11.28	167.6	0.226	11.28	89.47	0.226	11.28	-194.76	0.226	11.28	-289.76	0.226	11.28	-9.64	0.226	11.28	-645.73	0.226	11.28	-223.17	0.226	11.28	-858.81	0.226
1708.09	0.227	11.32	361.02	0.227	11.32	-52.92	0.227	11.32	-311.31	0.227	11.32	-235.16	0.227	11.32	-225.52	0.227	11.32	-473.71	0.227	11.32	-161.67	0.227	11.32	-371.33	0.227	11.32	166.08	0.227	11.32	89.12	0.227	11.32	-194.19	0.227	11.32	-286.04	0.227	11.32	-7.66	0.227	11.32	-640.22	0.227	11.32	-225.43	0.227	11.32	-855.92	0.227
1711.11	0.228	11.36	361.58	0.228	11.36	-56.26	0.228	11.36	-311.32	0.228	11.36	-240.73	0.228	11.36	-232.05	0.228	11.36	-471.78	0.228	11.36	-163.51	0.228	11.36	-370.94	0.228	11.36	171.08	0.228	11.36	83.49	0.228	11.36	-197.39	0.228	11.36	-290.02	0.228	11.36	-14.03	0.228	11.36	-642.27	0.228	11.36	-228.61	0.228	11.36	-853.57	0.228
1712.48	0.228	11.4	363.35	0.228	11.4	-57.76	0.228	11.4	-312.54	0.228	11.4	-233.56	0.228	11.4	-226.12	0.228	11.4	-470.98	0.228	11.4	-162.82	0.228	11.4	-366.59	0.228	11.4	179.26	0.228	11.4	80	0.228	11.4	-196.49	0.228	11.4	-291.08	0.228	11.4	-17.56	0.228	11.4	-650.11	0.228	11.4	-234.49	0.228	11.4	-854.24	0.228
1717.25	0.229	11.44	364.35	0.229	11.44	-54.55	0.229	11.44	-313.45	0.229	11.44	-228.67	0.229	11.44	-223.43	0.229	11.44	-473.07	0.229	11.44	-159.76	0.229	11.44	-366.25	0.229	11.44	175.44	0.229	11.44	82.95	0.229	11.44	-198.35	0.229	11.44	-285.91	0.229	11.44	-14.85	0.229	11.44	-648.99	0.229	11.44	-231.22	0.229	11.44	-851.28	0.229
1712.93	0.23	11.48	364.08	0.23	11.48	-53.79	0.23	11.48	-314.76	0.23	11.48	-229.32	0.23	11.48	-223.73	0.23	11.48	-471.69	0.23	11.48	-161.27	0.23	11.48	-368.02	0.23	11.48	173.5	0.23	11.48	83.64	0.23	11.48	-197.65	0.23	11.48	-288.53	0.23	11.48	-14.71	0.23	11.48	-647.34	0.23	11.48	-231	0.23	11.48	-852.17	0.23
1716.14	0.231	11.52	366.14	0.231	11.52	-53.72	0.231	11.52	-317.42	0.231	11.52	-235.04	0.231	11.52	-232.52	0.231	11.52	-471.87	0.231	11.52	-163.19	0.231	11.52	-369.28	0.231	11.52	168.22	0.231	11.52	85.17	0.231	11.52	-201.22	0.231	11.52	-285.61	0.231	11.52	-16.16	0.231	11.52	-645.17	0.231	11.52	-233.48	0.231	11.52	-851.61	0.231
1707.39	0.232	11.56	357.45	0.232	11.56	-58.37	0.232	11.56	-313.26	0.232	11.56	-240.68	0.232	11.56	-237.07	0.232	11.56	-477.09	0.232	11.56	-168.87	0.232	11.56	-370.13	0.232	11.56	169.22	0.232	11.56	84.86	0.232	11.56	-207.22	0.232	11.56	-291.77	0.232	11.56	-17.61	0.232	11.56	-652.73	0.232	11.56	-239.03	0.232	11.56	-857.34	0.232
1713.99	0.232	11.6	353.19	0.232	11.6	-60.34	0.232	11.6	-319.49	0.232	11.6	-237.97	0.232	11.6	-234.3	0.232	11.6	-480.39	0.232	11.6	-169.69	0.232	11.6	-369.05	0.232	11.6	169.76	0.232	11.6	75.24	0.232	11.6	-205.72	0.232	11.6	-288.56	0.232	11.6	-22.31	0.232	11.6	-657.31	0.232	11.6	-240.5	0.232	11.6	-859.31	0.232
1712.59	0.233	11.64	351.14	0.233	11.64	-59.15	0.233	11.64	-315.82	0.233	11.64	-234.53	0.233	11.64	-233.23	0.233	11.64	-478.49	0.233	11.64	-166.29	0.233	11.64	-366.68	0.233	11.64	169.94	0.233	11.64	77.03	0.233	11.64	-205.02	0.233	11.64	-287.85	0.233	11.64	-19.45	0.233	11.64	-655.15	0.233	11.64	-237.47	0.233	11.64	-859.2	0.233
1714.57	0.234	11.68	353.39	0.234	11.68	-57.88	0.234	11.68	-317.32	0.234	11.68	-233.11	0.234	11.68	-230.47	0.234	11.68	-475.29	0.234	11.68	-161.82	0.234	11.68	-366.95	0.234	11.68	169.7	0.234	11.68	76.26	0.234	11.68	-204.05	0.234	11.68	-288.37	0.234	11.68	-19.03	0.234	11.68	-654.26	0.234	11.68	-238.31	0.234	11.68	-860.15	0.234
1712.14	0.235	11.72	355.41	0.235	11.72	-59.43	0.235	11.72	-309.19	0.235	11.72	-234.36	0.235	11.72	-232.71	0.235	11.72	-474.99	0.235	11.72	-162.77	0.235	11.72	-365.82	0.235	11.72	172.73	0.235	11.72	77.3	0.235	11.72	-207.36	0.235	11.72	-290.96	0.235	11.72	-17.67	0.235	11.72	-651.43	0.235	11.72	-239.29	0.235	11.72	-859.04	0.235
1710.98	0.236	11.76	346.03	0.236	11.76	-58.58	0.236	11.76	-317.1	0.236	11.76	-231.74	0.236	11.76	-233.1	0.236	11.76	-478.41	0.236	11.76	-168.5	0.236	11.76	-365.15	0.236	11.76	176.14	0.236	11.76	73.98	0.236	11.76	-208.08	0.236	11.76	-290.19	0.236	11.76	-21.8	0.236	11.76	-653.6	0.236	11.76	-242.77	0.236	11.76	-858.83	0.236
1715.74	0.236	11.8	346.42	0.236	11.8	-67.25	0.236	11.8	-324.05	0.236	11.8	-233.65	0.236	11.8	-233.34	0.236	11.8	-483.52	0.236	11.8	-170.64	0.236	11.8	-364.62	0.236	11.8	169.32	0.236	11.8	71.27	0.236	11.8	-210.59	0.236	11.8	-283.9	0.236	11.8	-25.4	0.236	11.8	-658.12	0.236	11.8	-240.18	0.236	11.8	-861.98	0.236
1711.83	0.237	11.84	343.84	0.237	11.84	-62.44	0.237	11.84	-318.5	0.237	11.84	-233.92	0.237	11.84	-232.11	0.237	11.84	-482.68	0.237	11.84	-169.16	0.237	11.84	-366.39	0.237	11.84	172.7	0.237	11.84	75.02	0.237	11.84	-207.06	0.237	11.84	-288.37	0.237	11.84	-21.55	0.237	11.84	-658.44	0.237	11.84	-238.51	0.237	11.84	-864.95	0.237
1714.05	0.238	11.88	344.86	0.238	11.88	-61.81	0.238	11.88	-319.28	0.238	11.88	-235.27	0.238	11.88	-237.77	0.238	11.88	-481.66	0.238	11.88	-169.82	0.238	11.88	-365.76	0.238	11.88	169.41	0.238	11.88	74.4	0.238	11.88	-206.8	0.238	11.88	-287.74	0.238	11.88	-21.27	0.238	11.88	-658.02	0.238	11.88	-238.1	0.238	11.88	-864.31	0.238
1712.28	0.239	11.92	343.86	0.239	11.92	-57.44	0.239	11.92	-319.78	0.239	11.92	-235.82	0.239	11.92	-239.07	0.239	11.92	-480.01	0.239	11.92	-174.78	0.239	11.92	-366.18	0.239	11.92	172.81	0.239	11.92	74.54	0.239	11.92	-205.61	0.239	11.92	-292.56	0.239	11.92	-20.96	0.239	11.92	-658.05	0.239	11.92	-241	0.239	11.92	-865.5	0.239
1714.32	0.24	11.96	339.73	0.24	11.96	-61.91	0.24	11.96	-330.33	0.24	11.96	-235.66	0.24	11.96	-239.29	0.24	11.96	-485.22	0.24	11.96	-180.87	0.24	11.96	-363.22	0.24	11.96	167.34	0.24	11.96	70.64	0.24	11.96	-210.7	0.24	11.96	-288.27	0.24	11.96	-23.9	0.24	11.96	-657.04	0.24	11.96	-246.45	0.24	11.96	-863.46	0.24
1705.71	0.24	12	337.52	0.24	12	-70.56	0.24	12	-323.66	0.24	12	-237.4	0.24	12	-242.69	0.24	12	-492.17	0.24	12	-174.27	0.24	12	-364.78	0.24	12	166.2	0.24	12	73.99	0.24	12	-217.37	0.24	12	-289.1	0.24	12	-26.54	0.24	12	-663.41	0.24	12	-246.17	0.24	12	-871.57	0.24
1705.83	0.241	12.04	340.92	0.241	12.04	-66.08	0.241	12.04	-321.43	0.241	12.04	-236.52	0.241	12.04	-235.64	0.241	12.04	-489.74	0.241	12.04	-172.1	0.241	12.04	-366.92	0.241	12.04	172.16	0.241	12.04	76.23	0.241	12.04	-213.3	0.241	12.04	-290.6	0.241	12.04	-24.33	0.241	12.04	-660.91	0.241	12.04	-240.76	0.241	12.04	-871.89	0.241
1705.84	0.242	12.08	341.11	0.242	12.08	-63.8	0.242	12.08	-319.05	0.242	12.08	-235.01	0.242	12.08	-235.93	0.242	12.08	-489.19	0.242	12.08	-171.79	0.242	12.08	-370.39	0.242	12.08	172.82	0.242	12.08	76.17	0.242	12.08	-211.55	0.242	12.08	-292.36	0.242	12.08	-24.93	0.242	12.08	-660.77	0.242	12.08	-241.08	0.242	12.08	-870.83	0.242
1713.21	0.243	12.12	347.79	0.243	12.12	-63.44	0.243	12.12	-321.41	0.243	12.12	-229.5	0.243	12.12	-234.45	0.243	12.12	-489.54	0.243	12.12	-175.9	0.243	12.12	-365.21	0.243	12.12	172.77	0.243	12.12	71.64	0.243	12.12	-208.48	0.243	12.12	-289.29	0.243	12.12	-24.74	0.243	12.12	-659.3	0.243	12.12	-242.06	0.243	12.12	-865.87	0.243
1708.36	0.244	12.16	339.59	0.244	12.16	-67.48	0.244	12.16	-325.18	0.244	12.16	-232.95	0.244	12.16	-242.28	0.244	12.16	-493.69	0.244	12.16	-179.4	0.244	12.16	-359.93	0.244	12.16	169.3	0.244	12.16	69.7	0.244	12.16	-212.49	0.244	12.16	-283.57	0.244	12.16	-27.07	0.244	12.16	-664.02	0.244	12.16	-242.21	0.244	12.16	-868.55	0.244
1702.91	0.244	12.2	329.51	0.244	12.2	-70.42	0.244	12.2	-326.35	0.244	12.2	-235.8	0.244	12.2	-240.98	0.244	12.2	-500.76	0.244	12.2	-176.73	0.244	12.2	-364.22	0.244	12.2	173.1	0.244	12.2	74.02	0.244	12.2	-218.6	0.244	12.2	-291.43	0.244	12.2	-31.21	0.244	12.2	-668.28	0.244	12.2	-247.75	0.244	12.2	-876.85	0.244
1706.5	0.245	12.24	335.05	0.245	12.24	-66.64	0.245	12.24	-322.68	0.245	12.24	-235.35	0.245	12.24	-237.47	0.245	12.24	-497.05	0.245	12.24	-174.12	0.245	12.24	-364.9	0.245	12.24	171.22	0.245	12.24	75.19	0.245	12.24	-217.16	0.245	12.24	-290.23	0.245	12.24	-27.03	0.245	12.24	-663.48	0.245	12.24	-242.67	0.245	12.24	-875.39	0.245
1705.27	0.246	12.28	336.61	0.246	12.28	-62.37	0.246	12.28	-326.96	0.246	12.28	-236.32	0.246	12.28	-236.18	0.246	12.28	-496.13	0.246	12.28	-176.13	0.246	12.28	-365	0.246	12.28	168.44	0.246	12.28	74.09	0.246	12.28	-218.1	0.246	12.28	-291.29	0.246	12.28	-27.73	0.246	12.28	-662.48	0.246	12.28	-244.84	0.246	12.28	-873.8	0.246
1707.39	0.247	12.32	339.53	0.247	12.32	-66.63	0.247	12.32	-322.97	0.247	12.32	-235.33	0.247	12.32	-241.16	0.247	12.32	-492.41	0.247	12.32	-178.06	0.247	12.32	-360.01	0.247	12.32	165.31	0.247	12.32	72.08	0.247	12.32	-217.08	0.247	12.32	-286.2	0.247	12.32	-26.38	0.247	12.32	-664.13	0.247	12.32	-245.57	0.247	12.32	-869.24	0.247
1697.7	0.248	12.36	336.66	0.248	12.36	-66.93	0.248	12.36	-322.11	0.248	12.36	-232.59	0.248	12.36	-242.65	0.248	12.36	-497.64	0.248	12.36	-182.61	0.248	12.36	-362.43	0.248	12.36	169.64	0.248	12.36	72.73	0.248	12.36	-221.28	0.248	12.36	-287.09	0.248	12.36	-28.33	0.248	12.36	-670.69	0.248	12.36	-248.55	0.248	12.36	-872.21	0.248
1702.03	0.248	12.4	337.41	0.248	12.4	-66.67	0.248	12.4	-320.77	0.248	12.4	-231.63	0.248	12.4	-234.12	0.248	12.4	-502.43	0.248	12.4	-180.27	0.248	12.4	-364.91	0.248	12.4	174.41	0.248	12.4	75.42	0.248	12.4	-222.15	0.248	12.4	-290.23	0.248	12.4	-32.04	0.248	12.4	-670.19	0.248	12.4	-247.65	0.248	12.4	-875.92	0.248
1703.08	0.249	12.44	339.32	0.249	12.44	-70.88	0.249	12.44	-312.85	0.249	12.44	-231.18	0.249	12.44	-231.01	0.249	12.44	-496.21	0.249	12.44	-172.41	0.249	12.44	-366.87	0.249	12.44	175.89	0.249	12.44	76.6	0.249	12.44	-216.56	0.249	12.44	-291.31	0.249	12.44	-26.4	0.249	12.44	-666.06	0.249	12.44	-244.92	0.249	12.44	-877.56	0.249
1705.52	0.25	12.48	339.03	0.25	12.48	-71.8	0.25	12.48	-315.25	0.25	12.48	-232.98	0.25	12.48	-233.38	0.25	12.48	-495.91	0.25	12.48	-172.66	0.25	12.48	-364.3	0.25	12.48	174.09	0.25	12.48	74.41	0.25	12.48	-218.06	0.25	12.48	-289.86	0.25	12.48	-28.58	0.25	12.48	-664.31	0.25	12.48	-247.28	0.25	12.48	-876	0.25
1700.73	0.251	12.52	338.17	0.251	12.52	-79.36	0.251	12.52	-322.09	0.251	12.52	-234.93	0.251	12.52	-236.7	0.251	12.52	-495.58	0.251	12.52	-169.49	0.251	12.52	-363.35	0.251	12.52	175.93	0.251	12.52	75.63	0.251	12.52	-221.87	0.251	12.52	-289.6	0.251	12.52	-29.73	0.251	12.52	-670.01	0.251	12.52	-248.43	0.251	12.52	-877.97	0.251
1696.6	0.252	12.56	332.05	0.252	12.56	-74.24	0.252	12.56	-329.61	0.252	12.56	-231.19	0.252	12.56	-234.03	0.252	12.56	-502.91	0.252	12.56	-179.87	0.252	12.56	-364.62	0.252	12.56	165.99	0.252	12.56	79.52	0.252	12.56	-224.92	0.252	12.56	-292.98	0.252	12.56	-35.27	0.252	12.56	-670.77	0.252	12.56	-250.75	0.252	12.56	-877.35	0.252
1700.46	0.252	12.6	327.7	0.252	12.6	-79.39	0.252	12.6	-328.19	0.252	12.6	-235.36	0.252	12.6	-234.22	0.252	12.6	-501.3	0.252	12.6	-177.85	0.252	12.6	-367.19	0.252	12.6	168.8	0.252	12.6	77	0.252	12.6	-223.79	0.252	12.6	-294.83	0.252	12.6	-36.53	0.252	12.6	-668.36	0.252	12.6	-249.85	0.252	12.6	-882.48	0.252
1699.28	0.253	12.64	332.33	0.253	12.64	-75.68	0.253	12.64	-324.97	0.253	12.64	-233.54	0.253	12.64	-231.76	0.253	12.64	-497.35	0.253	12.64	-174.44	0.253	12.64	-367.27	0.253	12.64	170.24	0.253	12.64	77.59	0.253	12.64	-221.1	0.253	12.64	-294.36	0.253	12.64	-37.08	0.253	12.64	-665.58	0.253	12.64	-248.09	0.253	12.64	-880.79	0.253
1698.4	0.254	12.68	332.88	0.254	12.68	-76.35	0.254	12.68	-323.3	0.254	12.68	-234.6	0.254	12.68	-233.4	0.254	12.68	-495.14	0.254	12.68	-171.18	0.254	12.68	-366.54	0.254	12.68	171.78	0.254	12.68	75.45	0.254	12.68	-221.47	0.254	12.68	-292.51	0.254	12.68	-40.26	0.254	12.68	-664.02	0.254	12.68	-250.12	0.254	12.68	-881.02	0.254
1696.22	0.255	12.72	333.88	0.255	12.72	-74.5	0.255	12.72	-328.03	0.255	12.72	-229.76	0.255	12.72	-230.43	0.255	12.72	-499.13	0.255	12.72	-174.33	0.255	12.72	-369.22	0.255	12.72	173.51	0.255	12.72	76.96	0.255	12.72	-224.08	0.255	12.72	-293.88	0.255	12.72	-42.13	0.255	12.72	-669.7	0.255	12.72	-250.61	0.255	12.72	-882.13	0.255
1694.99	0.256	12.76	333.5	0.256	12.76	-78.36	0.256	12.76	-321.79	0.256	12.76	-229.24	0.256	12.76	-230.67	0.256	12.76	-505.39	0.256	12.76	-175.03	0.256	12.76	-367.14	0.256	12.76	168.57	0.256	12.76	78.58	0.256	12.76	-220.69	0.256	12.76	-292.35	0.256	12.76	-40.86	0.256	12.76	-668.73	0.256	12.76	-248.2	0.256	12.76	-883.28	0.256
1689.25	0.256	12.8	333.54	0.256	12.8	-81.46	0.256	12.8	-325.2	0.256	12.8	-237.92	0.256	12.8	-230.41	0.256	12.8	-501.51	0.256	12.8	-169.88	0.256	12.8	-368.94	0.256	12.8	172.98	0.256	12.8	79.38	0.256	12.8	-222.86	0.256	12.8	-299.6	0.256	12.8	-37.43	0.256	12.8	-673.86	0.256	12.8	-247.24	0.256	12.8	-890.67	0.256
1692.27	0.257	12.84	336.52	0.257	12.84	-74.7	0.257	12.84	-324.19	0.257	12.84	-236.1	0.257	12.84	-228.86	0.257	12.84	-499.09	0.257	12.84	-172.59	0.257	12.84	-370.6	0.257	12.84	171.72	0.257	12.84	79.85	0.257	12.84	-220.22	0.257	12.84	-298.39	0.257	12.84	-38.72	0.257	12.84	-668.64	0.257	12.84	-246.91	0.257	12.84	-887.08	0.257
1693.83	0.258	12.88	335.11	0.258	12.88	-76.01	0.258	12.88	-326.92	0.258	12.88	-233.76	0.258	12.88	-233.06	0.258	12.88	-501.48	0.258	12.88	-176.51	0.258	12.88	-371.43	0.258	12.88	171.06	0.258	12.88	77	0.258	12.88	-223.54	0.258	12.88	-297.97	0.258	12.88	-40.71	0.258	12.88	-670.5	0.258	12.88	-249.14	0.258	12.88	-886.5	0.258
1698.12	0.259	12.92	329.68	0.259	12.92	-75.87	0.259	12.92	-325.5	0.259	12.92	-230.15	0.259	12.92	-234.29	0.259	12.92	-504.88	0.259	12.92	-178.05	0.259	12.92	-375.51	0.259	12.92	166.6	0.259	12.92	79.89	0.259	12.92	-222.72	0.259	12.92	-296.07	0.259	12.92	-46.67	0.259	12.92	-670.29	0.259	12.92	-248.95	0.259	12.92	-883.73	0.259
1694.51	0.26	12.96	329.58	0.26	12.96	-74.77	0.26	12.96	-327.91	0.26	12.96	-236.44	0.26	12.96	-236.47	0.26	12.96	-501.42	0.26	12.96	-173.85	0.26	12.96	-371.42	0.26	12.96	166.98	0.26	12.96	81	0.26	12.96	-224.34	0.26	12.96	-298.04	0.26	12.96	-48.17	0.26	12.96	-669.92	0.26	12.96	-249.94	0.26	12.96	-887.3	0.26
1689.87	0.26	13	331.26	0.26	13	-76.54	0.26	13	-329.08	0.26	13	-241.7	0.26	13	-232.85	0.26	13	-501.89	0.26	13	-174.17	0.26	13	-371.29	0.26	13	165.15	0.26	13	80.06	0.26	13	-228.08	0.26	13	-303.88	0.26	13	-43.5	0.26	13	-670.9	0.26	13	-252.69	0.26	13	-890.24	0.26
1689.64	0.261	13.04	335.31	0.261	13.04	-72.78	0.261	13.04	-323.21	0.261	13.04	-239.32	0.261	13.04	-230.71	0.261	13.04	-496.58	0.261	13.04	-172.2	0.261	13.04	-370.4	0.261	13.04	163.89	0.261	13.04	80.42	0.261	13.04	-222.94	0.261	13.04	-300.74	0.261	13.04	-44.86	0.261	13.04	-664.76	0.261	13.04	-250.53	0.261	13.04	-887.38	0.261
1691.95	0.262	13.08	334.6	0.262	13.08	-73.49	0.262	13.08	-320.89	0.262	13.08	-237.4	0.262	13.08	-231.59	0.262	13.08	-498.25	0.262	13.08	-174.71	0.262	13.08	-371.76	0.262	13.08	163.98	0.262	13.08	81.22	0.262	13.08	-222.9	0.262	13.08	-299.53	0.262	13.08	-45.99	0.262	13.08	-666.53	0.262	13.08	-251.44	0.262	13.08	-887.74	0.262
1688.26	0.263	13.12	337.06	0.263	13.12	-77.21	0.263	13.12	-320.63	0.263	13.12	-236.2	0.263	13.12	-228.9	0.263	13.12	-495.8	0.263	13.12	-167.98	0.263	13.12	-372.05	0.263	13.12	167.35	0.263	13.12	83.94	0.263	13.12	-220.67	0.263	13.12	-295.64	0.263	13.12	-48.81	0.263	13.12	-665.08	0.263	13.12	-249.52	0.263	13.12	-889.54	0.263
1685.31	0.264	13.16	329.22	0.264	13.16	-74.79	0.264	13.16	-329.49	0.264	13.16	-239.9	0.264	13.16	-231.39	0.264	13.16	-497.55	0.264	13.16	-175.88	0.264	13.16	-368.21	0.264	13.16	164.81	0.264	13.16	82.15	0.264	13.16	-227.31	0.264	13.16	-302.82	0.264	13.16	-42.63	0.264	13.16	-672.34	0.264	13.16	-251.72	0.264	13.16	-892.16	0.264
1686.06	0.264	13.2	331.26	0.264	13.2	-75.61	0.264	13.2	-324.02	0.264	13.2	-238.08	0.264	13.2	-236.96	0.264	13.2	-500.46	0.264	13.2	-176.71	0.264	13.2	-374.36	0.264	13.2	159.33	0.264	13.2	82.08	0.264	13.2	-220.69	0.264	13.2	-306.66	0.264	13.2	-42.5	0.264	13.2	-668.37	0.264	13.2	-252.91	0.264	13.2	-890.4	0.264
1691.49	0.265	13.24	333.64	0.265	13.24	-74.02	0.265	13.24	-325.05	0.265	13.24	-235.67	0.265	13.24	-237.19	0.265	13.24	-496.41	0.265	13.24	-174.44	0.265	13.24	-371	0.265	13.24	158.34	0.265	13.24	83.46	0.265	13.24	-221.09	0.265	13.24	-304.68	0.265	13.24	-42.74	0.265	13.24	-664.24	0.265	13.24	-249.45	0.265	13.24	-887.75	0.265
1692.4	0.266	13.28	329.2	0.266	13.28	-75.6	0.266	13.28	-326.59	0.266	13.28	-234.15	0.266	13.28	-239.68	0.266	13.28	-496.19	0.266	13.28	-173.52	0.266	13.28	-372.04	0.266	13.28	157.81	0.266	13.28	82.08	0.266	13.28	-221.1	0.266	13.28	-303.49	0.266	13.28	-46.81	0.266	13.28	-663.95	0.266	13.28	-251.59	0.266	13.28	-888.68	0.266
1692.31	0.267	13.32	325.75	0.267	13.32	-73.36	0.267	13.32	-329.18	0.267	13.32	-239.46	0.267	13.32	-237.1	0.267	13.32	-496.35	0.267	13.32	-173.13	0.267	13.32	-369.88	0.267	13.32	159.37	0.267	13.32	81.45	0.267	13.32	-224.48	0.267	13.32	-303.22	0.267	13.32	-47.68	0.267	13.32	-667.96	0.267	13.32	-248.98	0.267	13.32	-888.49	0.267
1689.57	0.268	13.36	329.43	0.268	13.36	-70.7	0.268	13.36	-327.36	0.268	13.36	-244.61	0.268	13.36	-234.06	0.268	13.36	-496.67	0.268	13.36	-174.36	0.268	13.36	-375.2	0.268	13.36	160.93	0.268	13.36	82.47	0.268	13.36	-225.54	0.268	13.36	-305.89	0.268	13.36	-46	0.268	13.36	-669.07	0.268	13.36	-249.28	0.268	13.36	-890.99	0.268
1688.29	0.268	13.4	334.58	0.268	13.4	-73.86	0.268	13.4	-325.49	0.268	13.4	-246	0.268	13.4	-236.39	0.268	13.4	-493.7	0.268	13.4	-169.99	0.268	13.4	-377.97	0.268	13.4	155.67	0.268	13.4	81.83	0.268	13.4	-222.46	0.268	13.4	-309.2	0.268	13.4	-46.92	0.268	13.4	-663.99	0.268	13.4	-250.54	0.268	13.4	-888.95	0.268
1692.55	0.269	13.44	336.83	0.269	13.44	-70.69	0.269	13.44	-323.76	0.269	13.44	-243.69	0.269	13.44	-234.14	0.269	13.44	-494.09	0.269	13.44	-176.41	0.269	13.44	-375.23	0.269	13.44	156.43	0.269	13.44	81.33	0.269	13.44	-221.41	0.269	13.44	-306.59	0.269	13.44	-44.3	0.269	13.44	-664.61	0.269	13.44	-246.63	0.269	13.44	-887.34	0.269
1693.26	0.27	13.48	333.86	0.27	13.48	-72.91	0.27	13.48	-322.87	0.27	13.48	-241.66	0.27	13.48	-236.34	0.27	13.48	-493.03	0.27	13.48	-175.16	0.27	13.48	-374.26	0.27	13.48	156.55	0.27	13.48	82.16	0.27	13.48	-223.13	0.27	13.48	-305.73	0.27	13.48	-48.11	0.27	13.48	-666.21	0.27	13.48	-248.14	0.27	13.48	-888.29	0.27
1690.06	0.271	13.52	328.59	0.271	13.52	-68.56	0.271	13.52	-322.15	0.271	13.52	-245.68	0.271	13.52	-231.73	0.271	13.52	-494.92	0.271	13.52	-176.08	0.271	13.52	-373.22	0.271	13.52	156.06	0.271	13.52	82.66	0.271	13.52	-223.42	0.271	13.52	-304.58	0.271	13.52	-44.57	0.271	13.52	-667.97	0.271	13.52	-246.75	0.271	13.52	-893.44	0.271
1684.4	0.272	13.56	330.87	0.272	13.56	-71.36	0.272	13.56	-322.65	0.272	13.56	-236.94	0.272	13.56	-240.7	0.272	13.56	-496.28	0.272	13.56	-173.47	0.272	13.56	-374.4	0.272	13.56	150.98	0.272	13.56	85.58	0.272	13.56	-218.19	0.272	13.56	-304.84	0.272	13.56	-41.08	0.272	13.56	-661.04	0.272	13.56	-249.05	0.272	13.56	-889.99	0.272
1685.06	0.272	13.6	331.34	0.272	13.6	-68.53	0.272	13.6	-329.07	0.272	13.6	-247.73	0.272	13.6	-243.52	0.272	13.6	-494.46	0.272	13.6	-179.15	0.272	13.6	-375.4	0.272	13.6	148.15	0.272	13.6	81.58	0.272	13.6	-219.04	0.272	13.6	-311.36	0.272	13.6	-44.42	0.272	13.6	-661.61	0.272	13.6	-247.14	0.272	13.6	-889.27	0.272
1690.16	0.273	13.64	330.85	0.273	13.64	-67.81	0.273	13.64	-329.88	0.273	13.64	-244.16	0.273	13.64	-241.39	0.273	13.64	-493.7	0.273	13.64	-179.05	0.273	13.64	-373.91	0.273	13.64	148.18	0.273	13.64	81.94	0.273	13.64	-220.16	0.273	13.64	-306.79	0.273	13.64	-45.83	0.273	13.64	-661.25	0.273	13.64	-249.17	0.273	13.64	-887.57	0.273
1691.21	0.274	13.68	330.79	0.274	13.68	-69.43	0.274	13.68	-327	0.274	13.68	-243.87	0.274	13.68	-239.16	0.274	13.68	-495.29	0.274	13.68	-179.23	0.274	13.68	-373.03	0.274	13.68	149.98	0.274	13.68	81.34	0.274	13.68	-221.61	0.274	13.68	-308.05	0.274	13.68	-48.7	0.274	13.68	-664.4	0.274	13.68	-249.34	0.274	13.68	-890.72	0.274
1691.91	0.275	13.72	341.96	0.275	13.72	-68.33	0.275	13.72	-316.34	0.275	13.72	-238.89	0.275	13.72	-234.94	0.275	13.72	-494.13	0.275	13.72	-175.32	0.275	13.72	-375.6	0.275	13.72	151.66	0.275	13.72	81.31	0.275	13.72	-216.35	0.275	13.72	-304.63	0.275	13.72	-45.16	0.275	13.72	-660.77	0.275	13.72	-251.42	0.275	13.72	-893.37	0.275
1688.46	0.276	13.76	334.36	0.276	13.76	-69.41	0.276	13.76	-324.34	0.276	13.76	-243.21	0.276	13.76	-241.7	0.276	13.76	-490.7	0.276	13.76	-174.33	0.276	13.76	-374.13	0.276	13.76	145.24	0.276	13.76	81.22	0.276	13.76	-215.48	0.276	13.76	-310.01	0.276	13.76	-41.76	0.276	13.76	-656.49	0.276	13.76	-248	0.276	13.76	-887.93	0.276
1693.55	0.276	13.8	332.98	0.276	13.8	-64.34	0.276	13.8	-326.26	0.276	13.8	-250.62	0.276	13.8	-242.58	0.276	13.8	-491.59	0.276	13.8	-180.44	0.276	13.8	-376.58	0.276	13.8	149.2	0.276	13.8	77.18	0.276	13.8	-216.12	0.276	13.8	-313.69	0.276	13.8	-45.68	0.276	13.8	-663.58	0.276	13.8	-249.25	0.276	13.8	-890.65	0.276
1693.26	0.277	13.84	337.89	0.277	13.84	-65.35	0.277	13.84	-328.44	0.277	13.84	-243.87	0.277	13.84	-242.92	0.277	13.84	-491.74	0.277	13.84	-182.16	0.277	13.84	-375.45	0.277	13.84	150.65	0.277	13.84	79.07	0.277	13.84	-215.93	0.277	13.84	-307.8	0.277	13.84	-45.85	0.277	13.84	-661.42	0.277	13.84	-250.96	0.277	13.84	-886.83	0.277
1691.04	0.278	13.88	333.73	0.278	13.88	-66.58	0.278	13.88	-326.99	0.278	13.88	-245.37	0.278	13.88	-240.57	0.278	13.88	-493.45	0.278	13.88	-186.82	0.278	13.88	-377.92	0.278	13.88	148.82	0.278	13.88	78.93	0.278	13.88	-218.8	0.278	13.88	-307.73	0.278	13.88	-46.86	0.278	13.88	-663.61	0.278	13.88	-250.9	0.278	13.88	-888.94	0.278
1684.26	0.279	13.92	331.51	0.279	13.92	-67.41	0.279	13.92	-327.27	0.279	13.92	-240.42	0.279	13.92	-243.74	0.279	13.92	-492.1	0.279	13.92	-183.92	0.279	13.92	-374.45	0.279	13.92	147.4	0.279	13.92	80.98	0.279	13.92	-215.73	0.279	13.92	-303.99	0.279	13.92	-42.73	0.279	13.92	-657.13	0.279	13.92	-251.92	0.279	13.92	-888.47	0.279
1685.51	0.28	13.96	320.53	0.28	13.96	-64.54	0.28	13.96	-334.65	0.28	13.96	-246.84	0.28	13.96	-245.94	0.28	13.96	-488.93	0.28	13.96	-187.64	0.28	13.96	-374.09	0.28	13.96	136.66	0.28	13.96	80.61	0.28	13.96	-217.12	0.28	13.96	-310.71	0.28	13.96	-43.13	0.28	13.96	-657.22	0.28	13.96	-250.33	0.28	13.96	-886.84	0.28
1687.29	0.28	14	334.35	0.28	14	-66.14	0.28	14	-334.18	0.28	14	-249.77	0.28	14	-247.83	0.28	14	-494.03	0.28	14	-187.99	0.28	14	-379.67	0.28	14	143.52	0.28	14	76.02	0.28	14	-219.49	0.28	14	-306.1	0.28	14	-46.2	0.28	14	-660.13	0.28	14	-253.08	0.28	14	-886.23	0.28
1689.7	0.281	14.04	333.13	0.281	14.04	-67.96	0.281	14.04	-334.31	0.281	14.04	-244.13	0.281	14.04	-249.73	0.281	14.04	-490.31	0.281	14.04	-185.6	0.281	14.04	-375.59	0.281	14.04	145.37	0.281	14.04	76.23	0.281	14.04	-218.02	0.281	14.04	-302.94	0.281	14.04	-42.88	0.281	14.04	-659.43	0.281	14.04	-254.03	0.281	14.04	-884.72	0.281
1688.85	0.282	14.08	335.1	0.282	14.08	-69.51	0.282	14.08	-331.29	0.282	14.08	-243.66	0.282	14.08	-248.4	0.282	14.08	-491.94	0.282	14.08	-184.44	0.282	14.08	-374.92	0.282	14.08	145.07	0.282	14.08	76.04	0.282	14.08	-218.78	0.282	14.08	-304.06	0.282	14.08	-42.86	0.282	14.08	-660.46	0.282	14.08	-254.83	0.282	14.08	-886.31	0.282
1693.43	0.283	14.12	333.76	0.283	14.12	-65.84	0.283	14.12	-331.25	0.283	14.12	-246.09	0.283	14.12	-247.74	0.283	14.12	-487.05	0.283	14.12	-183.21	0.283	14.12	-374.41	0.283	14.12	139.26	0.283	14.12	74.6	0.283	14.12	-216.21	0.283	14.12	-307.78	0.283	14.12	-39.94	0.283	14.12	-657.04	0.283	14.12	-256.73	0.283	14.12	-889.36	0.283
1691.63	0.284	14.16	336.25	0.284	14.16	-62.33	0.284	14.16	-330.7	0.284	14.16	-249.83	0.284	14.16	-245.26	0.284	14.16	-488.16	0.284	14.16	-188.07	0.284	14.16	-380.75	0.284	14.16	135.03	0.284	14.16	73.01	0.284	14.16	-218.6	0.284	14.16	-306.36	0.284	14.16	-44.59	0.284	14.16	-658.71	0.284	14.16	-255.86	0.284	14.16	-886.23	0.284
1686.97	0.284	14.2	338.12	0.284	14.2	-67.09	0.284	14.2	-337.73	0.284	14.2	-248.45	0.284	14.2	-252.43	0.284	14.2	-492.45	0.284	14.2	-192.21	0.284	14.2	-375.84	0.284	14.2	140.26	0.284	14.2	74.88	0.284	14.2	-220.09	0.284	14.2	-303.6	0.284	14.2	-44.85	0.284	14.2	-659.28	0.284	14.2	-258.97	0.284	14.2	-883.86	0.284
1690.16	0.285	14.24	332.13	0.285	14.24	-65.24	0.285	14.24	-336.02	0.285	14.24	-245.19	0.285	14.24	-250.19	0.285	14.24	-488.21	0.285	14.24	-191.3	0.285	14.24	-373.45	0.285	14.24	138.8	0.285	14.24	77.52	0.285	14.24	-218.98	0.285	14.24	-301.54	0.285	14.24	-45.83	0.285	14.24	-659.04	0.285	14.24	-256.51	0.285	14.24	-881.87	0.285
1687.53	0.286	14.28	328.61	0.286	14.28	-66.02	0.286	14.28	-337.86	0.286	14.28	-244.63	0.286	14.28	-252.39	0.286	14.28	-489.8	0.286	14.28	-188.36	0.286	14.28	-372.19	0.286	14.28	136.03	0.286	14.28	77.68	0.286	14.28	-219.98	0.286	14.28	-302.3	0.286	14.28	-45.16	0.286	14.28	-659.52	0.286	14.28	-256.06	0.286	14.28	-884.41	0.286
1690.86	0.287	14.32	332.18	0.287	14.32	-62.91	0.287	14.32	-335.84	0.287	14.32	-245.4	0.287	14.32	-247.2	0.287	14.32	-487	0.287	14.32	-186.2	0.287	14.32	-377.98	0.287	14.32	131.42	0.287	14.32	78.77	0.287	14.32	-218.65	0.287	14.32	-304.26	0.287	14.32	-45.69	0.287	14.32	-658.47	0.287	14.32	-255.62	0.287	14.32	-885.97	0.287
1685.25	0.288	14.36	332.11	0.288	14.36	-64.11	0.288	14.36	-341.44	0.288	14.36	-245.23	0.288	14.36	-254.49	0.288	14.36	-492.84	0.288	14.36	-189.75	0.288	14.36	-380.34	0.288	14.36	136.23	0.288	14.36	72	0.288	14.36	-223.52	0.288	14.36	-304.32	0.288	14.36	-45.28	0.288	14.36	-658.62	0.288	14.36	-255.88	0.288	14.36	-884.82	0.288
1688.25	0.288	14.4	330.71	0.288	14.4	-68.05	0.288	14.4	-341.16	0.288	14.4	-245.8	0.288	14.4	-257.16	0.288	14.4	-494.33	0.288	14.4	-191.21	0.288	14.4	-379.48	0.288	14.4	135.01	0.288	14.4	64.65	0.288	14.4	-222.12	0.288	14.4	-306.69	0.288	14.4	-43.98	0.288	14.4	-661.77	0.288	14.4	-264.36	0.288	14.4	-881.57	0.288
1694.23	0.289	14.44	336.35	0.289	14.44	-69.56	0.289	14.44	-336.11	0.289	14.44	-243.74	0.289	14.44	-252.37	0.289	14.44	-491.33	0.289	14.44	-190.44	0.289	14.44	-374.54	0.289	14.44	139.78	0.289	14.44	70.32	0.289	14.44	-221.12	0.289	14.44	-303.25	0.289	14.44	-46.15	0.289	14.44	-661.08	0.289	14.44	-261.05	0.289	14.44	-882.46	0.289
1692.77	0.29	14.48	335.48	0.29	14.48	-68.02	0.29	14.48	-334.73	0.29	14.48	-246.18	0.29	14.48	-251.27	0.29	14.48	-488.45	0.29	14.48	-189.95	0.29	14.48	-374.6	0.29	14.48	134.08	0.29	14.48	72.5	0.29	14.48	-218.49	0.29	14.48	-306.05	0.29	14.48	-46.07	0.29	14.48	-659.83	0.29	14.48	-258.87	0.29	14.48	-882.29	0.29
1688.65	0.291	14.52	336.82	0.291	14.52	-66.42	0.291	14.52	-338.56	0.291	14.52	-246.77	0.291	14.52	-249.82	0.291	14.52	-487.27	0.291	14.52	-190.76	0.291	14.52	-380.13	0.291	14.52	130.87	0.291	14.52	75.47	0.291	14.52	-219.46	0.291	14.52	-303.62	0.291	14.52	-45.93	0.291	14.52	-659.51	0.291	14.52	-254.01	0.291	14.52	-881.78	0.291
1685.92	0.292	14.56	329.6	0.292	14.56	-66.25	0.292	14.56	-345.34	0.292	14.56	-242.07	0.292	14.56	-259.3	0.292	14.56	-490.15	0.292	14.56	-196.3	0.292	14.56	-377.73	0.292	14.56	129.14	0.292	14.56	69.93	0.292	14.56	-219.88	0.292	14.56	-301.45	0.292	14.56	-44.59	0.292	14.56	-659.11	0.292	14.56	-260.08	0.292	14.56	-878.56	0.292
1688.31	0.292	14.6	328.01	0.292	14.6	-70.05	0.292	14.6	-347.76	0.292	14.6	-245.11	0.292	14.6	-261.95	0.292	14.6	-493.04	0.292	14.6	-200.17	0.292	14.6	-376.6	0.292	14.6	126.08	0.292	14.6	67.43	0.292	14.6	-221.68	0.292	14.6	-303.95	0.292	14.6	-53.19	0.292	14.6	-662.25	0.292	14.6	-268.28	0.292	14.6	-879.72	0.292
1691.86	0.293	14.64	326.43	0.293	14.64	-69.37	0.293	14.64	-346.4	0.293	14.64	-242.59	0.293	14.64	-258.14	0.293	14.64	-491.61	0.293	14.64	-197.3	0.293	14.64	-372.06	0.293	14.64	129.25	0.293	14.64	71.72	0.293	14.64	-222.98	0.293	14.64	-301.19	0.293	14.64	-51.34	0.293	14.64	-661.59	0.293	14.64	-262.53	0.293	14.64	-879.16	0.293
1691.99	0.294	14.68	327.46	0.294	14.68	-70.08	0.294	14.68	-343.34	0.294	14.68	-242.42	0.294	14.68	-256.08	0.294	14.68	-490.68	0.294	14.68	-194.52	0.294	14.68	-374.27	0.294	14.68	128.18	0.294	14.68	72.13	0.294	14.68	-223.51	0.294	14.68	-303.96	0.294	14.68	-53.66	0.294	14.68	-661.53	0.294	14.68	-258.88	0.294	14.68	-881.78	0.294
1691.36	0.295	14.72	328.57	0.295	14.72	-70.22	0.295	14.72	-344.33	0.295	14.72	-240.32	0.295	14.72	-254.7	0.295	14.72	-491.66	0.295	14.72	-195.62	0.295	14.72	-373.55	0.295	14.72	130.93	0.295	14.72	70.82	0.295	14.72	-224.28	0.295	14.72	-300.1	0.295	14.72	-49.61	0.295	14.72	-661.85	0.295	14.72	-259.35	0.295	14.72	-881.61	0.295
1692.21	0.296	14.76	328.62	0.296	14.76	-73.1	0.296	14.76	-344.18	0.296	14.76	-239.9	0.296	14.76	-255.7	0.296	14.76	-491.42	0.296	14.76	-201.4	0.296	14.76	-376.35	0.296	14.76	126.72	0.296	14.76	67.93	0.296	14.76	-221.7	0.296	14.76	-298.38	0.296	14.76	-54.84	0.296	14.76	-664.97	0.296	14.76	-262.84	0.296	14.76	-876.81	0.296
1692.49	0.296	14.8	323.32	0.296	14.8	-80.35	0.296	14.8	-350.52	0.296	14.8	-239.99	0.296	14.8	-265.83	0.296	14.8	-493.79	0.296	14.8	-204.12	0.296	14.8	-377.67	0.296	14.8	127.97	0.296	14.8	65.42	0.296	14.8	-226.73	0.296	14.8	-300.22	0.296	14.8	-59.37	0.296	14.8	-669.58	0.296	14.8	-267.27	0.296	14.8	-879.66	0.296
1692.94	0.297	14.84	319.2	0.297	14.84	-75.9	0.297	14.84	-347.41	0.297	14.84	-239.09	0.297	14.84	-259.54	0.297	14.84	-493.65	0.297	14.84	-201.63	0.297	14.84	-374.08	0.297	14.84	130.57	0.297	14.84	69.3	0.297	14.84	-225.69	0.297	14.84	-297.99	0.297	14.84	-54.96	0.297	14.84	-668.33	0.297	14.84	-265.83	0.297	14.84	-878.31	0.297
1691.87	0.298	14.88	315.65	0.298	14.88	-71.9	0.298	14.88	-346.43	0.298	14.88	-240.52	0.298	14.88	-261	0.298	14.88	-492.82	0.298	14.88	-201.63	0.298	14.88	-375.07	0.298	14.88	128.06	0.298	14.88	69.94	0.298	14.88	-226.8	0.298	14.88	-298.11	0.298	14.88	-53.69	0.298	14.88	-666.12	0.298	14.88	-264.44	0.298	14.88	-879.7	0.298
1692.74	0.299	14.92	320.99	0.299	14.92	-73.27	0.299	14.92	-347.08	0.299	14.92	-241.29	0.299	14.92	-259.56	0.299	14.92	-494.32	0.299	14.92	-202.05	0.299	14.92	-373.63	0.299	14.92	126.85	0.299	14.92	70.82	0.299	14.92	-224.57	0.299	14.92	-295.03	0.299	14.92	-52.37	0.299	14.92	-666.48	0.299	14.92	-266.88	0.299	14.92	-874.18	0.299
1697.21	0.3	14.96	324.28	0.3	14.96	-76.93	0.3	14.96	-352.41	0.3	14.96	-237.72	0.3	14.96	-262.55	0.3	14.96	-489.73	0.3	14.96	-203.4	0.3	14.96	-369.36	0.3	14.96	118.55	0.3	14.96	69.67	0.3	14.96	-229.09	0.3	14.96	-295.06	0.3	14.96	-54.75	0.3	14.96	-663.78	0.3	14.96	-266.13	0.3	14.96	-874.49	0.3
1695.11	0.3	15	311.61	0.3	15	-79.26	0.3	15	-355.04	0.3	15	-235.02	0.3	15	-266.74	0.3	15	-499.5	0.3	15	-208.55	0.3	15	-372.33	0.3	15	126.29	0.3	15	65.46	0.3	15	-234.77	0.3	15	-297.15	0.3	15	-59.36	0.3	15	-669.36	0.3	15	-270.96	0.3	15	-879.74	0.3
1693.81	0.301	15.04	315.47	0.301	15.04	-76.41	0.301	15.04	-350.76	0.301	15.04	-234.77	0.301	15.04	-261.2	0.301	15.04	-498.92	0.301	15.04	-202.31	0.301	15.04	-373.28	0.301	15.04	132.23	0.301	15.04	69.68	0.301	15.04	-231.66	0.301	15.04	-298	0.301	15.04	-59.01	0.301	15.04	-669.11	0.301	15.04	-267.65	0.301	15.04	-878.22	0.301
1693.25	0.302	15.08	312.38	0.302	15.08	-75.32	0.302	15.08	-350.13	0.302	15.08	-236.18	0.302	15.08	-259.53	0.302	15.08	-501.53	0.302	15.08	-199.38	0.302	15.08	-374.17	0.302	15.08	129.92	0.302	15.08	69.07	0.302	15.08	-232.21	0.302	15.08	-297.49	0.302	15.08	-58.72	0.302	15.08	-668.72	0.302	15.08	-268.74	0.302	15.08	-877.78	0.302
1699.77	0.303	15.12	317.69	0.303	15.12	-77.23	0.303	15.12	-355.32	0.303	15.12	-236.32	0.303	15.12	-262.67	0.303	15.12	-500.16	0.303	15.12	-196.4	0.303	15.12	-374.67	0.303	15.12	128.13	0.303	15.12	71.92	0.303	15.12	-230.74	0.303	15.12	-298.42	0.303	15.12	-56.55	0.303	15.12	-670.76	0.303	15.12	-266.73	0.303	15.12	-875.05	0.303
1703.39	0.304	15.16	314.62	0.304	15.16	-77.33	0.304	15.16	-361.97	0.304	15.16	-235.78	0.304	15.16	-267.95	0.304	15.16	-500.84	0.304	15.16	-204.71	0.304	15.16	-370.73	0.304	15.16	121.17	0.304	15.16	65.15	0.304	15.16	-235.42	0.304	15.16	-293.51	0.304	15.16	-57.58	0.304	15.16	-668.94	0.304	15.16	-265.98	0.304	15.16	-876.36	0.304
1695.5	0.304	15.2	307.36	0.304	15.2	-81.18	0.304	15.2	-354.19	0.304	15.2	-237.71	0.304	15.2	-266.6	0.304	15.2	-500.96	0.304	15.2	-210.12	0.304	15.2	-369.76	0.304	15.2	126.55	0.304	15.2	65.45	0.304	15.2	-235.74	0.304	15.2	-294.35	0.304	15.2	-64.83	0.304	15.2	-674.24	0.304	15.2	-272.91	0.304	15.2	-878.67	0.304
1697.04	0.305	15.24	309.32	0.305	15.24	-78.11	0.305	15.24	-351.29	0.305	15.24	-236.12	0.305	15.24	-261.53	0.305	15.24	-498.87	0.305	15.24	-205.35	0.305	15.24	-368.48	0.305	15.24	128.61	0.305	15.24	70.45	0.305	15.24	-233.28	0.305	15.24	-296.21	0.305	15.24	-61.71	0.305	15.24	-671.12	0.305	15.24	-269.84	0.305	15.24	-878.34	0.305
1693.7	0.306	15.28	311.24	0.306	15.28	-77.48	0.306	15.28	-351.4	0.306	15.28	-238.09	0.306	15.28	-261.13	0.306	15.28	-498.35	0.306	15.28	-205.46	0.306	15.28	-369.85	0.306	15.28	128.22	0.306	15.28	71.27	0.306	15.28	-232.5	0.306	15.28	-298.04	0.306	15.28	-61.52	0.306	15.28	-672.04	0.306	15.28	-268.2	0.306	15.28	-877.13	0.306
1697.97	0.307	15.32	312.05	0.307	15.32	-77.65	0.307	15.32	-357.74	0.307	15.32	-234.28	0.307	15.32	-264.43	0.307	15.32	-501.31	0.307	15.32	-202.34	0.307	15.32	-369.68	0.307	15.32	126.62	0.307	15.32	69.15	0.307	15.32	-234.95	0.307	15.32	-297.81	0.307	15.32	-60.61	0.307	15.32	-670.05	0.307	15.32	-266.75	0.307	15.32	-876.45	0.307
1696.09	0.308	15.36	306.5	0.308	15.36	-83.43	0.308	15.36	-355.26	0.308	15.36	-236.37	0.308	15.36	-266.72	0.308	15.36	-502.12	0.308	15.36	-207.15	0.308	15.36	-371.46	0.308	15.36	126.37	0.308	15.36	64.63	0.308	15.36	-235.63	0.308	15.36	-295.18	0.308	15.36	-63.56	0.308	15.36	-668.58	0.308	15.36	-268.88	0.308	15.36	-873.53	0.308
1697.4	0.308	15.4	311.25	0.308	15.4	-84.76	0.308	15.4	-352.61	0.308	15.4	-230.34	0.308	15.4	-267.27	0.308	15.4	-503.71	0.308	15.4	-206.53	0.308	15.4	-370.11	0.308	15.4	137.73	0.308	15.4	69.04	0.308	15.4	-234.14	0.308	15.4	-297.67	0.308	15.4	-69.69	0.308	15.4	-676.79	0.308	15.4	-269.04	0.308	15.4	-880.66	0.308
1697.28	0.309	15.44	312.75	0.309	15.44	-80.02	0.309	15.44	-349.45	0.309	15.44	-232.74	0.309	15.44	-260.42	0.309	15.44	-500.89	0.309	15.44	-201.63	0.309	15.44	-367.15	0.309	15.44	134.48	0.309	15.44	71.22	0.309	15.44	-232.55	0.309	15.44	-297.96	0.309	15.44	-65.85	0.309	15.44	-672.43	0.309	15.44	-268.34	0.309	15.44	-881.41	0.309
1696.72	0.31	15.48	313.25	0.31	15.48	-79.81	0.31	15.48	-351.11	0.31	15.48	-233.87	0.31	15.48	-260.64	0.31	15.48	-502.6	0.31	15.48	-199.11	0.31	15.48	-367.89	0.31	15.48	130.72	0.31	15.48	71.45	0.31	15.48	-233.31	0.31	15.48	-297.85	0.31	15.48	-65.68	0.31	15.48	-672.25	0.31	15.48	-267.84	0.31	15.48	-881.86	0.31
1701.08	0.311	15.52	306.4	0.311	15.52	-79.4	0.311	15.52	-353.06	0.311	15.52	-233.07	0.311	15.52	-261.07	0.311	15.52	-503.87	0.311	15.52	-201	0.311	15.52	-366.31	0.311	15.52	128.26	0.311	15.52	68.61	0.311	15.52	-237.9	0.311	15.52	-295.58	0.311	15.52	-64.76	0.311	15.52	-669.1	0.311	15.52	-272.04	0.311	15.52	-880.81	0.311
1695.62	0.312	15.56	309.47	0.312	15.56	-83.52	0.312	15.56	-351.47	0.312	15.56	-234.53	0.312	15.56	-267.91	0.312	15.56	-508.52	0.312	15.56	-208.18	0.312	15.56	-367.91	0.312	15.56	133.52	0.312	15.56	66.38	0.312	15.56	-237.84	0.312	15.56	-294.64	0.312	15.56	-65.1	0.312	15.56	-673.44	0.312	15.56	-272.37	0.312	15.56	-881.59	0.312
1695.06	0.312	15.6	307.09	0.312	15.6	-83.38	0.312	15.6	-356.09	0.312	15.6	-231.73	0.312	15.6	-263.88	0.312	15.6	-504.79	0.312	15.6	-208.02	0.312	15.6	-369.49	0.312	15.6	128.82	0.312	15.6	67.35	0.312	15.6	-240.21	0.312	15.6	-298.82	0.312	15.6	-67.69	0.312	15.6	-676.08	0.312	15.6	-270.34	0.312	15.6	-883.74	0.312
1693.54	0.313	15.64	306.57	0.313	15.64	-79	0.313	15.64	-350.2	0.313	15.64	-233.27	0.313	15.64	-262.51	0.313	15.64	-501.74	0.313	15.64	-204.23	0.313	15.64	-368.01	0.313	15.64	129.68	0.313	15.64	71.61	0.313	15.64	-236.08	0.313	15.64	-299.37	0.313	15.64	-63.85	0.313	15.64	-671.33	0.313	15.64	-268.47	0.313	15.64	-882.2	0.313
1694.58	0.314	15.68	306.98	0.314	15.68	-79.67	0.314	15.68	-349.81	0.314	15.68	-234.71	0.314	15.68	-260.09	0.314	15.68	-500.13	0.314	15.68	-204.09	0.314	15.68	-367.05	0.314	15.68	130.18	0.314	15.68	69.7	0.314	15.68	-234.62	0.314	15.68	-298.58	0.314	15.68	-63.98	0.314	15.68	-671.74	0.314	15.68	-268.53	0.314	15.68	-880.82	0.314
1693.79	0.315	15.72	309.62	0.315	15.72	-82.35	0.315	15.72	-343.45	0.315	15.72	-236.46	0.315	15.72	-261.71	0.315	15.72	-502.31	0.315	15.72	-201.99	0.315	15.72	-367.59	0.315	15.72	137.66	0.315	15.72	68.49	0.315	15.72	-235.08	0.315	15.72	-297.45	0.315	15.72	-64.21	0.315	15.72	-674.25	0.315	15.72	-273	0.315	15.72	-880.83	0.315
1690.62	0.316	15.76	306.85	0.316	15.76	-84.14	0.316	15.76	-351.04	0.316	15.76	-237.81	0.316	15.76	-263.58	0.316	15.76	-505.87	0.316	15.76	-200.62	0.316	15.76	-370.33	0.316	15.76	134.69	0.316	15.76	66.32	0.316	15.76	-239.01	0.316	15.76	-295.09	0.316	15.76	-65.4	0.316	15.76	-676.74	0.316	15.76	-271.43	0.316	15.76	-882.39	0.316
1694.83	0.316	15.8	302.68	0.316	15.8	-79.9	0.316	15.8	-349.65	0.316	15.8	-236.58	0.316	15.8	-258.53	0.316	15.8	-503.54	0.316	15.8	-203.09	0.316	15.8	-367.06	0.316	15.8	134.6	0.316	15.8	73.49	0.316	15.8	-237.4	0.316	15.8	-298.9	0.316	15.8	-66.61	0.316	15.8	-676.52	0.316	15.8	-270.93	0.316	15.8	-882.1	0.316
1693.41	0.317	15.84	308.23	0.317	15.84	-77.78	0.317	15.84	-345.46	0.317	15.84	-237.16	0.317	15.84	-260.59	0.317	15.84	-500.3	0.317	15.84	-203.16	0.317	15.84	-368.66	0.317	15.84	133.88	0.317	15.84	72	0.317	15.84	-233.55	0.317	15.84	-300.74	0.317	15.84	-62.77	0.317	15.84	-672.35	0.317	15.84	-268.87	0.317	15.84	-880.06	0.317
1694.29	0.318	15.88	306.22	0.318	15.88	-78.45	0.318	15.88	-348.98	0.318	15.88	-236.4	0.318	15.88	-263.54	0.318	15.88	-496.83	0.318	15.88	-204.48	0.318	15.88	-366.48	0.318	15.88	133.39	0.318	15.88	70.37	0.318	15.88	-232.88	0.318	15.88	-301.64	0.318	15.88	-63.16	0.318	15.88	-673.23	0.318	15.88	-270.28	0.318	15.88	-877.43	0.318
1692.7	0.319	15.92	306.85	0.319	15.92	-80.19	0.319	15.92	-351.88	0.319	15.92	-235.64	0.319	15.92	-266.55	0.319	15.92	-500.77	0.319	15.92	-204.52	0.319	15.92	-368.12	0.319	15.92	135.01	0.319	15.92	67.67	0.319	15.92	-236.72	0.319	15.92	-298.47	0.319	15.92	-63.25	0.319	15.92	-674.78	0.319	15.92	-271.5	0.319	15.92	-878.82	0.319
1690.41	0.32	15.96	297.75	0.32	15.96	-81.32	0.32	15.96	-356.02	0.32	15.96	-234.57	0.32	15.96	-261.53	0.32	15.96	-505.04	0.32	15.96	-204.83	0.32	15.96	-364.35	0.32	15.96	126.28	0.32	15.96	74	0.32	15.96	-240.7	0.32	15.96	-294.25	0.32	15.96	-66.07	0.32	15.96	-672.12	0.32	15.96	-272.75	0.32	15.96	-883.54	0.32
1686.79	0.32	16	303.9	0.32	16	-79.77	0.32	16	-352.79	0.32	16	-241.81	0.32	16	-261.67	0.32	16	-504.99	0.32	16	-204.71	0.32	16	-370.68	0.32	16	131.33	0.32	16	74.5	0.32	16	-238.07	0.32	16	-301.64	0.32	16	-67.42	0.32	16	-674.2	0.32	16	-271.69	0.32	16	-884.88	0.32
1685.29	0.321	16.04	307.36	0.321	16.04	-77.87	0.321	16.04	-349.02	0.321	16.04	-239.01	0.321	16.04	-259.16	0.321	16.04	-503.1	0.321	16.04	-203.4	0.321	16.04	-371.57	0.321	16.04	131.15	0.321	16.04	73.87	0.321	16.04	-233.21	0.321	16.04	-299.98	0.321	16.04	-63.99	0.321	16.04	-671.64	0.321	16.04	-268.23	0.321	16.04	-881.44	0.321
1685.73	0.322	16.08	309.21	0.322	16.08	-78.08	0.322	16.08	-348.59	0.322	16.08	-238.4	0.322	16.08	-261.96	0.322	16.08	-502.79	0.322	16.08	-202.63	0.322	16.08	-373.15	0.322	16.08	133.68	0.322	16.08	71.22	0.322	16.08	-232.51	0.322	16.08	-299.29	0.322	16.08	-63.67	0.322	16.08	-673.59	0.322	16.08	-269.33	0.322	16.08	-880.92	0.322
1686.88	0.323	16.12	306.34	0.323	16.12	-77.63	0.323	16.12	-350.16	0.323	16.12	-236.47	0.323	16.12	-258.07	0.323	16.12	-506.55	0.323	16.12	-199.91	0.323	16.12	-371.91	0.323	16.12	131	0.323	16.12	72.61	0.323	16.12	-234.58	0.323	16.12	-295.67	0.323	16.12	-63.07	0.323	16.12	-673.87	0.323	16.12	-270.07	0.323	16.12	-884.94	0.323
1686.88	0.324	16.16	303.75	0.324	16.16	-80.06	0.324	16.16	-345.41	0.324	16.16	-240.36	0.324	16.16	-257.37	0.324	16.16	-507.57	0.324	16.16	-197.71	0.324	16.16	-367.06	0.324	16.16	136.02	0.324	16.16	77.71	0.324	16.16	-237.23	0.324	16.16	-304.09	0.324	16.16	-66.48	0.324	16.16	-671.09	0.324	16.16	-272.78	0.324	16.16	-888.19	0.324
1679.33	0.324	16.2	304.96	0.324	16.2	-80.69	0.324	16.2	-346.55	0.324	16.2	-247.43	0.324	16.2	-260.57	0.324	16.2	-503.75	0.324	16.2	-199.73	0.324	16.2	-372.06	0.324	16.2	130.95	0.324	16.2	77.14	0.324	16.2	-236.6	0.324	16.2	-309.21	0.324	16.2	-64.77	0.324	16.2	-673.01	0.324	16.2	-271.97	0.324	16.2	-888.25	0.324
1683.02	0.325	16.24	305.6	0.325	16.24	-76.48	0.325	16.24	-349.26	0.325	16.24	-242.76	0.325	16.24	-256.67	0.325	16.24	-501.62	0.325	16.24	-202.32	0.325	16.24	-371	0.325	16.24	129.59	0.325	16.24	77.79	0.325	16.24	-233.5	0.325	16.24	-303.21	0.325	16.24	-62.86	0.325	16.24	-670.25	0.325	16.24	-268.82	0.325	16.24	-885.6	0.325
1684.63	0.326	16.28	302.52	0.326	16.28	-76.28	0.326	16.28	-353.53	0.326	16.28	-240.48	0.326	16.28	-257.61	0.326	16.28	-502.07	0.326	16.28	-205.71	0.326	16.28	-370.53	0.326	16.28	127.74	0.326	16.28	74	0.326	16.28	-234.22	0.326	16.28	-301.45	0.326	16.28	-62.66	0.326	16.28	-673.07	0.326	16.28	-270.85	0.326	16.28	-883.62	0.326
1688.61	0.327	16.32	299.91	0.327	16.32	-73.41	0.327	16.32	-347.53	0.327	16.32	-236.6	0.327	16.32	-254.45	0.327	16.32	-503.62	0.327	16.32	-204.89	0.327	16.32	-367.15	0.327	16.32	131.48	0.327	16.32	74.78	0.327	16.32	-233.51	0.327	16.32	-300.55	0.327	16.32	-65	0.327	16.32	-675	0.327	16.32	-269.92	0.327	16.32	-887.63	0.327
1680.18	0.328	16.36	300.23	0.328	16.36	-77.65	0.328	16.36	-342.45	0.328	16.36	-244.29	0.328	16.36	-258.41	0.328	16.36	-504.62	0.328	16.36	-201.33	0.328	16.36	-371.58	0.328	16.36	131.02	0.328	16.36	76.9	0.328	16.36	-232.54	0.328	16.36	-308.88	0.328	16.36	-65.99	0.328	16.36	-673.6	0.328	16.36	-266.43	0.328	16.36	-888.97	0.328
1676.34	0.328	16.4	304.12	0.328	16.4	-76.06	0.328	16.4	-346.57	0.328	16.4	-244.02	0.328	16.4	-251.76	0.328	16.4	-506.26	0.328	16.4	-199.21	0.328	16.4	-378.52	0.328	16.4	121.32	0.328	16.4	77.99	0.328	16.4	-232.24	0.328	16.4	-308.79	0.328	16.4	-64.91	0.328	16.4	-671.35	0.328	16.4	-264.19	0.328	16.4	-891.53	0.328
1680.71	0.329	16.44	309.91	0.329	16.44	-74.03	0.329	16.44	-342.52	0.329	16.44	-242.51	0.329	16.44	-251.36	0.329	16.44	-501.13	0.329	16.44	-197.32	0.329	16.44	-374.9	0.329	16.44	125.11	0.329	16.44	78.33	0.329	16.44	-228.41	0.329	16.44	-307.09	0.329	16.44	-63.1	0.329	16.44	-668.47	0.329	16.44	-264.2	0.329	16.44	-890.65	0.329
1681.93	0.33	16.48	306.74	0.33	16.48	-75.71	0.33	16.48	-344.83	0.33	16.48	-240.7	0.33	16.48	-252.52	0.33	16.48	-502.67	0.33	16.48	-198.57	0.33	16.48	-372.95	0.33	16.48	127.86	0.33	16.48	76.76	0.33	16.48	-230.9	0.33	16.48	-306.02	0.33	16.48	-64.54	0.33	16.48	-670.29	0.33	16.48	-266.36	0.33	16.48	-891.5	0.33
1681.16	0.331	16.52	302.7	0.331	16.52	-78.99	0.331	16.52	-338.71	0.331	16.52	-244.99	0.331	16.52	-256.41	0.331	16.52	-499.54	0.331	16.52	-198.68	0.331	16.52	-370.11	0.331	16.52	131.69	0.331	16.52	79.74	0.331	16.52	-230.37	0.331	16.52	-312.38	0.331	16.52	-65.87	0.331	16.52	-671.49	0.331	16.52	-264.68	0.331	16.52	-894.15	0.331
1677.77	0.332	16.56	296.91	0.332	16.56	-76.16	0.332	16.56	-347.92	0.332	16.56	-243.33	0.332	16.56	-253.71	0.332	16.56	-498.58	0.332	16.56	-201.37	0.332	16.56	-371.76	0.332	16.56	124.82	0.332	16.56	77.73	0.332	16.56	-228.6	0.332	16.56	-306.76	0.332	16.56	-58.52	0.332	16.56	-666.58	0.332	16.56	-264.07	0.332	16.56	-890.09	0.332
1674.94	0.332	16.6	301.93	0.332	16.6	-74.13	0.332	16.6	-345.35	0.332	16.6	-245.81	0.332	16.6	-253.41	0.332	16.6	-502.84	0.332	16.6	-200.64	0.332	16.6	-378.44	0.332	16.6	123.66	0.332	16.6	79.36	0.332	16.6	-231.98	0.332	16.6	-305.86	0.332	16.6	-61.83	0.332	16.6	-669.7	0.332	16.6	-265.09	0.332	16.6	-893.45	0.332
1678.93	0.333	16.64	303.1	0.333	16.64	-72.87	0.333	16.64	-346.97	0.333	16.64	-242.8	0.333	16.64	-256.66	0.333	16.64	-500.56	0.333	16.64	-201.84	0.333	16.64	-374.59	0.333	16.64	123.69	0.333	16.64	78.01	0.333	16.64	-229.32	0.333	16.64	-303.81	0.333	16.64	-60.45	0.333	16.64	-665.38	0.333	16.64	-265.2	0.333	16.64	-889.58	0.333
1678.99	0.334	16.68	304.34	0.334	16.68	-73.74	0.334	16.68	-346	0.334	16.68	-244.04	0.334	16.68	-256.89	0.334	16.68	-500.51	0.334	16.68	-202.2	0.334	16.68	-373.13	0.334	16.68	125.82	0.334	16.68	80.35	0.334	16.68	-230.66	0.334	16.68	-305.76	0.334	16.68	-63.47	0.334	16.68	-666.31	0.334	16.68	-265.47	0.334	16.68	-889.62	0.334
1677.93	0.335	16.72	303.29	0.335	16.72	-72.65	0.335	16.72	-345.56	0.335	16.72	-249.49	0.335	16.72	-252.62	0.335	16.72	-499.77	0.335	16.72	-201.02	0.335	16.72	-375.37	0.335	16.72	121.08	0.335	16.72	81.88	0.335	16.72	-227.69	0.335	16.72	-308.48	0.335	16.72	-61.11	0.335	16.72	-668.94	0.335	16.72	-264.33	0.335	16.72	-889.83	0.335
1677.99	0.336	16.76	300.73	0.336	16.76	-73.73	0.336	16.76	-346.26	0.336	16.76	-246.53	0.336	16.76	-248.42	0.336	16.76	-498.14	0.336	16.76	-202.64	0.336	16.76	-379.03	0.336	16.76	122.69	0.336	16.76	79.01	0.336	16.76	-230.01	0.336	16.76	-305.7	0.336	16.76	-57.13	0.336	16.76	-666.14	0.336	16.76	-262.93	0.336	16.76	-890.33	0.336
1675.1	0.336	16.8	308.44	0.336	16.8	-76.45	0.336	16.8	-340.72	0.336	16.8	-251.43	0.336	16.8	-255.33	0.336	16.8	-496.69	0.336	16.8	-198.53	0.336	16.8	-382.95	0.336	16.8	118.81	0.336	16.8	77.43	0.336	16.8	-229	0.336	16.8	-310.45	0.336	16.8	-59.84	0.336	16.8	-667.91	0.336	16.8	-261.83	0.336	16.8	-894.7	0.336
1681.07	0.337	16.84	304.82	0.337	16.84	-74.03	0.337	16.84	-344.53	0.337	16.84	-247.1	0.337	16.84	-255.67	0.337	16.84	-497.33	0.337	16.84	-198.85	0.337	16.84	-377.94	0.337	16.84	118.48	0.337	16.84	79.84	0.337	16.84	-228.58	0.337	16.84	-306.21	0.337	16.84	-58.58	0.337	16.84	-665.05	0.337	16.84	-263.18	0.337	16.84	-889.37	0.337
1679.62	0.338	16.88	304.06	0.338	16.88	-72.41	0.338	16.88	-345.76	0.338	16.88	-246.2	0.338	16.88	-258.4	0.338	16.88	-500.75	0.338	16.88	-200.12	0.338	16.88	-374.76	0.338	16.88	119.05	0.338	16.88	80.5	0.338	16.88	-228.01	0.338	16.88	-308	0.338	16.88	-61.53	0.338	16.88	-665.1	0.338	16.88	-265.19	0.338	16.88	-888.53	0.338
1680.44	0.339	16.92	298.56	0.339	16.92	-70.3	0.339	16.92	-345.89	0.339	16.92	-244.76	0.339	16.92	-251.64	0.339	16.92	-499.51	0.339	16.92	-201.86	0.339	16.92	-373.08	0.339	16.92	120.99	0.339	16.92	82.27	0.339	16.92	-226.98	0.339	16.92	-309.09	0.339	16.92	-57.78	0.339	16.92	-663.86	0.339	16.92	-264.48	0.339	16.92	-886.05	0.339
1677.81	0.34	16.96	300.77	0.34	16.96	-70.03	0.34	16.96	-342.59	0.34	16.96	-244.87	0.34	16.96	-255.96	0.34	16.96	-493.2	0.34	16.96	-201.1	0.34	16.96	-380	0.34	16.96	120.58	0.34	16.96	82.09	0.34	16.96	-227.8	0.34	16.96	-307.92	0.34	16.96	-55.06	0.34	16.96	-661.28	0.34	16.96	-259.87	0.34	16.96	-889.11	0.34
1676.67	0.34	17	301.35	0.34	17	-73.11	0.34	17	-347.5	0.34	17	-251.22	0.34	17	-258.23	0.34	17	-497.28	0.34	17	-199.69	0.34	17	-383.67	0.34	17	108.82	0.34	17	78.82	0.34	17	-227.48	0.34	17	-311.34	0.34	17	-59.53	0.34	17	-665.42	0.34	17	-261.56	0.34	17	-894.18	0.34
1681.5	0.341	17.04	302.4	0.341	17.04	-72.81	0.341	17.04	-348.33	0.341	17.04	-249.46	0.341	17.04	-256.81	0.341	17.04	-495.68	0.341	17.04	-200.01	0.341	17.04	-378.85	0.341	17.04	114.82	0.341	17.04	77.05	0.341	17.04	-226.66	0.341	17.04	-306.37	0.341	17.04	-58.61	0.341	17.04	-664.49	0.341	17.04	-262.3	0.341	17.04	-889.55	0.341
1680.36	0.342	17.08	302.34	0.342	17.08	-74.37	0.342	17.08	-347.71	0.342	17.08	-249.7	0.342	17.08	-256.5	0.342	17.08	-497.66	0.342	17.08	-201.12	0.342	17.08	-377.24	0.342	17.08	114.46	0.342	17.08	77.37	0.342	17.08	-226.76	0.342	17.08	-306	0.342	17.08	-62.13	0.342	17.08	-665.61	0.342	17.08	-262.43	0.342	17.08	-891.38	0.342
1679.07	0.343	17.12	302.7	0.343	17.12	-74.62	0.343	17.12	-342.46	0.343	17.12	-247.15	0.343	17.12	-257.66	0.343	17.12	-494.6	0.343	17.12	-200.76	0.343	17.12	-378.76	0.343	17.12	120.63	0.343	17.12	79	0.343	17.12	-225.52	0.343	17.12	-302.78	0.343	17.12	-57.91	0.343	17.12	-666.2	0.343	17.12	-260.67	0.343	17.12	-891.61	0.343
1677.71	0.344	17.16	298.24	0.344	17.16	-68.66	0.344	17.16	-343.87	0.344	17.16	-248.51	0.344	17.16	-254.43	0.344	17.16	-492.93	0.344	17.16	-202.28	0.344	17.16	-381.79	0.344	17.16	113.83	0.344	17.16	78.81	0.344	17.16	-225.72	0.344	17.16	-307.01	0.344	17.16	-60.33	0.344	17.16	-662.14	0.344	17.16	-257.38	0.344	17.16	-887.96	0.344
1680.73	0.344	17.2	298.2	0.344	17.2	-71.49	0.344	17.2	-353	0.344	17.2	-253.12	0.344	17.2	-252.86	0.344	17.2	-495.91	0.344	17.2	-203.06	0.344	17.2	-381.12	0.344	17.2	107.49	0.344	17.2	76.19	0.344	17.2	-225.19	0.344	17.2	-311.38	0.344	17.2	-60.93	0.344	17.2	-663.01	0.344	17.2	-261.26	0.344	17.2	-892.16	0.344
1679.87	0.345	17.24	299.17	0.345	17.24	-67.82	0.345	17.24	-351.43	0.345	17.24	-248.49	0.345	17.24	-256.52	0.345	17.24	-494.72	0.345	17.24	-201.83	0.345	17.24	-377.61	0.345	17.24	113.32	0.345	17.24	78.05	0.345	17.24	-224.44	0.345	17.24	-307.54	0.345	17.24	-58.28	0.345	17.24	-661.43	0.345	17.24	-262.37	0.345	17.24	-887.3	0.345
1679.43	0.346	17.28	298.82	0.346	17.28	-69.53	0.346	17.28	-350.01	0.346	17.28	-249.36	0.346	17.28	-256.93	0.346	17.28	-495.09	0.346	17.28	-201.6	0.346	17.28	-377.51	0.346	17.28	115.08	0.346	17.28	79.68	0.346	17.28	-225.84	0.346	17.28	-308.19	0.346	17.28	-58.95	0.346	17.28	-661.89	0.346	17.28	-263.98	0.346	17.28	-887.76	0.346
1676.6	0.347	17.32	299.87	0.347	17.32	-66.17	0.347	17.32	-345.24	0.347	17.32	-247.84	0.347	17.32	-259.04	0.347	17.32	-491.1	0.347	17.32	-199.99	0.347	17.32	-380.73	0.347	17.32	115.87	0.347	17.32	80.54	0.347	17.32	-224.78	0.347	17.32	-306.49	0.347	17.32	-58.66	0.347	17.32	-662.67	0.347	17.32	-259.46	0.347	17.32	-885.76	0.347
1679.59	0.348	17.36	300.74	0.348	17.36	-69.78	0.348	17.36	-351.71	0.348	17.36	-252.17	0.348	17.36	-255.63	0.348	17.36	-490.44	0.348	17.36	-198.97	0.348	17.36	-377.97	0.348	17.36	106.9	0.348	17.36	78.14	0.348	17.36	-222.62	0.348	17.36	-304.36	0.348	17.36	-59.23	0.348	17.36	-661.11	0.348	17.36	-260.41	0.348	17.36	-887.73	0.348
1686.9	0.348	17.4	303.62	0.348	17.4	-72.26	0.348	17.4	-351.75	0.348	17.4	-250.63	0.348	17.4	-260.84	0.348	17.4	-491.49	0.348	17.4	-198.55	0.348	17.4	-378.93	0.348	17.4	109.04	0.348	17.4	66.76	0.348	17.4	-227.89	0.348	17.4	-304.26	0.348	17.4	-59.08	0.348	17.4	-663.82	0.348	17.4	-264.25	0.348	17.4	-887.17	0.348
1687.93	0.349	17.44	308.35	0.349	17.44	-70.96	0.349	17.44	-347.8	0.349	17.44	-247.82	0.349	17.44	-261.72	0.349	17.44	-494.21	0.349	17.44	-200.02	0.349	17.44	-376.84	0.349	17.44	111.8	0.349	17.44	70.15	0.349	17.44	-227.56	0.349	17.44	-303.24	0.349	17.44	-58.49	0.349	17.44	-661.94	0.349	17.44	-264.91	0.349	17.44	-884.49	0.349
1683.44	0.35	17.48	305.96	0.35	17.48	-70.13	0.35	17.48	-344.32	0.35	17.48	-248.43	0.35	17.48	-263.01	0.35	17.48	-492.37	0.35	17.48	-200.79	0.35	17.48	-379.57	0.35	17.48	112.9	0.35	17.48	72.01	0.35	17.48	-226.48	0.35	17.48	-305.06	0.35	17.48	-57.85	0.35	17.48	-659.79	0.35	17.48	-264.84	0.35	17.48	-884.92	0.35
1683.59	0.351	17.52	304.52	0.351	17.52	-65.39	0.351	17.52	-347.15	0.351	17.52	-250.85	0.351	17.52	-260.55	0.351	17.52	-494.66	0.351	17.52	-197.66	0.351	17.52	-379.18	0.351	17.52	109.63	0.351	17.52	72.37	0.351	17.52	-224.83	0.351	17.52	-306.15	0.351	17.52	-61.18	0.351	17.52	-659.55	0.351	17.52	-262.61	0.351	17.52	-884.86	0.351
1685.15	0.352	17.56	300.89	0.352	17.56	-68.07	0.352	17.56	-358.55	0.352	17.56	-250.42	0.352	17.56	-258.31	0.352	17.56	-492.5	0.352	17.56	-199.33	0.352	17.56	-376.13	0.352	17.56	110.17	0.352	17.56	73.47	0.352	17.56	-222.48	0.352	17.56	-303.86	0.352	17.56	-57.39	0.352	17.56	-666.49	0.352	17.56	-263.37	0.352	17.56	-884.95	0.352
1679.88	0.352	17.6	298.78	0.352	17.6	-69.82	0.352	17.6	-355	0.352	17.6	-247.1	0.352	17.6	-268.07	0.352	17.6	-491.92	0.352	17.6	-207.41	0.352	17.6	-379.31	0.352	17.6	111.19	0.352	17.6	65.83	0.352	17.6	-231.84	0.352	17.6	-303.68	0.352	17.6	-60.57	0.352	17.6	-666.72	0.352	17.6	-265.36	0.352	17.6	-883.48	0.352
1686.85	0.353	17.64	299.67	0.353	17.64	-68.88	0.353	17.64	-355.81	0.353	17.64	-245.65	0.353	17.64	-265.7	0.353	17.64	-493.68	0.353	17.64	-205.31	0.353	17.64	-376.3	0.353	17.64	111.42	0.353	17.64	68.52	0.353	17.64	-230.1	0.353	17.64	-300.81	0.353	17.64	-61.51	0.353	17.64	-664.64	0.353	17.64	-266.9	0.353	17.64	-882.51	0.353
1687.77	0.354	17.68	302.93	0.354	17.68	-68.75	0.354	17.68	-353.41	0.354	17.68	-244.76	0.354	17.68	-265.09	0.354	17.68	-494.03	0.354	17.68	-204.28	0.354	17.68	-378.87	0.354	17.68	111.41	0.354	17.68	69.63	0.354	17.68	-231.7	0.354	17.68	-302.73	0.354	17.68	-63.3	0.354	17.68	-662.96	0.354	17.68	-265.62	0.354	17.68	-883.66	0.354
1693.62	0.355	17.72	307.53	0.355	17.72	-67.56	0.355	17.72	-356	0.355	17.72	-248.37	0.355	17.72	-260.6	0.355	17.72	-490.52	0.355	17.72	-199.93	0.355	17.72	-376.07	0.355	17.72	108.41	0.355	17.72	70.73	0.355	17.72	-227.22	0.355	17.72	-304.89	0.355	17.72	-63.1	0.355	17.72	-664.37	0.355	17.72	-270.68	0.355	17.72	-881.6	0.355
1689.41	0.356	17.76	302.52	0.356	17.76	-69.02	0.356	17.76	-348.29	0.356	17.76	-246.43	0.356	17.76	-267.5	0.356	17.76	-488.59	0.356	17.76	-205.3	0.356	17.76	-377.18	0.356	17.76	114.85	0.356	17.76	64.48	0.356	17.76	-226.23	0.356	17.76	-306.22	0.356	17.76	-58.39	0.356	17.76	-669.6	0.356	17.76	-273.09	0.356	17.76	-879.62	0.356
1689.96	0.356	17.8	299.86	0.356	17.8	-72.74	0.356	17.8	-352.41	0.356	17.8	-243.95	0.356	17.8	-269.58	0.356	17.8	-494.44	0.356	17.8	-207.06	0.356	17.8	-377.93	0.356	17.8	110.32	0.356	17.8	61.75	0.356	17.8	-229.71	0.356	17.8	-302.49	0.356	17.8	-68.65	0.356	17.8	-669.76	0.356	17.8	-271.8	0.356	17.8	-876.61	0.356
1690.86	0.357	17.84	300.53	0.357	17.84	-70.09	0.357	17.84	-356.88	0.357	17.84	-246.29	0.357	17.84	-267.06	0.357	17.84	-493.71	0.357	17.84	-207.52	0.357	17.84	-374.76	0.357	17.84	112.34	0.357	17.84	66.11	0.357	17.84	-231.9	0.357	17.84	-300	0.357	17.84	-65.63	0.357	17.84	-667.86	0.357	17.84	-271.27	0.357	17.84	-877.93	0.357
1688.44	0.358	17.88	300.79	0.358	17.88	-67.46	0.358	17.88	-359.36	0.358	17.88	-246.71	0.358	17.88	-264.83	0.358	17.88	-493.25	0.358	17.88	-205.4	0.358	17.88	-376.46	0.358	17.88	108.58	0.358	17.88	67.94	0.358	17.88	-232.6	0.358	17.88	-300.52	0.358	17.88	-65.43	0.358	17.88	-665.75	0.358	17.88	-270.62	0.358	17.88	-877.97	0.358
1687.59	0.359	17.92	300.52	0.359	17.92	-66.04	0.359	17.92	-360.5	0.359	17.92	-243.49	0.359	17.92	-265.54	0.359	17.92	-489.11	0.359	17.92	-206.12	0.359	17.92	-377.23	0.359	17.92	111.16	0.359	17.92	66.31	0.359	17.92	-232.37	0.359	17.92	-304.69	0.359	17.92	-64.03	0.359	17.92	-665.35	0.359	17.92	-275.25	0.359	17.92	-879.46	0.359
1690.14	0.36	17.96	299.4	0.36	17.96	-68.89	0.36	17.96	-356.97	0.36	17.96	-238.52	0.36	17.96	-270	0.36	17.96	-491.81	0.36	17.96	-202.88	0.36	17.96	-377.13	0.36	17.96	114.06	0.36	17.96	64.88	0.36	17.96	-230.47	0.36	17.96	-299.42	0.36	17.96	-62.3	0.36	17.96	-663.41	0.36	17.96	-270.93	0.36	17.96	-877.28	0.36
1688.88	0.36	18	297.1	0.36	18	-73.02	0.36	18	-363.55	0.36	18	-240.94	0.36	18	-272.61	0.36	18	-495.51	0.36	18	-206.73	0.36	18	-374.77	0.36	18	109.35	0.36	18	62.62	0.36	18	-233.31	0.36	18	-301.51	0.36	18	-69.96	0.36	18	-667.71	0.36	18	-278.34	0.36	18	-877.71	0.36
1691.42	0.361	18.04	301.26	0.361	18.04	-71.42	0.361	18.04	-359.39	0.361	18.04	-239.81	0.361	18.04	-270.7	0.361	18.04	-495	0.361	18.04	-206.12	0.361	18.04	-372.75	0.361	18.04	114.91	0.361	18.04	66.31	0.361	18.04	-231.81	0.361	18.04	-301.81	0.361	18.04	-67.28	0.361	18.04	-667.76	0.361	18.04	-275.03	0.361	18.04	-880.14	0.361
1690.17	0.362	18.08	301.72	0.362	18.08	-71.23	0.362	18.08	-356.61	0.362	18.08	-241.76	0.362	18.08	-268.26	0.362	18.08	-494.47	0.362	18.08	-207.65	0.362	18.08	-375.01	0.362	18.08	115.49	0.362	18.08	64.64	0.362	18.08	-232.53	0.362	18.08	-303.2	0.362	18.08	-65.94	0.362	18.08	-667.88	0.362	18.08	-274.14	0.362	18.08	-880.51	0.362
1694.38	0.363	18.12	301.12	0.363	18.12	-71.66	0.363	18.12	-354.12	0.363	18.12	-239.11	0.363	18.12	-269.64	0.363	18.12	-493.81	0.363	18.12	-207.06	0.363	18.12	-378.6	0.363	18.12	119.92	0.363	18.12	63.43	0.363	18.12	-233.46	0.363	18.12	-298.57	0.363	18.12	-67.18	0.363	18.12	-666.74	0.363	18.12	-271.81	0.363	18.12	-877.79	0.363
1690.84	0.364	18.16	301.39	0.364	18.16	-70.13	0.364	18.16	-362.49	0.364	18.16	-240.39	0.364	18.16	-272.15	0.364	18.16	-496.81	0.364	18.16	-205.13	0.364	18.16	-373.98	0.364	18.16	115.27	0.364	18.16	64.42	0.364	18.16	-235.23	0.364	18.16	-297.72	0.364	18.16	-70.49	0.364	18.16	-666.76	0.364	18.16	-275.53	0.364	18.16	-875.21	0.364
1691.88	0.364	18.2	297.1	0.364	18.2	-75.89	0.364	18.2	-367.35	0.364	18.2	-242.34	0.364	18.2	-277.12	0.364	18.2	-499.94	0.364	18.2	-213.44	0.364	18.2	-371.18	0.364	18.2	116.68	0.364	18.2	62.02	0.364	18.2	-239.14	0.364	18.2	-303.64	0.364	18.2	-70.92	0.364	18.2	-670	0.364	18.2	-283.89	0.364	18.2	-877.97	0.364
1691.76	0.365	18.24	298.71	0.365	18.24	-72.56	0.365	18.24	-361.23	0.365	18.24	-240.01	0.365	18.24	-272.27	0.365	18.24	-498.27	0.365	18.24	-210.61	0.365	18.24	-370.63	0.365	18.24	118.15	0.365	18.24	66.84	0.365	18.24	-234.92	0.365	18.24	-300	0.365	18.24	-67.65	0.365	18.24	-668.64	0.365	18.24	-276.84	0.365	18.24	-878.65	0.365
1692.59	0.366	18.28	299.01	0.366	18.28	-70.67	0.366	18.28	-360.73	0.366	18.28	-240.54	0.366	18.28	-271	0.366	18.28	-497.34	0.366	18.28	-211.23	0.366	18.28	-373.85	0.366	18.28	119.36	0.366	18.28	64.45	0.366	18.28	-232.81	0.366	18.28	-300.25	0.366	18.28	-68.24	0.366	18.28	-667.61	0.366	18.28	-275.01	0.366	18.28	-879.12	0.366
1694.25	0.367	18.32	301.16	0.367	18.32	-67.26	0.367	18.32	-360.1	0.367	18.32	-238.2	0.367	18.32	-269.52	0.367	18.32	-497.3	0.367	18.32	-208.26	0.367	18.32	-377.36	0.367	18.32	120.3	0.367	18.32	64.95	0.367	18.32	-233.77	0.367	18.32	-294.79	0.367	18.32	-67.84	0.367	18.32	-669.07	0.367	18.32	-274.04	0.367	18.32	-876.11	0.367
1691.58	0.368	18.36	300.39	0.368	18.36	-73.1	0.368	18.36	-367.09	0.368	18.36	-241.04	0.368	18.36	-276.38	0.368	18.36	-499.53	0.368	18.36	-212.67	0.368	18.36	-370.67	0.368	18.36	115.26	0.368	18.36	62.45	0.368	18.36	-234.54	0.368	18.36	-299.19	0.368	18.36	-69.57	0.368	18.36	-671.63	0.368	18.36	-283.14	0.368	18.36	-875.71	0.368
1690.9	0.368	18.4	302.31	0.368	18.4	-77.13	0.368	18.4	-360.84	0.368	18.4	-242.8	0.368	18.4	-275.01	0.368	18.4	-507.52	0.368	18.4	-213.58	0.368	18.4	-370.65	0.368	18.4	121.91	0.368	18.4	64.42	0.368	18.4	-237.71	0.368	18.4	-299.09	0.368	18.4	-73.71	0.368	18.4	-675.75	0.368	18.4	-282.66	0.368	18.4	-879.02	0.368
1690.89	0.369	18.44	304.42	0.369	18.44	-75.75	0.369	18.44	-359.65	0.369	18.44	-237.46	0.369	18.44	-271.82	0.369	18.44	-502.28	0.369	18.44	-212.12	0.369	18.44	-370.2	0.369	18.44	122.23	0.369	18.44	67.43	0.369	18.44	-235.74	0.369	18.44	-298.34	0.369	18.44	-70.81	0.369	18.44	-674.08	0.369	18.44	-278.42	0.369	18.44	-879.31	0.369
1693.85	0.37	18.48	300.61	0.37	18.48	-72.64	0.37	18.48	-361.72	0.37	18.48	-238.3	0.37	18.48	-271.55	0.37	18.48	-501.16	0.37	18.48	-208.73	0.37	18.48	-371.7	0.37	18.48	122.23	0.37	18.48	64.43	0.37	18.48	-233.96	0.37	18.48	-296.65	0.37	18.48	-70.7	0.37	18.48	-672.68	0.37	18.48	-276.3	0.37	18.48	-878.17	0.37
1693.78	0.371	18.52	296.64	0.371	18.52	-72.07	0.371	18.52	-367.32	0.371	18.52	-237.94	0.371	18.52	-275.07	0.371	18.52	-497.7	0.371	18.52	-211.1	0.371	18.52	-369.22	0.371	18.52	120.56	0.371	18.52	62.38	0.371	18.52	-235.15	0.371	18.52	-293.97	0.371	18.52	-71.32	0.371	18.52	-675.03	0.371	18.52	-279.98	0.371	18.52	-877.62	0.371
1695.9	0.372	18.56	292.89	0.372	18.56	-78.34	0.372	18.56	-365.5	0.372	18.56	-241.17	0.372	18.56	-277.23	0.372	18.56	-499.9	0.372	18.56	-217.4	0.372	18.56	-365.65	0.372	18.56	120.75	0.372	18.56	62.42	0.372	18.56	-237.56	0.372	18.56	-296.09	0.372	18.56	-70.54	0.372	18.56	-674.45	0.372	18.56	-280.95	0.372	18.56	-874.47	0.372
1692.51	0.372	18.6	290.59	0.372	18.6	-78.14	0.372	18.6	-362.85	0.372	18.6	-240.06	0.372	18.6	-274.71	0.372	18.6	-507.36	0.372	18.6	-215.28	0.372	18.6	-371.03	0.372	18.6	124.5	0.372	18.6	65.75	0.372	18.6	-239.28	0.372	18.6	-295.41	0.372	18.6	-69.51	0.372	18.6	-675.84	0.372	18.6	-278.65	0.372	18.6	-876.89	0.372
1692.44	0.373	18.64	294.24	0.373	18.64	-75.7	0.373	18.64	-361.15	0.373	18.64	-236.24	0.373	18.64	-271.72	0.373	18.64	-501.83	0.373	18.64	-211.89	0.373	18.64	-369.16	0.373	18.64	121.93	0.373	18.64	69.23	0.373	18.64	-235.54	0.373	18.64	-296	0.373	18.64	-66.67	0.373	18.64	-672.66	0.373	18.64	-275.04	0.373	18.64	-877.04	0.373
1689.17	0.374	18.68	295.59	0.374	18.68	-75.09	0.374	18.68	-362.46	0.374	18.68	-235.1	0.374	18.68	-272.2	0.374	18.68	-502	0.374	18.68	-210.98	0.374	18.68	-372.22	0.374	18.68	120.12	0.374	18.68	67.78	0.374	18.68	-233.33	0.374	18.68	-297.07	0.374	18.68	-66.85	0.374	18.68	-671.43	0.374	18.68	-274.95	0.374	18.68	-877.14	0.374
1690.67	0.375	18.72	298.36	0.375	18.72	-78.17	0.375	18.72	-364.65	0.375	18.72	-237.79	0.375	18.72	-275.89	0.375	18.72	-501.44	0.375	18.72	-216.83	0.375	18.72	-365.69	0.375	18.72	119.02	0.375	18.72	64.7	0.375	18.72	-232.24	0.375	18.72	-297.87	0.375	18.72	-70.1	0.375	18.72	-672.17	0.375	18.72	-277.5	0.375	18.72	-876.76	0.375
1692.33	0.376	18.76	300.07	0.376	18.76	-81.11	0.376	18.76	-364.19	0.376	18.76	-241.48	0.376	18.76	-276.57	0.376	18.76	-506.77	0.376	18.76	-218.14	0.376	18.76	-366.81	0.376	18.76	123.26	0.376	18.76	65.55	0.376	18.76	-237.2	0.376	18.76	-300.3	0.376	18.76	-71.83	0.376	18.76	-675.61	0.376	18.76	-278.14	0.376	18.76	-875.98	0.376
1688.66	0.376	18.8	298.27	0.376	18.8	-78.67	0.376	18.8	-358.32	0.376	18.8	-241.01	0.376	18.8	-272.2	0.376	18.8	-510.99	0.376	18.8	-215.35	0.376	18.8	-370.3	0.376	18.8	122.74	0.376	18.8	70.02	0.376	18.8	-242.26	0.376	18.8	-296.96	0.376	18.8	-69.71	0.376	18.8	-680.79	0.376	18.8	-280.06	0.376	18.8	-880.74	0.376
1691.21	0.377	18.84	296.11	0.377	18.84	-76.65	0.377	18.84	-359.41	0.377	18.84	-238.39	0.377	18.84	-271.57	0.377	18.84	-504.86	0.377	18.84	-212.39	0.377	18.84	-367.53	0.377	18.84	121.54	0.377	18.84	71.26	0.377	18.84	-239.53	0.377	18.84	-297.93	0.377	18.84	-67.62	0.377	18.84	-675.35	0.377	18.84	-276.76	0.377	18.84	-880.9	0.377
1693.17	0.378	18.88	293.99	0.378	18.88	-76.23	0.378	18.88	-361.73	0.378	18.88	-237.82	0.378	18.88	-274.44	0.378	18.88	-503.92	0.378	18.88	-214.07	0.378	18.88	-366.05	0.378	18.88	116.63	0.378	18.88	68.4	0.378	18.88	-236.94	0.378	18.88	-295.74	0.378	18.88	-65.66	0.378	18.88	-674.28	0.378	18.88	-276.47	0.378	18.88	-879.11	0.378
1694.93	0.379	18.92	292.43	0.379	18.92	-77.84	0.379	18.92	-364.53	0.379	18.92	-234.96	0.379	18.92	-276.22	0.379	18.92	-503.53	0.379	18.92	-214.33	0.379	18.92	-364.51	0.379	18.92	121.94	0.379	18.92	65.92	0.379	18.92	-236.2	0.379	18.92	-296.88	0.379	18.92	-68.25	0.379	18.92	-672.02	0.379	18.92	-275.8	0.379	18.92	-877.44	0.379
1688.74	0.38	18.96	291.65	0.38	18.96	-80.04	0.38	18.96	-368.18	0.38	18.96	-233.06	0.38	18.96	-275.19	0.38	18.96	-508.01	0.38	18.96	-215.22	0.38	18.96	-367.95	0.38	18.96	122.4	0.38	18.96	70.13	0.38	18.96	-238.38	0.38	18.96	-296.53	0.38	18.96	-70.32	0.38	18.96	-676.04	0.38	18.96	-274.96	0.38	18.96	-880.4	0.38
1682.34	0.38	19	291.64	0.38	19	-82.42	0.38	19	-364.54	0.38	19	-239.99	0.38	19	-273.16	0.38	19	-509.37	0.38	19	-218.52	0.38	19	-371.98	0.38	19	118.58	0.38	19	70.4	0.38	19	-240.88	0.38	19	-300.43	0.38	19	-72.32	0.38	19	-677.53	0.38	19	-274.53	0.38	19	-885.33	0.38
1686.8	0.381	19.04	294.24	0.381	19.04	-80.26	0.381	19.04	-360.6	0.381	19.04	-237.53	0.381	19.04	-271.27	0.381	19.04	-504.2	0.381	19.04	-212	0.381	19.04	-370.89	0.381	19.04	121.51	0.381	19.04	72.83	0.381	19.04	-237.54	0.381	19.04	-299.83	0.381	19.04	-69.21	0.381	19.04	-673.57	0.381	19.04	-272.03	0.381	19.04	-883.1	0.381
1689.97	0.382	19.08	293.69	0.382	19.08	-80.7	0.382	19.08	-359.62	0.382	19.08	-237.93	0.382	19.08	-274.13	0.382	19.08	-502.84	0.382	19.08	-212.63	0.382	19.08	-369.74	0.382	19.08	121.91	0.382	19.08	69.58	0.382	19.08	-237.25	0.382	19.08	-300.19	0.382	19.08	-70.52	0.382	19.08	-673.78	0.382	19.08	-273.45	0.382	19.08	-880.95	0.382
1691.24	0.383	19.12	293.35	0.383	19.12	-84.66	0.383	19.12	-361.04	0.383	19.12	-234.04	0.383	19.12	-272.33	0.383	19.12	-505.41	0.383	19.12	-209.13	0.383	19.12	-369.35	0.383	19.12	122.07	0.383	19.12	71.03	0.383	19.12	-240.56	0.383	19.12	-299.81	0.383	19.12	-71.24	0.383	19.12	-675.97	0.383	19.12	-273.6	0.383	19.12	-882.37	0.383
1683.98	0.384	19.16	292.94	0.384	19.16	-78.26	0.384	19.16	-358.74	0.384	19.16	-238.91	0.384	19.16	-272.16	0.384	19.16	-510.25	0.384	19.16	-217.09	0.384	19.16	-368.16	0.384	19.16	119.12	0.384	19.16	73.79	0.384	19.16	-238.28	0.384	19.16	-296.21	0.384	19.16	-74.54	0.384	19.16	-679.28	0.384	19.16	-272.13	0.384	19.16	-890.82	0.384
1679.91	0.384	19.2	290.83	0.384	19.2	-80.57	0.384	19.2	-361.61	0.384	19.2	-243.76	0.384	19.2	-270.93	0.384	19.2	-508.97	0.384	19.2	-219.53	0.384	19.2	-368.39	0.384	19.2	120.27	0.384	19.2	71.85	0.384	19.2	-239.32	0.384	19.2	-306.11	0.384	19.2	-70.56	0.384	19.2	-674.74	0.384	19.2	-273.33	0.384	19.2	-887.51	0.384
1684.11	0.385	19.24	292.35	0.385	19.24	-78.6	0.385	19.24	-359.9	0.385	19.24	-237.89	0.385	19.24	-269.52	0.385	19.24	-505.43	0.385	19.24	-213.46	0.385	19.24	-368.39	0.385	19.24	120.67	0.385	19.24	74.12	0.385	19.24	-236.39	0.385	19.24	-304.07	0.385	19.24	-68.46	0.385	19.24	-671.9	0.385	19.24	-271.02	0.385	19.24	-884.59	0.385
1687.7	0.386	19.28	290.61	0.386	19.28	-80.68	0.386	19.28	-362.69	0.386	19.28	-235.33	0.386	19.28	-271.27	0.386	19.28	-505.18	0.386	19.28	-213.01	0.386	19.28	-368.67	0.386	19.28	121.24	0.386	19.28	73.3	0.386	19.28	-236.15	0.386	19.28	-303.18	0.386	19.28	-68.12	0.386	19.28	-671.71	0.386	19.28	-271.73	0.386	19.28	-883.79	0.386
1686	0.387	19.32	290.77	0.387	19.32	-79.18	0.387	19.32	-361.48	0.387	19.32	-233	0.387	19.32	-268.6	0.387	19.32	-506.85	0.387	19.32	-211.22	0.387	19.32	-368.55	0.387	19.32	122.07	0.387	19.32	76.74	0.387	19.32	-236.18	0.387	19.32	-298.07	0.387	19.32	-70.28	0.387	19.32	-675.11	0.387	19.32	-270.05	0.387	19.32	-889.43	0.387
1678.8	0.388	19.36	291.99	0.388	19.36	-77.95	0.388	19.36	-364.48	0.388	19.36	-238.96	0.388	19.36	-268.83	0.388	19.36	-509.62	0.388	19.36	-217.35	0.388	19.36	-370.12	0.388	19.36	123.23	0.388	19.36	72.89	0.388	19.36	-237.41	0.388	19.36	-302.02	0.388	19.36	-75.86	0.388	19.36	-673.63	0.388	19.36	-268.09	0.388	19.36	-888.42	0.388
1678.16	0.388	19.4	296.53	0.388	19.4	-83.4	0.388	19.4	-356.58	0.388	19.4	-239.04	0.388	19.4	-262.48	0.388	19.4	-507.07	0.388	19.4	-218.58	0.388	19.4	-375.03	0.388	19.4	119.75	0.388	19.4	74.54	0.388	19.4	-240.3	0.388	19.4	-315.11	0.388	19.4	-72.86	0.388	19.4	-671.81	0.388	19.4	-267.04	0.388	19.4	-892.61	0.388
1678.69	0.389	19.44	298.17	0.389	19.44	-77.19	0.389	19.44	-353.38	0.389	19.44	-238.24	0.389	19.44	-264.13	0.389	19.44	-503.85	0.389	19.44	-210.9	0.389	19.44	-374.27	0.389	19.44	120.34	0.389	19.44	74.67	0.389	19.44	-237.82	0.389	19.44	-308.16	0.389	19.44	-70.03	0.389	19.44	-671.75	0.389	19.44	-267.3	0.389	19.44	-890.69	0.389
1680.25	0.39	19.48	297.6	0.39	19.48	-79.15	0.39	19.48	-356.12	0.39	19.48	-235.5	0.39	19.48	-265.96	0.39	19.48	-503.2	0.39	19.48	-212.14	0.39	19.48	-373.26	0.39	19.48	120.05	0.39	19.48	74.53	0.39	19.48	-238.64	0.39	19.48	-306.7	0.39	19.48	-68.68	0.39	19.48	-673.86	0.39	19.48	-268.51	0.39	19.48	-890.79	0.39
1677.31	0.391	19.52	296.86	0.391	19.52	-76.55	0.391	19.52	-358.13	0.391	19.52	-237.47	0.391	19.52	-269.93	0.391	19.52	-506.53	0.391	19.52	-213.71	0.391	19.52	-372.53	0.391	19.52	124.42	0.391	19.52	75.13	0.391	19.52	-239.1	0.391	19.52	-301.74	0.391	19.52	-68.83	0.391	19.52	-674.91	0.391	19.52	-268.97	0.391	19.52	-891.18	0.391
1682.21	0.392	19.56	291.72	0.392	19.56	-82.51	0.392	19.56	-360.43	0.392	19.56	-239.71	0.392	19.56	-263.9	0.392	19.56	-505.06	0.392	19.56	-213.3	0.392	19.56	-371.21	0.392	19.56	125.6	0.392	19.56	79.22	0.392	19.56	-239.51	0.392	19.56	-306.36	0.392	19.56	-66.22	0.392	19.56	-667.92	0.392	19.56	-263.83	0.392	19.56	-890.61	0.392
1675.86	0.392	19.6	290.93	0.392	19.6	-82.04	0.392	19.6	-360.26	0.392	19.6	-236.38	0.392	19.6	-263.91	0.392	19.6	-503.46	0.392	19.6	-208.48	0.392	19.6	-373	0.392	19.6	117.78	0.392	19.6	78.54	0.392	19.6	-238.79	0.392	19.6	-312.35	0.392	19.6	-67.68	0.392	19.6	-669.44	0.392	19.6	-267.07	0.392	19.6	-894.97	0.392
1678.17	0.393	19.64	290.21	0.393	19.64	-76.14	0.393	19.64	-357.94	0.393	19.64	-238.31	0.393	19.64	-264.7	0.393	19.64	-501.77	0.393	19.64	-206.84	0.393	19.64	-371.09	0.393	19.64	121.09	0.393	19.64	76.18	0.393	19.64	-236.68	0.393	19.64	-308.16	0.393	19.64	-66.35	0.393	19.64	-670.02	0.393	19.64	-266.86	0.393	19.64	-890.15	0.393
1676.73	0.394	19.68	291.51	0.394	19.68	-78.42	0.394	19.68	-357.35	0.394	19.68	-238.14	0.394	19.68	-265.41	0.394	19.68	-500.99	0.394	19.68	-210.02	0.394	19.68	-370.48	0.394	19.68	122.69	0.394	19.68	74.76	0.394	19.68	-237.96	0.394	19.68	-306.06	0.394	19.68	-68.32	0.394	19.68	-672.55	0.394	19.68	-269.59	0.394	19.68	-891.59	0.394
1676.5	0.395	19.72	292.98	0.395	19.72	-80.36	0.395	19.72	-352.52	0.395	19.72	-242.66	0.395	19.72	-260.52	0.395	19.72	-503.3	0.395	19.72	-208.51	0.395	19.72	-374.16	0.395	19.72	124.59	0.395	19.72	78.73	0.395	19.72	-238.77	0.395	19.72	-309.48	0.395	19.72	-67.85	0.395	19.72	-670.13	0.395	19.72	-264.87	0.395	19.72	-889.22	0.395
1674.99	0.396	19.76	292.78	0.396	19.76	-76.1	0.396	19.76	-349.85	0.396	19.76	-237.96	0.396	19.76	-257.4	0.396	19.76	-500.73	0.396	19.76	-203.61	0.396	19.76	-378.26	0.396	19.76	116.41	0.396	19.76	80.48	0.396	19.76	-235.58	0.396	19.76	-312.69	0.396	19.76	-61.56	0.396	19.76	-666.64	0.396	19.76	-264.19	0.396	19.76	-894.92	0.396
1668.98	0.396	19.8	293.52	0.396	19.8	-75.11	0.396	19.8	-354.42	0.396	19.8	-240.87	0.396	19.8	-262.01	0.396	19.8	-500.84	0.396	19.8	-207.54	0.396	19.8	-380.08	0.396	19.8	116.29	0.396	19.8	77.46	0.396	19.8	-236.62	0.396	19.8	-310.82	0.396	19.8	-69.24	0.396	19.8	-670.15	0.396	19.8	-267.78	0.396	19.8	-895.84	0.396
1676.58	0.397	19.84	293.29	0.397	19.84	-74.92	0.397	19.84	-354.29	0.397	19.84	-240.63	0.397	19.84	-260.46	0.397	19.84	-502.24	0.397	19.84	-206.81	0.397	19.84	-375.91	0.397	19.84	118.24	0.397	19.84	77.41	0.397	19.84	-235.22	0.397	19.84	-308.58	0.397	19.84	-66.26	0.397	19.84	-667.96	0.397	19.84	-265.49	0.397	19.84	-892.25	0.397
1676.92	0.398	19.88	291.99	0.398	19.88	-77.83	0.398	19.88	-357.7	0.398	19.88	-240.12	0.398	19.88	-260.8	0.398	19.88	-504.87	0.398	19.88	-209.6	0.398	19.88	-373.51	0.398	19.88	122.25	0.398	19.88	76.65	0.398	19.88	-236.33	0.398	19.88	-308.6	0.398	19.88	-68.26	0.398	19.88	-669.82	0.398	19.88	-264.73	0.398	19.88	-891.24	0.398
1676.68	0.399	19.92	292.94	0.399	19.92	-80.09	0.399	19.92	-354.08	0.399	19.92	-237.31	0.399	19.92	-258.93	0.399	19.92	-504.66	0.399	19.92	-207.67	0.399	19.92	-370.96	0.399	19.92	120.08	0.399	19.92	77.77	0.399	19.92	-235.04	0.399	19.92	-308.66	0.399	19.92	-62.3	0.399	19.92	-665.41	0.399	19.92	-262.22	0.399	19.92	-895.41	0.399
1677.4	0.4	19.96	288.76	0.4	19.96	-76.8	0.4	19.96	-354.17	0.4	19.96	-236.85	0.4	19.96	-264.36	0.4	19.96	-497.97	0.4	19.96	-207.73	0.4	19.96	-372.64	0.4	19.96	119.03	0.4	19.96	79.7	0.4	19.96	-234.64	0.4	19.96	-308.04	0.4	19.96	-63.84	0.4	19.96	-666.11	0.4	19.96	-268.07	0.4	19.96	-894.65	0.4
1672.38	0.396	20	275.48	0.396	20	-86.25	0.396	20	-374.23	0.396	20	-252.17	0.396	20	-281.12	0.396	20	-512.63	0.396	20	-225.16	0.396	20	-383.85	0.396	20	102.83	0.396	20	61.16	0.396	20	-248.81	0.396	20	-313.99	0.396	20	-79.56	0.396	20	-680.93	0.396	20	-283.35	0.396	20	-896.6	0.396
1670.77	0.392	20.04	270.07	0.392	20.04	-82.83	0.392	20.04	-375.75	0.392	20.04	-254.1	0.392	20.04	-282.44	0.392	20.04	-510.67	0.392	20.04	-226.11	0.392	20.04	-386.21	0.392	20.04	95.86	0.392	20.04	57.2	0.392	20.04	-249.24	0.392	20.04	-318.27	0.392	20.04	-78.27	0.392	20.04	-675.66	0.392	20.04	-285.84	0.392	20.04	-897.75	0.392
1674.08	0.388	20.08	268.94	0.388	20.08	-81.23	0.388	20.08	-377.71	0.388	20.08	-252.94	0.388	20.08	-283.71	0.388	20.08	-510.81	0.388	20.08	-228.66	0.388	20.08	-385.52	0.388	20.08	96.46	0.388	20.08	58.23	0.388	20.08	-247.44	0.388	20.08	-315.77	0.388	20.08	-81.87	0.388	20.08	-678.02	0.388	20.08	-287.24	0.388	20.08	-892.94	0.388
1672.85	0.384	20.12	266.7	0.384	20.12	-84.2	0.384	20.12	-381.29	0.384	20.12	-254.71	0.384	20.12	-286.88	0.384	20.12	-515.38	0.384	20.12	-230.68	0.384	20.12	-385.48	0.384	20.12	97.35	0.384	20.12	57.12	0.384	20.12	-252.93	0.384	20.12	-315.46	0.384	20.12	-81.88	0.384	20.12	-680.28	0.384	20.12	-289.25	0.384	20.12	-895.27	0.384
1670.31	0.38	20.16	262.38	0.38	20.16	-86.43	0.38	20.16	-382.41	0.38	20.16	-256.12	0.38	20.16	-290.29	0.38	20.16	-516.18	0.38	20.16	-232.42	0.38	20.16	-387.13	0.38	20.16	94.56	0.38	20.16	56.54	0.38	20.16	-255.22	0.38	20.16	-316.8	0.38	20.16	-87.11	0.38	20.16	-683.14	0.38	20.16	-289.44	0.38	20.16	-897.14	0.38
1670.4	0.376	20.2	263.25	0.376	20.2	-84.81	0.376	20.2	-381.84	0.376	20.2	-258.89	0.376	20.2	-287.77	0.376	20.2	-516.03	0.376	20.2	-231.06	0.376	20.2	-389.73	0.376	20.2	92.51	0.376	20.2	55.37	0.376	20.2	-253.65	0.376	20.2	-320.53	0.376	20.2	-85.35	0.376	20.2	-680.83	0.376	20.2	-288.35	0.376	20.2	-898.32	0.376
1667.65	0.372	20.24	259.32	0.372	20.24	-88.13	0.372	20.24	-387.05	0.372	20.24	-260.19	0.372	20.24	-291.48	0.372	20.24	-517.21	0.372	20.24	-235.6	0.372	20.24	-391.93	0.372	20.24	87.36	0.372	20.24	52.19	0.372	20.24	-254.6	0.372	20.24	-320.91	0.372	20.24	-84.19	0.372	20.24	-683.37	0.372	20.24	-293.46	0.372	20.24	-900.57	0.372
1669.73	0.368	20.28	259.84	0.368	20.28	-86.09	0.368	20.28	-387.33	0.368	20.28	-257.1	0.368	20.28	-292.56	0.368	20.28	-516.41	0.368	20.28	-237.46	0.368	20.28	-389.88	0.368	20.28	90.72	0.368	20.28	54.25	0.368	20.28	-254.73	0.368	20.28	-320.53	0.368	20.28	-87.23	0.368	20.28	-681.98	0.368	20.28	-291.28	0.368	20.28	-897.92	0.368
1668.12	0.364	20.32	258.69	0.364	20.32	-89.74	0.364	20.32	-390.36	0.364	20.32	-257.41	0.364	20.32	-293.46	0.364	20.32	-518.06	0.364	20.32	-239.26	0.364	20.32	-389.48	0.364	20.32	91.46	0.364	20.32	54.9	0.364	20.32	-259.91	0.364	20.32	-322.3	0.364	20.32	-86.73	0.364	20.32	-685.52	0.364	20.32	-292.35	0.364	20.32	-901.01	0.364
1667	0.36	20.36	257.62	0.36	20.36	-89.83	0.36	20.36	-390.97	0.36	20.36	-257.12	0.36	20.36	-292.59	0.36	20.36	-520.32	0.36	20.36	-241.26	0.36	20.36	-390.57	0.36	20.36	90.79	0.36	20.36	55.29	0.36	20.36	-258.3	0.36	20.36	-323.11	0.36	20.36	-92.6	0.36	20.36	-684.67	0.36	20.36	-294.82	0.36	20.36	-903.05	0.36
1667.84	0.356	20.4	258.11	0.356	20.4	-87.92	0.356	20.4	-386.94	0.356	20.4	-258.73	0.356	20.4	-288.69	0.356	20.4	-515.09	0.356	20.4	-236.44	0.356	20.4	-391.69	0.356	20.4	89.23	0.356	20.4	54.76	0.356	20.4	-254.76	0.356	20.4	-320.59	0.356	20.4	-86.79	0.356	20.4	-680.81	0.356	20.4	-295.65	0.356	20.4	-899.48	0.356
1665.87	0.352	20.44	257.92	0.352	20.44	-88.58	0.352	20.44	-388.95	0.352	20.44	-259.72	0.352	20.44	-293.37	0.352	20.44	-517.94	0.352	20.44	-239.47	0.352	20.44	-391.66	0.352	20.44	85.24	0.352	20.44	53.52	0.352	20.44	-255.56	0.352	20.44	-320.31	0.352	20.44	-89.8	0.352	20.44	-683.65	0.352	20.44	-294.97	0.352	20.44	-897.74	0.352
1667.71	0.348	20.48	256.43	0.348	20.48	-89.47	0.348	20.48	-388.87	0.348	20.48	-258.04	0.348	20.48	-294.68	0.348	20.48	-519.79	0.348	20.48	-240.84	0.348	20.48	-391.93	0.348	20.48	85.9	0.348	20.48	53.16	0.348	20.48	-257.23	0.348	20.48	-320.37	0.348	20.48	-88.78	0.348	20.48	-681.77	0.348	20.48	-295.51	0.348	20.48	-898.29	0.348
1666.52	0.344	20.52	255.08	0.344	20.52	-91.5	0.344	20.52	-391.48	0.344	20.52	-257.89	0.344	20.52	-293.89	0.344	20.52	-520.79	0.344	20.52	-240.25	0.344	20.52	-391.4	0.344	20.52	88.13	0.344	20.52	54.19	0.344	20.52	-259.6	0.344	20.52	-322.12	0.344	20.52	-89.97	0.344	20.52	-686.53	0.344	20.52	-295.65	0.344	20.52	-899.91	0.344
1667.14	0.34	20.56	255.6	0.34	20.56	-88.09	0.34	20.56	-389.7	0.34	20.56	-259.29	0.34	20.56	-291.56	0.34	20.56	-520.93	0.34	20.56	-240.48	0.34	20.56	-390.67	0.34	20.56	88.78	0.34	20.56	55.97	0.34	20.56	-257.49	0.34	20.56	-321.74	0.34	20.56	-88.92	0.34	20.56	-682.01	0.34	20.56	-291.37	0.34	20.56	-901.59	0.34
1667.21	0.336	20.6	257.76	0.336	20.6	-86.75	0.336	20.6	-388.2	0.336	20.6	-260.71	0.336	20.6	-292.9	0.336	20.6	-518.29	0.336	20.6	-238.09	0.336	20.6	-389.12	0.336	20.6	85.56	0.336	20.6	55	0.336	20.6	-256.16	0.336	20.6	-320.17	0.336	20.6	-87.19	0.336	20.6	-680.82	0.336	20.6	-294.42	0.336	20.6	-898.77	0.336
1666.29	0.332	20.64	254.78	0.332	20.64	-87.05	0.332	20.64	-392.37	0.332	20.64	-259.93	0.332	20.64	-297.12	0.332	20.64	-522.03	0.332	20.64	-241.98	0.332	20.64	-391.39	0.332	20.64	83.37	0.332	20.64	51.07	0.332	20.64	-259.05	0.332	20.64	-321.5	0.332	20.64	-90.88	0.332	20.64	-682.33	0.332	20.64	-295.33	0.332	20.64	-898.77	0.332
1667.94	0.328	20.68	254.13	0.328	20.68	-88.8	0.328	20.68	-388.75	0.328	20.68	-257.83	0.328	20.68	-295.55	0.328	20.68	-521.76	0.328	20.68	-241.59	0.328	20.68	-390.2	0.328	20.68	86.15	0.328	20.68	54.07	0.328	20.68	-260.62	0.328	20.68	-317.83	0.328	20.68	-92.53	0.328	20.68	-681.63	0.328	20.68	-294.36	0.328	20.68	-896.76	0.328
1662.72	0.324	20.72	254.45	0.324	20.72	-90.6	0.324	20.72	-389.59	0.324	20.72	-259.72	0.324	20.72	-294.27	0.324	20.72	-523.31	0.324	20.72	-243.38	0.324	20.72	-391.74	0.324	20.72	84.45	0.324	20.72	51.5	0.324	20.72	-263.34	0.324	20.72	-321.13	0.324	20.72	-93.54	0.324	20.72	-682.8	0.324	20.72	-293.83	0.324	20.72	-901.62	0.324
1665.11	0.32	20.76	252.55	0.32	20.76	-89.03	0.32	20.76	-388.14	0.32	20.76	-262.69	0.32	20.76	-295.72	0.32	20.76	-522.28	0.32	20.76	-241.76	0.32	20.76	-392.16	0.32	20.76	83.73	0.32	20.76	53.5	0.32	20.76	-259	0.32	20.76	-324.27	0.32	20.76	-92.19	0.32	20.76	-683.55	0.32	20.76	-295.14	0.32	20.76	-903.54	0.32
1665.75	0.316	20.8	257.19	0.316	20.8	-85.6	0.316	20.8	-386.39	0.316	20.8	-261.76	0.316	20.8	-296.11	0.316	20.8	-519.45	0.316	20.8	-241.07	0.316	20.8	-390.72	0.316	20.8	83.76	0.316	20.8	53.88	0.316	20.8	-257.96	0.316	20.8	-320.98	0.316	20.8	-89.83	0.316	20.8	-683.74	0.316	20.8	-294.69	0.316	20.8	-901.29	0.316
1666.28	0.312	20.84	254.22	0.312	20.84	-88.33	0.312	20.84	-392.82	0.312	20.84	-265.53	0.312	20.84	-295.76	0.312	20.84	-522.52	0.312	20.84	-243.59	0.312	20.84	-392.13	0.312	20.84	85.47	0.312	20.84	52.65	0.312	20.84	-259.35	0.312	20.84	-319.53	0.312	20.84	-91.03	0.312	20.84	-685.62	0.312	20.84	-294.83	0.312	20.84	-903.35	0.312
1665.99	0.308	20.88	254.68	0.308	20.88	-89.81	0.308	20.88	-391.03	0.308	20.88	-260.86	0.308	20.88	-297.59	0.308	20.88	-523.23	0.308	20.88	-243.09	0.308	20.88	-391.91	0.308	20.88	85.81	0.308	20.88	55.16	0.308	20.88	-260.52	0.308	20.88	-319.98	0.308	20.88	-91.52	0.308	20.88	-684.61	0.308	20.88	-294.39	0.308	20.88	-901.7	0.308
1666.2	0.304	20.92	254.53	0.304	20.92	-90.33	0.304	20.92	-390.26	0.304	20.92	-261.66	0.304	20.92	-292.81	0.304	20.92	-521.96	0.304	20.92	-241.71	0.304	20.92	-394.9	0.304	20.92	86.37	0.304	20.92	54.81	0.304	20.92	-261.5	0.304	20.92	-325.24	0.304	20.92	-93.75	0.304	20.92	-684.12	0.304	20.92	-293.74	0.304	20.92	-903.62	0.304
1664.18	0.3	20.96	257.53	0.3	20.96	-87.16	0.3	20.96	-386.79	0.3	20.96	-259.67	0.3	20.96	-293.74	0.3	20.96	-519.67	0.3	20.96	-237.77	0.3	20.96	-395.52	0.3	20.96	86.01	0.3	20.96	55.75	0.3	20.96	-258.89	0.3	20.96	-323.6	0.3	20.96	-91.11	0.3	20.96	-681.02	0.3	20.96	-291	0.3	20.96	-900.57	0.3
1666.8	0.296	21	258.81	0.296	21	-85.88	0.296	21	-388.49	0.296	21	-258.97	0.296	21	-293.61	0.296	21	-518.66	0.296	21	-238.44	0.296	21	-394.79	0.296	21	87.21	0.296	21	55.19	0.296	21	-256.62	0.296	21	-320.35	0.296	21	-88.28	0.296	21	-680.1	0.296	21	-291.66	0.296	21	-899.36	0.296
1667.07	0.292	21.04	258.56	0.292	21.04	-89.19	0.292	21.04	-389.77	0.292	21.04	-258.71	0.292	21.04	-296.91	0.292	21.04	-523.5	0.292	21.04	-244.23	0.292	21.04	-395.37	0.292	21.04	85.33	0.292	21.04	51.43	0.292	21.04	-261.02	0.292	21.04	-320.35	0.292	21.04	-92.72	0.292	21.04	-684.31	0.292	21.04	-294.22	0.292	21.04	-901.34	0.292
1668.51	0.288	21.08	253.53	0.288	21.08	-87.88	0.288	21.08	-389.44	0.288	21.08	-257.02	0.288	21.08	-294.05	0.288	21.08	-522.12	0.288	21.08	-241.35	0.288	21.08	-392.22	0.288	21.08	87.75	0.288	21.08	54.54	0.288	21.08	-258.34	0.288	21.08	-319.99	0.288	21.08	-91.77	0.288	21.08	-684.81	0.288	21.08	-290.68	0.288	21.08	-901.15	0.288
1664.26	0.284	21.12	257.87	0.284	21.12	-87.57	0.284	21.12	-386	0.284	21.12	-260.14	0.284	21.12	-293.95	0.284	21.12	-522.04	0.284	21.12	-239.51	0.284	21.12	-394.18	0.284	21.12	88.24	0.284	21.12	55.27	0.284	21.12	-257.03	0.284	21.12	-323.57	0.284	21.12	-88.84	0.284	21.12	-684.79	0.284	21.12	-289.93	0.284	21.12	-902.93	0.284
1666.17	0.28	21.16	256	0.28	21.16	-87.43	0.28	21.16	-387.76	0.28	21.16	-262.78	0.28	21.16	-293.68	0.28	21.16	-519.71	0.28	21.16	-239.21	0.28	21.16	-395.85	0.28	21.16	87	0.28	21.16	50.82	0.28	21.16	-255.79	0.28	21.16	-323.03	0.28	21.16	-87.97	0.28	21.16	-684.11	0.28	21.16	-291.13	0.28	21.16	-902.91	0.28
1664.39	0.276	21.2	256.4	0.276	21.2	-85.91	0.276	21.2	-389.26	0.276	21.2	-259.22	0.276	21.2	-293.9	0.276	21.2	-519.23	0.276	21.2	-240.15	0.276	21.2	-392.38	0.276	21.2	87.45	0.276	21.2	53.71	0.276	21.2	-255.74	0.276	21.2	-321.14	0.276	21.2	-86.84	0.276	21.2	-680.82	0.276	21.2	-291.65	0.276	21.2	-900.64	0.276
1669.41	0.272	21.24	255.74	0.272	21.24	-90.28	0.272	21.24	-392.53	0.272	21.24	-256.26	0.272	21.24	-297.78	0.272	21.24	-522.05	0.272	21.24	-243.76	0.272	21.24	-391.62	0.272	21.24	87.39	0.272	21.24	51.07	0.272	21.24	-259.92	0.272	21.24	-321.33	0.272	21.24	-89.73	0.272	21.24	-683.2	0.272	21.24	-290.82	0.272	21.24	-899.29	0.272
1663.08	0.268	21.28	255.09	0.268	21.28	-90.27	0.268	21.28	-391.46	0.268	21.28	-256.82	0.268	21.28	-295.23	0.268	21.28	-518.39	0.268	21.28	-240.87	0.268	21.28	-390.76	0.268	21.28	89.94	0.268	21.28	53.41	0.268	21.28	-260.34	0.268	21.28	-320.72	0.268	21.28	-89.52	0.268	21.28	-683.71	0.268	21.28	-293.33	0.268	21.28	-901.31	0.268
1665.18	0.264	21.32	253.31	0.264	21.32	-88.96	0.264	21.32	-389.32	0.264	21.32	-259.95	0.264	21.32	-295.16	0.264	21.32	-518.32	0.264	21.32	-239.97	0.264	21.32	-392.03	0.264	21.32	87.23	0.264	21.32	52.88	0.264	21.32	-260.33	0.264	21.32	-321.63	0.264	21.32	-90.12	0.264	21.32	-683.54	0.264	21.32	-294.21	0.264	21.32	-901.37	0.264
1664.04	0.26	21.36	254.11	0.26	21.36	-86.35	0.26	21.36	-388.66	0.26	21.36	-258.19	0.26	21.36	-294.13	0.26	21.36	-516.84	0.26	21.36	-236.25	0.26	21.36	-392.55	0.26	21.36	85.77	0.26	21.36	52.86	0.26	21.36	-256.6	0.26	21.36	-320.19	0.26	21.36	-88.4	0.26	21.36	-681.4	0.26	21.36	-294.57	0.26	21.36	-900.96	0.26
1669.04	0.256	21.4	256.61	0.256	21.4	-86.2	0.256	21.4	-389.98	0.256	21.4	-256.96	0.256	21.4	-294.8	0.256	21.4	-518.73	0.256	21.4	-240.43	0.256	21.4	-391.05	0.256	21.4	86.62	0.256	21.4	50.91	0.256	21.4	-257.75	0.256	21.4	-319.15	0.256	21.4	-88.92	0.256	21.4	-682.88	0.256	21.4	-291.27	0.256	21.4	-900.58	0.256
1666.2	0.252	21.44	254.09	0.252	21.44	-90.86	0.252	21.44	-391.57	0.252	21.44	-257.99	0.252	21.44	-299.45	0.252	21.44	-520.91	0.252	21.44	-243.12	0.252	21.44	-392.73	0.252	21.44	87.65	0.252	21.44	50.22	0.252	21.44	-258.91	0.252	21.44	-319.89	0.252	21.44	-91.99	0.252	21.44	-687.47	0.252	21.44	-293.09	0.252	21.44	-901.06	0.252
1665.22	0.248	21.48	254.98	0.248	21.48	-86.83	0.248	21.48	-387.94	0.248	21.48	-257.27	0.248	21.48	-297.5	0.248	21.48	-517.41	0.248	21.48	-239.27	0.248	21.48	-390.83	0.248	21.48	87.68	0.248	21.48	53.78	0.248	21.48	-259.27	0.248	21.48	-318.89	0.248	21.48	-89.63	0.248	21.48	-685.61	0.248	21.48	-292.67	0.248	21.48	-900.57	0.248
1665.55	0.244	21.52	253.38	0.244	21.52	-87.23	0.244	21.52	-387.47	0.244	21.52	-261.53	0.244	21.52	-297.47	0.244	21.52	-517.62	0.244	21.52	-239.43	0.244	21.52	-392.62	0.244	21.52	86	0.244	21.52	54.56	0.244	21.52	-258.6	0.244	21.52	-320.26	0.244	21.52	-89.84	0.244	21.52	-683.08	0.244	21.52	-294.17	0.244	21.52	-901.82	0.244
1662.4	0.24	21.56	254.44	0.24	21.56	-88.78	0.24	21.56	-386.69	0.24	21.56	-261.18	0.24	21.56	-297.49	0.24	21.56	-515.45	0.24	21.56	-238.39	0.24	21.56	-393.51	0.24	21.56	84.97	0.24	21.56	53.57	0.24	21.56	-257.71	0.24	21.56	-320.97	0.24	21.56	-89.96	0.24	21.56	-683.13	0.24	21.56	-296.68	0.24	21.56	-902.22	0.24
1669.55	0.236	21.6	257.64	0.236	21.6	-88.3	0.236	21.6	-387.93	0.236	21.6	-258.74	0.236	21.6	-298.17	0.236	21.6	-518.03	0.236	21.6	-241.13	0.236	21.6	-390.66	0.236	21.6	87.24	0.236	21.6	53.94	0.236	21.6	-260.58	0.236	21.6	-319.27	0.236	21.6	-91.42	0.236	21.6	-683.24	0.236	21.6	-295.71	0.236	21.6	-900.17	0.236
1663.59	0.232	21.64	256.68	0.232	21.64	-88.04	0.232	21.64	-389.44	0.232	21.64	-259.49	0.232	21.64	-297.61	0.232	21.64	-521.66	0.232	21.64	-242.41	0.232	21.64	-391.97	0.232	21.64	88.18	0.232	21.64	55.18	0.232	21.64	-260.95	0.232	21.64	-323.1	0.232	21.64	-94.31	0.232	21.64	-684.82	0.232	21.64	-296.21	0.232	21.64	-901.15	0.232
1666.24	0.228	21.68	256.34	0.228	21.68	-88.92	0.228	21.68	-388.07	0.228	21.68	-259.8	0.228	21.68	-294.77	0.228	21.68	-519.83	0.228	21.68	-241.21	0.228	21.68	-392.61	0.228	21.68	87.65	0.228	21.68	55.63	0.228	21.68	-261.36	0.228	21.68	-321.62	0.228	21.68	-90.96	0.228	21.68	-682.55	0.228	21.68	-294.38	0.228	21.68	-902.23	0.228
1663.35	0.224	21.72	253.19	0.224	21.72	-87.3	0.224	21.72	-390.84	0.224	21.72	-262.56	0.224	21.72	-295.55	0.224	21.72	-517.07	0.224	21.72	-238.16	0.224	21.72	-396.46	0.224	21.72	86.8	0.224	21.72	54.88	0.224	21.72	-261.07	0.224	21.72	-321.74	0.224	21.72	-89.48	0.224	21.72	-682.64	0.224	21.72	-294.8	0.224	21.72	-903.2	0.224
1667.11	0.22	21.76	253.78	0.22	21.76	-87.53	0.22	21.76	-390.72	0.22	21.76	-262.57	0.22	21.76	-295.68	0.22	21.76	-515.89	0.22	21.76	-241.08	0.22	21.76	-393.71	0.22	21.76	84.65	0.22	21.76	54.04	0.22	21.76	-261	0.22	21.76	-320.17	0.22	21.76	-89.95	0.22	21.76	-680.01	0.22	21.76	-295.66	0.22	21.76	-900.92	0.22
1664.97	0.216	21.8	255.54	0.216	21.8	-89.37	0.216	21.8	-391.24	0.216	21.8	-258.6	0.216	21.8	-296.3	0.216	21.8	-518.62	0.216	21.8	-242.77	0.216	21.8	-390.29	0.216	21.8	86.1	0.216	21.8	54.51	0.216	21.8	-261.19	0.216	21.8	-318.6	0.216	21.8	-89.61	0.216	21.8	-682.4	0.216	21.8	-296.33	0.216	21.8	-899.66	0.216
1663.69	0.212	21.84	253.16	0.212	21.84	-93.56	0.212	21.84	-389.99	0.212	21.84	-259.43	0.212	21.84	-294.98	0.212	21.84	-518.13	0.212	21.84	-242.05	0.212	21.84	-390.99	0.212	21.84	87.05	0.212	21.84	51.56	0.212	21.84	-262.55	0.212	21.84	-321.3	0.212	21.84	-89.38	0.212	21.84	-685.95	0.212	21.84	-295.25	0.212	21.84	-903.13	0.212
1662.89	0.208	21.88	255.57	0.208	21.88	-87.33	0.208	21.88	-387.43	0.208	21.88	-257.18	0.208	21.88	-293.57	0.208	21.88	-516.21	0.208	21.88	-239.02	0.208	21.88	-389.15	0.208	21.88	87.88	0.208	21.88	55.7	0.208	21.88	-257.93	0.208	21.88	-318.82	0.208	21.88	-89	0.208	21.88	-682.25	0.208	21.88	-292.94	0.208	21.88	-899.99	0.208
1662.75	0.204	21.92	251.17	0.204	21.92	-86.57	0.204	21.92	-386.99	0.204	21.92	-256.22	0.204	21.92	-293.31	0.204	21.92	-516.15	0.204	21.92	-236.38	0.204	21.92	-391.66	0.204	21.92	85.8	0.204	21.92	54.03	0.204	21.92	-257.22	0.204	21.92	-320.36	0.204	21.92	-90.07	0.204	21.92	-682.53	0.204	21.92	-293.6	0.204	21.92	-900.99	0.204
1663.76	0.2	21.96	252.67	0.2	21.96	-87.21	0.2	21.96	-389.93	0.2	21.96	-258.96	0.2	21.96	-295.02	0.2	21.96	-516.82	0.2	21.96	-240.5	0.2	21.96	-390.16	0.2	21.96	84.61	0.2	21.96	54.39	0.2	21.96	-257.18	0.2	21.96	-316.89	0.2	21.96	-91.37	0.2	21.96	-683.16	0.2	21.96	-292.88	0.2	21.96	-900.04	0.2
1663.61	0.196	22	254.72	0.196	22	-87.74	0.196	22	-385.48	0.196	22	-256.59	0.196	22	-293.61	0.196	22	-515.93	0.196	22	-238.77	0.196	22	-389.08	0.196	22	86.07	0.196	22	55.95	0.196	22	-257.61	0.196	22	-314.98	0.196	22	-91.46	0.196	22	-682.27	0.196	22	-294.48	0.196	22	-898.68	0.196
1664.54	0.192	22.04	254.18	0.192	22.04	-90.95	0.192	22.04	-385.05	0.192	22.04	-257.48	0.192	22.04	-294.9	0.192	22.04	-518.38	0.192	22.04	-240.5	0.192	22.04	-389.47	0.192	22.04	86.3	0.192	22.04	56.39	0.192	22.04	-260.48	0.192	22.04	-318.39	0.192	22.04	-89.56	0.192	22.04	-683.68	0.192	22.04	-293.33	0.192	22.04	-901.85	0.192
1664.39	0.188	22.08	253.89	0.188	22.08	-87.11	0.188	22.08	-384.69	0.188	22.08	-257.62	0.188	22.08	-291.92	0.188	22.08	-514.84	0.188	22.08	-238.46	0.188	22.08	-388.65	0.188	22.08	88.54	0.188	22.08	56.94	0.188	22.08	-257.71	0.188	22.08	-321.12	0.188	22.08	-88.02	0.188	22.08	-681.96	0.188	22.08	-292.69	0.188	22.08	-900.94	0.188
1665.21	0.184	22.12	253.69	0.184	22.12	-89.33	0.184	22.12	-385.33	0.184	22.12	-261.31	0.184	22.12	-293.19	0.184	22.12	-516.78	0.184	22.12	-240.35	0.184	22.12	-391.19	0.184	22.12	85.18	0.184	22.12	55.58	0.184	22.12	-257.41	0.184	22.12	-321.27	0.184	22.12	-90.31	0.184	22.12	-682.04	0.184	22.12	-295.13	0.184	22.12	-902.75	0.184
1668.11	0.18	22.16	253.77	0.18	22.16	-88.16	0.18	22.16	-388.16	0.18	22.16	-258.05	0.18	22.16	-295.19	0.18	22.16	-517.06	0.18	22.16	-239.62	0.18	22.16	-387.92	0.18	22.16	87.07	0.18	22.16	53.14	0.18	22.16	-257.42	0.18	22.16	-316.2	0.18	22.16	-90.44	0.18	22.16	-684.29	0.18	22.16	-295.84	0.18	22.16	-899.4	0.18
1664.97	0.176	22.2	257.19	0.176	22.2	-88.77	0.176	22.2	-386.06	0.176	22.2	-256.51	0.176	22.2	-294.61	0.176	22.2	-517.05	0.176	22.2	-236.91	0.176	22.2	-387.55	0.176	22.2	88.37	0.176	22.2	55.95	0.176	22.2	-257.63	0.176	22.2	-316.64	0.176	22.2	-90.64	0.176	22.2	-681.22	0.176	22.2	-294.71	0.176	22.2	-899.8	0.176
1668.43	0.172	22.24	257.34	0.172	22.24	-89.68	0.172	22.24	-385.99	0.172	22.24	-257.22	0.172	22.24	-294.81	0.172	22.24	-518.12	0.172	22.24	-236.92	0.172	22.24	-387.72	0.172	22.24	85.66	0.172	22.24	55.99	0.172	22.24	-259.16	0.172	22.24	-320.09	0.172	22.24	-91.34	0.172	22.24	-682.54	0.172	22.24	-292.62	0.172	22.24	-900.97	0.172
1663.8	0.168	22.28	256.23	0.168	22.28	-86.18	0.168	22.28	-382.4	0.168	22.28	-257.61	0.168	22.28	-289.59	0.168	22.28	-513.05	0.168	22.28	-234.6	0.168	22.28	-387.8	0.168	22.28	87.46	0.168	22.28	56.81	0.168	22.28	-255.87	0.168	22.28	-318.81	0.168	22.28	-88.26	0.168	22.28	-677.7	0.168	22.28	-291.91	0.168	22.28	-900.25	0.168
1669.17	0.164	22.32	254.11	0.164	22.32	-89.26	0.164	22.32	-383.73	0.164	22.32	-257.76	0.164	22.32	-291.86	0.164	22.32	-515.03	0.164	22.32	-238.51	0.164	22.32	-389.03	0.164	22.32	86.47	0.164	22.32	54.23	0.164	22.32	-256.47	0.164	22.32	-319.37	0.164	22.32	-91.75	0.164	22.32	-681.8	0.164	22.32	-293.23	0.164	22.32	-900.23	0.164
1667.02	0.16	22.36	255.64	0.16	22.36	-90.06	0.16	22.36	-385.47	0.16	22.36	-254.34	0.16	22.36	-294.65	0.16	22.36	-518.04	0.16	22.36	-241.47	0.16	22.36	-390.01	0.16	22.36	86.53	0.16	22.36	53	0.16	22.36	-259.85	0.16	22.36	-315.92	0.16	22.36	-92.73	0.16	22.36	-684.1	0.16	22.36	-296.67	0.16	22.36	-901.45	0.16
1667.85	0.156	22.4	259.82	0.156	22.4	-90.7	0.156	22.4	-384.01	0.156	22.4	-253.26	0.156	22.4	-293.87	0.156	22.4	-517	0.156	22.4	-240.85	0.156	22.4	-386.9	0.156	22.4	88.39	0.156	22.4	56.22	0.156	22.4	-258.49	0.156	22.4	-316.94	0.156	22.4	-92.21	0.156	22.4	-682.16	0.156	22.4	-294.82	0.156	22.4	-898.86	0.156
1662.6	0.152	22.44	257.48	0.152	22.44	-90.8	0.152	22.44	-383.64	0.152	22.44	-256.18	0.152	22.44	-294.39	0.152	22.44	-516.81	0.152	22.44	-241.04	0.152	22.44	-388.41	0.152	22.44	87.1	0.152	22.44	55.37	0.152	22.44	-259.19	0.152	22.44	-320.83	0.152	22.44	-91.39	0.152	22.44	-683.24	0.152	22.44	-294.36	0.152	22.44	-898.77	0.152
1667.3	0.148	22.48	256.19	0.148	22.48	-89.38	0.148	22.48	-381.99	0.148	22.48	-257.31	0.148	22.48	-294.3	0.148	22.48	-514.29	0.148	22.48	-237.02	0.148	22.48	-391.07	0.148	22.48	87.45	0.148	22.48	53.95	0.148	22.48	-255.18	0.148	22.48	-320.72	0.148	22.48	-90.38	0.148	22.48	-680.53	0.148	22.48	-292.44	0.148	22.48	-899.84	0.148
1665.8	0.144	22.52	254.5	0.144	22.52	-87.83	0.144	22.52	-384.18	0.144	22.52	-255.29	0.144	22.52	-295.34	0.144	22.52	-517.59	0.144	22.52	-238.62	0.144	22.52	-391.92	0.144	22.52	85.96	0.144	22.52	51.11	0.144	22.52	-257.71	0.144	22.52	-318.6	0.144	22.52	-91.56	0.144	22.52	-683.65	0.144	22.52	-293.84	0.144	22.52	-897.96	0.144
1667.62	0.14	22.56	257.25	0.14	22.56	-89.22	0.14	22.56	-384.85	0.14	22.56	-253.62	0.14	22.56	-292.69	0.14	22.56	-517.21	0.14	22.56	-238	0.14	22.56	-388.52	0.14	22.56	88.45	0.14	22.56	53.34	0.14	22.56	-259.13	0.14	22.56	-315.79	0.14	22.56	-92.07	0.14	22.56	-681.83	0.14	22.56	-293.9	0.14	22.56	-896.54	0.14
1669.23	0.136	22.6	260	0.136	22.6	-88.75	0.136	22.6	-383.13	0.136	22.6	-252.54	0.136	22.6	-290.91	0.136	22.6	-514.66	0.136	22.6	-237.9	0.136	22.6	-387.83	0.136	22.6	89.2	0.136	22.6	55.78	0.136	22.6	-257.43	0.136	22.6	-317.77	0.136	22.6	-89.32	0.136	22.6	-681.71	0.136	22.6	-292.58	0.136	22.6	-898.06	0.136
1665.16	0.132	22.64	258.35	0.132	22.64	-88.87	0.132	22.64	-383.77	0.132	22.64	-254.12	0.132	22.64	-289.75	0.132	22.64	-515.67	0.132	22.64	-236.54	0.132	22.64	-389.41	0.132	22.64	88.54	0.132	22.64	56.55	0.132	22.64	-255.3	0.132	22.64	-318.87	0.132	22.64	-90.43	0.132	22.64	-682.02	0.132	22.64	-293.74	0.132	22.64	-900.72	0.132
1669.01	0.128	22.68	258.82	0.128	22.68	-85.61	0.128	22.68	-380.99	0.128	22.68	-255.5	0.128	22.68	-288.98	0.128	22.68	-512.43	0.128	22.68	-237.22	0.128	22.68	-388.08	0.128	22.68	88.53	0.128	22.68	58.37	0.128	22.68	-253.83	0.128	22.68	-316.62	0.128	22.68	-86.86	0.128	22.68	-679.92	0.128	22.68	-290.31	0.128	22.68	-896.71	0.128
1666.36	0.124	22.72	256.66	0.124	22.72	-87.84	0.124	22.72	-382.87	0.124	22.72	-254.13	0.124	22.72	-294.52	0.124	22.72	-515.18	0.124	22.72	-237.45	0.124	22.72	-388.18	0.124	22.72	88.93	0.124	22.72	55.18	0.124	22.72	-256.12	0.124	22.72	-317.3	0.124	22.72	-88.87	0.124	22.72	-681.77	0.124	22.72	-291.52	0.124	22.72	-897.32	0.124
1667.24	0.12	22.76	257.32	0.12	22.76	-88.5	0.12	22.76	-386.27	0.12	22.76	-253.8	0.12	22.76	-293.03	0.12	22.76	-515.67	0.12	22.76	-237.69	0.12	22.76	-386.33	0.12	22.76	89.86	0.12	22.76	55.78	0.12	22.76	-256.34	0.12	22.76	-319.88	0.12	22.76	-91.18	0.12	22.76	-683.91	0.12	22.76	-289.66	0.12	22.76	-897.4	0.12
1669.89	0.116	22.8	258.35	0.116	22.8	-87	0.116	22.8	-384.15	0.116	22.8	-252.93	0.116	22.8	-290.03	0.116	22.8	-514.83	0.116	22.8	-238	0.116	22.8	-385.63	0.116	22.8	91.49	0.116	22.8	56.7	0.116	22.8	-255.03	0.116	22.8	-318.92	0.116	22.8	-88.39	0.116	22.8	-681.46	0.116	22.8	-291.37	0.116	22.8	-896.63	0.116
1667.8	0.112	22.84	256.19	0.112	22.84	-87.76	0.112	22.84	-384.22	0.112	22.84	-257.38	0.112	22.84	-290.91	0.112	22.84	-516.23	0.112	22.84	-233.74	0.112	22.84	-386.92	0.112	22.84	88.17	0.112	22.84	57.53	0.112	22.84	-253.64	0.112	22.84	-320.53	0.112	22.84	-88.45	0.112	22.84	-681.93	0.112	22.84	-290.16	0.112	22.84	-898.77	0.112
1665.83	0.108	22.88	257.15	0.108	22.88	-85.69	0.108	22.88	-383.15	0.108	22.88	-255.08	0.108	22.88	-292.94	0.108	22.88	-514.74	0.108	22.88	-236.69	0.108	22.88	-388.9	0.108	22.88	88	0.108	22.88	56.68	0.108	22.88	-254.13	0.108	22.88	-318.58	0.108	22.88	-90.51	0.108	22.88	-678.96	0.108	22.88	-291.6	0.108	22.88	-897.35	0.108
1665.65	0.104	22.92	256.67	0.104	22.92	-87.16	0.104	22.92	-383.56	0.104	22.92	-255.9	0.104	22.92	-294.83	0.104	22.92	-516.59	0.104	22.92	-235.37	0.104	22.92	-389.57	0.104	22.92	88.34	0.104	22.92	55.74	0.104	22.92	-257.38	0.104	22.92	-317.49	0.104	22.92	-92.01	0.104	22.92	-683.66	0.104	22.92	-293.52	0.104	22.92	-896.93	0.104
1666.93	0.1	22.96	258.62	0.1	22.96	-87.36	0.1	22.96	-384.22	0.1	22.96	-254.03	0.1	22.96	-294.41	0.1	22.96	-515.36	0.1	22.96	-234.64	0.1	22.96	-387.1	0.1	22.96	90.49	0.1	22.96	57.51	0.1	22.96	-257.12	0.1	22.96	-318.4	0.1	22.96	-90.23	0.1	22.96	-681.93	0.1	22.96	-292.32	0.1	22.96	-896.39	0.1
1666.14	0.096	23	260.64	0.096	23	-86.94	0.096	23	-381.68	0.096	23	-254.58	0.096	23	-290.93	0.096	23	-513.35	0.096	23	-233.6	0.096	23	-387.93	0.096	23	91.9	0.096	23	57.83	0.096	23	-253.98	0.096	23	-318.26	0.096	23	-88.01	0.096	23	-679.84	0.096	23	-287.28	0.096	23	-897.64	0.096
1663.75	0.092	23.04	258.89	0.092	23.04	-87.25	0.092	23.04	-383.75	0.092	23.04	-255.02	0.092	23.04	-288.77	0.092	23.04	-513.9	0.092	23.04	-238.19	0.092	23.04	-389.58	0.092	23.04	89.46	0.092	23.04	55.56	0.092	23.04	-253.09	0.092	23.04	-319.42	0.092	23.04	-85.65	0.092	23.04	-680.69	0.092	23.04	-289.56	0.092	23.04	-898.85	0.092
1666.94	0.088	23.08	259.19	0.088	23.08	-84.78	0.088	23.08	-381.31	0.088	23.08	-254.03	0.088	23.08	-287.34	0.088	23.08	-514.22	0.088	23.08	-235.8	0.088	23.08	-388.38	0.088	23.08	89.69	0.088	23.08	55.66	0.088	23.08	-251.89	0.088	23.08	-316.34	0.088	23.08	-86.68	0.088	23.08	-678.78	0.088	23.08	-288.56	0.088	23.08	-896.84	0.088
1665.14	0.084	23.12	258.66	0.084	23.12	-86.18	0.084	23.12	-384.05	0.084	23.12	-253.4	0.084	23.12	-290.18	0.084	23.12	-517.45	0.084	23.12	-238.48	0.084	23.12	-387.72	0.084	23.12	89.54	0.084	23.12	54.4	0.084	23.12	-256.26	0.084	23.12	-320.19	0.084	23.12	-89.69	0.084	23.12	-682.42	0.084	23.12	-293.59	0.084	23.12	-895.27	0.084
1663.56	0.08	23.16	261.4	0.08	23.16	-88.47	0.08	23.16	-383.98	0.08	23.16	-253.26	0.08	23.16	-294.07	0.08	23.16	-517.73	0.08	23.16	-239.16	0.08	23.16	-388.21	0.08	23.16	90.74	0.08	23.16	54.13	0.08	23.16	-257.28	0.08	23.16	-319.79	0.08	23.16	-91.62	0.08	23.16	-681.08	0.08	23.16	-292.37	0.08	23.16	-898.77	0.08
1664.43	0.076	23.2	262.95	0.076	23.2	-84.75	0.076	23.2	-380.71	0.076	23.2	-255.48	0.076	23.2	-289.6	0.076	23.2	-516.52	0.076	23.2	-233.81	0.076	23.2	-389.29	0.076	23.2	91.8	0.076	23.2	56.64	0.076	23.2	-254.2	0.076	23.2	-318.21	0.076	23.2	-87.22	0.076	23.2	-680.02	0.076	23.2	-288.21	0.076	23.2	-899.19	0.076
1664.12	0.072	23.24	260.7	0.072	23.24	-83.42	0.072	23.24	-382.43	0.072	23.24	-256.3	0.072	23.24	-290.31	0.072	23.24	-514.08	0.072	23.24	-236.79	0.072	23.24	-389.44	0.072	23.24	90.08	0.072	23.24	55.8	0.072	23.24	-253.32	0.072	23.24	-320.67	0.072	23.24	-86.78	0.072	23.24	-680.88	0.072	23.24	-287.86	0.072	23.24	-898.13	0.072
1664.49	0.068	23.28	260.95	0.068	23.28	-84.7	0.068	23.28	-382.28	0.068	23.28	-255.77	0.068	23.28	-289.85	0.068	23.28	-515.87	0.068	23.28	-235.95	0.068	23.28	-389.49	0.068	23.28	90.17	0.068	23.28	56.64	0.068	23.28	-252.7	0.068	23.28	-316.42	0.068	23.28	-89.35	0.068	23.28	-682.04	0.068	23.28	-290.13	0.068	23.28	-896.91	0.068
1667.02	0.064	23.32	261.59	0.064	23.32	-86.99	0.064	23.32	-383.69	0.064	23.32	-252.89	0.064	23.32	-292.28	0.064	23.32	-517.16	0.064	23.32	-237.54	0.064	23.32	-388.47	0.064	23.32	90.37	0.064	23.32	56.16	0.064	23.32	-255.71	0.064	23.32	-321.52	0.064	23.32	-89.47	0.064	23.32	-683.53	0.064	23.32	-291.73	0.064	23.32	-897.94	0.064
1668.33	0.06	23.36	264.12	0.06	23.36	-86.5	0.06	23.36	-380.84	0.06	23.36	-253.02	0.06	23.36	-290.17	0.06	23.36	-516.42	0.06	23.36	-235.72	0.06	23.36	-386.77	0.06	23.36	90.74	0.06	23.36	58.48	0.06	23.36	-253.81	0.06	23.36	-319.93	0.06	23.36	-87.34	0.06	23.36	-682.57	0.06	23.36	-290.42	0.06	23.36	-898.11	0.06
1668.64	0.056	23.4	261.05	0.056	23.4	-85.57	0.056	23.4	-378.78	0.056	23.4	-253.3	0.056	23.4	-287.72	0.056	23.4	-515.12	0.056	23.4	-234.24	0.056	23.4	-388.19	0.056	23.4	91.12	0.056	23.4	58.46	0.056	23.4	-253.06	0.056	23.4	-319.53	0.056	23.4	-85.44	0.056	23.4	-679.17	0.056	23.4	-288.69	0.056	23.4	-897.57	0.056
1668.06	0.052	23.44	261.21	0.052	23.44	-84.92	0.052	23.44	-380.18	0.052	23.44	-255.63	0.052	23.44	-289.27	0.052	23.44	-514.05	0.052	23.44	-234.44	0.052	23.44	-387.76	0.052	23.44	89.47	0.052	23.44	55.95	0.052	23.44	-250.26	0.052	23.44	-317.7	0.052	23.44	-86.89	0.052	23.44	-678.8	0.052	23.44	-289.7	0.052	23.44	-899.46	0.052
1668.63	0.048	23.48	261.46	0.048	23.48	-87.25	0.048	23.48	-380.71	0.048	23.48	-253.04	0.048	23.48	-287.72	0.048	23.48	-514.01	0.048	23.48	-233.94	0.048	23.48	-388.14	0.048	23.48	91.21	0.048	23.48	55.61	0.048	23.48	-253.54	0.048	23.48	-314.95	0.048	23.48	-84.58	0.048	23.48	-678.46	0.048	23.48	-289.76	0.048	23.48	-894.85	0.048
1666.18	0.044	23.52	261.44	0.044	23.52	-88.22	0.044	23.52	-382.24	0.044	23.52	-251.99	0.044	23.52	-291.34	0.044	23.52	-515.98	0.044	23.52	-234.22	0.044	23.52	-388.72	0.044	23.52	93.7	0.044	23.52	54.75	0.044	23.52	-254.49	0.044	23.52	-318.58	0.044	23.52	-87.13	0.044	23.52	-681.69	0.044	23.52	-289.37	0.044	23.52	-897.49	0.044
1666.55	0.04	23.56	261.95	0.04	23.56	-88.74	0.04	23.56	-380.69	0.04	23.56	-254.48	0.04	23.56	-290.15	0.04	23.56	-514.39	0.04	23.56	-232.79	0.04	23.56	-390.11	0.04	23.56	92.73	0.04	23.56	54.62	0.04	23.56	-254.72	0.04	23.56	-318.21	0.04	23.56	-85.92	0.04	23.56	-681.13	0.04	23.56	-287.25	0.04	23.56	-899.72	0.04
1667.1	0.036	23.6	262.19	0.036	23.6	-85.77	0.036	23.6	-377.83	0.036	23.6	-252.55	0.036	23.6	-289.02	0.036	23.6	-512.04	0.036	23.6	-230.88	0.036	23.6	-389.72	0.036	23.6	91.79	0.036	23.6	56.45	0.036	23.6	-251.87	0.036	23.6	-317.94	0.036	23.6	-83.92	0.036	23.6	-680.89	0.036	23.6	-287.29	0.036	23.6	-898.34	0.036
1668.23	0.032	23.64	260.63	0.032	23.64	-84.51	0.032	23.64	-380.66	0.032	23.64	-253.76	0.032	23.64	-288.35	0.032	23.64	-514.33	0.032	23.64	-232	0.032	23.64	-390.69	0.032	23.64	90.32	0.032	23.64	53.87	0.032	23.64	-250.86	0.032	23.64	-317.27	0.032	23.64	-86.01	0.032	23.64	-681.38	0.032	23.64	-290.65	0.032	23.64	-896.81	0.032
1668.6	0.028	23.68	262.04	0.028	23.68	-85.13	0.028	23.68	-382.02	0.028	23.68	-251.46	0.028	23.68	-289.12	0.028	23.68	-516.75	0.028	23.68	-233.17	0.028	23.68	-387.06	0.028	23.68	92.4	0.028	23.68	54.98	0.028	23.68	-253.18	0.028	23.68	-316.09	0.028	23.68	-86.41	0.028	23.68	-681.21	0.028	23.68	-290.63	0.028	23.68	-894.56	0.028
1668.29	0.024	23.72	263.54	0.024	23.72	-86.13	0.024	23.72	-380.46	0.024	23.72	-253.53	0.024	23.72	-289.34	0.024	23.72	-516.5	0.024	23.72	-232.88	0.024	23.72	-387.06	0.024	23.72	93.13	0.024	23.72	56.27	0.024	23.72	-251.95	0.024	23.72	-318.78	0.024	23.72	-86.63	0.024	23.72	-682.78	0.024	23.72	-287.91	0.024	23.72	-897.88	0.024
1667.98	0.02	23.76	264.26	0.02	23.76	-85.64	0.02	23.76	-378.64	0.02	23.76	-252.02	0.02	23.76	-286	0.02	23.76	-515.7	0.02	23.76	-231.67	0.02	23.76	-386.15	0.02	23.76	96.69	0.02	23.76	58.83	0.02	23.76	-251.01	0.02	23.76	-318.09	0.02	23.76	-82.04	0.02	23.76	-680.95	0.02	23.76	-285.06	0.02	23.76	-896.39	0.02
1667.83	0.016	23.8	261.88	0.016	23.8	-82.65	0.016	23.8	-376.02	0.016	23.8	-252.39	0.016	23.8	-287.99	0.016	23.8	-513.78	0.016	23.8	-229.38	0.016	23.8	-384.75	0.016	23.8	93.46	0.016	23.8	57.78	0.016	23.8	-249.42	0.016	23.8	-316.51	0.016	23.8	-82.35	0.016	23.8	-679.54	0.016	23.8	-284.49	0.016	23.8	-895.94	0.016
1670.13	0.012	23.84	260.13	0.012	23.84	-84.16	0.012	23.84	-379	0.012	23.84	-252.06	0.012	23.84	-290.28	0.012	23.84	-514.48	0.012	23.84	-235.36	0.012	23.84	-388.38	0.012	23.84	91.86	0.012	23.84	55.33	0.012	23.84	-251.99	0.012	23.84	-315.87	0.012	23.84	-84.8	0.012	23.84	-682.34	0.012	23.84	-287.31	0.012	23.84	-893.43	0.012
1670.65	0.008	23.88	263.66	0.008	23.88	-84.34	0.008	23.88	-379.41	0.008	23.88	-249.78	0.008	23.88	-289.64	0.008	23.88	-514.62	0.008	23.88	-233.21	0.008	23.88	-385.87	0.008	23.88	93.26	0.008	23.88	57.88	0.008	23.88	-250.78	0.008	23.88	-315.04	0.008	23.88	-84.9	0.008	23.88	-681	0.008	23.88	-286.97	0.008	23.88	-893.33	0.008
1669.64	0.004	23.92	263.97	0.004	23.92	-85.14	0.004	23.92	-377.99	0.004	23.92	-251.83	0.004	23.92	-287.69	0.004	23.92	-515.95	0.004	23.92	-232.21	0.004	23.92	-387.33	0.004	23.92	93.32	0.004	23.92	56.31	0.004	23.92	-252.66	0.004	23.92	-318.11	0.004	23.92	-84.73	0.004	23.92	-682.83	0.004	23.92	-288.28	0.004	23.92	-897.35	0.004
1669	0	23.96	264.44	0	23.96	-84.37	0	23.96	-377.33	0	23.96	-255.99	0	23.96	-287.2	0	23.96	-514.52	0	23.96	-232.59	0	23.96	-387.57	0	23.96	94.31	0	23.96	57.83	0	23.96	-252.49	0	23.96	-319.14	0	23.96	-84.4	0	23.96	-681.11	0	23.96	-286.84	0	23.96	-898.24	0
1669	0	24	264.44	0	24	-84.37	0	24	-377.33	0	24	-255.99	0	24	-287.2	0	24	-514.52	0	24	-232.59	0	24	-387.57	0	24	94.31	0	24	57.83	0	24	-252.49	0	24	-319.14	0	24	-84.4	0	24	-681.11	0	24	-286.84	0	24	-898.24	0
1669	0	24.04	264.44	0	24.04	-84.37	0	24.04	-377.33	0	24.04	-255.99	0	24.04	-287.2	0	24.04	-514.52	0	24.04	-232.59	0	24.04	-387.57	0	24.04	94.31	0	24.04	57.83	0	24.04	-252.49	0	24.04	-319.14	0	24.04	-84.4	0	24.04	-681.11	0	24.04	-286.84	0	24.04	-898.24	0
1669	0	24.08	264.44	0	24.08	-84.37	0	24.08	-377.33	0	24.08	-255.99	0	24.08	-287.2	0	24.08	-514.52	0	24.08	-232.59	0	24.08	-387.57	0	24.08	94.31	0	24.08	57.83	0	24.08	-252.49	0	24.08	-319.14	0	24.08	-84.4	0	24.08	-681.11	0	24.08	-286.84	0	24.08	-898.24	0
1669	0	24.12	264.44	0	24.12	-84.37	0	24.12	-377.33	0	24.12	-255.99	0	24.12	-287.2	0	24.12	-514.52	0	24.12	-232.59	0	24.12	-387.57	0	24.12	94.31	0	24.12	57.83	0	24.12	-252.49	0	24.12	-319.14	0	24.12	-84.4	0	24.12	-681.11	0	24.12	-286.84	0	24.12	-898.24	0
1669	0	24.16	264.44	0	24.16	-84.37	0	24.16	-377.33	0	24.16	-255.99	0	24.16	-287.2	0	24.16	-514.52	0	24.16	-232.59	0	24.16	-387.57	0	24.16	94.31	0	24.16	57.83	0	24.16	-252.49	0	24.16	-319.14	0	24.16	-84.4	0	24.16	-681.11	0	24.16	-286.84	0	24.16	-898.24	0
1669	0	24.2	264.44	0	24.2	-84.37	0	24.2	-377.33	0	24.2	-255.99	0	24.2	-287.2	0	24.2	-514.52	0	24.2	-232.59	0	24.2	-387.57	0	24.2	94.31	0	24.2	57.83	0	24.2	-252.49	0	24.2	-319.14	0	24.2	-84.4	0	24.2	-681.11	0	24.2	-286.84	0	24.2	-898.24	0
1669	0	24.24	264.44	0	24.24	-84.37	0	24.24	-377.33	0	24.24	-255.99	0	24.24	-287.2	0	24.24	-514.52	0	24.24	-232.59	0	24.24	-387.57	0	24.24	94.31	0	24.24	57.83	0	24.24	-252.49	0	24.24	-319.14	0	24.24	-84.4	0	24.24	-681.11	0	24.24	-286.84	0	24.24	-898.24	0
1669	0	24.28	264.44	0	24.28	-84.37	0	24.28	-377.33	0	24.28	-255.99	0	24.28	-287.2	0	24.28	-514.52	0	24.28	-232.59	0	24.28	-387.57	0	24.28	94.31	0	24.28	57.83	0	24.28	-252.49	0	24.28	-319.14	0	24.28	-84.4	0	24.28	-681.11	0	24.28	-286.84	0	24.28	-898.24	0
1669	0	24.32	264.44	0	24.32	-84.37	0	24.32	-377.33	0	24.32	-255.99	0	24.32	-287.2	0	24.32	-514.52	0	24.32	-232.59	0	24.32	-387.57	0	24.32	94.31	0	24.32	57.83	0	24.32	-252.49	0	24.32	-319.14	0	24.32	-84.4	0	24.32	-681.11	0	24.32	-286.84	0	24.32	-898.24	0
1669	0	24.36	264.44	0	24.36	-84.37	0	24.36	-377.33	0	24.36	-255.99	0	24.36	-287.2	0	24.36	-514.52	0	24.36	-232.59	0	24.36	-387.57	0	24.36	94.31	0	24.36	57.83	0	24.36	-252.49	0	24.36	-319.14	0	24.36	-84.4	0	24.36	-681.11	0	24.36	-286.84	0	24.36	-898.24	0
1669	0	24.4	264.44	0	24.4	-84.37	0	24.4	-377.33	0	24.4	-255.99	0	24.4	-287.2	0	24.4	-514.52	0	24.4	-232.59	0	24.4	-387.57	0	24.4	94.31	0	24.4	57.83	0	24.4	-252.49	0	24.4	-319.14	0	24.4	-84.4	0	24.4	-681.11	0	24.4	-286.84	0	24.4	-898.24	0
1669	0	24.44	264.44	0	24.44	-84.37	0	24.44	-377.33	0	24.44	-255.99	0	24.44	-287.2	0	24.44	-514.52	0	24.44	-232.59	0	24.44	-387.57	0	24.44	94.31	0	24.44	57.83	0	24.44	-252.49	0	24.44	-319.14	0	24.44	-84.4	0	24.44	-681.11	0	24.44	-286.84	0	24.44	-898.24	0
1669	0	24.48	264.44	0	24.48	-84.37	0	24.48	-377.33	0	24.48	-255.99	0	24.48	-287.2	0	24.48	-514.52	0	24.48	-232.59	0	24.48	-387.57	0	24.48	94.31	0	24.48	57.83	0	24.48	-252.49	0	24.48	-319.14	0	24.48	-84.4	0	24.48	-681.11	0	24.48	-286.84	0	24.48	-898.24	0
1669	0	24.52	264.44	0	24.52	-84.37	0	24.52	-377.33	0	24.52	-255.99	0	24.52	-287.2	0	24.52	-514.52	0	24.52	-232.59	0	24.52	-387.57	0	24.52	94.31	0	24.52	57.83	0	24.52	-252.49	0	24.52	-319.14	0	24.52	-84.4	0	24.52	-681.11	0	24.52	-286.84	0	24.52	-898.24	0
1669	0	24.56	264.44	0	24.56	-84.37	0	24.56	-377.33	0	24.56	-255.99	0	24.56	-287.2	0	24.56	-514.52	0	24.56	-232.59	0	24.56	-387.57	0	24.56	94.31	0	24.56	57.83	0	24.56	-252.49	0	24.56	-319.14	0	24.56	-84.4	0	24.56	-681.11	0	24.56	-286.84	0	24.56	-898.24	0
1669	0	24.6	264.44	0	24.6	-84.37	0	24.6	-377.33	0	24.6	-255.99	0	24.6	-287.2	0	24.6	-514.52	0	24.6	-232.59	0	24.6	-387.57	0	24.6	94.31	0	24.6	57.83	0	24.6	-252.49	0	24.6	-319.14	0	24.6	-84.4	0	24.6	-681.11	0	24.6	-286.84	0	24.6	-898.24	0
1669	0	24.64	264.44	0	24.64	-84.37	0	24.64	-377.33	0	24.64	-255.99	0	24.64	-287.2	0	24.64	-514.52	0	24.64	-232.59	0	24.64	-387.57	0	24.64	94.31	0	24.64	57.83	0	24.64	-252.49	0	24.64	-319.14	0	24.64	-84.4	0	24.64	-681.11	0	24.64	-286.84	0	24.64	-898.24	0
1669	0	24.68	264.44	0	24.68	-84.37	0	24.68	-377.33	0	24.68	-255.99	0	24.68	-287.2	0	24.68	-514.52	0	24.68	-232.59	0	24.68	-387.57	0	24.68	94.31	0	24.68	57.83	0	24.68	-252.49	0	24.68	-319.14	0	24.68	-84.4	0	24.68	-681.11	0	24.68	-286.84	0	24.68	-898.24	0
1669	0	24.72	264.44	0	24.72	-84.37	0	24.72	-377.33	0	24.72	-255.99	0	24.72	-287.2	0	24.72	-514.52	0	24.72	-232.59	0	24.72	-387.57	0	24.72	94.31	0	24.72	57.83	0	24.72	-252.49	0	24.72	-319.14	0	24.72	-84.4	0	24.72	-681.11	0	24.72	-286.84	0	24.72	-898.24	0
1669	0	24.76	264.44	0	24.76	-84.37	0	24.76	-377.33	0	24.76	-255.99	0	24.76	-287.2	0	24.76	-514.52	0	24.76	-232.59	0	24.76	-387.57	0	24.76	94.31	0	24.76	57.83	0	24.76	-252.49	0	24.76	-319.14	0	24.76	-84.4	0	24.76	-681.11	0	24.76	-286.84	0	24.76	-898.24	0
1669	0	24.8	264.44	0	24.8	-84.37	0	24.8	-377.33	0	24.8	-255.99	0	24.8	-287.2	0	24.8	-514.52	0	24.8	-232.59	0	24.8	-387.57	0	24.8	94.31	0	24.8	57.83	0	24.8	-252.49	0	24.8	-319.14	0	24.8	-84.4	0	24.8	-681.11	0	24.8	-286.84	0	24.8	-898.24	0
1669	0	24.84	264.44	0	24.84	-84.37	0	24.84	-377.33	0	24.84	-255.99	0	24.84	-287.2	0	24.84	-514.52	0	24.84	-232.59	0	24.84	-387.57	0	24.84	94.31	0	24.84	57.83	0	24.84	-252.49	0	24.84	-319.14	0	24.84	-84.4	0	24.84	-681.11	0	24.84	-286.84	0	24.84	-898.24	0
1669	0	24.88	264.44	0	24.88	-84.37	0	24.88	-377.33	0	24.88	-255.99	0	24.88	-287.2	0	24.88	-514.52	0	24.88	-232.59	0	24.88	-387.57	0	24.88	94.31	0	24.88	57.83	0	24.88	-252.49	0	24.88	-319.14	0	24.88	-84.4	0	24.88	-681.11	0	24.88	-286.84	0	24.88	-898.24	0
1669	0	24.92	264.44	0	24.92	-84.37	0	24.92	-377.33	0	24.92	-255.99	0	24.92	-287.2	0	24.92	-514.52	0	24.92	-232.59	0	24.92	-387.57	0	24.92	94.31	0	24.92	57.83	0	24.92	-252.49	0	24.92	-319.14	0	24.92	-84.4	0	24.92	-681.11	0	24.92	-286.84	0	24.92	-898.24	0
1669	0	24.96	264.44	0	24.96	-84.37	0	24.96	-377.33	0	24.96	-255.99	0	24.96	-287.2	0	24.96	-514.52	0	24.96	-232.59	0	24.96	-387.57	0	24.96	94.31	0	24.96	57.83	0	24.96	-252.49	0	24.96	-319.14	0	24.96	-84.4	0	24.96	-681.11	0	24.96	-286.84	0	24.96	-898.24	0
1669	0	25	264.44	0	25	-84.37	0	25	-377.33	0	25	-255.99	0	25	-287.2	0	25	-514.52	0	25	-232.59	0	25	-387.57	0	25	94.31	0	25	57.83	0	25	-252.49	0	25	-319.14	0	25	-84.4	0	25	-681.11	0	25	-286.84	0	25	-898.24	0
1669	0	25.04	264.44	0	25.04	-84.37	0	25.04	-377.33	0	25.04	-255.99	0	25.04	-287.2	0	25.04	-514.52	0	25.04	-232.59	0	25.04	-387.57	0	25.04	94.31	0	25.04	57.83	0	25.04	-252.49	0	25.04	-319.14	0	25.04	-84.4	0	25.04	-681.11	0	25.04	-286.84	0	25.04	-898.24	0
1669	0	25.08	264.44	0	25.08	-84.37	0	25.08	-377.33	0	25.08	-255.99	0	25.08	-287.2	0	25.08	-514.52	0	25.08	-232.59	0	25.08	-387.57	0	25.08	94.31	0	25.08	57.83	0	25.08	-252.49	0	25.08	-319.14	0	25.08	-84.4	0	25.08	-681.11	0	25.08	-286.84	0	25.08	-898.24	0
[truncated: 255 more columns]

## Sheet: Sheet2
1
2
3
4
5
6
7
8
9
10
11
12
13
14
15
16
17
18
19
20
21
22
23
24
25
26
27
28
29
30
31
32
33
34
35
36
37
38
39
40
41
42
43
44
45
46
47
48
49
50
51
52
53
54
55
56
57
58
59
60
61
62
63
64
65
66
67
68
69
70
71
72
73
74
75
76
77
78
79
80
81
82
83
84
85
86
87
88
89
90
91
92
93
94
95
96
97
98
99
100
